# Supplementary material for: Supervised discovery of interpretable gene programs from single-cell data
Source: Nat Biotechnol. 2023 Sep 21;42(7):1084–95. doi: 10.1038/s41587-023-01940-3 (PMC10958532; doi:10.1038/s41587-023-01940-3)
Supplement: Supplementary file 3 — Supplementary Table 1 Gene sets comprising the human immunology knowledge base. Supplementary Table 2 Cell-type annotations. Supplementary Table 3 Tumor reactivity factor marker genes (related to Fig. 3). Supplementary Table 4 Spectra factors are correlated with DCs (related to Fig. 5). Supplementary Table 5 Relevant metadata for individuals in each study. Supplementary Table 6 Marker genes for immune lineages. [file 41587_2023_1940_MOESM3_ESM.xlsx]

## Sheet: Supplementary_Table_1
gene_set_name	original_author	gene_set_origin	gene_set_topic	gene_set_type	gene_set	cell_type						abbreviation	full name
all_MYC_targets	Thomas_Walle	bulk_curated	proliferation_cell_cycle	cellular_process	['NOP16', 'PHB', 'GCSH', 'NHP2', 'PPAT', 'FASN', 'CAD', 'NOC4L', 'NCL', 'DDX10', 'ODC1', 'POLR2H', 'MGST1', 'PRPS2', 'ADM', 'SLC39A6', 'SLC20A1', 'SHMT1', 'TARBP1', 'MATR3', 'PSMG1', 'DDX18', 'BCAT1', 'MRTO4', 'MTHFD1', 'TSR1', 'PNO1', 'MXI1', 'RRP1B', 'SRM', 'RSL1D1', 'AK4', 'RCC1', 'CDK4', 'MATR3', 'AIMP2', 'TUBA4A', 'PPIF', 'EBNA1BP2', 'GNL3', 'APEX1', 'IARS1', 'CCND2', 'GPD1L', 'LDHA', 'NOP56…	all-cells						all-cells	all cells/global gene set
all_TGFb_response	Thomas_Walle, Arthur_Liberzon_(MSigDB_Team)	bulk_curated	immune_cellular_response	cellular_process	['TGFBR2', 'SLC20A1', 'SMURF1', 'ID1', 'CTNNB1', 'SERPINE1', 'PARD6B', 'SMARCA4', 'CDK9', 'CDH1', 'TRAF6', 'FNTA', 'PARD6A', 'SMAD4', 'SMAD1', 'BMPR2', 'XIAP', 'MAP3K7', 'IFNGR2', 'SKIL', 'JUNB', 'SKI', 'TJP1', 'THBS1', 'RHOA', 'ACVR1', 'PPP1R15A', 'SMAD3', 'LTBP2', 'KLF10', 'ARID1B', 'FKBP1A', 'SMAD6', 'PARD6G', 'ENG', 'SMAD2', 'ID3', 'PPP1CA', 'CDKN1C', 'WWTR1', 'TGIF1', 'PMEPA1', 'HIPK2', 'SMA…	all-cells						B	B cell
all_TNF-via-NFkB_signaling	Arthur_Liberzon_(MSigDB Team), Thomas_Walle	bulk_curated	immune_cellular_response	cellular_process	['PDE4B', 'PTGER4', 'ATP2B1', 'CCL2', 'TAP1', 'BCL2A1', 'CLCF1', 'SDC4', 'JAG1', 'TSC22D1', 'MARCKS', 'TANK', 'PPP1R15A', 'SPSB1', 'CCND1', 'PDLIM5', 'SIK1', 'KLF6', 'NFIL3', 'CCL20', 'PANX1', 'JUN', 'BTG1', 'TRAF1', 'SPHK1', 'IL6', 'NR4A2', 'GEM', 'BTG2', 'CXCL3', 'IER3', 'DDX58', 'NINJ1', 'RNF19B', 'KLF4', 'B4GALT1', 'NFE2L2', 'GADD45B', 'GFPT2', 'FOSL1', 'DUSP1', 'CXCL10', 'TIPARP', 'SLC2A6', …	all-cells						B-memory	memory B cell
all_actin-cytoskeleton_regulation	10.5281/zenodo.2529950_210828	manual_external	cellular_homeostasis	cellular_process	['RDX', 'FGF8', 'TIAM2', 'NCKAP1L', 'MYL2', 'NCKAP1', 'IQGAP2', 'SSH1', 'ITGA1', 'PTK2', 'WAS', 'ITGA6', 'PDGFB', 'FN1', 'CYFIP1', 'FGF17', 'FGF3', 'PFN3', 'IQGAP3', 'ACTN1', 'BDKRB2', 'PFN1', 'PIP5K1C', 'TMSB4X', 'PAK4', 'FGF20', 'SSH3', 'FGF11', 'VAV1', 'F2', 'CHRM4', 'WASF2', 'MOS', 'LIMK2', 'ARPC3', 'ARHGEF4', 'ARHGEF6', 'VAV2', 'GNA12', 'ITGA9', 'MYL9', 'ARHGAP35', 'RHOA', 'FGFR3', 'ITGAD', …	all-cells						B-memory-DN	double-negative B cell
all_ALA-ASP_metabolism	10.1038/ncomms13041	manual_external	AA_metabolism	cellular_process	['SLC6A14', 'SLC25A12', 'SLC1A3', 'GOT1', 'SLC7A2', 'SLC1A4', 'SLC38A5', 'SLC7A8', 'SLC38A3', 'SLC1A2', 'ACY3', 'SLC1A1', 'AGXT2', 'ASNS', 'SLC38A1', 'GPT2', 'SLC1A7', 'AGXT', 'GOT2', 'SLC38A4', 'SLC25A13', 'SLC7A10', 'ASRGL1', 'DDO', 'GPT', 'SLC1A5', 'SLC1A6', 'SLC36A1', 'SLC38A2', 'SLC7A3', 'ASPA']	all-cells						B-memory-IgM-MZ	IgM positive/marginal zone like memory B cell
all_amino-sugar-nucleotide-sugar_metabolism	10.1038/ncomms13041	manual_external	metabolism	cellular_process	['PGM3', 'TGDS', 'UAP1', 'GNPDA2', 'AMDHD2', 'GFPT1', 'GNE', 'GNPNAT1', 'CHIA', 'MANSC1', 'UXS1', 'GNPDA1', 'NANS', 'CMAS', 'GFPT2', 'NAGK', 'RENBP', 'CHIT1', 'GALE', 'UAP1L1']	all-cells						B-memory-non-switched	non-switched memory B cell
all_apoptosis	Arthur_Liberzon_(MSigDB Team)	manual_external	cell_death_autophagy	cellular_process	['IGF2R', 'DNAJC3', 'IL6', 'IRF1', 'BTG2', 'CFLAR', 'PAK1', 'APP', 'BGN', 'RETSAT', 'TNFRSF12A', 'ENO2', 'ISG20', 'CREBBP', 'TGFBR3', 'HGF', 'GPX1', 'DAP', 'PTK2', 'CASP7', 'BNIP3L', 'PMAIP1', 'AC022506.1', 'PSEN1', 'GCH1', 'IGFBP6', 'LEF1', 'PPT1', 'MCL1', 'RNASEL', 'RHOB', 'IFNB1', 'ROCK1', 'ADD1', 'DIABLO', 'SATB1', 'IL1B', 'HMOX1', 'GADD45B', 'CDC25B', 'ANKH', 'EGR3', 'CASP2', 'BRCA1', 'H1-0'…	all-cells						B-memory-switched	switched memory B cell
all_ARG-PRO_metabolism	10.1038/ncomms13041	manual_external	AA_metabolism	cellular_process	['PYCR3', 'SLC7A1', 'ALDH18A1', 'GOT1', 'GOT2', 'AOC2', 'SLC38A4', 'OAT', 'PLPBP', 'SLC36A1', 'AOC3', 'SLC7A6', 'PYCR2', 'SLC6A7', 'SLC25A15', 'AOC1', 'SLC22A3', 'SLC6A8', 'NAGS', 'SLC25A2', 'SLC7A5', 'SLC6A14', 'SLC22A1', 'SLC7A2', 'SLC5A1', 'ALDH4A1', 'PRODH', 'DAO', 'SLC38A1', 'PYCR1', 'SLC22A2', 'SLC7A7', 'PRODH2', 'SLC38A2', 'SLC7A3']	all-cells						B-naive	naïve B cell
all_ascorbate-uptake	10.1038/ncomms13041	manual_external	metabolism	cellular_process	['SLC23A2', 'SLC23A1', 'SLC2A10']	all-cells						B-pb-mature	mature peripheral blood B cell
all_autophagic-cell-death	10.5281/zenodo.2529950_210828	manual_external	cell_death_autophagy	cellular_process	['BNIP3', 'LAPTM5', 'TP53INP1', 'PHB2', 'SH3GLB1', 'CDKN2D', 'LAMP1', 'TREM2', 'ATG7', 'CDKN1B', 'CTSV']	all-cells						B-pb-t1	peripheral blood transitional type 1 B cell
all_autophagy_regulation_positive	10.5281/zenodo.2529950_210828	manual_external	cell_death_autophagy	cellular_process	['EPM2A', 'PRKD1', 'TRIM21', 'PRKAA2', 'TRIM38', 'TRIM13', 'UVRAG', 'PLK3', 'FBXO7', 'DAPK1', 'RALB', 'CAMKK2', 'AMBRA1', 'TP53INP2', 'TRIM6', 'MFN2', 'CLEC16A', 'ELAPOR1', 'IRGM', 'PARK7', 'TRIML1', 'TFEB', 'OPTN', 'BNIP3', 'GSK3A', 'RAB12', 'TRIM5', 'RAB3GAP1', 'TPCN1', 'PLEKHF1', 'HTT', 'HSPB8', 'IFNG', 'EIF2AK4', 'HMOX1', 'GNAI3', 'SESN1', 'SUPT5H', 'HK2', 'BAD', 'PIK3CB', 'DHRSX', 'SH3GLB1',…	all-cells						B-pb-t2	peripheral blood transitional type 2 B cell
all_autophagy-chaperone-mediated	10.5281/zenodo.2529950_210828	manual_external	cell_death_autophagy	cellular_process	['EEF1A2', 'SNRNP70', 'SNCA', 'EEF1A1', 'CLU', 'GFAP', 'HSPA8', 'HSP90AA1', 'BAG3', 'LAMP2', 'PLK3', 'ATP13A2', 'STUB1', 'CTSA', 'SYNPO2', 'ATG7']	all-cells						capillary	capillary endothelial cell
all_autophagy-nucleus	10.5281/zenodo.2529950_210828	manual_external	cell_death_autophagy	cellular_process	['ATG5', 'ATG13', 'ATG2B', 'ATG9A', 'WDR45', 'WDR45B', 'ATG7', 'ATG2A', 'ATG3', 'ATG9B', 'RB1CC1', 'WIPI1', 'WIPI2', 'ATG12']	all-cells						CD4-T	CD4 T cell
all_autophagy-of-mitochondria	10.5281/zenodo.2529950_210828	manual_external	cell_death_autophagy	cellular_process	['FIS1', 'PPARGC1A', 'FZD5', 'ATP13A2', 'FUNDC2', 'SPATA18', 'TP53', 'TIGAR', 'PARL', 'ATG9B', 'CSNK2A2', 'CLEC16A', 'VPS13D', 'GABARAPL3', 'PRKN', 'BNIP3', 'GABARAP', 'SQSTM1', 'VDAC1', 'OPTN', 'HIF1A', 'HDAC6', 'TOMM7', 'USP36', 'SREBF2', 'ATG2A', 'SLC25A46', 'MUL1', 'CTTN', 'MFN2', 'VPS13C', 'WDR45B', 'AMBRA1', 'ATP5IF1', 'CISD2', 'PHB2', 'ATG9A', 'BECN1', 'HUWE1', 'WIPI2', 'GBA', 'GABARAPL2',…	all-cells						CD56bright-NK	CD56bright NK cell
all_autophagy-of-mitochondria_regulation_positive	10.5281/zenodo.2529950_210828	manual_external	cell_death_autophagy	cellular_process	['HUWE1', 'SMURF1', 'HK2', 'VPS13D', 'HIF1A', 'MFN2', 'HTT', 'FBXO7', 'OPTN', 'GBA', 'BNIP3', 'CDC37', 'ATP5IF1', 'PARK7', 'PINK1', 'CAMKK2', 'VPS13C', 'PRKN', 'MUL1', 'TOMM7', 'HDAC6']	all-cells						CD56dim-NK	CD56dim NK cell
all_autophagy-peroxisome	10.5281/zenodo.2529950_210828	manual_external	cell_death_autophagy	cellular_process	['PIK3R4', 'TRAPPC8', 'ACBD5', 'RB1CC1', 'PIK3C3']	all-cells						CD8-T	CD8 T cell
all_autophagy-selective	10.5281/zenodo.2529950_210828	manual_external	cell_death_autophagy	cellular_process	['TOMM7', 'STING1', 'TEX264', 'UBA5', 'RNF41', 'UFC1', 'PINK1', 'WIPI2', 'SPTLC1', 'LGALS8', 'VPS13D', 'AMBRA1', 'RETREG3', 'OPTN', 'TBK1', 'BECN1', 'KLHL3', 'TSC2', 'MAPK3', 'CDC37', 'WDR81', 'UFM1', 'LRSAM1', 'HDAC6', 'RB1CC1', 'VPS13C', 'HUWE1', 'AUP1', 'SQSTM1', 'ATG13', 'ATG2A', 'MFN2', 'NOD1', 'CLEC16A', 'BAG3', 'HSPB8', 'PHB2', 'UFL1', 'STBD1', 'SESN2', 'TP53', 'SPTLC2', 'ATG14', 'PRKN', '…	all-cells						CD8-T_KLRG1neg-effector	KLRG1 negative CD8 T effector cell
all_Beta-Ala_metabolism	10.1038/ncomms13041	manual_external	AA_metabolism	cellular_process	['AOC1', 'UPB1', 'AOC2', 'AOC3', 'CNDP1', 'HIBCH', 'SLC6A6']	all-cells						CD8-T_KLRG1pos-effector	KLRG1 positive CD8 T effector cell
all_bile-acid_synthesis	10.1038/ncomms13041	manual_external	metabolism	cellular_process	['SLC27A2', 'CYP46A1', 'SLC10A1', 'HSD3B7', 'SLC10A2', 'BAAT', 'AMACR', 'SLCO1B3', 'SLCO4A1', 'SLCO1A2', 'AKR1D1', 'CYP27A1', 'SLCO2B1', 'CYP39A1', 'ABCB11', 'CYP7A1', 'SLCO1B1', 'ABCC3', 'CH25H', 'ACOX2', 'SCP2', 'HSD17B4']	all-cells						CD8-T-progenitor-exhausted	progenitor-exhausted CD8 T cell
all_biotin_metabolism	10.1038/ncomms13041	manual_external	metabolism	cellular_process	['HLCS', 'SLC16A1', 'BTD', 'SLC5A6', 'SLC19A3']	all-cells						cDC1	classical dendritic cell type 1
all_carnitine-shuttle	10.1038/ncomms13041	manual_external	metabolism	cellular_process	['CPT1A', 'CRAT', 'SLC22A4', 'CPT1B', 'CPT2', 'SLC25A20', 'CPT1C', 'SLC22A5']	all-cells						cDC2	classical dendritic cell type 1
all_cholesterol_metabolism	10.1038/ncomms13041	manual_external	metabolism	cellular_process	['DHCR7', 'CYP51A1', 'ABCA1', 'HMGCR', 'LCAT', 'IDI2', 'IDI1']	all-cells						cDC3	classical dendritic cell type 1
all_cholesterol-homeostasis	Arthur_Liberzon_(MSigDB Team)	manual_external	metabolism	cellular_process	['CBS', 'CD9', 'ATXN2', 'JAG1', 'FADS2', 'PMVK', 'NSDHL', 'ATF3', 'FASN', 'TNFRSF12A', 'FABP5', 'GSTM2', 'TRIB3', 'SREBF2', 'ACAT2', 'TM7SF2', 'ERRFI1', 'ECH1', 'CPEB2', 'AVPR1A', 'MAL2', 'TP53INP1', 'GPX8', 'CTNNB1', 'SQLE', 'HMGCR', 'SCD', 'GLDC', 'DHCR7', 'LGMN', 'STX5', 'ANXA13', 'EBP', 'GUSB', 'ETHE1', 'ALCAM', 'CLU', 'ATF5', 'SC5D', 'HSD17B7', 'NIBAN1', 'PLSCR1', 'CXCL16', 'ACSS2', 'TMEM97'…	all-cells						DC	dendritic cell
all_chondroitine-and-heparan-sulfate_synthesis	10.1038/ncomms13041	manual_external	metabolism	cellular_process	['HS3ST1', 'UST', 'CHST11', 'HS3ST4', 'XYLT1', 'CHPF2', 'NDST3', 'B3GAT3', 'EXTL1', 'HS3ST5', 'XYLT2', 'EXTL2', 'CHST12', 'HS6ST2', 'CHSY1', 'HS6ST1', 'NDST4', 'B4GALT7', 'CHSY3', 'CSGALNACT2', 'NDST1', 'HS3ST2', 'EXT2', 'EXT1', 'HS6ST3', 'B3GAT2', 'HS3ST3A1', 'CHST3', 'CSGALNACT1', 'HS3ST3B1', 'HS3ST6', 'CHPF', 'CHST7', 'HS2ST1', 'CHST13', 'EXTL3', 'GLCE', 'NDST2', 'B3GAT1', 'B3GALT6']	all-cells						endo-aerocyte	endothelial cell of the alveolus
all_chondroitine-sulfate_degradation	10.1038/ncomms13041	manual_external	metabolism	cellular_process	['HEXA', 'GALNS', 'GLB1', 'AC244197.3', 'NEU1', 'IDUA', 'IDS', 'GUSB', 'HEXB', 'ARSB']	all-cells						endo-systemic-venous	endothelial cell of the systemic venous system
all_circadian-rhythm	10.5281/zenodo.2529950_210828	manual_external	cellular_homeostasis	cellular_process	['NR1D1', 'CRY2', 'CSNK1E', 'CSNK1D', 'BHLHE41', 'CRY1', 'CLOCK', 'ARNTL', 'PER2', 'TPTEP2-CSNK1E', 'PER1', 'BHLHE40', 'NPAS2', 'PER3']	all-cells						FDC	follicular dendritic cell
all_citric-acid-cycle	10.1038/ncomms13041	manual_external	metabolism	cellular_process	['IDH3A', 'FH', 'PDHB', 'SLC13A3', 'SLC13A2', 'SLC25A10', 'ADSL', 'FAHD1', 'ME3', 'GOT2', 'IDH2', 'SUCLG2', 'ACSS2', 'ACSS1', 'SLC16A7', 'PDHX', 'SDHB', 'DLD', 'PCK1', 'ACO2', 'DLAT', 'ACO1', 'PCK2', 'IDH3G', 'CLYBL', 'ALDH4A1', 'SLC33A1', 'SLC25A11', 'SLC25A1', 'ALDH5A1', 'GOT1', 'SDHD', 'PC', 'SLC16A1', 'OGDH', 'SLC5A6', 'ACLY', 'IDH1', 'ME1', 'MDH1', 'SUCLG1', 'IREB2', 'ALDH1B1', 'SLC16A8', 'S…	all-cells						GC-B	germinal center B cell
all_CoA_synthesis	10.1038/ncomms13041	manual_external	metabolism	cellular_process	['PPCDC', 'PANK1', 'COASY', 'VNN1', 'PANK4', 'PPCS', 'PANK2', 'VNN2', 'VNN3', 'PANK3', 'SLC25A16', 'SLC5A6']	all-cells						gdT	gamma-delta T cell
all_creatinine_metabolism	10.1038/ncomms13041	manual_external	metabolism	cellular_process	['CKMT1B', 'GAMT', 'CKM', 'CKMT2', 'CKB', 'GATM']	all-cells						gran	granulocyte
all_cyclic-nucleotide_metabolism	10.1038/ncomms13041	manual_external	metabolism	cellular_process	['PDE6C', 'GUCY1B2', 'PDE6D', 'PDE7B', 'PDE3B', 'ADCY5', 'PDE11A', 'ADCY6', 'ADCY2', 'ADCY3', 'PDE5A', 'ADCY7', 'ADCY8', 'PDE3A', 'PDE6A', 'ADCY9', 'PDE2A', 'PDE6B', 'PDE1C', 'ADCY4', 'NPR2', 'GUCY2D', 'PDE8A', 'PDE4A', 'PDE1A', 'PDE10A', 'AC022414.1', 'PDE6H', 'PDE4D', 'GUCY1A2', 'ADCY1', 'PDE11A', 'PDE9A', 'PDE4C', 'PDE7A', 'NPR1', 'GUCY2F', 'PDE8B', 'PDE6G', 'ADCY10', 'PDE4B', 'PDE1B', 'GUCY2C…	all-cells						ILC1	innate lymphoid cell type 1
all_CYP_metabolism	10.1038/ncomms13041	manual_external	metabolism	cellular_process	['CYB5D1', 'CYP1B1', 'CYP2C8', 'CYP4A11', 'CYP2C18', 'CYP3A4', 'CYP1A2', 'CYP2A13', 'CYP2C19', 'CYP2D6', 'CYP2A6', 'CYP2E1', 'CYP1A1', 'CYP2C9', 'CYP2F1', 'CYP3A5']	all-cells						ILC2	innate lymphoid cell type 2
all_CYS_metabolism	10.1038/ncomms13041	manual_external	AA_metabolism	cellular_process	['CTH', 'SUOX', 'LDHAL6A', 'AHCYL1', 'SLC3A1', 'SLC7A11', 'SLC1A5', 'GOT1', 'MPST', 'SLC1A4', 'GOT2', 'SLC7A8', 'CBS', 'SLC6A14', 'AHCY', 'TST', 'SLC7A9', 'AHCYL2', 'SLC7A10', 'LDHAL6B']	all-cells						ILC3-NCRneg	NKp44 negative innate lymphoid cell type 3
all_cytosolic-DNA-sensing_signaling	10.5281/zenodo.2529950_210828	manual_external	signaling	cellular_process	['RIPK3', 'RIPK1', 'IFNA10', 'IFNA5', 'POLR3A', 'POLR3F', 'POLR3K', 'PYCARD', 'STING1', 'CCL4L2', 'AIM2', 'IKBKG', 'IFNA1', 'IL33', 'IL6', 'IFNA14', 'NFKB1', 'CCL4', 'IFNA4', 'DDX58', 'IFNA8', 'POLR3GL', 'NFKBIA', 'ATRIP', 'POLR1C', 'TREX1', 'CHUK', 'IKBKE', 'RELA', 'IL1B', 'POLR3B', 'MAVS', 'POLR3H', 'IRF3', 'IL18', 'ZBP1', 'IFNB1', 'IFNA2', 'IFNA6', 'IFNA13', 'IFNA16', 'IFNA21', 'CASP1', 'IFNA1…	all-cells						ILC3-NCRpos	NKp44 positive innate lymphoid cell type 3
all_DNA_synthesis	10.1038/ncomms13041	manual_external	proliferation_cell_cycle	cellular_process	['DTYMK', 'SLC25A19', 'RRM2', 'NT5M', 'RRM1', 'TYMS']	all-cells						Langerhans	Langerhans-like dendritic cell
all_DNA-demethylation	10.1038/ncomms13041	manual_external	proliferation_cell_cycle	cellular_process	['ADH5', 'TET1', 'TET2', 'TDG', 'ADH6', 'TET3']	all-cells						leukocyte	leukocyte
all_DNA-methylation	10.1038/ncomms13041	manual_external	metabolism	cellular_process	['DNMT3B', 'DNMT3A', 'TRDMT1', 'DNMT1', 'DNMT3L']	all-cells						Lti	Lymphoid tissue inducer cell
all_DNA-repair	Arthur_Liberzon_(MSigDB Team)	manual_external	proliferation_cell_cycle	cellular_process	['POLL', 'EIF1B', 'CMPK2', 'LIG1', 'GTF2H5', 'RFC5', 'MRPL40', 'POLD1', 'SF3A3', 'ZNRD1', 'POLB', 'CDA', 'RPA3', 'GTF2F1', 'IMPDH2', 'POLR2C', 'MPC2', 'NME4', 'SUPT5H', 'POLD3', 'PRIM1', 'TAF1C', 'TAF9', 'XPC', 'AK3', 'TAF10', 'ELL', 'SMAD5', 'CANT1', 'GTF2A2', 'PDE6G', 'GTF2B', 'SNAPC5', 'NT5C3A', 'RFC3', 'POLR2G', 'ERCC8', 'SDCBP', 'POLR2I', 'POLR3C', 'DGCR8', 'ELOA', 'BCAM', 'POLD4', 'ITPA', '…	all-cells						lung-endo-venous	venous endothelial cell of the lung
all_eicosanoid_metabolism	10.1038/ncomms13041	manual_external	metabolism	cellular_process	['CYP4F12', 'MGST3', 'SLCO4A1', 'TBXAS1', 'CYP4F8', 'CBR1', 'PTGDS', 'SLCO2A1', 'PTGS2', 'SLC22A2', 'SLC22A1', 'AL807752.7', 'MGST2', 'LTC4S', 'HPGDS', 'SLCO1B3', 'PTGES', 'AKR1C4', 'SLC22A3', 'SLCO1A2', 'ALOX12B', 'AKR1B1', 'PTGES2', 'SLCO3A1', 'ALOX15B', 'PTGS1', 'ALOX15', 'SLCO1B1', 'FADS1', 'PTGIS', 'AKR1A1', 'CYP4F2', 'LTA4H', 'CYP4F3', 'ABCC4', 'ALOX5', 'ALOX12', 'SLCO2B1']	all-cells						Mac	macrophage
all_ethanol_metabolism	10.1038/ncomms13041	manual_external	metabolism	cellular_process	['ALDH3B2', 'ZADH2', 'ADH1B', 'ALDH3A1', 'ADH1C', 'ADH1A', 'ADH4', 'ALDH3B1', 'ALDH1A1', 'ALDH1B1', 'AOX1', 'ADH7']	all-cells						mast	mast cell
all_exocytosis	10.5281/zenodo.2529950_210828	manual_external	cellular_homeostasis	cellular_process	['DMTN', 'RALB', 'NPPA', 'SYT9', 'LYN', 'SNAP25', 'NLGN1', 'AC000093.1', 'VAMP3', 'PRRT2', 'OTOF', 'UNC13A', 'UNC13C', 'ERC2', 'STXBP3', 'SNX4', 'VTI1B', 'STX3', 'SYK', 'NAPB', 'PLEK', 'STXBP2', 'SCFD2', 'SEPTIN5', 'RAB8B', 'SYT1', 'STXBP5', 'RAB3A', 'STX11', 'SNPH', 'CPLX3', 'VAMP8', 'SYTL2', 'RAB3D', 'KCNB1', 'RAB13', 'SCRIB', 'RAB15', 'RAB8A', 'CPLX2', 'UNC13B', 'CFTR', 'EXOC4', 'RAB10', 'STX1…	all-cells						MDC	myeloid derived cell/macrophage
all_fatty-acid_synthesis	10.1038/ncomms13041	manual_external	metabolism	cellular_process	['ELOVL1', 'HACD4', 'ACACA', 'ELOVL2', 'ELOVL6', 'FADS3', 'HACD1', 'TECRL', 'ELOVL4', 'FADS1', 'FADS6', 'FASN', 'SLC25A1', 'FADS2', 'TECR', 'AACS', 'MCAT', 'ELOVL3', 'HACD3', 'HACD2', 'SCD5', 'ACACB', 'SCD', 'ELOVL7', 'HSD17B12', 'ELOVL5']	all-cells						mo-DC	monocytic dendritic cell
all_fatty-acid-beta-oxidation-mitochondrial	10.1038/ncomms13041	manual_external	metabolism	cellular_process	['ACAD10', 'ACOT2', 'ETFDH', 'ETFB', 'ECHS1', 'HADHA', 'ADH5', 'ADH6', 'ECI1', 'ADH1A', 'ACAD9', 'ACADSB', 'ACSM1', 'ALDH2', 'ETFA', 'ACADS', 'ADH7', 'ADH1B', 'ECHDC2', 'HADHB', 'ACADM', 'ADH1C', 'ACAD11']	all-cells						mono	monocyte
all_fatty-acid-beta-oxidation-peroxisomal	10.1038/ncomms13041	manual_external	metabolism	cellular_process	['EHHADH', 'ALDH1A1', 'ZADH2', 'ADH5', 'ACOT8', 'ADH1C', 'ADH7', 'ACAA1', 'ADH1A', 'ACOX3', 'ADH6', 'PHYH', 'HSD17B4', 'ACOX1', 'ADH1B']	all-cells						NK	NK cell
all_fatty-acid-metabolism	Arthur_Liberzon_(MSigDB Team)	manual_external	metabolism	cellular_process	['BLVRA', 'UGDH', 'ACADL', 'RDH11', 'IDH3B', 'INMT', 'IL4I1', 'NSDHL', 'GPD2', 'HADHB', 'VNN1', 'ACAT2', 'ACOT2', 'KMT5A', 'ALDH1A1', 'CYP4A11', 'HIBCH', 'ECHS1', 'SUCLG1', 'ACSL5', 'YWHAH', 'G0S2', 'GSTZ1', 'SDHC', 'HSD17B10', 'METAP1', 'AQP7', 'CPT1A', 'LGALS1', 'HSPH1', 'ALDOA', 'ACSM3', 'HMGCS2', 'ADH1C', 'ETFDH', 'PTS', 'CA6', 'CRYZ', 'HSD17B7', 'BMPR1B', 'ALDH3A2', 'SMS', 'REEP6', 'AUH', 'L…	all-cells						NK-adaptive	adaptive NK cell
all_folate_metabolism	10.1038/ncomms13041	manual_external	metabolism	cellular_process	['SLC46A1', 'MTHFR', 'DHFR', 'MTHFD1', 'GGH', 'FPGS', 'ALDH1L1', 'FOLR1', 'HAO2', 'HAO1', 'MTR', 'MTHFS', 'SLC19A1', 'AMT', 'FOLR3', 'FTCD', 'MTHFD2']	all-cells						p-DC	plasmacytoid dendritic cell
all_fructose-mannose_metabolism	10.1038/ncomms13041	manual_external	metabolism	cellular_process	['GMDS', 'SLC5A10', 'KHK', 'FPGT', 'MPI', 'SLC2A7', 'GMPPA', 'FCSK', 'SLC5A9', 'SLC2A5', 'SORD', 'PMM2', 'PMM1', 'MGAM', 'GMPPB', 'TSTA3']	all-cells						plasma	plasma cell
all_G1S-transition	Thomas_Walle, 10.1016/j.celrep.2021.109992	manual_external	proliferation_cell_cycle	cellular_process	['BIRC5', 'CDKN2D', 'CDC20', 'CCNB2', 'BUB1', 'CDK1', 'PLK1', 'CCNF', 'CCNA2', 'KIF20A', 'CDC25C', 'RACGAP1', 'CKS2', 'CENPF', 'AURKA', 'TOP2A', 'CDC25B', 'BUB1B', 'CCNB1', 'CENPA']	all-cells						plasma-blast	plasma blast
all_G2M-transition	Thomas_Walle, 10.1016/j.celrep.2021.109992	manual_external	proliferation_cell_cycle	cellular_process	['H2BC12', 'H2AZP3', 'CCNE2', 'H2AC4', 'H2BC15', 'H2BU1', 'H4-16', 'SLBP', 'H1-6', 'H4C5', 'H2AZP1', 'H1-12P', 'H3C12', 'H2AW', 'BRCA1', 'H1-2', 'H3C1', 'H4C14', 'H2AC17', 'H4C2', 'TYMS', 'H3C4', 'H2AC15', 'MACROH2A1', 'H4C12', 'H2AZP5', 'H3C3', 'MSH2', 'H3P38', 'H2BC9', 'H3C13', 'H2BC18', 'H2AZP2', 'H2BC6', 'H2AC11', 'H2AB3', 'H2BC11', 'H4C8', 'CDKN3', 'NASP', 'H2AC16', 'H2AC12', 'H3C6', 'H2BP2'…	all-cells						T	T cell
all_GABA-shunt	10.1038/ncomms13041	manual_external	metabolism	cellular_process	['ALDH5A1', 'ALDH9A1', 'ABAT', 'ADHFE1', 'GAD2', 'SLC36A1', 'ALDH4A1', 'GAD1', 'AKR7A2', 'CNDP1']	all-cells						TCM	T central memory cell
all_galactose_metabolism	10.1038/ncomms13041	manual_external	metabolism	cellular_process	['SLC2A10', 'B4GALT2', 'SLC2A2', 'LCT', 'SLC2A8', 'SLC5A11', 'GALE', 'SLC5A9', 'GLB1', 'SLC5A1', 'GALK1', 'SLC2A3', 'UGP2', 'NEU1', 'LALBA', 'SI', 'GALK2', 'B4GALT1', 'SLC2A4', 'GALT']	all-cells						TEM	T effector memory cell
all_GLU_metabolism	10.1038/ncomms13041	manual_external	AA_metabolism	cellular_process	['SLC38A1', 'GPT', 'SLC1A3', 'SLC7A11', 'GOT2', 'ALDH18A1', 'SLC1A1', 'SLC1A5', 'SLC38A5', 'GOT1', 'SLC25A13', 'SLC3A2', 'SLC25A18', 'SLC7A6', 'SLC6A13', 'GPT2', 'SLC6A11', 'SLC7A7', 'NAGS', 'SLC6A1', 'SLC1A6', 'SLC17A7', 'SLC32A1', 'SLC25A22', 'GLUL', 'GLS2', 'OPLAH', 'ACY1', 'SLC6A12', 'SLC1A2', 'SLC17A8', 'GLUD2', 'SLC38A2', 'SLC38A3', 'SLC1A7', 'GLS', 'SLC25A12', 'GLUD1', 'SLC38A4', 'ALDH4A1'…	all-cells						TFH	T follicular helper cell
all_glutathione_metabolism	10.1038/ncomms13041	manual_external	metabolism	cellular_process	['GSS', 'GPX1', 'GPX6', 'GSTM1', 'HAGH', 'GPX4', 'GPX5', 'PRDX3', 'ESD', 'GLRX2', 'GPX2', 'PRDX1', 'GLRX', 'GPX3', 'GCLC', 'GCLM', 'GPX7', 'GGT1', 'ADH5', 'CTH', 'GPX8', 'GSR', 'PRDX2', 'CBS']	all-cells						T-naive	naïve T cell
all_glycerin-SER-THR_metabolism	10.1038/ncomms13041	manual_external	AA_metabolism	cellular_process	['AGXT', 'GNMT', 'SLC6A5', 'BHMT2', 'SLC7A10', 'SHMT1', 'GLDC', 'DMGDH', 'PHGDH', 'PSAT1', 'GCSH', 'GATM', 'CHDH', 'SLC36A1', 'SLC6A14', 'SLC6A12', 'PIPOX', 'SARDH', 'SLC1A5', 'SLC32A1', 'AOC3', 'SLC3A1', 'THNSL1', 'SDS', 'SLC38A5', 'SLC1A4', 'SLC7A9', 'DAO', 'SLC38A2', 'SLC6A9', 'BHMT', 'MAOB', 'DLD', 'SLC38A4', 'AGXT2', 'SLC7A8', 'ETNPPL', 'GCAT', 'SHMT2', 'CBS', 'SLC38A1', 'MAOA', 'PSPH']	all-cells						Treg	regulatory T cell
all_glycerophospholipid_metabolism	10.1038/ncomms13041	manual_external	metabolism	cellular_process	['SLC22A3', 'ABCB4', 'GK', 'DGKB', 'PHOSPHO1', 'CHAT', 'PTDSS2', 'CHKB', 'SLC18A3', 'CDIPT', 'ATP10A', 'DGKG', 'PLA2G1B', 'CDS2', 'AGPS', 'CEPT1', 'PCYT1A', 'DGKZ', 'PLA2G12A', 'PAFAH1B3', 'DGKD', 'CRLS1', 'CHKA', 'GK2', 'PIP5K1C', 'PISD', 'PLD1', 'CHPT1', 'PLA2G7', 'PGS1', 'GPD1', 'ALPP', 'PLA2G6', 'DGKA', 'PLA2G2E', 'SLC22A1', 'PLA2G2F', 'ALPI', 'ETNK2', 'CDS1', 'PLA2G4A', 'CLC', 'PIP5K1A', 'PA…	all-cells						TRM	tissue-resident memory T cell
all_glyoxylate-dicarboxylate_metabolism	10.1038/ncomms13041	manual_external	metabolism	cellular_process	['HAGHL', 'HAO2', 'HAO1', 'GLO1', 'GRHPR']	all-cells						TSCM	stem cell memory T cell
all_GPI-anchor_synthesis	10.1038/ncomms13041	manual_external	metabolism	cellular_process	['PIGZ', 'PIGT', 'PIGM', 'PIGB', 'GPAA1', 'PIGV', 'PIGF', 'PIGK', 'PIGP', 'PIGO', 'PGAP1', 'PIGX', 'DPM2', 'PIGQ', 'PIGL', 'PIGN', 'PIGG', 'PIGS', 'PIGC', 'PIGW', 'PIGH', 'PIGA']	all-cells						manual_internal	gene set manually curated for this manuscript
all_hedgehog_signaling	Arthur_Liberzon_(MSigDB Team), Thomas_Walle	manual_external	signaling	cellular_process	['ACHE', 'VLDLR', 'CDK6', 'NRP2', 'KLF4', 'PTCH1', 'NF1', 'NRCAM', 'L1CAM', 'OPHN1', 'PML', 'ADGRG1', 'NRP1', 'PLG', 'HEY1', 'UNC5C', 'TLE3', 'SLIT1', 'LDB1', 'CELSR1', 'RASA1', 'RTN1', 'THY1', 'HEY2', 'DPYSL2', 'TLE1', 'VEGFA', 'CRMP1', 'CDK5R1', 'NKX6-1', 'MYH9', 'AMOT', 'ETS2', 'GLI1', 'SHH', 'SCG2', 'CNTFR']	all-cells						manual_external	manually curated gene set from external sources
all_heparan-sulfate_degradation	10.1038/ncomms13041	manual_external	metabolism	cellular_process	['NAGLU', 'IDUA', 'SGSH', 'GNS', 'IDS', 'AC244197.3', 'GUSB']	all-cells						bulk_curated	gene set curated from perturbation experiments with bulk RNA expression data
all_HIS_metabolism	10.1038/ncomms13041	manual_external	AA_metabolism	cellular_process	['SLC3A1', 'SLC22A1', 'MAOB', 'SLC38A4', 'SLC6A14', 'ALDH3B2', 'SLC38A3', 'ALDH2', 'AOC2', 'ALDH3B1', 'HAL', 'SLC22A2', 'UROC1', 'DDC', 'ALDH3A1', 'HDC', 'HNMT', 'AOC1', 'AOC3', 'SLC22A3', 'CNDP1', 'MAOA', 'FTCD']	all-cells
all_histone-methylation	10.1038/ncomms13041	manual_external	metabolism	cellular_process	['SETD7', 'KMT2C', 'SETDB2', 'KMT2D', 'DOT1L', 'SETDB1', 'SUV39H1', 'SUV39H2']	all-cells
all_hyaluronan_metabolism	10.1038/ncomms13041	manual_external	metabolism	cellular_process	['HAS2', 'HEXB', 'GUSB', 'HAS1', 'HAS3', 'HEXA']	all-cells
all_hypoxia-response	Thomas_Walle, Arthur_Liberzon_(MSigDB Team)	manual_external	metabolism	cellular_process	['PLAC8', 'PPARGC1A', 'LDHC', 'DPYSL4', 'COL5A1', 'SLC37A4', 'PFKP', 'MIF', 'IRS2', 'CDKN1B', 'SDC4', 'RORA', 'AKAP12', 'NR3C1', 'GPC4', 'PPFIA4', 'PKLR', 'IDS', 'IGFBP3', 'XPNPEP1', 'KLF7', 'PHKG1', 'KLHL24', 'ARNT', 'SDC3', 'IL6', 'PDK1', 'AK4', 'GPC1', 'BTG1', 'ANXA2', 'SLC2A5', 'NOCT', 'CCNG2', 'FAM162A', 'CAVIN1', 'EDN2', 'VLDLR', 'PYGM', 'GAA', 'PAM', 'IGFBP1', 'MAFF', 'KLF6', 'NAGK', 'ALDO…	all-cells
all_IL6-JAK-STAT3_signaling	Arthur_Liberzon_(MSigDB Team)	manual_external	signaling	cellular_process	['TYK2', 'IL18R1', 'ITGA4', 'CSF2RA', 'SOCS1', 'CXCL11', 'CD14', 'IFNAR1', 'IFNGR1', 'LTB', 'MAP3K8', 'EBI3', 'IL1B', 'CBL', 'STAT1', 'PIK3R5', 'DNTT', 'STAT3', 'CNTFR', 'SOCS3', 'REG1A', 'TNFRSF12A', 'CXCL3', 'CD44', 'CD38', 'IL4R', 'CSF2RB', 'ITGB3', 'FAS', 'HMOX1', 'IRF1', 'INHBE', 'PF4', 'MYD88', 'GRB2', 'STAM2', 'ACVRL1', 'CXCL13', 'TNFRSF1A', 'PTPN11', 'PLA2G2A', 'TGFB1', 'CCR1', 'CXCL9', '…	all-cells
all_inositol-phosphate_metabolism	10.1038/ncomms13041	manual_external	metabolism	cellular_process	['IMPA2', 'SLC5A3', 'SLC5A11', 'SLC2A13', 'ISYNA1', 'IPMK', 'PI4K2A', 'IMPA1', 'MIOX']	all-cells
all_JAK-STAT_signaling	10.5281/zenodo.2529950_210828	manual_external	signaling	cellular_process	['PIK3R2', 'IL10RB', 'SPRED2', 'IFNAR1', 'LIF', 'IL3RA', 'PIM1', 'IFNA1', 'PTPN11', 'STAT5A', 'IL13', 'IFNA5', 'LIFR', 'SOS1', 'PIAS4', 'IL7R', 'CSF2RA', 'CISH', 'STAT6', 'SPRY4', 'OSM', 'CCND1', 'MPL', 'IL6R', 'IL5', 'PIK3CD', 'IL9', 'STAM', 'IFNA13', 'IFNA10', 'GHR', 'IL4', 'IFNGR2', 'BCL2L1', 'IL6', 'IL2RG', 'IL2RA', 'IFNA14', 'IL20', 'IL11RA', 'CSF3R', 'IL12RB2', 'PTPN6', 'CNTF', 'CSF3', 'CRE…	all-cells
all_keratan-sulfate_degradation	10.1038/ncomms13041	manual_external	metabolism	cellular_process	['GLB1', 'FUCA1', 'HEXA', 'HEXB', 'NAGA', 'FUCA2', 'GALNS', 'NEU1', 'GNS', 'AGA']	all-cells
all_keratan-sulfate_synthesis	10.1038/ncomms13041	manual_external	metabolism	cellular_process	['CHST2', 'ST3GAL3', 'B3GNT3', 'B4GALT5', 'ST3GAL4', 'ST3GAL1', 'ST3GAL2', 'B4GALT2', 'B3GNT2', 'B3GNT8', 'B3GNT6', 'CHST3', 'B3GNT4', 'B3GNTL1', 'CHST5', 'B4GALT3', 'B4GAT1', 'B3GNT7', 'CHST4', 'B4GALT1', 'CHST1', 'CHST6']	all-cells
all_ketone-body_metabolism	10.1038/ncomms13041	manual_external	metabolism	cellular_process	['SLC16A3', 'AACS', 'HMGCL', 'ACSS2', 'SLC16A8', 'ACAT1', 'ACAT2', 'SLC16A1', 'BDH1', 'SLC5A12', 'ACSS1', 'ACOT12', 'HMGCLL1', 'OXCT1', 'OXCT2', 'SLC5A8']	all-cells
all_lipophagy	10.5281/zenodo.2529950_210828	manual_external	cell_death_autophagy	cellular_process	['HTT', 'RAB7A', 'SESN2', 'ADRB2', 'SPTLC2', 'SPTLC1', 'AUP1']	all-cells
all_LYS_metabolism	10.1038/ncomms13041	manual_external	AA_metabolism	cellular_process	['AASS', 'SLC3A1', 'PIPOX', 'SLC7A1', 'AADAT', 'TMLHE', 'SLC38A4', 'SPCS3', 'BBOX1', 'ALDH2', 'GCDH', 'SLC25A21', 'ALDH7A1', 'SLC6A14', 'SPCS2', 'SLC7A2', 'SPCS1', 'SLC7A3']	all-cells
all_macroautophagy	10.5281/zenodo.2529950_210828	manual_external	cell_death_autophagy	cellular_process	['VPS25', 'ATP6V0E1', 'ATP6V0E2', 'WDR45', 'GNAI3', 'TBC1D14', 'VPS37D', 'ATG9A', 'PSEN1', 'ULK1', 'VPS28', 'HUWE1', 'TOMM5', 'ELAPOR1', 'SCFD1', 'RAB23', 'MAP3K7', 'RAB19', 'KDR', 'RRAGD', 'HSPB8', 'SUPT5H', 'ILRUN', 'SMCR8', 'ATP13A2', 'PINK1', 'HGS', 'UBQLN1', 'RHEB', 'HDAC10', 'UBA5', 'WIPI1', 'ATG16L1', 'SLC38A9', 'RAB3GAP1', 'CHMP6', 'LAMTOR5', 'TOMM22', 'PIP4K2A', 'VPS33A', 'USP36', 'C9orf…	all-cells
all_macroautophagy_regulation_positive	10.5281/zenodo.2529950_210828	manual_external	cell_death_autophagy	cellular_process	['PIP4K2B', 'LARP1', 'PIP4K2A', 'VPS13D', 'BAG3', 'TRIM13', 'PINK1', 'SIRT1', 'NOD1', 'PRKAA2', 'IKBKG', 'TSC2', 'RAB12', 'WAC', 'MAPK3', 'RAB3GAP2', 'LRSAM1', 'CLEC16A', 'CDC37', 'TSC1', 'IRGM', 'SMCR8', 'PAFAH1B2', 'SESN1', 'ULK1', 'STING1', 'SCOC', 'RIPK2', 'C9orf72', 'HMOX1', 'VPS13C', 'HDAC6', 'RAB3GAP1', 'MAP3K7', 'UVRAG', 'BNIP3', 'SUPT5H', 'RUFY4', 'PIP4K2C', 'ADRB2', 'KDR', 'TOMM7', 'SES…	all-cells
all_MET_metabolism	10.1038/ncomms13041	manual_external	AA_metabolism	cellular_process	['AHCY', 'AHCYL2', 'BHMT2', 'SLC7A8', 'MTAP', 'SLC6A14', 'ACY1', 'AHCYL1', 'DNMT3L', 'GNMT', 'MAT1A', 'SLC25A26', 'SLC3A1', 'AMD1', 'DNMT3A', 'DNMT3B', 'MTR', 'BHMT', 'SLC43A2', 'MAT2A', 'DNMT1', 'SUOX', 'MAT2B']	all-cells
all_microautophagy-lysosomal	10.5281/zenodo.2529950_210828	manual_external	cell_death_autophagy	cellular_process	['ATG2B', 'ATG13', 'ATG7', 'RB1CC1', 'ATG2A']	all-cells
all_mitophagy	10.5281/zenodo.2529950_210828	manual_external	cell_death_autophagy	cellular_process	['OPTN', 'ATG14', 'HTRA2', 'TP53', 'CLEC16A', 'PRKN', 'BECN1', 'ATG13', 'VPS13C', 'HDAC6', 'RNF41', 'CDC37', 'HUWE1', 'MAP1LC3B', 'SQSTM1', 'SMURF1', 'USP30', 'TSC2', 'PHB2', 'MFN2', 'VPS13D', 'TIGAR', 'TOMM7', 'AMBRA1', 'PINK1']	all-cells
all_mitophagy_regulation_positive	10.5281/zenodo.2529950_210828	manual_external	cell_death_autophagy	cellular_process	['VPS13D', 'SMURF1', 'TOMM7', 'HDAC6', 'PINK1', 'VPS13C', 'MFN2', 'PRKN', 'OPTN', 'HUWE1', 'CDC37']	all-cells
all_mitotic-spindle-component	Arthur_Liberzon_(MSigDB Team)	manual_external	proliferation_cell_cycle	cellular_process	['NDC80', 'EPB41', 'BIN1', 'RFC1', 'PLEKHG2', 'TUBGCP6', 'AKAP13', 'TPX2', 'ECT2', 'PCGF5', 'MYH10', 'NOTCH2', 'RAB3GAP1', 'KIF1B', 'DYNC1H1', 'ARF6', 'CDC42EP4', 'CENPJ', 'FARP1', 'ARHGAP29', 'PALLD', 'CEP57', 'DOCK4', 'CNTROB', 'EPB41L2', 'TAOK2', 'PKD2', 'TUBA4A', 'MYH9', 'HDAC6', 'ARHGEF7', 'MAP1S', 'CLIP2', 'NF1', 'SYNPO', 'PLK1', 'EZR', 'CTTN', 'SMC3', 'SPTAN1', 'NCK1', 'CSNK1D', 'APC', 'RA…	all-cells
all_mTORC1_signaling	Arthur_Liberzon_(MSigDB Team)	manual_external	signaling	cellular_process	['GPI', 'GTF2H1', 'PLK1', 'AC005192.1', 'BUB1', 'MTHFD2', 'NFYC', 'MCM4', 'ABCF2-H2BE1', 'NMT1', 'DDIT3', 'PSMB5', 'CDC25A', 'SLC7A5', 'TCEA1', 'INSIG1', 'SKAP2', 'STARD4', 'MTHFD2L', 'MAP2K3', 'GBE1', 'HSPA4', 'SLC1A4', 'NFIL3', 'ELOVL6', 'STC1', 'PPP1R15A', 'CFP', 'AC022506.1', 'IDI1', 'CALR', 'SDF2L1', 'RDH11', 'FADS2', 'PSMD12', 'PSMC4', 'SLC37A4', 'SLC9A3R1', 'HSPE1', 'HMGCS1', 'CCNF', 'BTG2…	all-cells
all_multidrug-resistance	10.1038/ncomms13041	manual_external	metabolism	cellular_process	['ABCC4', 'ABCB4', 'ABCC3', 'ABCC1']	all-cells
all_NAD_metabolism	10.1038/ncomms13041	manual_external	metabolism	cellular_process	['QPRT', 'NMNAT1', 'NNMT', 'NMNAT2', 'CD38', 'NNT', 'NADK', 'NADSYN1', 'NMNAT3']	all-cells
all_n-glycan_degradation	10.1038/ncomms13041	manual_external	metabolism	cellular_process	['MAN2C1', 'HEXB', 'AGA', 'MAN2B1', 'GALNS', 'FUCA1', 'GLB1', 'MANBA', 'NEU4', 'NEU2', 'FUCA2', 'HEXA', 'NEU1', 'ENGASE']	all-cells
all_n-glycan_synthesis	10.1038/ncomms13041	manual_external	metabolism	cellular_process	['ALG8', 'MAN1B1', 'MOGS', 'ALG12', 'MAN1A1', 'DAD1', 'MGAT3', 'MGAT5', 'UGDH', 'MAN1C1', 'ALG10', 'ALG6', 'MGAT4B', 'ALG2', 'B4GALT2', 'MAN2A2', 'ALG5', 'DDOST', 'DPM1', 'MGAT2', 'B4GALT1', 'RPN2', 'DPM3', 'DPAGT1', 'MAN1A2', 'DPM2', 'MAN2A1', 'TUSC3', 'MGAT1', 'FUT8', 'ALG3', 'B4GALT3', 'ALG1', 'DOLPP1', 'MGAT4A', 'ST6GAL1', 'B4GALT5', 'RPN1']	all-cells
all_NOD-like-receptor_signaling	10.5281/zenodo.2529950_210828	manual_external	signaling	cellular_process	['MAPK1', 'NLRP3', 'CARD6', 'MAP3K7', 'IKBKG', 'CASP8', 'MAPK10', 'MEFV', 'NLRP1', 'NOD2', 'MAPK12', 'MAPK9', 'CXCL8', 'TNFAIP3', 'NLRC4', 'TAB2', 'ERBIN', 'CCL5', 'PYCARD', 'CASP5', 'HSP90AA1', 'NFKBIA', 'HSP90AB1', 'TAB3', 'CXCL1', 'CCL13', 'CARD18', 'BIRC3', 'PYDC1', 'CCL11', 'NFKBIB', 'NAIP', 'SUGT1', 'CXCL2', 'RELA', 'CARD9', 'NOD1', 'TAB1', 'IL6', 'IL1B', 'TRAF6', 'MAPK8', 'CARD8', 'IL18', …	all-cells
all_NOTCH_signaling	Arthur_Liberzon_(MSigDB Team), Thomas_Walle	manual_external	signaling	cellular_process	['HEYL', 'LFNG', 'DLL1', 'JAG1', 'CCND1', 'FZD1', 'APH1A', 'CUL1', 'DTX1', 'NOTCH1', 'KAT2A', 'DTX2', 'FBXW11', 'HEY1', 'MAML2', 'ARRB1', 'TCF7L2', 'FZD5', 'PSENEN', 'WNT5A', 'HES1', 'HEY2', 'RBX1', 'ST3GAL6', 'PPARD', 'NOTCH2', 'SKP1', 'HES5', 'PSEN2', 'WNT2', 'NOTCH3', 'SAP30', 'FZD7', 'PRKCA', 'DTX4']	all-cells
all_nucleophagy-late	10.5281/zenodo.2529950_210828	manual_external	cell_death_autophagy	cellular_process	['ATG2A', 'ATG7', 'ATG2B', 'ATG9B', 'ATG9A']	all-cells
all_nucleotide_metabolism	10.1038/ncomms13041	manual_external	metabolism	cellular_process	['ENTPD4', 'NME3', 'PAPSS1', 'NUDT9', 'SLC29A1', 'BPNT1', 'ABCC4', 'DGUOK', 'ENTPD5', 'ENPP2', 'ENPP3', 'ENTPD3', 'NME7', 'DCK', 'ENTPD2', 'ENTPD6', 'NME2', 'CANT1', 'NUDT2', 'NME1', 'ENPP1', 'NME6', 'PAPSS2', 'NUDT5', 'NME4', 'ENTPD1']	all-cells
all_o-glycan_synthesis	10.1038/ncomms13041	manual_external	metabolism	cellular_process	['GALNT9', 'B4GAT1', 'GALNT15', 'ST3GAL1', 'A4GNT', 'GALNT5', 'GALNT10', 'GALNT13', 'GCNT4', 'GALNT2', 'C1GALT1', 'GCNT3', 'GALNT11', 'GALNT6', 'GALNT12', 'GALNT14', 'UGDH', 'GALNT3', 'GALNT4', 'GALNT7', 'ST6GALNAC1', 'B3GNT6', 'GALNT1', 'GCNT1', 'GALNT8']	all-cells
all_osmotic-stress-response	10.5281/zenodo.2529950_210828	manual_external	cellular_stress_response	cellular_process	['ITGA2', 'TSPO', 'SLC25A23', 'RELB', 'CAPN3', 'LRRC8A', 'XRCC6', 'HSP90AB1', 'LRRC8C', 'SLC12A5', 'STK39', 'MICU1', 'AC138894.1', 'AQP1', 'EFHD1', 'MLC1', 'AQP5', 'ANXA7', 'EPO', 'FMO1', 'EGFR', 'TRPV4', 'APOBEC1', 'CAB39', 'MARVELD3', 'ATF2', 'TH', 'SORD', 'MAPK10', 'DDX3X', 'FP565260.3', 'OXSR1', 'RCSD1', 'TSC22D4', 'PKD2', 'DYSF', 'LRRC8E', 'AQP9', 'ABCB1', 'NFAT5', 'YBX3', 'BAD', 'NOLC1', 'S…	all-cells
all_oxidative-phosphorylation	Arthur_Liberzon_(MSigDB Team)	manual_external	metabolism	cellular_process	['SUPV3L1', 'NQO2', 'COX15', 'ATP5F1A', 'PHYH', 'ATP5F1D', 'HSD17B10', 'ATP6V1E1', 'TIMM50', 'NDUFB8', 'MRPS30', 'COX7A2', 'DLAT', 'PHB2', 'GPI', 'PDHB', 'NDUFS2', 'ACADVL', 'NDUFB6', 'RHOT1', 'TOMM70', 'NDUFC1', 'BAX', 'SLC25A3', 'SLC25A20', 'OGDH', 'GRPEL1', 'GOT2', 'ATP6V0C', 'NDUFA3', 'ISCU', 'MRPL15', 'SLC25A5', 'ISCA1', 'COX6A1', 'ATP6V0B', 'AIFM1', 'ATP5MC2', 'COX10', 'NDUFA8', 'NDUFA5', '…	all-cells
all_p53-signaling	Arthur_Liberzon_(MSigDB Team), Thomas_Walle	manual_external	signaling	cellular_process	['JUN', 'CCND2', 'EI24', 'TP63', 'WWP1', 'TGFA', 'HMOX1', 'PCNA', 'CDH13', 'DEF6', 'ITGB4', 'TPD52L1', 'RAD51C', 'WRAP73', 'TPRKB', 'IL1A', 'STEAP3', 'TCN2', 'ATF3', 'TRIAP1', 'ABAT', 'IRAK1', 'PTPN14', 'CCL4', 'RRP8', 'NUPR1', 'TOB1', 'IER3', 'SLC3A2', 'PLK3', 'CDKN2B', 'ZMAT3', 'NOTCH1', 'CCNK', 'BAIAP2', 'APAF1', 'CXCL1', 'PERP', 'CCND3', 'TP53', 'IL15', 'CD81', 'CTSD', 'HINT1', 'ALOX15B', 'TN…	all-cells
all_peroxisome-component	Arthur_Liberzon_(MSigDB Team)	manual_external	metabolism	cellular_process	['ABCD1', 'CRABP1', 'SLC25A4', 'ABCB9', 'UGT2B17', 'PEX6', 'ECH1', 'CRABP2', 'HSD17B11', 'ABCB1', 'DHRS3', 'ECI2', 'ATXN1', 'SIAH1', 'MLYCD', 'ITGB1BP1', 'ABCC8', 'CAT', 'CADM1', 'VPS4B', 'SOD2', 'IDI1', 'ESR2', 'CLN8', 'SLC25A19', 'PEX5', 'IDH2', 'EPHX2', 'MSH2', 'YWHAH', 'SMARCC1', 'CDK7', 'RXRG', 'NUDT19', 'PEX11A', 'SERPINA6', 'SLC35B2', 'PRDX5', 'HRAS', 'CLN6', 'ABCD3', 'TTR', 'CTPS1', 'EHHA…	all-cells
all_PHE_metabolism	10.1038/ncomms13041	manual_external	AA_metabolism	cellular_process	['SLC7A5', 'SLC43A1', 'AOC2', 'DDC', 'SLC7A3', 'SLC7A2', 'PAH', 'SLC38A1', 'SLC38A4', 'SLC38A2', 'ALDH3A1', 'AOC1', 'SLC43A2', 'TAT', 'SLC7A8', 'GOT2', 'ALDH3B2', 'SLC16A10', 'HPD', 'SLC6A14', 'GOT1', 'MAOA', 'MAOB', 'ALDH3B1']	all-cells
all_phosphoinositide_signaling	10.1038/ncomms13041	manual_external	metabolism	cellular_process	['PIK3R1', 'ITPKC', 'PIK3R3', 'INPP5D', 'PLCB1', 'INPPL1', 'PIP5K1A', 'PLCD3', 'MTMR3', 'PLCG1', 'PLCB4', 'HCST', 'PIK3C2G', 'PLCE1', 'INPP1', 'SYNJ2', 'ITPKB', 'ITPKA', 'PLCXD2', 'INPP5B', 'INPP5E', 'PLCB2', 'PLCH2', 'INPP4A', 'PIK3R2', 'PLCG2', 'PIP5K1B', 'PLCL1', 'PIK3CA', 'INPP4B', 'PIK3CB', 'PIK3R5', 'OCRL', 'PIK3CD', 'INPP5A', 'PLCD4', 'PLCH1', 'PTEN', 'PIK3C2B', 'PLCB3', 'PIK3C2A', 'PIK3CG…	all-cells
all_PI3K-AKT-mTOR_signaling	Arthur_Liberzon_(MSigDB Team)	manual_external	signaling	cellular_process	['ACACA', 'ACTR2', 'AL662899.2', 'CDK1', 'RIT1', 'ECSIT', 'CALR', 'IL4', 'RPTOR', 'ARF1', 'PIK3R3', 'PAK4', 'SLC2A1', 'EIF4E', 'THEM4', 'TRAF2', 'MAP2K6', 'CXCR4', 'FGF22', 'IRAK4', 'MAPK9', 'ARPC3', 'DDIT3', 'RAF1', 'TIAM1', 'RIPK1', 'PPP1CA', 'PLCG1', 'CAB39L', 'GNGT1', 'PTPN11', 'MKNK1', 'PRKCB', 'PIN1', 'AC022506.1', 'UBE2N', 'PIKFYVE', 'NGF', 'GNA14', 'CLTC', 'PRKAR2A', 'HSP90B1', 'FGF17', '…	all-cells
all_polyamines_metabolism	10.1038/ncomms13041	manual_external	metabolism	cellular_process	['ODC1', 'AGMAT', 'MAOB', 'SRM', 'SMOX', 'MAOA', 'SAT2', 'AMD1', 'SMS', 'AZIN2']	all-cells
all_porphyrine-heme_metabolism	10.1038/ncomms13041	manual_external	metabolism	cellular_process	['UROS', 'BLVRA', 'FTH1', 'SLC46A1', 'PPOX', 'CPOX', 'HCCS', 'ALAS1', 'HMBS', 'SLCO1B1', 'ALAD', 'HMOX1', 'BLVRB', 'HMOX2', 'FTMT', 'UROD', 'SLCO1B3', 'CYBRD1', 'FECH', 'ALAS2']	all-cells
all_posttranslation-modification	10.1038/ncomms13041	manual_external	metabolism	cellular_process	['P4HA2', 'P4HB', 'PLOD2', 'HMGCR', 'SLC25A1', 'SLC33A1', 'MTMR3', 'P4HA1', 'PLOD1', 'GGPS1', 'PLOD3']	all-cells
all_propanoate_metabolism	10.1038/ncomms13041	manual_external	metabolism	cellular_process	['SLC16A3', 'SLC5A12', 'SLC16A8', 'HIBCH', 'SLC16A1', 'SLC16A7', 'SLC5A8']	all-cells
all_protein-degradation-proteasome	10.5281/zenodo.2529950_210828	manual_external	cellular_homeostasis	cellular_process	['SEL1L', 'AGAP3', 'TAF1', 'KCTD5', 'RNF217', 'ANAPC1', 'NFE2L2', 'TRIB3', 'KCTD10', 'LRRK2', 'CALR3', 'ANKRD9', 'CTNNB1', 'FBXO38', 'PIAS1', 'CLOCK', 'DCAF12', 'SMAD7', 'AC013489.1', 'ZNRF1', 'FBXL12', 'ZFAND2A', 'GID4', 'SPSB4', 'UBR3', 'PSMF1', 'CRBN', 'WFS1', 'UBXN11', 'ASB2', 'HFE', 'SHARPIN', 'UBQLN4', 'UBXN1', 'UBE2B', 'RNF187', 'PRAMEF6', 'PSMA5', 'MAN1B1', 'RMND5B', 'CDC16', 'UBE3D', 'HA…	all-cells
all_pterin_synthesis	10.1038/ncomms13041	manual_external	metabolism	cellular_process	['PCBD1', 'QDPR', 'PTS', 'SPR', 'GCH1']	all-cells
all_purine_metabolism	10.1038/ncomms13041	manual_external	metabolism	cellular_process	['SLC29A2', 'XDH', 'AMPD3', 'GMPR', 'NT5C1B', 'AK2', 'ITPA', 'SLC28A2', 'ADK', 'ADSS1', 'ADA', 'AMPD1', 'GMPR2', 'GDA', 'AK1', 'ADSS2', 'AK3', 'APRT', 'SLC28A3', 'AMPD2', 'HPRT1', 'NT5C2', 'GUK1', 'AK7', 'NT5E', 'AK5', 'SLC2A9', 'AK4']	all-cells
all_purine_synthesis	10.1038/ncomms13041	manual_external	metabolism	cellular_process	['AK1', 'AK5', 'AK3', 'AMPD1', 'NT5C1B', 'ADA', 'ADK', 'AMPD2', 'SLC28A3', 'NT5C2', 'HPRT1', 'ADSS1', 'AK7', 'SLC29A2', 'AMPD3', 'GDA', 'GMPR2', 'APRT', 'ITPA', 'XDH', 'AK2', 'GUK1', 'AK4', 'GMPR', 'NT5E', 'SLC2A9', 'SLC28A2', 'ADSS2']	all-cells
all_pyrimidine_metabolism	10.1038/ncomms13041	manual_external	metabolism	cellular_process	['UPP1', 'UPB1', 'DPYSL3', 'AICDA', 'TK1', 'NT5C', 'TK2', 'CTPS1', 'DPYS', 'SLC28A3', 'CDA', 'SLC29A1', 'DPYSL2', 'ALDH6A1', 'UCK2', 'DPYD', 'DUT', 'UCK1', 'CTPS2', 'UPP2', 'DCTD', 'SLC28A1']	all-cells
all_pyrimidine_synthesis	10.1038/ncomms13041	manual_external	metabolism	cellular_process	['PRPS1', 'CAD', 'UMPS', 'PRPS1L1', 'CPS1', 'PRPS2', 'DHODH']	all-cells
all_pyroptosis	10.5281/zenodo.2529950_210828	manual_external	cell_death_autophagy	cellular_process	['APIP', 'CASP4', 'NLRP9', 'GSDMB', 'GZMB', 'NAIP', 'GSDMD', 'GSDME', 'ELANE', 'ZBP1', 'GSDMC', 'GZMA', 'NLRC4', 'TREM2', 'CASP8', 'DHX9', 'CASP1', 'GSDMA', 'NLRP1', 'AIM2', 'NLRP6']	all-cells
all_pyruvate_metabolism	10.1038/ncomms13041	manual_external	metabolism	cellular_process	['AGXT2', 'GPT', 'AGXT', 'HAO1', 'GPT2', 'SDS', 'HAO2', 'ETNPPL', 'GRHPR']	all-cells
all_reticulophagy	10.5281/zenodo.2529950_210828	manual_external	cell_death_autophagy	cellular_process	['RETREG1', 'UFM1', 'STING1', 'DDRGK1', 'RETREG3', 'UFL1', 'UBA5', 'RB1CC1', 'ATG2A', 'TEX264', 'UFC1', 'ATG2B']	all-cells
all_retinol_metabolism	10.1038/ncomms13041	manual_external	metabolism	cellular_process	['ZADH2', 'ADH1A', 'UGT1A8', 'ADH7', 'SDR16C5', 'RDH12', 'ALDH1A2', 'ALDH1A3', 'AOX1', 'RDH16', 'LRAT', 'UGT1A10', 'RDH11', 'BCO1', 'PNPLA4', 'RDH14', 'RDH8', 'ADH1B', 'RDH5', 'RDH13', 'RDH10', 'ADH1C']	all-cells
all_riboflavin_metabolism	10.1038/ncomms13041	manual_external	metabolism	cellular_process	['ENPP1', 'ACP1', 'TYR', 'RFK', 'FLAD1', 'ACP2']	all-cells
all_RIG-I-like-receptor_signaling	10.5281/zenodo.2529950_210828	manual_external	signaling	cellular_process	['IKBKG', 'IL12A', 'IFIH1', 'IFNA14', 'MAPK14', 'ATG12', 'MAPK8', 'STING1', 'TNF', 'MAPK9', 'MAPK13', 'CHUK', 'IFNA21', 'DDX3Y', 'DDX3X', 'IFNA10', 'NFKB1', 'AZI2', 'TBKBP1', 'IFNA8', 'CASP10', 'IFNA7', 'IFNA1', 'IRF7', 'IFNA4', 'IRF3', 'TBK1', 'IFNA5', 'IFNA6', 'RELA', 'TRADD', 'CXCL10', 'DHX58', 'NFKBIB', 'IFNA17', 'RIPK1', 'CXCL8', 'MAVS', 'SIKE1', 'ISG15', 'MAPK12', 'IFNA2', 'IFNA13', 'IFNE',…	all-cells
all_ros_response	Arthur_Liberzon_(MSigDB Team)	manual_external	metabolism	cellular_process	['LAMTOR5', 'SRXN1', 'NDUFS2', 'SELENOS', 'GPX3', 'GLRX', 'FES', 'GCLC', 'ERCC2', 'SBNO2', 'NDUFB4', 'IPCEF1', 'PDLIM1', 'PTPA', 'GPX4', 'MSRA', 'GSR', 'PRDX2', 'TXNRD2', 'CAT', 'PRNP', 'MGST1', 'SOD1', 'NQO1', 'JUNB', 'PRDX4', 'PFKP', 'PRDX6', 'CDKN2D', 'LSP1', 'SCAF4', 'TXN', 'MPO', 'GCLM', 'TXNRD1', 'OXSR1', 'ABCC1', 'EGLN2', 'MBP', 'STK25', 'GLRX2', 'HHEX', 'SOD2', 'FTL', 'ATOX1', 'G6PD', 'HM…	all-cells
all_ROS-detoxification	10.1038/ncomms13041	manual_external	metabolism	cellular_process	['AOX1', 'SOD3', 'SLC2A10', 'AKR1C4', 'MPO', 'ALDH3A1', 'PRDX6', 'EPX', 'ADH1B', 'TXNRD1', 'AKR1B1', 'TPO', 'AKR1A1', 'ADH1C', 'SOD1', 'CAT', 'PXDN', 'ZADH2', 'ADH7', 'LPO', 'PXDNL', 'ADH1A', 'PRDX5', 'TXNRD2', 'PRDX1', 'ALDH1A1', 'SOD2', 'PRDX2', 'ALDH3B2', 'ALDH2', 'ALDH3B1', 'PRDX3']	all-cells
all_selenoamino-acid_metabolism	10.1038/ncomms13041	manual_external	metabolism	cellular_process	['AHCY', 'MAT2A', 'SCLY', 'MAT2B', 'AHCYL1', 'MAT1A', 'PAPSS2', 'CTH', 'CBS', 'PAPSS1', 'SEPHS2', 'AHCYL2', 'SEPHS1']	all-cells
all_sphingolipid_metabolism	10.1038/ncomms13041	manual_external	metabolism	cellular_process	['NEU1', 'ST6GALNAC5', 'CERK', 'ST3GAL5', 'ST6GALNAC2', 'SPTLC1', 'ST6GALNAC6', 'B4GALNT1', 'CERT1', 'SPTLC2', 'UGCG', 'ST8SIA5', 'B3GALNT1', 'B3GALT5', 'A4GALT', 'GBA', 'SPHK2', 'B3GNT3', 'SGPP1', 'SLC33A1', 'GBGT1', 'ST3GAL2', 'SMPD3', 'GALC', 'GLA', 'SGPL1', 'ST6GALNAC3', 'FUT1', 'GLB1', 'NAGA', 'ST8SIA1', 'B3GALT4', 'ARSA', 'GAL3ST1', 'ASAH1', 'GALNS']	all-cells
all_steroid_metabolism	10.1038/ncomms13041	manual_external	metabolism	cellular_process	['EBP', 'HSD17B8', 'SLCO1C1', 'PMVK', 'HSD17B1', 'CYP3A7', 'CYP17A1', 'NSDHL', 'CYP1B1', 'HSD3B1', 'AKR1D1', 'UGT2B28', 'SLCO4A1', 'HSD11B1', 'HSD11B2', 'ABCC4', 'UGT2B4', 'GGPS1', 'SLCO3A1', 'HSD17B12', 'SRD5A1', 'UGT1A10', 'HMGCS1', 'SOAT1', 'CYP19A1', 'MSMO1', 'UGT2B7', 'SLCO1B3', 'DHCR24', 'HSD17B2', 'SLCO1B1', 'SQLE', 'AKR1C4', 'FDFT1', 'MVD', 'ABCC1', 'HSD3B2', 'TM7SF2', 'SULT2B1', 'SULT2A1…	all-cells
all_taurine-hypotaurine_metabolism	10.1038/ncomms13041	manual_external	metabolism	cellular_process	['SLC6A6', 'GGT1', 'CDO1', 'CSAD']	all-cells
all_thiamin_metabolism	10.1038/ncomms13041	manual_external	metabolism	cellular_process	['SLC19A2', 'THTPA', 'SLC19A1', 'SLC19A3', 'TPK1']	all-cells
all_TLR_signaling	10.5281/zenodo.2529950_210828	manual_external	signaling	cellular_process	['MAPK8', 'RELA', 'IKBKB', 'FOS', 'TNF', 'IFNAR2', 'IFNA14', 'NFKB1', 'TLR8', 'CXCL11', 'PIK3CA', 'TBK1', 'IFNAR1', 'MAP2K4', 'MAPK14', 'CCL3', 'CXCL10', 'PIK3CG', 'SPP1', 'MAPK9', 'MAP3K7', 'IRF5', 'IKBKG', 'IFNA2', 'IRF3', 'MAPK10', 'RNASE1', 'MAPK12', 'TLR5', 'IL12B', 'CCL4', 'MAP3K8', 'RAC1', 'MAP2K6', 'TLR9', 'STAT1', 'TLR7', 'CD80', 'TLR1', 'CXCL8', 'TLR6', 'LY96', 'TICAM2', 'TLR2', 'TICAM1…	all-cells
all_transmembrane-transport-cellmembrane	10.1038/ncomms13041	manual_external	cellular_homeostasis	cellular_process	['ATP2B4', 'ATP1A3', 'SLC34A2', 'SLC20A1', 'SLC17A4', 'SLC26A9', 'SLC26A4', 'SLC8A1', 'SLC26A2', 'SLC17A2', 'SLC4A7', 'ATP2B1', 'SLC4A4', 'SLC4A9', 'SLC26A1', 'ATP2B2', 'SLC8A2', 'SLC26A11', 'SLC17A3', 'ATP1A1', 'SLC26A8', 'ATP4B', 'SLC4A10', 'SLC13A4', 'SLC24A4', 'SLC4A1', 'SLC34A1', 'SLC12A3', 'ATP1B3', 'SLC15A2', 'SLC12A5', 'SLC26A7', 'SLC13A1', 'ATP1B4', 'SLC12A2', 'SLC24A2', 'SLC4A3', 'ATP2B…	all-cells
all_transmembrane-transport-ER	10.1038/ncomms13041	manual_external	cellular_homeostasis	cellular_process	['SLC37A4', 'SLC35D1', 'SLC33A1']	all-cells
all_transmembrane-transport-golgi	10.1038/ncomms13041	manual_external	cellular_homeostasis	cellular_process	['SLC35A3', 'SLC35B4', 'SLC9A8', 'SLC35B2', 'SLC35A2', 'SLC35D2', 'SLC9A7', 'SLC35A1', 'SLC2A1', 'SLC35C1']	all-cells
all_transmembrane-transport-lysosome	10.1038/ncomms13041	manual_external	cellular_homeostasis	cellular_process	['ATP6V0C', 'ATP6V1C1', 'ATP6V1C2', 'ATP6V1F', 'ATP6V1B2', 'ATP6V1G2', 'ATP6V0B', 'ATP6V0A2', 'ATP6V0D1', 'ATP6V1B1', 'ATP6V1E1', 'ATP6V0A4', 'ATP6V0A1', 'ATP6V1A', 'ATP6V1H', 'SLC36A1', 'ATP6V1E2', 'SLC29A3', 'ATP6V0D2', 'TCIRG1', 'ATP6V1D', 'SLC17A5', 'ATP6V1G1', 'ATP6V1G3']	all-cells
all_transmembrane-transport-mitochondrial	10.1038/ncomms13041	manual_external	cellular_homeostasis	cellular_process	['SLC25A27', 'AQP8', 'SLC25A14', 'SLC25A3', 'MMAA', 'AQP9']	all-cells
all_triacylglycerol_synthesis	10.1038/ncomms13041	manual_external	metabolism	cellular_process	['DGAT2', 'LIPG', 'MOGAT2', 'AGPAT3', 'PNLIPRP2', 'AGPAT4', 'LIPF', 'PLPP1', 'MOGAT1', 'DGAT1', 'LPL', 'GPAT4', 'PLA2G3', 'MGLL', 'PLPP2', 'AGPAT1', 'GNPAT', 'AGPAT2', 'GPAM', 'PNLIPRP1', 'LIPC', 'PNLIP', 'AGPAT5', 'PLPP3']	all-cells
all_TRP_metabolism	10.1038/ncomms13041	manual_external	AA_metabolism	cellular_process	['AADAT', 'GOT2', 'SLC18A2', 'SLC18A1', 'HAAO', 'AOC1', 'SLC7A8', 'SLC16A10', 'ACMSD', 'SLC6A14', 'INMT', 'SLC22A2', 'SLC7A5', 'TPH1', 'AOC2', 'SLC25A21', 'KYAT1', 'TDO2', 'MAOB', 'TPH2', 'SLC22A1', 'KMO', 'ALDH2', 'KYNU', 'ASMT', 'SLC22A3', 'MAOA', 'GCDH', 'DDC']	all-cells
all_type-I-ifn-response	Thomas_Walle, 10.1016/j.celrep.2021.109992	manual_external	immune_cellular_response	cellular_process	['LY6E', 'TREX1', 'DDX58', 'IFI44L', 'MCOLN2', 'RTP4', 'NAMPT', 'ISG15', 'IRF1', 'IFI6', 'TENT5C', 'IFIH1', 'MX1', 'OASL', 'IFITM3', 'IFITM2', 'ADAR']	all-cells
all_type-II-ifn-response	Thomas_Walle, 10.1016/j.celrep.2021.109992	manual_external	immune_cellular_response	cellular_process	['HLA-DPA1', 'CXCL10', 'HLA-DRA', 'HLA-G', 'HLA-DMB', 'HLA-DMA', 'HLA-DOB', 'MYC', 'CD274', 'HLA-DRB3', 'HLA-DPB1', 'IRF1', 'CXCL9', 'HLA-DRB4', 'HLA-DQA1', 'HLA-DQB1', 'HLA-E']	all-cells
all_TYR_metabolism	10.1038/ncomms13041	manual_external	AA_metabolism	cellular_process	['PAH', 'AOC1', 'SLC16A10', 'TAT', 'DUOX2', 'FAH', 'TYRP1', 'SLCO1A2', 'DDC', 'SLC22A2', 'SLC6A4', 'GOT1', 'SLCO1B1', 'SLCO4A1', 'DBH', 'SLC6A3', 'ALDH3A1', 'SLCO1C1', 'SLC18A2', 'ALDH3B2', 'TH', 'AOC2', 'SLCO1B3', 'ALDH3B1', 'SLC18A1', 'MOXD1', 'SLC6A14', 'GOT2', 'MAOB', 'AOC3', 'SULT1A1', 'SULT1A2', 'SULT1A3', 'PNMT', 'SLC22A3', 'COMT', 'HGD', 'SLC16A2', 'TPO', 'GSTZ1', 'ADH4', 'SLC6A2', 'SLC7A…	all-cells
all_ubiquinone_synthesis	10.1038/ncomms13041	manual_external	metabolism	cellular_process	['COQ6', 'COQ3', 'HMGCR', 'COQ2', 'COQ7', 'FDPS']	all-cells
all_unfolded-protein-response	Arthur_Liberzon_(MSigDB Team)	manual_external	cellular_stress_response	cellular_process	['PDIA6', 'ERN1', 'IARS1', 'DKC1', 'SLC7A5', 'EXOC2', 'EXOSC4', 'EIF2S1', 'SLC30A5', 'MTREX', 'CEBPG', 'EXOSC10', 'ATP6V0D1', 'SPCS1', 'IGFBP1', 'DNAJC3', 'SLC1A4', 'ARFGAP1', 'DCP2', 'CNOT2', 'TUBB2A', 'H2AX', 'CNOT4', 'HERPUD1', 'TTC37', 'IMP3', 'ASNS', 'PAIP1', 'EXOSC2', 'CXXC1', 'ZBTB17', 'XPOT', 'PSAT1', 'SEC11A', 'POP4', 'KDELR3', 'HSP90B1', 'NOLC1', 'HYOU1', 'DCP1A', 'EEF2', 'EXOSC5', 'WFS…	all-cells
all_urea-cycle	10.1038/ncomms13041	manual_external	AA_metabolism	cellular_process	['AQP9', 'NOS3', 'ACY1', 'SLC14A2', 'OTC', 'AOC1', 'GATM', 'ASS1', 'ASL', 'CPS1', 'SLC14A1', 'NOS1', 'ARG1', 'ARG2']	all-cells
all_VAL-LEU-ILE_metabolism	10.1038/ncomms13041	manual_external	AA_metabolism	cellular_process	['PCCB', 'BCAT1', 'SLC43A2', 'SLC7A3', 'IVD', 'PCCA', 'ALDH6A1', 'SLC38A4', 'SLC7A5', 'BCKDHA', 'SLC16A7', 'MMUT', 'DBT', 'SLC7A7', 'AUH', 'MCEE', 'BCAT2', 'SLC16A1', 'ACAD8', 'SLC1A5', 'ALDH2', 'DLD', 'HIBADH', 'ACADSB', 'SLC6A14', 'SLC38A1', 'HMGCL', 'SLC38A2', 'ACAT1', 'MCCC1', 'SLC7A6', 'MCCC2', 'BCKDHB', 'SLC7A2', 'SLC16A8', 'ACADM', 'SLC5A8', 'SLC7A8', 'SLC43A1']	all-cells
all_wnt-beta-catenin-signaling	Thomas_Walle, Arthur_Liberzon_(MSigDB_Team)	manual_external	signaling	cellular_process	['HDAC2', 'LEF1', 'CUL1', 'TP53', 'GNAI1', 'DLL1', 'SKP2', 'AXIN1', 'KAT2A', 'CSNK1E', 'MAML1', 'FZD8', 'NOTCH1', 'MYC', 'RBPJ', 'JAG2', 'PTCH1', 'PPARD', 'HDAC5', 'AXIN2', 'NUMB', 'PSEN2', 'NKD1', 'WNT1', 'TCF7', 'FRAT1', 'HDAC11', 'ADAM17', 'CCND2', 'HEY1', 'NCSTN', 'JAG1', 'DVL2', 'NOTCH4', 'NCOR2', 'TPTEP2-CSNK1E', 'FZD1', 'CTNNB1', 'DKK4', 'HEY2', 'WNT6', 'DKK1', 'WNT5B']	all-cells
all_xenobiotics_metabolism	10.1038/ncomms13041	manual_external	metabolism	cellular_process	['ALDH3A1', 'UGT1A8', 'AKR1B1', 'CYP51A1', 'AKR1C4', 'SULT1A2', 'CYP2E1', 'MAOB', 'SULT1A1', 'AADAC', 'ADH7', 'AKR1A1', 'ALDH1B1', 'CBR1', 'AOX1', 'ADH1B', 'AKR7A2', 'ALDH2', 'CES2', 'ALDH3B1', 'PAPSS2', 'UGT1A10', 'MAOA', 'ADH1C', 'ALDH1A1', 'SULT1A3', 'ALDH3B2', 'PAPSS1', 'ADH1A', 'ZADH2']	all-cells
all_coagulation-factor_production	Thomas_Walle	manual_internal	hemostasis_coagulation	cellular_process	['KLKB1', 'F12', 'FGA', 'SERPINA5', 'F2', 'F5', 'F13A1', 'FGB', 'F10', 'F7', 'SERPINE1', 'F9', 'F11', 'F3', 'SERPINF2', 'F8', 'KNG1', 'F13B', 'SERPINB2']	all-cells
all_complement_production	Thomas_Walle	manual_internal	immune_function	cellular_process	['C1S', 'C1QA', 'C4A', 'CFB', 'C1QB', 'C1R', 'C6', 'C9', 'C4B', 'C8A', 'MBL2', 'CFD', 'C5', 'MASP1', 'C7', 'CFH', 'C3', 'CFI']	all-cells
all_glycogenesis	Thomas_Walle	manual_internal	metabolism	cellular_process	['GSK3A', 'GBE1', 'GYS1', 'PGM2', 'GSK3B', 'GYS2', 'UGP2', 'PGM1']	all-cells
all_glycogenolysis	Thomas_Walle	manual_internal	metabolism	cellular_process	['AGL', 'PHKA1', 'PHKB', 'PHKG2', 'PYGM', 'PGM3', 'PHKG1', 'PYGL']	all-cells
all_glycolysis	Thomas_Walle	manual_internal	metabolism	cellular_process	['GAPDH', 'GCK', 'PFKFB1', 'ENO3', 'PGK1', 'PGM2', 'PKM', 'PFKP', 'ENO4', 'ENO1', 'ALDOC', 'ENO2', 'HK3', 'PFKFB2', 'PGM5', 'TPI1', 'ALDOA', 'ALDOB', 'PKLR', 'PGK2', 'PGM3', 'PFKM', 'PFKL', 'HK2', 'PGM1', 'GPI', 'HK1']	all-cells
all_iron-uptake-and-storage	Thomas_Walle	manual_internal	metabolism	cellular_process	['TFR2', 'FTL', 'FTH1', 'FLVCR1', 'SLC11A2', 'SLC25A37', 'TFRC', 'SLC11A1', 'CP', 'SLC39A14', 'SLC40A1', 'SLC25A28', 'TF', 'CD163', 'SLC48A1', 'LRP1', 'FTMT', 'SCARA5', 'SLC46A1']	all-cells
all_lactate_production	Thomas_Walle	manual_internal	metabolism	cellular_process	['SLC16A1', 'SLC16A4', 'BSG', 'LDHA', 'LDHB', 'LDHC', 'SLC16A8', 'EMB', 'SLC16A7', 'LDHD']	all-cells
all_MHC-II-presentation	Thomas_Walle	manual_internal	immune_function	cellular_process	['HLA-DQB3', 'HLA-DQA1', 'HLA-DPA2', 'HLA-DQA2', 'HLA-DPB2', 'RILP', 'CD74', 'RELA', 'RAB7B', 'HLA-DRB1', 'HLA-DRA', 'NFYB', 'HLA-DMB', 'RAB7A', 'AP2M1', 'HLA-DRB6', 'AP2A1', 'ARL14EP', 'ARL14', 'SPI1', 'HLA-DMA', 'AP2B1', 'HLA-DRB5', 'HLA-DQB1', 'RFX5', 'HLA-DPA3', 'MYO1E', 'NFYA', 'SP1', 'CREB1', 'HLA-DPB1', 'AP2S1', 'HLA-DQB2', 'CD83', 'HLA-DPA1', 'HLA-DOB', 'NFYC', 'IRF8', 'CIITA', 'AP2A2', '…	all-cells
all_MHC-I-presentation	Thomas_Walle	manual_internal	immune_function	cellular_process	['TAP2', 'TAP1', 'ERAP1', 'PDIA3', 'HLA-C', 'HLA-A', 'HLA-B', 'THOP1', 'CALR', 'TAPBP']	all-cells
all_pentose-phosphate-pathway	Thomas_Walle	manual_internal	metabolism	cellular_process	['PGD', 'TKTL1', 'RPE', 'G6PD', 'TKT', 'PGLS', 'TALDO1', 'TKTL2', 'RPIA', 'H6PD']	all-cells
all_platelet-activation-factor_production	Thomas_Walle	manual_internal	hemostasis_coagulation	cellular_process	['PLA2G4D', 'PANX1', 'PLA2G4A', 'LPCAT2', 'DDC', 'TPH1', 'PLA2G4E', 'PDPN', 'TPH2', 'TBXAS1', 'LPCAT1', 'F2', 'VWF']	all-cells
all_SASP	Direna_Alonso_Curbelo, Thomas_Walle	manual_internal	cellular_stress_response	cellular_process	['CCL25', 'CXCL2', 'IL6ST', 'IL15', 'MMP1', 'FGF2', 'CXCL11', 'IL7', 'CXCL3', 'CCL16', 'NGF', 'ANG', 'VEGFA', 'MMP10', 'CCL1', 'CCL11', 'SERPINB2', 'CCL26', 'EREG', 'CXCL8', 'PF4', 'IL13', 'MMP14', 'IGFBP7', 'PLAU', 'CCL7', 'IGFBP2', 'IGFBP4', 'MMP13', 'PLAUR', 'CXCL5', 'IGFBP6', 'FGF7', 'TNFRSF1A', 'CXCL13', 'CCL8', 'CCL2', 'MMP3', 'TIMP2', 'CXCL6', 'CCL13', 'TIMP1', 'EGF', 'HGF', 'IL1A', 'TNFRS…	all-cells
all_TCA-cycle	Thomas_Walle	manual_internal	metabolism	cellular_process	['MDH2', 'MDH1', 'IDH3G', 'IDH1', 'ACO1', 'IDH3A', 'CS', 'SDHA', 'PDP1', 'ACO2', 'SDHB', 'PDHB', 'FH', 'OGDH', 'PDHX', 'IDH2', 'SUCLA2', 'PDHA2', 'SDHC', 'PDHA1', 'IDH3B']	all-cells
all_thrombolysis-factor_production	Thomas_Walle	manual_internal	hemostasis_coagulation	cellular_process	['SERPIND1', 'TFPI', 'PLG', 'SERPINC1', 'THBD', 'PLAT', 'PROC', 'SERPINA1', 'SERPINE2', 'PLAU', 'PROS1']	all-cells
B_Breg_UP	Thomas_Walle	manual_internal	immune_function	cellular_process	['TGFB1', 'IL10', 'IL12A', 'EBI3', 'TGFB2']	B-memory
B_effector-1_UP	Thomas_Walle	manual_internal	immune_function	cellular_process	['IL12B', 'IFNG', 'TNF', 'ITGAL', 'IL12A', 'IL10', 'TIMD4', 'FCGR3A', 'IL6']	B-memory
B_effector-2_UP	Thomas_Walle	manual_internal	immune_function	cellular_process	['IL2', 'IL13', 'IL4', 'CSF2', 'IL6', 'IL10']	B-memory
B_IgM-ligation_response	Thomas_Walle	bulk_curated	immune_cellular_response	cellular_process	['INCENP', 'DCBLD2', 'AP1S2', 'LIG1', 'AURKB', 'CLIC4', 'STK33', 'AURKA', 'BTLA', 'NDC80', 'WDHD1', 'CDC25C', 'CPOX', 'KIF15', 'NFKB1', 'KIF4A', 'STMN1', 'ATAD5', 'CENPN', 'EIF3C', 'RACGAP1', 'SGO1', 'CBX5', 'TIPIN', 'CDK1', 'TIFAB', 'TTK', 'NCAPG', 'ATP11C', 'SPC25', 'GZMK', 'ASPM', 'HELLS', 'MIS18BP1', 'ECT2', 'APOBEC2', 'CENPE', 'SGO2', 'HMMR', 'PRR11', 'PLK1', 'DLGAP5', 'CCNA2', 'ZBP1', 'NCAP…	B-memory
CD4-T_IL12_response	Thomas_Walle	bulk_curated	immune_cellular_response	cellular_process	['ACVR1B', 'RHOG', 'UPF3A', 'LCP1', 'PLXNB2', 'SLC6A12', 'ZNF516', 'STK40', 'PDE6D', 'SLC38A2', 'PRKDC', 'LMO2', 'MIA2']	CD4-T
CD4-T_IL4_response	Thomas_Walle	bulk_curated	immune_cellular_response	cellular_process	['SOAT2', 'PRICKLE3', 'CLU', 'PI4K2B', 'STX3', 'YAE1', 'CYB561D2', 'NSMCE2', 'NDUFV3', 'AHNAK2', 'ARID5A', 'ECSCR', 'TGFBI', 'CYB561D2', 'CXCL10']	CD4-T
TNK_IL2-STAT5-signaling	Thomas_Walle	bulk_curated	immune_cellular_response	cellular_process	['TNFSF10', 'IL1RL1', 'TNFRSF4', 'GABARAPL1', 'CCND3', 'NT5E', 'ADAM19', 'GPR83', 'PLPP1', 'EMP1', 'PDCD2L', 'CISH', 'NFKBIZ', 'EEF1AKMT1', 'PLEC', 'CKAP4', 'FGL2', 'CTSZ', 'IL2RA', 'SPRED2', 'MYC', 'AHNAK', 'POU2F1', 'MAP3K8', 'MUC1', 'IL10', 'NFIL3', 'DENND5A', 'PRNP', 'AHR', 'CD83', 'IKZF2', 'NRP1', 'CCR4', 'UCK2', 'S100A1', 'CAPN3', 'GSTO1', 'SLC39A8', 'GUCY1B1', 'DCPS', 'IL3RA', 'ITGAV', 'SE…	CD4-T
T_IL21_response	Thomas_Walle	bulk_curated	immune_cellular_response	cellular_process	['IFITM3', 'NECAP2', 'CCL13', 'CXCL2', 'PMEPA1', 'TNIP1', 'STING1', 'CA13', 'TNFAIP2']	CD4-T
TNK_IL2_response	Thomas_Walle	bulk_curated	immune_cellular_response	cellular_process	['GSTA4', 'NFKBIZ', 'PLAGL2', 'TNFRSF8', 'GPR137B', 'HES1', 'PIK3AP1', 'H2BC5', 'VDR', 'SEMA4C', 'TNFRSF1B', 'PRIM1', 'SLC44A2', 'PLAC8', 'FECH', 'SLC4A8', 'NANP', 'SOCS3', 'HAS1']	CD4-T
CD4-T_TH1_UP	Thomas_Walle	manual_internal	immune_function	cellular_process	['HAVCR2', 'CXCR3', 'IFNG', 'IL12RB2', 'TBX21', 'STAT4', 'STAT1']	CD4-T
CD4-T_TH17_UP	Thomas_Walle	manual_internal	immune_function	cellular_process	['IL17A', 'IL17F', 'IL1R1', 'KLRB1', 'RORC', 'CCR6', 'IL12RB1', 'IL13RA1', 'IL12RB2', 'IL21', 'IL23R', 'IL17B', 'IL22', 'STAT3', 'IL26', 'IL6', 'CXCL8']	CD4-T
CD4-T_TH2_UP	Thomas_Walle	manual_internal	immune_function	cellular_process	['IL5', 'IL4', 'HAVCR1', 'GATA3', 'IL13', 'PTGDR2', 'IL17RB', 'IL31', 'IL33', 'IL9', 'STAT6', 'IL25']	CD4-T
CD4-T_TH22_UP	Thomas_Walle	manual_internal	immune_function	cellular_process	['PDGFRA', 'TNF', 'CCR10', 'IL22', 'PDGFRB', 'IL13', 'GZMB']	CD4-T
CD4-T_TH9_UP	Thomas_Walle	manual_internal	immune_function	cellular_process	['STAT6', 'GATA3', 'SPI1', 'RELA', 'NOTCH1', 'NFATC1', 'IL9', 'RBPJ', 'STAT3', 'IL10']	CD4-T
CD8-T_IL12_response	Thomas_Walle	bulk_curated	immune_cellular_response	cellular_process	['NUTF2', 'HAO2', 'SOX4', 'IL6R', 'RERE', 'GZMA', 'COPA', 'GSTT2B', 'IREB2', 'IRF9', 'SLMAP', 'CLTB', 'RCVRN', 'LEPROT', 'ICAM2', 'NR1D2', 'DNAJA1', 'MAT2B', 'MSL2', 'GABBR1', 'MFSD14A', 'COL6A2', 'MAP1LC3A', 'B4GALNT1', 'TPT1', 'ROCK1', 'S100PBP', 'MRPS14', 'SLC4A2', 'CFH', 'RACK1', 'SEC11C', 'HMGB2', 'IKBKB', 'KIF3C', 'KLHL21', 'IVNS1ABP', 'TCF7', 'ANLN', 'METTL17', 'NEDD4L', 'MBTD1', 'SLC22A1'…	CD8-T
T_tcr-activation	Thomas_Walle	bulk_curated	immune_cellular_response	cellular_process	['ALCAM', 'JAG1', 'LTA', 'CCL3', 'CCL4', 'FOSL1', 'PIM3', 'TNFRSF4', 'TGFB1', 'FURIN', 'SULT2B1', 'IL17A', 'CD160', 'GADD45G', 'IL3', 'CCL1', 'CCR8', 'TNFSF14', 'ATF3', 'IL17F', 'LCK', 'CD8B', 'NFATC2', 'NFATC1', 'CISH', 'PTGER2', 'TNFSF11', 'TNFRSF21', 'SYP', 'SLC7A1', 'NKG7', 'CRABP2', 'SEMA7A', 'IER3', 'SLC16A1', 'IL13', 'RGS16', 'NEK6', 'CSF2', 'IL4', 'TNFSF8', 'ZBTB32', 'FOSL2', 'HAVCR2', 'G…	CD8-T
TNK_PD-1_signaling	Thomas_Walle	bulk_curated	immune_cellular_response	cellular_process	['ANXA2', 'APOL6', 'CIC', 'LAX1', 'SLA', 'COMMD3', 'CCR1', 'PTPRO', 'HMGCS1', 'TESPA1', 'BTN3A2', 'BATF', 'GRB2', 'IRF9', 'LCP2', 'GBP1', 'FBXW7', 'IL10RB', 'ANXA1', 'NT5E', 'SH2D2A', 'CD28', 'RHOH', 'DOK2', 'ITM2A']	CD8-T
CD8-T_terminal-exhaustion	Thomas_Walle	manual_internal	cellular_identity	cellular_process	['TOX', 'LAG3', 'PDCD1', 'HAVCR2', 'EOMES', 'ID2', 'CD244', 'NR4A3', 'NR4A2', 'NR4A1', 'CXCL13', 'IRF4', 'PRDM1']	CD8-T
CD8-T_tumor-reactive-like_UP	Thomas_Walle	manual_internal	immune_function	cellular_process	['MKI67', 'TNFRSF9', 'TNFRSF18', 'GZMA', 'IFNG', 'ENTPD1', 'ITGAE', 'CXCL13']	CD8-T
TNK_cytotoxicity-effectors	Thomas_Walle	manual_internal	immune_function	cellular_process	['LAMP1', 'GZMH', 'GZMA', 'GZMB', 'FGFBP2', 'FASLG', 'GZMK', 'GZMM', 'PRF1', 'STXBP2', 'NKG7', 'LAMP2', 'TNFSF10', 'GNLY']	CD8-T
DC_LPS_response	Thomas_Walle	bulk_curated	immune_cellular_response	cellular_process	['NCAPH', 'SLC46A2', 'PDK3', 'PARVG', 'ELP2', 'ASTE1', 'HHEX', 'PTPN4', 'ENO2', 'CEMIP2', 'ACADS', 'TAGAP', 'CLEC10A', 'MYO1F', 'NSMF', 'NAXE', 'CYTH4', 'INKA2', 'PARP3', 'SYNRG', 'ENTPD1', 'PLCD1', 'OPN3', 'PRMT3', 'VCL', 'FN3KRP', 'THYN1', 'ATP9A', 'IMPA2', 'GNPDA1', 'KLK8', 'KCTD7', 'CACNA2D4', 'CLMN', 'PTBP1', 'SLC26A2', 'RPL13A', 'CHCHD7', 'MERTK', 'CPQ', 'ZFP69', 'FEV', 'BRD3', 'CIITA', 'FO…	DC
DC_antigen-crosspresentation	Thomas_Walle	manual_internal	immune_function	cellular_process	['MRC1', 'SEC61A2', 'SEC61A1', 'IFI30', 'SEC61G', 'VCP', 'CTSS', 'CYBB', 'SEC61B', 'TFEB', 'RAB27A']	DC
leuko_ROS_production	Thomas_Walle	manual_internal	immune_function	cellular_process	['GPX7', 'GPX8', 'GPX3', 'GPX5', 'SOD2', 'VCAN', 'GPX4', 'GPX1', 'GPX2', 'GPX6']	leukocyte
leuko_transendothelial-migration	Thomas_Walle	manual_internal	immune_function	cellular_process	['ESAM', 'MYLPF', 'CTNNA2', 'MYL12A', 'TXK', 'CLDN8', 'PTK2B', 'MMP9', 'PTPN11', 'CLDN9', 'BCAR1', 'RAPGEF3', 'CTNNA1', 'RNASE1', 'CTNNB1', 'CLDN10', 'RAPGEF4', 'PIK3CD', 'ITGA4', 'CYBB', 'CLDN5', 'VASP', 'GNAI1', 'NOX1', 'CLDN6', 'NOX3', 'NCF1', 'CLDN7', 'RHOH', 'PLCG2', 'PECAM1', 'MYL2', 'CLDN2', 'ACTN3', 'ITGAL', 'CLDN20', 'JAM3', 'PIK3R5', 'RAC2', 'ICAM1', 'ACTG1', 'CLDN11', 'CXCL12', 'CLDN19…	leukocyte
mast_granule-exocytosis	10.5281/zenodo.2529950_210828	manual_external	immune_function	cellular_process	['VAMP8', 'SNAP23', 'LYN', 'PLA2G3', 'BTK', 'VAMP7', 'SNX4']	mast
Mac_CSF1_response	Thomas_Walle	bulk_curated	immune_cellular_response	cellular_process	['ANKHD1', 'TLR7', 'MMUT', 'PHOSPHO2', 'UBE2D3', 'CMPK1', 'DUS1L', 'C4orf33', 'EFCAB14', 'MID1', 'EXOSC1', 'SS18L2', 'YIPF5', 'KATNBL1', 'RNASE6', 'RPL39L', 'TEX30']	MDC
Mac_LPS_response	Thomas_Walle	bulk_curated	immune_cellular_response	cellular_process	['EFCAB1', 'C8G', 'TMEM140', 'OGFOD2', 'MRPL18', 'RHEBL1', 'ZNF124', 'MBLAC2', 'HASPIN', 'FANCF', 'CPT1A', 'CPXM2', 'EFNB1', 'TMED6', 'SBSN', 'ZRANB2', 'ATMIN', 'BVES', 'MEGF11', 'KCNC3', 'GALR2', 'TMX2', 'SLC1A6', 'INPP5B', 'C12orf49', 'FGF9', 'LRRC45', 'E2F2', 'CERK', 'TCEAL8', 'NEK9', 'TTC14', 'ACP6', 'CDC14B', 'ZNF623', 'TUSC1', 'ABCD4', 'HAGH', 'PLCB2', 'ZNF322', 'THYN1', 'TMED4', 'TXNIP', '…	MDC
M_angiogenic-effectors	Thomas_Walle	manual_internal	immune_function	cellular_process	['VEGFB', 'VEGFD', 'TGFB1', 'CXCL8', 'RTN3', 'PDGFC', 'MMP7', 'POSTN', 'VEGFC', 'ANGPT1', 'JAG2', 'MMP9', 'TEK', 'PDGFD', 'THBS1', 'PF4', 'STC2', 'PLAU', 'STC1', 'ANGPT2', 'TYMP', 'PDGFA', 'ENG', 'CCL2', 'SEMA4D', 'PDGFB', 'FGF1', 'JAG1', 'ADM', 'FGF2', 'VEGFA']	MDC
Mac_IFNG_response	Thomas_Walle	manual_internal	immune_cellular_response	cellular_process	['TNFAIP3', 'SOCS3', 'IL23A', 'IL1B', 'IL1A', 'CCL1', 'PELI1', 'CCL11', 'MARCO', 'CSF3', 'IFNGR2', 'CSF2', 'NFKBIZ', 'NOS2', 'CXCL2', 'IL12B', 'IL6', 'CXCL13', 'IFNGR1', 'IL12A', 'IL27']	MDC
Mac_IL4-IL13_response	Thomas_Walle	manual_internal	immune_cellular_response	cellular_process	['ARG1', 'PPARG', 'SOCS2', 'RNASE2', 'IL4R', 'MRC1', 'PPARD', 'IL13RA1', 'CLEC10A', 'CLEC7A', 'NR2F6', 'CCL8', 'CDH1', 'IRF4', 'CCL22', 'CCL24', 'PDCD1LG2', 'CCL17']	MDC
p-DC_CpG-TLR9_response	Thomas_Walle	bulk_curated	immune_cellular_response	cellular_process	['TCF7', 'RNF145', 'SGK1', 'OTULINL', 'ZAP70', 'HMGB2', 'ID2']	p-DC
CD4-T_TFH_UP	Thomas_Walle	manual_internal	cellular_identity	cellular_process	['IL6', 'CD84', 'S1PR1', 'IL21R', 'CXCR5', 'BCL6', 'IL21', 'STAT3']	TFH
Treg_FoxP3-stabilization	Thomas_Walle	manual_internal	immune_function	cellular_process	['NFATC1', 'ATF1', 'CREB1', 'NFATC2', 'STAT5A', 'SMAD3', 'STAT5B', 'ETS1', 'TGFBR1', 'IL2RA', 'IL2RG', 'TGFBR2', 'IL2RB']	Treg
B_UP	Thomas_Walle	manual_internal	cellular_identity	cellular_identity	['CD79A', 'CD79B', 'CD19', 'MS4A1']	B
B_memory_UP	Thomas_Walle	manual_internal	cellular_identity	cellular_identity	['CXCR3', 'CD24', 'CD27']	B-memory
B_memory-double-negative_UP	Thomas_Walle	manual_internal	cellular_identity	cellular_identity	['JCHAIN', 'IGHA1', 'IGHM', 'IGHA2', 'IGHG1', 'IGHG3', 'IGHG2', 'IGHG4', 'FCRL5', 'ITGAX', 'CXCR3', 'CD24', 'FAS']	B-memory-DN
B_memory-IgM-MZ_UP	Thomas_Walle	manual_internal	cellular_identity	cellular_identity	['DTX1', 'CD1D', 'NOTCH2', 'JCHAIN', 'CD1C', 'CD24', 'IGHM']	B-memory-IgM-MZ
B_memory-non-switched_UP	Thomas_Walle	manual_internal	cellular_identity	cellular_identity	['IGHM', 'JCHAIN', 'CD1C', 'CD38', 'CD24', 'IGHD', 'CD27']	B-memory-non-switched
B_memory-switched_UP	Thomas_Walle	manual_internal	cellular_identity	cellular_identity	['IGHM', 'IGHG3', 'IGHA2', 'IGHG2', 'JCHAIN', 'IGHA1', 'IGHG1', 'IGHG4', 'CD24', 'CD38', 'FAS', 'CD27', 'CXCR3']	B-memory-switched
B_naive_UP	Thomas_Walle	manual_internal	cellular_identity	cellular_identity	['CCR7', 'CD40', 'SELL', 'IGHD']	B-naive
B_pb-mature_UP	Thomas_Walle	manual_internal	cellular_identity	cellular_identity	['IGHD', 'CD38', 'CD80', 'CD69', 'FCER2', 'CD24', 'CD86']	B-pb-mature
B_pb-t1_UP	Thomas_Walle	manual_internal	cellular_identity	cellular_identity	['IGHM', 'JCHAIN', 'IL10', 'CD38', 'PRSS3', 'CD24', 'MME']	B-pb-t1
B_pb-t2_UP	Thomas_Walle	manual_internal	cellular_identity	cellular_identity	['IGHM', 'CR2', 'JCHAIN', 'FCER2', 'PRSS3', 'MME', 'CD38', 'CD24', 'IL10', 'IGHD']	B-pb-t2
endo_capillary_UP	Thomas_Walle	manual_internal	cellular_identity	cellular_identity	['ADGRF5', 'IL18R1', 'CD36', 'SLCO2A1', 'NRXN3', 'RGCC', 'ESAM', 'FLT1', 'BTNL9', 'CLEC14A', 'ARHGAP18', 'SLC6A4', 'IL7R', 'SHROOM4', 'BMPR2', 'ITM2A', 'KIAA1217', 'EPAS1', 'PCDH17', 'ADGRL4', 'LIMS2', 'AQP1', 'ADGRL2', 'IFI27', 'AFF3', 'ENG', 'FCN3']	capillary
T_CD4-T_UP	Thomas_Walle	manual_internal	cellular_identity	cellular_identity	['TRAC', 'TRBC2', 'TRBC1', 'IL17A', 'RORC', 'IL6', 'CD4', 'BCL6', 'IL21', 'IL17B', 'CD40LG', 'ICOS', 'GATA3']	CD4-T
ILC_CD56bright-NK_UP	Thomas_Walle	manual_internal	cellular_identity	cellular_identity	['NCR1', 'ITGA5', 'KLRF1', 'IL7R', 'CCR7', 'NCR3', 'KLRG1', 'KLRC1', 'IFNG', 'KLRK1', 'NCAM1', 'KLRD1', 'IL2RA', 'SELL', 'IL12RB1', 'IL2RB', 'KIT', 'EOMES', 'TBX21']	CD56bright-NK
ILC_CD56dim-NK_UP	Thomas_Walle	manual_internal	cellular_identity	cellular_identity	['CXCR1', 'CXCR2', 'KLRK1', 'GZMB', 'KLRG1', 'EOMES', 'ITGA5', 'GZMA', 'KLRF1', 'NCR1', 'NCAM1', 'KLRD1', 'PRF1', 'FCGR3A', 'TBX21', 'CX3CR1', 'IL2RB', 'NCR3', 'IL12RB1']	CD56dim-NK
T_CD8-T_UP	Thomas_Walle	manual_internal	cellular_identity	cellular_identity	['TRBC1', 'TRAC', 'TRBC2', 'GZMB', 'PRF1', 'GZMA', 'EOMES', 'CD8A', 'CD8B']	CD8-T
CD8-T_KLRG1neg-effector_UP	Thomas_Walle	manual_internal	cellular_identity	cellular_identity	['IL2RB', 'ITGAL', 'B3GAT1', 'CD44', 'IL7R', 'CD58', 'IFNG', 'FAS', 'GZMB']	CD8-T_KLRG1neg-effector
CD8-T_KLRG1pos-effector_UP	Thomas_Walle	manual_internal	cellular_identity	cellular_identity	['ITGAL', 'IFNG', 'GZMB', 'FAS', 'CD58', 'IL2RB', 'B3GAT1', 'KLRG1', 'CD44']	CD8-T_KLRG1pos-effector
CD8-T_progenitor-exhaustion_UP	Thomas_Walle	manual_internal	cellular_identity	cellular_identity	['BCL2', 'CD200', 'ID3', 'CXCR3', 'LAG3', 'ICOS', 'BCL6', 'XCR1', 'CXCR5', 'HNF1A', 'SLAMF6', 'TOX', 'PDCD1', 'GZMK', 'TBX21']	CD8-T-progenitor-exhausted
M_cDC1_UP	Thomas_Walle	manual_internal	cellular_identity	cellular_identity	['DPP4', 'CLEC9A', 'THBD', 'CD8A', 'BTLA', 'IRF8', 'XCR1', 'ID2', 'CADM1', 'CD226', 'CXCL10', 'CD33', 'CXCL9', 'BATF3']	cDC1
M_cDC2_UP	Thomas_Walle	manual_internal	cellular_identity	cellular_identity	['CD33', 'ID2', 'CD2', 'LILRA2', 'IL23A', 'CLEC10A', 'IRF4', 'FCER1G', 'CD1C', 'FCER1A', 'KLF4', 'NOTCH2', 'ITGAM', 'ITGAX', 'CLEC4A', 'TGFB2', 'ZEB2', 'TGFB1']	cDC2
M_cDC3_UP	Thomas_Walle	manual_internal	cellular_identity	cellular_identity	['TNFSF18', 'CD14', 'FSCN1', 'IL15', 'CCR7', 'CD86', 'LAMP3', 'CD1C', 'CCL22', 'CD163', 'IL12B', 'CXCL16']	cDC3
endo_aerocyte_UP	Thomas_Walle	manual_internal	cellular_identity	cellular_identity	['IFI27', 'CA4', 'EXPH5', 'FLT1', 'B3GALNT1', 'ITM2A', 'PCDH17', 'HPGD', 'AFF3', 'ESAM', 'EDNRB', 'SLCO2A1', 'CLEC14A', 'NCALD', 'BTNL9', 'EDA', 'BMPR2', 'AQP1', 'S100A4', 'TBX2', 'LIMS2', 'ADGRL4', 'EPAS1', 'ADGRL2', 'CYP3A5', 'ADGRF5', 'RCSD1', 'KIAA1217', 'PRKG1', 'ENG', 'SOSTDC1', 'SHROOM4', 'RGCC']	endo-aerocyte
endo_systemic-venous_UP	Thomas_Walle	manual_internal	cellular_identity	cellular_identity	['IGFBP7', 'BMPR2', 'ESAM', 'VWF', 'AQP1', 'EBF1', 'ZNF385D', 'PCDH17', 'LIMS2', 'IFI27', 'ADGRL4', 'FLT1', 'TPD52L1', 'PLVAP', 'VWA1', 'CPXM2', 'OLFM1', 'ACKR1', 'FLRT2', 'SHROOM4', 'ENG', 'ITM2A', 'EPAS1', 'PDE7B', 'CLEC14A', 'SLCO2A1', 'TSHZ2', 'MCTP1', 'COL15A1']	endo-systemic-venous
M_FDC_UP	Thomas_Walle	manual_internal	cellular_identity	cellular_identity	['MFGE8', 'FDCSP', 'CR2', 'CR1']	FDC
B_germinal-center_UP	Thomas_Walle	manual_internal	cellular_identity	cellular_identity	['LTA', 'CXCL13', 'BCL6', 'TCF3', 'CD38', 'TLR4', 'MKI67', 'AICDA']	GC-B
T_gdT_UP	Thomas_Walle	manual_internal	cellular_identity	cellular_identity	['TRGC2', 'IL17F', 'TRDC', 'IL17B', 'TRGC1', 'IL17A']	gdT
M_granulocyte_UP	Thomas_Walle	manual_internal	cellular_identity	cellular_identity	['CXCR2', 'CSF3R', 'ACOD1', 'CEACAM8', 'FFAR4', 'MPO', 'CD24', 'CTSG', 'FUT4', 'LTF', 'CXCR1', 'FCGR3B', 'VASP', 'ELANE', 'AZU1']	gran
ILC_ILC1_UP	Thomas_Walle	manual_internal	cellular_identity	cellular_identity	['KLRB1', 'IL1R1', 'IL1R2', 'IL12RB1', 'NCR3', 'TNFRSF10A', 'CXCR3']	ILC1
ILC_ILC2_UP	Thomas_Walle	manual_internal	cellular_identity	cellular_identity	['PTGDR2', 'KLRB1', 'AHR', 'IL7R', 'IL17RB', 'CCR4', 'GATA3', 'ICOS', 'IL2RA', 'KLRG1']	ILC2
ILC_ILC3-NCRneg_UP	Thomas_Walle	manual_internal	cellular_identity	cellular_identity	['KLRB1', 'IL7R', 'IL1R2', 'IL23R', 'KIT', 'TNFSF11', 'RORC', 'AHR']	ILC3-NCRneg
ILC_ILC3-NCRpos_UP	Thomas_Walle	manual_internal	cellular_identity	cellular_identity	['KLRB1', 'IL23R', 'AHR', 'KIT', 'IL1R2', 'RORC', 'ICOS', 'IL7R', 'TNFSF11', 'NCR2']	ILC3-NCRpos
M_Langerhans_UP	Thomas_Walle	manual_internal	cellular_identity	cellular_identity	['CDH1', 'EPCAM', 'TGFBR3', 'CD1A', 'RUNX3', 'TACSTD2', 'ID2', 'LILRA4', 'CD207', 'TGFBR1', 'TGFBR2']	Langerhans
ILC_lymphoid-tissue-inducer_UP	Thomas_Walle	manual_internal	cellular_identity	cellular_identity	['RORC', 'IL7R', 'IL1R2', 'TNFSF11', 'KIT', 'CCR6', 'IL23R', 'IL1R1', 'AHR']	Lti
endo_lung-venous_UP	Thomas_Walle	manual_internal	cellular_identity	cellular_identity	['BMPR2', 'MMRN1', 'EFEMP1', 'MCTP1', 'CDH11', 'PTGS1', 'PLAT', 'CLU', 'ACKR1', 'DKK3', 'CPE', 'EPAS1', 'C7', 'PCDH17', 'ENG', 'CLEC14A', 'AQP1', 'PKHD1L1', 'HDAC9', 'ESAM', 'FLT1', 'SLCO2A1', 'LIMS2', 'ITM2A', 'PDZRN4', 'ADGRL4', 'IGFBP7', 'SHROOM4', 'IFI27', 'VWF']	lung-endo-venous
M_macrophage_UP	Thomas_Walle	manual_internal	cellular_identity	cellular_identity	['MARCO', 'CD36', 'MSR1', 'CD68', 'APOE', 'MRC1', 'CD163']	Mac
M_mast-cell_UP	Thomas_Walle	manual_internal	cellular_identity	cellular_identity	['KIT', 'TPSB2', 'ENPP3', 'MS4A2', 'TPSD1', 'PTGDR', 'GATA2', 'HDC', 'IL1RL1', 'TPSAB1']	mast
M_moDC_UP	Thomas_Walle	manual_internal	cellular_identity	cellular_identity	['CD1C', 'MAFB', 'ITGAX', 'FCGR1A', 'CD209', 'CD1A', 'S100A8', 'SIRPA', 'S100A9', 'KLF4', 'MRC1']	mo-DC
M_monocyte_UP	Thomas_Walle	manual_internal	cellular_identity	cellular_identity	['FCGR1B', 'FCGR2A', 'FCGR2B', 'FCGR1A', 'TLR2', 'CR1', 'ITGAM', 'SPI1', 'RXRA', 'CD14', 'CEBPA']	mono
ILC_NK_UP	Thomas_Walle	manual_internal	cellular_identity	cellular_identity	['KLRK1', 'NCR3', 'IL12RB1', 'KLRF1', 'NCAM1', 'EOMES', 'NCR1', 'KLRG1', 'TBX21']	NK
ILC_adaptive-NK_UP	Thomas_Walle	manual_internal	cellular_identity	cellular_identity	['FCGR3A', 'NCAM1', 'KLRC2', 'CD2', 'LILRB1', 'IFNG', 'B3GAT1']	NK-adaptive
M_p-DC_UP	Thomas_Walle	manual_internal	cellular_identity	cellular_identity	['FCER1G', 'CLEC4C', 'IRF4', 'NRP1', 'ZEB2', 'IRF7', 'IL3RA', 'TCF4', 'IRF8', 'LILRB4', 'FCER1A', 'LILRA4', 'TNFRSF21']	p-DC
B_plasma_UP	Thomas_Walle	manual_internal	cellular_identity	cellular_identity	['IL6ST', 'IL6RA', 'ZBTB20', 'TNFRSF17', 'IRF4', 'PRDM1', 'XBP1', 'ENPP1', 'IL6R', 'HLA-DMA', 'AICDA', 'HLA-DRB3', 'HLA-DOB', 'HLA-DQB1', 'HLA-DRB4', 'HLA-DPB1', 'SDC1', 'HLA-DMB', 'CD38', 'MKI67', 'CD27', 'HLA-DQA1', 'HLA-DRA', 'SLAMF7', 'HLA-DPA1']	plasma
B_plasma-blast_UP	Thomas_Walle	manual_internal	cellular_identity	cellular_identity	['XBP1', 'IL6RA', 'ZBTB20', 'TNFRSF17', 'IL6ST', 'CXCR4', 'IRF4', 'HLA-DPB1', 'HLA-DQB1', 'HLA-DQA1', 'HLA-DRA', 'HLA-DPA1', 'CD27', 'HLA-DMB', 'MKI67', 'HLA-DRB4', 'HLA-DMA', 'HLA-DRB3', 'HLA-DOB', 'CD38', 'SLAMF7']	plasma-blast
T_UP	Thomas_Walle	manual_internal	cellular_identity	cellular_identity	['CD3E', 'CD3D', 'CD3G']	T
T_central-memory_UP	Thomas_Walle	manual_internal	cellular_identity	cellular_identity	['S1PR4', 'CD27', 'CXCR3', 'CD58', 'CD44', 'S1PR1', 'IL7R', 'CCR7', 'ITGAL', 'CD28', 'SELL', 'FAS', 'IL2RB']	TCM
T_effector-memory_UP	Thomas_Walle	manual_internal	cellular_identity	cellular_identity	['CD28', 'B3GAT1', 'IL7R', 'CD27', 'FAS', 'CD58', 'ITGAL', 'IL2RB', 'CD44']	TEM
T_naive_UP	Thomas_Walle	manual_internal	cellular_identity	cellular_identity	['S1PR4', 'CD28', 'S1PR1', 'IL7R', 'CD27', 'CCR7', 'SELL']	T-naive
CD4-T_Treg_UP	Thomas_Walle	manual_internal	cellular_identity	cellular_identity	['ENTPD1', 'IL2RA', 'TGFB1', 'NT5E', 'TNFRSF9', 'TNFRSF18', 'FOXP3', 'CTLA4']	Treg
T_tissue-resident-memory_UP	Thomas_Walle	manual_internal	cellular_identity	cellular_identity	['CD69', 'ITGAE', 'ITGAL', 'CD44']	TRM
T_stem-cell-memory_UP	Thomas_Walle	manual_internal	cellular_identity	cellular_identity	['CD28', 'ATXN1', 'SELL', 'CD27', 'FAS', 'IL2RB', 'CCR7', 'IL7R']	TSCM

## Sheet: Supplementary_Table_2
dataset	subset	normalization	highly_variable_genes	PC_number	PC_variance_explained_percent	PhenoGraph_k	clustering_obs_key	cluster_name	pos_markers	neg_marker	annotation	annotation_level	comment			abbreviation	full name
Zhang	B	scran, log1p	10000	17	20.4	60	pheno_var_B_k60	0	CD19, CD79A, CD79B, MS4A1, CD27, CD24	IGHD	B-memory-switched	2				B	B cell
Zhang	B	scran, log1p	10000	17	20.4	60	pheno_var_B_k60	1	CD19, CD79A, CD79B, MS4A1, IGHD, CD24	CD27	B-naive	2				B-GC	germinal center B cell
Zhang	B	scran, log1p	10000	17	20.4	60	pheno_var_B_k60	2	CD19, CD79A, CD79B, MS4A1, CD24, CD27, TNF	IGHD	B-memory-switched_Be1	2				B-GC_proliferating	germinal center B cell proliferating
Zhang	B	scran, log1p	10000	17	20.4	60	pheno_var_B_k60	3	CD19, CD79A, CD79B, SDC1, IGHG3, IGHG2, JCHAIN, SLAMF7	CD19	plasma_IgG	2				B-memory	memory B cell
Zhang	B	scran, log1p	10000	17	20.4	60	pheno_var_B_k60	4	CD19, CD79A, CD79B, MS4A1, LTA, BCL6, MKI67, AICDA		B-GC	2				B-memory-DN	double-negative memory B cell
Zhang	B	scran, log1p	10000	17	20.4	60	pheno_var_B_k60	5	CD19, CD79A, CD79B, MS4A1, IGHD, CD24	CD27	B-naive	2				B_proliferating	B cell proliferating
Zhang	B	scran, log1p	10000	17	20.4	60	pheno_var_B_k60	6	CD19, CD79A, CD79B, MS4A1, MKI67, AICDA, BCL6, LTA		B-GC_proliferating	2				B-memory-switched	switched memory B cell
Zhang	B	scran, log1p	10000	17	20.4	60	pheno_var_B_k60	7	CD79A, CD79B, SDC1, SLAMF7, IGHG1, IGHG2, IGHG3, IGHG4	CD19	plasma_IgG	2				B-memory-switched_Be1	switched memory B cell effector 1
Zhang	B	scran, log1p	10000	17	20.4	60	pheno_var_B_k60	8	CD19, CD79A, CD79B, MS4A1, IGHD	CD27	B-naive	2				B-naive	naïve B cell
Zhang	B	scran, log1p	10000	17	20.4	60	pheno_var_B_k60	9	CD79A, CD79B, SDC1, IGHG1, IGHG2, IGHG3, IGHG4		plasma_IgG	2				BP	B/plasma cell lineage
Zhang	B	scran, log1p	10000	17	20.4	60	pheno_var_B_k60	10	MS4A1, AICDA, MKI67		B-GC_proliferating	2				capillary	capillary endothelial cell
Zhang	B	scran, log1p	10000	17	20.4	60	pheno_var_B_k60	11	CD79A, CD79B, IGHG2, SDC1	CD19	plasma_IgA	2				CD4-T	CD4 T cell
Zhang	B	scran, log1p	10000	17	20.4	60	pheno_var_B_k60	12	CD19, CD79A, CD79B, MS4A1, CD27, CD24	IGHD	B-memory-switched	2				CD4-T_naive	naïve CD4 T cell
Zhang	B	scran, log1p	10000	17	20.4	60	pheno_var_B_k60	13	IGHG1, IGHG2, IGHG3, IGHG4, IGHA2, IGHA1, SDC1	CD19	plasma_IgG	2				CD4-T_naive_low_libsize	naïve CD4 T cell with low library size
Zhang	B	scran, log1p	10000	17	20.4	60	pheno_var_B_k60	14	CD19, CD79A, CD79B, MS4A1, MKI67		B_proliferating	2				TFH	T follicular helper cell
Zhang	B	scran, log1p	10000	17	20.4	60	pheno_var_B_k60	15	CD19, CD79A, CD79B, MS4A1, IGHD	CD27	B-naive	2				TFH_exhausted-progenitor	exhausted T follicular helper cells
Zhang	B	scran, log1p	10000	17	20.4	60	pheno_var_B_k60	16	CD79A, CD79B, SDC1, SLAMF7, IGHG1, IGHG2, IGHG3, IGHG4		plasma_IgG	2				CD4-T_TH1	TH1 CD4 T cell
Zhang	B	scran, log1p	10000	17	20.4	60	pheno_var_B_k60	17	CD79A, CD79B, SDC1, SLAMF7, IGHG1, IGHG2, IGHG3, IGHG4		plasma_IgG	2				CD4-T_TH1_proliferating	proliferating TH1 CD4 T cell
Zhang	B	scran, log1p	10000	17	20.4	60	pheno_var_B_k60	18	CD79A, CD79B, SDC1, SLAMF7, IGHG1, IGHG2, IGHG3, IGHG4		plasma_IgG	2				CD4-T	CD4 T cell
Zhang	B	scran, log1p	10000	17	20.4	60	pheno_var_B_k60	19	CD79A, CD79B, SDC1, SLAMF7, IGHG1, IGHG2, IGHG3, IGHG4		plasma_IgG	2				CD8-T	CD8 T cell
Zhang	B	scran, log1p	10000	17	20.4	60	pheno_var_B_k60	20	CD19, CD79A, CD79B, MS4A1, IGHG1, IGHG3, MKI67	SDC1	plasmablast	2				CD8-T_innate-like	innate-like CD8 T cell
Zhang	B	scran, log1p	10000	17	20.4	60	pheno_var_B_k60	21	CD79A, CD79B, MS4A1, AICDA, BCL6		B-GC	2				CD8-T_KLRG1neg_effector_preexhausted	KLRG1 negative pre-exhausted CD8 T effector cell
Zhang	B	scran, log1p	10000	17	20.4	60	pheno_var_B_k60	0	CD19, CD79A, CD79B, MS4A1, CD27, CD24	IGHD	B-memory	1				CD8-T_KLRG1pos_effector_exhausted	KLRG1 positive exhausted CD8 effector T cell
Zhang	B	scran, log1p	10000	17	20.4	60	pheno_var_B_k60	1	CD19, CD79A, CD79B, MS4A1, IGHD, CD24	CD27	B-naive	1				CD8-T_KLRG1pos_effector_nonexhausted	KLRG1 positive non-exhausted CD8 effector T cell
Zhang	B	scran, log1p	10000	17	20.4	60	pheno_var_B_k60	2	CD19, CD79A, CD79B, MS4A1, CD24, CD27, TNF	IGHD	B-memory	1				CD8-T_KLRG1pos_effector_preexhausted	KLRG1 positive pre-exhausted CD8 effector T cell
Zhang	B	scran, log1p	10000	17	20.4	60	pheno_var_B_k60	3	CD19, CD79A, CD79B, SDC1, IGHG3, IGHG2, JCHAIN, SLAMF7	CD19	plasma	1				CD8-T_naive	naïve CD8 T cell
Zhang	B	scran, log1p	10000	17	20.4	60	pheno_var_B_k60	4	CD19, CD79A, CD79B, MS4A1, LTA, BCL6, MKI67, AICDA		B-GC	1				CD8-T_TEM_effector_exhausted-progenitor	CD8 T effector memory cell
Zhang	B	scran, log1p	10000	17	20.4	60	pheno_var_B_k60	5	CD19, CD79A, CD79B, MS4A1, IGHD, CD24	CD27	B-naive	1				CD8-T_TRM_exhausted	CD8 tissue-resident memory T cell
Zhang	B	scran, log1p	10000	17	20.4	60	pheno_var_B_k60	6	CD19, CD79A, CD79B, MS4A1, MKI67, AICDA, BCL6, LTA		B-GC	1				CD8-T_TRM_exhausted_proliferating	CD8 tissue-resident exhausted proliferating memory T cell
Zhang	B	scran, log1p	10000	17	20.4	60	pheno_var_B_k60	7	CD79A, CD79B, SDC1, SLAMF7, IGHG1, IGHG2, IGHG3, IGHG4	CD19	plasma	1				CD8-T_TRM_nonexhausted	non-exhausted tissue-resident CD8 T cell
Zhang	B	scran, log1p	10000	17	20.4	60	pheno_var_B_k60	8	CD19, CD79A, CD79B, MS4A1, IGHD		B-naive	1				CD8-T	CD8 T cell
Zhang	B	scran, log1p	10000	17	20.4	60	pheno_var_B_k60	9	CD79A, CD79B, SDC1, IGHG1, IGHG2, IGHG3, IGHG4		plasma	1				cDC1	classical dendritic cell type 1
Zhang	B	scran, log1p	10000	17	20.4	60	pheno_var_B_k60	10	MS4A1, AICDA, MKI67		B-GC	1				cDC2	classical dendritic cell type 2
Zhang	B	scran, log1p	10000	17	20.4	60	pheno_var_B_k60	11	CD79A, CD79B, IGHG2, SDC1	CD19	plasma	1				cDC3	classical dendritic cell type 3
Zhang	B	scran, log1p	10000	17	20.4	60	pheno_var_B_k60	12	CD19, CD79A, CD79B, MS4A1, CD27, CD24	IGHD	B-memory	1				ciliated	ciliated cell
Zhang	B	scran, log1p	10000	17	20.4	60	pheno_var_B_k60	13	IGHG1, IGHG2, IGHG3, IGHG4, IGHA2, IGHA1, SDC1	CD19	plasma	1				club	club cell
Zhang	B	scran, log1p	10000	17	20.4	60	pheno_var_B_k60	14	CD19, CD79A, CD79B, MS4A1, MKI67		B_proliferating	1				DC	dendritic cell
Zhang	B	scran, log1p	10000	17	20.4	60	pheno_var_B_k60	15	CD19, CD79A, CD79B, MS4A1, IGHD	CD27	B-naive	1				DC_AXLpos_ITGAXpos	AXL positive ITGAX positive dendritic cell
Zhang	B	scran, log1p	10000	17	20.4	60	pheno_var_B_k60	16	CD79A, CD79B, SDC1, SLAMF7, IGHG1, IGHG2, IGHG3, IGHG4		plasma	1				cDC2A	classical dendritic cell type 2a
Zhang	B	scran, log1p	10000	17	20.4	60	pheno_var_B_k60	17	CD79A, CD79B, SDC1, SLAMF7, IGHG1, IGHG2, IGHG3, IGHG4		plasma	1				cDC3
Zhang	B	scran, log1p	10000	17	20.4	60	pheno_var_B_k60	18	CD79A, CD79B, SDC1, SLAMF7, IGHG1, IGHG2, IGHG3, IGHG4		plasma	1				FDC_PTPRCpos	PTPRC positive follicular-like dendritic cell
Zhang	B	scran, log1p	10000	17	20.4	60	pheno_var_B_k60	19	CD79A, CD79B, SDC1, SLAMF7, IGHG1, IGHG2, IGHG3, IGHG4		plasma	1				Langerhans	Langerhans-like cell
Zhang	B	scran, log1p	10000	17	20.4	60	pheno_var_B_k60	20	CD19, CD79A, CD79B, MS4A1, IGHG1, IGHG3, MKI67	SDC1	plasma	1				doublet_B_T	B cell T cell heterotypic doublet
Zhang	B	scran, log1p	10000	17	20.4	60	pheno_var_B_k60	21	CD79A, CD79B, MS4A1, AICDA, BCL6		B-GC	1				endo	endothelial cell
Zhang	M	scran, log1p	18888	23	20.1	30	pheno_M_k30	0	MSR1, CD68, APOE, CD163		Mac	2				endo-lymphatic	lymphatic endothelial cell
Zhang	M	scran, log1p	18888	23	20.1	30	pheno_M_k30	2	MSR1, CD68, APOE, CD163, MRC1		Mac	2				fibro	fibroblast
Zhang	M	scran, log1p	18888	23	20.1	30	pheno_M_k30	4	CD36,CD68, S100A8, S100A9, FCGR3A		M-MDC	2				gdT	gamma-delta T cell
Zhang	M	scran, log1p	18888	23	20.1	30	pheno_M_k30	5	MSR1, CD68, APOE, CD163		Mac	2				gran	granulocyte
Zhang	M	scran, log1p	18888	23	20.1	30	pheno_M_k30	6	MSR1, CD68, APOE, CD163, MRC1		Mac	2				Gr-MDC	granulocytic myeloid cell
Zhang	M	scran, log1p	18888	23	20.1	30	pheno_M_k30	7	CD68, RUNX3, FCER1A, CD1C, CLEC10A, LILRA2		cDC2A	2				ILC1	innate lymphoid cell type 1
Zhang	M	scran, log1p	18888	23	20.1	30	pheno_M_k30	9	MSR1, CD68, APOE, CD163, MSR1		Mac	2				ILC3	innate lymphoid cell type 3
Zhang	M	scran, log1p	18888	23	20.1	30	pheno_M_k30	10	CD68, CD36, CLEC4C, IRF4, NRP1, ZEB2, IRF7, IL3RA, TCF4, IRF8, LLRB4, LILRA4, TNFRSF21		p-DC	2				lung-epi	lung epithelial cell
Zhang	M	scran, log1p	18888	23	20.1	30	pheno_M_k30	12	MSR1, CD68, APOE, CD163, MARCO, S100A8, S100A9, FCGR3A		M-MDC	2				M	myeloid cell
Zhang	M	scran, log1p	18888	23	20.1	30	pheno_M_k30	13	MSR1, CD68, APOE, CD163, MSR1		Mac	2				Mac	macrophage
Zhang	M	scran, log1p	18888	23	20.1	30	pheno_M_k30	14	CD36, CD68, CD163, CD14, S100A8, S100A9		mono_c	2				MAIT	mucosa-associated invariant chain T cell
Zhang	M	scran, log1p	18888	23	20.1	30	pheno_M_k30	15	MSR1, CD68, APOE, CD163, MSR1, MRC1		Mac	2				mast	mast cell
Zhang	M	scran, log1p	18888	23	20.1	30	pheno_M_k30	16	MSR1, CD68, APOE, CD163, MSR1		Mac	2				MDC	myeloid-derived cell / Macrophage
Zhang	M	scran, log1p	18888	23	20.1	30	pheno_M_k30	17	MSR1, MSR1, CD68, APOE, CD163		Mac	2				mesothelial	mesothelial cell
Zhang	M	scran, log1p	18888	23	20.1	30	pheno_M_k30	18	KIT, TPSB2, ENPP3, MS4A2, TPSD1, PTGDR, GATA2, HDC, IL1RL1, TPSAB1		mast	2				doublet_T_M	T cell myeloid cell heterotypic doublet
Zhang	M	scran, log1p	18888	23	20.1	30	pheno_M_k30	19	DPP4, CLEC9A, THBD, CD8A, BTLA, IRF8, XCR1, ID2, CADM1, CD226, BATF3, CXCL9		cDC1	2				M-MDC	monocytic myeloid-derived cell
Zhang	M	scran, log1p	18888	23	20.1	30	pheno_M_k30	20	MSR1, CD68, APOE, CD163, MSR1, MRC1, CD36, MARCO, FCGR3B, ELANE, AZU1		Gr-MDC	2				mono	monocyte
Zhang	M	scran, log1p	18888	23	20.1	30	pheno_M_k30	21	CD68, LILRA2, CLEC10A, CD2, CD1C, FCER1A, RUNX3		cDC2A	2				mono_c	classical monocyte
Zhang	M	scran, log1p	18888	23	20.1	30	pheno_M_k30	22	MSR1, CD68, APOE, CD163, MSR1		Mac	2				mono_nc	non-classical monocyte
Zhang	M	scran, log1p	18888	23	20.1	30	pheno_M_k30	23	CD68, CDH1, EPCAM, CD1A, RUNX3, TACSTD2, CD207		Langerhans	2				NK	NK cell
Zhang	M	scran, log1p	18888	23	20.1	30	pheno_M_k30	24	FSCN1, IL15, CCR7, CD86, LAMP3, CCL22, IL12B,		cDC3	2				NK_CD56bright	CD56bright NK cell
Zhang	M	scran, log1p	18888	23	20.1	30	pheno_M_k30	25	MSR1, CD68, APOE, CD163, MSR1, CD36, MARCO		Mac	2				NK_CD56dim	CD56dim NK cell
Zhang	M	scran, log1p	18888	23	20.1	30	pheno_M_k30	26	MSR1, CD68, APOE, CD163, MSR1		Mac	2				NK_CD56dim_proliferating	CD56dim proliferating NK cell
Zhang	M	scran, log1p	18888	23	20.1	30	pheno_M_k30	0	MSR1, CD68, APOE, CD163		MDC	1				NK_proliferating	proliferating NK cell
Zhang	M	scran, log1p	18888	23	20.1	30	pheno_M_k30	2	MSR1, CD68, APOE, CD163, MRC1		MDC	1				nsclc-carcinoma-cell	non-small cell lung cancer carcinoma cell
Zhang	M	scran, log1p	18888	23	20.1	30	pheno_M_k30	4	CD36,CD68, S100A8, S100A9, FCGR3A		MDC	1				p-DC	plasmacytoid dendritic cell
Zhang	M	scran, log1p	18888	23	20.1	30	pheno_M_k30	5	MSR1, CD68, APOE, CD163		MDC	1				plasma	plasma cell
Zhang	M	scran, log1p	18888	23	20.1	30	pheno_M_k30	6	MSR1, CD68, APOE, CD163, MRC1		MDC	1				plasma_IgA	IgA positive plasma cell
Zhang	M	scran, log1p	18888	23	20.1	30	pheno_M_k30	7	CD68, RUNX3, FCER1A, CD1C, CLEC10A, LILRA2		DC	1				plasma_IgG	IgG positive plasma cell
Zhang	M	scran, log1p	18888	23	20.1	30	pheno_M_k30	9	MSR1, CD68, APOE, CD163, MSR1		MDC	1				plasma_proliferating	proliferating plasma cell
Zhang	M	scran, log1p	18888	23	20.1	30	pheno_M_k30	10	CD68, CD36, CLEC4C, IRF4, NRP1, ZEB2, IRF7, IL3RA, TCF4, IRF8, LLRB4, LILRA4, TNFRSF21		p-DC	1				plasmablast	plasma blast
Zhang	M	scran, log1p	18888	23	20.1	30	pheno_M_k30	12	MSR1, CD68, APOE, CD163, MARCO, S100A8, S100A9, FCGR3A		MDC	1				pneumocyte-1	pneumocyte type 1
Zhang	M	scran, log1p	18888	23	20.1	30	pheno_M_k30	13	MSR1, CD68, APOE, CD163, MSR1		MDC	1				pneumocyte-2	pneumocyte type 2
Zhang	M	scran, log1p	18888	23	20.1	30	pheno_M_k30	14	CD36, CD68, CD163, CD14, S100A8, S100A9		mono	1				smooth-muscle	smooth muscle cell
Zhang	M	scran, log1p	18888	23	20.1	30	pheno_M_k30	15	MSR1, CD68, APOE, CD163, MSR1, MRC1		MDC	1				T	T cell
Zhang	M	scran, log1p	18888	23	20.1	30	pheno_M_k30	16	MSR1, CD68, APOE, CD163, MSR1		MDC	1				Mac_MKlike	megakaryocyte-like macrophage
Zhang	M	scran, log1p	18888	23	20.1	30	pheno_M_k30	17	MSR1, MSR1, CD68, APOE, CD163		MDC	1				TNK	T/ILC lineage
Zhang	M	scran, log1p	18888	23	20.1	30	pheno_M_k30	18	KIT, TPSB2, ENPP3, MS4A2, TPSD1, PTGDR, GATA2, HDC, IL1RL1, TPSAB1		mast	1				TNK_proliferating	T/ILC lineage proliferating
Zhang	M	scran, log1p	18888	23	20.1	30	pheno_M_k30	19	DPP4, CLEC9A, THBD, CD8A, BTLA, IRF8, XCR1, ID2, CADM1, CD226, BATF3, CXCL9		DC	1				Treg	regulatory T cell
Zhang	M	scran, log1p	18888	23	20.1	30	pheno_M_k30	20	MSR1, CD68, APOE, CD163, MSR1, MRC1, CD36, MARCO		MDC	1				Treg_proliferating	proliferating regulatory T cell
Zhang	M	scran, log1p	18888	23	20.1	30	pheno_M_k30	21	CD68, LILRA2, CLEC10A, CD2, CD1C, FCER1A, RUNX3		DC	1
Zhang	M	scran, log1p	18888	23	20.1	30	pheno_M_k30	22	MSR1, CD68, APOE, CD163, MSR1		MDC	1
Zhang	M	scran, log1p	18888	23	20.1	30	pheno_M_k30	23	CD68, CDH1, EPCAM, CD1A, RUNX3, TACSTD2, CD207		DC	1
Zhang	M	scran, log1p	18888	23	20.1	30	pheno_M_k30	24	FSCN1, IL15, CCR7, CD86, LAMP3, CCL22, IL12B,		DC	1
Zhang	M	scran, log1p	18888	23	20.1	30	pheno_M_k30	25	MSR1, CD68, APOE, CD163, MSR1, CD36, MARCO		MDC	1
Zhang	M	scran, log1p	18888	23	20.1	30	pheno_M_k30	26	MSR1, CD68, APOE, CD163, MSR1		MDC	1
Zhang	M	scran, log1p	18888	23	20.1	10	pheno_Mhq_k10	29	NEAT1, XIST, ITGAX, ZEB2, AXL		DC_AXLpos_ITGAXpos	2	reclustering after removing low quality cells
Zhang	M	scran, log1p	18888	23	20.1	10	pheno_Mhq_k10	29	NEAT1, XIST, ITGAX, ZEB2, AXL		DC	1	reclustering after removing low quality cells
Zhang	M	scran, log1p	18888	23	20.1	10	pheno_Mhq_k10	37	TCIRG1, CD109, CD151, SDC1, CLEC4A		Mac_MKlike	2	reclustering after removing low quality cells
Zhang	M	scran, log1p	18888	23	20.1	10	pheno_Mhq_k10	37	TCIRG1, CD109, CD151, SDC1, CLEC4A		MDC	1	reclustering after removing low quality cells
Zhang	M	scran, log1p	18888	23	20.1	10	pheno_Mhq_k10	36	FCGR3A, S100A8, S100A9		mono_nc	2	reclustering after removing low quality cells
Zhang	M	scran, log1p	18888	23	20.1	10	pheno_Mhq_k10	36	FCGR3A, S100A8, S100A9		mono	1	reclustering after removing low quality cells
Zhang	TNK	scran, log1p	19379	100	17.9	40	pheno_TNK_k40	0	CD3E, CD3G, CD3D, TRAC, TRBC1, TRBC2, CD8A, CD8B, KLRG1, CD69	CD4	CD8-T	1
Zhang	TNK	scran, log1p	19379	100	17.9	40	pheno_TNK_k40	1	CD3E, CD3G, CD3D, TRAC, TRBC1, TRBC2, CD4, CCR7	FAS, CD8A, CD8B	CD4-T	1
Zhang	TNK	scran, log1p	19379	100	17.9	40	pheno_TNK_k40	2	CD3E, CD3G, CD3D, TRAC, TRBC1, TRBC2, CD4, CCR7, SELL	CD8A, CD8B	CD4-T	1
Zhang	TNK	scran, log1p	19379	100	17.9	40	pheno_TNK_k40	3	CD3E, CD3G, CD3D, TRAC, TRBC1, TRBC2, CD4, FOXP3, CTLA4, IL2RA	CD8A, CD8B	Treg	1
Zhang	TNK	scran, log1p	19379	100	17.9	40	pheno_TNK_k40	4	CD3E, CD3G, CD3D, TRAC, CD4, BCL6, ICOS		CD4-T	1
Zhang	TNK	scran, log1p	19379	100	17.9	40	pheno_TNK_k40	5	CD3E, CD3G, CD3D, TRAC, TRBC1, TRBC2, CD8A, CD8B, CD69, CD27, ITGAE	SELL, CCR7	CD8-T	1
Zhang	TNK	scran, log1p	19379	100	17.9	40	pheno_TNK_k40	6	CD3E, CD3G, CD3D, TRAC, TRBC1, TRBC2, CD4, CCR7, SELL	KLRG1, ITGAE	CD4-T	1
Zhang	TNK	scran, log1p	19379	100	17.9	40	pheno_TNK_k40	7	CD3E, CD3G, CD3D, TRAC, TRBC1, TRBC2, CD4, BCL6, IL21, CD40LG, ICOS	CD8A, CD8B	CD4-T	1
Zhang	TNK	scran, log1p	19379	100	17.9	40	pheno_TNK_k40	8	CD3E, CD3G, CD3D, TRAC, TRBC1, TRBC2, CD8A, CD8B, CD69, CD27, ITGAE	CD4	CD8-T	1
Zhang	TNK	scran, log1p	19379	100	17.9	40	pheno_TNK_k40	9	CD3E, CD3G, CD3D, TRAC, TRBC1, TRBC2, CD8A, CD8B, CD69, KLRG1,		CD8-T	1
Zhang	TNK	scran, log1p	19379	100	17.9	40	pheno_TNK_k40	10	CD3E, CD3G, CD3D, TRAC, TRBC1, TRBC2, CD3, BCL6		CD4-T	1
Zhang	TNK	scran, log1p	19379	100	17.9	40	pheno_TNK_k40	11	NCR1, KLRF1, KLRD1, NCAM1, FCGR3A, GZMB		NK	1
Zhang	TNK	scran, log1p	19379	100	17.9	40	pheno_TNK_k40	12	CD3E, CD3G, CD3D, TRAC, TRBC1, TRBC2, CD8B, CCR7, SELL	CD4	CD8-T	1
Zhang	TNK	scran, log1p	19379	100	17.9	40	pheno_TNK_k40	13	CD3E, CD3G, CD3D, TRAC, TRBC1, TRBC2, CD8A, KLRG1, NCR3, IL12RB1	CD4	CD8-T	1
Zhang	TNK	scran, log1p	19379	100	17.9	40	pheno_TNK_k40	14	CD3E, CD3G, CD3D, TRAC, TRBC1, TRBC2, CD8A, KLRG1, PRF1, GZMB, CD69, ITGAE	TOX	CD8-T	1
Zhang	TNK	scran, log1p	19379	100	17.9	40	pheno_TNK_k40	15	FCGR3A, CXCR1, CXCR2, NCAM1, GZMB, PRF1,	CD3E, CD3D, CD3G, TRAC	NK	1
Zhang	TNK	scran, log1p	19379	100	17.9	40	pheno_TNK_k40	16	CD3E, CD3G, CD3D, TRAC, TRBC1, TRBC2, CD4, CCR7, SELL,ICOS, CD40LG	CD8A	CD4-T	1
Zhang	TNK	scran, log1p	19379	100	17.9	40	pheno_TNK_k40	17	CD3E, CD3G, CD3D, TRAC, TRBC1, TRBC2, CD8A, CD8B, CD69, GZMK	TOX, CD4	CD8-T	1
Zhang	TNK	scran, log1p	19379	100	17.9	40	pheno_TNK_k40	18	GZMB, KLRF1,NCR1, NCAM1, KLRD1, PRF1, FCGR3A, TBX21, CX3CR1	CD3E, CD3D, CD3G, TRAC	NK	1
Zhang	TNK	scran, log1p	19379	100	17.9	40	pheno_TNK_k40	19	CD3E, CD3G, CD3D, TRAC, TRBC1, TRBC2, NCR1, NCAM		NK	1
Zhang	TNK	scran, log1p	19379	100	17.9	40	pheno_TNK_k40	20	CD3E, CD3G, CD3D, TRAC, TRBC1, TRBC2, CD8A, CD8B, CD69, GZMK	TOX, GZMB, ITGAE, CD4, CCR7, SELL	CD8-T	1
Zhang	TNK	scran, log1p	19379	100	17.9	40	pheno_TNK_k40	21	CD3E, CD3G, CD3D, TRAC, TRBC1, TRBC2, CD8A, CD8B, ITGAE, SELL, PRF1, GZMB	CCR7, SELL	CD8-T	1
Zhang	TNK	scran, log1p	19379	100	17.9	40	pheno_TNK_k40	22	FCGR3A, CXCR1, CXCR2, NCR1, NCAM1, CX3CR1, KLRF1, KLRD1, PRF1, TBX21		NK	1
Zhang	TNK	scran, log1p	19379	100	17.9	40	pheno_TNK_k40	23	CD3E, CD3G, CD3D, TRAC, TRBC1, TRBC2, CD8A, CD8B, CD69, ITGAE, PRF1, GZMB	TOX, CD4	CD8-T	1
Zhang	TNK	scran, log1p	19379	100	17.9	40	pheno_TNK_k40	24	NCAM1, KLRF1, NCR1, IL2RB,	IL2RA	NK	1
Zhang	TNK	scran, log1p	19379	100	17.9	40	pheno_TNK_k40	25	CD3E, CD3G, CD3D, TRAC, TRBC1, TRBC2, CD4, CCR7, SELL, CD40LG	GZMB, PRF1	CD4-T	1
Zhang	TNK	scran, log1p	19379	100	17.9	40	pheno_TNK_k40	26	EOMES, KLRD1		ILC1	1
Zhang	TNK	scran, log1p	19379	100	17.9	40	pheno_TNK_k40	0	CD3E, CD3G, CD3D, TRAC, TRBC1, TRBC2, CD8A, CD8B, KLRG1, CD69	CD4, ITGAE	CD8-T_KLRG1pos_effector_preexhausted	2
Zhang	TNK	scran, log1p	19379	100	17.9	40	pheno_TNK_k40	1	CD3E, CD3G, CD3D, TRAC, TRBC1, TRBC2, CD4, CCR7	FAS, CD8A, CD8B	CD4-T_naive	2
Zhang	TNK	scran, log1p	19379	100	17.9	40	pheno_TNK_k40	2	CD3E, CD3G, CD3D, TRAC, TRBC1, TRBC2, CD4, CCR7, SELL	CD8A, CD8B	CD4-T_naive	2
Zhang	TNK	scran, log1p	19379	100	17.9	40	pheno_TNK_k40	3	CD3E, CD3G, CD3D, TRAC, TRBC1, TRBC2, CD4, FOXP3, CTLA4, IL2RA	CD8A, CD8B	Treg	2
Zhang	TNK	scran, log1p	19379	100	17.9	40	pheno_TNK_k40	4	CD3E, CD3G, CD3D, TRAC, CD4, BCL6, ICOS		CD4-T_TFH	2
Zhang	TNK	scran, log1p	19379	100	17.9	40	pheno_TNK_k40	5	CD3E, CD3G, CD3D, TRAC, TRBC1, TRBC2, CD8A, CD8B, CD69, CD27, ITGAE	SELL, CCR7	CD8-T_TRM_exhausted	2
Zhang	TNK	scran, log1p	19379	100	17.9	40	pheno_TNK_k40	6	CD3E, CD3G, CD3D, TRAC, TRBC1, TRBC2, CD4, CCR7, SELL	KLRG1, ITGAE	CD4-T_naive	2
Zhang	TNK	scran, log1p	19379	100	17.9	40	pheno_TNK_k40	7	CD3E, CD3G, CD3D, TRAC, TRBC1, TRBC2, CD4, BCL6, IL21, CD40LG, ICOS	CD8A, CD8B	CD4-T_TFH_exhausted-progenitor	2
Zhang	TNK	scran, log1p	19379	100	17.9	40	pheno_TNK_k40	8	CD3E, CD3G, CD3D, TRAC, TRBC1, TRBC2, CD8A, CD8B, CD69, CD27, ITGAE	CD4	CD8-T_KLRG1neg_effector_preexhausted	2
Zhang	TNK	scran, log1p	19379	100	17.9	40	pheno_TNK_k40	9	CD3E, CD3G, CD3D, TRAC, TRBC1, TRBC2, CD8A, CD8B, CD69, KLRG1,		CD8-T_KLRG1pos_effector_exhausted	2
Zhang	TNK	scran, log1p	19379	100	17.9	40	pheno_TNK_k40	10	CD3E, CD3G, CD3D, TRAC, TRBC1, TRBC2, CD3, BCL6		CD4-T_TFH	2
Zhang	TNK	scran, log1p	19379	100	17.9	40	pheno_TNK_k40	11	NCR1, KLRF1, KLRD1, NCAM1, FCGR3A		NK_CD56dim	2
Zhang	TNK	scran, log1p	19379	100	17.9	40	pheno_TNK_k40	12	CD3E, CD3G, CD3D, TRAC, TRBC1, TRBC2, CD8B, CCR7, SELL	CD4	CD8-T_naive	2
Zhang	TNK	scran, log1p	19379	100	17.9	40	pheno_TNK_k40	13	CD3E, CD3G, CD3D, TRAC, TRBC1, TRBC2, CD8A, KLRG1, NCR3, IL12RB1	CD4	CD8-T_innate-like	2
Zhang	TNK	scran, log1p	19379	100	17.9	40	pheno_TNK_k40	14	CD3E, CD3G, CD3D, TRAC, TRBC1, TRBC2, CD8A, KLRG1, PRF1, GZMB, CD69, ITGAE	TOX	CD8-T_KLRG1pos_effector_nonexhausted	2
Zhang	TNK	scran, log1p	19379	100	17.9	40	pheno_TNK_k40	15	FCGR3A, CXCR1, CXCR2, NCAM1, GZMB, PRF1,	CD3E, CD3D, CD3G, TRAC	NK_CD56dim	2
Zhang	TNK	scran, log1p	19379	100	17.9	40	pheno_TNK_k40	16	CD3E, CD3G, CD3D, TRAC, TRBC1, TRBC2, CD4, CCR7, SELL,ICOS, CD40LG	CD8A	CD4-T_naive	2
Zhang	TNK	scran, log1p	19379	100	17.9	40	pheno_TNK_k40	17	CD3E, CD3G, CD3D, TRAC, TRBC1, TRBC2, CD8A, CD8B, CD69, GZMK	TOX, CD4	CD8-T_KLRG1neg_effector_preexhausted	2
Zhang	TNK	scran, log1p	19379	100	17.9	40	pheno_TNK_k40	18	GZMB, KLRF1,NCR1, NCAM1, KLRD1, PRF1, FCGR3A, TBX21, CX3CR1	CD3E, CD3D, CD3G, TRAC	NK_CD56dim	2
Zhang	TNK	scran, log1p	19379	100	17.9	40	pheno_TNK_k40	19	CD3E, CD3G, CD3D, TRAC, TRBC1, TRBC2, NCR1, NCAM		TNK_proliferating	2
Zhang	TNK	scran, log1p	19379	100	17.9	40	pheno_TNK_k40	20	CD3E, CD3G, CD3D, TRAC, TRBC1, TRBC2, CD8A, CD8B, CD69, GZMK	TOX, GZMB, ITGAE, CD4	CD8-T_KLRG1neg_effector_preexhausted	2
Zhang	TNK	scran, log1p	19379	100	17.9	40	pheno_TNK_k40	21	CD3E, CD3G, CD3D, TRAC, TRBC1, TRBC2, CD8A, CD8B, ITGAE, SELL, PRF1, GZMB	CCR7, SELL	CD8-T_TRM_nonexhausted	2
Zhang	TNK	scran, log1p	19379	100	17.9	40	pheno_TNK_k40	22	FCGR3A, CXCR1, CXCR2, NCR1, NCAM1, CX3CR1, KLRF1, KLRD1, PRF1, TBX21		NK_CD56dim	2
Zhang	TNK	scran, log1p	19379	100	17.9	40	pheno_TNK_k40	23	CD3E, CD3G, CD3D, TRAC, TRBC1, TRBC2, CD8A, CD8B, CD69, ITGAE, PRF1, GZMB	TOX, CD4	CD8-T_TRM_nonexhausted	2
Zhang	TNK	scran, log1p	19379	100	17.9	40	pheno_TNK_k40	24	NCAM1, KLRF1, NCR1, IL2RB,	IL2RA	NK_CD56bright	2
Zhang	TNK	scran, log1p	19379	100	17.9	40	pheno_TNK_k40	25	CD3E, CD3G, CD3D, TRAC, TRBC1, TRBC2, CD4, CCR7, SELL, CD40LG	GZMB, PRF1	CD4-T_naive	2
Zhang	TNK	scran, log1p	19379	100	17.9	40	pheno_TNK_k40	26	EOMES, KLRD1		ILC1	2
Zhang	ILC	scran, log1p	19379	199	17.7	40	pheno_ILC_k40	0	NCAM1, NCR1, GATA3	CXCR1, CXCR2, CX3CR1, FCGR3A, CD3D, CD3G	NK	1
Zhang	ILC	scran, log1p	19379	199	17.7	40	pheno_ILC_k40	1	NCAM1, NCR1, FCGR3A, PRF1	CD3D, CD3G	NK	1
Zhang	ILC	scran, log1p	19379	199	17.7	40	pheno_ILC_k40	2	NCAM1, NCR1, FCGR3A, PRF1, CX3CR1	CD3D, CD3G	NK	1
Zhang	ILC	scran, log1p	19379	199	17.7	40	pheno_ILC_k40	3	NCAM1, NCR1, FCGR3A, PRF1	CD3D, CD3G	NK	1
Zhang	ILC	scran, log1p	19379	199	17.7	40	pheno_ILC_k40	4	NCAM1, NCR1, FCGR3A, PRF1, CX3CR1	CD3D, CD3G	NK	1
Zhang	ILC	scran, log1p	19379	199	17.7	40	pheno_ILC_k40	5	NCAM1, NCR1, FCGR3A, PRF1, CX3CR1, CXCR1	CD3D, CD3G, CXCR1, CX3CR1, FCGR3A	NK	1
Zhang	ILC	scran, log1p	19379	199	17.7	40	pheno_ILC_k40	6	NCAM1, NCR1, FCGR3A, PRF1, CX3CR1, CXCR1, TBX21	CD3D, CD3G	NK	1
Zhang	ILC	scran, log1p	19379	199	17.7	40	pheno_ILC_k40	7	NCAM1, NCR1	CD3D, CD3G	NK	1
Zhang	ILC	scran, log1p	19379	199	17.7	40	pheno_ILC_k40	8	CD3E, CD3D, CD3G, CD8A, CD8B, KLRG1, PRF1, CD69	NCAM1, NCR1, CD4, TOX, GZMK	CD8-T	1
Zhang	ILC	scran, log1p	19379	199	17.7	40	pheno_ILC_k40	9	NCAM1, NCR1, FCGR3A, PRF1	CD3D, CD3G	NK	1
Zhang	ILC	scran, log1p	19379	199	17.7	40	pheno_ILC_k40	10	NCAM1, NCR1, FCGR3A, PRF1	CD3D, CD3G	NK	1
Zhang	ILC	scran, log1p	19379	199	17.7	40	pheno_ILC_k40	11	NCAM1, NCR1	CD3D, CD3G	NK	1
Zhang	ILC	scran, log1p	19379	199	17.7	40	pheno_ILC_k40	12	NCAM1, NCR1	CD3D, CD3G, CXCR1, CXCR2, CX3CR1, FCGR3A	NK	1
Zhang	ILC	scran, log1p	19379	199	17.7	40	pheno_ILC_k40	13	CD3E, CD3D, CD4	NCR1, NCAM1	CD4-T	1
Zhang	ILC	scran, log1p	19379	199	17.7	40	pheno_ILC_k40	14	KIT, TNFSF11, NCR2	NCAM, NCR1, TPSAB1, HDC	ILC3	1
Zhang	ILC	scran, log1p	19379	199	17.7	40	pheno_ILC_k40	15	TRDC	TRAC, TRBC1, TRBC2	gdT	1
Zhang	ILC	scran, log1p	19379	199	17.7	40	pheno_ILC_k40	0	NCAM1, NCR1, GATA3	CXCR1, CXCR2, CX3CR1, FCGR3A	NK_CD56bright	2
Zhang	ILC	scran, log1p	19379	199	17.7	40	pheno_ILC_k40	1	NCAM1, NCR1, FCGR3A, PRF1	CD3D, CD3G	NK_CD56dim	2
Zhang	ILC	scran, log1p	19379	199	17.7	40	pheno_ILC_k40	2	NCAM1, NCR1, FCGR3A, PRF1, CX3CR1	CD3D, CD3G	NK_CD56dim	2
Zhang	ILC	scran, log1p	19379	199	17.7	40	pheno_ILC_k40	3	NCAM1, NCR1, FCGR3A, PRF1	CD3D, CD3G	NK_CD56dim	2
Zhang	ILC	scran, log1p	19379	199	17.7	40	pheno_ILC_k40	4	NCAM1, NCR1, FCGR3A, PRF1, CX3CR1	CD3D, CD3G	NK_CD56dim	2
Zhang	ILC	scran, log1p	19379	199	17.7	40	pheno_ILC_k40	5	NCAM1, NCR1	CD3D, CD3G, CXCR1, CX3CR1, FCGR3A	NK_CD56bright	2
Zhang	ILC	scran, log1p	19379	199	17.7	40	pheno_ILC_k40	6	NCAM1, NCR1, FCGR3A, PRF1, CX3CR1, CXCR1, TBX21	CD3D, CD3G	NK_CD56dim	2
Zhang	ILC	scran, log1p	19379	199	17.7	40	pheno_ILC_k40	7	NCAM1, NCR1, FCGR3A, PRF1, CX3CR1, CXCR1	CD3D, CD3G	NK_CD56dim	2
Zhang	ILC	scran, log1p	19379	199	17.7	40	pheno_ILC_k40	8	CD3E, CD3D, CD3G, CD8A, CD8B, KLRG1, PRF1, CD69	NCAM1, NCR1, CD4, TOX, GZMK, ITGAE	CD8-T_KLRG1pos_effector_nonexhausted	2
Zhang	ILC	scran, log1p	19379	199	17.7	40	pheno_ILC_k40	9	NCAM1, NCR1, FCGR3A, PRF1	CD3D, CD3G	NK_CD56dim	2
Zhang	ILC	scran, log1p	19379	199	17.7	40	pheno_ILC_k40	10	NCAM1, NCR1, FCGR3A, PRF1	CD3D, CD3G	NK_CD56dim	2
Zhang	ILC	scran, log1p	19379	199	17.7	40	pheno_ILC_k40	11	NCAM1, NCR1, FCGR3A, PRF1, MKI67	CD3D, CD3G	NK_CD56dim_proliferating	2
Zhang	ILC	scran, log1p	19379	199	17.7	40	pheno_ILC_k40	12	NCAM1, NCR1	CD3D, CD3G, CXCR1, CXCR2, CX3CR1, FCGR3A	NK_CD56bright	2
Zhang	ILC	scran, log1p	19379	199	17.7	40	pheno_ILC_k40	13	CD3E, CD3D, CD4	NCR1, NCAM1	CD4-T	2
Zhang	ILC	scran, log1p	19379	199	17.7	40	pheno_ILC_k40	14	KIT, TNFSF11, NCR2, AHR	NCAM, NCR1, TPSAB1, HDC	ILC3	2
Zhang	ILC	scran, log1p	19379	199	17.7	40	pheno_ILC_k40	15	TRDC	TRAC, TRBC1, TRBC2	gdT	2
Bassez	M	scran, log1p	15000	16	20.16	20	pheno_var_M_k20	0			MDC	2
Bassez	M	scran, log1p	15000	16	20.16	20	pheno_var_M_k20	1	CD68, APOE, MSR1, MRC1, CD163, FCGR3B, CSF3R		MDC	2
Bassez	M	scran, log1p	15000	16	20.16	20	pheno_var_M_k20	2			MDC	2
Bassez	M	scran, log1p	15000	16	20.16	20	pheno_var_M_k20	3	CD68, MSR1, MRC1, CD163, MARCO, S100A8, S100A9, CD14, VCAN		MDC	2
Bassez	M	scran, log1p	15000	16	20.16	20	pheno_var_M_k20	4	CD68, APOE, MSR1, MRC1, CD163, MARCO, FCGR3B, CSF3R		MDC	2
Bassez	M	scran, log1p	15000	16	20.16	20	pheno_var_M_k20	5	CD68, APOE, MSR1, MRC1, CD163		MDC	2
Bassez	M	scran, log1p	15000	16	20.16	20	pheno_var_M_k20	6	CD68, APOE, MSR1, MRC1, CD163, MARCO, CD36, VCAN, S100A8, S100A9		MDC	2
Bassez	M	scran, log1p	15000	16	20.16	20	pheno_var_M_k20	7	CD68, CD36, VCAN, S100A8, S100A9, CD14		MDC	2
Bassez	M	scran, log1p	15000	16	20.16	20	pheno_var_M_k20	8	CD68, CD36, CLEC4C, IRF4, NRP1, ZEB2, IL3RA, IRF7, TCF4, IRF8, TNFSF21, S100A8		p-DC	2
Bassez	M	scran, log1p	15000	16	20.16	20	pheno_var_M_k20	9	CD68, APOE, MSR1, MRC1, CD163, CD36, MARCO		MDC	2
Bassez	M	scran, log1p	15000	16	20.16	20	pheno_var_M_k20	10	CD68, APOE, MSR1, MRC1, CD163, CD14		MDC	2
Bassez	M	scran, log1p	15000	16	20.16	20	pheno_var_M_k20	11			MDC	2
Bassez	M	scran, log1p	15000	16	20.16	20	pheno_var_M_k20	12	CD68, APOE, MSR1, MRC1, CD163, MARCO, CD36		MDC	2
Bassez	M	scran, log1p	15000	16	20.16	20	pheno_var_M_k20	13	KIT, TPSB2, ENPP3, MS4A2, TPSD1, GATA2, HDC, IL1RL1, TPSAB1		mast	2
Bassez	M	scran, log1p	15000	16	20.16	20	pheno_var_M_k20	14	CD68, MSR1, MRC1, CD33, ID2, CD2, LILRA2, CLEC10A, CD1C, FCER1A, KLF4, NOTCH2, ITGAM, ITGAX, CLEC4A, ZEB2, TGFB	S100A8, S100A9	DC	2
Bassez	M	scran, log1p	15000	16	20.16	20	pheno_var_M_k20	15	CD68, MSR1, APOE, FDCSP, MFGE8		DC	2
Bassez	M	scran, log1p	15000	16	20.16	20	pheno_var_M_k20	16	CD68, APOE, MSR1, MRC1, CD163, APOE, CD36		MDC	2
Bassez	M	scran, log1p	15000	16	20.16	20	pheno_var_M_k20	17	CD68, APOE, MSR1, CD163, CD36, APOE, FCGR3B, CSF3R		MDC	2
Bassez	M	scran, log1p	15000	16	20.16	20	pheno_var_M_k20	18	CD68, APOE, MSR1, MRC1, CD163, APOE, CD36		MDC	2
Bassez	M	scran, log1p	15000	16	20.16	20	pheno_var_M_k20	19	CD68, CDH1, EPCAM, CD1A, RUNX3, TACSTD2, CD207		DC	2
Bassez	M	scran, log1p	15000	16	20.16	20	pheno_var_M_k20	20			MDC	2
Bassez	M	scran, log1p	15000	16	20.16	20	pheno_var_M_k20	21	KIT, TPSB2, ENPP3, MS4A2, TPSD1, GATA2, HDC, IL1RL1, TPSAB1		mast	2
Bassez	M	scran, log1p	15000	16	20.16	20	pheno_var_M_k20	22	ITGAX, ZEB2, NOTCH2, AXL	CD1C, CLEC10A, IRF4, KLF4, LILRA2, ID2, S100A8, S100A9, SIGLEC6	DC	2
Bassez	M	scran, log1p	15000	16	20.16	20	pheno_var_M_k20	23	DPP4, CLEC9A, THBD, CD8A, BTLA, IRF8, XCR1, ID2, CADM1, CD226 ,CD33, CXCL9, BATF3		DC	2
Bassez	M	scran, log1p	15000	16	20.16	20	pheno_var_M_k20	24			doublet_T_M	2
Bassez	M	scran, log1p	15000	16	20.16	20	pheno_var_M_k20	25			DC	2
Bassez	M	scran, log1p	15000	16	20.16	20	pheno_var_M_k20	26	FSCN1, IL16, CCR7, CD86, LAMP3, CCL22		DC	2
Bassez	M	scran, log1p	15000	16	20.16	20	pheno_var_M_k20	27	CD68, APOE, MSR1, CD36, CD163		MDC	2
Bassez	M	scran, log1p	15000	16	20.16	20	pheno_var_M_k20	28		EPCAM, CDH1	MDC	2
Bassez	M	scran, log1p	15000	16	20.16	20	pheno_var_M_k20	29	FCER1G, CLEC4C, IRF7, IL3RA, TCF4, IRF8, LILRB4, LILRA4		p-DC	2
Bassez	M	scran, log1p	15000	16	20.16	20	pheno_var_M_k20	0			Mac	1
Bassez	M	scran, log1p	15000	16	20.16	20	pheno_var_M_k20	1	CD68, APOE, MSR1, MRC1, CD163, FCGR3B, CSF3R		Gr-MDC	1
Bassez	M	scran, log1p	15000	16	20.16	20	pheno_var_M_k20	2			Mac	1
Bassez	M	scran, log1p	15000	16	20.16	20	pheno_var_M_k20	3	CD68, MSR1, MRC1, CD163, MARCO, S100A8, S100A9, CD14, VCAN		M-MDC	1
Bassez	M	scran, log1p	15000	16	20.16	20	pheno_var_M_k20	4	CD68, APOE, MSR1, MRC1, CD163, MARCO, FCGR3B, CSF3R		Gr-MDC	1
Bassez	M	scran, log1p	15000	16	20.16	20	pheno_var_M_k20	5	CD68, APOE, MSR1, MRC1, CD163		Mac	1
Bassez	M	scran, log1p	15000	16	20.16	20	pheno_var_M_k20	6	CD68, APOE, MSR1, MRC1, CD163, MARCO, CD36, VCAN, S100A8, S100A9		Mac	1
Bassez	M	scran, log1p	15000	16	20.16	20	pheno_var_M_k20	7	CD68, CD36, VCAN, S100A8, S100A9, CD14		M-MDC	1
Bassez	M	scran, log1p	15000	16	20.16	20	pheno_var_M_k20	8	CD68, CD36, CLEC4C, IRF4, NRP1, ZEB2, IL3RA, IRF7, TCF4, IRF8, TNFSF21, S100A8		p-DC	1
Bassez	M	scran, log1p	15000	16	20.16	20	pheno_var_M_k20	9	CD68, APOE, MSR1, MRC1, CD163, CD36, MARCO		Mac	1
Bassez	M	scran, log1p	15000	16	20.16	20	pheno_var_M_k20	10	CD68, APOE, MSR1, MRC1, CD163, CD14		M-MDC	1
Bassez	M	scran, log1p	15000	16	20.16	20	pheno_var_M_k20	11			Mac	1
Bassez	M	scran, log1p	15000	16	20.16	20	pheno_var_M_k20	12	CD68, APOE, MSR1, MRC1, CD163, MARCO, CD36		Mac	1
Bassez	M	scran, log1p	15000	16	20.16	20	pheno_var_M_k20	13	KIT, TPSB2, ENPP3, MS4A2, TPSD1, GATA2, HDC, IL1RL1, TPSAB1		mast	1
Bassez	M	scran, log1p	15000	16	20.16	20	pheno_var_M_k20	14	CD68, MSR1, MRC1, CD33, ID2, CD2, LILRA2, CLEC10A, CD1C, FCER1A, KLF4, NOTCH2, ITGAM, ITGAX, CLEC4A, ZEB2, TGFB	S100A8, S100A9	cDC2A	1
Bassez	M	scran, log1p	15000	16	20.16	20	pheno_var_M_k20	15	CD68, MSR1, APOE, FDCSP, MFGE8		FDC_PTPRCpos	1
Bassez	M	scran, log1p	15000	16	20.16	20	pheno_var_M_k20	16	CD68, APOE, MSR1, MRC1, CD163, APOE, CD36		Mac	1
Bassez	M	scran, log1p	15000	16	20.16	20	pheno_var_M_k20	17	CD68, APOE, MSR1, CD163, CD36, APOE, FCGR3B, CSF3R		Gr-MDC	1
Bassez	M	scran, log1p	15000	16	20.16	20	pheno_var_M_k20	18	CD68, APOE, MSR1, MRC1, CD163, APOE, CD36		Mac	1
Bassez	M	scran, log1p	15000	16	20.16	20	pheno_var_M_k20	19	CD68, CDH1, EPCAM, CD1A, RUNX3, TACSTD2, CD207		Langerhans	1
Bassez	M	scran, log1p	15000	16	20.16	20	pheno_var_M_k20	20			Mac	1
Bassez	M	scran, log1p	15000	16	20.16	20	pheno_var_M_k20	21	KIT, TPSB2, ENPP3, MS4A2, TPSD1, GATA2, HDC, IL1RL1, TPSAB1		mast	1
Bassez	M	scran, log1p	15000	16	20.16	20	pheno_var_M_k20	22	ITGAX, ZEB2, NOTCH2, AXL	CD1C, CLEC10A, IRF4, KLF4, LILRA2, ID2, S100A8, S100A9, SIGLEC6	DC_AXLpos_ITGAXpos	1
Bassez	M	scran, log1p	15000	16	20.16	20	pheno_var_M_k20	23	DPP4, CLEC9A, THBD, CD8A, BTLA, IRF8, XCR1, ID2, CADM1, CD226 ,CD33, CXCL9, BATF3		cDC1	1
Bassez	M	scran, log1p	15000	16	20.16	20	pheno_var_M_k20	24			doublet_T_M	1
Bassez	M	scran, log1p	15000	16	20.16	20	pheno_var_M_k20	25			cDC3	1
Bassez	M	scran, log1p	15000	16	20.16	20	pheno_var_M_k20	26	FSCN1, IL16, CCR7, CD86, LAMP3, CCL22		cDC3	1
Bassez	M	scran, log1p	15000	16	20.16	20	pheno_var_M_k20	27	CD68, APOE, MSR1, CD36, CD163		Mac	1
Bassez	M	scran, log1p	15000	16	20.16	20	pheno_var_M_k20	28		EPCAM, CDH1	Mac	1
Bassez	M	scran, log1p	15000	16	20.16	20	pheno_var_M_k20	29	FCER1G, CLEC4C, IRF7, IL3RA, TCF4, IRF8, LILRB4, LILRA4		p-DC	1
Bassez	TNK	scran, log1p	7500	24	20.3	30	pheno_var_TNK_k30	0	CD3E, CD3G, CD3D, TRAC, TRBC1, TRBC2, CD8A, CD8B, KLRG1, CD69, GZMK	CD4, ITGAE, CCR7, SELL	CD8-T	1
Bassez	TNK	scran, log1p	7500	24	20.3	30	pheno_var_TNK_k30	1	CD3E, CD3G, CD3D, TRAC, TRBC1, TRBC2, CD4, FOXP3, CTLA4, IL2RA	CD8A, CD8B	Treg	1
Bassez	TNK	scran, log1p	7500	24	20.3	30	pheno_var_TNK_k30	2	CD3E, CD3G, CD3D, TRAC, TRBC1, TRBC2, CD4, SELL, CCR7	CD8A, CD8B	CD4-T	1
Bassez	TNK	scran, log1p	7500	24	20.3	30	pheno_var_TNK_k30	3	CD3E, CD3G, CD3D, TRAC, TRBC1, TRBC2, CD4, SELL, CCR7	CD8A, CD8B	CD4-T	1
Bassez	TNK	scran, log1p	7500	24	20.3	30	pheno_var_TNK_k30	4	CD3E, CD3G, CD3D, TRAC, TRBC1, TRBC2, CD4, SELL, CCR7	CD8A, CD8B	CD4-T	1
Bassez	TNK	scran, log1p	7500	24	20.3	30	pheno_var_TNK_k30	5	CD3E, CD3G, CD3D, TRAC, TRBC1, TRBC2, CD4	CD8A, CD8B	CD4-T	1
Bassez	TNK	scran, log1p	7500	24	20.3	30	pheno_var_TNK_k30	6	CD3E, CD3G, CD3D, TRAC, TRBC1, TRBC2, CD8A, CD8B, CD69, ITGAE, GZMB, PRF1	CD4, TOX, PDCD1	CD8-T	1
Bassez	TNK	scran, log1p	7500	24	20.3	30	pheno_var_TNK_k30	7	CD3E, CD3G, CD3D, TRAC, TRBC1, TRBC2, CD8A, CD8B, CD69, ITGAE, TOX, PDCD1, LAG3,	CD4, CCR7, SELL	CD8-T	1
Bassez	TNK	scran, log1p	7500	24	20.3	30	pheno_var_TNK_k30	8	CD3E, CD3G, CD3D, TRAC, TRBC1, TRBC2, CD8A, CD8B	CD4	CD8-T	1
Bassez	TNK	scran, log1p	7500	24	20.3	30	pheno_var_TNK_k30	9	CD3E, CD3G, CD3D, TRAC, TRBC1, TRBC2, CD8A, CD8B, CD69, KLRG1, GZMK, GZMB, PRF1	CD4, TOX, PDCD1	CD8-T	1
Bassez	TNK	scran, log1p	7500	24	20.3	30	pheno_var_TNK_k30	10	CD3E, CD3D, CD3G, TRAC, ICOS,	CD8A, CD8B	CD4-T	1
Bassez	TNK	scran, log1p	7500	24	20.3	30	pheno_var_TNK_k30	11	CD3E, CD3G, CD3D, TRAC, TRBC1, TRBC2, CD8A, CD8B, CCR7, SELL	CD4	CD8-T	1
Bassez	TNK	scran, log1p	7500	24	20.3	30	pheno_var_TNK_k30	12	NCAM1, NCR1, KLRC1, KLRC2	CD4, CD8A, CD8B, FCGR3A, CXCR1, CXCR2, CX3CR1	NK	1
Bassez	TNK	scran, log1p	7500	24	20.3	30	pheno_var_TNK_k30	13	CD3E, CD3G, CD3D, TRAC, TRBC1, TRBC2, CD8A, CD8B, TCF7	CD4, ITGAE, TOX, PRF1, GZMB	CD8-T	1
Bassez	TNK	scran, log1p	7500	24	20.3	30	pheno_var_TNK_k30	14	CD3E, CD3G, CD3D, TRDC, TRGC1, TRGC2,	CD4	gdT	1
Bassez	TNK	scran, log1p	7500	24	20.3	30	pheno_var_TNK_k30	15	CD3E, CD3G, CD3D, TRAC, TRBC1, TRBC2, CD8A, CD8B, KLRG1, CD69, GZMB, PRF1	CD4	CD8-T	1
Bassez	TNK	scran, log1p	7500	24	20.3	30	pheno_var_TNK_k30	16	CD3E, CD3G, CD3D, TRAC, TRBC1, TRBC2, CD8A, CD8B, MKI67, TOX, PDCD1, LAG3	CD4	CD8-T	1
Bassez	TNK	scran, log1p	7500	24	20.3	30	pheno_var_TNK_k30	17	CD3E, CD3G, CD3D, TRAC, TRBC1, TRBC2, CD4, MKI67, IFNG	CD8A, CD8B	CD4-T	1
Bassez	TNK	scran, log1p	7500	24	20.3	30	pheno_var_TNK_k30	18	NCAM1, NCR1, TBX21, CX3CR1, CXCR1, CXCR2, FCGR3A, GZMB, PRF1	CD4, CD8A, CD8B	NK	1
Bassez	TNK	scran, log1p	7500	24	20.3	30	pheno_var_TNK_k30	19	CD3E, CD3G, CD3D, TRAC, TRBC1, TRBC2, CD4, FOXP3, CTLA4, IL2RA	CD8A, CD8B	Treg	1
Bassez	TNK	scran, log1p	7500	24	20.3	30	pheno_var_TNK_k30	20	CD3E, CD3G, CD3D, TRAC, TRBC1, TRBC2, CD8A, CD8B, KLRG1, CD69, TOX, PDCD1, GZMK	CD4, LAG3, ITGAE, SELL	CD8-T	1
Bassez	TNK	scran, log1p	7500	24	20.3	30	pheno_var_TNK_k30	21	KIT, KLRB1, IL23R, AHR, RORC, IL7R, TNFSF11, NCR2	CD4, CD8A, CD8B	ILC3	1
Bassez	TNK	scran, log1p	7500	24	20.3	30	pheno_var_TNK_k30	22	CD3E, CD3G, CD3D, TRAC, TRBC1, TRBC2, CD8A, CD8B, CD69, ITGAE, TOX, PDCD1, LAG3	CD4, CCR7, SELL	CD8-T	1
Bassez	TNK	scran, log1p	7500	24	20.3	30	pheno_var_TNK_k30	0	CD3E, CD3G, CD3D, TRAC, TRBC1, TRBC2, CD8A, CD8B, KLRG1, CD69, GZMK	CD4, ITGAE, CCR7, SELL	CD8-T_KLRG1pos_effector_preexhausted	2
Bassez	TNK	scran, log1p	7500	24	20.3	30	pheno_var_TNK_k30	1	CD3E, CD3G, CD3D, TRAC, TRBC1, TRBC2, CD4, FOXP3, CTLA4, IL2RA	CD8A, CD8B	Treg	2
Bassez	TNK	scran, log1p	7500	24	20.3	30	pheno_var_TNK_k30	2	CD3E, CD3G, CD3D, TRAC, TRBC1, TRBC2, CD4, SELL, CCR7	CD8A, CD8B	CD4-T_naive	2
Bassez	TNK	scran, log1p	7500	24	20.3	30	pheno_var_TNK_k30	3	CD3E, CD3G, CD3D, TRAC, TRBC1, TRBC2, CD4, SELL, CCR7	CD8A, CD8B	CD4-T_naive	2
Bassez	TNK	scran, log1p	7500	24	20.3	30	pheno_var_TNK_k30	4	CD3E, CD3G, CD3D, TRAC, TRBC1, TRBC2, CD4, SELL, CCR7	CD8A, CD8B	CD4-T_naive	2
Bassez	TNK	scran, log1p	7500	24	20.3	30	pheno_var_TNK_k30	5	CD3E, CD3G, CD3D, TRAC, TRBC1, TRBC2, CD4	CD8A, CD8B	CD4-T_TH1	2
Bassez	TNK	scran, log1p	7500	24	20.3	30	pheno_var_TNK_k30	6	CD3E, CD3G, CD3D, TRAC, TRBC1, TRBC2, CD8A, CD8B, CD69, ITGAE, GZMB, PRF1	CD4, TOX, PDCD1	CD8-T_TRM_nonexhausted	2
Bassez	TNK	scran, log1p	7500	24	20.3	30	pheno_var_TNK_k30	7	CD3E, CD3G, CD3D, TRAC, TRBC1, TRBC2, CD8A, CD8B, CD69, ITGAE, TOX, PDCD1, LAG3,	CD4, CCR7, SELL	CD8-T_TRM_exhausted	2
Bassez	TNK	scran, log1p	7500	24	20.3	30	pheno_var_TNK_k30	8	CD3E, CD3G, CD3D, TRAC, TRBC1, TRBC2, CD8A, CD8B	CD4	CD8-T_naive	2
Bassez	TNK	scran, log1p	7500	24	20.3	30	pheno_var_TNK_k30	9	CD3E, CD3G, CD3D, TRAC, TRBC1, TRBC2, CD8A, CD8B, CD69, KLRG1, GZMK, GZMB, PRF1	CD4, TOX, PDCD1	CD8-T_KLRG1pos_effector_preexhausted	2
Bassez	TNK	scran, log1p	7500	24	20.3	30	pheno_var_TNK_k30	10	CD3E, CD3D, CD3G, TRAC	CD8A, CD8B	CD4-T_naive_low_libsize	2
Bassez	TNK	scran, log1p	7500	24	20.3	30	pheno_var_TNK_k30	11	CD3E, CD3G, CD3D, TRAC, TRBC1, TRBC2, CD8A, CD8B, CCR7, SELL	CD4	CD8-T_naive	2
Bassez	TNK	scran, log1p	7500	24	20.3	30	pheno_var_TNK_k30	12	NCAM1, NCR1, KLRC1, KLRC2	CD4, CD8A, CD8B, FCGR3A, CXCR1, CXCR2, CX3CR1	NK_CD56bright	2
Bassez	TNK	scran, log1p	7500	24	20.3	30	pheno_var_TNK_k30	13	CD3E, CD3G, CD3D, TRAC, TRBC1, TRBC2, CD8A, CD8B, TCF7	CD4, ITGAE, TOX, PRF1, GZMB	CD8-T_TEM_effector_exhausted-progenitor	2
Bassez	TNK	scran, log1p	7500	24	20.3	30	pheno_var_TNK_k30	14	CD3E, CD3G, CD3D, TRDC, TRGC1, TRGC2,	CD4	gdT	2
Bassez	TNK	scran, log1p	7500	24	20.3	30	pheno_var_TNK_k30	15	CD3E, CD3G, CD3D, TRAC, TRBC1, TRBC2, CD8A, CD8B, KLRG1, CD69, GZMB, PRF1	CD4	CD8-T_KLRG1pos_effector_nonexhausted	2
Bassez	TNK	scran, log1p	7500	24	20.3	30	pheno_var_TNK_k30	16	CD3E, CD3G, CD3D, TRAC, TRBC1, TRBC2, CD8A, CD8B, MKI67, TOX, PDCD1, LAG3	CD4	CD8-T_TRM_exhausted_proliferating	2
Bassez	TNK	scran, log1p	7500	24	20.3	30	pheno_var_TNK_k30	17	CD3E, CD3G, CD3D, TRAC, TRBC1, TRBC2, CD4, MKI67, IFNG	CD8A, CD8B	CD4-T_TH1_proliferating	2
Bassez	TNK	scran, log1p	7500	24	20.3	30	pheno_var_TNK_k30	18	NCAM1, NCR1, TBX21, CX3CR1, CXCR1, CXCR2, FCGR3A, GZMB, PRF1	CD4, CD8A, CD8B	NK_CD56dim	2
Bassez	TNK	scran, log1p	7500	24	20.3	30	pheno_var_TNK_k30	19	CD3E, CD3G, CD3D, TRAC, TRBC1, TRBC2, CD4, FOXP3, CTLA4, IL2RA	CD8A, CD8B	Treg	2
Bassez	TNK	scran, log1p	7500	24	20.3	30	pheno_var_TNK_k30	20	CD3E, CD3G, CD3D, TRAC, TRBC1, TRBC2, CD8A, CD8B, KLRG1, CD69, TOX, PDCD1, GZMK	CD4, LAG3, ITGAE, SELL	CD8-T_KLRG1pos_effector_preexhausted	2
Bassez	TNK	scran, log1p	7500	24	20.3	30	pheno_var_TNK_k30	21	KIT, KLRB1, IL23R, AHR, RORC, IL7R, TNFSF11, NCR2	CD4, CD8A, CD8B	ILC3	2
Bassez	TNK	scran, log1p	7500	24	20.3	30	pheno_var_TNK_k30	22	CD3E, CD3G, CD3D, TRAC, TRBC1, TRBC2, CD8A, CD8B, CD69, ITGAE, TOX, PDCD1, LAG3	CD4, CCR7, SELL	CD8-T_TRM_exhausted	2
Bassez	B	scran, log1p	7500	10	20.1	40	pheno_var_B_k40	0	CD19, MS4A1, CD79A, CD79B, CD38, CD27, CD24, HLA-DPB1, HLA-DQB1, HLA-DQA1, HLA-DRA, HLA-DPA1	IGHD	B-memory	1
Bassez	B	scran, log1p	7500	10	20.1	40	pheno_var_B_k40	1	CD19, MS4A1, CD79A, CD79B, CD38, CD27, CD24, HLA-DPB1, HLA-DQB1, HLA-DQA1, HLA-DRA, HLA-DPA1	IGHD	B-memory	1
Bassez	B	scran, log1p	7500	10	20.1	40	pheno_var_B_k40	2	CD19, MS4A1, CD79A, CD79B, CD38, CD27, CD24, HLA-DPB1, HLA-DQB1, HLA-DQA1, HLA-DRA, HLA-DPA1	IGHD	B-memory	1
Bassez	B	scran, log1p	7500	10	20.1	40	pheno_var_B_k40	3	CD19, MS4A1, CD79A, CD79B, CD38, IGHD, IGHM, CD24, HLA-DPB1, HLA-DQB1, HLA-DQA1, HLA-DRA, HLA-DPA1		B-naive	1
Bassez	B	scran, log1p	7500	10	20.1	40	pheno_var_B_k40	4	CD19, MS4A1, CD79A, CD79B, CD38, IGHD, IGHM, CD24, HLA-DPB1, HLA-DQB1, HLA-DQA1, HLA-DRA, HLA-DPA1		B-naive	1
Bassez	B	scran, log1p	7500	10	20.1	40	pheno_var_B_k40	5	CD79A, IGHA1, IGHA2, JCHAIN, CD27, SDC1, CD24		plasma	1
Bassez	B	scran, log1p	7500	10	20.1	40	pheno_var_B_k40	6	CD79A, CD24, HLA-DPB1, HLA-DQB1, HLA-DQA1, HLA-DRA, HLA-DPA1, MS4A1	IGHD, CD27	B-memory	1
Bassez	B	scran, log1p	7500	10	20.1	40	pheno_var_B_k40	7	CD79A, CD27, SDC1, IGHG1, IGHG2, IGHG3, IGHG4		plasma	1
Bassez	B	scran, log1p	7500	10	20.1	40	pheno_var_B_k40	8	CD79A, CD27, SDC1, IGHG1, IGHG2, IGHG3, IGHG4		plasma	1
Bassez	B	scran, log1p	7500	10	20.1	40	pheno_var_B_k40	9	CD79A, SDC1, IGHG1, IGHG2, IGHG3, IGHG4		plasma	1
Bassez	B	scran, log1p	7500	10	20.1	40	pheno_var_B_k40	10	LTA, CXCL13, MKI67, AICDA, HLA-DPB1, HLA-DQB1, HLA-DQA1, HLA-DRA, HLA-DPA1		B-GC	1
Bassez	B	scran, log1p	7500	10	20.1	40	pheno_var_B_k40	11	CD79A, CD27, SDC1		plasma	1
Bassez	B	scran, log1p	7500	10	20.1	40	pheno_var_B_k40	12	CD79A, CD27, SDC1, IGHG1, IGHG2, IGHG3, IGHG4		plasma	1
Bassez	B	scran, log1p	7500	10	20.1	40	pheno_var_B_k40	13	FAS , CD27, IGHG1, IGHG2, IGHG3, IGHG4		plasma	1
Bassez	B	scran, log1p	7500	10	20.1	40	pheno_var_B_k40	14	CD79A, SDC1, IGHG1, IGHG2, IGHG3, IGHG4		plasma	1
Bassez	B	scran, log1p	7500	10	20.1	40	pheno_var_B_k40	15	CD79A, SDC1, IGHG1, IGHG2, IGHG3, IGHG4, CD24		plasma	1
Bassez	B	scran, log1p	7500	10	20.1	40	pheno_var_B_k40	0	CD19, MS4A1, CD79A, CD79B, CD38, CD27, CD24, HLA-DPB1, HLA-DQB1, HLA-DQA1, HLA-DRA, HLA-DPA1	IGHD	B-memory-switched	2
Bassez	B	scran, log1p	7500	10	20.1	40	pheno_var_B_k40	1	CD19, MS4A1, CD79A, CD79B, CD38, CD27, CD24, HLA-DPB1, HLA-DQB1, HLA-DQA1, HLA-DRA, HLA-DPA1	IGHD	B-memory-switched	2
Bassez	B	scran, log1p	7500	10	20.1	40	pheno_var_B_k40	2	CD19, MS4A1, CD79A, CD79B, CD38, CD27, CD24, HLA-DPB1, HLA-DQB1, HLA-DQA1, HLA-DRA, HLA-DPA1	IGHD	B-memory-switched	2
Bassez	B	scran, log1p	7500	10	20.1	40	pheno_var_B_k40	3	CD19, MS4A1, CD79A, CD79B, CD38, IGHD, IGHM, CD24, HLA-DPB1, HLA-DQB1, HLA-DQA1, HLA-DRA, HLA-DPA1		B-naive	2
Bassez	B	scran, log1p	7500	10	20.1	40	pheno_var_B_k40	4	CD19, MS4A1, CD79A, CD79B, CD38, IGHD, IGHM, CD24, HLA-DPB1, HLA-DQB1, HLA-DQA1, HLA-DRA, HLA-DPA1		B-naive	2
Bassez	B	scran, log1p	7500	10	20.1	40	pheno_var_B_k40	5	CD79A, IGHA1, IGHA2, JCHAIN, CD27, SDC1, CD24		plasma_IgA	2
Bassez	B	scran, log1p	7500	10	20.1	40	pheno_var_B_k40	6	CD79A, CD24, HLA-DPB1, HLA-DQB1, HLA-DQA1, HLA-DRA, HLA-DPA1, MS4A1	IGHD, CD27	B-memory-DN	2
Bassez	B	scran, log1p	7500	10	20.1	40	pheno_var_B_k40	7	CD79A, CD27, SDC1, IGHG1, IGHG2, IGHG3, IGHG4		plasma_IgG	2
Bassez	B	scran, log1p	7500	10	20.1	40	pheno_var_B_k40	8	CD79A, CD27, SDC1, IGHG1, IGHG2, IGHG3, IGHG4		plasma_IgG	2
Bassez	B	scran, log1p	7500	10	20.1	40	pheno_var_B_k40	9	CD79A, SDC1, IGHG1, IGHG2, IGHG3, IGHG4		plasma_IgG	2
Bassez	B	scran, log1p	7500	10	20.1	40	pheno_var_B_k40	10	LTA, CXCL13, MKI67, AICDA, HLA-DPB1, HLA-DQB1, HLA-DQA1, HLA-DRA, HLA-DPA1		B-GC_proliferating	2
Bassez	B	scran, log1p	7500	10	20.1	40	pheno_var_B_k40	11	CD79A, CD27, SDC1		plasmablast	2
Bassez	B	scran, log1p	7500	10	20.1	40	pheno_var_B_k40	12	CD79A, CD27, SDC1, IGHG1, IGHG2, IGHG3, IGHG4		plasma_IgG	2
Bassez	B	scran, log1p	7500	10	20.1	40	pheno_var_B_k40	13	FAS , CD27, IGHG1, IGHG2, IGHG3, IGHG4		doublet_B_T	2
Bassez	B	scran, log1p	7500	10	20.1	40	pheno_var_B_k40	14	CD79A, SDC1, IGHG1, IGHG2, IGHG3, IGHG4		plasma_IgG	2
Bassez	B	scran, log1p	7500	10	20.1	40	pheno_var_B_k40	15	CD79A, SDC1, IGHG1, IGHG2, IGHG3, IGHG4, CD24		plasma_IgG	2
Caushi	T	med_libsize, log1p	NA	NA	NA	NA	seurat_clusters	0	CD3D, CD3G, CD3E, TRAC, CD8A, CD8B	CD4	CD8-T	1
Caushi	T	med_libsize, log1p	NA	NA	NA	NA	seurat_clusters	1	CD3D, CD3G, CD3E, TRAC, CD8A, CD8B	CD4	CD8-T	1
Caushi	T	med_libsize, log1p	NA	NA	NA	NA	seurat_clusters	2	CD3D, CD3G, CD3E, TRAC, CD4	CD8A, CD8B	CD4-T	1
Caushi	T	med_libsize, log1p	NA	NA	NA	NA	seurat_clusters	3	CD3D, CD3G, CD3E, TRAC, CD8A, CD8B	CD4	CD8-T	1
Caushi	T	med_libsize, log1p	NA	NA	NA	NA	seurat_clusters	4	CD3D, CD3G, CD3E, TRAC, CD4	CD8A, CD8B	CD4-T	1
Caushi	T	med_libsize, log1p	NA	NA	NA	NA	seurat_clusters	5	CD3D, CD3G, CD3E, TRAC, CD4, FOXP3, IL2RA, CTLA4	CD8A, CD8B	Treg	1
Caushi	T	med_libsize, log1p	NA	NA	NA	NA	seurat_clusters	6	CD3D, CD3G, CD3E, TRAC, CD4, SLC4A10, IL18R1, KLRB1, NCR3, ZBTB16	CD8A, CD8B	MAIT	1
Caushi	T	med_libsize, log1p	NA	NA	NA	NA	seurat_clusters	7	CD3D, CD3G, CD3E, TRAC, CD4	CD8A, CD8B	CD4-T	1
Caushi	T	med_libsize, log1p	NA	NA	NA	NA	seurat_clusters	8	CD3D, CD3G, CD3E, TRAC, CD4		CD4-T	1
Caushi	T	med_libsize, log1p	NA	NA	NA	NA	seurat_clusters	9	CD3D, CD3G, CD3E, TRAC, CD8A, CD8B	CD4	CD8-T	1
Caushi	T	med_libsize, log1p	NA	NA	NA	NA	seurat_clusters	10	CD3D, CD3G, CD3E, TRAC, CD4	CD8A, CD8B	CD4-T	1
Caushi	T	med_libsize, log1p	NA	NA	NA	NA	seurat_clusters	11	CD3D, CD3G, CD3E, TRAC, CD8A, CD8B	CD4	CD8-T	1
Caushi	T	med_libsize, log1p	NA	NA	NA	NA	seurat_clusters	12	CD3D, CD3G, CD3E, TRAC, CD4	CD8A, CD8B	CD4-T	1
Caushi	T	med_libsize, log1p	NA	NA	NA	NA	seurat_clusters	13	CD3D, CD3G, CD3E, TRAC, CD8A, CD8B	CD4	CD8-T	1
Caushi	T	med_libsize, log1p	NA	NA	NA	NA	seurat_clusters	14	CD3D, CD3G, CD3E, TRAC, CD8A, CD8B	CD4	CD8-T	1
Salcher	all-cells	med_libsize, log1p	NA	NA	NA	NA	ann_fine	NK cell	NCAM1, NCR1, NCR3, KLRK1	CD3E, CD3D, CD3G, TRAC	NK	1
Salcher	all-cells	med_libsize, log1p	NA	NA	NA	NA	ann_fine	NK cell dividing	NCAM1, NCR1, NCR3, KLRK1, MKI67, MYC	CD3E, CD3D, CD3G, TRAC	NK_proliferating	1
Salcher	all-cells	med_libsize, log1p	NA	NA	NA	NA	ann_fine	T cell CD4	CD3E, CD3D, CD3G, TRAC, TRBC1, TRBC2, CD4, IL2RA, FOXP3, CTLA4	TRDC, TRGC1	CD4-T	1
Salcher	all-cells	med_libsize, log1p	NA	NA	NA	NA	ann_fine	T cell CD4 dividing	CD3E, CD3D, CD3G, TRAC, TRBC1, TRBC2, CD4, IL2RA, FOXP3, CTLA4, MKI67	TRDC, TRGC1	Treg_proliferating	1
Salcher	all-cells	med_libsize, log1p	NA	NA	NA	NA	ann_fine	T cell CD8 activated	CD3E, CD3D, CD3G, TRAC, TRBC1, TRBC2	TRDC, TRGC1	T	1
Salcher	all-cells	med_libsize, log1p	NA	NA	NA	NA	ann_fine	T cell CD8 dividing	CD3E, CD3D, CD3G, TRAC, TRBC1, TRBC2, CD8A, CD8B, MKI67	TRDC, TRGC1	CD8-T	1
Salcher	all-cells	med_libsize, log1p	NA	NA	NA	NA	ann_fine	T cell CD8 effector memory	CD3E, CD3D, CD3G, TRAC, TRBC1, TRBC2, CD8A, CD8B	TRDC, TRGC1	CD8-T	1
Salcher	all-cells	med_libsize, log1p	NA	NA	NA	NA	ann_fine	T cell CD8 naive	CD3E, CD3D, CD3G, TRAC, TRBC1, TRBC2, CD8A, CD8B	TRDC, TRGC1	CD8-T	1
Salcher	all-cells	med_libsize, log1p	NA	NA	NA	NA	ann_fine	T cell CD8 terminally exhausted	CD3E, CD3D, CD3G, TRAC, TRBC1, TRBC2, CD8A, CD8B	TRDC, TRGC1	CD8-T	1
Salcher	all-cells	med_libsize, log1p	NA	NA	NA	NA	ann_fine	T cell NK-like	CD3E, CD3D, CD3G, TRAC, TRBC1, TRBC2, CD8A, CD8B	TRDC, TRGC1	CD8-T	1
Salcher	all-cells	med_libsize, log1p	NA	NA	NA	NA	ann_fine	T cell regulatory	CD3E, CD3D, CD3G, TRAC, TRBC1, TRBC2, CD4, FOXP3, IL2RA, CTLA4	TRDC, TRGC1	Treg	1
Salcher	all-cells	med_libsize, log1p	NA	NA	NA	NA	ann_fine	B cell	CD19, MS4A1, CD79A, CD79B	SDC1	B	1
Salcher	all-cells	med_libsize, log1p	NA	NA	NA	NA	ann_fine	B cell dividing	CD19, MS4A1, CD79A, CD79B, CD27, CD39, MKI67, MYC	SDC1	B	1
Salcher	all-cells	med_libsize, log1p	NA	NA	NA	NA	ann_fine	Plasma cell	SDC1, IGHG1, IGHG2, IGHA1, IGHA2,CD27, CD38		plasma	1
Salcher	all-cells	med_libsize, log1p	NA	NA	NA	NA	ann_fine	Plasma cell dividing	SDC1, IGHG1, IGHG2, IGHA1, IGHA2,CD27, CD38, MKI67, MYC		plasma_proliferating	1
Salcher	all-cells	med_libsize, log1p	NA	NA	NA	NA	ann_fine	DC mature	FSCN1, IL15, CCR7, CD86, LAMP3, CCL22, CXCL16		cDC3	1
Salcher	all-cells	med_libsize, log1p	NA	NA	NA	NA	ann_fine	Macrophage	MARCO, CD36, MSR1, CD68, APOE, MRC1, CD163, FCGR1B, FCGR2A, FCGR2B, FCGR1A, TLR2, CR1, ITGAM, CD14, FCGR3A, CD14		Mac	1
Salcher	all-cells	med_libsize, log1p	NA	NA	NA	NA	ann_fine	Macrophage alveolar	MARCO, MSR1, CD68, APOE, MRC1, CD163, FCGR3A		Mac	1
Salcher	all-cells	med_libsize, log1p	NA	NA	NA	NA	ann_fine	Mast cell	KIT, TPSB2, ENPP3, MS4A2, TPSD1, PTGDR, GATA2, HDC, IL1RL1, TPSAB1		mast	1
Salcher	all-cells	med_libsize, log1p	NA	NA	NA	NA	ann_fine	Monocyte classical	FCGR2A, TLR2, CD14, FCN1, VCAN	CD36, MARCO	M	1
Salcher	all-cells	med_libsize, log1p	NA	NA	NA	NA	ann_fine	Monocyte non-classical	FCGR2A, TLR2, FCGR3A, FCN1	CD36, MARCO, MRC1, CD163	M	1
Salcher	all-cells	med_libsize, log1p	NA	NA	NA	NA	ann_fine	Myeloid dividing	FCGR1B, FCGR2A, FCGR2B, FCGR1A, TLR2, ITGAM, CD14, MARCO, MSR1, CD68, APOE, MRC1, CD163, MKI6		M	1
Salcher	all-cells	med_libsize, log1p	NA	NA	NA	NA	ann_fine	Neutrophils	CXCR2, CSF3R, CXCR1, FCGR3B, VASP	MARCO, CD36, MSR1, CD68, APOE, MRC1, CD163	gran	1
Salcher	all-cells	med_libsize, log1p	NA	NA	NA	NA	ann_fine	cDC1	CLEC9A, DPP4, IRF8, XCR1, ID2, CADM1, CD226, BATF3	IRF4, CD1C, ITGAM, NOTCH2, ZEB2, NRP1	cDC1	1
Salcher	all-cells	med_libsize, log1p	NA	NA	NA	NA	ann_fine	cDC2	CLEC10A, FCER1G, CD1C, FCER1A, KLF4, ITGAM, ITGAX, CLEC4A, ZEB2, TGFB1	BATF3, XCR1, IRF8	cDC2	1
Salcher	all-cells	med_libsize, log1p	NA	NA	NA	NA	ann_fine	p-DC	CLEC4C, IRF4, IRF8, IRF7, ILR3RA, TCF4, LILRB4, FCER1A, LILRA4, TNFRSF21		p-DC	1
Salcher	all-cells	med_libsize, log1p	NA	NA	NA	NA	ann_fine	Endothelial cell arterial	CLDN10, DKK2, HEY1, IGFBP3, BMX, GJA5, ESAM		endo	1
Salcher	all-cells	med_libsize, log1p	NA	NA	NA	NA	ann_fine	Endothelial cell capillary	ESAM, ENG, ADGRF5, IL18R1, CD36 , SLCO2A1, RGCC, ESAM, FLT1, BTNL9, CLC14A, ARHGAP18, SLC6A4, IL7R, SHROOM4, BMPR2, ITM2A, KIAA1217, EPAS1, PCDH17, ADGRL4, LIMS2, AQP1, ADGRL2, IFI27, AFF3, ENG, FCN3		capillary	1
Salcher	all-cells	med_libsize, log1p	NA	NA	NA	NA	ann_fine	Endothelial cell lymphatic	FLT4, TBX1, CCL21, PKHD1L1, MMRN1, TFF3, PROX1, RELN, TNFRSF18, PDPN, SNCG, LYVE1, KLHL4, SCN3B		endo-lymphatic	1
Salcher	all-cells	med_libsize, log1p	NA	NA	NA	NA	ann_fine	Endothelial cell venous	ESAM, VMF, AQP1, ZNF385D, PCDH17, LIMS2, IGI27, ADGRL4, FLT1, PLVAP, VWA1, ACKR1, ENG, MCTP1, COL15A1		endo	1
Salcher	all-cells	med_libsize, log1p	NA	NA	NA	NA	ann_fine	Fibroblast adventitial	VIM, COL3A1, COL1A2, COL1A1, CXCL12		fibro	1
Salcher	all-cells	med_libsize, log1p	NA	NA	NA	NA	ann_fine	Fibroblast alveolar	VIM, COL3A1, COL1A2, COL1A1, CXCL12		fibro	1
Salcher	all-cells	med_libsize, log1p	NA	NA	NA	NA	ann_fine	Fibroblast peribronchial	VIM, COL3A1, COL1A2, COL1A1, CXCL12		fibro	1
Salcher	all-cells	med_libsize, log1p	NA	NA	NA	NA	ann_fine	Mesothelial	CALB2, MSLN, KRT5, PDPN		mesothelial	1
Salcher	all-cells	med_libsize, log1p	NA	NA	NA	NA	ann_fine	Pericyte	VIM, COL3A1, COL1A2, COL1A1, CXCL12		fibro	1
Salcher	all-cells	med_libsize, log1p	NA	NA	NA	NA	ann_fine	Smooth muscle cell	VIM, MYH11, CXCL12		smooth-muscle	1
Salcher	all-cells	med_libsize, log1p	NA	NA	NA	NA	ann_fine	Stromal dividing	VIM, COL3A1, COL1A2, COL1A1, CXCL12		fibro	1
Salcher	all-cells	med_libsize, log1p	NA	NA	NA	NA	ann_fine	Alveolar cell type 1	AGER, CLDN18, PDPN, CAV1, CAV2, EPCAM, CDH1, EGFR, KRT19		pneumocyte-1	1
Salcher	all-cells	med_libsize, log1p	NA	NA	NA	NA	ann_fine	Alveolar cell type 2	SFTPC, SFTPB, SFTPA1, SFTPA2, EPCAM, CDH1, EGFR, KRT19		pneumocyte-2	1
Salcher	all-cells	med_libsize, log1p	NA	NA	NA	NA	ann_fine	Cancer cells	EPCAM, CDH1, EGFR, KRT19, SOX9, MKI67		nsclc-carcinoma-cell	1
Salcher	all-cells	med_libsize, log1p	NA	NA	NA	NA	ann_fine	Ciliated	PIFO, FOXJ1, HYDIN, CFAP299, EPCAM, CDH1, EGFR, KRT19		ciliated	1
Salcher	all-cells	med_libsize, log1p	NA	NA	NA	NA	ann_fine	Club	SCGB3A1, SCGB3A2, SCGB1A1, MUC1, MUC5B, EPCAM, CDH1, EGFR, KRT19		club	1
Salcher	all-cells	med_libsize, log1p	NA	NA	NA	NA	ann_fine	ROS1+ healthy epithelial	CDH1, EGFR, ROS1		lung-epi	1
Salcher	all-cells	med_libsize, log1p	NA	NA	NA	NA	ann_fine	Transitional Club/AT2	SFTPB, SCGB3A2, MUC1, EPCAM, KRT19, CDH1		lung-epi	1
Kartha	PBMC	med_libsize, log1p	10000	50	27.87	40	pheno_var_k40	0	CD3E, CD3D, CD3G, CD8A	CD79A, CD79B, CD19	TNK	1
Kartha	PBMC	med_libsize, log1p	10000	50	27.87	40	pheno_var_k40	1	CD3E, CD3D, CD3G,	CD79A, CD79B, CD19	TNK	1
Kartha	PBMC	med_libsize, log1p	10000	50	27.87	40	pheno_var_k40	2	CD3E, CD3D, CD3G,	CD79A, CD79B, CD19	TNK	1
Kartha	PBMC	med_libsize, log1p	10000	50	27.87	40	pheno_var_k40	3	CD3E, CD3D, CD3G,	CD79A, CD79B, CD19	TNK	1
Kartha	PBMC	med_libsize, log1p	10000	50	27.87	40	pheno_var_k40	4	CD3E, CD3D, CD3G,	CD79A, CD79B, CD19	TNK	1
Kartha	PBMC	med_libsize, log1p	10000	50	27.87	40	pheno_var_k40	5	CD3E, CD3D, CD3G,	CD79A, CD79B, CD19	TNK	1
Kartha	PBMC	med_libsize, log1p	10000	50	27.87	40	pheno_var_k40	6	CD3E, CD3D, CD3G, CD8A	CD79A, CD79B, CD19	TNK	1
Kartha	PBMC	med_libsize, log1p	10000	50	27.87	40	pheno_var_k40	7	CD68, IRF7, CSF3R, ITGAM, SPI1	CD79A, CD79B, CD19, CD3E, CD3D	M	1
Kartha	PBMC	med_libsize, log1p	10000	50	27.87	40	pheno_var_k40	8	CD3E, CD3D, CD3G, CD8A, CD8B, CD4	CD79A, CD79B, CD19	TNK	1
Kartha	PBMC	med_libsize, log1p	10000	50	27.87	40	pheno_var_k40	9	CD3E, CD3D, CD3G, CD8A, CD8B, CD4	CD79A, CD79B, CD19	TNK	1
Kartha	PBMC	med_libsize, log1p	10000	50	27.87	40	pheno_var_k40	10	CD79A, CD79B, MZB1, JCHAIN	CD3E, CD3D, CD3G	BP	1
Kartha	PBMC	med_libsize, log1p	10000	50	27.87	40	pheno_var_k40	11	CD3E, CD3D, CD8A, CD8B, GZMB, GZMA, PRF1	CD79A, CD79B, CD19	TNK	1
Kartha	PBMC	med_libsize, log1p	10000	50	27.87	40	pheno_var_k40	12	CD3E, CD3D, CD8A, CD8B, GZMB, GZMA, PRF1	CD79A, CD79B, CD19	TNK	1
Kartha	PBMC	med_libsize, log1p	10000	50	27.87	40	pheno_var_k40	13	CD3E, CD3D	CD79A, CD79B, CD19	TNK	1
Kartha	PBMC	med_libsize, log1p	10000	50	27.87	40	pheno_var_k40	14	CD3E. CD3G, CTLA4	CD79A, CD79B, CD19	TNK	1
Kartha	PBMC	med_libsize, log1p	10000	50	27.87	40	pheno_var_k40	15	MSR1, CD68, CD163, FCGR2A, TLR2	CD79A, CD79B, CD19, CD3E, CD3D	M	1
Kartha	PBMC	med_libsize, log1p	10000	50	27.87	40	pheno_var_k40	16	CD3D, CD3E, PRF1, GZMB	CD79A, CD79B, CD19	TNK	1
Kartha	PBMC	med_libsize, log1p	10000	50	27.87	40	pheno_var_k40	17	CD79A, CD79B, MZB1, JCHAIN	CD3E, CD3D,	BP	1
Kartha	PBMC	med_libsize, log1p	10000	50	27.87	40	pheno_var_k40	18	CD68, FCGR2A, TLR2, SPI1	CD79A, CD79B, CD19, CD3E, CD3D	M	1
Kartha	PBMC	med_libsize, log1p	10000	50	27.87	40	pheno_var_k40	19	CD68, FCGR2A, TLR2, SPI1, CD14, CD36	CD79A, CD79B, CD19, CD3E, CD3D	M	1
Kartha	PBMC	med_libsize, log1p	10000	50	27.87	40	pheno_var_k40	20	CD79A, CD79B, MZB1, JCHAIN	CD3E, CD3D	BP	1
Kartha	PBMC	med_libsize, log1p	10000	50	27.87	40	pheno_var_k40	21	CD79A, CD79B, MZB1, JCHAIN	CD3E, CD3D	BP	1
Kartha	PBMC	med_libsize, log1p	10000	50	27.87	40	pheno_var_k40	22	CD68, FCGR2A, TLR2, SPI1, CD14, CD36, FFCGR1B	CD79A, CD79B, CD19, CD3E, CD3D	M	1
Kartha	PBMC	med_libsize, log1p	10000	50	27.87	40	pheno_var_k40	23	CD79A, CD79B, MZB1, JCHAIN	CD3E, CD3D	BP	1
Kartha	PBMC	med_libsize, log1p	10000	50	27.87	40	pheno_var_k40	24	CD3D, CD3E, CD3G, CD4, CD8B	CD79A, CD79B, CD19	TNK	1
Kartha	PBMC	med_libsize, log1p	10000	50	27.87	40	pheno_var_k40	25	CD3E, CD3D, CD8A, GZMB	CD79A, CD79B, CD19	TNK	1
Kartha	PBMC	med_libsize, log1p	10000	50	27.87	40	pheno_var_k40	26	MSR1, CD68, FCGR2A, TLR2, SPI1, CD14	CD79A, CD79B, CD19, CD3E, CD3D	M	1
Kartha	PBMC	med_libsize, log1p	10000	50	27.87	40	pheno_var_k40	27	MSR1, CD68, FCGR2A, SPI1, CD14, CD36	CD79A, CD79B, CD19, CD3E, CD3D	M	1
Kartha	PBMC	med_libsize, log1p	10000	50	27.87	40	pheno_var_k40	28	CD3D, CD3E, PRF1, GZMB	CD79A, CD79B, CD19	TNK	1
Kartha	PBMC	med_libsize, log1p	10000	50	27.87	40	pheno_var_k40	29	MSR1, CD68, FCGR2A, SPI1, CD14	CD79A, CD79B, CD19, CD3E, CD3D	M	1
Kartha	PBMC	med_libsize, log1p	10000	50	27.87	40	pheno_var_k40	30	CD40LG, CTLA4, KLRG1	CD79A, CD79B, CD19	TNK	1
Kartha	PBMC	med_libsize, log1p	10000	50	27.87	40	pheno_var_k40	31	CD68, FCGR2A, TLR2, SPI1	CD79A, CD79B, CD19, CD3E, CD3D	M	1
Kartha	PBMC	med_libsize, log1p	10000	50	27.87	40	pheno_var_k40	32	CD79A, CD79B, MZB1, JCHAIN, CD19	CD3E, CD3D	BP	1

## Sheet: Supplementary_Table_3
GENE_ID	part of tumor reactivity input gene set	gene class	role in tumor reactivity	references
MKI67	TRUE	nuclear factor	Proliferation marker involved in heterochromatin organization (10.7554/eLife.13722). Proliferating dysfunctional T cells at the tumor site show lower clonality suggestive of tumor reactivity in melanoma and lung cancer patients (10.1016/j.cell.2018.11.043, 10.1084/jem.20190249). Proliferative signature have been particularly described in T cells with a pre-exhausted phenotype and associated react…	10.7554/eLife.13722, 10.1016/j.cell.2018.11.043, 10.1084/jem.20190249, 10.1038/s41568-019-0235-4, 10.1038/s41591-018-0045-3
TNFRSF18	TRUE	immune checkpoint receptor, tumor necrosis factor receptor superfamily member	Highly expressed in proliferating TRM cells with low clonality in lung cancer patients ( 10.1084/jem.20190249).	10.1084/jem.20190249
ENTPD1	TRUE	immune checkpoint, enzyme	Highly expressed in mutation-associated neoantigen specific T cells and TRM with low clonality in lung cancer patients (10.1038/s41586-021-03752-4, 10.1084/jem.20190249). Associated with tumor reactivity against autologous tumor cells in vitro (10.1016/j.cell.2018.11.043).	10.1038/s41586-021-03752-4, 10.1016/j.cell.2018.11.043, 10.1084/jem.20190249
ITGAE	TRUE	integrin	Highly expressed in mutation-associated neoantigen specific T cells in lung cancer (10.1038/s41586-021-03752-4). Associated with tumor reactivity against autologous tumor cells in vitro (10.1016/j.cell.2018.11.043).	10.1038/s41586-021-03752-4, 10.1016/j.cell.2018.11.043
CXCL13	TRUE	chemokine	Highly expressed in mutation-associated neoantigen specific T cells and TRM with low clonality in lung cancer patients (10.1038/s41586-021-03752-4, 10.1084/jem.20190249). Associated with tumor reactivity against autologous tumor cells in vitro (10.1016/j.cell.2018.11.043).	10.1038/s41586-021-03752-4, 10.1016/j.cell.2018.11.043, 10.1084/jem.20190249, 10.1084/jem.20190249
TNFRSF9	TRUE	immune checkpoint receptor, tumor necrosis factor receptor superfamily	Highly expressed in mutation-associated neoantigen specific T cells and TRM with low clonality in lung cancer patients (10.1038/s41586-021-03752-4, 10.1084/jem.20190249).	10.1038/s41586-021-03752-4, 10.1084/jem.20190249
IFNG	TRUE	cytokine	Highly expressed in proliferating TRM cells with low clonality in lung cancer patients ( 10.1084/jem.20190249). Expressed in clonally expanded dysfunctional CD8 T cells in colorectal cancer (10.1038/s41586-018-0694-x).	10.1084/jem.20190249, 10.1038/s41586-018-0694-x
GZMB	FALSE	lytic granule component	Highly expressed in proliferating TRM cells with low clonality in lung cancer patients ( 10.1084/jem.20190249). Expressed in clonally expanded dysfunctional CD8 T cells in colorectal cancer (10.1038/s41586-018-0694-x).	10.1084/jem.20190249, 10.1038/s41586-018-0694-x
CCL3	FALSE	chemokine	Highly expressed in proliferating TRM cells with low clonality in lung cancer patients ( 10.1084/jem.20190249). Upregulated during T cell priming and involved in T cell recruitment to tumors (10.1158/0008-5472.CAN-12-2027, 10.4049/jimmunol.179.10.6651, 10.1126/sciadv.abf975).	10.1084/jem.20190249, 10.1158/0008-5472.CAN-12-2027, 10.4049/jimmunol.179.10.6651, 10.1126/sciadv.abf975
GNLY	FALSE	lytic granule component	Highly expressed in mutation-associated neoantigen specific T cells in lung cancer (10.1038/s41586-021-03752-4).	10.1038/s41586-021-03752-4
FASLG	FALSE	tumor necrosis factor ligand superfamiliy member	Upregulated during T cell activation and involved in killing target cells with the cognate FAS receptor (10.1128/JVI.01136-07, 10.1111/imr.12069)	10.1128/JVI.01136-07, 10.1111/imr.12069
CCR1	FALSE	chemokine receptor	Upregulated during T cell priming and involved in T cell recruitment to tumors (10.1158/0008-5472.CAN-12-2027, 10.4049/jimmunol.179.10.6651, 10.1126/sciadv.abf975).	10.1158/0008-5472.CAN-12-2027, 10.4049/jimmunol.179.10.6651, 10.1126/sciadv.abf975
PRF1	FALSE	lytic granule component	Highly expressed in proliferating TRM cells with low clonality in lung cancer patients ( 10.1084/jem.20190249). Expressed in clonally expanded dysfunctional CD8 T cells in colorectal cancer (10.1038/s41586-018-0694-x).	10.1084/jem.20190249, 10.1038/s41586-018-0694-x
GZMH	FALSE	lytic granule component	Expressed in clonally expanded dysfunctional CD8 T cells in colorectal cancer (10.1038/s41586-018-0694-x).	10.1038/s41586-018-0694-x
HAVCR2	FALSE	immune checkpoint receptor, immunoglobulin superfamily receptor	Highly expressed in mutation-associated neoantigen specific T cells and TRM with low clonality in lung cancer patients (10.1038/s41586-021-03752-4, 10.1084/jem.20190249).	10.1038/s41586-021-03752-4, 10.1084/jem.20190249
SLA	FALSE	signaling factor	Negative regulator of T cell receptor signaling (10.1155/2015/952536).	10.1155/2015/952536
BATF	FALSE	transcription factor	Downstream target of T cell receptor signaling which enhances the effector function and counteract exhaustion partly by keeping chromatin of T cell effector genes accessible (10.1038/s41590-021-00964-8 10.1038/s41590-021-00965-7). Role may be context dependent as BATF knockout also enhanced CAR T cell effector function in a different mouse model (10.1016/j.ccell.2022.09.013).Highly expressed in m…	10.1038/s41586-021-03752-4, 10.1038/s41590-021-00964-8 10.1038/s41590-021-00965-7, 10.1016/j.ccell.2022.09.013
SH2D2A	FALSE	signaling factor	Upgregulated during T cell receptor activation, important for proper activation of T cells (10.1016/j.molimm.2007.11.005). However, in T cell receptor transgenic mice its knockout also increases anti-tumor function of T cells in mice (10.1371/journal.pone.0048239).	10.1371/journal.pone.0048239, 10.1016/j.molimm.2007.11.005
LCP2	FALSE	signaling factor	involved in T cell receptor signaling. Regulates scaffolding protein SLP-76 which is involved in T cell positive selection	10.4049/jimmunol.1400326
GBP1	FALSE	signaling factor, GTPase	GTPase which is induced by type I or II interferons or TCR activation (anti-CD3 and anti-CD28) and negatively regulates IL-2 production and modulates the cytoskeleton (10.4049/jimmunol.1300377, 10.1042/bj20031873).	10.4049/jimmunol.1300377, 10.1042/bj20031873
ITM2A	FALSE	membrane protein	Associated with favorable prognosis in breast cancer patients	10.3389/fonc.2020.581733
GZMA	TRUE	lytic granule component	Highly expressed in proliferating TRM cells with low clonality in lung cancer patients ( 10.1084/jem.20190249).	10.1084/jem.20190249
RHOH	FALSE	signaling factor	involved in Ras signaling and TCR signaling	10.3390/cells10040950
ZBTB32	FALSE	transcription factor	upregulated in antiviral T cells upon activation	10.1371/journal.ppat.1006544
DOK2	FALSE	signaling factor	regulates memory formation in CD8 T cells	10.1101/2021.12.17.473111
BTN3A2	FALSE	immunoglobulin superfamily	involved in gamma delta T cell cytotoxicity	0.1016/j.celrep.2021.109359
LAX1	FALSE	signaling factor	Upregulated during T cell activation decreases MAPK and Akt signaling in T cells (10.4049/jimmunol.174.9.5612 ).	10.4049/jimmunol.174.9.5612
IL10RB	FALSE	cytokine receptor	Receptor for IL10 which expands intratumoral T cells and induces tumor rejection in different mouse models (10.1158/0008-5472.CAN-12-0721)	10.1158/0008-5472.CAN-12-0721
CIC	FALSE	transcription factor	invovled in positive and negative selection	10.7554/eLife.71769
TESPA1	FALSE	signaling factor	involved in T cell receptor signaling and T cell differentiation (10.1038/ni.2301). Deficiency impairs positive T cell selection in the thymus	10.1038/ni.2301
SEMA7A	FALSE		Negative regulator of T cell activation (10.1016/j.immuni.2006.03.013 )	10.1016/j.immuni.2006.03.013
LTA	FALSE	tumor necrosis factor ligand superfamiliy member, cytokine	cytotoxic factor implicated in anti-tumor immunity and regulation of lymphoid structure development	10.1002/(SICI)1097-4644(19960101)60:1<56::AID-JCB9>3.0.CO;2-2
GFI1	FALSE	transcription factor	fosters proliferation of Jurkat T cells	10.1038/sj.onc.1205216
CD8B	FALSE	transmembrane glycoprotein	Criticial coreceptor for the T c ell receptor enables TCR binding to MHC-I and immunological synapse formation
TNFRSF4	FALSE	tumor necrosis factor receptor superfamily	Important immune checkpoint receptor. Inhibiting OX40 enhances efficacy of anti-CTLA-4 in syngeneic implant mouse model (10.1073/pnas.1510518113).	10.1073/pnas.1510518113
GADD45G	FALSE	signaling factor	Involved in MAP kinase signaling, double knockout with GADD45b abrogates efficacy of an irradiated B16-GM-CSF cell vaccine in a B16F0 intradermal syngeneic mouse model (10.1002/eji.200839154).	10.1002/eji.200839154
FBXW7	FALSE	ubiquitine ligase	important tumor suppressor in T cells, prevents leukemogenesis	10.1016/j.cell.2013.05.041
STAT5	FALSE	transcription factor	downstream target of many inflammatory cytokines e.g. IL2. Important for maintaining effector T cell responses	10.4049/jimmunol.1000842
NFATC1		transcription factor	Critical downstream effector of T cell receptor signaling. Knockout leads to absence of T cell cytotoxic and cytokine effector functions in mice (10.1016/S1074-7613(01)00085-1, 10.1038/s41467-017-00612-6).	10.1016/S1074-7613(01)00085-1, 10.1038/s41467-017-00612-6
KRT86	FALSE	intemediary filament
CD38	FALSE	enzyme	Expressed on CD8 T cells proliferating in peripheral blood upon PD-1 immune checkpoint blockade which share T cell receptor clones with tumor infiltrating T cells and are associated with response to therapy (10.1038/nature22079).	10.1038/nature22079
NR4A3	FALSE	signaling factor	orphan nuclear receptor expressed early after T cell activation	10.1073/pnas.2007224117
GZMM	FALSE	lytic granule component	Granzyme described in T cells with a predysfunctional phenotype in two breast cancer patients	10.1038/s41591-018-0078-7
GALNT2	FALSE	enzyme	invovled in O-glycosylation
LCK	FALSE	tyrosine kinase	Critical in initiating T cell receptor signaling upon ligand binding by clustering and phosphorylation of the T cell receptor and ZAP70 (10.3389/fimmu.2012.00167).	10.3389/fimmu.2012.00167
MTHFD2	FALSE	enzyme
RBPJ	FALSE	signaling factor	Highly expressed in mutation-associated neoantigen specific T cells in lung cancer (10.1038/s41586-021-03752-4).	10.1038/s41586-021-03752-4
LAG3	FALSE	immune checkpoint receptor	Associated with tumor reactivity against autologous tumor cells in vitro (10.1016/j.cell.2018.11.043).	10.1016/j.cell.2018.11.043)
LAYN	FALSE	C-type lectin domain glycoprotein	Involved in maintaining LFA-1 surface expression, a key integrin required for T cell infiltration from the blood into tissues (10.1084/jem.20192080). LAYN is upregulated during T cell stimulation in vitro (anti-CD3, anti-CD28, 10.1084/jem.20192080). Knockout of LAYN in CD8 T cells decreased LFA-1 expression, tumor-infiltration and tumor control in mice (10.1084/jem.20192080). Moreover, knockout o…	10.1084/jem.20192080, 10.1016/j.cell.2017.05.035
LINC02195	FALSE	long non-coding RNA	May be involved in MHC-I antigen presentation. Knockdown decreased MHC-I levels in SCC9 cell line (10.3389/fonc.2020.00615). Associated with prolonged overall survival in head and neck squamous cell carcinoma patients (10.3389/fonc.2020.00615). Highly expressed in mutation-associated neoantigen specific T cells in lung cancer (10.1038/s41586-021-03752-4).	10.3389/fonc.2020.00615, 10.1038/s41586-021-03752-4

## Sheet: Supplementary_Table_4
factor-X-label(offset=0)	DC2_spearman_r	DC2_spearman_p-value(two-sided)	DC4_spearman_r	DC4_spearman_p-value(two-sided)
185-X-Mac_CSF1_response-X-norm	-0.839542	0	-0.636615	0
148-X-all_complement_production-X-norm	-0.854847	0	-0.388761	0
125-X-all_n-glycan_degradation-X-norm	-0.285292	6.17988e-226	-0.333054	0
71-X-all_coagulation-factor_production-X-norm	-0.0927865	1.29829e-24	-0.315443	1.95613e-278
10-X-all_type-II-ifn-response-X-norm	-0.630845	0	-0.308814	2.38598e-266
127-X-all_MHC-II-presentation-X-norm	-0.635124	0	-0.263239	1.92785e-191
59-X-all_thiamin_metabolism-X-norm	-0.12167	3.07977e-41	-0.251071	9.07197e-174
151-X-151-X-norm	-0.0973711	5.96366e-27	-0.222954	1.63459e-136
76-X-all_lactate_production-X-norm	-0.148364	1.14981e-60	-0.221104	3.10969e-134
15-X-all_autophagy-chaperone-mediated-X-norm	-0.0289574	0.00142338	-0.219644	1.89365e-132
73-X-all_glycogenolysis-X-norm	-0.156912	9.96911e-68	-0.149164	2.61337e-61
110-X-all_fatty-acid_synthesis-X-norm	-0.219861	1.03045e-132	-0.130271	4.55932e-47
117-X-all_phosphoinositide_signaling-X-norm	-0.0842395	1.48375e-20	-0.123127	3.38694e-42
78-X-all_eicosanoid_metabolism-X-norm	-0.221809	4.23087e-135	-0.121313	5.26609e-41
113-X-all_biotin_metabolism-X-norm	-0.167416	5.68486e-77	-0.117309	1.94572e-38
45-X-all_apoptosis-X-norm	-0.0943248	2.19528e-25	-0.114866	6.49125e-37
140-X-all_pentose-phosphate-pathway-X-norm	0.257542	4.76782e-183	-0.113807	2.90361e-36
52-X-all_n-glycan_synthesis-X-norm	-0.196228	1.37653e-105	-0.104822	5.431e-31
72-X-all_VAL-LEU-ILE_metabolism-X-norm	-0.259938	1.49323e-186	-0.10449	8.33657e-31
183-X-Mac_LPS_response-X-norm	-0.260041	1.05281e-186	-0.100448	1.38995e-28
0-X-all_multidrug-resistance-X-norm	-0.229054	3.52558e-144	-0.0980919	2.4985e-27
32-X-all_creatinine_metabolism-X-norm	-0.199516	3.67062e-109	-0.0972256	7.10307e-27
105-X-all_GABA-shunt-X-norm	-0.0930096	1.00512e-24	-0.096626	1.45585e-26
135-X-all_steroid_metabolism-X-norm	-0.205478	8.31818e-116	-0.0950381	9.53392e-26
66-X-all_platelet-activation-factor_production-X-norm	-0.0994994	4.4855e-28	-0.0913048	6.99585e-24
187-X-187-X-norm	-0.560698	0	-0.0905073	1.71266e-23
64-X-all_nucleotide_metabolism-X-norm	-0.216104	3.54392e-128	-0.0877275	3.6509e-22
123-X-all_nucleophagy-late-X-norm	-0.0508637	2.07717e-08	-0.0865746	1.263e-21
89-X-all_transmembrane-transport-cellmembrane-X-norm	-0.0820144	1.45846e-19	-0.0764627	3.35511e-17
104-X-all_hyaluronan_metabolism-X-norm	-0.232672	7.81608e-149	-0.0761917	4.33325e-17
147-X-all_glycerophospholipid_metabolism-X-norm	-0.106703	4.65112e-32	-0.0750634	1.24511e-16
87-X-all_cholesterol-homeostasis-X-norm	-0.205522	7.41071e-116	-0.0723856	1.43302e-15
48-X-all_bile-acid_synthesis-X-norm	-0.116958	3.23526e-38	-0.0707287	6.22029e-15
134-X-all_mitotic-spindle-component-X-norm	-0.0748373	1.53554e-16	-0.0696541	1.58334e-14
145-X-all_ethanol_metabolism-X-norm	-0.108113	7.15415e-33	-0.0629957	3.78807e-12
2-X-all_TNF-via-NFkB_signaling-X-norm	0.226526	5.6517e-141	-0.0627596	4.55521e-12
81-X-all_GPI-anchor_synthesis-X-norm	-0.179881	9.239e-89	-0.0625417	5.39702e-12
142-X-142-X-norm	-0.174208	2.76731e-83	-0.0619796	8.33689e-12
19-X-all_transmembrane-transport-mitochondrial-X-norm	0.0277146	0.00226634	-0.0592012	6.76442e-11
34-X-all_NAD_metabolism-X-norm	-0.165843	1.51029e-75	-0.0548522	1.48815e-09
65-X-all_CoA_synthesis-X-norm	-0.115051	4.99264e-37	-0.0548105	1.53119e-09
118-X-118-X-norm	-0.195464	9.12819e-105	-0.0535857	3.50826e-09
24-X-all_autophagic-cell-death-X-norm	-0.0398247	1.14505e-05	-0.0523461	7.9723e-09
126-X-all_autophagy-chaperone-mediated-X-norm	-0.262505	2.38999e-190	-0.0517251	1.19451e-08
11-X-all_autophagy_regulation_positive-X-norm	-0.134906	2.23278e-50	-0.0512877	1.58366e-08
41-X-all_ROS-detoxification-X-norm	-0.0999435	2.59592e-28	-0.048858	7.27901e-08
61-X-all_fatty-acid-metabolism-X-norm	-0.161698	7.31514e-72	-0.0479354	1.27537e-07
1-X-all_porphyrine-heme_metabolism-X-norm	-0.147709	3.84209e-60	-0.0473255	1.83746e-07
54-X-all_urea-cycle-X-norm	-0.209398	2.72844e-120	-0.0456025	5.03426e-07
17-X-all_osmotic-stress-response-X-norm	-0.0960219	2.98685e-26	-0.0450816	6.78056e-07
49-X-all_peroxisome-component-X-norm	-0.162183	2.74275e-72	-0.0443336	1.03411e-06
128-X-all_transmembrane-transport-ER-X-norm	-0.295336	9.9946e-243	-0.0425118	2.81181e-06
96-X-all_fatty-acid-beta-oxidation-mitochondrial-X-norm	-0.193383	1.5153e-102	-0.0409038	6.58175e-06
98-X-all_selenoamino-acid_metabolism-X-norm	-0.109445	1.19382e-33	-0.0408929	6.61903e-06
119-X-all_autophagy-nucleus-X-norm	-0.154543	9.92571e-66	-0.0397039	1.21726e-05
68-X-all_CYP_metabolism-X-norm	0.392114	0	-0.0394162	1.40712e-05
82-X-all_cholesterol_metabolism-X-norm	-0.0638039	2.00486e-12	-0.039138	1.61728e-05
74-X-all_HIS_metabolism-X-norm	-0.151334	4.49785e-63	-0.0380032	2.82725e-05
53-X-53-X-norm	-0.0372433	4.07519e-05	-0.0368894	4.82046e-05
39-X-all_glycerin-SER-THR_metabolism-X-norm	-0.178549	1.85719e-87	-0.0365403	5.68127e-05
18-X-all_o-glycan_synthesis-X-norm	-0.159098	1.33734e-69	-0.0355921	8.81294e-05
28-X-28-X-norm	-0.0786882	3.96786e-18	-0.0323212	0.000370019
26-X-all_histone-methylation-X-norm	-0.0627456	4.60528e-12	-0.0321721	0.000393868
139-X-all_lipophagy-X-norm	-0.153152	1.43151e-64	-0.0319063	0.000439981
20-X-all_cytosolic-DNA-sensing_signaling-X-norm	-0.157191	5.77042e-68	-0.0295008	0.00115507
85-X-all_protein-degradation-proteasome-X-norm	-0.103085	5.05324e-30	-0.0256512	0.00472013
62-X-all_NOTCH_signaling-X-norm	-0.158867	2.11673e-69	-0.0254486	0.00505966
146-X-all_taurine-hypotaurine_metabolism-X-norm	-0.128515	7.62585e-46	-0.024819	0.0062602
86-X-all_retinol_metabolism-X-norm	-0.205827	3.34354e-116	-0.0245662	0.00681026
138-X-all_hedgehog_signaling-X-norm	-0.13416	7.75503e-50	-0.0224642	0.0133467
131-X-all_n-glycan_degradation-X-norm	-0.20821	6.37678e-119	-0.0207239	0.0224509
91-X-all_pyrimidine_metabolism-X-norm	-0.168811	3.02091e-78	-0.0192482	0.0339991
9-X-all_autophagy-of-mitochondria_regulation_positive-X-norm	-0.190829	7.40189e-100	-0.0168573	0.0633541
115-X-all_macroautophagy-X-norm	-0.10141	4.18954e-29	-0.0147662	0.103875
23-X-leuko_transendothelial-migration-X-norm	0.0629367	3.96691e-12	-0.0138281	0.127753
7-X-all_circadian-rhythm-X-norm	-0.130919	1.59867e-47	-0.0105333	0.246004
112-X-all_DNA-repair-X-norm	-0.159059	1.44498e-69	-0.00909803	0.316332
43-X-all_xenobiotics_metabolism-X-norm	-0.110658	2.29261e-34	-0.00719787	0.427929
67-X-all_ubiquinone_synthesis-X-norm	-0.119743	5.47596e-40	-0.00487409	0.591402
35-X-all_wnt-beta-catenin-signaling-X-norm	-0.0947662	1.31114e-25	-0.00337133	0.710415
46-X-all_oxidative-phosphorylation-X-norm	-0.157289	4.76251e-68	-0.0014252	0.875274
130-X-all_TGFb_response-X-norm	-0.109555	1.02826e-33	-0.00121123	0.893879
122-X-all_ketone-body_metabolism-X-norm	-0.15469	7.48537e-66	-0.00113503	0.90052
93-X-all_ascorbate-uptake-X-norm	-0.151992	1.29715e-63	0.000967562	0.915137
120-X-all_glutathione_metabolism-X-norm	-0.144516	1.27357e-57	0.00635508	0.483979
88-X-all_sphingolipid_metabolism-X-norm	-0.193587	9.19929e-103	0.00688447	0.448318
114-X-all_cyclic-nucleotide_metabolism-X-norm	-0.100799	8.99346e-29	0.00736478	0.417295
90-X-all_DNA-methylation-X-norm	-0.195679	5.36548e-105	0.00980242	0.280318
111-X-all_carnitine-shuttle-X-norm	-0.0719739	2.07011e-15	0.0101132	0.265348
103-X-all_LYS_metabolism-X-norm	-0.0930705	9.37135e-25	0.0107615	0.235922
27-X-all_G2M-transition-X-norm	-0.167402	5.85061e-77	0.0150707	0.0969364
109-X-all_pyrimidine_synthesis-X-norm	-0.116528	6.01963e-38	0.0167672	0.0647804
150-X-150-X-norm	0.0144932	0.110428	0.0172653	0.0572191
42-X-all_NOD-like-receptor_signaling-X-norm	0.00959618	0.290562	0.0184964	0.0416241
8-X-all_heparan-sulfate_degradation-X-norm	-0.105296	2.93413e-31	0.0191582	0.0348443
116-X-all_p53-signaling-X-norm	-0.130698	2.28552e-47	0.025362	0.00521145
57-X-all_polyamines_metabolism-X-norm	-0.0203288	0.0251479	0.0258035	0.00447874
144-X-all_purine_metabolism-X-norm	-0.111035	1.36755e-34	0.02924	0.00127739
124-X-124-X-norm	-0.186148	5.0083e-95	0.0296416	0.00109363
70-X-all_chondroitine-and-heparan-sulfate_synthesis-X-norm	-0.157171	6.00006e-68	0.0317943	0.00046088
60-X-all_PI3K-AKT-mTOR_signaling-X-norm	-0.0110685	0.222824	0.0336928	0.000205812
6-X-all_triacylglycerol_synthesis-X-norm	-0.0714637	3.25666e-15	0.0339894	0.000180774
29-X-all_Beta-Ala_metabolism-X-norm	-0.00689679	0.447506	0.038466	2.25537e-05
37-X-all_lipophagy-X-norm	-0.0701035	1.07305e-14	0.0398622	1.12351e-05
36-X-36-X-norm	-0.216355	1.7729e-128	0.0405364	7.95936e-06
21-X-all_mitophagy_regulation_positive-X-norm	-0.139853	4.83291e-54	0.0405507	7.90095e-06
40-X-all_citric-acid-cycle-X-norm	-0.0960492	2.89193e-26	0.0410681	6.04242e-06
31-X-all_oxidative-phosphorylation-X-norm	-0.134885	2.31256e-50	0.0456386	4.93086e-07
63-X-all_purine_metabolism-X-norm	-0.0417301	4.26754e-06	0.0474969	1.65902e-07
38-X-all_CYS_metabolism-X-norm	-0.152292	7.3455e-64	0.0513103	1.56088e-08
14-X-all_autophagy-of-mitochondria-X-norm	-0.138848	2.75e-53	0.0518989	1.06719e-08
133-X-all_amino-sugar-nucleotide-sugar_metabolism-X-norm	-0.127826	2.2801e-45	0.0549351	1.40595e-09
143-X-all_pyroptosis-X-norm	-0.132128	2.22324e-48	0.0553674	1.04412e-09
80-X-leuko_ROS_production-X-norm	0.163346	2.57366e-73	0.0565444	4.59214e-10
100-X-all_JAK-STAT_signaling-X-norm	-0.0470325	2.18638e-07	0.056553	4.56438e-10
75-X-all_actin-cytoskeleton_regulation-X-norm	0.077574	1.16414e-17	0.0573612	2.57161e-10
16-X-all_transmembrane-transport-golgi-X-norm	-0.138382	6.1388e-53	0.0597322	4.56629e-11
84-X-all_unfolded-protein-response-X-norm	-0.0373938	3.79256e-05	0.0598648	4.13733e-11
58-X-all_fructose-mannose_metabolism-X-norm	-0.0779327	8.24571e-18	0.0599659	3.83704e-11
77-X-all_SASP-X-norm	0.182887	9.73226e-92	0.061033	1.71917e-11
102-X-all_G1S-transition-X-norm	-0.151426	3.78317e-63	0.0611566	1.56507e-11
83-X-all_inositol-phosphate_metabolism-X-norm	-0.0706604	6.60337e-15	0.063718	2.14593e-12
95-X-all_TRP_metabolism-X-norm	-0.0945405	1.70712e-25	0.067493	9.93514e-14
107-X-all_GLU_metabolism-X-norm	-0.087928	2.9374e-22	0.0687308	3.49409e-14
132-X-all_RIG-I-like-receptor_signaling-X-norm	-0.103322	3.73582e-30	0.0699803	1.19405e-14
97-X-all_ARG-PRO_metabolism-X-norm	-0.0508164	2.14066e-08	0.0774921	1.25927e-17
108-X-all_exocytosis-X-norm	-0.0101442	0.263889	0.0786051	4.30179e-18
149-X-all_folate_metabolism-X-norm	-0.107172	2.50014e-32	0.0864219	1.4869e-21
141-X-all_mTORC1_signaling-X-norm	-0.024527	0.00689943	0.0934896	5.78262e-25
99-X-all_galactose_metabolism-X-norm	-0.0278835	0.00212976	0.0965967	1.50763e-26
101-X-all_DNA_synthesis-X-norm	-0.172396	1.41882e-81	0.0995281	4.33035e-28
137-X-all_keratan-sulfate_synthesis-X-norm	-0.17304	3.52113e-82	0.0999568	2.55349e-28
12-X-all_DNA-demethylation-X-norm	-0.111131	1.19794e-34	0.102656	8.71534e-30
92-X-all_TLR_signaling-X-norm	-0.0899251	3.27611e-23	0.107376	1.90887e-32
33-X-all_autophagy_regulation_positive-X-norm	-0.0452494	6.16246e-07	0.112257	2.53057e-35
13-X-all_TYR_metabolism-X-norm	-0.000981431	0.913925	0.121844	2.36737e-41
51-X-all_ros_response-X-norm	-0.060242	3.12155e-11	0.122509	8.6655e-42
3-X-all_glyoxylate-dicarboxylate_metabolism-X-norm	-0.140041	3.48371e-54	0.13265	9.44227e-49
30-X-all_pterin_synthesis-X-norm	-0.112947	9.69481e-36	0.133121	4.3384e-49
106-X-all_propanoate_metabolism-X-norm	-0.0253092	0.00530582	0.135667	6.21541e-51
47-X-all_transmembrane-transport-lysosome-X-norm	-0.152054	1.15522e-63	0.149269	2.14676e-61
5-X-5-X-norm	-0.0437277	1.44854e-06	0.16411	5.3974e-74
136-X-all_MYC_targets-X-norm	0.00109478	0.904029	0.164172	4.74817e-74
186-X-Mac_IFNG_response-X-norm	0.720782	0	0.175461	1.77419e-84
56-X-all_glycogenesis-X-norm	-0.116488	6.37199e-38	0.180597	1.82493e-89
25-X-all_MHC-I-presentation-X-norm	-0.159342	8.23827e-70	0.183498	2.38112e-92
44-X-44-X-norm	-0.114116	1.87819e-36	0.184041	6.78677e-93
79-X-all_riboflavin_metabolism-X-norm	-0.121486	4.06143e-41	0.192487	1.34351e-101
4-X-all_IL6-JAK-STAT3_signaling-X-norm	0.0147541	0.10416	0.21596	5.26894e-128
50-X-all_pyruvate_metabolism-X-norm	-0.299722	2.82328e-250	0.220562	1.43429e-133
22-X-all_posttranslation-modification-X-norm	-0.0305548	0.000762934	0.225365	1.62452e-139
69-X-all_iron-uptake-and-storage-X-norm	0.264439	3.09165e-193	0.26055	1.87177e-187
129-X-all_hypoxia-response-X-norm	0.0608278	2.00825e-11	0.285805	8.90205e-227
121-X-all_thrombolysis-factor_production-X-norm	0.203221	2.88298e-113	0.357245	0
55-X-all_type-I-ifn-response-X-norm	-0.0475197	1.6366e-07	0.359511	0
182-X-M_angiogenic-effectors-X-norm	-0.00268737	0.767252	0.46982	0
184-X-Mac_IL4-IL13_response-X-norm	-0.112317	2.32993e-35	0.47899	0
94-X-all_glycolysis-X-norm	0.296224	3.03308e-244	0.577043	0

## Sheet: Supplementary_Table_5
Study	DOI	material	patient number	Mean age [years]	% female	cancer type	% stage 4
Bassez	10.1038/s41591-021-01323-8	tissue infiltrating leukocytes	42	61	100	breast_cancer	0
Zhang	10.1016/j.ccell.2021.09.010	tissue infiltrating leukocytes	15	47	100	breast_cancer	53
Caushi	10.1038/s41586-021-03752-4	tissue infiltrating leukocytes	16	68	56	lung_cancer	0
Salcher	10.1016/j.ccell.2022.10.008	tissue infiltrating leukocytes	318	60	41	lung_cancer	10
Kartha	10.1016/j.xgen.2022.100166	peripheral blood mononuclear cells	4	28	25	healthy	0

## Sheet: Supplementary_Table_6
gene_name	ENSEMBL_Gene	species	immune_typing_important_marker	leukocyte_important_marker	TNK_important_marker	ILC_important_marker	B_important_marker	M_important_marker	DC_important_marker				abbreviation	full name
C1QB	ENSG00000173369	homo_sapiens	TRUE	FALSE	FALSE	FALSE	FALSE	FALSE	TRUE				TNK	T cell and innate lymphoid cell lineage
C1QA	ENSG00000173372	homo_sapiens	TRUE	FALSE	FALSE	FALSE	FALSE	FALSE	TRUE				ILC	innate lymphoid cell
IDO1	ENSG00000131203	homo_sapiens	TRUE	FALSE	TRUE	FALSE	FALSE	FALSE	TRUE				B	B/plasma cell lineage
IL6ST	ENSG00000134352	homo_sapiens	TRUE	FALSE	TRUE	FALSE	FALSE	FALSE	TRUE				M	myeloid cells
IL6R	ENSG00000160712	homo_sapiens	TRUE	FALSE	TRUE	FALSE	FALSE	FALSE	TRUE				DC	dendritic cells
EOMES	ENSG00000163508	homo_sapiens	TRUE	FALSE	TRUE	FALSE	FALSE	FALSE	TRUE
CD22	ENSG00000012124	homo_sapiens	TRUE	FALSE	FALSE	FALSE	FALSE	TRUE	TRUE
CDH1	ENSG00000039068	homo_sapiens	TRUE	FALSE	FALSE	FALSE	FALSE	TRUE	TRUE
SIGLEC1	ENSG00000088827	homo_sapiens	TRUE	FALSE	FALSE	FALSE	FALSE	TRUE	TRUE
CD209	ENSG00000090659	homo_sapiens	TRUE	FALSE	FALSE	FALSE	FALSE	TRUE	TRUE
NRP1	ENSG00000099250	homo_sapiens	TRUE	FALSE	FALSE	FALSE	FALSE	TRUE	TRUE
CD33	ENSG00000105383	homo_sapiens	TRUE	FALSE	FALSE	FALSE	FALSE	TRUE	TRUE
SIGLEC6	ENSG00000105492	homo_sapiens	TRUE	FALSE	FALSE	FALSE	FALSE	TRUE	TRUE
CD5	ENSG00000110448	homo_sapiens	TRUE	FALSE	FALSE	FALSE	FALSE	TRUE	TRUE
CLEC4A	ENSG00000111729	homo_sapiens	TRUE	FALSE	FALSE	FALSE	FALSE	TRUE	TRUE
FLT3	ENSG00000122025	homo_sapiens	TRUE	FALSE	FALSE	FALSE	FALSE	TRUE	TRUE
ZBTB46	ENSG00000130584	homo_sapiens	TRUE	FALSE	FALSE	FALSE	FALSE	TRUE	TRUE
TRIM21	ENSG00000132109	homo_sapiens	TRUE	FALSE	FALSE	FALSE	FALSE	TRUE	TRUE
CLEC10A	ENSG00000132514	homo_sapiens	TRUE	FALSE	FALSE	FALSE	FALSE	TRUE	TRUE
NOTCH2	ENSG00000134250	homo_sapiens	TRUE	FALSE	FALSE	FALSE	FALSE	TRUE	TRUE
IRF4	ENSG00000137265	homo_sapiens	TRUE	FALSE	FALSE	FALSE	FALSE	TRUE	TRUE
SECISBP2L	ENSG00000138593	homo_sapiens	TRUE	FALSE	FALSE	FALSE	FALSE	TRUE	TRUE
CXCL9	ENSG00000138755	homo_sapiens	TRUE	FALSE	FALSE	FALSE	FALSE	TRUE	TRUE
ITGAX	ENSG00000140678	homo_sapiens	TRUE	FALSE	FALSE	FALSE	FALSE	TRUE	TRUE
IRF8	ENSG00000140968	homo_sapiens	TRUE	FALSE	FALSE	FALSE	FALSE	TRUE	TRUE
FCGR2A	ENSG00000143226	homo_sapiens	TRUE	FALSE	FALSE	FALSE	FALSE	TRUE	TRUE
S100A8	ENSG00000143546	homo_sapiens	TRUE	FALSE	FALSE	FALSE	FALSE	TRUE	TRUE
S100A7	ENSG00000143556	homo_sapiens	TRUE	FALSE	FALSE	FALSE	FALSE	TRUE	TRUE
ENPP3	ENSG00000154269	homo_sapiens	TRUE	FALSE	FALSE	FALSE	FALSE	TRUE	TRUE
ICOSLG	ENSG00000160223	homo_sapiens	TRUE	FALSE	FALSE	FALSE	FALSE	TRUE	TRUE
S100A9	ENSG00000163220	homo_sapiens	TRUE	FALSE	FALSE	FALSE	FALSE	TRUE	TRUE
CXCL10	ENSG00000169245	homo_sapiens	TRUE	FALSE	FALSE	FALSE	FALSE	TRUE	TRUE
ITGAM	ENSG00000169896	homo_sapiens	TRUE	FALSE	FALSE	FALSE	FALSE	TRUE	TRUE
XCR1	ENSG00000173578	homo_sapiens	TRUE	FALSE	FALSE	FALSE	FALSE	TRUE	TRUE
THBD	ENSG00000178726	homo_sapiens	TRUE	FALSE	FALSE	FALSE	FALSE	TRUE	TRUE
CSF1R	ENSG00000182578	homo_sapiens	TRUE	FALSE	FALSE	FALSE	FALSE	TRUE	TRUE
CADM1	ENSG00000182985	homo_sapiens	TRUE	FALSE	FALSE	FALSE	FALSE	TRUE	TRUE
IL3RA	ENSG00000185291	homo_sapiens	TRUE	FALSE	FALSE	FALSE	FALSE	TRUE	TRUE
IRF7	ENSG00000185507	homo_sapiens	TRUE	FALSE	FALSE	FALSE	FALSE	TRUE	TRUE
DPP4	ENSG00000197635	homo_sapiens	TRUE	FALSE	FALSE	FALSE	FALSE	TRUE	TRUE
PDCD1LG2	ENSG00000197646	homo_sapiens	TRUE	FALSE	FALSE	FALSE	FALSE	TRUE	TRUE
CLEC9A	ENSG00000197992	homo_sapiens	TRUE	FALSE	FALSE	FALSE	FALSE	TRUE	TRUE
CLEC4C	ENSG00000198178	homo_sapiens	TRUE	FALSE	FALSE	FALSE	FALSE	TRUE	TRUE
CR1	ENSG00000203710	homo_sapiens	TRUE	FALSE	FALSE	FALSE	FALSE	TRUE	TRUE
MAFB	ENSG00000204103	homo_sapiens	TRUE	FALSE	FALSE	FALSE	FALSE	TRUE	TRUE
LILRA4	ENSG00000239961	homo_sapiens	TRUE	FALSE	FALSE	FALSE	FALSE	TRUE	TRUE
LILRA2	ENSG00000239998	homo_sapiens	TRUE	FALSE	FALSE	FALSE	FALSE	TRUE	TRUE
FCGR2B	ENSG00000072694	homo_sapiens	TRUE	TRUE	FALSE	FALSE	FALSE	TRUE	TRUE
FCGRT	ENSG00000104870	homo_sapiens	TRUE	TRUE	FALSE	FALSE	FALSE	TRUE	TRUE
ID2	ENSG00000115738	homo_sapiens	TRUE	TRUE	FALSE	FALSE	FALSE	TRUE	TRUE
BATF3	ENSG00000123685	homo_sapiens	TRUE	TRUE	FALSE	FALSE	FALSE	TRUE	TRUE
KLF4	ENSG00000136826	homo_sapiens	TRUE	TRUE	FALSE	FALSE	FALSE	TRUE	TRUE
TNFRSF21	ENSG00000146072	homo_sapiens	TRUE	TRUE	FALSE	FALSE	FALSE	TRUE	TRUE
LILRB4	ENSG00000186818	homo_sapiens	TRUE	TRUE	FALSE	FALSE	FALSE	TRUE	TRUE
TCF4	ENSG00000196628	homo_sapiens	TRUE	TRUE	FALSE	FALSE	FALSE	TRUE	TRUE
FCGR2C	ENSG00000244682	homo_sapiens	TRUE	TRUE	FALSE	FALSE	FALSE	TRUE	TRUE
RUNX3	ENSG00000020633	homo_sapiens	TRUE	FALSE	TRUE	FALSE	FALSE	TRUE	TRUE
ITGAE	ENSG00000083457	homo_sapiens	TRUE	FALSE	TRUE	FALSE	FALSE	TRUE	TRUE
TYRO3	ENSG00000092445	homo_sapiens	TRUE	FALSE	TRUE	FALSE	FALSE	TRUE	TRUE
IL12RB1	ENSG00000096996	homo_sapiens	TRUE	FALSE	TRUE	FALSE	FALSE	TRUE	TRUE
CD2	ENSG00000116824	homo_sapiens	TRUE	FALSE	TRUE	FALSE	FALSE	TRUE	TRUE
CD226	ENSG00000150637	homo_sapiens	TRUE	FALSE	TRUE	FALSE	FALSE	TRUE	TRUE
MERTK	ENSG00000153208	homo_sapiens	TRUE	FALSE	TRUE	FALSE	FALSE	TRUE	TRUE
CD8A	ENSG00000153563	homo_sapiens	TRUE	FALSE	TRUE	FALSE	FALSE	TRUE	TRUE
AXL	ENSG00000167601	homo_sapiens	TRUE	FALSE	TRUE	FALSE	FALSE	TRUE	TRUE
CX3CR1	ENSG00000168329	homo_sapiens	TRUE	FALSE	TRUE	FALSE	FALSE	TRUE	TRUE
BTLA	ENSG00000186265	homo_sapiens	TRUE	FALSE	TRUE	FALSE	FALSE	TRUE	TRUE
SIRPA	ENSG00000198053	homo_sapiens	TRUE	FALSE	TRUE	FALSE	FALSE	TRUE	TRUE
CD74	ENSG00000019582	homo_sapiens	TRUE	FALSE	FALSE	FALSE	TRUE	TRUE	TRUE
CD40	ENSG00000101017	homo_sapiens	TRUE	FALSE	FALSE	FALSE	TRUE	TRUE	TRUE
CD1C	ENSG00000158481	homo_sapiens	TRUE	FALSE	FALSE	FALSE	TRUE	TRUE	TRUE
TGFB2	ENSG00000092969	homo_sapiens	TRUE	FALSE	TRUE	FALSE	TRUE	TRUE	TRUE
TGFB1	ENSG00000105329	homo_sapiens	TRUE	FALSE	TRUE	FALSE	TRUE	TRUE	TRUE
IL10	ENSG00000136634	homo_sapiens	TRUE	FALSE	TRUE	FALSE	TRUE	TRUE	TRUE
PDCD1	ENSG00000188389	homo_sapiens	TRUE	FALSE	TRUE	FALSE	TRUE	TRUE	TRUE
NAMPT	ENSG00000105835	homo_sapiens	TRUE	FALSE	FALSE	FALSE	FALSE	FALSE	FALSE
IFIH1	ENSG00000115267	homo_sapiens	TRUE	FALSE	FALSE	FALSE	FALSE	FALSE	FALSE
IRF1	ENSG00000125347	homo_sapiens	TRUE	FALSE	FALSE	FALSE	FALSE	FALSE	FALSE
IFI6	ENSG00000126709	homo_sapiens	TRUE	FALSE	FALSE	FALSE	FALSE	FALSE	FALSE
OASL	ENSG00000135114	homo_sapiens	TRUE	FALSE	FALSE	FALSE	FALSE	FALSE	FALSE
RTP4	ENSG00000136514	homo_sapiens	TRUE	FALSE	FALSE	FALSE	FALSE	FALSE	FALSE
IFI44L	ENSG00000137959	homo_sapiens	TRUE	FALSE	FALSE	FALSE	FALSE	FALSE	FALSE
IFITM3	ENSG00000142089	homo_sapiens	TRUE	FALSE	FALSE	FALSE	FALSE	FALSE	FALSE
ADAR	ENSG00000160710	homo_sapiens	TRUE	FALSE	FALSE	FALSE	FALSE	FALSE	FALSE
LY6E	ENSG00000160932	homo_sapiens	TRUE	FALSE	FALSE	FALSE	FALSE	FALSE	FALSE
TENT5C	ENSG00000183508	homo_sapiens	TRUE	FALSE	FALSE	FALSE	FALSE	FALSE	FALSE
IFITM2	ENSG00000185201	homo_sapiens	TRUE	FALSE	FALSE	FALSE	FALSE	FALSE	FALSE
TREX1	ENSG00000213689	homo_sapiens	TRUE	FALSE	FALSE	FALSE	FALSE	FALSE	FALSE
MIF	ENSG00000240972	homo_sapiens	TRUE	FALSE	FALSE	FALSE	FALSE	FALSE	FALSE
FGFBP2	ENSG00000137441	homo_sapiens	TRUE	FALSE	TRUE	FALSE	FALSE	FALSE	FALSE
LCK	ENSG00000182866	homo_sapiens	TRUE	FALSE	TRUE	FALSE	FALSE	FALSE	FALSE
LAMP2	ENSG00000005893	homo_sapiens	TRUE	FALSE	TRUE	TRUE	FALSE	FALSE	FALSE
STXBP2	ENSG00000076944	homo_sapiens	TRUE	FALSE	TRUE	TRUE	FALSE	FALSE	FALSE
CEACAM1	ENSG00000079385	homo_sapiens	TRUE	FALSE	TRUE	TRUE	FALSE	FALSE	FALSE
TCF7	ENSG00000081059	homo_sapiens	TRUE	FALSE	TRUE	TRUE	FALSE	FALSE	FALSE
NFATC2	ENSG00000101096	homo_sapiens	TRUE	FALSE	TRUE	TRUE	FALSE	FALSE	FALSE
GNLY	ENSG00000115523	homo_sapiens	TRUE	FALSE	TRUE	TRUE	FALSE	FALSE	FALSE
FASLG	ENSG00000117560	homo_sapiens	TRUE	FALSE	TRUE	TRUE	FALSE	FALSE	FALSE
NFATC1	ENSG00000131196	homo_sapiens	TRUE	FALSE	TRUE	TRUE	FALSE	FALSE	FALSE
MYC	ENSG00000136997	homo_sapiens	TRUE	FALSE	TRUE	TRUE	FALSE	FALSE	FALSE
LEF1	ENSG00000138795	homo_sapiens	TRUE	FALSE	TRUE	TRUE	FALSE	FALSE	FALSE
TMIGD2	ENSG00000167664	homo_sapiens	TRUE	FALSE	TRUE	TRUE	FALSE	FALSE	FALSE
LAMP1	ENSG00000185896	homo_sapiens	TRUE	FALSE	TRUE	TRUE	FALSE	FALSE	FALSE
HMGB1	ENSG00000189403	homo_sapiens	TRUE	FALSE	TRUE	TRUE	FALSE	FALSE	FALSE
CX3CL1	ENSG00000006210	homo_sapiens	TRUE	FALSE	FALSE	FALSE	FALSE	FALSE	FALSE
CCL26	ENSG00000006606	homo_sapiens	TRUE	FALSE	FALSE	FALSE	FALSE	FALSE	FALSE
IL32	ENSG00000008517	homo_sapiens	TRUE	FALSE	FALSE	FALSE	FALSE	FALSE	FALSE
CXCL2	ENSG00000081041	homo_sapiens	TRUE	FALSE	FALSE	FALSE	FALSE	FALSE	FALSE
TXLNA	ENSG00000084652	homo_sapiens	TRUE	FALSE	FALSE	FALSE	FALSE	FALSE	FALSE
IL11	ENSG00000095752	homo_sapiens	TRUE	FALSE	FALSE	FALSE	FALSE	FALSE	FALSE
CCL22	ENSG00000102962	homo_sapiens	TRUE	FALSE	FALSE	FALSE	FALSE	FALSE	FALSE
CCL17	ENSG00000102970	homo_sapiens	TRUE	FALSE	FALSE	FALSE	FALSE	FALSE	FALSE
IL7	ENSG00000104432	homo_sapiens	TRUE	FALSE	FALSE	FALSE	FALSE	FALSE	FALSE
SIGLEC5	ENSG00000105501	homo_sapiens	TRUE	FALSE	FALSE	FALSE	FALSE	FALSE	FALSE
CCL24	ENSG00000106178	homo_sapiens	TRUE	FALSE	FALSE	FALSE	FALSE	FALSE	FALSE
CXCL12	ENSG00000107562	homo_sapiens	TRUE	FALSE	FALSE	FALSE	FALSE	FALSE	FALSE
CCL7	ENSG00000108688	homo_sapiens	TRUE	FALSE	FALSE	FALSE	FALSE	FALSE	FALSE
CCL2	ENSG00000108691	homo_sapiens	TRUE	FALSE	FALSE	FALSE	FALSE	FALSE	FALSE
CCL8	ENSG00000108700	homo_sapiens	TRUE	FALSE	FALSE	FALSE	FALSE	FALSE	FALSE
CCL1	ENSG00000108702	homo_sapiens	TRUE	FALSE	FALSE	FALSE	FALSE	FALSE	FALSE
IL23A	ENSG00000110944	homo_sapiens	TRUE	FALSE	FALSE	FALSE	FALSE	FALSE	FALSE
IL1A	ENSG00000115008	homo_sapiens	TRUE	FALSE	FALSE	FALSE	FALSE	FALSE	FALSE
CCL20	ENSG00000115009	homo_sapiens	TRUE	FALSE	FALSE	FALSE	FALSE	FALSE	FALSE
TNFSF4	ENSG00000117586	homo_sapiens	TRUE	FALSE	FALSE	FALSE	FALSE	FALSE	FALSE
IFNA8	ENSG00000120242	homo_sapiens	TRUE	FALSE	FALSE	FALSE	FALSE	FALSE	FALSE
CCR2	ENSG00000121807	homo_sapiens	TRUE	FALSE	FALSE	FALSE	FALSE	FALSE	FALSE
TNFSF10	ENSG00000121858	homo_sapiens	TRUE	FALSE	FALSE	FALSE	FALSE	FALSE	FALSE
CXCL6	ENSG00000124875	homo_sapiens	TRUE	FALSE	FALSE	FALSE	FALSE	FALSE	FALSE
IL1B	ENSG00000125538	homo_sapiens	TRUE	FALSE	FALSE	FALSE	FALSE	FALSE	FALSE
CCL25	ENSG00000131142	homo_sapiens	TRUE	FALSE	FALSE	FALSE	FALSE	FALSE	FALSE
IL36G	ENSG00000136688	homo_sapiens	TRUE	FALSE	FALSE	FALSE	FALSE	FALSE	FALSE
IL33	ENSG00000137033	homo_sapiens	TRUE	FALSE	FALSE	FALSE	FALSE	FALSE	FALSE
CCL21	ENSG00000137077	homo_sapiens	TRUE	FALSE	FALSE	FALSE	FALSE	FALSE	FALSE
IFNAR1	ENSG00000142166	homo_sapiens	TRUE	FALSE	FALSE	FALSE	FALSE	FALSE	FALSE
IL19	ENSG00000142224	homo_sapiens	TRUE	FALSE	FALSE	FALSE	FALSE	FALSE	FALSE
XCL1	ENSG00000143184	homo_sapiens	TRUE	FALSE	FALSE	FALSE	FALSE	FALSE	FALSE
IL18	ENSG00000150782	homo_sapiens	TRUE	FALSE	FALSE	FALSE	FALSE	FALSE	FALSE
CCL28	ENSG00000151882	homo_sapiens	TRUE	FALSE	FALSE	FALSE	FALSE	FALSE	FALSE
IL34	ENSG00000157368	homo_sapiens	TRUE	FALSE	FALSE	FALSE	FALSE	FALSE	FALSE
FCER1G	ENSG00000158869	homo_sapiens	TRUE	FALSE	FALSE	FALSE	FALSE	FALSE	FALSE
IFNAR2	ENSG00000159110	homo_sapiens	TRUE	FALSE	FALSE	FALSE	FALSE	FALSE	FALSE
CCR5	ENSG00000160791	homo_sapiens	TRUE	FALSE	FALSE	FALSE	FALSE	FALSE	FALSE
CXCL16	ENSG00000161921	homo_sapiens	TRUE	FALSE	FALSE	FALSE	FALSE	FALSE	FALSE
IL20	ENSG00000162891	homo_sapiens	TRUE	FALSE	FALSE	FALSE	FALSE	FALSE	FALSE
IL24	ENSG00000162892	homo_sapiens	TRUE	FALSE	FALSE	FALSE	FALSE	FALSE	FALSE
CXCL3	ENSG00000163734	homo_sapiens	TRUE	FALSE	FALSE	FALSE	FALSE	FALSE	FALSE
CXCL5	ENSG00000163735	homo_sapiens	TRUE	FALSE	FALSE	FALSE	FALSE	FALSE	FALSE
CXCL1	ENSG00000163739	homo_sapiens	TRUE	FALSE	FALSE	FALSE	FALSE	FALSE	FALSE
CCR1	ENSG00000163823	homo_sapiens	TRUE	FALSE	FALSE	FALSE	FALSE	FALSE	FALSE
IL15	ENSG00000164136	homo_sapiens	TRUE	FALSE	FALSE	FALSE	FALSE	FALSE	FALSE
IL3	ENSG00000164399	homo_sapiens	TRUE	FALSE	FALSE	FALSE	FALSE	FALSE	FALSE
IL25	ENSG00000166090	homo_sapiens	TRUE	FALSE	FALSE	FALSE	FALSE	FALSE	FALSE
CXCL11	ENSG00000169248	homo_sapiens	TRUE	FALSE	FALSE	FALSE	FALSE	FALSE	FALSE
CXCL8	ENSG00000169429	homo_sapiens	TRUE	FALSE	FALSE	FALSE	FALSE	FALSE	FALSE
CCL11	ENSG00000172156	homo_sapiens	TRUE	FALSE	FALSE	FALSE	FALSE	FALSE	FALSE
CXCR6	ENSG00000172215	homo_sapiens	TRUE	FALSE	FALSE	FALSE	FALSE	FALSE	FALSE
IL16	ENSG00000172349	homo_sapiens	TRUE	FALSE	FALSE	FALSE	FALSE	FALSE	FALSE
CCL19	ENSG00000172724	homo_sapiens	TRUE	FALSE	FALSE	FALSE	FALSE	FALSE	FALSE
CCR9	ENSG00000173585	homo_sapiens	TRUE	FALSE	FALSE	FALSE	FALSE	FALSE	FALSE
CCR8	ENSG00000179934	homo_sapiens	TRUE	FALSE	FALSE	FALSE	FALSE	FALSE	FALSE
CCL13	ENSG00000181374	homo_sapiens	TRUE	FALSE	FALSE	FALSE	FALSE	FALSE	FALSE
IFNL1	ENSG00000182393	homo_sapiens	TRUE	FALSE	FALSE	FALSE	FALSE	FALSE	FALSE
IFNA2	ENSG00000188379	homo_sapiens	TRUE	FALSE	FALSE	FALSE	FALSE	FALSE	FALSE
IFNL3	ENSG00000197110	homo_sapiens	TRUE	FALSE	FALSE	FALSE	FALSE	FALSE	FALSE
IL27	ENSG00000197272	homo_sapiens	TRUE	FALSE	FALSE	FALSE	FALSE	FALSE	FALSE
IFNA1	ENSG00000197919	homo_sapiens	TRUE	FALSE	FALSE	FALSE	FALSE	FALSE	FALSE
IL31	ENSG00000204671	homo_sapiens	TRUE	FALSE	FALSE	FALSE	FALSE	FALSE	FALSE
CCL27	ENSG00000213927	homo_sapiens	TRUE	FALSE	FALSE	FALSE	FALSE	FALSE	FALSE
IFNA7	ENSG00000214042	homo_sapiens	TRUE	FALSE	FALSE	FALSE	FALSE	FALSE	FALSE
IFNA17	ENSG00000234829	homo_sapiens	TRUE	FALSE	FALSE	FALSE	FALSE	FALSE	FALSE
CCL5	ENSG00000271503	homo_sapiens	TRUE	FALSE	FALSE	FALSE	FALSE	FALSE	FALSE
CCL16	ENSG00000275152	homo_sapiens	TRUE	FALSE	FALSE	FALSE	FALSE	FALSE	FALSE
CCL4	ENSG00000275302	homo_sapiens	TRUE	FALSE	FALSE	FALSE	FALSE	FALSE	FALSE
CCL15	ENSG00000275528	homo_sapiens	TRUE	FALSE	FALSE	FALSE	FALSE	FALSE	FALSE
CCL23	ENSG00000276114	homo_sapiens	TRUE	FALSE	FALSE	FALSE	FALSE	FALSE	FALSE
CCL14	ENSG00000276409	homo_sapiens	TRUE	FALSE	FALSE	FALSE	FALSE	FALSE	FALSE
CCL18	ENSG00000278167	homo_sapiens	TRUE	FALSE	FALSE	FALSE	FALSE	FALSE	FALSE
PTPRC	ENSG00000081237	homo_sapiens	TRUE	TRUE	FALSE	FALSE	FALSE	FALSE	FALSE
CD44	ENSG00000026508	homo_sapiens	TRUE	FALSE	TRUE	FALSE	FALSE	FALSE	FALSE
TNFRSF9	ENSG00000049249	homo_sapiens	TRUE	FALSE	TRUE	FALSE	FALSE	FALSE	FALSE
FOXP3	ENSG00000049768	homo_sapiens	TRUE	FALSE	TRUE	FALSE	FALSE	FALSE	FALSE
IL17RB	ENSG00000056736	homo_sapiens	TRUE	FALSE	TRUE	FALSE	FALSE	FALSE	FALSE
CD84	ENSG00000066294	homo_sapiens	TRUE	FALSE	TRUE	FALSE	FALSE	FALSE	FALSE
TBX21	ENSG00000073861	homo_sapiens	TRUE	FALSE	TRUE	FALSE	FALSE	FALSE	FALSE
LAG3	ENSG00000089692	homo_sapiens	TRUE	FALSE	TRUE	FALSE	FALSE	FALSE	FALSE
IL2RB	ENSG00000100385	homo_sapiens	TRUE	FALSE	TRUE	FALSE	FALSE	FALSE	FALSE
GZMH	ENSG00000100450	homo_sapiens	TRUE	FALSE	TRUE	FALSE	FALSE	FALSE	FALSE
CD40LG	ENSG00000102245	homo_sapiens	TRUE	FALSE	TRUE	FALSE	FALSE	FALSE	FALSE
LILRB1	ENSG00000104972	homo_sapiens	TRUE	FALSE	TRUE	FALSE	FALSE	FALSE	FALSE
GATA3	ENSG00000107485	homo_sapiens	TRUE	FALSE	TRUE	FALSE	FALSE	FALSE	FALSE
VSIR	ENSG00000107738	homo_sapiens	TRUE	FALSE	TRUE	FALSE	FALSE	FALSE	FALSE
B3GAT1	ENSG00000109956	homo_sapiens	TRUE	FALSE	TRUE	FALSE	FALSE	FALSE	FALSE
IL26	ENSG00000111536	homo_sapiens	TRUE	FALSE	TRUE	FALSE	FALSE	FALSE	FALSE
CCR6	ENSG00000112486	homo_sapiens	TRUE	FALSE	TRUE	FALSE	FALSE	FALSE	FALSE
GZMK	ENSG00000113088	homo_sapiens	TRUE	FALSE	TRUE	FALSE	FALSE	FALSE	FALSE
HAVCR1	ENSG00000113249	homo_sapiens	TRUE	FALSE	TRUE	FALSE	FALSE	FALSE	FALSE
PDGFRB	ENSG00000113721	homo_sapiens	TRUE	FALSE	TRUE	FALSE	FALSE	FALSE	FALSE
IL1R1	ENSG00000115594	homo_sapiens	TRUE	FALSE	TRUE	FALSE	FALSE	FALSE	FALSE
CD160	ENSG00000117281	homo_sapiens	TRUE	FALSE	TRUE	FALSE	FALSE	FALSE	FALSE
NR4A3	ENSG00000119508	homo_sapiens	TRUE	FALSE	TRUE	FALSE	FALSE	FALSE	FALSE
INHBA	ENSG00000122641	homo_sapiens	TRUE	FALSE	TRUE	FALSE	FALSE	FALSE	FALSE
EGR2	ENSG00000122877	homo_sapiens	TRUE	FALSE	TRUE	FALSE	FALSE	FALSE	FALSE
NR4A1	ENSG00000123358	homo_sapiens	TRUE	FALSE	TRUE	FALSE	FALSE	FALSE	FALSE
ATXN1	ENSG00000124788	homo_sapiens	TRUE	FALSE	TRUE	FALSE	FALSE	FALSE	FALSE
CD70	ENSG00000125726	homo_sapiens	TRUE	FALSE	TRUE	FALSE	FALSE	FALSE	FALSE
CCR7	ENSG00000126353	homo_sapiens	TRUE	FALSE	TRUE	FALSE	FALSE	FALSE	FALSE
IL13RA1	ENSG00000131724	homo_sapiens	TRUE	FALSE	TRUE	FALSE	FALSE	FALSE	FALSE
IL2RA	ENSG00000134460	homo_sapiens	TRUE	FALSE	TRUE	FALSE	FALSE	FALSE	FALSE
KLRD1	ENSG00000134539	homo_sapiens	TRUE	FALSE	TRUE	FALSE	FALSE	FALSE	FALSE
PDGFRA	ENSG00000134853	homo_sapiens	TRUE	FALSE	TRUE	FALSE	FALSE	FALSE	FALSE
HAVCR2	ENSG00000135077	homo_sapiens	TRUE	FALSE	TRUE	FALSE	FALSE	FALSE	FALSE
HNF1A	ENSG00000135100	homo_sapiens	TRUE	FALSE	TRUE	FALSE	FALSE	FALSE	FALSE
NT5E	ENSG00000135318	homo_sapiens	TRUE	FALSE	TRUE	FALSE	FALSE	FALSE	FALSE
ALK4	ENSG00000135503	homo_sapiens	TRUE	FALSE	TRUE	FALSE	FALSE	FALSE	FALSE
ENTPD1	ENSG00000138185	homo_sapiens	TRUE	FALSE	TRUE	FALSE	FALSE	FALSE	FALSE
IL21	ENSG00000138684	homo_sapiens	TRUE	FALSE	TRUE	FALSE	FALSE	FALSE	FALSE
KLRG1	ENSG00000139187	homo_sapiens	TRUE	FALSE	TRUE	FALSE	FALSE	FALSE	FALSE
RORC	ENSG00000143365	homo_sapiens	TRUE	FALSE	TRUE	FALSE	FALSE	FALSE	FALSE
IL9	ENSG00000145839	homo_sapiens	TRUE	FALSE	TRUE	FALSE	FALSE	FALSE	FALSE
NCAM1	ENSG00000149294	homo_sapiens	TRUE	FALSE	TRUE	FALSE	FALSE	FALSE	FALSE
KLRF1	ENSG00000150045	homo_sapiens	TRUE	FALSE	TRUE	FALSE	FALSE	FALSE	FALSE
NR4A2	ENSG00000153234	homo_sapiens	TRUE	FALSE	TRUE	FALSE	FALSE	FALSE	FALSE
CD96	ENSG00000153283	homo_sapiens	TRUE	FALSE	TRUE	FALSE	FALSE	FALSE	FALSE
KIT	ENSG00000157404	homo_sapiens	TRUE	FALSE	TRUE	FALSE	FALSE	FALSE	FALSE
TNFRSF14	ENSG00000157873	homo_sapiens	TRUE	FALSE	TRUE	FALSE	FALSE	FALSE	FALSE
ITGA5	ENSG00000161638	homo_sapiens	TRUE	FALSE	TRUE	FALSE	FALSE	FALSE	FALSE
IL23R	ENSG00000162594	homo_sapiens	TRUE	FALSE	TRUE	FALSE	FALSE	FALSE	FALSE
CXCR1	ENSG00000163464	homo_sapiens	TRUE	FALSE	TRUE	FALSE	FALSE	FALSE	FALSE
CTLA4	ENSG00000163599	homo_sapiens	TRUE	FALSE	TRUE	FALSE	FALSE	FALSE	FALSE
ICOS	ENSG00000163600	homo_sapiens	TRUE	FALSE	TRUE	FALSE	FALSE	FALSE	FALSE
PPBP	ENSG00000163736	homo_sapiens	TRUE	FALSE	TRUE	FALSE	FALSE	FALSE	FALSE
PF4	ENSG00000163737	homo_sapiens	TRUE	FALSE	TRUE	FALSE	FALSE	FALSE	FALSE
ITGA2	ENSG00000164171	homo_sapiens	TRUE	FALSE	TRUE	FALSE	FALSE	FALSE	FALSE
IL7R	ENSG00000168685	homo_sapiens	TRUE	FALSE	TRUE	FALSE	FALSE	FALSE	FALSE
S1PR1	ENSG00000170989	homo_sapiens	TRUE	FALSE	TRUE	FALSE	FALSE	FALSE	FALSE
CD8B	ENSG00000172116	homo_sapiens	TRUE	FALSE	TRUE	FALSE	FALSE	FALSE	FALSE
IL17RA	ENSG00000177663	homo_sapiens	TRUE	FALSE	TRUE	FALSE	FALSE	FALSE	FALSE
CD28	ENSG00000178562	homo_sapiens	TRUE	FALSE	TRUE	FALSE	FALSE	FALSE	FALSE
PRF1	ENSG00000180644	homo_sapiens	TRUE	FALSE	TRUE	FALSE	FALSE	FALSE	FALSE
CXCR2	ENSG00000180871	homo_sapiens	TRUE	FALSE	TRUE	FALSE	FALSE	FALSE	FALSE
TIGIT	ENSG00000181847	homo_sapiens	TRUE	FALSE	TRUE	FALSE	FALSE	FALSE	FALSE
PTGDR2	ENSG00000183134	homo_sapiens	TRUE	FALSE	TRUE	FALSE	FALSE	FALSE	FALSE
CCR4	ENSG00000183813	homo_sapiens	TRUE	FALSE	TRUE	FALSE	FALSE	FALSE	FALSE
CCR10	ENSG00000184451	homo_sapiens	TRUE	FALSE	TRUE	FALSE	FALSE	FALSE	FALSE
TNFRSF4	ENSG00000186827	homo_sapiens	TRUE	FALSE	TRUE	FALSE	FALSE	FALSE	FALSE
TNFRSF18	ENSG00000186891	homo_sapiens	TRUE	FALSE	TRUE	FALSE	FALSE	FALSE	FALSE
SELL	ENSG00000188404	homo_sapiens	TRUE	FALSE	TRUE	FALSE	FALSE	FALSE	FALSE
NCR1	ENSG00000189430	homo_sapiens	TRUE	FALSE	TRUE	FALSE	FALSE	FALSE	FALSE
TOX	ENSG00000198846	homo_sapiens	TRUE	FALSE	TRUE	FALSE	FALSE	FALSE	FALSE
NCR3	ENSG00000204475	homo_sapiens	TRUE	FALSE	TRUE	FALSE	FALSE	FALSE	FALSE
KLRC2	ENSG00000205809	homo_sapiens	TRUE	FALSE	TRUE	FALSE	FALSE	FALSE	FALSE
KLRK1	ENSG00000213809	homo_sapiens	TRUE	FALSE	TRUE	FALSE	FALSE	FALSE	FALSE
KIR2DL5A	ENSG00000274143	homo_sapiens	TRUE	FALSE	TRUE	FALSE	FALSE	FALSE	FALSE
KIR2DL5B	ENSG00000275937	homo_sapiens	TRUE	FALSE	TRUE	FALSE	FALSE	FALSE	FALSE
NCR2	ENSG00000096264	homo_sapiens	TRUE	TRUE	TRUE	FALSE	FALSE	FALSE	FALSE
KLRB1	ENSG00000111796	homo_sapiens	TRUE	TRUE	TRUE	FALSE	FALSE	FALSE	FALSE
KIR2DL1	ENSG00000125498	homo_sapiens	TRUE	TRUE	TRUE	FALSE	FALSE	FALSE	FALSE
KLRC1	ENSG00000134545	homo_sapiens	TRUE	TRUE	TRUE	FALSE	FALSE	FALSE	FALSE
GZMA	ENSG00000145649	homo_sapiens	TRUE	TRUE	TRUE	FALSE	FALSE	FALSE	FALSE
CD3G	ENSG00000160654	homo_sapiens	TRUE	TRUE	TRUE	FALSE	FALSE	FALSE	FALSE
CD3D	ENSG00000167286	homo_sapiens	TRUE	TRUE	TRUE	FALSE	FALSE	FALSE	FALSE
KIR3DL1	ENSG00000167633	homo_sapiens	TRUE	TRUE	TRUE	FALSE	FALSE	FALSE	FALSE
KIR2DL4	ENSG00000189013	homo_sapiens	TRUE	TRUE	TRUE	FALSE	FALSE	FALSE	FALSE
GZMM	ENSG00000197540	homo_sapiens	TRUE	TRUE	TRUE	FALSE	FALSE	FALSE	FALSE
CD3E	ENSG00000198851	homo_sapiens	TRUE	TRUE	TRUE	FALSE	FALSE	FALSE	FALSE
TRGC1	ENSG00000211689	homo_sapiens	TRUE	TRUE	TRUE	FALSE	FALSE	FALSE	FALSE
TRBC1	ENSG00000211751	homo_sapiens	TRUE	TRUE	TRUE	FALSE	FALSE	FALSE	FALSE
TRBC2	ENSG00000211772	homo_sapiens	TRUE	TRUE	TRUE	FALSE	FALSE	FALSE	FALSE
TRDC	ENSG00000211829	homo_sapiens	TRUE	TRUE	TRUE	FALSE	FALSE	FALSE	FALSE
TRGC2	ENSG00000227191	homo_sapiens	TRUE	TRUE	TRUE	FALSE	FALSE	FALSE	FALSE
KIR3DL2	ENSG00000240403	homo_sapiens	TRUE	TRUE	TRUE	FALSE	FALSE	FALSE	FALSE
KIR3DL3	ENSG00000242019	homo_sapiens	TRUE	TRUE	TRUE	FALSE	FALSE	FALSE	FALSE
KIR2DL3	ENSG00000243772	homo_sapiens	TRUE	TRUE	TRUE	FALSE	FALSE	FALSE	FALSE
KIR2DL2	ENSG00000276011	homo_sapiens	TRUE	TRUE	TRUE	FALSE	FALSE	FALSE	FALSE
TRAC	ENSG00000277734	homo_sapiens	TRUE	TRUE	TRUE	FALSE	FALSE	FALSE	FALSE
MZB1	ENSG00000170476	homo_sapiens	TRUE	FALSE	FALSE	FALSE	TRUE	FALSE	FALSE
CD79B	ENSG00000007312	homo_sapiens	TRUE	FALSE	FALSE	FALSE	TRUE	FALSE	FALSE
PRSS3	ENSG00000010438	homo_sapiens	TRUE	FALSE	FALSE	FALSE	TRUE	FALSE	FALSE
TCF3	ENSG00000071564	homo_sapiens	TRUE	FALSE	FALSE	FALSE	TRUE	FALSE	FALSE
FCER2	ENSG00000104921	homo_sapiens	TRUE	FALSE	FALSE	FALSE	TRUE	FALSE	FALSE
EBI3	ENSG00000105246	homo_sapiens	TRUE	FALSE	FALSE	FALSE	TRUE	FALSE	FALSE
CD79A	ENSG00000105369	homo_sapiens	TRUE	FALSE	FALSE	FALSE	TRUE	FALSE	FALSE
AICDA	ENSG00000111732	homo_sapiens	TRUE	FALSE	FALSE	FALSE	TRUE	FALSE	FALSE
SDC1	ENSG00000115884	homo_sapiens	TRUE	FALSE	FALSE	FALSE	TRUE	FALSE	FALSE
CR2	ENSG00000117322	homo_sapiens	TRUE	FALSE	FALSE	FALSE	TRUE	FALSE	FALSE
TLR4	ENSG00000136869	homo_sapiens	TRUE	FALSE	FALSE	FALSE	TRUE	FALSE	FALSE
MS4A2	ENSG00000149534	homo_sapiens	TRUE	FALSE	FALSE	FALSE	TRUE	FALSE	FALSE
MS4A1	ENSG00000156738	homo_sapiens	TRUE	FALSE	FALSE	FALSE	TRUE	FALSE	FALSE
IL12A	ENSG00000168811	homo_sapiens	TRUE	FALSE	FALSE	FALSE	TRUE	FALSE	FALSE
MME	ENSG00000196549	homo_sapiens	TRUE	FALSE	FALSE	FALSE	TRUE	FALSE	FALSE
LTB	ENSG00000204487	homo_sapiens	TRUE	FALSE	FALSE	FALSE	TRUE	FALSE	FALSE
IGHG4	ENSG00000211892	homo_sapiens	TRUE	FALSE	FALSE	FALSE	TRUE	FALSE	FALSE
IGHG2	ENSG00000211893	homo_sapiens	TRUE	FALSE	FALSE	FALSE	TRUE	FALSE	FALSE
IGHG3	ENSG00000211897	homo_sapiens	TRUE	FALSE	FALSE	FALSE	TRUE	FALSE	FALSE
IGHM	ENSG00000211899	homo_sapiens	TRUE	FALSE	FALSE	FALSE	TRUE	FALSE	FALSE
CCL3	ENSG00000278567	homo_sapiens	TRUE	FALSE	FALSE	FALSE	TRUE	FALSE	FALSE
TNFRSF13C	ENSG00000159958	homo_sapiens	TRUE	TRUE	FALSE	FALSE	TRUE	FALSE	FALSE
CD19	ENSG00000177455	homo_sapiens	TRUE	TRUE	FALSE	FALSE	TRUE	FALSE	FALSE
IGHA2	ENSG00000211890	homo_sapiens	TRUE	TRUE	FALSE	FALSE	TRUE	FALSE	FALSE
IGHE	ENSG00000211891	homo_sapiens	TRUE	TRUE	FALSE	FALSE	TRUE	FALSE	FALSE
IGHA1	ENSG00000211895	homo_sapiens	TRUE	TRUE	FALSE	FALSE	TRUE	FALSE	FALSE
IGHG1	ENSG00000211896	homo_sapiens	TRUE	TRUE	FALSE	FALSE	TRUE	FALSE	FALSE
IGHD	ENSG00000211898	homo_sapiens	TRUE	TRUE	FALSE	FALSE	TRUE	FALSE	FALSE
LTA	ENSG00000230279	homo_sapiens	TRUE	TRUE	FALSE	FALSE	TRUE	FALSE	FALSE
IL21R	ENSG00000103522	homo_sapiens	TRUE	FALSE	TRUE	FALSE	TRUE	FALSE	FALSE
IL2	ENSG00000109471	homo_sapiens	TRUE	FALSE	TRUE	FALSE	TRUE	FALSE	FALSE
CD69	ENSG00000110848	homo_sapiens	TRUE	FALSE	TRUE	FALSE	TRUE	FALSE	FALSE
IL17A	ENSG00000112115	homo_sapiens	TRUE	FALSE	TRUE	FALSE	TRUE	FALSE	FALSE
IL17F	ENSG00000112116	homo_sapiens	TRUE	FALSE	TRUE	FALSE	TRUE	FALSE	FALSE
IL4	ENSG00000113520	homo_sapiens	TRUE	FALSE	TRUE	FALSE	TRUE	FALSE	FALSE
IL5	ENSG00000113525	homo_sapiens	TRUE	FALSE	TRUE	FALSE	TRUE	FALSE	FALSE
BCL6	ENSG00000113916	homo_sapiens	TRUE	FALSE	TRUE	FALSE	TRUE	FALSE	FALSE
IL22	ENSG00000127318	homo_sapiens	TRUE	FALSE	TRUE	FALSE	TRUE	FALSE	FALSE
IL17B	ENSG00000127743	homo_sapiens	TRUE	FALSE	TRUE	FALSE	TRUE	FALSE	FALSE
IL6	ENSG00000136244	homo_sapiens	TRUE	FALSE	TRUE	FALSE	TRUE	FALSE	FALSE
CD27	ENSG00000139193	homo_sapiens	TRUE	FALSE	TRUE	FALSE	TRUE	FALSE	FALSE
CXCL13	ENSG00000156234	homo_sapiens	TRUE	FALSE	TRUE	FALSE	TRUE	FALSE	FALSE
CXCR5	ENSG00000160683	homo_sapiens	TRUE	FALSE	TRUE	FALSE	TRUE	FALSE	FALSE
IL13	ENSG00000169194	homo_sapiens	TRUE	FALSE	TRUE	FALSE	TRUE	FALSE	FALSE
CXCR3	ENSG00000186810	homo_sapiens	TRUE	FALSE	TRUE	FALSE	TRUE	FALSE	FALSE
FAS	ENSG00000026103	homo_sapiens	TRUE	TRUE	TRUE	FALSE	TRUE	FALSE	FALSE
GZMB	ENSG00000100453	homo_sapiens	TRUE	TRUE	TRUE	FALSE	TRUE	FALSE	FALSE
TNF	ENSG00000204490	homo_sapiens	TRUE	TRUE	TRUE	FALSE	TRUE	FALSE	FALSE
CFH	ENSG00000000971	homo_sapiens	TRUE	FALSE	FALSE	FALSE	FALSE	TRUE	FALSE
C6	ENSG00000039537	homo_sapiens	TRUE	FALSE	FALSE	FALSE	FALSE	TRUE	FALSE
CD59	ENSG00000085063	homo_sapiens	TRUE	FALSE	FALSE	FALSE	FALSE	TRUE	FALSE
C5	ENSG00000106804	homo_sapiens	TRUE	FALSE	FALSE	FALSE	FALSE	TRUE	FALSE
C7	ENSG00000112936	homo_sapiens	TRUE	FALSE	FALSE	FALSE	FALSE	TRUE	FALSE
C9	ENSG00000113600	homo_sapiens	TRUE	FALSE	FALSE	FALSE	FALSE	TRUE	FALSE
C3	ENSG00000125730	homo_sapiens	TRUE	FALSE	FALSE	FALSE	FALSE	TRUE	FALSE
MASP1	ENSG00000127241	homo_sapiens	TRUE	FALSE	FALSE	FALSE	FALSE	TRUE	FALSE
C8A	ENSG00000157131	homo_sapiens	TRUE	FALSE	FALSE	FALSE	FALSE	TRUE	FALSE
C1R	ENSG00000159403	homo_sapiens	TRUE	FALSE	FALSE	FALSE	FALSE	TRUE	FALSE
MBL2	ENSG00000165471	homo_sapiens	TRUE	FALSE	FALSE	FALSE	FALSE	TRUE	FALSE
PTGDR	ENSG00000168229	homo_sapiens	TRUE	FALSE	FALSE	FALSE	FALSE	TRUE	FALSE
GATA2	ENSG00000179348	homo_sapiens	TRUE	FALSE	FALSE	FALSE	FALSE	TRUE	FALSE
C1S	ENSG00000182326	homo_sapiens	TRUE	FALSE	FALSE	FALSE	FALSE	TRUE	FALSE
CD55	ENSG00000196352	homo_sapiens	TRUE	FALSE	FALSE	FALSE	FALSE	TRUE	FALSE
CFD	ENSG00000197766	homo_sapiens	TRUE	FALSE	FALSE	FALSE	FALSE	TRUE	FALSE
CFI	ENSG00000205403	homo_sapiens	TRUE	FALSE	FALSE	FALSE	FALSE	TRUE	FALSE
C4B	ENSG00000224389	homo_sapiens	TRUE	FALSE	FALSE	FALSE	FALSE	TRUE	FALSE
CFB	ENSG00000243649	homo_sapiens	TRUE	FALSE	FALSE	FALSE	FALSE	TRUE	FALSE
C4A	ENSG00000244731	homo_sapiens	TRUE	FALSE	FALSE	FALSE	FALSE	TRUE	FALSE
MPO	ENSG00000005381	homo_sapiens	TRUE	FALSE	FALSE	FALSE	FALSE	TRUE	FALSE
NOS2	ENSG00000007171	homo_sapiens	TRUE	FALSE	FALSE	FALSE	FALSE	TRUE	FALSE
STAB1	ENSG00000010327	homo_sapiens	TRUE	FALSE	FALSE	FALSE	FALSE	TRUE	FALSE
MARCO	ENSG00000019169	homo_sapiens	TRUE	FALSE	FALSE	FALSE	FALSE	TRUE	FALSE
NR1H3	ENSG00000025434	homo_sapiens	TRUE	FALSE	FALSE	FALSE	FALSE	TRUE	FALSE
GRN	ENSG00000030582	homo_sapiens	TRUE	FALSE	FALSE	FALSE	FALSE	TRUE	FALSE
VCAN	ENSG00000038427	homo_sapiens	TRUE	FALSE	FALSE	FALSE	FALSE	TRUE	FALSE
MSR1	ENSG00000038945	homo_sapiens	TRUE	FALSE	FALSE	FALSE	FALSE	TRUE	FALSE
PIK3CB	ENSG00000051382	homo_sapiens	TRUE	FALSE	FALSE	FALSE	FALSE	TRUE	FALSE
LY75	ENSG00000054219	homo_sapiens	TRUE	FALSE	FALSE	FALSE	FALSE	TRUE	FALSE
TFRC	ENSG00000072274	homo_sapiens	TRUE	FALSE	FALSE	FALSE	FALSE	TRUE	FALSE
PVR	ENSG00000073008	homo_sapiens	TRUE	FALSE	FALSE	FALSE	FALSE	TRUE	FALSE
SCARB1	ENSG00000073060	homo_sapiens	TRUE	FALSE	FALSE	FALSE	FALSE	TRUE	FALSE
SCARF1	ENSG00000074660	homo_sapiens	TRUE	FALSE	FALSE	FALSE	FALSE	TRUE	FALSE
FTL	ENSG00000087086	homo_sapiens	TRUE	FALSE	FALSE	FALSE	FALSE	TRUE	FALSE
CD200	ENSG00000091972	homo_sapiens	TRUE	FALSE	FALSE	FALSE	FALSE	TRUE	FALSE
TPSD1	ENSG00000095917	homo_sapiens	TRUE	FALSE	FALSE	FALSE	FALSE	TRUE	FALSE
CTSG	ENSG00000100448	homo_sapiens	TRUE	FALSE	FALSE	FALSE	FALSE	TRUE	FALSE
ACOD1	ENSG00000102794	homo_sapiens	TRUE	FALSE	FALSE	FALSE	FALSE	TRUE	FALSE
SIGLEC8	ENSG00000105366	homo_sapiens	TRUE	FALSE	FALSE	FALSE	FALSE	TRUE	FALSE
TFR2	ENSG00000106327	homo_sapiens	TRUE	FALSE	FALSE	FALSE	FALSE	TRUE	FALSE
CSF3	ENSG00000108342	homo_sapiens	TRUE	FALSE	FALSE	FALSE	FALSE	TRUE	FALSE
SOD2	ENSG00000112096	homo_sapiens	TRUE	FALSE	FALSE	FALSE	FALSE	TRUE	FALSE
CD207	ENSG00000116031	homo_sapiens	TRUE	FALSE	FALSE	FALSE	FALSE	TRUE	FALSE
GPX7	ENSG00000116157	homo_sapiens	TRUE	FALSE	FALSE	FALSE	FALSE	TRUE	FALSE
ARG1	ENSG00000118520	homo_sapiens	TRUE	FALSE	FALSE	FALSE	FALSE	TRUE	FALSE
CSF3R	ENSG00000119535	homo_sapiens	TRUE	FALSE	FALSE	FALSE	FALSE	TRUE	FALSE
EPCAM	ENSG00000119888	homo_sapiens	TRUE	FALSE	FALSE	FALSE	FALSE	TRUE	FALSE
PIK3CA	ENSG00000121879	homo_sapiens	TRUE	FALSE	FALSE	FALSE	FALSE	TRUE	FALSE
CXCR4	ENSG00000121966	homo_sapiens	TRUE	FALSE	FALSE	FALSE	FALSE	TRUE	FALSE
LRP1	ENSG00000123384	homo_sapiens	TRUE	FALSE	FALSE	FALSE	FALSE	TRUE	FALSE
CEACAM8	ENSG00000124469	homo_sapiens	TRUE	FALSE	FALSE	FALSE	FALSE	TRUE	FALSE
F13A1	ENSG00000124491	homo_sapiens	TRUE	FALSE	FALSE	FALSE	FALSE	TRUE	FALSE
TNFSF9	ENSG00000125657	homo_sapiens	TRUE	FALSE	FALSE	FALSE	FALSE	TRUE	FALSE
VASP	ENSG00000125753	homo_sapiens	TRUE	FALSE	FALSE	FALSE	FALSE	TRUE	FALSE
CD68	ENSG00000129226	homo_sapiens	TRUE	FALSE	FALSE	FALSE	FALSE	TRUE	FALSE
VTCN1	ENSG00000134258	homo_sapiens	TRUE	FALSE	FALSE	FALSE	FALSE	TRUE	FALSE
CD36	ENSG00000135218	homo_sapiens	TRUE	FALSE	FALSE	FALSE	FALSE	TRUE	FALSE
STAB2	ENSG00000136011	homo_sapiens	TRUE	FALSE	FALSE	FALSE	FALSE	TRUE	FALSE
SCARB2	ENSG00000138760	homo_sapiens	TRUE	FALSE	FALSE	FALSE	FALSE	TRUE	FALSE
GATA6	ENSG00000141448	homo_sapiens	TRUE	FALSE	FALSE	FALSE	FALSE	TRUE	FALSE
CTSK	ENSG00000143387	homo_sapiens	TRUE	FALSE	FALSE	FALSE	FALSE	TRUE	FALSE
MEGF10	ENSG00000145794	homo_sapiens	TRUE	FALSE	FALSE	FALSE	FALSE	TRUE	FALSE
SSC4D	ENSG00000146700	homo_sapiens	TRUE	FALSE	FALSE	FALSE	FALSE	TRUE	FALSE
COLEC12	ENSG00000158270	homo_sapiens	TRUE	FALSE	FALSE	FALSE	FALSE	TRUE	FALSE
CD1A	ENSG00000158477	homo_sapiens	TRUE	FALSE	FALSE	FALSE	FALSE	TRUE	FALSE
MNDA	ENSG00000163563	homo_sapiens	TRUE	FALSE	FALSE	FALSE	FALSE	TRUE	FALSE
GPX8	ENSG00000164294	homo_sapiens	TRUE	FALSE	FALSE	FALSE	FALSE	TRUE	FALSE
GPX4	ENSG00000167468	homo_sapiens	TRUE	FALSE	FALSE	FALSE	FALSE	TRUE	FALSE
FTH1	ENSG00000167996	homo_sapiens	TRUE	FALSE	FALSE	FALSE	FALSE	TRUE	FALSE
SCARA3	ENSG00000168077	homo_sapiens	TRUE	FALSE	FALSE	FALSE	FALSE	TRUE	FALSE
SCARA5	ENSG00000168079	homo_sapiens	TRUE	FALSE	FALSE	FALSE	FALSE	TRUE	FALSE
CD14	ENSG00000170458	homo_sapiens	TRUE	FALSE	FALSE	FALSE	FALSE	TRUE	FALSE
PIK3CD	ENSG00000171608	homo_sapiens	TRUE	FALSE	FALSE	FALSE	FALSE	TRUE	FALSE
AZU1	ENSG00000172232	homo_sapiens	TRUE	FALSE	FALSE	FALSE	FALSE	TRUE	FALSE
CLEC7A	ENSG00000172243	homo_sapiens	TRUE	FALSE	FALSE	FALSE	FALSE	TRUE	FALSE
OLR1	ENSG00000173391	homo_sapiens	TRUE	FALSE	FALSE	FALSE	FALSE	TRUE	FALSE
GPX2	ENSG00000176153	homo_sapiens	TRUE	FALSE	FALSE	FALSE	FALSE	TRUE	FALSE
CD163	ENSG00000177575	homo_sapiens	TRUE	FALSE	FALSE	FALSE	FALSE	TRUE	FALSE
CD163L1	ENSG00000177675	homo_sapiens	TRUE	FALSE	FALSE	FALSE	FALSE	TRUE	FALSE
FCER1A	ENSG00000179639	homo_sapiens	TRUE	FALSE	FALSE	FALSE	FALSE	TRUE	FALSE
SSC5D	ENSG00000179954	homo_sapiens	TRUE	FALSE	FALSE	FALSE	FALSE	TRUE	FALSE
CCR3	ENSG00000183625	homo_sapiens	TRUE	FALSE	FALSE	FALSE	FALSE	TRUE	FALSE
TACSTD2	ENSG00000184292	homo_sapiens	TRUE	FALSE	FALSE	FALSE	FALSE	TRUE	FALSE
CSF1	ENSG00000184371	homo_sapiens	TRUE	FALSE	FALSE	FALSE	FALSE	TRUE	FALSE
IKZF1	ENSG00000185811	homo_sapiens	TRUE	FALSE	FALSE	FALSE	FALSE	TRUE	FALSE
FFAR4	ENSG00000186188	homo_sapiens	TRUE	FALSE	FALSE	FALSE	FALSE	TRUE	FALSE
RXRA	ENSG00000186350	homo_sapiens	TRUE	FALSE	FALSE	FALSE	FALSE	TRUE	FALSE
FUT4	ENSG00000196371	homo_sapiens	TRUE	FALSE	FALSE	FALSE	FALSE	TRUE	FALSE
TPSB2	ENSG00000197253	homo_sapiens	TRUE	FALSE	FALSE	FALSE	FALSE	TRUE	FALSE
C5AR1	ENSG00000197405	homo_sapiens	TRUE	FALSE	FALSE	FALSE	FALSE	TRUE	FALSE
ELANE	ENSG00000197561	homo_sapiens	TRUE	FALSE	FALSE	FALSE	FALSE	TRUE	FALSE
CSF2RA	ENSG00000198223	homo_sapiens	TRUE	FALSE	FALSE	FALSE	FALSE	TRUE	FALSE
GPX6	ENSG00000198704	homo_sapiens	TRUE	FALSE	FALSE	FALSE	FALSE	TRUE	FALSE
RAGE	ENSG00000204305	homo_sapiens	TRUE	FALSE	FALSE	FALSE	FALSE	TRUE	FALSE
GPX3	ENSG00000211445	homo_sapiens	TRUE	FALSE	FALSE	FALSE	FALSE	TRUE	FALSE
GPX5	ENSG00000224586	homo_sapiens	TRUE	FALSE	FALSE	FALSE	FALSE	TRUE	FALSE
S100A15	ENSG00000224784	homo_sapiens	TRUE	FALSE	FALSE	FALSE	FALSE	TRUE	FALSE
GPX1	ENSG00000233276	homo_sapiens	TRUE	FALSE	FALSE	FALSE	FALSE	TRUE	FALSE
SCARF2	ENSG00000244486	homo_sapiens	TRUE	FALSE	FALSE	FALSE	FALSE	TRUE	FALSE
CEBPA	ENSG00000245848	homo_sapiens	TRUE	FALSE	FALSE	FALSE	FALSE	TRUE	FALSE
MRC1	ENSG00000260314	homo_sapiens	TRUE	FALSE	FALSE	FALSE	FALSE	TRUE	FALSE
LTF	ENSG00000012223	homo_sapiens	TRUE	TRUE	FALSE	FALSE	FALSE	TRUE	FALSE
HDC	ENSG00000140287	homo_sapiens	TRUE	TRUE	FALSE	FALSE	FALSE	TRUE	FALSE
FCGR1A	ENSG00000150337	homo_sapiens	TRUE	TRUE	FALSE	FALSE	FALSE	TRUE	FALSE
ZEB2	ENSG00000169554	homo_sapiens	TRUE	TRUE	FALSE	FALSE	FALSE	TRUE	FALSE
TPSAB1	ENSG00000172236	homo_sapiens	TRUE	TRUE	FALSE	FALSE	FALSE	TRUE	FALSE
CD4	ENSG00000010610	homo_sapiens	TRUE	FALSE	TRUE	FALSE	FALSE	TRUE	FALSE
IFNGR1	ENSG00000027697	homo_sapiens	TRUE	FALSE	TRUE	FALSE	FALSE	TRUE	FALSE
SPI1	ENSG00000066336	homo_sapiens	TRUE	FALSE	TRUE	FALSE	FALSE	TRUE	FALSE
AHR	ENSG00000106546	homo_sapiens	TRUE	FALSE	TRUE	FALSE	FALSE	TRUE	FALSE
TNFSF11	ENSG00000120659	homo_sapiens	TRUE	FALSE	TRUE	FALSE	FALSE	TRUE	FALSE
FCGR3A	ENSG00000203747	homo_sapiens	TRUE	FALSE	TRUE	FALSE	FALSE	TRUE	FALSE
FCGR3B	ENSG00000162747	homo_sapiens	TRUE	TRUE	TRUE	FALSE	FALSE	TRUE	FALSE
HLA-DPA1	ENSG00000168384	homo_sapiens	TRUE	TRUE	FALSE	TRUE	TRUE	TRUE	FALSE
HLA-DQB1	ENSG00000179344	homo_sapiens	TRUE	TRUE	FALSE	TRUE	TRUE	TRUE	FALSE
HLA-DQA1	ENSG00000196735	homo_sapiens	TRUE	TRUE	FALSE	TRUE	TRUE	TRUE	FALSE
HLA-DMA	ENSG00000204257	homo_sapiens	TRUE	TRUE	FALSE	TRUE	TRUE	TRUE	FALSE
HLA-DPB1	ENSG00000215048	homo_sapiens	TRUE	TRUE	FALSE	TRUE	TRUE	TRUE	FALSE
HLA-DMB	ENSG00000241674	homo_sapiens	TRUE	TRUE	FALSE	TRUE	TRUE	TRUE	FALSE
HLA-DOB	ENSG00000243612	homo_sapiens	TRUE	TRUE	FALSE	TRUE	TRUE	TRUE	FALSE
HLA-DRB4	ENSG00000227357	homo_sapiens	TRUE	FALSE	TRUE	TRUE	TRUE	TRUE	FALSE
HLA-DRB3	ENSG00000196101	homo_sapiens	TRUE	TRUE	TRUE	TRUE	TRUE	TRUE	FALSE
HLA-DRA	ENSG00000227993	homo_sapiens	TRUE	TRUE	TRUE	TRUE	TRUE	TRUE	FALSE
IL12B	ENSG00000113302	homo_sapiens	TRUE	FALSE	FALSE	FALSE	TRUE	TRUE	FALSE
CD86	ENSG00000114013	homo_sapiens	TRUE	FALSE	FALSE	FALSE	TRUE	TRUE	FALSE
CD80	ENSG00000121594	homo_sapiens	TRUE	FALSE	FALSE	FALSE	TRUE	TRUE	FALSE
CSF2	ENSG00000164400	homo_sapiens	TRUE	FALSE	FALSE	FALSE	TRUE	TRUE	FALSE
CD24	ENSG00000272398	homo_sapiens	TRUE	FALSE	FALSE	FALSE	TRUE	TRUE	FALSE
ADAM17	ENSG00000151694	homo_sapiens	TRUE	TRUE	FALSE	FALSE	TRUE	TRUE	FALSE
CD38	ENSG00000004468	homo_sapiens	TRUE	FALSE	TRUE	FALSE	TRUE	TRUE	FALSE
IFNG	ENSG00000111537	homo_sapiens	TRUE	FALSE	TRUE	FALSE	TRUE	TRUE	FALSE
CD274	ENSG00000120217	homo_sapiens	TRUE	FALSE	TRUE	FALSE	TRUE	TRUE	FALSE
MKI67	ENSG00000148773	homo_sapiens	TRUE	FALSE	TRUE	FALSE	TRUE	TRUE	FALSE
NKG7	ENSG00000105374	homo_sapiens	TRUE	TRUE	TRUE	FALSE	FALSE	FALSE	FALSE
