# Supplementary material for: Supervised discovery of interpretable gene programs from single-cell data
Source: Nat Biotechnol. 2023 Sep 21;42(7):1084–95. doi: 10.1038/s41587-023-01940-3 (PMC10958532; doi:10.1038/s41587-023-01940-3)
Supplement: Supplementary file 4 — Statistical source data. [file 41587_2023_1940_MOESM4_ESM.xlsx]

## Sheet: b
	gene_set_number
cellular_stress_response	3
hemostasis_coagulation	3
proliferation_cell_cycle	7
cellular_homeostasis	9
signaling	12
immune_cellular_response	19
cell_death_autophagy	18
immune_function	21
metabolism	89
cellular identity	50

## Sheet: d_Spectra
	170-X-Mac_LPS-IFNG_invitro_response	Condition	annotation	Donor	180-X-T_tcr-activation	101-X-all_type-II-ifn-response
PMAGolgiPlug_6h_Donor3	0	PMAGolgiPlug_6h	BP	Donor3	0	0.000192683
LPSGolgiPlug_6h_Donor2	0	LPSGolgiPlug_6h	BP	Donor2	0	0.000458323
LPSGolgiPlug_6h_Donor3	0	LPSGolgiPlug_6h	BP	Donor3	0	0.000301451
PMAGolgiPlug_6h_Donor1	0	PMAGolgiPlug_6h	BP	Donor1	0	0.000471402
IFNGolgiPlug_6h_Donor3	0	IFNGolgiPlug_6h	BP	Donor3	0	0.000395583
ControlGolgiPlug_6h_Donor1	0	ControlGolgiPlug_6h	BP	Donor1	0	0.000329127
LPSGolgiPlug_6h_Donor1	0	LPSGolgiPlug_6h	BP	Donor1	0	0.000444986
IFNGolgiPlug_6h_Donor1	0	IFNGolgiPlug_6h	BP	Donor1	0	0.000227207
IFNGolgiPlug_6h_Donor2	0	IFNGolgiPlug_6h	BP	Donor2	0	0.000619433
ControlGolgiPlug_6h_Donor2	0	ControlGolgiPlug_6h	BP	Donor2	0	0.000480071
ControlGolgiPlug_6h_Donor3	0	ControlGolgiPlug_6h	BP	Donor3	0	0.000379091
PMAGolgiPlug_6h_Donor2	0	PMAGolgiPlug_6h	BP	Donor2	0	0.000411346
PMAGolgiPlug_6h_Donor3	0	PMAGolgiPlug_6h	TNK	Donor3	0.000263507	7.38627e-05
LPSGolgiPlug_6h_Donor2	0	LPSGolgiPlug_6h	TNK	Donor2	2.73674e-05	6.40723e-05
LPSGolgiPlug_6h_Donor3	0	LPSGolgiPlug_6h	TNK	Donor3	2.25088e-05	6.76534e-05
PMAGolgiPlug_6h_Donor1	0	PMAGolgiPlug_6h	TNK	Donor1	0.00020762	4.86848e-05
IFNGolgiPlug_6h_Donor3	0	IFNGolgiPlug_6h	TNK	Donor3	3.06932e-05	8.33543e-05
ControlGolgiPlug_6h_Donor1	0	ControlGolgiPlug_6h	TNK	Donor1	1.99676e-05	3.99942e-05
LPSGolgiPlug_6h_Donor1	0	LPSGolgiPlug_6h	TNK	Donor1	2.62756e-05	4.03907e-05
IFNGolgiPlug_6h_Donor2	0	IFNGolgiPlug_6h	TNK	Donor2	2.18644e-05	6.44152e-05
IFNGolgiPlug_6h_Donor1	0	IFNGolgiPlug_6h	TNK	Donor1	3.39804e-05	7.84582e-05
ControlGolgiPlug_6h_Donor2	0	ControlGolgiPlug_6h	TNK	Donor2	2.72524e-05	6.77344e-05
ControlGolgiPlug_6h_Donor3	0	ControlGolgiPlug_6h	TNK	Donor3	2.08556e-05	4.90015e-05
PMAGolgiPlug_6h_Donor2	0	PMAGolgiPlug_6h	TNK	Donor2	0.000562985	7.80986e-05
PMAGolgiPlug_6h_Donor3	0.000230569	PMAGolgiPlug_6h	M	Donor3	0	0.000250659
LPSGolgiPlug_6h_Donor2	0.0116567	LPSGolgiPlug_6h	M	Donor2	0	0.000280144
LPSGolgiPlug_6h_Donor3	0.0106274	LPSGolgiPlug_6h	M	Donor3	0	0.000505335
PMAGolgiPlug_6h_Donor1	0.000406364	PMAGolgiPlug_6h	M	Donor1	0	0.000312909
IFNGolgiPlug_6h_Donor3	0.00156987	IFNGolgiPlug_6h	M	Donor3	0	0.00143629
ControlGolgiPlug_6h_Donor1	0.000357541	ControlGolgiPlug_6h	M	Donor1	0	0.000521122
LPSGolgiPlug_6h_Donor1	0.0111761	LPSGolgiPlug_6h	M	Donor1	0	0.000196175
IFNGolgiPlug_6h_Donor2	0.000374586	IFNGolgiPlug_6h	M	Donor2	0	0.00158683
IFNGolgiPlug_6h_Donor1	0.000648748	IFNGolgiPlug_6h	M	Donor1	0	0.00148869
ControlGolgiPlug_6h_Donor2	0.000670851	ControlGolgiPlug_6h	M	Donor2	0	0.000284471
ControlGolgiPlug_6h_Donor3	0.00138828	ControlGolgiPlug_6h	M	Donor3	0	0.000399224
PMAGolgiPlug_6h_Donor2	0.000483837	PMAGolgiPlug_6h	M	Donor2	0	0.000288583

## Sheet: d_expiMap
Column1	Mac_LPS-IFNG_invitro_response	Condition	annotation	Donor	T_tcr-activation	all_type-II-ifn-response
ControlGolgiPlug_6h_Donor1	0.105784	ControlGolgiPlug_6h	BP	Donor1	-0.829573	-1.18427
ControlGolgiPlug_6h_Donor2	-0.0374647	ControlGolgiPlug_6h	BP	Donor2	-0.67388	-0.673231
ControlGolgiPlug_6h_Donor3	-0.0441083	ControlGolgiPlug_6h	BP	Donor3	-0.915625	-1.40548
ControlGolgiPlug_6h_Donor1	0.0156809	ControlGolgiPlug_6h	TNK	Donor1	-1.08158	-0.685214
ControlGolgiPlug_6h_Donor2	0.0436451	ControlGolgiPlug_6h	TNK	Donor2	-0.98614	-0.25675
ControlGolgiPlug_6h_Donor3	0.0577009	ControlGolgiPlug_6h	TNK	Donor3	-0.997981	-0.452441
ControlGolgiPlug_6h_Donor1	-0.000774983	ControlGolgiPlug_6h	M	Donor1	-0.940178	-1.0243
ControlGolgiPlug_6h_Donor2	-0.0431448	ControlGolgiPlug_6h	M	Donor2	-0.911568	-0.545303
ControlGolgiPlug_6h_Donor3	-0.0481322	ControlGolgiPlug_6h	M	Donor3	-0.452393	-0.953321
IFNGolgiPlug_6h_Donor1	0.118143	IFNGolgiPlug_6h	BP	Donor1	-1.0175	-0.465807
IFNGolgiPlug_6h_Donor3	0.139421	IFNGolgiPlug_6h	BP	Donor3	-1.01891	-0.161926
IFNGolgiPlug_6h_Donor2	-0.175682	IFNGolgiPlug_6h	BP	Donor2	-0.894696	0.313734
IFNGolgiPlug_6h_Donor1	0.0680565	IFNGolgiPlug_6h	TNK	Donor1	-0.914699	-0.598672
IFNGolgiPlug_6h_Donor3	-0.0406403	IFNGolgiPlug_6h	TNK	Donor3	-0.795065	-0.0860073
IFNGolgiPlug_6h_Donor2	-0.08322	IFNGolgiPlug_6h	TNK	Donor2	-0.96198	-0.425715
IFNGolgiPlug_6h_Donor1	0.0722091	IFNGolgiPlug_6h	M	Donor1	-0.874868	-0.937681
IFNGolgiPlug_6h_Donor3	-0.0858856	IFNGolgiPlug_6h	M	Donor3	-0.629497	-0.21919
IFNGolgiPlug_6h_Donor2	0.217112	IFNGolgiPlug_6h	M	Donor2	-0.843098	-0.412871
LPSGolgiPlug_6h_Donor1	0.201024	LPSGolgiPlug_6h	BP	Donor1	-0.548925	-0.436545
LPSGolgiPlug_6h_Donor3	-0.170392	LPSGolgiPlug_6h	BP	Donor3	-0.911024	-0.175496
LPSGolgiPlug_6h_Donor2	-0.054407	LPSGolgiPlug_6h	BP	Donor2	-0.587064	-0.227133
LPSGolgiPlug_6h_Donor1	-0.0310601	LPSGolgiPlug_6h	TNK	Donor1	-0.58461	-0.280665
LPSGolgiPlug_6h_Donor3	0.0736769	LPSGolgiPlug_6h	TNK	Donor3	-1.03959	0.0550624
LPSGolgiPlug_6h_Donor2	-0.114372	LPSGolgiPlug_6h	TNK	Donor2	-0.848003	-0.0199427
LPSGolgiPlug_6h_Donor1	-0.0702621	LPSGolgiPlug_6h	M	Donor1	1.46789	-0.883887
LPSGolgiPlug_6h_Donor3	0.137636	LPSGolgiPlug_6h	M	Donor3	1.42192	-0.606514
LPSGolgiPlug_6h_Donor2	0.0833795	LPSGolgiPlug_6h	M	Donor2	1.6305	-0.00705105
PMAGolgiPlug_6h_Donor3	-0.14231	PMAGolgiPlug_6h	BP	Donor3	0.414678	-0.385898
PMAGolgiPlug_6h_Donor1	0.327444	PMAGolgiPlug_6h	BP	Donor1	0.922854	-0.260698
PMAGolgiPlug_6h_Donor2	0.15259	PMAGolgiPlug_6h	BP	Donor2	0.855366	-0.0222542
PMAGolgiPlug_6h_Donor3	0.0295164	PMAGolgiPlug_6h	TNK	Donor3	1.70336	0.771292
PMAGolgiPlug_6h_Donor1	-0.0400182	PMAGolgiPlug_6h	TNK	Donor1	1.67623	0.379261
PMAGolgiPlug_6h_Donor2	0.066845	PMAGolgiPlug_6h	TNK	Donor2	2.53867	1.07787
PMAGolgiPlug_6h_Donor3	0.110035	PMAGolgiPlug_6h	M	Donor3	0.331898	0.174154
PMAGolgiPlug_6h_Donor1	0.0953934	PMAGolgiPlug_6h	M	Donor1	0.345043	0.179736
PMAGolgiPlug_6h_Donor2	0.0792109	PMAGolgiPlug_6h	M	Donor2	0.720608	0.521924

## Sheet: d_Slalom
																		10-X-Mac_LPS-IFNG_invitro_response	Condition	annotation	Donor	12-X-T_tcr-activation	5-X-all_type-II-ifn-response
																	LPSGolgiPlug_6h_Donor3	-0.712109	LPSGolgiPlug_6h	M	Donor3	-0.179221	-0.754454
																	PMAGolgiPlug_6h_Donor1	-1.04169	PMAGolgiPlug_6h	M	Donor1	-0.456702	0.291349
																	PMAGolgiPlug_6h_Donor2	-1.10868	PMAGolgiPlug_6h	M	Donor2	-0.548832	0.0565366
																	IFNGolgiPlug_6h_Donor2	-0.0895348	IFNGolgiPlug_6h	M	Donor2	-0.127182	0.490426
																	ControlGolgiPlug_6h_Donor2	-0.220858	ControlGolgiPlug_6h	M	Donor2	-0.253686	-0.950971
																	ControlGolgiPlug_6h_Donor3	-0.229708	ControlGolgiPlug_6h	M	Donor3	-0.23435	-0.751283
																	IFNGolgiPlug_6h_Donor3	-0.184296	IFNGolgiPlug_6h	M	Donor3	-0.163604	-0.144764
																	LPSGolgiPlug_6h_Donor1	-0.786889	LPSGolgiPlug_6h	M	Donor1	0.0345419	-1.53199
																	IFNGolgiPlug_6h_Donor1	0.0185166	IFNGolgiPlug_6h	M	Donor1	-0.114215	-0.0981126
																	PMAGolgiPlug_6h_Donor3	-1.20506	PMAGolgiPlug_6h	M	Donor3	-0.713069	-0.0963234
																	LPSGolgiPlug_6h_Donor2	-0.953731	LPSGolgiPlug_6h	M	Donor2	-0.126116	-1.40378
																	ControlGolgiPlug_6h_Donor1	-0.00863418	ControlGolgiPlug_6h	M	Donor1	-0.179094	-0.507198
																	LPSGolgiPlug_6h_Donor3	-0.378338	LPSGolgiPlug_6h	BP	Donor3	-0.272741	1.61167
																	PMAGolgiPlug_6h_Donor1	-0.523302	PMAGolgiPlug_6h	BP	Donor1	-0.533186	1.50599
																	PMAGolgiPlug_6h_Donor2	-0.55664	PMAGolgiPlug_6h	BP	Donor2	-0.604439	1.66399
																	IFNGolgiPlug_6h_Donor2	-0.521215	IFNGolgiPlug_6h	BP	Donor2	-0.308456	2.3415
																	ControlGolgiPlug_6h_Donor2	-0.625485	ControlGolgiPlug_6h	BP	Donor2	-0.361158	1.71859
																	ControlGolgiPlug_6h_Donor3	-0.439693	ControlGolgiPlug_6h	BP	Donor3	-0.466635	2.75732
																	IFNGolgiPlug_6h_Donor3	-0.56163	IFNGolgiPlug_6h	BP	Donor3	-0.365837	1.78221
																	LPSGolgiPlug_6h_Donor1	-0.31963	LPSGolgiPlug_6h	BP	Donor1	-0.259813	1.39949
																	IFNGolgiPlug_6h_Donor1	-0.478079	IFNGolgiPlug_6h	BP	Donor1	-0.256276	2.77343
																	PMAGolgiPlug_6h_Donor3	-0.577113	PMAGolgiPlug_6h	BP	Donor3	-0.645496	1.93959
																	LPSGolgiPlug_6h_Donor2	-0.326243	LPSGolgiPlug_6h	BP	Donor2	-0.250082	2.46991
																	ControlGolgiPlug_6h_Donor1	-0.57	ControlGolgiPlug_6h	BP	Donor1	-0.354762	2.02285
																	LPSGolgiPlug_6h_Donor3	-0.166953	LPSGolgiPlug_6h	TNK	Donor3	-0.165127	-0.359205
																	PMAGolgiPlug_6h_Donor1	0.17976	PMAGolgiPlug_6h	TNK	Donor1	-0.0184462	-0.569759
																	PMAGolgiPlug_6h_Donor2	0.373325	PMAGolgiPlug_6h	TNK	Donor2	1.21093	-0.455945
																	IFNGolgiPlug_6h_Donor2	-0.385308	IFNGolgiPlug_6h	TNK	Donor2	-0.274664	-0.288858
																	ControlGolgiPlug_6h_Donor2	-0.390633	ControlGolgiPlug_6h	TNK	Donor2	-0.264834	-0.00119957
																	ControlGolgiPlug_6h_Donor3	-0.437275	ControlGolgiPlug_6h	TNK	Donor3	-0.258316	-0.197356
																	IFNGolgiPlug_6h_Donor3	-0.41831	IFNGolgiPlug_6h	TNK	Donor3	-0.238779	-0.0256405
																	LPSGolgiPlug_6h_Donor1	-0.213232	LPSGolgiPlug_6h	TNK	Donor1	-0.129782	-0.265373
																	IFNGolgiPlug_6h_Donor1	-0.394945	IFNGolgiPlug_6h	TNK	Donor1	-0.204776	-0.0596915
																	PMAGolgiPlug_6h_Donor3	0.203078	PMAGolgiPlug_6h	TNK	Donor3	0.141691	-0.340639
																	LPSGolgiPlug_6h_Donor2	-0.13051	LPSGolgiPlug_6h	TNK	Donor2	-0.178949	-0.237355
																	ControlGolgiPlug_6h_Donor1	-0.44077	ControlGolgiPlug_6h	TNK	Donor1	-0.251331	-0.32821
