# Supplementary material for: Supervised discovery of interpretable gene programs from single-cell data
Source: Nat Biotechnol. 2023 Sep 21;42(7):1084–95. doi: 10.1038/s41587-023-01940-3 (PMC10958532; doi:10.1038/s41587-023-01940-3)
Supplement: Supplementary file 5 — Statistical source data. [file 41587_2023_1940_MOESM5_ESM.xlsx]

## Sheet: b
	0	1	celltype
JUQ105_GAGCAGAAGTGTTTGC-1	79.3945	12.7813	MDC
JUQ119_CGGACACTCAGGCCCA-1	-28.9483	67.7563	NK
JUQ119_CGATTGACAGACAAGC-1	-62.5317	36.0472	plasma
JUQ042_CAGCAGCGTTACGTCA-1	29.7581	6.86807	CD4_T
JUQ069_AGCGTCGCATCCCATC-1	-29.9176	-34.3981	CD4_T
JUQ060_GCGCAACGTCGCATCG-1	19.7271	13.0199	CD4_T
JUQ088_GCCTCTATCTTCGAGA-1	-2.82886	36.8181	CD8_T
JUQ050_GCATGTAAGAGCTGGT-1	57.8107	45.1377	DC
JUQ059_TTGGAACGTCTCTCTG-1	45.1443	15.6171	MDC
JUQ066_CACATTTTCAGCATGT-1	57.3643	40.4151	DC
JUQ024_AAGCCGCAGGAGCGAG-1	18.963	9.2432	CD4_T
JUQ121_ACACTGACAGCGTAAG-1	-78.3346	-2.14646	mast
JUQ057_CAAGTTGAGACAAAGG-1	18.4966	-21.0048	CD4_T
JUQ066_CGTTGGGGTTCCACAA-1	21.0886	63.3392	CD8_T
JUQ053_TGTCCCAAGGGTCGAT-1	-17.5237	42.6335	CD8_T
JUQ067_TACACGATCAGCACAT-1	-48.2259	-2.89908	CD8_T
JUQ030_AGTGTCAGTGATAAGT-1	-25.2316	5.28099	CD8_T
JUQ061_GGATTACGTTAAGAAC-1	-33.4035	25.2456	gdT
JUQ025_CACCACTGTGGCAAAC-1	28.4903	24.123	CD4_T
JUQ066_TTCTCAAAGGTGATAT-1	29.4806	51.899	CD8_T
JUQ056_GAACATCCATTCCTGC-1	-48.1649	-22.7112	B_memory
JUQ111_CCGGGATAGTAGCGGT-1	57.7176	-33.6774	MDC
JUQ057_GGCGTGTCAGGGAGAG-1	-30.6535	-57.5522	CD4_T
JUQ027_ACGGGCTCAGGTTTCA-1	-30.5466	-57.1926	CD4_T
JUQ068_CTTGGCTTCGTAGGAG-1	12.4554	-28.2397	CD4_T
JUQ044_GTCGTAATCCAACCAA-1	12.0223	6.80272	Treg
JUQ042_AAGGCAGAGCGTCAAG-1	22.0957	-44.1808	Treg
JUQ027_TTTACTGGTACGACCC-1	-29.3269	-59.0825	CD4_T
JUQ040_TCGGTAACAGGTTTCA-1	-1.07164	-39.466	CD4_T
JUQ069_TACGGTAAGACTAGGC-1	78.9672	3.56995	MDC
JUQ067_CTACGTCGTAAGTAGT-1	-23.0023	-55.2194	CD4_T
JUQ057_GCGACCAGTTGCCTCT-1	-18.4973	24.418	CD8_T
JUQ069_CTCGGAGAGGCAATTA-1	44.6593	-10.731	CD8_T
JUQ058_TACGGGCAGACACTAA-1	48.9755	24.1329	MDC
JUQ067_TCGGTAAAGGTAGCTG-1	-53.9066	-30.6271	B_memory
JUQ057_ACTGAGTAGGTGGGTT-1	-14.8513	54.2277	CD8_T
JUQ033_TATCTCACACGGCTAC-1	5.65452	14.1116	CD8_T
JUQ056_CACACTCCAGCTTAAC-1	-63.6017	52.4622	plasma
JUQ102_TGGCGCAAGCGTCAAG-1	-20.3042	-32.0496	B_GC
JUQ042_CGTGAGCGTTTAGGAA-1	-64.3847	-29.4034	B_memory
JUQ102_ACTTTCATCTGCTTGC-1	37.683	-17.0964	CD4_T
JUQ101_GATCTAGAGCTGGAAC-1	-42.8445	-32.2624	B_memory
JUQ108_TGCTGCTGTGTTGGGA-1	23.9461	7.28665	CD4_T
JUQ049_GATCGATTCTTACCGC-1	-40.9185	-4.06423	CD4_T
JUQ104_ACGGCCACAGGTCCAC-1	53.9752	-3.54589	MDC
JUQ039_GCGACCACATTCTTAC-1	13.9429	-15.4798	CD4_T
JUQ091_ATCCGAAAGAAACCTA-1	22.7557	4.85984	CD4_T
JUQ108_GCTCTGTCACACCGCA-1	15.8405	12.4548	CD4_T
JUQ050_CACACAAAGTTGCAGG-1	-23.4683	0.00299086	CD8_T
JUQ047_GCACTCTGTCCAACTA-1	84.3708	15.3979	MDC
JUQ066_GTGTGCGCACATGGGA-1	7.51698	-59.5878	Treg
JUQ067_CGTCAGGAGTTGAGAT-1	0.130156	46.803	CD8_T
JUQ057_ACTGAGTAGAGGTTAT-1	35.7612	-25.1207	CD4_T
JUQ066_TACCTATAGGCTAGAC-1	1.96325	-4.44965	CD8_T
JUQ069_GCATACACATTATCTC-1	76.2349	-2.64706	MDC
JUQ101_GTTACAGTCAGTTCGA-1	-59.0754	-43.2663	B_naive
JUQ067_CGCGTTTAGTTACCCA-1	-56.0438	-33.9948	B_memory
JUQ042_ATGAGGGAGGAGCGTT-1	7.84371	45.1973	CD8_T
JUQ091_GCAGTTATCACCTTAT-1	28.9571	21.3315	CD4_T
JUQ040_GACCTGGGTGCTCTTC-1	62.8683	46.7976	DC
JUQ053_CCGTGGAGTCCATCCT-1	16.0216	-19.9235	CD4_T
JUQ101_CGATGGCAGAACAATC-1	8.37662	49.1317	CD8_T
JUQ027_CGATTGATCTGCAAGT-1	-42.2261	3.40274	CD8_T
JUQ036_CATCGAATCGTGGACC-1	55.7259	21.7345	MDC
JUQ057_AAGACCTGTTCCTCCA-1	-61.5079	-24.099	B_memory
JUQ039_CCCAGTTCAAACTGCT-1	3.66024	26.4904	CD4_T
JUQ031_CTCACACAGCTAGGCA-1	-28.2101	14.3777	CD8_T
JUQ031_ACACCCTCAAGAGGCT-1	47.9037	-49.2997	pDC
JUQ027_CCATGTCGTACCGGCT-1	3.66797	45.2058	CD8_T
JUQ092_ACTGCTCGTACAGCAG-1	40.4696	-24.2206	CD4_T
JUQ044_CAACCTCCAATCAGAA-1	12.3063	-40.0504	Treg
JUQ040_TAGTGGTGTAAAGGAG-1	48.9498	28.4457	MDC
JUQ069_GCACTCTTCGAACTGT-1	-11.7189	26.6641	CD8_T
JUQ053_AACTGGTAGGTAGCTG-1	-35.7717	-55.0904	CD4_T
JUQ030_CTTAACTTCTTCAACT-1	-14.0583	-11.0562	CD8_T
JUQ026_CAGCGACGTACATCCA-1	17.0478	-57.4699	Treg
JUQ095_TCAGGATTCTCGTTTA-1	41.3562	46.6695	MDC
JUQ069_AAGTCTGGTAAGAGAG-1	79.7292	4.34853	MDC
JUQ040_ATTATCCTCCAAGCCG-1	-0.89206	-38.7857	CD4_T
JUQ031_TTTACTGTCTAGCACA-1	72.4035	29.6411	DC
JUQ069_TACCTTAAGGCTACGA-1	18.7455	62.1026	CD8_T
JUQ102_TGTGGTATCTCGCATC-1	76.8022	4.64623	MDC
JUQ027_TCCACACGTAAGGGAA-1	-27.9611	-64.9622	CD4_T
JUQ036_TGGACGCAGACGCACA-1	-34.3822	-53.6985	CD4_T
JUQ050_GCGGGTTCACCGTTGG-1	22.4122	18.3692	CD4_T
JUQ036_TTTCCTCCAGTGAGTG-1	6.43256	-78.9883	CD4_T
JUQ066_ATCTGCCAGGGAGTAA-1	-31.4672	-35.7034	CD4_T
JUQ057_CGTCAGGAGATCGATA-1	32.2015	-36.9198	CD4_T
JUQ122_CGACTTCCAGACGCTC-1	74.0573	-18.1164	MDC
JUQ036_AGCATACAGAATTCCC-1	-44.3059	-31.8657	B_memory
JUQ030_GACGCGTAGTGTACCT-1	6.48162	-30.3314	CD4_T
JUQ027_GACGGCTTCACGCGGT-1	-31.7246	-62.0969	CD4_T
JUQ070_CAGAATCTCTTGGGTA-1	-22.031	24.5624	CD8_T
JUQ027_GTCACGGGTCTAGAGG-1	-15.655	52.5372	CD8_T
JUQ105_TAGGCATCAGACAAGC-1	-65.5257	36.8534	plasma
JUQ119_CTAATGGTCCCAAGTA-1	1.09264	29.4397	CD8_T
JUQ030_ACACTGACAAAGGTGC-1	-51.4705	12.9714	CD8_T
JUQ026_TGCGGGTCACCCATGG-1	-24.4328	-61.0418	Treg
JUQ108_CACACCTCAATCCGAT-1	30.7369	-17.3355	CD4_T
JUQ031_GGATTACAGAGAACAG-1	3.13939	45.9628	CD8_T
JUQ060_GGAACTTTCCAAGTAC-1	-34.2904	15.1109	CD8_T
JUQ049_AGAATAGAGTCAATAG-1	-40.5704	-9.00156	CD8_T
JUQ088_TGTCCCATCCTCAATT-1	-57.3447	-30.5617	B_memory
JUQ044_GTGCGGTAGACTCGGA-1	29.8104	-28.0055	CD4_T
JUQ105_CCCAGTTGTTCGAATC-1	9.8858	-48.0245	CD4_T
JUQ088_GGGTTGCGTCGAAAGC-1	15.9327	-66.3785	Treg
JUQ120_ATCCGAAGTCTAGCCG-1	27.7588	7.67524	CD4_T
JUQ047_TAAGAGACATATACCG-1	45.5968	39.0624	MDC
JUQ040_CGCGTTTGTGGGTATG-1	-44.6145	-6.98738	CD8_T
JUQ088_ACGCAGCTCATCGGAT-1	19.8159	-29.3998	CD4_T
JUQ046_TTCCCAGTCTGAGTGT-1	-39.8485	-1.8305	CD8_T
JUQ031_TTAACTCTCAGGCAAG-1	6.54238	41.4825	CD8_T
JUQ108_CAAGGCCAGCCCTAAT-1	25.6915	-12.1515	CD4_T
JUQ102_TGCTGCTAGAACTGTA-1	74.7081	6.01254	MDC
JUQ073_GGGCATCAGCCGATTT-1	-13.9868	-32.9968	Treg
JUQ067_TGGGAAGAGTCCATAC-1	60.2211	7.02837	MDC
JUQ120_GTACTTTAGAGCTGGT-1	78.4294	13.2856	DC
JUQ027_GAATAAGCAGTTAACC-1	-21.382	31.3506	CD8_T
JUQ044_GCCTCTAAGATAGCAT-1	25.8104	-31.031	CD4_T
JUQ042_GTTCGGGTCGTACGGC-1	42.3027	-29.6017	CD4_T
JUQ107_GGTATTGCATTACCTT-1	23.5697	-48.7435	Treg
JUQ033_GGACATTCACACTGCG-1	-34.4891	-12.3356	CD8_T
JUQ026_ACTGATGGTATTCTCT-1	-18.209	32.0301	CD8_T
JUQ097_CCATTCGTCGCATGGC-1	29.0962	-22.2103	CD4_T
JUQ107_GATCAGTTCCGTCAAA-1	78.361	0.242155	MDC
JUQ108_TACGGGCAGTGCGTGA-1	28.0592	-15.176	CD4_T
JUQ066_GATCTAGCAGATGGCA-1	39.5032	-7.44318	CD8_T
JUQ111_ACAGCCGAGGACAGCT-1	26.4991	-12.0362	CD4_T
JUQ036_GTGGGTCAGTAGCCGA-1	8.61234	-61.2174	Treg
JUQ027_TGACGGCCAAGGCTCC-1	-4.63096	31.9012	CD8_T
JUQ091_GCACTCTAGCAATATG-1	13.4708	-79.9885	Treg
JUQ067_TGGCTGGCAGTCTTCC-1	68.1853	9.92107	MDC
JUQ095_CCTACCAGTATAAACG-1	41.3966	46.7581	MDC
JUQ073_TCACAAGAGTGTCCAT-1	9.5046	42.7906	CD8_T
JUQ024_TACTCATGTCAATGTC-1	-7.56671	11.82	CD8_T
JUQ088_AAGGCAGAGTCCGTAT-1	-62.4394	-46.116	B_naive
JUQ036_AACTGGTAGTGAACGC-1	-78.0969	27.8506	plasma
JUQ107_ATGAGGGAGCTGAAAT-1	-34.1108	54.6771	NK
JUQ085_GACGTTACACAAGACG-1	33.3369	-2.14785	CD8_T
JUQ047_ACATACGGTGTGGTTT-1	-15.4002	10.0738	CD8_T
JUQ067_GTGTGCGAGGAATCGC-1	-39.384	6.88532	CD8_T
JUQ026_AGTCTTTTCGAATGGG-1	-45.4381	2.65619	CD8_T
JUQ088_TTAGTTCGTAAGTGTA-1	10.8734	-7.23564	CD4_T
JUQ066_GCACATAAGGCATGGT-1	1.40525	-10.6437	CD8_T
JUQ105_AAAGCAATCTCTGCTG-1	5.45047	39.1231	CD8_T
JUQ118_TACACGAGTTGGACCC-1	4.91839	51.9987	CD8_T
JUQ044_ATCACGAAGGTGATTA-1	20.2018	-48.889	Treg
JUQ053_ATAACGCGTATGAATG-1	-35.4903	53.4921	NK
JUQ101_ACACCGGGTTACAGAA-1	44.8518	-51.3805	pDC
JUQ092_ACATCAGTCTATGTGG-1	65.6797	39.8715	DC
JUQ052_TATGCCCGTGCGAAAC-1	2.15443	27.9794	CD8_T
JUQ066_AACTTTCCAAGTCATC-1	-29.1928	67.273	NK
JUQ027_CATTCGCCATGGATGG-1	-40.0747	55.3432	NK
JUQ033_GGGTTGCAGCTGCAAG-1	-33.033	5.76389	CD8_T
JUQ056_TGGGCGTCATCCGCGA-1	-18.2326	23.6471	CD8_T
JUQ070_CATCCACCACGGTAGA-1	-21.0732	-45.7352	CD4_T
JUQ106_GGCGTGTGTACATCCA-1	52.3552	-4.02729	MDC
JUQ066_CGTCACTGTTCCGTCT-1	27.8753	44.4261	CD8_T
JUQ097_GACAGAGTCATGTGGT-1	13.5328	26.4257	CD8_T
JUQ036_TAGTTGGTCTGTTTGT-1	-12.0974	-59.7203	CD4_T
JUQ067_CAACCAAGTAGGAGTC-1	8.82675	-31.0988	CD4_T
JUQ053_AAATGCCGTAAATGAC-1	21.27	-21.0301	CD4_T
JUQ066_AACGTTGTCTGCTGCT-1	22.5832	62.223	CD8_T
JUQ036_CAGTAACTCCTAAGTG-1	49.3309	28.0074	MDC
JUQ093_TCGCGAGGTCTAGCGC-1	37.5552	-30.0625	Treg
JUQ057_TTTGCGCTCAGGCCCA-1	-37.1615	50.0028	NK
JUQ060_GCTCTGTCATGTCGAT-1	-76.0589	5.19327	mast
JUQ053_GCTCCTAAGCTCCTTC-1	-9.15864	7.62202	CD8_T
JUQ093_GCATGATTCATTGCGA-1	17.4413	25.7536	CD8_T
JUQ027_CCTATTAGTGACCAAG-1	-11.9061	55.2933	CD8_T
JUQ070_GAATAAGCAGGTCTCG-1	7.79267	-57.6939	CD4_T
JUQ031_GCATGCGCACCAGGCT-1	-28.0104	20.3313	CD8_T
JUQ097_AGAATAGTCAATCTCT-1	-6.51075	13.5908	CD8_T
JUQ066_CTTTGCGAGGCGCTCT-1	23.6624	63.5369	CD8_T
JUQ066_CAGTAACGTTTGGCGC-1	21.9951	48.608	CD8_T
JUQ082_AAATGCCCAGGGTATG-1	69.1295	-26.3585	MDC
JUQ070_GCTGCAGCACGCTTTC-1	-23.2335	-47.6037	CD4_T
JUQ101_GATGAAAGTCCGAACC-1	20.1913	25.8842	CD8_T
JUQ095_TCTCTAACACCTCGGA-1	27.135	-32.4395	CD4_T
JUQ068_ACTGTCCAGTTATCGC-1	11.7492	-76.9584	Treg
JUQ036_ACACTGACAGCGTTCG-1	-78.1349	28.56	plasma
JUQ060_CCCATACCAAAGCGGT-1	-73.8523	0.0348996	mast
JUQ060_CATCGGGTCTGCTGCT-1	-68.4515	-31.6059	B_memory
JUQ038_GAAACTCTCCTGCCAT-1	55.9587	18.7836	MDC
JUQ105_GTGCAGCCAGTAACGG-1	19.9362	-55.2651	Treg
JUQ024_CACAGGCGTTGGAGGT-1	-20.7944	20.152	CD8_T
JUQ036_TGAAAGAGTGCATCTA-1	-56.4256	-40.0045	B_memory
JUQ041_ACGCCAGAGAAACGCC-1	22.9996	-59.0846	Treg
JUQ053_TGTTCCGAGGCTAGGT-1	-61.9778	52.0798	plasma
JUQ091_GACCAATTCTACCAGA-1	15.8145	-59.5	Treg
JUQ101_CAGCGACGTCTGGTCG-1	16.1432	30.6993	CD8_T
JUQ027_CCGTACTTCTGCCCTA-1	35.805	4.51042	CD4_T
JUQ038_CAAGTTGTCCAGAGGA-1	-41.0359	-20.974	CD8_T
JUQ070_TTTATGCCACCCATTC-1	-45.7888	-0.317364	CD8_T
JUQ039_ACACCCTGTGATGTGG-1	-43.802	-29.0993	B_memory
JUQ027_ACATGGTCAAATACAG-1	-25.1604	-54.3251	CD4_T
JUQ067_AATCCAGAGTACACCT-1	-14.3837	-13.8139	CD4_T
JUQ056_GGGCACTAGGCATGTG-1	1.42655	18.8652	CD8_T
JUQ088_TGCGGGTTCATCGATG-1	-0.847897	34.6738	CD8_T
JUQ067_TGCTACCGTGTAATGA-1	2.5759	5.09752	CD8_T
JUQ102_AAGCCGCCAACTGCGC-1	22.3179	22.6393	CD8_T
JUQ090_ACATCAGGTACTCTCC-1	45.0536	46.8532	MDC
JUQ031_GGCGACTGTATTACCG-1	20.1037	2.76042	CD4_T
JUQ070_AAATGCCTCCTTTACA-1	8.95045	47.7372	CD8_T
JUQ101_GCCAAATAGCGATTCT-1	7.46713	40.2422	CD8_T
JUQ059_ACTGTCCCAAGCGATG-1	-25.8557	-27.3128	CD4_T
JUQ119_GATGAAACAAAGGAAG-1	-12.2266	63.5258	CD8_T
JUQ033_GCTCTGTTCAACCATG-1	-14.5592	42.0844	CD8_T
JUQ039_ATCATCTCAAGGTTTC-1	56.4783	-41.7366	MDC
JUQ027_GGACGTCAGAAGGTGA-1	-13.0123	55.5718	CD8_T
JUQ060_AGGCCACTCAGTTAGC-1	-6.49853	47.2009	CD8_T
JUQ038_GACGTGCGTGCTCTTC-1	-42.4079	41.6391	gdT
JUQ040_CTAGTGAAGTTTGCGT-1	3.7579	-28.7264	CD8_T
JUQ088_ACTGAGTGTTCGTCTC-1	-62.4349	-44.6004	B_naive
JUQ088_CAGCAGCCATATACCG-1	-27.0776	6.65689	CD8_T
JUQ119_GCAGTTATCAACACTG-1	19.0457	3.00486	CD4_T
JUQ088_GAGCAGAAGACCTAGG-1	7.39246	33.8478	CD8_T
JUQ033_TTCTCCTGTGGCGAAT-1	69.0095	2.09641	MDC
JUQ073_CACCTTGTCGGTGTTA-1	9.60583	49.746	CD8_T
JUQ108_ACCAGTACATCGTCGG-1	27.7051	-18.2433	CD4_T
JUQ033_GGAACTTGTAGCTAAA-1	56.2419	13.206	MDC
JUQ057_CATCCACGTTAGATGA-1	33.1709	-9.458	CD4_T
JUQ068_AGCGTATGTTACGCGC-1	-27.6719	7.7996	CD8_T
JUQ038_GGATGTTGTCAAAGCG-1	-41.8265	40.5884	gdT
JUQ025_CAAGATCTCCAGAAGG-1	25.5437	5.87549	CD4_T
JUQ103_ACCTTTACATCCCACT-1	41.4268	42.5358	MDC
JUQ057_TCAGCAAAGGCTCTTA-1	16.8882	-18.2382	CD4_T
JUQ066_CATCGGGCACAACGCC-1	28.3331	-56.3303	Treg
JUQ066_TGTCCCAGTAGATTAG-1	-27.5042	56.1441	NK
JUQ031_GCTGCAGAGTCGAGTG-1	13.1853	1.87712	CD4_T
JUQ107_CTGGTCTGTGTCAATC-1	14.0598	-78.6264	Treg
JUQ070_CTACGTCGTAGCGATG-1	-23.2198	-47.5517	CD4_T
JUQ091_TCACGAACATGTCTCC-1	-42.1921	-32.9679	B_memory
JUQ030_TGGCGCAAGATGTAAC-1	-11.5735	2.60635	CD8_T
JUQ036_ACGCAGCGTAGGACAC-1	-41.292	27.7444	CD8_T
JUQ031_TGACTAGTCGAACGGA-1	-16.9875	-17.715	CD4_T
JUQ101_CTACCCAAGTGTTAGA-1	33.0857	-21.4057	CD4_T
JUQ042_TCCCGATCATTCCTGC-1	13.3249	-57.2315	Treg
JUQ104_TAAGAGAAGCGAAGGG-1	63.67	-4.20469	MDC
JUQ104_GAACCTATCTTTCCTC-1	54.2544	46.1403	DC
JUQ111_TGCGTGGGTACTCTCC-1	58.2424	-31.5234	MDC
JUQ108_CGCTATCAGGAGTAGA-1	30.6478	-24.9382	CD4_T
JUQ102_GGCTGGTAGCTCCTTC-1	2.91807	23.1251	CD8_T
JUQ070_GGGCATCAGCGCCTCA-1	-40.3933	2.74058	CD8_T
JUQ105_CGGACGTTCCCAAGAT-1	78.4721	18.1198	MDC
JUQ056_CGTTAGATCGTAGGAG-1	-2.46793	21.3039	CD8_T
JUQ067_GACTGCGTCACAACGT-1	-39.2257	-8.36774	CD8_T
JUQ031_GCGCCAATCGCTTAGA-1	-26.5444	20.5259	CD8_T
JUQ111_CTCTACGGTCTTCTCG-1	-7.11334	67.8618	CD8_T
JUQ088_TTAGTTCAGAGACTAT-1	-56.0064	-34.7382	B_memory
JUQ070_TGAGCCGAGCGATGAC-1	9.19786	-14.3351	CD4_T
JUQ101_ATAAGAGTCCAGAGGA-1	-65.5402	-34.7909	B_naive
JUQ031_CCACTACGTCAAAGAT-1	-21.793	-2.91487	CD8_T
JUQ038_ACTGCTCGTCTCAACA-1	-70.0438	25.1095	plasma
JUQ036_ACTGATGCAGCCAGAA-1	-15.4035	-57.0804	CD4_T
JUQ101_AGCTCTCTCGCCTGTT-1	-8.59823	-6.72205	CD8_T
JUQ067_GGGACCTTCCAAGTAC-1	56.3571	30.1856	MDC
JUQ024_TGCCAAAAGACTAGAT-1	5.27922	35.1518	CD8_T
JUQ026_TCATTACGTGATGCCC-1	-25.8113	-60.5727	CD4_T
JUQ060_TCAGGTAAGGGCTTGA-1	-7.80498	-48.7911	CD4_T
JUQ067_AACCGCGAGAAGATTC-1	-41.5051	49.5303	gdT
JUQ057_CGGACGTAGACTTTCG-1	33.0386	-24.8268	CD4_T
JUQ042_TGCACCTTCAACACTG-1	6.56597	46.6216	CD8_T
JUQ087_TCTATTGGTATTCGTG-1	18.5994	-17.9555	CD4_T
JUQ056_ACGCAGCAGACGCTTT-1	27.1053	-42.4162	Treg
JUQ069_GTATCTTGTGAAAGAG-1	28.3649	-61.1312	Treg
JUQ067_TTAGTTCAGACAGACC-1	-2.37493	-33.7434	Treg
JUQ038_TTGACTTCATACTCTT-1	71.3869	24.5755	DC
JUQ044_TGACTTTAGACTGTAA-1	6.66572	16.9105	CD8_T
JUQ109_CGAGCACAGGCATTGG-1	-11.0224	66.4529	CD8_T
JUQ057_CTAGCCTAGTACTTGC-1	33.5718	-27.0735	CD4_T
JUQ024_CCACTACGTGGTCCGT-1	16.0937	6.93927	CD4_T
JUQ088_ACCTTTAGTCTTCTCG-1	-75.8634	35.1131	plasma
JUQ027_TTAGTTCGTTGTACAC-1	-13.7676	55.9552	CD8_T
JUQ027_TTGAACGTCATTGCGA-1	53.618	-54.7458	pDC
JUQ057_CTACGTCTCAACACAC-1	-41.3019	-32.761	B_memory
JUQ040_GATGAGGGTCGGGTCT-1	8.18531	-70.203	Treg
JUQ040_CTAGAGTAGAGGTAGA-1	51.7228	21.3085	MDC
JUQ031_AAGGTTCGTATCTGCA-1	-26.0727	3.73459	CD8_T
JUQ118_ATCACGATCCTTGGTC-1	71.24	-8.18936	MDC
JUQ088_TTCTCCTAGAATGTTG-1	-24.1636	-0.706396	CD8_T
JUQ056_ATCGAGTCAAGGACAC-1	8.12591	12.4054	CD8_T
JUQ102_CTGAAACTCTTGTCAT-1	53.1035	3.3886	MDC
JUQ044_CGAGCACAGACAATAC-1	-10.0943	16.0726	CD8_T
JUQ089_TTGCGTCCATGCGCAC-1	10.1113	20.0905	CD8_T
JUQ054_CCACTACCATGGTCTA-1	-29.8453	68.6497	NK
JUQ099_CCCAGTTTCAGCTTAG-1	78.6371	15.0267	DC
JUQ042_CACACCTTCGCCATAA-1	-4.52723	16.6923	CD8_T
JUQ069_TTCTCCTGTCGCATAT-1	26.1318	-54.6685	Treg
JUQ088_GTTTCTACATCGATGT-1	-14.0952	70.4438	CD8_T
JUQ085_GGAGCAACAGGATTGG-1	25.2217	18.6114	CD4_T
JUQ102_GAAGCAGAGCAGACTG-1	3.16172	60.374	CD8_T
JUQ052_TACAGTGAGAGTCTGG-1	-8.98223	5.40275	CD8_T
JUQ044_CCGTACTAGTCTTGCA-1	-80.136	-1.07611	mast
JUQ060_GCAGTTAGTGTCAATC-1	-38.313	13.3295	CD8_T
JUQ105_CGTGTCTCACCGAATT-1	-16.3719	71.1554	CD8_T
JUQ027_GACACGCGTTCCGGCA-1	-44.9938	1.04802	CD8_T
JUQ039_CACACAATCTCCTATA-1	-12.0498	-19.7057	CD4_T
JUQ102_CGGAGTCTCACCTCGT-1	2.67843	60.968	CD8_T
JUQ107_CTGCTGTCACGGCCAT-1	-64.8201	-28.6692	B_memory
JUQ091_ACGCAGCAGGCTAGGT-1	-15.6756	-35.9716	CD4_T
JUQ088_GCAGTTAAGCCCGAAA-1	-61.03	-36.5986	B_naive
JUQ056_TGAGCCGGTCAACATC-1	15.7745	-37.1032	CD4_T
JUQ039_GATCTAGCATCCGGGT-1	3.57021	-21.748	Treg
JUQ070_TTCTCAACATGGTTGT-1	-20.7752	-47.6369	CD4_T
JUQ060_CCCTCCTTCGTCGTTC-1	-33.2294	-23.1931	CD4_T
JUQ088_CTAAGACTCTAACTGG-1	-9.84954	-54.0227	CD4_T
JUQ044_CGTTAGATCAAGGCTT-1	-7.90225	16.3031	CD8_T
JUQ069_CAGGTGCAGCAATCTC-1	27.3664	-55.6417	Treg
JUQ050_TTATGCTAGAGTGACC-1	-4.11027	41.3015	CD8_T
JUQ049_AGCTCTCCACTTACGA-1	63.8781	1.29376	MDC
JUQ106_CGCTTCAGTCGATTGT-1	-31.7034	68.7062	NK
JUQ070_CAACCTCGTCTCTTAT-1	47.1711	30.9295	MDC
JUQ107_CACCTTGTCAGCTCGG-1	10.8926	53.537	CD8_T
JUQ086_TAAGCGTTCAAAGACA-1	11.6003	37.5982	CD8_T
JUQ091_ATTATCCCAAGAAAGG-1	2.34398	-55.0175	Treg
JUQ107_AGGGATGCAAACAACA-1	16.0953	40.3192	CD8_T
JUQ030_TACCTATAGACAAGCC-1	-64.7366	47.5588	plasma
JUQ060_CTAACTTTCACTTACT-1	-78.3573	7.24981	mast
JUQ033_CATATTCTCCTATTCA-1	-50.6331	12.9795	CD8_T
JUQ108_TACTCGCCACGACTCG-1	4.3982	42.1172	CD8_T
JUQ038_CTGGTCTTCTATCGCC-1	-41.578	40.7216	gdT
JUQ047_CGCCAAGAGAAGCCCA-1	-15.9995	67.9525	CD8_T
JUQ057_CGACCTTAGTTGTAGA-1	56.0199	6.14192	MDC
JUQ061_CTGCTGTTCACTTACT-1	51.9582	15.7111	MDC
JUQ027_GCAGTTATCGTTTGCC-1	13.3297	-64.9698	Treg
JUQ057_CTGCTGTGTCGTGGCT-1	50.5878	24.8923	MDC
JUQ124_CTGAAGTCAGCGAACA-1	73.6289	-24.83	MDC
JUQ049_CAGCTAAAGGACCACA-1	-42.0014	-2.63836	CD8_T
JUQ108_GGGCATCGTCTAACGT-1	-69.0498	-39.6416	B_naive
JUQ027_CGTCTACCAATGAAAC-1	77.8157	-4.14022	MDC
JUQ118_CGTTCTGGTATAATGG-1	65.9026	-5.88756	MDC
JUQ054_CATCGAAAGGCACATG-1	55.3506	-4.9884	MDC
JUQ061_AGAGCGAAGATTACCC-1	2.31949	-62.2868	Treg
JUQ038_GTCAAGTTCTCTGAGA-1	-44.3319	39.0011	gdT
JUQ056_ACATACGTCTGTGCAA-1	28.7781	-6.29692	CD4_T
JUQ069_AGCGTATTCCAAATGC-1	23.3754	50.0247	CD8_T
JUQ031_TAGTGGTGTACTCTCC-1	59.2917	-4.21049	MDC
JUQ027_CATTATCCAAGGCTCC-1	76.4326	-5.22654	MDC
JUQ060_CCAGCGAAGCCAGTAG-1	-18.1645	11.9796	CD8_T
JUQ026_CATTATCTCGGTTCGG-1	9.70829	1.77941	CD4_T
JUQ093_GCATGCGAGTGACTCT-1	-57.8766	-23.439	B_memory
JUQ030_TTATGCTCAACTGGCC-1	16.0488	-14.2412	CD4_T
JUQ047_TAGACCATCGTCTGCT-1	12.3871	-35.4242	CD4_T
JUQ111_CTACATTGTGATAAGT-1	-5.72614	64.1706	CD8_T
JUQ057_ACTATCTCACCGGAAA-1	-8.69362	43.8503	CD8_T
JUQ091_TGGGCGTGTTCAGTAC-1	16.2396	25.2303	CD8_T
JUQ102_CTTGGCTTCACGACTA-1	23.7578	-65.0289	Treg
JUQ027_TGTTCCGAGACGCACA-1	-16.8986	10.7358	CD8_T
JUQ069_AGATCTGCAAAGTGCG-1	37.8314	-2.82804	CD8_T
JUQ119_CAGCCGATCTACTTAC-1	-31.9156	67.421	NK
JUQ057_TAGTGGTCAAGCGATG-1	14.3963	39.9909	CD8_T
JUQ066_CTAATGGAGGTGATAT-1	30.8109	50.1412	CD8_T
JUQ056_ACCTTTAAGCGTCTAT-1	-62.0172	50.4935	plasma
JUQ121_CTTAGGAAGAGCTTCT-1	40.3371	47.0728	MDC
JUQ042_CCACGGAGTCTTGATG-1	9.64851	53.992	CD8_T
JUQ067_AGCAGCCGTGCCTGTG-1	-29.2919	-32.141	CD4_T
JUQ089_TCTCTAAGTTCATGGT-1	-60.2092	-19.4198	B_memory
JUQ040_TTGGAACAGGACTGGT-1	-40.6734	48.2546	gdT
JUQ061_CGACTTCAGCTTATCG-1	51.7162	16.1364	MDC
JUQ118_GAGGTGAGTACGACCC-1	-4.10103	-23.3278	CD4_T
JUQ039_ACGCCAGGTTAGATGA-1	-75.485	-23.813	B_memory
JUQ119_TGAGCATAGCGCCTTG-1	28.2159	-1.07947	CD4_T
JUQ066_CTCGTCATCAGCTCTC-1	21.4784	64.3344	CD8_T
JUQ088_CAGTCCTAGTGGAGAA-1	-23.6466	-1.66448	CD8_T
JUQ057_CGGACGTAGCACACAG-1	11.335	12.385	CD8_T
JUQ108_CTACATTGTCCATCCT-1	-60.0898	-24.5674	B_memory
JUQ031_TCTATTGTCGCGATCG-1	-33.2501	-33.0541	CD4_T
JUQ045_TCATTTGAGTTAAGTG-1	15.2897	-35.4028	CD4_T
JUQ063_CCGGGATGTTAGATGA-1	5.58361	-34.5399	CD4_T
JUQ033_TGGCTGGAGGCTCAGA-1	0.0303974	-66.1252	Treg
JUQ056_CGCTATCGTCCGACGT-1	-16.4904	22.9425	CD8_T
JUQ053_ATCTACTTCACTTACT-1	23.5965	-31.8818	CD4_T
JUQ096_TTCCCAGCAGATCCAT-1	57.3412	-25.6915	MDC
JUQ068_ACCCACTGTATAGGTA-1	-55.6179	-30.423	B_memory
JUQ066_CCTACACGTCCAGTGC-1	-9.95026	27.4886	CD8_T
JUQ058_GTAGTCATCTTGTTTG-1	-39.9483	-20.8801	CD8_T
JUQ030_GACTAACTCTGTCCGT-1	-17.1194	-18.1936	plasma
JUQ088_CATGGCGTCCTTCAAT-1	-65.4362	-44.6314	B_naive
JUQ070_TCAATCTAGCTGGAAC-1	55.7662	-6.65574	MDC
JUQ033_TTGCCGTGTATAATGG-1	-45.7804	11.5899	CD8_T
JUQ024_GGGTCTGCACCAGGTC-1	-11.4161	-4.30739	CD8_T
JUQ030_GCATGCGGTTCCTCCA-1	-30.1139	11.6628	CD8_T
JUQ039_TCACAAGAGAGGGATA-1	18.3232	-69.0265	Treg
JUQ027_GTAACGTAGCCCGAAA-1	11.0798	-70.9901	Treg
JUQ060_ACGTCAAGTGCTAGCC-1	10.7468	-15.6171	plasma
JUQ068_CCGTGGACATCGATTG-1	-13.543	49.6292	CD8_T
JUQ070_CGACCTTAGGGCACTA-1	9.18711	35.277	CD8_T
JUQ069_CTCGTCATCGTTTAGG-1	17.5799	63.665	CD8_T
JUQ089_TGACGGCGTAGATTAG-1	-51.3869	-27.0452	B_memory
JUQ069_AAGGTTCCACCCTATC-1	-52.4418	-17.7449	B_memory
JUQ111_ATCCACCTCTTCATGT-1	58.8388	-28.6986	MDC
JUQ057_GGAATAATCTTGACGA-1	56.2381	4.46479	MDC
JUQ053_AGAATAGTCTTCAACT-1	-62.0894	37.2905	plasma
JUQ124_AAAGTAGGTCTAGTGT-1	82.3199	17.8311	MDC
JUQ047_GGAGCAACAGACAGGT-1	-4.99184	60.1399	CD8_T
JUQ112_CGGCTAGCAGGTGGAT-1	72.5159	-26.2192	MDC
JUQ120_GGACGTCGTTCCCTTG-1	21.3107	7.75003	CD4_T
JUQ038_TCACAAGTCGTGGACC-1	-20.3651	-55.4074	CD4_T
JUQ107_CTGAAACAGAGCTATA-1	-4.89851	11.9767	CD8_T
JUQ054_GTTCATTGTAGCTGCC-1	16.6483	-57.4699	Treg
JUQ026_GACAGAGAGCCACGCT-1	19.1527	-57.6005	Treg
JUQ057_TGACTAGGTCTCCATC-1	-33.905	-32.7918	CD4_T
JUQ039_GGAGCAAAGCTGGAAC-1	-73.4283	-37.2712	B_naive
JUQ069_GCGCAACCATCTACGA-1	26.6518	-59.6249	Treg
JUQ060_GAACATCCATGCATGT-1	34.3978	-33.5919	CD4_T
JUQ062_CAGCTAAAGCCCTAAT-1	-34.9913	-16.4438	CD8_T
JUQ111_CTCTGGTTCAACTCTT-1	58.8766	-30.5985	MDC
JUQ061_ACGATGTAGGTGCAAC-1	-15.8261	3.60712	CD8_T
JUQ072_GTAACGTAGCCCGAAA-1	7.40385	-31.8214	CD4_T
JUQ033_GGCGTGTGTTTCGCTC-1	-12.5869	-42.9896	CD4_T
JUQ108_CAGAATCTCGGCTACG-1	-68.9305	-38.445	B_naive
JUQ038_CTAACTTGTGTCTGAT-1	-44.8639	34.3261	gdT
JUQ040_GTAGTCAAGTGAACAT-1	-43.6045	24.3126	CD8_T
JUQ027_ACGAGGACAAACAACA-1	-45.5237	1.07538	CD8_T
JUQ095_AACTCAGTCTCTAGGA-1	-18.7363	66.4896	CD8_T
JUQ061_GGGTCTGAGTACGTAA-1	-7.34998	-13.9905	CD4_T
JUQ056_AGAGCTTGTCTCTTAT-1	38.6861	-28.1222	CD4_T
JUQ086_GTCGTAAGTTGTACAC-1	-67.1616	46.8727	plasma
JUQ069_CTACATTGTGAACCTT-1	40.1897	0.581225	CD8_T
JUQ067_AAATGCCTCGACGGAA-1	69.5679	1.63844	MDC
JUQ042_GGTGAAGAGCGTAGTG-1	-5.97746	19.1153	CD8_T
JUQ038_CTCGGGAGTAAGGGCT-1	69.3885	24.2368	DC
JUQ088_CTCGGAGCACTGTTAG-1	-25.5826	5.14969	CD8_T
JUQ070_GCAGTTAAGACGCAAC-1	-31.716	37.0659	CD8_T
JUQ060_CAGAGAGGTTAAGAAC-1	-35.4054	11.4464	CD8_T
JUQ033_CACCACTCATAAGACA-1	-66.5579	31.8524	plasma
JUQ106_TGTGTTTGTTGTGGCC-1	20.9519	-7.3236	CD4_T
JUQ108_TGTGGTAGTTTAGGAA-1	17.9576	-30.9095	CD4_T
JUQ057_GGAAAGCGTTGGACCC-1	14.3326	-59.3515	Treg
JUQ024_GTCGTAATCCTATTCA-1	14.3074	-20.1344	CD4_T
JUQ095_GTGCATAAGCAAATCA-1	41.2742	45.5433	MDC
JUQ053_CGGGTCAAGCAAATCA-1	13.1133	-12.41	CD4_T
JUQ031_TCAGGATAGGACGAAA-1	56.8139	-41.3341	MDC
JUQ057_CTGATCCCATACTACG-1	-44.6055	-1.21069	CD8_T
JUQ027_CTACCCACAGTATCTG-1	37.5176	5.31607	CD4_T
JUQ040_TCAGCTCGTGGCTCCA-1	-40.0807	43.0049	gdT
JUQ073_ACTATCTTCTTCGGTC-1	-7.51149	53.5526	CD8_T
JUQ122_CACTCCAAGTCATGCT-1	82.575	12.6809	MDC
JUQ027_CTCTGGTTCAGATAAG-1	16.6267	35.8987	CD8_T
JUQ036_TCAGCTCAGTTATCGC-1	-47.9898	14.2596	CD8_T
JUQ108_GTCACAAGTTGACGTT-1	18.3484	-9.69904	CD4_T
JUQ027_ATCTGCCGTGTCAATC-1	22.2901	-63.3106	Treg
JUQ049_ATCGAGTGTCCAGTGC-1	-21.7906	27.7931	CD8_T
JUQ068_ACGAGGACAATAGAGT-1	32.0177	-31.3402	CD4_T
JUQ120_AGTGGGAAGTCGTACT-1	-4.90478	60.464	CD8_T
JUQ101_GAAATGACACAGCCCA-1	17.1287	-7.64805	CD4_T
JUQ102_GCGCAACTCGTATCAG-1	-47.3815	-2.60006	CD8_T
JUQ067_CATATGGTCTTGACGA-1	-60.1566	10.8248	CD8_T
JUQ088_ATCTGCCAGCAATCTC-1	6.12784	20.4186	CD8_T
JUQ066_AGTTGGTTCCCTCAGT-1	-18.499	-64.2711	CD4_T
JUQ040_CGACCTTTCGAATGGG-1	-20.3441	-32.2196	B_GC
JUQ069_TCTGAGACAGATAATG-1	24.3274	51.1605	CD8_T
JUQ026_CTGATAGTCCGTTGCT-1	-22.8793	-5.25926	CD8_T
JUQ100_GATGAGGCACGAAACG-1	24.8465	-39.4152	CD4_T
JUQ070_GGTGAAGTCTTAACCT-1	-23.4327	-47.2366	CD4_T
JUQ036_CAGCATACAGCGTCCA-1	-21.6664	38.331	CD8_T
JUQ111_CGCGTTTCATGGTTGT-1	2.50291	-19.2615	CD4_T
JUQ087_CCACTACTCCGTCATC-1	-57.3415	-33.7114	B_memory
JUQ056_CGTGTCTGTACCATCA-1	48.7262	38.6861	MDC
JUQ105_GGGCATCAGCGTCTAT-1	-66.3684	38.3592	plasma
JUQ038_AAGTCTGAGTGTGAAT-1	-7.55273	-37.1546	CD8_T
JUQ102_GTTCATTTCCGTCATC-1	16.4199	-64.9855	Treg
JUQ087_CTCTACGAGCCACGTC-1	-59.2429	36.4732	plasma
JUQ027_GTTACAGAGCGCTTAT-1	-43.3191	-34.066	B_memory
JUQ057_CGGAGTCCACTCGACG-1	-63.7956	-23.2222	B_naive
JUQ092_GAACATCCAGATCGGA-1	-51.1279	-24.7938	B_memory
JUQ101_TTTGCGCTCTTCGAGA-1	32.2529	-19.7916	CD4_T
JUQ088_CCCTCCTGTCTTCTCG-1	12.6105	11.4976	CD8_T
JUQ042_CGGACACGTCGCATAT-1	25.0324	-24.9828	CD4_T
JUQ057_TTGAACGCAGACGCTC-1	14.0227	-72.9619	Treg
JUQ085_GTAGTCACAAGTAGTA-1	9.48057	54.8699	CD8_T
JUQ087_ATAACGCCAACTTGAC-1	-68.0787	-36.9795	B_naive
JUQ036_CTGTTTAGTTGTCTTT-1	70.0196	5.85478	MDC
JUQ104_GTTAAGCAGCCAACAG-1	60.5573	-10.8101	MDC
JUQ042_TCATTTGAGTGTCTCA-1	17.5153	-32.4463	CD4_T
JUQ067_GTGAAGGAGAGACTAT-1	-56.6876	19.9435	CD8_T
JUQ095_CGTTGGGGTAGTACCT-1	42.0981	47.4231	MDC
JUQ118_TCTCTAATCACATGCA-1	-29.8332	21.0045	CD8_T
JUQ049_TACGGTATCAAGCCTA-1	63.2307	43.1858	DC
JUQ024_TCCACACCAATCTACG-1	-15.1932	-3.25969	CD8_T
JUQ053_ATCGAGTAGGGTGTTG-1	76.1816	0.48301	MDC
JUQ108_TGAGCATCACGCCAGT-1	18.0778	26.3993	CD8_T
JUQ096_AAGTCTGTCTAAGCCA-1	-10.6182	72.5134	CD8_T
JUQ106_TGCTACCGTTACCGAT-1	51.7263	9.72862	MDC
JUQ061_TTAGTTCGTTCAACCA-1	-19.787	35.1245	CD4_T
JUQ122_AAGTCTGAGTTTCCTT-1	62.9515	-24.1644	MDC
JUQ107_GGCAATTGTTGGTAAA-1	87.4784	16.2052	MDC
JUQ030_GACTACATCAGCATGT-1	-30.8912	16.1127	CD8_T
JUQ082_GGGCATCCAGCTCCGA-1	10.4238	-25.8812	CD4_T
JUQ040_ACACCCTAGGGCTTCC-1	-41.2715	31.4589	gdT
JUQ053_CACATTTTCAGTTAGC-1	53.397	18.6711	MDC
JUQ101_AACACGTCAATGTAAG-1	20.1	24.9907	CD8_T
JUQ083_GTCTTCGCATGCCCGA-1	-11.1087	-11.7627	CD8_T
JUQ088_GGCGTGTTCAACACCA-1	-7.14589	-53.4493	CD4_T
JUQ060_TACCTTACATGCTAGT-1	-78.3026	7.76272	mast
JUQ066_GTGAAGGGTCGATTGT-1	31.1488	53.478	CD8_T
JUQ030_GTTACAGAGACTGTAA-1	-19.1328	15.0503	CD8_T
JUQ049_GATGAAATCCTAGAAC-1	49.7728	7.24555	MDC
JUQ070_TGAGCATAGTATCGAA-1	4.41696	-64.5006	Treg
JUQ108_TATCAGGGTGTGAATA-1	-76.1796	-29.6942	B_naive
JUQ070_CGGCTAGTCCACGCAG-1	-31.1111	-34.2917	CD4_T
JUQ044_GACAGAGCATAGACTC-1	5.18651	49.7978	CD8_T
JUQ027_GGGCACTGTGCTTCTC-1	-22.4326	33.1142	CD8_T
JUQ050_TTAACTCTCGTTACAG-1	30.463	-6.61743	CD4_T
JUQ069_TGCTGCTGTTCCATGA-1	52.212	-57.821	pDC
JUQ044_ATCTGCCCATCGATTG-1	28.4962	-35.3992	CD4_T
JUQ026_CACAGTACATACGCCG-1	5.74143	-61.9187	Treg
JUQ044_CAACCAAAGTATTGGA-1	-3.84467	-50.8708	CD4_T
JUQ040_GTTCGGGGTCCTCCAT-1	-33.2685	-34.5847	CD4_T
JUQ049_TCAATCTTCTTACCGC-1	-20.2207	-49.0315	CD4_T
JUQ088_CATATTCAGGTCGGAT-1	24.2811	-28.6168	CD4_T
JUQ106_CTTTGCGGTCATCCCT-1	47.5022	-54.9471	pDC
JUQ056_GTACTTTAGATGTTAG-1	27.896	3.20049	CD4_T
JUQ042_GTTCTCGTCGGCGCAT-1	-8.66297	9.7071	CD8_T
JUQ030_CGATCGGTCCTTGGTC-1	-34.0842	51.2735	NK
JUQ066_TGGGAAGGTTCAGCGC-1	13.0438	57.2619	CD8_T
JUQ026_TAGTGGTCAACGCACC-1	73.014	29.8647	DC
JUQ033_GCGCAGTTCACTGGGC-1	9.6633	-54.3401	Treg
JUQ102_CTGATAGGTATTCGTG-1	36.8664	-25.4637	CD4_T
JUQ036_GGACAGAGTTAAGTAG-1	52.9478	-53.7529	pDC
JUQ080_GGGAATGGTTCCACTC-1	80.6355	16.0339	MDC
JUQ036_CATGCCTGTCCGAGTC-1	-17.8878	45.5151	CD8_T
JUQ102_AATCCAGCAATAAGCA-1	39.0196	-38.892	CD4_T
JUQ056_GGGATGACAATACGCT-1	-68.687	-19.7713	B_memory
JUQ044_GGTGCGTAGCCAGAAC-1	23.2324	28.1867	CD4_T
JUQ033_AGTGGGATCAATCACG-1	9.20654	-60.0253	Treg
JUQ088_TACGGGCAGCGATATA-1	16.808	-31.8284	Treg
JUQ108_ACATACGGTTACCGAT-1	7.99547	44.3305	CD8_T
JUQ069_CTGCGGAAGCGAGAAA-1	-52.7916	-17.7154	B_memory
JUQ038_GAGCAGAAGACAAGCC-1	-76.3879	31.7656	plasma
JUQ091_CATGACAAGCTAAGAT-1	29.2153	-27.662	CD4_T
JUQ067_GACGTTACACGAAATA-1	-52.7618	-39.7804	B_memory
JUQ101_TCATTACGTGAAAGAG-1	5.0816	56.9398	CD8_T
JUQ060_TTGACTTCACAACGTT-1	-41.2885	7.20233	CD8_T
JUQ112_GGGCACTCAAGTAATG-1	-30.044	67.0112	NK
JUQ065_TGCCCATTCAGCGATT-1	79.4	16.2873	MDC
JUQ118_AAAGATGTCGGATGGA-1	-10.8852	67.163	CD8_T
JUQ027_AGCATACGTCGCATCG-1	-44.4933	2.24801	CD8_T
JUQ101_CATCAAGGTTCCACAA-1	-5.07117	8.91358	CD8_T
JUQ101_TGACTTTAGGAGTTTA-1	2.73652	-14.4559	CD4_T
JUQ036_AGCGTATAGGCAGTCA-1	-43.3461	24.9584	CD8_T
JUQ067_CGATTGACACGGTAAG-1	-28.5499	25.6825	CD8_T
JUQ069_GCTCCTAAGGAATCGC-1	-42.6479	15.2334	CD8_T
JUQ088_GTAGGCCTCTTACCTA-1	-13.5976	31.3936	CD8_T
JUQ031_GAGCAGAGTGCCTGCA-1	4.49539	-53.5793	Treg
JUQ069_CGATGGCTCTCTGCTG-1	16.254	62.3842	CD8_T
JUQ067_CCACTACGTAAGTTCC-1	-19.6145	-1.367	CD8_T
JUQ108_AGGCCGTGTCTAGAGG-1	-42.6506	-31.5013	B_memory
JUQ121_TACGGGCCACAGATTC-1	56.2929	45.2993	DC
JUQ044_GTACGTATCCACGACG-1	-2.18797	-50.6249	CD4_T
JUQ069_CTACATTTCGCAGGCT-1	-31.7298	55.0251	NK
JUQ038_CTAGAGTGTGGGTCAA-1	-8.68744	-37.1476	Treg
JUQ027_TGAGAGGGTTCCACTC-1	39.7634	6.79377	CD4_T
JUQ024_AGGCCGTAGCCAGGAT-1	76.1386	-15.5175	MDC
JUQ070_TTGACTTGTTGCCTCT-1	13.6461	43.1032	CD8_T
JUQ060_GACTGCGAGTTGAGAT-1	23.8763	-30.9775	CD4_T
JUQ053_TGGCGCATCAAACGGG-1	-57.9099	-18.8277	B_memory
JUQ060_ACCGTAATCTAGAGTC-1	-77.8259	34.6013	plasma
JUQ031_CATCCACAGTCCGTAT-1	-7.54827	1.10771	CD8_T
JUQ088_TAGTTGGAGGCATTGG-1	-0.0585996	38.2435	CD8_T
JUQ069_CTTTGCGAGCTGATAA-1	42.0509	-11.1006	CD8_T
JUQ040_GGGAATGGTTTGTTGG-1	-26.175	-32.1435	CD4_T
JUQ112_TCTTTCCGTCTCTCTG-1	69.9711	-2.8044	MDC
JUQ096_TTCGGTCCATCCTAGA-1	42.7011	45.444	MDC
JUQ040_GATCGTAGTCATTAGC-1	4.60214	-35.371	CD4_T
JUQ025_TTGGCAAGTCCAGTGC-1	30.823	-24.5586	CD4_T
JUQ026_CCATTCGGTTCAGACT-1	-11.8356	35.7226	CD4_T
JUQ099_CACTCCACAGCCAATT-1	14.3294	16.4148	CD8_T
JUQ068_GATCTAGTCCTATTCA-1	51.7236	9.68107	MDC
JUQ070_CTACCCAGTCCGTTAA-1	18.0334	34.6954	CD8_T
JUQ102_CACAAACTCCTATTCA-1	2.78224	63.1645	CD8_T
JUQ071_TTGCGTCCAAGGACAC-1	-63.1139	33.8244	plasma
JUQ038_TTGACTTAGCGATATA-1	-54.0811	41.0847	plasma
JUQ039_TTCTCAACATGGATGG-1	-73.2641	-36.9855	B_naive
JUQ067_GGCCGATCAATGGAAT-1	4.87344	6.37523	CD4_T
JUQ088_TCGCGTTTCACATAGC-1	-25.7108	5.33211	CD8_T
JUQ027_GCAGTTAAGGCTAGAC-1	74.05	29.2216	DC
JUQ026_CGTTCTGAGTCCGGTC-1	-10.7057	40.1083	CD8_T
JUQ088_ATGGGAGGTCCAGTAT-1	-29.5768	22.0078	CD8_T
JUQ044_CAAGGCCCACCAACCG-1	20.7065	-43.9098	Treg
JUQ040_TTAACTCGTCTGCCAG-1	57.2751	15.7923	MDC
JUQ027_AAACCTGCACAACTGT-1	-27.356	-0.79582	CD8_T
JUQ101_ACTATCTTCGAATGGG-1	5.94008	52.7906	CD8_T
JUQ036_TAGTTGGCATCGGACC-1	4.01779	-72.6054	Treg
JUQ107_GCAGTTACAGGACGTA-1	13.3739	52.4156	CD8_T
JUQ056_GATCGATAGTTACGGG-1	-12.6565	22.0431	CD8_T
JUQ036_ATGCGATTCGAGGTAG-1	64.7639	13.5321	MDC
JUQ110_TTGTAGGAGTGCCAGA-1	-9.24975	4.34818	CD8_T
JUQ040_TACTTGTAGTCCGGTC-1	-37.5167	-13.5472	CD8_T
JUQ027_TTTCCTCTCAACGGGA-1	-23.5727	30.9143	CD8_T
JUQ036_GCATACATCACTCCTG-1	-15.0833	-55.4833	CD4_T
JUQ085_TAAGCGTTCTTGACGA-1	-34.1003	70.0854	NK
JUQ027_GTCAAGTTCCGATATG-1	-42.0983	0.00704766	CD8_T
JUQ111_TACTCATTCGAGAACG-1	59.4804	-29.1287	MDC
JUQ033_CGCGTTTCATCCGGGT-1	7.05047	25.9839	CD4_T
JUQ036_CACACCTTCATACGGT-1	-54.1708	4.24749	CD8_T
JUQ088_CATATGGGTTCGGCAC-1	0.964353	35.4736	CD8_T
JUQ070_CTCGTACGTGCCTGCA-1	-37.6804	56.8316	NK
JUQ027_ATGCGATTCCCTAACC-1	-13.8877	50.3357	CD8_T
JUQ070_GGCAATTCATCCTAGA-1	50.8933	28.1714	MDC
JUQ038_CACCACTGTAAATGAC-1	65.9223	23.8482	DC
JUQ027_TGACAACAGGTGCAAC-1	17.0763	-73.6175	Treg
JUQ040_GGACAGATCCAGTAGT-1	-14.7649	-3.79968	CD4_T
JUQ066_GACGTTATCCGAGCCA-1	26.243	58.2947	CD8_T
JUQ088_GCATGCGAGTGGTAGC-1	4.34314	-17.0001	CD4_T
JUQ088_AGAGTGGCAAGGTTCT-1	17.1553	-30.3201	CD4_T
JUQ024_GTTACAGCAACAACCT-1	14.2129	-21.5995	CD4_T
JUQ040_AAACCTGAGGATGTAT-1	64.2718	9.05296	MDC
JUQ053_GTGTTAGGTGCTGTAT-1	-62.8929	48.8752	plasma
JUQ039_TTCTCAAAGGGCATGT-1	44.1696	-23.1752	CD4_T
JUQ111_CGTCAGGGTAAATACG-1	72.3756	-25.3853	MDC
JUQ078_GGGTTGCGTACTCTCC-1	-15.7726	18.5082	CD8_T
JUQ050_GCTCTGTTCTGGTTCC-1	64.4309	-7.36881	MDC
JUQ066_CCGTACTGTCGAACAG-1	-1.35096	-7.4313	CD8_T
JUQ111_GGTGAAGTCCGTTGTC-1	56.3113	-31.6711	MDC
JUQ120_CCTTCGAGTCAACATC-1	23.3145	11.8625	CD4_T
JUQ040_CCATGTCGTCGACTGC-1	-52.0334	-38.3534	B_memory
JUQ102_ACACCAATCACATGCA-1	13.4978	-76.3436	Treg
JUQ040_TTTGGTTAGAGTAAGG-1	56.8038	20.2172	MDC
JUQ036_AGCATACCACAACGTT-1	53.7672	28.0825	MDC
JUQ070_TACCTTATCAAAGACA-1	11.9046	14.0308	CD8_T
JUQ049_GCTTGAAGTCGAGATG-1	-40.9076	49.4566	gdT
JUQ060_GTTACAGCAATGGAAT-1	-9.1767	-5.45485	CD8_T
JUQ067_CACACAATCACAACGT-1	-9.89197	-18.7211	CD4_T
JUQ070_ACAGCCGAGCGGATCA-1	12.8456	45.2891	CD8_T
JUQ039_GCGACCAAGCCCTAAT-1	-74.989	-37.1195	B_naive
JUQ106_GACTGCGAGGTTCCTA-1	18.4271	-18.0223	CD4_T
JUQ042_TCCCGATAGGGCACTA-1	30.2111	-0.905584	CD4_T
JUQ060_TACTTGTTCTGCTTGC-1	-57.5695	-34.5839	B_memory
JUQ060_ACGATACAGACCTTTG-1	50.5601	-54.6809	pDC
JUQ056_GGTGAAGCACGGATAG-1	-26.639	30.4562	CD8_T
JUQ044_TACTTACAGTGTACCT-1	19.3671	-61.6701	Treg
JUQ065_CCAGCGAGTGGTTTCA-1	56.5125	44.0415	DC
JUQ067_CACATAGGTTCCACGG-1	-2.08441	-29.5473	CD4_T
JUQ046_ATTTCTGTCGGCTTGG-1	-43.3182	10.4118	CD8_T
JUQ100_GTAGGCCAGTGTTAGA-1	54.0255	-51.2222	pDC
JUQ091_CAGAGAGGTCAGATAA-1	22.6308	-33.4974	CD4_T
JUQ057_ACTGAACTCTGGTGTA-1	-32.4176	-25.6986	CD4_T
JUQ048_CGGCTAGTCTGGCGAC-1	46.6967	40.1043	MDC
JUQ101_CAAGAAAAGGCGCTCT-1	26.3335	-13.1334	CD4_T
JUQ100_TTTGTCAAGTTACGGG-1	14.1226	-64.7341	Treg
JUQ105_AGCTCTCCACTAGTAC-1	-23.656	20.1128	CD8_T
JUQ033_TTTATGCCACCTTGTC-1	50.6644	-0.678701	MDC
JUQ040_CGTCACTGTGGTCTCG-1	-41.7329	-20.1415	CD8_T
JUQ044_CCTAGCTCAACCGCCA-1	19.8781	-43.1331	Treg
JUQ036_TGACTTTAGCCCAACC-1	69.6496	12.2154	MDC
JUQ104_GCATGCGTCTGCTGTC-1	65.8887	-7.84581	MDC
JUQ101_CGAGCCAGTTCCACTC-1	-0.787078	58.5048	CD8_T
JUQ061_TTCCCAGGTATCGCAT-1	-57.2833	37.9244	plasma
JUQ061_CTTAACTGTCCAGTTA-1	-0.205784	-34.616	CD4_T
JUQ031_TATTACCCACAGTCGC-1	15.6413	-65.165	Treg
JUQ106_ATCCACCGTCACAAGG-1	54.5443	-9.07599	MDC
JUQ043_TGACTTTGTACTCTCC-1	20.646	48.4645	CD8_T
JUQ066_TATCTCACAGCTTCGG-1	-27.9066	58.2848	NK
JUQ038_TGACTTTAGTGGTAAT-1	-61.649	32.1753	plasma
JUQ094_CTACACCTCAAGGCTT-1	-11.0078	71.8725	CD8_T
JUQ031_CTCGAAACAAGTTCTG-1	12.1001	9.23668	CD8_T
JUQ057_GAATGAACAGAAGCAC-1	33.3087	-12.3725	CD4_T
JUQ040_CTCATTACATGCTAGT-1	-1.32516	-37.9941	CD4_T
JUQ057_TCGTACCGTGTGCCTG-1	30.8233	-25.2857	CD4_T
JUQ111_GTCGTAAAGCCCAGCT-1	61.8346	-26.9469	MDC
JUQ067_ACCCACTCACAGAGGT-1	12.171	-68.6985	Treg
JUQ101_AGGTCCGTCGTATCAG-1	-4.48019	41.1463	CD8_T
JUQ024_TTAGTTCGTGTGCGTC-1	-74.4636	-28.7082	B_naive
JUQ082_ACTGATGCACGCCAGT-1	1.52183	39.614	CD8_T
JUQ049_TCGCGTTCAGGGTATG-1	-38.029	52.0919	NK
JUQ040_TTTGGTTGTCCAACTA-1	18.3294	26.8633	CD8_T
JUQ067_GCCTCTAGTCGAATCT-1	-76.2797	-23.868	B_memory
JUQ067_GGCTGGTGTTCCATGA-1	4.37859	5.34481	CD4_T
JUQ044_CATCGAAAGCCACTAT-1	-26.7574	-14.0617	ILC3
JUQ067_ACGGGTCGTCAAACTC-1	-60.9357	-23.5353	B_memory
JUQ088_CCACTACAGATATGGT-1	-79.4402	35.4481	plasma
JUQ062_CGACCTTTCCGATATG-1	-14.9723	-55.6362	CD4_T
JUQ030_ATGGGAGAGCCACGCT-1	-11.4984	9.80149	CD8_T
JUQ069_GGATTACAGAAGATTC-1	19.7407	55.6457	CD8_T
JUQ067_CCATGTCCATTGGTAC-1	13.8044	-77.4297	Treg
JUQ108_AAGGTTCTCTCCTATA-1	17.5083	-9.77019	CD4_T
JUQ099_TCGCGTTTCCTAGTGA-1	-6.69373	37.309	CD8_T
JUQ119_TTGAACGGTCACCCAG-1	11.2945	-5.974	CD4_T
JUQ091_CCGGTAGAGACACGAC-1	70.0405	34.4882	DC
JUQ054_ACTGCTCGTTGGTAAA-1	-37.2946	24.2548	gdT
JUQ111_TGGTTAGTCAGAAATG-1	38.8829	41.4189	MDC
JUQ059_GCACATAGTGCCTTGG-1	46.001	15.0762	MDC
JUQ050_TCGAGGCTCTCCAGGG-1	1.60844	-22.0068	CD4_T
JUQ039_TCGTAGACAGCCACCA-1	-64.0536	-22.3703	B_memory
JUQ030_CATCAAGGTAATCGTC-1	-19.8819	14.8147	CD8_T
JUQ053_TGACTTTAGGCGATAC-1	-14.1558	-55.9874	CD4_T
JUQ101_CGACCTTTCTAACTCT-1	21.7454	-62.0196	Treg
JUQ067_CTACCCAGTGTGAAAT-1	-53.3893	-36.1285	B_memory
JUQ070_AAGACCTTCAGTCCCT-1	-21.9671	-44.0599	CD4_T
JUQ111_AGGGTGAAGCACCGCT-1	63.3256	-29.1462	MDC
JUQ068_AAAGTAGTCGGCGGTT-1	70.383	-0.261197	MDC
JUQ036_GTGCATAAGACTAAGT-1	-74.3093	28.8857	plasma
JUQ056_TAAGTGCAGTCGAGTG-1	-7.453	50.7287	CD8_T
JUQ031_CGTCCATTCTTCATGT-1	-31.2508	14.1155	CD8_T
JUQ102_TGTGGTATCTTGTACT-1	28.9365	-10.2255	CD4_T
JUQ031_GGTGTTACAGATCCAT-1	-6.98168	-24.7176	CD4_T
JUQ036_TGTGGTATCTGAGGGA-1	48.2309	28.3995	MDC
JUQ057_GCTGCTTTCCAAAGTC-1	-43.0351	-32.1301	B_memory
JUQ060_ACACCCTGTCACAAGG-1	-55.9867	-1.71186	CD8_T
JUQ091_GTCGGGTTCCGTCAAA-1	-64.7334	-44.6535	B_naive
JUQ090_TCGAGGCCAGACGCTC-1	12.7755	27.454	CD8_T
JUQ108_TCTATTGGTATAAACG-1	-41.3364	-32.9929	B_memory
JUQ059_ATGCGATTCTAAGCCA-1	13.2481	-68.1282	Treg
JUQ042_CTGAAACGTTCAGACT-1	-64.0308	-25.5027	B_memory
JUQ100_CGTCACTAGTACGACG-1	19.9174	-0.764788	CD4_T
JUQ049_TTTACTGTCCCACTTG-1	63.632	2.26932	MDC
JUQ078_CGCGGTATCCTTTACA-1	-20.5236	18.4536	CD8_T
JUQ039_TACGGATCAATCACAC-1	46.2115	-55.1313	pDC
JUQ067_CGCCAAGAGTCGATAA-1	-55.0487	8.07279	CD8_T
JUQ088_ACGGAGAGTGAGGGTT-1	12.9986	8.9395	CD4_T
JUQ039_GACACGCCACATTTCT-1	-75.4796	-35.3099	B_naive
JUQ024_CCTATTAAGGATGCGT-1	15.8301	-33.0307	CD4_T
JUQ100_TCCACACAGCCAGAAC-1	14.1001	-64.1634	Treg
JUQ091_CCTAAAGGTAGCAAAT-1	10.8823	34.3404	CD8_T
JUQ027_AAACGGGAGAGACTAT-1	38.3874	5.48202	CD4_T
JUQ053_AGAATAGAGCTACCGC-1	68.8529	4.60824	MDC
JUQ044_CTTTGCGAGCTGTTCA-1	27.3469	-36.0126	CD4_T
JUQ052_TTGGCAAAGAAACCGC-1	-55.3352	44.0404	plasma
JUQ027_TCGCGTTAGTACGTAA-1	36.9336	3.80081	CD4_T
JUQ024_GCTGCAGCAGTTAACC-1	-49.7397	-29.6869	B_memory
JUQ038_GTCGGGTCAGACAAGC-1	72.943	24.3399	DC
JUQ069_GTCAAGTGTTCCCGAG-1	22.8424	53.3557	CD8_T
JUQ108_CGAATGTAGTCTCGGC-1	3.85789	59.0166	CD8_T
JUQ027_ATCACGATCCCAACGG-1	-23.8948	-3.46758	CD8_T
JUQ088_ACTGAGTCAGTTTACG-1	14.7146	-53.5697	Treg
JUQ030_CGGGTCATCGGTGTCG-1	-1.88021	51.2313	CD8_T
JUQ036_ATCACGAGTTCACCTC-1	77.5548	0.507292	MDC
JUQ093_TGAGCATCAAGGGTCA-1	-59.7812	-24.5636	B_memory
JUQ027_CACACCTAGGTAAACT-1	-15.1483	-53.1589	CD4_T
JUQ073_GAGCAGACAGGTCCAC-1	33.6883	-8.97363	CD4_T
JUQ033_CGAATGTCATATGAGA-1	-66.599	57.5158	plasma
JUQ067_AAATGCCCAAGCGATG-1	-57.1147	53.1897	plasma
JUQ039_CGTGTAATCTTCAACT-1	-10.6016	49.3567	CD8_T
JUQ039_CGAGCACAGCTAGGCA-1	-5.08983	39.2253	CD8_T
JUQ042_GTCGTAATCTCATTCA-1	26.0164	-27.5983	CD4_T
JUQ057_CCTTACGGTAAGTTCC-1	33.4636	-26.9702	CD4_T
JUQ102_GTTAAGCCAATCCAAC-1	-19.0126	-53.2058	CD4_T
JUQ106_GCGCAACCAAGAGGCT-1	42.2228	23.8039	MDC
JUQ066_CTACCCATCAGTGCAT-1	1.66451	-6.40185	CD8_T
JUQ088_TGCCCTACAGACAAAT-1	10.9921	24.4207	CD8_T
JUQ067_CTAAGACGTGTCGCTG-1	7.99024	-71.4153	Treg
JUQ026_TGAGCCGGTATCTGCA-1	9.71704	3.81446	CD4_T
JUQ039_CCTTCGATCTGAGGGA-1	18.5716	-52.0091	Treg
JUQ044_GGGTCTGGTAACGACG-1	21.6466	-44.9544	Treg
JUQ027_AGCTCCTTCACCAGGC-1	-34.0012	-58.7508	CD4_T
JUQ066_GGTGAAGAGGCATGGT-1	-2.53356	-5.83148	CD8_T
JUQ091_GATTCAGAGTAATCCC-1	-61.4775	-35.8718	B_naive
JUQ101_TTTGCGCCACGGTAGA-1	11.6309	11.8792	CD8_T
JUQ102_CGACCTTAGAAGAAGC-1	80.8449	2.74401	MDC
JUQ088_AAGGTTCGTCTCAACA-1	-57.2885	-37.2472	B_memory
JUQ106_AGTGGGATCAACCAAC-1	13.0394	27.7727	CD8_T
JUQ039_GACGCGTTCTTTCCTC-1	13.3388	-49.231	Treg
JUQ108_GGGTCTGCAGTTCATG-1	-67.5149	30.3817	plasma
JUQ049_AGCTCCTTCAATAAGG-1	46.7404	6.13841	MDC
JUQ069_CTAGCCTAGCCTATGT-1	75.3007	-15.925	MDC
JUQ107_AAAGTAGTCGGAATCT-1	31.2495	-5.69731	CD4_T
JUQ097_GTGTTAGGTTCGGGCT-1	20.6475	-13.5948	CD4_T
JUQ033_GGGTTGCCATCCGCGA-1	-49.1358	12.1256	CD8_T
JUQ060_TTAGGACCAGACTCGC-1	10.0732	37.5259	CD8_T
JUQ067_CTCTGGTGTGGTCTCG-1	-18.7227	-52.0185	CD4_T
JUQ069_CATCAGACATTTGCCC-1	30.0078	-32.3211	CD8_T
JUQ122_CACATAGAGATCCCGC-1	1.19263	52.9208	CD8_T
JUQ087_TGGGCGTAGGATTCGG-1	0.60441	-21.907	CD4_T
JUQ026_GTGCGGTGTATAGGGC-1	37.5497	29.7822	DC
JUQ066_GATCGCGGTACATGTC-1	-3.53104	-16.8431	CD8_T
JUQ026_CACACTCTCGGAGGTA-1	-21.0942	-59.2677	CD4_T
JUQ038_TTAGGCAAGTGTACTC-1	58.7065	9.61308	MDC
JUQ042_CTCCTAGTCACATAGC-1	-30.479	69.892	NK
JUQ070_CATGCCTAGCTCCTTC-1	-57.7483	-22.9859	B_memory
JUQ122_TTAGGACCAACACCTA-1	1.95664	47.4883	CD8_T
JUQ042_GATCGATGTGCAGACA-1	45.3498	-29.9459	CD4_T
JUQ030_CTGCCTACAAGAAAGG-1	7.89388	34.1193	CD8_T
JUQ095_GCACTCTTCCTTCAAT-1	22.586	-19.619	CD4_T
JUQ106_GGATTACAGTACACCT-1	-54.7585	-33.349	B_memory
JUQ033_TGCCCTAAGATATGGT-1	-45.5275	-8.30359	CD8_T
JUQ057_CGTCTACCAAGGACTG-1	-35.1774	-3.21086	CD8_T
JUQ057_AACCATGTCCTGCAGG-1	16.5398	-72.336	Treg
JUQ036_CCCTCCTTCGTCCGTT-1	-51.8774	6.20826	CD8_T
JUQ024_ACGATACGTTAAGGGC-1	24.0739	-17.1007	CD4_T
JUQ033_ACGGGCTGTCTGATTG-1	-53.8661	43.7808	plasma
JUQ102_CTAACTTCAATTGCTG-1	2.39	61.7359	CD8_T
JUQ088_TCGGGACAGTCCAGGA-1	-0.355385	-20.1506	CD4_T
JUQ062_CAGTAACAGCAGGTCA-1	32.6603	-37.8077	CD4_T
JUQ031_TCTTTCCGTAAATACG-1	-31.7906	15.9783	CD8_T
JUQ056_CTAGAGTAGCAAATCA-1	2.08312	19.0056	CD8_T
JUQ033_ACATCAGCAGTTCCCT-1	8.1087	28.2049	CD8_T
JUQ025_CTCTACGAGAATCTCC-1	-75.5721	-1.84619	mast
JUQ024_AACGTTGAGCTGGAAC-1	14.7834	10.8047	CD8_T
JUQ066_CTCAGAACAGGTCTCG-1	-26.7716	56.2293	NK
JUQ070_AGTGTCAAGGACACCA-1	58.7273	27.3078	MDC
JUQ066_AACCGCGGTGAAGGCT-1	23.4943	60.327	CD8_T
JUQ026_GCTTGAAAGGCATTGG-1	34.6574	4.3848	CD4_T
JUQ049_ACGAGGAAGCTATGCT-1	19.225	-69.9112	Treg
JUQ047_CCTATTAGTAGCTGCC-1	-31.8804	68.7016	NK
JUQ025_CGGCTAGTCGTGACAT-1	34.8848	-27.7979	CD4_T
JUQ121_CTTCTCTTCCTAAGTG-1	-79.3894	34.8219	plasma
JUQ086_ACAGCTACAGGGAGAG-1	8.7385	53.2787	CD8_T
JUQ070_TCATTACTCAACGAAA-1	52.7251	28.0494	MDC
JUQ102_CGTGTCTAGTGTTGAA-1	-57.9422	38.0042	plasma
JUQ073_GGACATTAGATCGATA-1	-70.0874	-33.1977	B_naive
JUQ107_ACGGGTCTCCACTGGG-1	14.7484	41.453	CD8_T
JUQ052_AGAGCTTCACGCGAAA-1	-10.9545	4.3095	CD8_T
JUQ057_CCCTCCTAGGCTAGCA-1	0.898363	-45.7782	CD4_T
JUQ070_GTTAAGCTCCTCAACC-1	20.8908	-39.4129	CD4_T
JUQ036_ATTTCTGCAAGCGTAG-1	3.32568	-64.0375	Treg
JUQ038_GACTACAAGTCCCACG-1	-58.2452	34.6396	plasma
JUQ106_GGGTCTGAGGACATTA-1	24.6675	-23.0567	CD4_T
JUQ063_AAAGATGTCTGCCAGG-1	-33.411	-33.3549	CD4_T
JUQ042_TTCGGTCCACGGCTAC-1	-8.3427	10.3029	CD8_T
JUQ106_TGCTACCCATTCACTT-1	14.9939	-18.8332	CD4_T
JUQ099_AAACGGGAGAACAATC-1	-28.13	70.7824	NK
JUQ068_ACACCGGTCAAGATCC-1	49.2614	35.1905	MDC
JUQ027_TCTGGAAGTCCAGTAT-1	18.1655	-65.9737	Treg
JUQ108_AAGGTTCAGGCAATTA-1	-21.7074	-53.2692	CD4_T
JUQ089_AGTAGTCCAAACCTAC-1	5.67699	21.1982	CD8_T
JUQ033_CTGGTCTAGACTAGGC-1	0.794661	-29.2215	CD4_T
JUQ050_CTACACCGTCAACATC-1	-18.0702	30.7232	CD8_T
JUQ061_TACGGTACAAAGTGCG-1	-35.3983	27.3202	gdT
JUQ033_CTCTGGTGTGTTCGAT-1	56.1688	30.0199	MDC
JUQ053_GCGACCATCTACGAGT-1	9.55002	-68.9141	Treg
JUQ065_AGAGCTTCATGGGACA-1	-57.4266	-20.512	B_memory
JUQ095_ATCTACTAGGCATGTG-1	26.137	-30.8208	CD4_T
JUQ058_CGATTGATCTAACGGT-1	50.1725	14.1417	MDC
JUQ111_CACCTTGCACACTGCG-1	36.1091	30.9416	DC
JUQ024_AAGGTTCGTAGTAGTA-1	18.6552	31.067	CD8_T
JUQ057_ACAGCCGTCTGCGGCA-1	-69.0728	-36.6157	B_naive
JUQ036_TCTCATACACAGGAGT-1	-65.2751	-35.8211	B_naive
JUQ069_CTCCTAGCAGCCTTTC-1	25.6896	-51.8552	Treg
JUQ046_GATGAAATCTACCTGC-1	12.6811	53.7656	CD8_T
JUQ060_CCACCTATCAGCACAT-1	-38.4334	12.7122	CD8_T
JUQ030_CGTGTAAGTGATAAAC-1	-25.3282	11.8673	CD8_T
JUQ057_GATGAAACATTCCTGC-1	11.525	-62.8907	Treg
JUQ044_CATCGAAGTAAACGCG-1	8.86798	-2.70475	CD4_T
JUQ070_TTCTCAACATCCCACT-1	15.678	-73.8912	Treg
JUQ049_CGGACTGCAGTGAGTG-1	52.4054	7.2163	MDC
JUQ091_TACGGGCAGGGCATGT-1	26.1351	-12.3603	CD4_T
JUQ057_GACCTGGGTTACAGAA-1	-43.5056	-28.6914	B_memory
JUQ031_CTACGTCCAATGAAAC-1	-38.0042	20.3092	CD8_T
JUQ101_CGATGTAGTACAGTGG-1	-14.3636	54.703	CD8_T
JUQ073_GTTACAGAGCATGGCA-1	16.7978	-42.7026	Treg
JUQ061_GGGCATCCAAGCGCTC-1	-38.6537	43.2931	NK
JUQ108_CGGAGCTCAAAGCAAT-1	19.5833	-20.6177	CD4_T
JUQ027_TTTGGTTAGCCACTAT-1	-26.3806	-58.8082	CD4_T
JUQ101_CAGGTGCGTCTTGTCC-1	26.966	-11.9107	CD4_T
JUQ031_AGACGTTCATTTCACT-1	-27.2833	17.5359	CD8_T
JUQ066_TCTGAGACATCCGGGT-1	-9.79452	25.1872	CD8_T
JUQ060_TCTGAGACACGCCAGT-1	-62.793	-23.7808	B_memory
JUQ068_CGGACACTCTCAAGTG-1	68.4095	40.0927	DC
JUQ109_ATCCACCCAGATCTGT-1	46.2531	39.7666	MDC
JUQ067_CGATTGACAAGGTTTC-1	-54.7759	15.8913	CD8_T
JUQ108_ATGTGTGTCTGCTTGC-1	19.0428	20.951	CD8_T
JUQ033_AACTGGTGTCGAACAG-1	-55.542	5.25031	CD8_T
JUQ088_ATGTGTGCAAGGGTCA-1	9.56714	28.9149	CD8_T
JUQ105_GGTGAAGAGCTAGGCA-1	14.3407	-1.40493	CD4_T
JUQ111_GATGAGGAGGATTCGG-1	57.797	-27.6726	MDC
JUQ048_CAGAATCAGTTCGCGC-1	65.6365	-8.22186	MDC
JUQ070_GCGCCAAAGGCGCTCT-1	-59.1589	-14.2295	B_memory
JUQ070_AAGGCAGGTAGGGACT-1	56.9184	20.184	DC
JUQ060_GCAGTTACATGTAAGA-1	-38.2132	13.3171	CD8_T
JUQ102_GGGAGATAGCTACCGC-1	-28.0504	-53.8551	CD4_T
JUQ071_ATCTGCCCAGGCTCAC-1	3.15819	-25.3977	CD4_T
JUQ069_GTACTTTGTCTGCCAG-1	39.9457	-8.22836	CD8_T
JUQ111_TCTATTGCATTGGCGC-1	-15.4745	63.666	CD8_T
JUQ053_CCACCTAGTCCTCCAT-1	-55.6718	41.7977	plasma
JUQ102_GGGAGATAGCGTGAGT-1	-46.7224	-1.49606	CD8_T
JUQ025_CGATTGAGTCCGAAGA-1	80.248	-9.14106	MDC
JUQ101_AACTCTTTCTCATTCA-1	33.4998	-25.7734	CD4_T
JUQ069_GCTTCCAAGAGTGACC-1	29.9492	46.4449	CD8_T
JUQ033_CACAGGCTCCAGTATG-1	-2.11948	43.9308	CD8_T
JUQ031_TGAGGGAGTATATGAG-1	-66.8394	38.3397	plasma
JUQ105_TCAGCTCTCTGGAGCC-1	-10.0171	34.3807	CD8_T
JUQ046_TTCTTAGAGACCCACC-1	9.40908	-68.8072	Treg
JUQ049_GTTACAGTCTTTAGTC-1	45.5502	20.4837	MDC
JUQ027_GCATACATCCGCAAGC-1	0.0582071	44.409	CD8_T
JUQ111_GTGGGTCTCTATCCCG-1	35.7845	15.4907	CD4_T
JUQ090_GTGCGGTCATATACCG-1	61.7561	-2.68087	MDC
JUQ070_TCTGGAATCTGCAAGT-1	59.4657	29.5557	MDC
JUQ068_GGCTGGTCAGCGTCCA-1	-30.5846	50.1925	NK
JUQ102_CATCCACTCCTTTACA-1	-46.6223	0.633124	CD8_T
JUQ122_GTCGTAAAGCCGATTT-1	3.19309	44.3543	CD8_T
JUQ040_CATCAAGTCTGCGGCA-1	52.707	-51.0026	pDC
JUQ091_CAAGATCCACTAGTAC-1	-18.1595	29.4569	CD8_T
JUQ024_CGGGTCAGTCGAGATG-1	2.23428	-16.5119	CD4_T
JUQ053_AGCTCTCCATCCCACT-1	-39.5768	43.8652	gdT
JUQ042_CTCGTACCACAAGTAA-1	-55.719	39.413	plasma
JUQ024_TTGGAACAGCCGGTAA-1	-31.647	51.5401	NK
JUQ078_TGGACGCGTGTGCGTC-1	-16.0946	18.3154	CD8_T
JUQ122_GACGTGCTCTTGACGA-1	75.667	-18.6758	MDC
JUQ111_CTCGTCATCACTGGGC-1	64.0702	-26.7148	MDC
JUQ040_TAGTTGGGTCAACTGT-1	-53.9987	51.308	plasma
JUQ108_TAGTTGGGTACCGTAT-1	0.470433	8.66119	CD4_T
JUQ096_AAGGCAGCACCACCAG-1	15.352	66.4179	CD8_T
JUQ036_CGCGGTATCACCAGGC-1	-15.7484	47.843	CD8_T
JUQ036_CCATTCGCAATCTGCA-1	-41.0318	-42.2006	B_GC
JUQ121_AGGGTGAGTTATTCTC-1	10.2114	-11.6624	CD4_T
JUQ033_CTAGCCTCAGCTGTTA-1	54.4907	23.952	MDC
JUQ038_GAAATGAAGTTCGATC-1	-62.2766	47.585	plasma
JUQ119_GTAGGCCCATAGAAAC-1	5.59906	-16.5732	CD4_T
JUQ027_CGGACACGTACTTCTT-1	-28.8786	-58.5176	CD4_T
JUQ060_AAAGATGCAAAGTGCG-1	-15.3649	34.0042	CD8_T
JUQ069_ACCTTTACACAAGACG-1	39.7537	-7.36132	CD8_T
JUQ026_TTGTAGGAGCTAGTCT-1	12.6923	-69.6167	Treg
JUQ035_CGATCGGGTCAGCTAT-1	9.36564	55.3649	CD8_T
JUQ066_GTCTCGTAGCGGATCA-1	22.7623	59.3495	CD8_T
JUQ057_CGTCAGGAGCTGCAAG-1	37.6536	2.08268	CD4_T
JUQ031_CGGGTCAGTATAAACG-1	-40.8257	-32.6975	B_memory
JUQ047_GCGCCAATCTCCGGTT-1	69.9552	-26.7552	MDC
JUQ031_TCGGTAATCCTGCAGG-1	-30.6596	17.5729	CD8_T
JUQ056_AGCCTAAGTACGCACC-1	-30.0818	-24.7158	CD4_T
JUQ062_ACGGGCTGTGCCTTGG-1	-63.083	48.1288	plasma
JUQ057_TCTGGAAAGTGTGAAT-1	28.9347	-22.8766	CD4_T
JUQ122_AGTGTCACAAGAGGCT-1	-59.1006	-22.7648	B_memory
JUQ027_CATATTCTCGTACGGC-1	39.199	7.56247	CD4_T
JUQ027_ACATACGTCCCTCTTT-1	-34.519	-57.3221	CD4_T
JUQ102_GCACTCTAGTGGGCTA-1	-16.1677	6.38115	CD8_T
JUQ108_CTAATGGTCTGGCGTG-1	-47.0728	-29.4228	B_memory
JUQ030_TCGCGTTGTAAACACA-1	-31.5014	13.7785	CD8_T
JUQ122_ATCACGATCGCCTGAG-1	75.2997	-19.2312	MDC
JUQ038_GCCAAATAGTGACTCT-1	-45.0301	39.3386	gdT
JUQ042_CCGTGGATCAACCAAC-1	-61.3685	-29.1786	B_memory
JUQ056_CAGCCGACAGGTCGTC-1	20.8749	40.7932	CD8_T
JUQ108_ATCATCTCACGAAGCA-1	0.85596	-19.9032	CD4_T
JUQ056_TGGGCGTCAGACGCTC-1	-46.9592	-23.4918	B_memory
JUQ091_CATCAAGTCTTCGGTC-1	-66.0622	-43.6148	B_naive
JUQ068_ATCATCTCATTATCTC-1	9.70641	-61.7853	Treg
JUQ046_CCGTTCAAGTCGAGTG-1	-53.6739	-3.16738	CD8_T
JUQ111_GCATGTATCATCGCTC-1	65.8396	-23.3533	MDC
JUQ121_CTCGAGGCAAAGTCAA-1	22.009	1.70054	CD4_T
JUQ047_TGAGGGAAGAATTGTG-1	-68.8204	-35.3291	B_naive
JUQ033_CTGTTTAAGACGCAAC-1	5.01775	-70.5036	Treg
JUQ027_TGCTGCTTCAGCTTAG-1	-32.2379	-56.8032	CD4_T
JUQ065_GATCGCGAGTTGCAGG-1	81.0868	17.2452	MDC
JUQ085_GCTCTGTAGAGAACAG-1	32.7618	-5.55717	CD4_T
JUQ106_ACTATCTAGCCGGTAA-1	31.771	-5.99245	CD4_T
JUQ111_CGAATGTAGAAGAAGC-1	56.0654	-31.0521	MDC
JUQ059_ACACCAAGTGATGCCC-1	45.1066	15.5838	MDC
JUQ066_ACGAGGATCACCAGGC-1	-28.8936	54.8898	NK
JUQ053_CGTGTCTGTGTGACGA-1	54.8805	6.39884	MDC
JUQ040_ACGATACCAGTAAGAT-1	3.08882	-71.8188	Treg
JUQ047_ATAAGAGTCCAAGCCG-1	72.4965	-24.0323	MDC
JUQ027_CCTTCGAGTCATGCCG-1	-24.9879	-55.9448	CD4_T
JUQ033_TGGCTGGGTTCAGGCC-1	9.83583	33.0374	CD8_T
JUQ024_TCAGCAAGTTTGACTG-1	2.45045	8.46332	plasma
JUQ060_GTCTCGTTCCAAACTG-1	-54.138	-35.5934	B_memory
JUQ073_CCGGGATGTCGAGATG-1	-72.1365	-43.0461	B_naive
JUQ118_CGCGTTTTCCTCCTAG-1	-77.4896	-1.14701	mast
JUQ059_GGGATGAGTAAGAGAG-1	59.2317	9.33136	MDC
JUQ106_TAGAGCTTCCTAGGGC-1	55.6645	-3.44368	MDC
JUQ108_ATCGAGTAGAATGTTG-1	2.13677	44.3778	CD8_T
JUQ120_CTACACCCATTTGCCC-1	23.7942	1.61885	CD4_T
JUQ050_ACTATCTGTAGCGTGA-1	12.1876	27.1218	CD8_T
JUQ026_TTTGGTTTCTCGTTTA-1	-22.3836	-4.65215	CD8_T
JUQ038_CTGAAACTCCACGACG-1	72.0969	27.6575	DC
JUQ067_AGCGTATCATTCGACA-1	-56.807	10.6122	CD8_T
JUQ053_GGTGCGTGTCTTCGTC-1	68.9186	2.23383	MDC
JUQ069_CACATTTCACAGACAG-1	37.5969	-2.29579	CD8_T
JUQ111_AGCTTGAGTTTGACAC-1	57.592	-27.3847	MDC
JUQ053_GGAATAAGTTACAGAA-1	-55.066	-34.6474	B_memory
JUQ049_CCTCTGACATGGGACA-1	-29.1106	-43.7435	CD4_T
JUQ068_CGGGTCACAGTAACGG-1	-26.3515	2.98068	CD8_T
JUQ027_AAGCCGCTCATGGTCA-1	-27.8817	-4.66603	CD8_T
JUQ088_CGTGTAAGTGTTTGGT-1	2.21736	-22.4203	CD4_T
JUQ039_GTCACAACAAGCCGCT-1	-13.2125	-30.9322	CD4_T
JUQ038_TCTTTCCTCATGCTCC-1	65.6613	23.9995	DC
JUQ111_GAGTCCGGTATTAGCC-1	57.3381	-33.6272	MDC
JUQ060_GCAGTTACACGGTAAG-1	-62.6382	-24.8016	B_memory
JUQ038_GGAAAGCGTATTCGTG-1	69.3229	29.7055	DC
JUQ067_CACACCTGTGCAGTAG-1	58.9875	8.47757	MDC
JUQ044_ACTATCTGTTACGCGC-1	12.5839	-71.2631	Treg
JUQ087_TTGCGTCGTCACTGGC-1	-77.7105	-2.27602	mast
JUQ057_CACAAACCATATGCTG-1	2.04381	-33.3949	CD4_T
JUQ046_GCTGCAGTCTTAACCT-1	3.99879	-38.6402	CD4_T
JUQ110_CAGCCGATCGGATGTT-1	-8.35908	27.7241	CD8_T
JUQ066_AGGTCCGGTGTCAATC-1	-4.23177	-10.5295	CD8_T
JUQ071_TCAGGTATCAAACGGG-1	21.0621	0.645415	CD4_T
JUQ044_ATTCTACCATGCAACT-1	20.9594	19.9326	CD8_T
JUQ108_TGTATTCTCCGCTGTT-1	0.37923	34.8942	CD8_T
JUQ031_TCGGGACCAAGCTGGA-1	66.7958	32.9682	MDC
JUQ070_CGTCTACTCGTAGATC-1	9.50313	-60.2029	Treg
JUQ102_CTGCGGACAAGCGAGT-1	-36.2876	12.7373	gdT
JUQ038_GCGCAACTCTGATACG-1	-45.4138	40.5644	gdT
JUQ068_AACTCAGTCGCCATAA-1	43.8443	15.8245	MDC
JUQ053_GGAATAAGTTGATTGC-1	32.9177	-34.4285	CD4_T
JUQ038_ATAGACCAGTGAACGC-1	5.29096	-70.6324	Treg
JUQ049_GATCGCGAGGGCTTGA-1	51.2028	3.14917	MDC
JUQ067_GACTACATCTCCGGTT-1	7.26391	-67.327	Treg
JUQ087_GGCTCGATCGTACCGG-1	15.3956	30.3813	CD8_T
JUQ108_AATCCAGGTAAGGATT-1	-3.06779	6.56845	CD8_T
JUQ031_CATGCCTGTAGGAGTC-1	-21.8242	16.5209	CD8_T
JUQ067_GACTACAGTACTCAAC-1	-11.4298	-12.212	CD4_T
JUQ031_AGCGTCGAGACCGGAT-1	-23.5313	23.0634	CD8_T
JUQ026_GAAATGAGTACAAGTA-1	55.9528	29.0029	MDC
JUQ111_GATCGATCAAGCCCAC-1	59.3368	-30.9154	MDC
JUQ067_GTCGTAACAAGCCGTC-1	-52.6082	-36.4166	B_memory
JUQ042_GGTATTGTCGTACGGC-1	-9.27595	-19.4947	CD4_T
JUQ042_CACACCTCATCGGTTA-1	19.9661	-4.22157	CD4_T
JUQ111_CCCAGTTTCCAAGTAC-1	67.5737	-31.6939	MDC
JUQ061_ATCGAGTCAGTAGAGC-1	-20.5692	36.9155	CD8_T
JUQ027_TAAACCGAGTGGTAGC-1	76.4954	7.65132	MDC
JUQ101_ACGGCCAAGCCATCGC-1	16.2214	46.1788	CD8_T
JUQ066_CGTGTCTCAGTGAGTG-1	-51.9758	-20.1839	B_memory
JUQ033_AGTGGGATCAGGATCT-1	-0.523348	30.6322	CD8_T
JUQ101_ATAAGAGTCCGAGCCA-1	-21.97	40.0914	CD8_T
JUQ053_CACATAGGTAAGGGAA-1	-78.5675	31.2723	plasma
JUQ066_CATTATCAGGCAAAGA-1	28.7872	57.333	CD8_T
JUQ101_GACACGCCAGTTAACC-1	-60.1186	-29.6232	B_memory
JUQ067_TAGCCGGCATGCCTAA-1	-56.2397	16.5655	CD8_T
JUQ067_GGAAAGCCACTTGGAT-1	6.83707	-29.8905	CD4_T
JUQ112_CTGATAGAGAAACGCC-1	51.864	41.5975	MDC
JUQ080_CCACCTATCGAATGCT-1	-16.6315	17.4784	CD8_T
JUQ036_ACACCCTTCATATCGG-1	-12.5443	-51.2635	CD4_T
JUQ027_CTACCCACAATCACAC-1	-31.932	-55.7801	CD4_T
JUQ042_CAGTCCTAGATGGGTC-1	33.791	-21.8456	CD4_T
JUQ073_TGGACGCGTATAATGG-1	2.24382	44.7403	CD8_T
JUQ042_CACACAAAGACTAGAT-1	-50.6963	-28.2637	B_memory
JUQ042_TATGCCCCACCGAAAG-1	19.0617	45.7838	CD8_T
JUQ038_CCTCTGACATGAGCGA-1	71.4225	28.5002	DC
JUQ118_ACGGGCTGTCAGTGGA-1	6.78961	42.4086	CD8_T
JUQ066_CCGGTAGTCTTAGCCC-1	0.517057	-5.73776	CD8_T
JUQ049_GATCAGTCAACGATGG-1	65.1535	1.3565	MDC
JUQ030_AACACGTCAAACTGTC-1	1.28593	-65.3154	Treg
JUQ069_ATGTGTGTCGGGAGTA-1	-29.2806	56.6019	NK
JUQ040_ACGCAGCTCTAACCGA-1	-46.6231	-7.60328	CD8_T
JUQ099_CGATGGCTCGAGAACG-1	9.46039	-49.4873	Treg
JUQ026_CACATTTGTAAATGTG-1	9.34334	1.19477	CD8_T
JUQ033_CAGGTGCCACAAGACG-1	0.895611	3.91523	CD8_T
JUQ033_CTTAGGAGTCTCATCC-1	3.51205	-79.0399	Treg
JUQ070_CGTGTCTGTCAAGCGA-1	48.047	-48.8624	pDC
JUQ053_TGCTGCTAGCACGCCT-1	-56.4653	-26.7981	B_memory
JUQ070_CGACTTCGTGAGGCTA-1	12.5224	-62.5354	Treg
JUQ056_GTTAAGCCACGTGAGA-1	-10.7982	-7.71276	CD8_T
JUQ102_TTGCCGTTCTGTTTGT-1	-70.1487	-39.3593	B_naive
JUQ031_AGGTCATAGACTAAGT-1	-13.5581	-10.4025	CD8_T
JUQ066_TGGTTAGTCACTTATC-1	-71.3226	46.8638	plasma
JUQ053_TCGCGTTGTTGGGACA-1	-37.5434	-22.2456	CD8_T
JUQ071_TGACTAGGTCCGTCAG-1	-8.14024	8.56128	CD8_T
JUQ027_ACACCGGCATATACGC-1	1.41736	-30.7722	CD4_T
JUQ069_CAACTAGTCCCAAGAT-1	52.2499	-57.4457	pDC
JUQ070_AAGGCAGTCCTAGGGC-1	19.6951	22.8587	CD8_T
JUQ049_AGTGAGGTCTTAGAGC-1	63.9992	1.12777	MDC
JUQ085_TCAATCTCACTGCCAG-1	38.9817	-20.0976	CD4_T
JUQ024_CGATGTATCAACGAAA-1	-1.10056	45.3647	CD8_T
JUQ069_CGCTTCACAAGGTGTG-1	61.4213	39.1239	DC
JUQ100_CAGAATCAGCGCCTTG-1	-65.5348	45.6581	plasma
JUQ101_CTAATGGAGAAACGCC-1	20.1336	-14.9011	CD4_T
JUQ107_GCAATCACATCTCCCA-1	31.6821	-7.57778	CD4_T
JUQ108_CTGAAGTAGCAGGCTA-1	31.0372	-20.1421	CD4_T
JUQ108_CATCAAGAGCCCAGCT-1	25.8788	-13.9467	CD4_T
JUQ119_GTGCTTCGTAATCGTC-1	-73.3022	37.4688	plasma
JUQ038_TCGCGAGGTTGTCTTT-1	64.3899	24.6497	MDC
JUQ048_GTGGGTCGTTGATTCG-1	63.6124	-12.0099	MDC
JUQ027_GCGCGATAGGCCCTTG-1	-17.5924	-21.83	CD8_T
JUQ066_AGCGGTCGTCTGCCAG-1	-37.5566	52.3474	NK
JUQ073_TTCGGTCGTGCTTCTC-1	2.59794	-61.2561	Treg
JUQ101_ACAGCTAGTCTAAACC-1	24.127	-7.91748	CD4_T
JUQ027_ATCATGGCATTCCTCG-1	39.0787	8.01755	CD4_T
JUQ102_TTTGCGCTCCTTTCTC-1	8.72034	-24.751	CD4_T
JUQ044_AAGGTTCGTTCCAACA-1	15.7516	-10.2908	CD4_T
JUQ033_GTAGTCACATCGACGC-1	69.0836	18.4387	MDC
JUQ038_GATCAGTGTTCGAATC-1	-45.0163	36.0767	gdT
JUQ102_TCAGCTCCACTGAAGG-1	6.59113	-72.9861	Treg
JUQ031_ATGGGAGGTTCGTCTC-1	9.29735	-21.9611	CD4_T
JUQ112_TTAACTCAGTTGTCGT-1	74.3427	-17.6834	MDC
JUQ030_CAGCAGCGTACCGTTA-1	15.018	2.49493	CD4_T
JUQ059_CGTGAGCAGATCCCGC-1	47.7199	15.4413	MDC
JUQ066_GGGACCTGTCGGATCC-1	22.5396	63.3514	CD8_T
JUQ088_CATGGCGAGGCGCTCT-1	22.9389	-30.4995	CD4_T
JUQ046_AAAGATGTCAAGATCC-1	-48.4201	1.38944	CD8_T
JUQ122_TTGGCAATCGGGAGTA-1	5.16474	53.264	CD8_T
JUQ027_AGCTCCTCAATGCCAT-1	1.94172	-30.0293	CD4_T
JUQ038_GTACTTTGTCCAAGTT-1	-59.2772	33.1662	plasma
JUQ044_ACGCAGCAGACCACGA-1	-32.9997	52.071	NK
JUQ041_CGGTTAAGTACAAGTA-1	-65.0099	-21.3755	B_memory
JUQ067_ATGGGAGTCTCGGACG-1	-54.5201	17.7508	CD8_T
JUQ062_GTGCAGCGTTGTCGCG-1	-10.8147	49.4615	CD8_T
JUQ088_ACTTACTCAATGTTGC-1	-68.6142	-40.3543	B_naive
JUQ112_ATCGAGTTCAGCATGT-1	68.2053	32.112	MDC
JUQ066_ATCATGGAGTCCATAC-1	28.8262	-53.0592	Treg
JUQ105_TCTTTCCAGATGCCAG-1	-16.5229	67.4326	CD8_T
JUQ030_CGGAGCTAGATGTAAC-1	-32.6549	44.7614	NK
JUQ045_GGTGAAGTCTATGTGG-1	-2.8265	1.19812	CD8_T
JUQ057_AGCTCTCAGCATGGCA-1	-43.7692	2.68635	CD8_T
JUQ088_GGCAATTGTCACAAGG-1	-65.3042	-38.0227	B_naive
JUQ069_TGCCAAAGTAAATACG-1	-18.7596	-64.8637	CD4_T
JUQ041_GAATGAACAAACAACA-1	41.6453	-4.03214	CD4_T
JUQ067_TACCTATTCATGTAGC-1	10.3895	-61.5417	Treg
JUQ056_CGATTGAGTACAGTGG-1	-17.1283	23.0541	CD8_T
JUQ057_ATCATCTTCTCGAGTA-1	53.7958	29.3476	MDC
JUQ046_TGCGTGGTCCTTTCTC-1	37.6366	-2.58758	CD4_T
JUQ073_GAACATCAGGCATTGG-1	-33.7431	69.1945	NK
JUQ073_CAAGAAAAGCGATTCT-1	24.67	12.4532	CD4_T
JUQ057_GGAAAGCCATGCCCGA-1	-25.5746	0.946174	CD8_T
JUQ117_TATCAGGGTGCGCTTG-1	-76.1208	-0.554384	mast
JUQ093_AGCGGTCAGGGTGTTG-1	9.07453	33.7525	CD8_T
JUQ093_GAGCAGAAGTGTTTGC-1	-10.0343	16.0094	CD8_T
JUQ108_CTGCGGATCGGTTAAC-1	19.7644	-13.0299	CD4_T
JUQ054_AACGTTGTCACATGCA-1	10.9659	-75.9677	Treg
JUQ111_ATAACGCCAGCATACT-1	-27.7703	68.2248	NK
JUQ066_GGGAGATAGTTGCAGG-1	26.7569	52.2312	CD8_T
JUQ031_CCATTCGCAGTTTACG-1	6.19155	38.7011	CD8_T
JUQ026_GGGCATCCATAGTAAG-1	-16.9597	-24.1376	CD4_T
JUQ027_ATTGGTGCATCTCGCT-1	-61.4593	-27.0867	B_memory
JUQ039_TACTTGTGTGCGGTAA-1	42.0358	40.509	MDC
JUQ088_CATCGAACACAACTGT-1	20.7661	-31.4238	CD4_T
JUQ088_GTGCATACAGATCGGA-1	13.8195	20.3596	CD8_T
JUQ047_CTAGAGTAGGGAAACA-1	-72.1496	-36.6447	B_naive
JUQ054_GTATTCTGTAGATTAG-1	63.8199	-12.7902	MDC
JUQ057_CCTACCAGTATCAGTC-1	22.1627	4.03698	CD4_T
JUQ117_TTTATGCAGACTAGGC-1	13.1803	-9.47776	CD4_T
JUQ066_CTAGTGAGTCGTTGTA-1	-4.11572	-5.43379	CD8_T
JUQ044_CATCAGATCTGCGTAA-1	14.7886	-37.8619	CD4_T
JUQ069_GCATGCGTCCAGAGGA-1	38.8122	-2.74161	CD8_T
JUQ046_GCTTGAAGTCCCGACA-1	-4.59237	-44.0063	CD4_T
JUQ053_CTGAAGTGTTGACGTT-1	30.0074	-30.6525	CD4_T
JUQ069_GGTGCGTTCATGCTCC-1	-75.1784	2.41507	mast
JUQ033_GACTACACATGTAAGA-1	-37.4224	-11.2691	CD8_T
JUQ066_GGGTTGCCACTTAACG-1	20.444	62.3039	CD8_T
JUQ056_CAGATCAGTCATCGGC-1	-31.8708	53.4991	NK
JUQ073_GTCACAACATAAAGGT-1	38.096	-13.9765	CD4_T
JUQ027_GACGTTACAAGAGTCG-1	-37.667	54.4992	NK
JUQ102_GGCTGGTGTGCACCAC-1	7.64673	-73.1237	Treg
JUQ121_CGTGAGCGTTTGTGTG-1	85.9779	16.407	MDC
JUQ101_CGCCAAGGTACCGCTG-1	-59.4124	-12.9445	B_memory
JUQ102_GCCAAATAGGCATTGG-1	-10.7504	-57.1656	CD4_T
JUQ070_GATCTAGGTACGCTGC-1	45.4261	-51.0872	pDC
JUQ085_TCGTACCTCTTGAGAC-1	34.2341	-20.8939	CD4_T
JUQ040_TACTCATTCTCAAACG-1	-40.6888	44.5683	gdT
JUQ091_TGAGGGAGTAAACCTC-1	-68.1033	-46.0565	B_naive
JUQ027_GCATGATAGTGCCAGA-1	61.2392	27.0925	MDC
JUQ070_TTGACTTGTGAGTGAC-1	-47.3911	-28.1623	B_memory
JUQ086_CATGGCGTCCCGGATG-1	15.3316	-11.7591	CD4_T
JUQ106_TACTTGTGTCATCCCT-1	18.5178	-9.2528	CD4_T
JUQ050_ATGAGGGCAGGGTACA-1	20.408	-56.8976	Treg
JUQ039_CCACTACCACCAGGTC-1	-75.5267	-31.7158	B_naive
JUQ047_GCGGGTTGTGCTCTTC-1	13.991	36.7329	CD8_T
JUQ049_GGACAAGTCAAAGACA-1	-33.9625	-23.9709	CD8_T
JUQ102_AGCATACCAGTGGGAT-1	70.71	1.32059	MDC
JUQ066_TAGGCATGTCCAGTAT-1	-36.7925	42.4226	gdT
JUQ107_CGGACTGCATCACAAC-1	12.4705	53.969	CD8_T
JUQ106_AGTGAGGGTTCAGCGC-1	55.6019	-6.19248	MDC
JUQ061_ACGTCAATCATGGTCA-1	52.2882	16.3187	MDC
JUQ066_TCTTTCCCAACGCACC-1	26.5751	-58.6908	Treg
JUQ111_TGATTTCCATAGTAAG-1	-31.7795	67.5302	NK
JUQ033_TGCCAAATCCTGTACC-1	8.49304	-25.693	CD4_T
JUQ109_ATCCGAAAGTCCTCCT-1	-31.7374	70.3922	NK
JUQ069_TGCCAAAGTGTTGAGG-1	31.5009	11.4827	CD8_T
JUQ071_CATCGAACATTCACTT-1	-3.68226	59.2366	CD8_T
JUQ111_CACACCTAGCGTAATA-1	-7.9614	66.238	CD8_T
JUQ068_GGGACCTCAGCTGGCT-1	52.6916	9.22041	MDC
JUQ071_CAACCAAGTCAGAATA-1	22.8802	-4.72851	CD4_T
JUQ057_AGTGAGGCAGTTTACG-1	29.5953	11.9004	CD4_T
JUQ027_TCGGGACCATCCTTGC-1	-77.5973	40.1992	plasma
JUQ065_GCGGGTTTCGATGAGG-1	83.5623	16.7639	MDC
JUQ044_CACACCTAGCATCATC-1	62.2947	-2.07906	MDC
JUQ057_CGACCTTTCGGCATCG-1	7.62033	-35.5843	CD4_T
JUQ049_CGCGGTAGTAGCGTCC-1	-20.4607	26.2965	CD8_T
JUQ036_CGTTAGACACATGGGA-1	-71.3672	-33.4568	B_naive
JUQ101_TGCCCTAAGGAGTTTA-1	-8.30406	47.9796	CD8_T
JUQ026_CAGCATAGTATAAACG-1	-25.8393	-60.6025	CD4_T
JUQ024_AGTGGGAAGGAGTTTA-1	-15.0303	-0.974507	CD8_T
JUQ111_GAGCAGAGTGGTACAG-1	59.312	-28.5394	MDC
JUQ067_TGGGAAGCACGACTCG-1	7.22983	-65.2467	Treg
JUQ088_GATTCAGAGATCTGAA-1	-66.4062	-42.0453	B_naive
JUQ049_CGTCCATGTGCTAGCC-1	-42.6128	-3.15733	CD8_T
JUQ060_TGCCAAACACCTTGTC-1	-7.92677	7.33819	CD8_T
JUQ060_TAAGCGTAGCTTCGCG-1	23.959	-41.0902	Treg
JUQ060_CCTATTATCTTAGCCC-1	-37.1202	11.5375	CD8_T
JUQ045_GCAGCCATCCCGACTT-1	39.032	-31.148	CD4_T
JUQ106_TGAGGGATCTCTTGAT-1	25.8067	-9.70218	CD4_T
JUQ091_GGGAGATTCCTCAATT-1	26.9073	-36.8967	CD4_T
JUQ057_TTAACTCAGTATTGGA-1	36.3348	-12.7259	CD4_T
JUQ026_TGGGAAGTCATCGCTC-1	-26.9057	2.53857	CD8_T
JUQ101_CTCTACGGTAATCGTC-1	-64.9611	-35.1975	B_naive
JUQ036_ATCACGATCCTTGCCA-1	44.0076	48.0282	MDC
JUQ042_ATCTGCCCAAATCCGT-1	44.7556	-22.7964	CD4_T
JUQ038_ATGCGATGTCTAGCCG-1	51.664	-48.7626	pDC
JUQ054_GTCGTAACAATCACAC-1	-80.7883	-0.430982	mast
JUQ108_ACAGCCGCAACGATGG-1	21.6255	5.29345	CD4_T
JUQ108_CTGATCCAGAATGTTG-1	-70.2817	-38.6376	B_naive
JUQ068_ATGAGGGTCTTACCTA-1	-24.2248	-48.2518	CD4_T
JUQ068_ATGTGTGCAGCCAGAA-1	-39.6923	3.79219	CD8_T
JUQ033_AGTGTCAGTGTTCGAT-1	-58.5866	40.1726	plasma
JUQ036_TCTGAGACACCCAGTG-1	36.4566	-23.4336	CD4_T
JUQ108_GTGCATATCGTTTATC-1	47.7945	-56.2	pDC
JUQ045_TCCCGATAGTGTACCT-1	54.4136	-2.77713	MDC
JUQ027_CGTAGCGGTGCGCTTG-1	-31.3242	-51.6347	CD4_T
JUQ106_GTTCGGGGTAGGGTAC-1	21.9669	-15.185	CD4_T
JUQ024_TCGCGTTTCGGTTCGG-1	-64.4881	49.5166	plasma
JUQ102_ATTCTACAGATCCCGC-1	72.2698	3.6392	MDC
JUQ122_GCTTGAAGTAGTACCT-1	67.8834	-4.81201	MDC
JUQ027_TTAGTTCCACGCGAAA-1	-71.0735	52.2783	plasma
JUQ061_GAAACTCAGGAGCGAG-1	-21.8168	15.8237	CD8_T
JUQ057_TGGGAAGTCCAAACTG-1	27.058	3.18079	CD4_T
JUQ102_GACAGAGGTATTCTCT-1	-23.5225	-53.511	CD4_T
JUQ068_TGCCAAAAGAGTCGGT-1	50.7429	-3.83972	MDC
JUQ101_TGTGGTACAGCTCCGA-1	-60.7984	-14.0665	B_memory
JUQ110_ACTGCTCCACGGATAG-1	18.2275	-53.7929	Treg
JUQ050_GACCAATTCATCGATG-1	63.1887	-8.39237	MDC
JUQ088_ACTGATGCAGTGGAGT-1	12.4902	12.095	CD8_T
JUQ069_ACGATACCATCCCACT-1	21.2775	55.4971	CD8_T
JUQ111_CTAGCCTAGCGATGAC-1	62.3942	-28.6473	MDC
JUQ056_TCGCGTTGTAGCGATG-1	-15.4989	23.8483	CD8_T
JUQ102_ATCCGAACATCGATGT-1	-39.9053	-13.8983	CD8_T
JUQ031_ATTACTCGTATAGTAG-1	-32.5479	13.3518	CD8_T
JUQ067_GGACAGAGTTCCACAA-1	-77.0829	34.9169	plasma
JUQ042_GTAACTGTCTTGTTTG-1	24.4492	29.8996	CD8_T
JUQ040_TATCTCAAGGTGTGGT-1	66.675	5.65486	MDC
JUQ031_GCATACAGTTTGGGCC-1	-20.1137	14.8398	CD8_T
JUQ054_GCTGCGAGTTCCAACA-1	61.8262	-10.4226	MDC
JUQ049_TACCTTATCCGCAGTG-1	-6.21855	-49.499	CD4_T
JUQ108_AACTCAGCACGCTTTC-1	17.8799	33.556	CD8_T
JUQ070_TCATTACTCGGTGTCG-1	12.3544	37.2056	CD8_T
JUQ088_CCAATCCCAACTTGAC-1	-30.6317	19.196	CD8_T
JUQ067_TAGTTGGCAAGACACG-1	0.896565	29.8671	CD4_T
JUQ066_TAAGAGATCATATCGG-1	-17.0566	-61.5184	CD4_T
JUQ036_CTGATAGAGAGGACGG-1	-74.0164	28.998	plasma
JUQ067_CAGCGACAGTATCGAA-1	19.2341	23.4824	CD8_T
JUQ111_ATCCACCTCATCACCC-1	59.4357	-29.9252	MDC
JUQ036_TCGCGAGTCAGCTGGC-1	-56.8352	-41.7363	B_naive
JUQ069_AACTGGTCAGTCAGAG-1	-42.7392	15.4756	CD8_T
JUQ095_CGAGCCAGTAGCACGA-1	4.03772	28.9869	CD8_T
JUQ044_AAAGTAGTCTTAGAGC-1	19.2389	-12.4055	CD4_T
JUQ047_TACCTATTCACGCGGT-1	10.864	34.3991	CD8_T
JUQ036_CGTCCATTCACTCCTG-1	-48.8905	6.84404	CD8_T
JUQ088_GGGATGACATCGGGTC-1	8.88406	33.3304	CD8_T
JUQ067_TGGTTCCGTCCGACGT-1	58.9469	42.3762	DC
JUQ088_AACACGTGTTGAGGTG-1	-32.7851	49.4529	NK
JUQ027_CCTAAAGGTATAGGTA-1	-31.8786	-51.7702	CD4_T
JUQ040_TACTTGTTCCTTCAAT-1	68.638	2.25178	MDC
JUQ060_GTCATTTGTAGGGACT-1	-37.6865	6.38399	CD8_T
JUQ107_GAACCTACAGTCGTGC-1	-3.68457	54.5354	CD8_T
JUQ105_CAGCTGGTCTAACGGT-1	6.86597	42.225	CD8_T
JUQ033_AGCATACTCGAACGGA-1	-54.7746	-34.8917	B_memory
JUQ073_CTAACTTTCTAACTTC-1	5.44557	60.5606	CD8_T
JUQ066_GTGAAGGCATGCAACT-1	-76.3217	7.70162	mast
JUQ027_TCTCATATCAGAGCTT-1	-29.198	-55.5329	CD4_T
JUQ033_CACTCCACATACTACG-1	-4.1617	40.1574	CD8_T
JUQ027_AGGGAGTCACCGCTAG-1	36.0151	5.12049	CD4_T
JUQ087_CATCAAGGTCCGTGAC-1	44.1094	47.1981	MDC
JUQ049_TGAGAGGAGTTGTCGT-1	51.8986	3.10707	MDC
JUQ069_CAAGATCTCATTATCC-1	24.5975	49.6149	CD8_T
JUQ121_CACTCCACATGCCACG-1	5.16017	38.6546	CD8_T
JUQ046_AATCCAGGTGTTTGGT-1	52.2394	-2.03761	MDC
JUQ068_AGAGTGGGTTTGGCGC-1	-19.8056	-47.4447	CD4_T
JUQ053_TGATTTCGTCGATTGT-1	-23.552	9.07929	CD8_T
JUQ049_TATGCCCAGTGGACGT-1	19.0787	-6.32383	CD8_T
JUQ069_AATCGGTCAGCGTAAG-1	-42.557	15.9438	CD8_T
JUQ072_TCGGTAATCTCCCTGA-1	60.1103	36.2986	DC
JUQ041_AACTTTCCACCAGGCT-1	7.28206	-3.1326	CD4_T
JUQ025_CCTTTCTCAAATTGCC-1	-2.67443	-0.668037	CD4_T
JUQ042_TAGAGCTAGCACCGCT-1	19.9135	-47.0235	Treg
JUQ092_CCAGCGAGTGCTGTAT-1	-66.1353	-23.0338	B_memory
JUQ060_GATCGCGCACGAAAGC-1	38.3808	-31.5757	CD4_T
JUQ036_TCGTACCAGAGACTAT-1	57.5438	25.1434	MDC
JUQ067_TACCTATGTTGTACAC-1	-25.7224	28.7866	CD8_T
JUQ089_CGTCTACTCTTTACGT-1	-26.392	-24.125	CD4_T
JUQ060_AGGGATGTCGGTGTCG-1	-34.451	-23.1989	CD8_T
JUQ067_CTAGTGAAGATGCCTT-1	-59.8279	16.3347	CD8_T
JUQ026_CGTTCTGAGGCAATTA-1	-35.1516	-56.8948	CD4_T
JUQ059_TCATTACCAAGTTGTC-1	37.4615	29.511	DC
JUQ071_CTAATGGGTCCCTTGT-1	-5.91518	9.98213	CD8_T
JUQ088_GTGCGGTAGTCTCGGC-1	-77.713	-28.8623	B_naive
JUQ039_GCTTCCATCCGCATCT-1	39.2347	-30.6459	CD4_T
JUQ067_ATTTCTGTCCGCAGTG-1	-8.44376	-22.2796	CD4_T
JUQ056_CAACCAAGTGTGTGCC-1	5.2264	1.28716	CD4_T
JUQ067_GCAGCCACAGCAGTTT-1	-62.7927	13.7274	CD8_T
JUQ102_CCGTTCACAAGGTTCT-1	-20.3082	34.4165	CD8_T
JUQ099_GGAAAGCAGACTGGGT-1	-3.51318	41.7697	CD8_T
JUQ042_CTCCTAGCACCGAATT-1	21.8496	28.5336	CD8_T
JUQ044_GCCTCTACATCCTTGC-1	-70.2064	-40.1014	B_naive
JUQ069_ACCAGTATCGTGACAT-1	-11.5413	26.6515	CD8_T
JUQ070_TGACGGCAGCTAACTC-1	-63.0975	52.5527	plasma
JUQ053_CGATGGCTCCGAGCCA-1	-61.9503	51.9261	plasma
JUQ044_TACGGTAAGAAACGAG-1	7.5938	32.8853	CD8_T
JUQ071_CACATAGAGGTGCTAG-1	25.3724	-3.85194	CD4_T
JUQ111_CACCTTGTCCAAATGC-1	-5.60587	66.9138	CD8_T
JUQ101_ACTGAACGTCTAGTCA-1	19.6795	-42.4893	Treg
JUQ057_TCTTCGGCATGTCTCC-1	-57.4549	-26.7691	B_naive
JUQ057_CATGACACACTGTTAG-1	14.9026	39.4037	CD8_T
JUQ097_CTCATTATCTTGTTTG-1	-14.6242	15.7698	CD8_T
JUQ111_CAGATCATCAGTTTGG-1	49.1827	39.865	DC
JUQ056_GCTCCTATCTCTTGAT-1	20.9225	40.6144	CD8_T
JUQ038_TCATTACAGTGGACGT-1	-45.3399	34.4687	gdT
JUQ108_TGGCTGGTCGGCGCTA-1	-72.2579	30.4736	plasma
JUQ044_AACCGCGTCCATGCTC-1	-8.85191	38.5696	CD8_T
JUQ033_CCCAGTTCACCGAATT-1	-52.8854	9.83075	CD8_T
JUQ056_CACACAATCCTGCTTG-1	42.4132	-17.701	CD4_T
JUQ101_GTATCTTAGAGCTGCA-1	3.77669	-33.0378	CD4_T
JUQ069_ACGATGTGTGTTTGGT-1	44.1241	-7.88216	CD8_T
JUQ101_CACACAAGTCAACATC-1	37.4029	-34.6933	CD4_T
JUQ070_GATGAGGGTTCCGTCT-1	27.66	-38.1918	CD4_T
JUQ088_CACAGGCCAAGGTTCT-1	-9.93637	-58.0804	CD4_T
JUQ056_TGTTCCGTCATATCGG-1	1.2289	19.4392	CD8_T
JUQ036_CAGAATCTCCGGCACA-1	63.8893	19.0236	MDC
JUQ049_AACCGCGCATCATCCC-1	25.0976	31.3481	CD8_T
JUQ042_GACCTGGGTATATGGA-1	58.2771	43.5289	DC
JUQ053_TGCCAAAAGTGTTTGC-1	17.2541	-44.7061	Treg
JUQ107_CAGAATCCATTCACTT-1	-12.9652	18.2164	CD8_T
JUQ067_GCCTCTAAGATGTTAG-1	-63.066	14.3051	CD8_T
JUQ031_CACACCTTCGTTTAGG-1	-26.1967	3.91607	CD8_T
JUQ027_ACTGAGTCATCACGAT-1	-27.7515	-58.8231	CD4_T
JUQ111_CGGACGTAGAGTACAT-1	0.712237	52.6782	CD8_T
JUQ027_GCATACACAAGAAAGG-1	20.0373	-62.9412	Treg
JUQ040_ATTTCTGCAGCAGTTT-1	-70.2169	27.2931	plasma
JUQ108_CAACCTCTCAGCTCTC-1	45.0444	-51.579	pDC
JUQ088_TGGTTAGTCACCGTAA-1	21.0385	-17.6171	CD4_T
JUQ102_CGGAGTCAGAAGATTC-1	22.397	23.455	CD8_T
JUQ056_CAGCAGCGTATCTGCA-1	21.203	37.0045	CD8_T
JUQ039_TTCGGTCCACATCCAA-1	46.3232	-55.378	pDC
JUQ071_AAGTCTGAGGCTAGCA-1	-5.10255	11.7866	CD8_T
JUQ101_TTGCGTCCACATCCGG-1	21.1708	8.3271	CD4_T
JUQ070_CCTTTCTAGTGGTAAT-1	5.82295	-15.6898	CD4_T
JUQ083_GGGTCTGTCCTCAACC-1	31.1956	9.82155	CD4_T
JUQ038_TACAGTGCACTCAGGC-1	-48.4828	31.8577	gdT
JUQ069_CTCGGGAAGTCAATAG-1	41.3413	-5.95791	CD8_T
JUQ050_TCTATTGAGCCCAACC-1	0.312805	-66.7809	Treg
JUQ040_GTATTCTGTCTCTCTG-1	70.0619	19.0495	MDC
JUQ033_ACTGAACTCACCGTAA-1	5.7794	-62.6358	Treg
JUQ026_CGACTTCCAAGCGTAG-1	-10.4416	40.4657	CD8_T
JUQ067_TCACAAGGTGAACCTT-1	-18.1777	38.7237	CD8_T
JUQ120_TTCGGTCGTCGCGAAA-1	2.8236	60.4514	CD8_T
JUQ046_GATTCAGGTTAGATGA-1	-40.7425	0.785442	CD8_T
JUQ057_GTCACGGAGATGCGAC-1	36.2704	-13.7712	CD4_T
JUQ067_GGACAGATCGAATCCA-1	-51.7507	-37.8873	B_memory
JUQ070_CTTTGCGCAGCGTAAG-1	5.15958	-26.7643	Treg
JUQ033_CCAATCCCACCGATAT-1	-77.113	35.2245	plasma
JUQ066_ACACCAATCTGGTATG-1	17.2125	15.983	CD8_T
JUQ038_CACAAACCAATGAATG-1	-12.4427	43.0612	CD8_T
JUQ069_CGAGAAGGTAGCACGA-1	18.4447	56.361	CD8_T
JUQ105_CCTTTCTGTGGCAAAC-1	-18.4781	17.2515	CD8_T
JUQ096_AGGGATGTCAAGCCTA-1	18.023	55.8179	CD8_T
JUQ107_CATCCACTCAATCTCT-1	69.7965	-13.8443	MDC
JUQ032_AACTCAGGTTTCGCTC-1	-27.6885	48.9364	NK
JUQ044_ACGCAGCTCCGCGTTT-1	20.3022	-12.5818	CD4_T
JUQ060_TGCTACCAGGATGCGT-1	-13.2866	-57.4915	CD4_T
JUQ124_TTCTACAAGCTATGCT-1	-38.663	61.4676	NK
JUQ036_TCAGGTAGTCCTCCAT-1	-53.5945	2.71069	CD8_T
JUQ056_TTGCGTCTCACTTATC-1	63.3757	47.0961	DC
JUQ057_CAAGATCGTACCAGTT-1	-12.7945	66.7876	CD8_T
JUQ057_GTTCGGGGTGTGGTTT-1	23.3083	-15.3377	CD4_T
JUQ026_CAGCAGCAGTGAATTG-1	-25.1848	-59.8359	CD4_T
JUQ047_GACTAACTCACAACGT-1	-7.14479	-53.4934	CD4_T
JUQ061_ACCGTAAGTACTTCTT-1	-19.2067	7.48774	CD8_T
JUQ066_GCAGCCACACTACAGT-1	29.261	-54.0553	Treg
JUQ031_AGTGTCAGTAGCGCTC-1	-14.9387	-8.76038	CD8_T
JUQ033_ATGTGTGTCACCGTAA-1	-50.3959	-39.5697	B_memory
JUQ040_ATTACTCTCTTTCCTC-1	71.2903	28.3443	DC
JUQ106_ATTGGTGCATGGTCTA-1	47.8016	-55.5632	pDC
JUQ033_AACTGGTTCGCCAGCA-1	-46.7566	3.00035	CD8_T
JUQ061_AGGTCCGGTTCACGGC-1	-0.219545	-29.1438	CD4_T
JUQ101_CTGATCCCACAAGCCC-1	5.45451	54.3769	CD8_T
JUQ024_TGCTACCGTGTGACGA-1	-3.97781	-56.5394	Treg
JUQ063_ATCTGCCTCCTATTCA-1	-37.7701	24.2945	gdT
JUQ082_CTCTAATAGGTCGGAT-1	70.9663	-19.3497	MDC
JUQ027_TTCCCAGCACAGACTT-1	-71.4738	-32.4659	B_memory
JUQ061_GGCAATTCACGACTCG-1	-37.7502	24.0001	gdT
JUQ024_CGGGTCATCGCATGAT-1	9.75074	-43.3053	Treg
JUQ042_TACTCGCTCGCGTAGC-1	42.6511	0.581106	CD4_T
JUQ042_GTCGGGTAGAGTGACC-1	-64.709	-28.2416	B_memory
JUQ102_CTCACACAGGTCATCT-1	-45.5604	-1.36307	CD8_T
JUQ107_ACACTGAGTAGGACAC-1	-13.6388	68.5134	CD8_T
JUQ033_ATTGGTGTCTCCAGGG-1	-22.4428	25.476	CD8_T
JUQ044_TACCTTAGTTACCAGT-1	-80.5295	-1.36775	mast
JUQ102_ACTGAGTGTCAACTGT-1	53.1095	38.0091	MDC
JUQ091_ACGAGGAGTGCCTGGT-1	-61.9701	-48.0791	B_naive
JUQ046_TGCTGCTCATGTAAGA-1	-56.3374	-0.0571597	CD8_T
JUQ026_ACGAGCCAGCTGCGAA-1	-57.4213	58.6124	plasma
JUQ025_ATCCACCGTACCATCA-1	27.3339	-5.81465	CD4_T
JUQ046_CATGCCTTCCGTTGTC-1	-24.0433	-49.7214	CD4_T
JUQ118_AGCGTCGCATCTCCCA-1	65.9886	-3.14652	MDC
JUQ069_GCAGTTACAATGAAAC-1	40.2236	-5.89995	CD8_T
JUQ027_TGTGTTTTCGCAAGCC-1	-25.4463	-3.3515	CD8_T
JUQ101_TGTTCCGAGTGGTAAT-1	-9.71264	18.4693	CD8_T
JUQ057_TAGAGCTAGTATGACA-1	31.7042	-14.4343	CD4_T
JUQ027_CAGCGACTCTGAGGGA-1	-78.7442	9.28956	mast
JUQ088_GTTAAGCTCTTCATGT-1	-19.8122	-1.38309	CD8_T
JUQ061_CACACCTGTAATTGGA-1	61.3629	12.7697	MDC
JUQ024_GTCTTCGGTTACGACT-1	11.698	-23.7758	CD4_T
JUQ030_GCTGGGTAGAATGTTG-1	22.6918	-30.6055	CD4_T
JUQ110_AAGTCTGAGTGTTTGC-1	-0.184201	3.32186	CD8_T
JUQ027_TAAGAGATCACAGTAC-1	-32.5756	-34.96	CD4_T
JUQ027_GAAGCAGTCGGAAACG-1	-28.4713	-61.7657	CD4_T
JUQ033_CGAATGTGTCGCTTCT-1	-14.5239	-49.8522	CD4_T
JUQ067_TCATTACAGACAGGCT-1	11.3272	-61.2105	Treg
JUQ118_ACTGAGTTCCGAGCCA-1	69.6505	-5.39013	MDC
JUQ050_CTCGTCATCACAATGC-1	-67.783	-21.7922	B_memory
JUQ040_CGCCAAGGTTAGATGA-1	60.2075	10.123	MDC
JUQ069_CCACGGACAAGGACAC-1	2.61177	-41.0889	CD8_T
JUQ036_TCGAGGCTCACAGGCC-1	52.819	-52.7547	pDC
JUQ057_ACATGGTTCAAACAAG-1	-36.8387	54.7345	NK
JUQ108_GGACAAGAGACAGAGA-1	29.5941	-14.1321	CD4_T
JUQ063_GGTATTGAGTCTCAAC-1	-34.819	26.1277	gdT
JUQ040_GGTATTGCAATGCCAT-1	64.3063	15.2158	MDC
JUQ056_CCGTTCAGTTGTACAC-1	68.9151	-28.7661	MDC
JUQ108_TTGGAACAGGTAGCTG-1	49.3953	-1.31903	MDC
JUQ069_GTTACAGAGACTACAA-1	-31.9113	56.4505	NK
JUQ060_CAGCATATCTGGGCCA-1	11.6661	36.2908	CD8_T
JUQ053_TGGCCAGCAGCGAACA-1	18.1668	-69.1845	Treg
JUQ033_TACTTACCATATGAGA-1	-1.81947	-22.1833	CD4_T
JUQ100_ACAGCTACAATGAAAC-1	17.0625	-47.9095	Treg
JUQ105_AGCGGTCAGACTAAGT-1	-64.7785	-30.0757	B_memory
JUQ070_CACATAGTCTCGTTTA-1	3.1556	47.2371	CD8_T
JUQ108_ACTGCTCGTACCGTTA-1	15.333	-69.3165	Treg
JUQ123_GTTCTCGAGTGAAGAG-1	-2.36863	-14.2179	NK
JUQ119_CTCGAGGAGATAGGAG-1	7.47683	31.0566	CD8_T
JUQ039_CATGGCGCACGTAAGG-1	-3.3254	40.162	CD8_T
JUQ093_AGGGATGAGGCAATTA-1	-8.76781	3.78727	CD8_T
JUQ073_CAAGAAAAGACCACGA-1	-11.4051	-26.6406	CD4_T
JUQ088_GTTCGGGCATAGACTC-1	-9.74002	-52.8283	CD4_T
JUQ106_GCAGTTACATACCATG-1	22.658	-29.7459	CD4_T
JUQ069_GTGCTTCTCCCTTGTG-1	28.8469	11.5435	CD8_T
JUQ067_CGATTGACAGACAGGT-1	-46.9746	12.6291	CD8_T
JUQ027_AGAGTGGGTTGAGGTG-1	-34.7395	-59.0341	CD4_T
JUQ040_CTAAGACAGCAGCGTA-1	-32.3113	-50.7467	CD4_T
JUQ059_TACGGTACATACGCCG-1	66.5079	39.8731	DC
JUQ038_CTGCCTATCCAATGGT-1	-68.5559	26.7969	plasma
JUQ047_TGTGTTTTCAACACTG-1	-47.3508	-32.5812	B_memory
JUQ103_CTGTTTAAGGCAGGTT-1	65.8776	-9.7043	MDC
JUQ101_CAACTAGCAGTCGTGC-1	-7.25356	13.1831	CD8_T
JUQ061_CAGAGAGAGACTAAGT-1	14.3456	-15.2045	CD4_T
JUQ050_ATGTGTGAGGAGTTTA-1	63.417	-8.54899	MDC
JUQ033_AGGCCACGTTCGCGAC-1	-53.1581	9.68244	CD8_T
JUQ036_CGCGTTTGTCGTCTTC-1	-44.2194	-7.52728	CD8_T
JUQ036_TGGCGCATCTGTCCGT-1	2.6933	-69.9419	Treg
JUQ067_ACGGGCTAGAGCCTAG-1	76.0422	0.122488	MDC
JUQ046_TACCTATAGTGTCTCA-1	-55.9381	54.5119	plasma
JUQ060_GCTGCTTTCACCCTCA-1	-13.325	-62.5174	CD4_T
JUQ042_GATGAAACAAGGACTG-1	-0.547708	-14.3059	CD4_T
JUQ056_CCTATTAAGCAGGCTA-1	48.0456	32.2848	MDC
JUQ026_AGCGTATAGACTGGGT-1	-31.1303	-3.82643	CD8_T
JUQ036_CTTGGCTTCGAGAACG-1	6.11122	-64.873	Treg
JUQ066_TTAACTCGTGTCTGAT-1	0.688764	-5.43446	CD8_T
JUQ025_TACAGTGTCGCCTGAG-1	26.4564	-4.12639	CD4_T
JUQ053_ACACCAAGTAGTACCT-1	13.0525	-14.3019	CD4_T
JUQ059_GATCGTAAGACTTTCG-1	-34.3113	-12.2894	CD8_T
JUQ053_TGCCCTATCCATGCTC-1	-61.9795	50.7231	plasma
JUQ031_CATCAGAGTGAGGCTA-1	-18.3957	-14.653	CD4_T
JUQ091_GCACATAGTATTCTCT-1	-67.8525	-45.3404	B_naive
JUQ088_CCACCTAAGTAGGTGC-1	-26.4459	12.0597	CD8_T
JUQ056_GTGCTTCTCCTGCCAT-1	3.98631	-56.0621	Treg
JUQ039_GGACATTTCCTGCTTG-1	-60.4269	-32.7861	B_memory
JUQ108_CACCAGGCAGGCGATA-1	23.7299	-14.9022	CD4_T
JUQ042_GATCAGTTCCTCATTA-1	7.78639	-31.8593	CD4_T
JUQ066_CGCTGGAAGGATGGAA-1	33.6528	15.1892	CD8_T
JUQ108_GCAAACTAGTCGAGTG-1	28.0493	-11.5632	CD4_T
JUQ088_GCAATCAGTTACCAGT-1	-62.3167	49.9926	plasma
JUQ038_ACGCCAGAGGTGGGTT-1	-7.5377	-38.5166	CD4_T
JUQ122_ACCAGTAGTTGGACCC-1	51.9053	41.5218	MDC
JUQ106_GCGAGAACACGTCTCT-1	21.3992	-19.8796	CD4_T
JUQ038_CATCCACCAAGCCATT-1	-44.1805	32.2437	gdT
JUQ036_TCAATCTGTACCAGTT-1	-51.3157	-41.4097	B_memory
JUQ088_GCACATAGTAAATGAC-1	-20.0416	-4.20739	CD8_T
JUQ106_CCTATTAGTAAGGGAA-1	2.90335	37.0128	CD8_T
JUQ066_CCTCTGATCTTGACGA-1	-9.93828	26.1962	CD8_T
JUQ111_TAAACCGCATGCTGGC-1	48.6947	39.4997	MDC
JUQ024_TGACTTTTCATACGGT-1	40.6159	-21.8031	CD4_T
JUQ067_GTGAAGGCAGCCAGAA-1	4.02387	5.3698	CD4_T
JUQ090_CTCTACGAGCGTGTCC-1	62.3304	-3.14617	MDC
JUQ036_GTCGTAAGTCCAGTGC-1	-0.239079	-64.1362	Treg
JUQ044_TGACAACAGTCCGGTC-1	12.9187	37.3109	CD8_T
JUQ071_CATGCCTGTAGCGCAA-1	-7.53725	16.4179	CD8_T
JUQ069_AAGCCGCCAAGCCTAT-1	21.1081	-52.9751	Treg
JUQ119_TTTACTGCATAGGATA-1	24.7839	-0.250067	CD4_T
JUQ102_GCATACACAGCCAATT-1	-48.0394	-1.56091	CD8_T
JUQ042_TATGCCCCATGCAACT-1	26.4712	28.1904	Treg
JUQ040_CACAAACAGGGCATGT-1	-1.00411	-34.3644	CD4_T
JUQ026_ACTTGTTGTCACCTAA-1	18.6142	-57.2729	Treg
JUQ102_ACTGTCCTCTATCCCG-1	33.2576	-37.5919	CD4_T
JUQ036_CCTATTAAGTCCTCCT-1	67.8546	18.4641	MDC
JUQ033_AGCAGCCGTAAGGGCT-1	-51.5699	19.0422	CD8_T
JUQ067_CCTTACGAGGCTCTTA-1	5.8874	-30.9456	CD4_T
JUQ069_GGACAAGCATATGGTC-1	26.3165	-58.5585	Treg
JUQ027_AGCGTATTCATGTGGT-1	-38.1452	-54.1838	CD4_T
JUQ124_ATGTGTGAGTTTAGGA-1	-9.85697	21.1642	CD8_T
JUQ070_GGGCACTGTTAAGGGC-1	-26.9652	-49.4663	CD4_T
JUQ024_AACTCAGTCTTGACGA-1	34.2865	-30.1486	CD4_T
JUQ033_CGCTATCCAAACAACA-1	-48.116	8.50254	CD8_T
JUQ052_TGACAACGTTCTGTTT-1	0.896647	-18.1436	CD8_T
JUQ101_TAGAGCTCAAGCTGAG-1	10.4257	48.4111	CD8_T
JUQ091_CTGATCCAGCTGCGAA-1	-67.7887	-46.0341	B_naive
JUQ033_CGCCAAGTCTTCATGT-1	7.64971	-56.7685	Treg
JUQ073_ACGGGTCTCGAGGTAG-1	-8.85965	-56.5728	CD4_T
JUQ056_TAGACCACAAGCTGGA-1	-12.0543	-20.8566	CD4_T
JUQ085_CAAGATCAGTCCGTAT-1	38.2842	-21.6376	CD4_T
JUQ060_CAGAATCGTACATGTC-1	-12.4106	-51.5364	CD4_T
JUQ108_TACGGATAGTAATCCC-1	30.5824	-19.604	CD4_T
JUQ101_GCTCCTAAGCACACAG-1	28.8393	-13.9562	CD4_T
JUQ076_CGTGTCTCAGACAAGC-1	0.927253	29.2799	CD4_T
JUQ057_ACACCCTGTCCTCTTG-1	16.3108	-28.144	CD4_T
JUQ070_GAACCTAGTAGAGGAA-1	-67.7978	-35.2196	B_naive
JUQ059_CAAGAAATCTTCGGTC-1	3.08814	-76.0914	Treg
JUQ068_GTAACTGCACTAAGTC-1	-27.6579	22.7335	CD8_T
JUQ042_AGGGATGAGCTAGTGG-1	39.1068	-27.3451	CD4_T
JUQ036_GACCAATCAGTATGCT-1	52.2142	4.69035	MDC
JUQ036_GCTGGGTAGGACTGGT-1	-49.9724	-6.21994	CD8_T
JUQ088_GTAACGTGTCGCGGTT-1	24.0934	-28.9206	CD4_T
JUQ047_TTGCCGTTCACGCATA-1	-61.4004	-15.7422	B_naive
JUQ033_CCCTCCTCATTAACCG-1	-48.2216	8.96272	CD8_T
JUQ024_GGACGTCGTCCTCCAT-1	-24.818	11.1073	CD8_T
JUQ038_GCTGCTTCAAGCGAGT-1	-43.3044	40.3755	gdT
JUQ027_ACTTTCAGTTACGCGC-1	-39.3435	-39.2164	B_GC
JUQ080_CCTAAAGTCTAACCGA-1	19.6597	-35.7125	CD4_T
JUQ033_TTCTCAAAGCGATATA-1	0.18568	4.83784	CD8_T
JUQ044_CATGGCGCACGCATCG-1	26.2651	-22.4567	CD4_T
JUQ036_GACGTGCCACCGAAAG-1	-44.404	3.60045	CD8_T
JUQ108_ACTGAGTGTCATATGC-1	25.2068	-10.0717	CD4_T
JUQ036_TGCACCTGTAAACACA-1	55.7596	15.7653	MDC
JUQ060_CGGAGTCCACCACCAG-1	10.6753	-15.7602	plasma
JUQ069_CTAGTGACACCGCTAG-1	-53.4888	-18.5458	B_memory
JUQ069_TCCCGATGTTATCACG-1	21.5013	55.5009	CD8_T
JUQ073_ACGCAGCGTAGCTGCC-1	9.82695	41.369	CD8_T
JUQ033_CTTACCGAGGAATCGC-1	-78.2146	27.1113	plasma
JUQ066_ACGGCCATCTACGAGT-1	-25.9413	40.6642	CD8_T
JUQ067_GCGGGTTGTGCCTGCA-1	-57.4492	9.63737	CD8_T
JUQ056_TTAGGACCAATGCCAT-1	15.2114	-37.0511	Treg
JUQ040_GGGTTGCAGTGCCATT-1	4.50728	-69.3975	Treg
JUQ027_GAAGCAGCACAGACTT-1	-2.14879	23.3675	CD8_T
JUQ057_GCTCCTAAGTGTACTC-1	29.0052	-11.3989	CD4_T
JUQ038_ATTTCTGGTAATTGGA-1	-69.6264	25.551	plasma
JUQ027_CTCAGAAAGGTACTCT-1	-33.3258	54.4951	NK
JUQ102_GAAATGATCATGGTCA-1	2.19247	59.9486	CD8_T
JUQ091_GCATGCGAGTTAAGTG-1	-21.5054	-52.1406	CD4_T
JUQ056_TCAGGATAGTAATCCC-1	-14.122	-23.0247	CD4_T
JUQ057_ATAGACCGTAAGTGGC-1	-46.1313	3.00726	CD8_T
JUQ102_GGCGTGTCAGCGAACA-1	-38.6476	-0.733336	CD8_T
JUQ033_AAGGCAGAGATCACGG-1	69.9964	4.28479	MDC
JUQ088_CGCTGGAGTCTGCCAG-1	13.3186	23.0267	CD8_T
JUQ108_CTCGTACTCTCTGTCG-1	66.8071	32.6989	MDC
JUQ122_TGGTTCCGTATAGTAG-1	0.0899665	29.0047	CD8_T
JUQ060_ATCCGAACATGCAACT-1	-64.388	-36.6759	B_naive
JUQ024_CCTACCAAGTAAGTAC-1	-59.7183	38.3613	plasma
JUQ057_ACTGAGTCACAAGCCC-1	26.6345	9.30361	CD8_T
JUQ072_TCTGAGAGTGGTACAG-1	-21.0039	41.5883	CD8_T
JUQ047_TGCTGCTCATCAGTCA-1	37.2595	-5.61799	CD4_T
JUQ031_TGGGAAGAGGGATCTG-1	12.9837	-77.3498	Treg
JUQ106_CAGATCATCTGCCAGG-1	6.08062	-23.1609	CD4_T
JUQ073_CTACACCGTTCACCTC-1	26.5689	11.8974	CD4_T
JUQ057_AACCGCGCAAGAGGCT-1	-33.1282	-54.2611	CD4_T
JUQ026_CGGCTAGTCATAACCG-1	-18.2894	32.5556	CD8_T
JUQ066_AAGGTTCCACATGTGT-1	28.069	57.1483	CD8_T
JUQ070_GACGGCTAGACCTAGG-1	-22.3023	-31.5499	B_GC
JUQ067_GAACATCCAGCGAACA-1	37.3627	32.2938	DC
JUQ031_GGACATTAGGAGTTGC-1	-7.91612	32.8415	CD8_T
JUQ027_ATTGGACAGTCCTCCT-1	-59.1482	50.4481	plasma
JUQ107_CTGCGGATCGCTTAGA-1	36.6258	-21.6101	CD4_T
JUQ069_TGCGTGGGTTGAGGTG-1	24.8571	47.8066	CD8_T
JUQ108_AAAGTAGTCGGACAAG-1	25.0104	-16.0891	CD4_T
JUQ088_GGGCATCAGAAACCGC-1	-64.8229	-44.1662	B_naive
JUQ040_ACGTCAACAGTAAGCG-1	-34.6158	-18.4288	CD8_T
JUQ100_CAGCGACAGGAGTTTA-1	0.495811	-22.9062	CD4_T
JUQ107_GATCGATGTCCAAGTT-1	71.5147	-7.37332	MDC
JUQ040_GTAGTCAGTTAGAACA-1	3.74382	-38.533	CD4_T
JUQ060_CTCTAATCAATGGATA-1	13.4355	-57.5065	Treg
JUQ066_TTCTTAGTCGCAAACT-1	29.6005	17.6237	CD8_T
JUQ107_ACACCGGAGCTTCGCG-1	38.2985	-17.8602	CD4_T
JUQ033_CGAGCACCACATGTGT-1	14.2989	13.8633	CD8_T
JUQ049_GACTACATCCCGGATG-1	43.9505	16.2264	MDC
JUQ111_CCACTACCAGCCAATT-1	57.7311	-33.1484	MDC
JUQ105_GAATGAACACTATCTT-1	13.6028	-0.513666	CD4_T
JUQ069_AGTGTCACAGGTCTCG-1	-18.6184	-65.1147	CD4_T
JUQ056_TGGGAAGGTCACTTCC-1	14.7741	50.6132	CD8_T
JUQ067_CGTTAGAGTCGCATCG-1	-62.3623	11.2909	CD8_T
JUQ039_AGATCTGGTCTGCCAG-1	-50.5754	-29.7236	B_memory
JUQ026_CCTTCCCCAGCGTCCA-1	-24.8518	-60.5612	CD4_T
JUQ073_GAGGTGATCTGTCTCG-1	-9.63705	-57.6201	CD4_T
JUQ067_CCACCTAAGATAGTCA-1	8.58641	-55.3458	Treg
JUQ108_TTTATGCAGAAACCTA-1	65.2361	-7.90837	MDC
JUQ026_GGGATGAGTCGGCACT-1	11.255	0.607992	CD4_T
JUQ095_CAGCCGAAGCGACGTA-1	-19.21	67.2494	CD8_T
JUQ045_ACGCAGCAGGAGTCTG-1	-1.08468	-34.6389	CD4_T
JUQ049_TTGGAACGTGGTTTCA-1	51.9143	-1.75247	MDC
JUQ067_AGCAGCCTCAATAAGG-1	-39.6995	-7.66503	CD8_T
JUQ100_GCATGCGGTGACGCCT-1	-44.7571	-1.61552	CD8_T
JUQ057_GATTCAGCAAGGCTCC-1	73.9828	6.42125	MDC
JUQ070_CATCCACTCGTCACGG-1	51.7741	29.0889	MDC
JUQ038_AGTCTTTGTCACCTAA-1	-57.9966	34.6117	plasma
JUQ053_ACTTTCACAATAACGA-1	-78.4664	30.0726	plasma
JUQ040_GGACAAGCAACGATGG-1	-36.8518	49.6136	NK
JUQ049_CGTAGCGAGACGCACA-1	-10.0653	48.6272	CD8_T
JUQ068_CCTTCCCTCTCTGTCG-1	52.8078	-1.70672	MDC
JUQ049_TCAATCTGTTAGATGA-1	-18.542	45.6166	CD8_T
JUQ069_ACTTGTTTCAGCTTAG-1	45.4872	-8.187	CD8_T
JUQ036_CTAATGGCAGCAGTTT-1	5.59921	-65.4438	Treg
JUQ066_CCCAGTTCATTTCACT-1	-53.3405	-22.1837	B_memory
JUQ069_GTCAAGTGTTAAGAAC-1	41.8701	-8.05995	CD8_T
JUQ027_AGCATACGTTCTCATT-1	-17.2387	8.596	CD8_T
JUQ069_TTGACTTCATGCTGGC-1	41.6893	-9.32421	CD8_T
JUQ049_AAAGATGTCGGAGGTA-1	-39.2877	-7.66015	CD8_T
JUQ065_TGTGGTAGTACTTGAC-1	-8.68233	16.0907	CD8_T
JUQ042_TACTTGTAGGACTGGT-1	4.25399	-16.9334	CD4_T
JUQ124_AGCATACAGGAGTAGA-1	-8.54937	21.4125	CD8_T
JUQ057_ATCTACTGTAGTACCT-1	-70.3976	-33.1711	B_naive
JUQ087_TCAATCTGTCCTCTTG-1	17.7521	-17.1224	CD4_T
JUQ042_TCGCGAGGTCACTTCC-1	42.4515	-24.5926	CD4_T
JUQ088_ACTATCTTCAAACAAG-1	22.089	4.22638	CD4_T
JUQ102_TAAACCGGTTCCTCCA-1	52.3648	3.01858	MDC
JUQ067_ATCCGAACATATACCG-1	-56.6019	20.0465	CD8_T
JUQ088_GCAGTTACACTTCTGC-1	71.3931	0.572967	MDC
JUQ024_CGCTATCAGCAATATG-1	13.5183	-21.5952	CD4_T
JUQ057_TTGTAGGAGCAAATCA-1	36.6817	-22.2327	CD4_T
JUQ042_GGCTGGTCAGCTGGCT-1	-31.6104	25.441	CD8_T
JUQ046_CACAGTAGTAAGTGGC-1	-53.3947	-0.839032	CD8_T
JUQ033_TAGTTGGTCCTTTCGG-1	-14.0894	36.9324	CD8_T
JUQ057_AGATTGCCACGACTCG-1	5.07779	22.3723	CD8_T
JUQ044_TCTCTAAGTTACGTCA-1	-80.167	-1.05799	mast
JUQ035_CGGAGCTGTAGTACCT-1	-7.52541	9.35558	CD8_T
JUQ101_CGGACACCAAGAGTCG-1	-9.67025	15.8813	CD8_T
JUQ088_AGGTCATAGCCTCGTG-1	-12.0365	-49.3315	CD4_T
JUQ031_ATCGAGTCAGGGTTAG-1	-31.7721	16.0135	CD8_T
JUQ049_CTAATGGAGTATCTCG-1	46.0929	22.0148	MDC
JUQ067_ATGTGTGTCATGCAAC-1	-0.799077	-28.1637	CD4_T
JUQ111_CGATGGCGTATTCGTG-1	56.9901	-29.2581	MDC
JUQ067_GGCTGGTCACAGCCCA-1	-60.645	-41.0351	B_naive
JUQ101_GCATGATAGTAGATGT-1	-11.5833	-51.7207	CD4_T
JUQ111_GCATACACATCACGTA-1	58.2065	-31.6504	MDC
JUQ066_TTTGCGCCAGCGATCC-1	0.28077	-8.66348	CD8_T
JUQ024_CGGGTCATCAGCTCGG-1	-21.5818	5.2457	CD8_T
JUQ091_CTTTGCGCACCGAAAG-1	14.8061	-52.8791	Treg
JUQ108_CGAGCCATCGTCTGCT-1	27.1889	-22.59	CD4_T
JUQ054_TGAGCATAGTTCGATC-1	71.0898	-10.5935	MDC
JUQ067_GAAGCAGCATGTAGTC-1	-74.4735	-23.0408	B_memory
JUQ027_CAGAGAGCAGCGTAAG-1	1.0852	13.26	CD8_T
JUQ060_AACTGGTTCCCTGACT-1	14.5716	-61.4046	Treg
JUQ101_TGGCTGGTCGGCTACG-1	23.555	-7.65208	CD4_T
JUQ065_GGGCACTTCCACGCAG-1	-76.4838	0.20558	mast
JUQ068_GCATGTATCACCTTAT-1	-41.1255	3.17327	CD8_T
JUQ102_GTTACAGAGCAACGGT-1	27.9562	-19.411	CD4_T
JUQ042_CAAGATCAGATCCCAT-1	-44.993	-31.3757	B_memory
JUQ070_TTTGGTTTCTGCCAGG-1	65.4819	31.4412	MDC
JUQ105_TCAACGAAGAAGGCCT-1	16.2594	-0.101834	CD4_T
JUQ069_TGGGCGTCACAACGCC-1	47.5014	3.78854	MDC
JUQ058_CCTTACGTCGCTTGTC-1	22.7751	28.2233	CD4_T
JUQ101_CTTGGCTAGATGTGGC-1	9.62656	8.38483	CD4_T
JUQ056_CATCCACCATGTTGAC-1	22.4766	38.6283	CD8_T
JUQ047_TGCGGGTTCATCGCTC-1	7.85918	39.1914	CD8_T
JUQ031_CGTGTCTGTGTTGGGA-1	-20.5021	15.7917	CD8_T
JUQ044_CTAGCCTCACTTAAGC-1	-9.657	14.8149	CD8_T
JUQ030_CATTCGCTCTCGAGTA-1	-37.7783	61.8178	NK
JUQ036_TTCCCAGCAAGCCCAC-1	68.7995	10.3008	MDC
JUQ068_GACGGCTTCACTATTC-1	-5.71723	-54.315	CD4_T
JUQ063_GTAGGCCGTCTGCAAT-1	-31.0192	26.1669	gdT
JUQ096_GAAACTCCAGGCTCAC-1	-9.33745	23.9536	CD8_T
JUQ093_AGATCTGGTCCTAGCG-1	-53.1505	-27.9632	B_memory
JUQ036_CGCGTTTTCGCCGTGA-1	-43.1634	3.61588	CD8_T
JUQ044_GTTACAGCATTCGACA-1	20.5479	-43.4813	Treg
JUQ053_GCTTCCACACGTAAGG-1	57.0695	5.33229	MDC
JUQ121_TTGACTTCAACTTGAC-1	-78.451	1.37057	mast
JUQ053_CCGGGATCACGCTTTC-1	-56.7902	-26.511	B_memory
JUQ111_CTCGTACGTTACCGAT-1	36.8346	-7.93956	CD4_T
JUQ033_GAGCAGAGTTAAGGGC-1	54.574	6.93615	MDC
JUQ085_CGTTAGACATGGTTGT-1	42.2061	41.4992	MDC
JUQ057_GTCAAGTGTCAATACC-1	16.3578	-45.0511	Treg
JUQ031_GTTAAGCGTAATCACC-1	25.5572	-19.5552	CD4_T
JUQ036_ACGCCAGCAAGGGTCA-1	69.022	9.51911	MDC
JUQ067_TTTGTCACAGATGGGT-1	-18.232	26.4188	CD8_T
JUQ067_GATCTAGAGGCATGTG-1	6.4957	-56.3694	Treg
JUQ101_TAGTTGGGTACTTGAC-1	14.3958	57.6965	CD8_T
JUQ118_GTACGTATCCAGAGGA-1	66.0941	-7.41672	MDC
JUQ111_CTCAGAATCGCCTGAG-1	61.6063	-32.7681	MDC
JUQ044_CAGCATATCAGCTTAG-1	20.5422	-72.326	Treg
JUQ102_TCAGGTAAGTTGAGTA-1	-41.3605	50.3592	gdT
JUQ044_CCGGTAGCAGGAACGT-1	29.7456	21.7093	CD4_T
JUQ066_AGTTGGTGTGTGAATA-1	42.6806	-5.19199	CD8_T
JUQ056_CACACAAGTGGCAAAC-1	1.25315	19.3987	CD8_T
JUQ031_TCATTTGCAATAGCAA-1	-66.7853	38.2781	plasma
JUQ049_TGAGCATCACCAGTTA-1	14.5082	-56.3478	Treg
JUQ067_TTAGGACCAAAGCGGT-1	-56.5125	9.75324	CD8_T
JUQ101_TACTTGTTCCTTGCCA-1	-59.4075	-13.0147	B_memory
JUQ033_AAAGCAATCTCTAGGA-1	-41.8397	2.86317	CD8_T
JUQ088_ATTATCCCAGCTTCGG-1	11.302	28.8749	CD8_T
JUQ027_TCTCATAGTAAGAGAG-1	-17.2832	-36.52	CD4_T
JUQ042_GATCTAGAGACACGAC-1	15.7552	-1.59551	CD4_T
JUQ056_CTACACCCAGTGAGTG-1	-78.866	34.3601	plasma
JUQ056_TCAGCAATCGACAGCC-1	49.0036	35.9853	MDC
JUQ044_TCTATTGTCATCGATG-1	59.8668	40.9623	DC
JUQ068_AACACGTAGGTTCCTA-1	-41.8535	2.21392	CD8_T
JUQ069_CAGAATCCAGCTGCAC-1	26.8455	-52.479	CD8_T
JUQ073_TTGACTTGTTTAGGAA-1	15.3232	40.3771	CD8_T
JUQ024_GCATGATCAGTGACAG-1	-28.8542	49.3438	NK
JUQ073_ATTGGTGAGTATCTCG-1	27.4558	24.6126	CD4_T
JUQ033_ACACCCTGTAGAGCTG-1	-0.361297	2.03451	CD8_T
JUQ060_ACATGGTGTAGCTAAA-1	-4.93872	44.6746	CD8_T
JUQ060_CAGTCCTTCCATGAGT-1	28.8837	24.8855	CD4_T
JUQ066_CTGCGGATCCAATGGT-1	-1.04832	-6.57067	CD8_T
JUQ066_GCGACCACATCGTCGG-1	-15.5291	-59.4571	CD4_T
JUQ027_CGATTGAAGGTGCTTT-1	-22.712	-4.73864	CD8_T
JUQ088_TATTACCGTGGTAACG-1	17.8909	-29.7274	CD4_T
JUQ091_GCTCTGTAGAACTGTA-1	-28.3526	21.1634	CD8_T
JUQ106_GACGTTATCATTCACT-1	34.6514	-34.7954	CD4_T
JUQ053_ACACCGGTCGGTCTAA-1	-23.0396	-60.1033	CD4_T
JUQ031_GCAATCAAGTATGACA-1	-20.075	7.51691	CD8_T
JUQ040_TCGTACCGTCGAACAG-1	-37.9416	-13.4127	CD8_T
JUQ085_ATAACGCTCATCACCC-1	41.8142	-14.9739	CD4_T
JUQ088_GGCTGGTTCTGGCGAC-1	13.7295	-31.6915	CD4_T
JUQ038_CCTACCAAGGCAAAGA-1	70.3731	19.5668	MDC
JUQ073_TTAGTTCCAGCCACCA-1	-18.4343	-40.304	CD4_T
JUQ102_CGGGTCAGTCAGTGGA-1	-60.7288	50.8087	plasma
JUQ053_CCTAGCTTCCGCGCAA-1	11.7428	-77.0607	Treg
JUQ070_GACCTGGAGTAGCGGT-1	-54.7002	-25.5749	B_memory
JUQ027_CGACTTCTCTCGATGA-1	56.9269	13.7076	MDC
JUQ070_TTTGGTTGTTAAGACA-1	48.2049	29.5734	MDC
JUQ061_CAACTAGAGACCGGAT-1	-1.83206	-35.4953	CD4_T
JUQ102_CAGATCACACAGCGTC-1	18.7869	-50.535	Treg
JUQ057_GTTCGGGCACGACGAA-1	-41.8863	45.1208	gdT
JUQ091_CAAGAAATCTAACCGA-1	-27.417	5.75773	CD8_T
JUQ106_GCGCAACGTCGCGTGT-1	22.4135	-21.4815	CD4_T
JUQ108_GCTCCTATCGGAAATA-1	20.3534	23.0896	CD8_T
JUQ052_AACTCTTGTGCATCTA-1	72.9225	-25.664	MDC
JUQ067_AGCATACTCTTAGCCC-1	-58.1614	15.0541	CD8_T
JUQ066_ACTGAGTAGTGGACGT-1	0.61982	-7.145	CD8_T
JUQ067_AAACCTGTCAAGCCTA-1	7.38741	-65.3458	Treg
JUQ060_AGAATAGAGTTACCCA-1	19.2923	27.9049	CD8_T
JUQ068_CAAGATCGTTCAGTAC-1	-22.869	-49.6447	CD4_T
JUQ069_CATGGCGTCCTTTCGG-1	32.7495	11.7555	CD8_T
JUQ069_ACATCAGAGGCAAAGA-1	20.5687	61.8062	CD8_T
JUQ033_CGATCGGTCGCATGAT-1	50.9875	1.27835	MDC
JUQ040_CTGTTTAAGACGACGT-1	62.3592	9.76142	MDC
JUQ024_GCGCCAATCTTGACGA-1	2.14572	36.3305	CD8_T
JUQ033_GAATAAGGTGGTACAG-1	52.6874	8.72857	MDC
JUQ095_CACTCCATCACATACG-1	6.53016	3.63281	CD8_T
JUQ057_CACACTCTCTAACCGA-1	-12.0641	46.365	CD8_T
JUQ122_CATCCACAGAATAGGG-1	21.6447	7.64825	CD4_T
JUQ036_AGCGTATGTCAAAGCG-1	-78.3875	6.17011	mast
JUQ044_CAACCTCGTATGAAAC-1	-44.8612	-35.6252	B_memory
JUQ096_AGGTCATCATCTCGCT-1	19.5431	51.8516	CD8_T
JUQ070_CAGATCAAGAAGGGTA-1	-40.6331	2.33135	CD8_T
JUQ049_CGCTTCAGTCCTCTTG-1	33.0339	-24.2792	CD4_T
JUQ056_CCTAAAGTCCACGTTC-1	21.4756	40.4129	CD8_T
JUQ053_CGTCAGGGTATTCGTG-1	13.4311	14.1443	CD8_T
JUQ050_AAAGCAACAGCGTAAG-1	16.6257	-33.8455	CD4_T
JUQ068_CAGCCGACAAGCCATT-1	48.9299	0.562235	MDC
JUQ047_GTTAAGCCAGCCAGAA-1	19.6291	-15.7861	CD4_T
JUQ025_CGTAGGCTCGATGAGG-1	-23.94	3.35872	CD8_T
JUQ025_AGTCTTTTCCATGCTC-1	-53.3573	-17.1583	B_memory
JUQ088_AAGGCAGTCCCAAGAT-1	1.40747	-52.7039	Treg
JUQ088_AGATTGCCACGACTCG-1	-33.5625	49.7464	NK
JUQ096_GTCTTCGGTCTAGAGG-1	17.1293	51.7883	CD8_T
JUQ069_GTTTCTAAGTTGTAGA-1	28.5881	47.8082	CD8_T
JUQ105_GGATTACCAATGGTCT-1	6.41467	42.0874	CD8_T
JUQ088_CTGATAGAGTACACCT-1	-12.4998	-11.4225	CD8_T
JUQ066_ACAGCCGTCAATAAGG-1	30.2817	48.0065	CD8_T
JUQ108_GATTCAGGTGTCAATC-1	26.7364	-23.5307	CD4_T
JUQ024_GGAATAACAAGACACG-1	-1.62789	36.2494	CD8_T
JUQ057_TAAGCGTTCTCTGCTG-1	-18.8405	47.4859	CD8_T
JUQ036_GCTGCTTTCGAACTGT-1	-77.5734	28.6116	plasma
JUQ057_TTAGGCACAAATACAG-1	-26.7466	-13.2974	ILC3
JUQ067_CGAACATGTACACCGC-1	-59.2583	-28.8144	B_memory
JUQ031_GTTCTCGCAAACTGCT-1	6.40138	39.6896	CD8_T
JUQ056_ATAGACCCACCGCTAG-1	14.1952	-38.311	CD4_T
JUQ030_CGTTGGGGTCGCGGTT-1	-67.2088	41.4313	plasma
JUQ024_GAACATCTCGAATCCA-1	-72.9279	-25.5283	B_memory
JUQ108_CCTAAAGTCCGCTGTT-1	31.12	-10.099	CD4_T
JUQ040_CACCTTGCAGCCTGTG-1	-4.34859	-29.2721	CD4_T
JUQ097_CCGTGGACAGTTCATG-1	-33.371	54.4242	NK
JUQ120_CTACACCGTCATATGC-1	26.0782	-6.20329	CD4_T
JUQ045_TCTGAGAAGCGCCTTG-1	52.5609	41.8656	DC
JUQ092_ATTATCCTCGTCTGAA-1	-61.6538	-21.1445	B_memory
JUQ067_CACAAACGTAACGCGA-1	-58.3297	10.7142	CD8_T
JUQ085_TCAGCTCGTTCGAATC-1	34.4384	-19.6466	CD4_T
JUQ066_GGAACTTAGGCATGTG-1	18.24	62.9923	CD8_T
JUQ089_GGATGTTAGCTGATAA-1	18.9249	-60.7721	Treg
JUQ033_GAACCTACACCATCCT-1	55.4806	21.5256	MDC
JUQ040_TGGGAAGCAGATGGGT-1	51.4935	-51.7933	pDC
JUQ030_GGCTCGACAAGGACAC-1	-14.1978	-18.1893	CD4_T
JUQ027_AAATGCCTCAGTTGAC-1	-28.5935	-25.0821	CD4_T
JUQ119_TCGAGGCGTTTAGGAA-1	13.8115	-18.2707	CD4_T
JUQ088_GAACGGACAATTGCTG-1	75.1293	-4.88503	MDC
JUQ112_CGCGTTTCATGCCTAA-1	11.9908	-49.1993	Treg
JUQ092_CCTAAAGAGTCATCCA-1	4.28459	-53.398	Treg
JUQ036_AAAGCAAGTATTAGCC-1	-53.4931	4.5091	CD8_T
JUQ042_CAGAGAGAGCGGCTTC-1	15.8475	-58.1278	Treg
JUQ071_GATGAGGTCGGACAAG-1	-5.72503	14.3278	CD8_T
JUQ071_TTGTAGGTCTCGTATT-1	-5.40983	14.6091	CD8_T
JUQ060_AGAGTGGTCGAATGCT-1	21.2503	-41.0437	CD4_T
JUQ073_AGAGCGAAGTGAAGAG-1	-52.0626	-28.3335	B_memory
JUQ067_TGCGGGTGTCTAAAGA-1	3.24785	-61.271	Treg
JUQ108_ACGTCAAGTGACTACT-1	-11.2491	-16.534	CD4_T
JUQ088_ACTTGTTAGGCCATAG-1	20.9352	20.0177	CD8_T
JUQ088_TGGTTAGTCCTCAACC-1	-20.1894	-3.67922	CD8_T
JUQ088_ACTATCTGTAGCGTGA-1	-1.23016	30.1776	CD4_T
JUQ057_GGCAATTCATCTATGG-1	59.0688	37.0641	MDC
JUQ033_GGATTACGTTGAGTTC-1	-52.5178	5.81789	CD8_T
JUQ049_TGATTTCAGTAGATGT-1	52.5702	-1.5606	MDC
JUQ087_CTCCTAGAGACTCGGA-1	20.0911	-32.7442	CD4_T
JUQ107_TCTTCGGGTTACGACT-1	31.9175	-3.41712	CD4_T
JUQ073_CGATGGCCAGGTGGAT-1	4.31135	-64.5988	Treg
JUQ024_TTCGAAGCAACGCACC-1	-11.1515	13.8541	CD8_T
JUQ066_TTTGTCAGTAGCTCCG-1	-28.0223	30.9057	CD8_T
JUQ056_GTTACAGCAGGTCTCG-1	22.949	39.2126	CD8_T
JUQ050_CGCTATCTCCAAAGTC-1	14.6389	-61.198	Treg
JUQ038_CTGCCTAGTATATGAG-1	-43.8578	32.6879	gdT
JUQ102_ACTGTCCAGCTGCCCA-1	-10.8301	-57.406	CD4_T
JUQ071_CGAGCACAGACCCACC-1	12.5703	-57.2481	Treg
JUQ038_CAAGTTGAGTTCGCAT-1	-44.1429	31.6621	gdT
JUQ061_TTCTTAGCACCATCCT-1	20.7791	-19.6989	CD4_T
JUQ033_AACTCTTTCGAACTGT-1	-78.8257	27.3207	plasma
JUQ031_TCGTACCGTTCTCATT-1	-28.7554	16.4993	CD8_T
JUQ066_GACTGCGCAACCGCCA-1	-4.31698	-6.71244	plasma
JUQ086_TCAGATGGTCTCACCT-1	-8.70039	66.9323	CD8_T
JUQ057_CATATGGTCGCGTAGC-1	30.0526	3.00841	CD4_T
JUQ100_GACTAACAGGGAACGG-1	-61.832	50.2964	plasma
JUQ105_TGTATTCTCTTGCCGT-1	-0.00989812	23.8147	CD4_T
JUQ102_TTTATGCCATACTACG-1	1.90402	61.019	CD8_T
JUQ067_AAAGCAACACTCAGGC-1	-58.8944	10.3645	CD8_T
JUQ056_TTCTTAGAGTCCTCCT-1	21.3962	39.9612	CD8_T
JUQ057_GGACATTGTCCTCTTG-1	4.27487	18.7485	CD8_T
JUQ049_CAAGTTGAGGAGTACC-1	-42.4939	-3.21836	CD8_T
JUQ070_TTTATGCAGCACGCCT-1	52.1432	-53.7331	pDC
JUQ091_CAAGTTGAGGTCATCT-1	-12.9232	33.1386	CD8_T
JUQ038_CGCTGGACAGATTGCT-1	70.1675	25.7342	DC
JUQ027_CCTTTCTAGGGATACC-1	-14.7164	-52.9114	CD4_T
JUQ027_TACGGATCAGCTGGCT-1	-12.1455	52.3077	CD8_T
JUQ102_GGAACTTTCTGTACGA-1	-46.2288	-1.03666	CD8_T
JUQ069_CTGGTCTAGTCCGTAT-1	-17.355	-62.9868	CD4_T
JUQ038_GAAACTCCATTAGCCA-1	-2.15855	-72.1757	Treg
JUQ097_CACCTTGCAAGGGTCA-1	69.3032	-14.3526	MDC
JUQ038_AAGCCGCTCAGTCAGT-1	-4.72948	-37.1223	Treg
JUQ066_TGACTAGTCATGCAAC-1	41.7114	-5.05497	CD8_T
JUQ027_CGTAGCGGTAAACGCG-1	59.6081	29.6575	MDC
JUQ026_ACTGAACTCGTGGGAA-1	6.79774	-8.2384	CD4_T
JUQ088_GTCGTAACAGATGAGC-1	-32.4324	20.1066	CD8_T
JUQ042_CAAGTTGAGATGTGGC-1	39.2839	-27.1661	CD4_T
JUQ101_TGCGTGGCACAAGTAA-1	-10.0962	19.3696	CD8_T
JUQ024_ATCTGCCCAGTTCATG-1	5.19048	-20.8251	CD4_T
JUQ049_CTTACCGGTGATGCCC-1	-9.24247	47.6138	CD8_T
JUQ070_ATAAGAGCAGGGTTAG-1	5.70688	11.9632	CD4_T
JUQ056_CCTCTGAAGACTGGGT-1	-0.120664	19.8806	CD8_T
JUQ070_CTACACCCAATCCGAT-1	2.55448	43.5813	CD8_T
JUQ031_CCTTACGGTATAGTAG-1	-5.86801	-18.1214	CD8_T
JUQ040_TACGGATGTCTTGCGG-1	59.6482	30.8946	MDC
JUQ099_GCTCTGTAGAGCCTAG-1	-59.0293	-33.7985	B_memory
JUQ073_GTACGTAGTTAGGGTG-1	9.60513	60.3728	CD8_T
JUQ067_CATCAGAGTTGGGACA-1	5.17476	-26.7753	CD4_T
JUQ031_TACCTTACATCGATGT-1	-25.9396	4.15032	CD8_T
JUQ073_CTCACACTCACTCCTG-1	8.91159	59.4648	CD8_T
JUQ053_AGCGGTCCACCACCAG-1	-54.3047	41.7602	plasma
JUQ112_TCATTACTCACCTTAT-1	-7.30049	-55.1334	CD4_T
JUQ101_AGTTGGTTCGAACTGT-1	18.6586	48.0711	CD8_T
JUQ031_AGGGTGACATTCCTCG-1	-25.8993	13.2039	CD8_T
JUQ057_CCTCTGAGTAGTAGTA-1	24.1745	21.9907	CD4_T
JUQ069_CGCTGGAAGCAGGCTA-1	43.1759	-9.66201	CD8_T
JUQ057_GTACTCCCATCCGGGT-1	8.29506	-53.5455	Treg
JUQ088_CTGCTGTGTCGGGTCT-1	-19.4691	-3.58266	CD8_T
JUQ041_CACCACTAGGTCGGAT-1	7.19269	-2.43425	CD4_T
JUQ024_GCGCCAACACGAGAGT-1	15.8721	-21.5654	CD4_T
JUQ027_TGCCAAATCGAGAACG-1	-27.7563	-57.5987	CD4_T
JUQ057_CCCAATCGTAAAGTCA-1	36.3624	-27.9628	CD4_T
JUQ030_CTGATCCGTGCACTTA-1	-21.5022	13.4218	CD8_T
JUQ071_GGCTGGTGTCTCCACT-1	-5.0314	10.5763	CD8_T
JUQ111_TGAGCCGCACCTGGTG-1	62.6334	-25.445	MDC
JUQ056_GATGAGGTCCTCCTAG-1	50.5322	-55.0147	pDC
JUQ049_CGATGTACACTTACGA-1	50.1521	2.77982	MDC
JUQ091_GTTTCTATCCAAGCCG-1	17.9832	-34.2152	CD4_T
JUQ096_GTCAAGTTCGAATGGG-1	-8.02122	21.3782	CD8_T
JUQ105_GGCGTGTTCCTTGGTC-1	55.4276	40.1311	MDC
JUQ122_AACACGTGTCTAGCCG-1	-29.4363	69.3588	NK
JUQ111_ACTGAACAGTCGCCGT-1	-12.5051	67.6865	CD8_T
JUQ097_ACCTTTATCGGTTCGG-1	-15.53	17.7847	CD8_T
JUQ111_AGCCTAACAAGACACG-1	65.3162	-25.9503	MDC
JUQ056_GGATTACCACACCGAC-1	-36.1691	54.3925	NK
JUQ106_CTCGAGGCATACAGCT-1	30.4344	-10.0835	CD4_T
JUQ049_TGGTTCCGTTGTGGCC-1	-67.4069	-38.6421	B_naive
JUQ091_AACTCCCCAAGCCGTC-1	-11.9516	-52.7208	CD4_T
JUQ038_CTGGTCTGTCCAACTA-1	-58.0076	34.8958	plasma
JUQ040_GTGCGGTTCTGTTTGT-1	-43.0737	23.7526	CD8_T
JUQ026_TGGTTAGGTAAATGAC-1	-12.1351	36.8851	CD8_T
JUQ057_AACGTTGTCCCTCAGT-1	8.9859	-35.4363	CD4_T
JUQ042_TAGTGGTTCATGGTCA-1	-12.3343	-44.9576	CD4_T
JUQ053_CGTAGGCGTTCGAATC-1	-41.3819	5.11673	CD8_T
JUQ024_TAGCCGGGTTCAACCA-1	5.91843	19.0026	CD8_T
JUQ049_TGCCCTACAAAGCAAT-1	48.1119	4.78817	MDC
JUQ026_TGCCCTACATCCCACT-1	5.31121	42.6266	CD8_T
JUQ068_GATGCTATCTTTAGTC-1	-7.69928	65.8343	CD8_T
JUQ030_TGCGCAGAGACTTGAA-1	20.8487	-16.5291	CD4_T
JUQ030_CAGGTGCGTGTGTGCC-1	75.7695	28.6144	MDC
JUQ108_TACACGATCGGATGTT-1	2.11936	-47.935	Treg
JUQ056_TGCCCATTCACCATAG-1	0.766463	19.5542	CD8_T
JUQ101_TCTCTAATCTTGTACT-1	5.78336	15.1193	CD8_T
JUQ069_GGGAGATAGAGACGAA-1	20.5888	53.2193	CD8_T
JUQ095_TCAGATGAGCACACAG-1	44.0067	49.6481	MDC
JUQ052_AGAGTGGTCGATAGAA-1	1.6563	41.8434	CD8_T
JUQ062_ACTGATGAGATCGGGT-1	4.94856	22.6407	CD8_T
JUQ057_TAGACCATCAACGGCC-1	26.9941	3.539	CD4_T
JUQ025_AGTGTCATCGATCCCT-1	-7.36802	12.2329	CD8_T
JUQ027_CGAGCCACATACGCTA-1	-29.5109	-36.9578	CD4_T
JUQ049_CATTCGCCAGACAGGT-1	22.5108	-46.4433	CD4_T
JUQ057_TCAGCTCCAAGTCTGT-1	-62.7504	51.8392	plasma
JUQ027_AACACGTAGCGAGAAA-1	-32.5592	-56.6818	CD4_T
JUQ033_GAGTCCGGTCACTTCC-1	6.3898	-58.9062	Treg
JUQ036_CATATTCGTCTCATCC-1	-68.1769	-35.9389	B_naive
JUQ073_CTCGTCAGTACTCTCC-1	11.3296	59.6789	CD8_T
JUQ040_ACTGCTCTCGCTAGCG-1	-42.8117	25.9847	CD8_T
JUQ108_TCTCATAGTAGCTGCC-1	13.3256	21.3417	CD4_T
JUQ031_ATCGAGTAGACAAAGG-1	-7.32546	38.4459	CD8_T
JUQ067_CCATTCGAGCGATCCC-1	48.8217	60.7067	DC
JUQ033_ACGGAGAAGCACCGTC-1	-44.7588	-8.24161	CD8_T
JUQ057_ACTTGTTCACTACAGT-1	10.3625	12.5395	CD8_T
JUQ053_AGATCTGTCATTTGGG-1	-80.1055	37.7832	plasma
JUQ067_CCGGTAGTCGGAATCT-1	-55.1519	14.869	CD8_T
JUQ091_CCCTCCTTCTTGTCAT-1	-67.5895	-37.4973	B_naive
JUQ031_GATCAGTAGGTTACCT-1	-26.1778	4.00157	CD8_T
JUQ111_GTCGGGTTCGCGGATC-1	58.2842	-32.2191	MDC
JUQ033_CGTGTCTAGTGTTAGA-1	-15.9675	40.7006	CD8_T
JUQ111_TACGGTATCAGAAATG-1	-5.95245	64.5131	CD8_T
JUQ060_ATTATCCCATGCATGT-1	-13.8443	-57.2426	CD4_T
JUQ033_TCAGCAACACGTGAGA-1	-50.0897	10.0072	CD8_T
JUQ072_CGACCTTGTCATGCCG-1	-75.4292	0.443662	mast
JUQ071_GCAATCATCAAGATCC-1	28.2783	-5.04751	CD4_T
JUQ030_AGGCCACCATTCGACA-1	15.4136	2.57963	CD4_T
JUQ027_CATGACACATAGACTC-1	-29.9242	-61.8549	CD4_T
JUQ119_ACGGGCTGTATGCTTG-1	-32.4359	69.9777	NK
JUQ044_TGCCCATAGTGCCATT-1	7.80831	19.3558	CD8_T
JUQ068_TGAGAGGCATATGCTG-1	-25.0598	-45.6383	Treg
JUQ038_AGCGTCGGTCGGCACT-1	-50.1225	-7.53777	gdT
JUQ036_CTGATAGGTCTCTTTA-1	-51.7446	7.31898	CD8_T
JUQ038_TTCCCAGGTCTCTCTG-1	73.5393	18.1521	MDC
JUQ038_TACTCGCTCCCGGATG-1	72.8579	29.7334	DC
JUQ026_GGGTCTGCACCGGAAA-1	-25.6717	-59.866	CD4_T
JUQ066_GTCTCGTAGAATAGGG-1	28.5698	56.5874	CD8_T
JUQ042_ATCTGCCGTCGAATCT-1	25.8988	-22.7928	CD4_T
JUQ119_AAACGGGGTAGTAGTA-1	4.23905	30.5881	CD8_T
JUQ067_GTCTCGTTCATAGCAC-1	-57.3786	10.8039	CD8_T
JUQ044_CTGTGCTGTGCACTTA-1	19.028	-12.3479	CD4_T
JUQ027_GCTCCTAAGTGTGAAT-1	-10.2395	53.8263	CD8_T
JUQ054_CTAAGACCACGCATCG-1	14.7895	-11.1181	CD4_T
JUQ108_GCTCCTACAAATCCGT-1	-52.007	-27.8778	B_memory
JUQ027_GTATCTTCACATCCGG-1	-7.87114	38.004	CD8_T
JUQ093_AACTCTTTCGAGAGCA-1	-8.88693	16.7301	CD8_T
JUQ088_GGGAATGGTCATCCCT-1	-20.7198	-5.39275	CD8_T
JUQ057_ACGATACGTCGACTAT-1	43.4578	49.5918	MDC
JUQ031_GATCAGTCACACGCTG-1	0.900565	-53.4879	Treg
JUQ047_TTCTTAGAGCGTGAGT-1	44.5592	44.1361	MDC
JUQ044_GAAATGAAGAAACGCC-1	15.72	-7.40579	CD4_T
JUQ073_CCTCAGTTCGCGTAGC-1	6.52676	-34.4546	CD4_T
JUQ067_CTTACCGTCTTAACCT-1	4.21611	-24.6801	CD4_T
JUQ108_GCTTGAAGTCCAGTGC-1	15.598	15.1282	CD8_T
JUQ040_GGTGAAGAGCGCTCCA-1	-13.2123	41.6331	CD8_T
JUQ031_AGGCCACTCAATAAGG-1	-3.96849	29.571	CD4_T
JUQ119_CACACTCGTGCCTGGT-1	5.25211	-10.6705	CD4_T
JUQ049_CACATTTCACGTGAGA-1	48.2278	5.3325	MDC
JUQ049_CTCCTAGCAGACAAAT-1	63.9124	30.8405	MDC
JUQ069_CTTTGCGGTCTGATCA-1	26.5038	-59.2652	Treg
JUQ033_GTTAAGCGTTGAGGTG-1	-65.3137	56.0112	plasma
JUQ062_CGCTATCAGAGCTGCA-1	-47.1848	6.84431	CD8_T
JUQ088_GAACATCTCACTCCTG-1	-65.1249	-40.7892	B_naive
JUQ122_CAGAGAGAGTGGGATC-1	61.1089	46.8248	DC
JUQ121_GACAGAGCAGACGCCT-1	9.3847	-10.8098	CD4_T
JUQ024_CGTGAGCGTATCAGTC-1	-26.1545	-13.6493	ILC3
JUQ057_CTAGCCTGTTCAGTAC-1	23.5578	-8.16367	CD4_T
JUQ091_TCGTAGATCCTGTAGA-1	14.0175	-50.7339	Treg
JUQ111_CTGCGGATCGTGGACC-1	42.8692	-13.7807	CD4_T
JUQ066_TCAACGACAACGATGG-1	-6.15821	-12.0819	CD4_T
JUQ100_AGTCTTTCAGGCGATA-1	0.681873	59.2762	CD8_T
JUQ040_CTGGTCTTCGTTTAGG-1	-42.2093	32.4913	gdT
JUQ102_TCAACGAGTCCGTGAC-1	-55.4738	-2.01374	CD8_T
JUQ049_AACTCCCTCCTCATTA-1	66.2198	1.51982	MDC
JUQ027_AGCATACGTACGACCC-1	-29.6297	-61.3627	CD4_T
JUQ119_TGCCCTAAGCAGCCTC-1	-19.9208	13.1279	CD8_T
JUQ053_GCAGTTATCTAGCACA-1	-61.6793	-29.1594	B_memory
JUQ066_TTGGAACGTTTCCACC-1	-50.9348	-19.6975	B_memory
JUQ031_CTTACCGCATTTCACT-1	-24.5068	16.9921	CD8_T
JUQ042_GGGCATCCAGCGTTCG-1	-2.15463	47.7912	CD8_T
JUQ101_TGTGGTATCTTGAGGT-1	-62.4676	-33.7712	B_memory
JUQ106_CTCGGGACAGGCTGAA-1	20.996	-18.5329	CD4_T
JUQ101_AGAGCTTCACGGCCAT-1	43.3119	42.014	MDC
JUQ031_TAGACCAAGCCAGGAT-1	17.8752	-48.0251	Treg
JUQ036_GTCTCGTGTACAGTGG-1	69.1615	12.8304	MDC
JUQ031_CGTGTCTAGACACTAA-1	-28.5413	15.0453	CD8_T
JUQ101_ACGGCCACAGTATAAG-1	-57.7239	-23.1748	B_memory
JUQ110_ATCGAGTTCCTAGAAC-1	-8.87405	-16.4555	CD4_T
JUQ069_ACATACGCAAACAACA-1	27.0724	-53.8352	Treg
JUQ027_AGGTCCGCACAGGCCT-1	36.8055	5.1193	CD4_T
JUQ108_CAGAATCTCACAAACC-1	33.8832	-18.8434	CD4_T
JUQ093_CTTGGCTTCTCACATT-1	26.7096	-39.8536	Treg
JUQ057_GCGCAACAGAGTGACC-1	-40.4334	48.3337	gdT
JUQ042_TGAGCCGGTGTGCCTG-1	54.6576	50.9576	DC
JUQ107_TCGGTAAGTGGCAAAC-1	38.2105	-17.9201	CD4_T
JUQ027_ATCACGATCTGCGGCA-1	35.1229	4.60494	CD4_T
JUQ042_TGCGCAGGTCGTCTTC-1	11.0001	53.6067	CD8_T
JUQ062_CGAGCACCATGCCCGA-1	-62.3115	52.4256	plasma
JUQ067_TTCGAAGTCCTAGAAC-1	9.49387	-62.046	Treg
JUQ067_GAATGAAGTGGGTCAA-1	-61.086	11.4418	CD8_T
JUQ024_CTTGGCTAGACAGACC-1	-15.5542	6.88692	CD8_T
JUQ061_AACTCAGGTCTAACGT-1	-18.8575	36.9313	CD8_T
JUQ066_AACGTTGAGAGTGAGA-1	-3.59675	-9.09662	CD8_T
JUQ088_TTTACTGAGATCACGG-1	21.6121	-31.2166	CD4_T
JUQ042_ATGGGAGCAAGTACCT-1	-0.971516	-51.8759	Treg
JUQ038_CGAACATGTACTCTCC-1	-69.975	25.3961	plasma
JUQ027_ATTATCCGTTCGTGAT-1	-33.5386	-60.9602	CD4_T
JUQ056_CAACTAGTCTTGTACT-1	46.9517	36.2363	MDC
JUQ097_ATCTGCCGTCGATTGT-1	-53.5075	-29.0784	B_memory
JUQ111_CCCTCCTGTCAATACC-1	58.2548	-32.134	MDC
JUQ057_TCTTTCCCATTATCTC-1	12.6764	-24.9792	CD4_T
JUQ041_TACCTTATCTACTTAC-1	18.163	38.5198	CD8_T
JUQ027_GTGTGCGCATACCATG-1	-12.2045	56.9916	CD8_T
JUQ066_TAAGCGTCACACGCTG-1	23.343	60.4119	CD8_T
JUQ105_GCTCCTAGTTCTGTTT-1	11.2497	-1.0998	CD4_T
[truncated: 95,864 more rows]

## Sheet: c
	index	0
0	SPECTRA	1
1	SPECTRA	0.85
2	SPECTRA	0.882353
3	SPECTRA	1
4	SPECTRA	1
5	SPECTRA	1
6	SPECTRA	0.722222
7	SPECTRA	0.833333
8	SPECTRA	0.7
9	SPECTRA	0.714286
10	SPECTRA	0.780488
11	SPECTRA	1
12	SPECTRA	0.571429
13	SPECTRA	1
14	SPECTRA	0.923077
15	SPECTRA	1
16	SPECTRA	1
17	SPECTRA	0.6
18	SPECTRA	0.833333
19	SPECTRA	1
20	SPECTRA	1
21	SPECTRA	0.978723
22	SPECTRA	0.16
23	SPECTRA	0.928571
24	SPECTRA	0.833333
25	SPECTRA	0.708333
26	SPECTRA	0.818182
27	SPECTRA	0.75
28	SPECTRA	1
29	SPECTRA	0.2
30	SPECTRA	0.857143
31	SPECTRA	0.52
32	SPECTRA	0.731707
33	SPECTRA	1
34	SPECTRA	1
35	SPECTRA	0.74
36	SPECTRA	1
37	SPECTRA	0.6
38	SPECTRA	1
39	SPECTRA	0.95
40	SPECTRA	1
41	SPECTRA	0.88
42	SPECTRA	1
43	SPECTRA	0.863636
44	SPECTRA	0.972973
45	SPECTRA	0.571429
46	SPECTRA	0.82
47	SPECTRA	0.9
48	SPECTRA	1
49	SPECTRA	0.258065
50	SPECTRA	0.952381
51	SPECTRA	0.785714
52	SPECTRA	0.75
53	SPECTRA	1
54	SPECTRA	1
55	SPECTRA	0.722222
56	SPECTRA	0.882353
57	SPECTRA	0.625
58	SPECTRA	0.2
59	SPECTRA	0.0555556
60	SPECTRA	1
61	SPECTRA	1
62	SPECTRA	0.84
63	SPECTRA	1
64	SPECTRA	1
65	SPECTRA	0.82
66	SPECTRA	1
67	SPECTRA	0.818182
68	SPECTRA	1
69	SPECTRA	0.909091
70	SPECTRA	1
71	SPECTRA	1
72	SPECTRA	0.44
73	SPECTRA	0.458333
74	SPECTRA	0.571429
75	SPECTRA	0.6
76	SPECTRA	1
77	SPECTRA	1
78	SPECTRA	1
79	SPECTRA	0.88
80	SPECTRA	1
81	SPECTRA	0.953488
82	SPECTRA	0.2
83	SPECTRA	0.857143
84	SPECTRA	0.5
85	SPECTRA	0.604651
86	SPECTRA	1
87	SPECTRA	0.96
88	SPECTRA	0.75
89	SPECTRA	1
90	SPECTRA	0.633333
91	SPECTRA	0.428571
92	SPECTRA	1
93	SPECTRA	1
94	SPECTRA	0.958333
95	SPECTRA	0.681818
96	SPECTRA	1
97	SPECTRA	0.36
98	SPECTRA	0.333333
99	SPECTRA	0.877551
100	SPECTRA	1
101	SPECTRA	0.3
102	SPECTRA	0.785714
103	SPECTRA	1
104	SPECTRA	0.875
105	SPECTRA	0.9
106	SPECTRA	0.875
107	SPECTRA	0.6
108	SPECTRA	0.791667
109	SPECTRA	1
110	SPECTRA	1
111	SPECTRA	0.971429
112	SPECTRA	0.785714
113	SPECTRA	1
114	SPECTRA	0.916667
115	SPECTRA	0.615385
116	SPECTRA	0.833333
117	SPECTRA	0.375
118	SPECTRA	0.947368
119	SPECTRA	0.928571
120	SPECTRA	0.85
121	SPECTRA	0.736842
122	SPECTRA	0.692308
123	SPECTRA	1
124	SPECTRA	0.73913
125	SPECTRA	1
126	SPECTRA	0.8
127	SPECTRA	1
128	SPECTRA	0.815789
129	SPECTRA	0.833333
130	SPECTRA	0.857143
131	SPECTRA	0.7
132	SPECTRA	1
133	SPECTRA	0.857143
134	SPECTRA	1
135	SPECTRA	1
136	SPECTRA	1
137	SPECTRA	0.681818
138	SPECTRA	1
139	SPECTRA	0.888889
140	SPECTRA	0.98
141	SPECTRA	0.619048
142	SPECTRA	0.652174
143	SPECTRA	0.954545
144	SPECTRA	1
145	SPECTRA	1
146	SPECTRA	0.814815
147	SPECTRA	0.793103
148	SPECTRA	0.73913
149	SPECTRA	0.685714
150	SPECTRA	0.923077
151	SPECTRA	0.8
152	scHPF	0.142857
153	scHPF	0.1
154	scHPF	0.125
155	scHPF	0.1
156	scHPF	0.111111
157	scHPF	0.25
158	scHPF	0.1
159	scHPF	0.2
160	scHPF	0.1
161	scHPF	0.166667
162	scHPF	0.1
163	scHPF	0.1
164	scHPF	0.25
165	scHPF	0.64
166	scHPF	0.2
167	scHPF	0.18
168	scHPF	0.25
169	scHPF	0.384615
170	scHPF	0.1
171	scHPF	0.235294
172	scHPF	0.1
173	scHPF	0.0833333
174	scHPF	0.1
175	scHPF	0.1
176	scHPF	0.105263
177	scHPF	0.1
178	scHPF	0.1
179	scHPF	0.285714
180	scHPF	0.105263
181	scHPF	0.1
182	scHPF	0.1
183	scHPF	0.1
184	scHPF	0.1
185	scHPF	0.1
186	scHPF	0.125
187	scHPF	0.1
188	scHPF	0.181818
189	scHPF	0.166667
190	scHPF	0.1
191	scHPF	0.142857
192	scHPF	0.166667
193	scHPF	0.111111
194	scHPF	0.1
195	scHPF	0.1
196	scHPF	0.142857
197	scHPF	0.0555556
198	scHPF	0.1
199	scHPF	0.166667
200	scHPF	0.15
201	scHPF	0.25
202	scHPF	0.166667
203	scHPF	0.1
204	scHPF	0.470588
205	scHPF	0.1
206	scHPF	0.1
207	scHPF	0.14
208	scHPF	0.1
209	scHPF	0.285714
210	scHPF	0.111111
211	scHPF	0.411765
212	scHPF	0.2
213	scHPF	0.2
214	scHPF	0.2
215	scHPF	0.1
216	scHPF	0.2
217	scHPF	0.1
218	scHPF	0.142857
219	scHPF	0.1
220	scHPF	0.333333
221	scHPF	0.166667
222	scHPF	0.1
223	scHPF	0.166667
224	scHPF	0.5
225	scHPF	0.0909091
226	scHPF	0.1
227	scHPF	0.15
228	scHPF	0.1
229	scHPF	0.1
230	scHPF	0.08
231	scHPF	0.1
232	scHPF	0.15
233	scHPF	0.25
234	scHPF	0.1
235	scHPF	0.1
236	scHPF	0.1
237	scHPF	0.2
238	scHPF	0.1
239	scHPF	0.1
240	scHPF	0.111111
241	scHPF	0.428571
242	scHPF	0.3
243	scHPF	0.1
244	scHPF	0.1
245	scHPF	0.25
246	scHPF	0.1
247	scHPF	0.1
248	scHPF	0.529412
249	scHPF	0.1
250	scHPF	0.0526316
251	scHPF	0.0833333
252	NMF	0.3
253	NMF	0.294118
254	NMF	0.181818
255	NMF	0.1
256	NMF	0.4
257	NMF	0.2
258	NMF	0.1
259	NMF	0.28
260	NMF	0.411765
261	NMF	0.3
262	NMF	0.3
263	NMF	0.2
264	NMF	0.32
265	NMF	0.7
266	NMF	0.307692
267	NMF	0.3
268	NMF	0.5
269	NMF	0.142857
270	NMF	0.181818
271	NMF	0.3
272	NMF	0.142857
273	NMF	0.259259
274	NMF	0.142857
275	NMF	0.142857
276	NMF	0.2
277	NMF	0.2
278	NMF	0.3
279	NMF	0.4
280	NMF	0.3
281	NMF	0.411765
282	NMF	0.411765
283	NMF	0.22
284	NMF	0.3
285	NMF	0.2
286	NMF	0.2
287	NMF	0.2
288	NMF	0.22
289	NMF	0.2
290	NMF	0.142857
291	NMF	0.142857
292	NMF	0.16
293	NMF	0.18
294	NMF	0.181818
295	NMF	0.142857
296	NMF	0.2
297	NMF	0.5
298	NMF	0.235294
299	NMF	0.142857
300	NMF	0.142857
301	NMF	0.2
302	NMF	0.411765
303	NMF	0.428571
304	NMF	0.157895
305	NMF	0.2
306	NMF	0.142857
307	NMF	0.166667
308	NMF	0.2
309	NMF	0.18
310	NMF	0.26
311	NMF	0.307692
312	NMF	0.181818
313	NMF	0.125
314	NMF	0.1
315	NMF	0.166667
316	NMF	0.125
317	NMF	0.3
318	NMF	0.2
319	NMF	0.210526
320	NMF	0.3
321	NMF	0.272727
322	NMF	0.125
323	NMF	0.08
324	NMF	0.142857
325	NMF	0.08
326	NMF	0.0625
327	NMF	0.285714
328	NMF	0.105263
329	NMF	0.142857
330	NMF	0.3
331	NMF	0.1
332	NMF	0.1875
333	NMF	0.153846
334	NMF	0.333333
335	NMF	0.0625
336	NMF	0.4
337	NMF	0.142857
338	NMF	0.0625
339	NMF	0.142857
340	NMF	0.285714
341	NMF	0.2
342	NMF	0.26
343	NMF	0.571429
344	NMF	0.2
345	NMF	0.181818
346	NMF	0.176471
347	NMF	0.16
348	NMF	0.3
349	NMF	0.08
350	NMF	0.24
351	NMF	0.428571
352	SLALOM	0.470588
353	SLALOM	0.125
354	SLALOM	0.9
355	SLALOM	0.125
356	SLALOM	0.6
357	SLALOM	0.941176
358	SLALOM	0.12
359	SLALOM	0.125
360	SLALOM	0.75
361	SLALOM	0.18
362	SLALOM	0.470588
363	SLALOM	0.94
364	SLALOM	0.9
365	SLALOM	0.375
366	SLALOM	0.692308
367	SLALOM	0.72
368	SLALOM	0.6
369	SLALOM	0.571429
370	SLALOM	0.677419
371	SLALOM	0.722222
372	expimap	0.555556
373	expimap	0.333333
374	expimap	1
375	expimap	0.894737
376	expimap	0.96
377	expimap	0.888889
378	expimap	0.166667
379	expimap	0.2
380	expimap	0.857143
381	expimap	0.75
382	expimap	0.846154
383	expimap	0.5
384	expimap	0.9
385	expimap	0.4
386	expimap	1
387	expimap	0.3
388	expimap	0.98
389	expimap	0.903226
390	expimap	0.42
391	expimap	0.444444
392	expimap	0.882353
393	expimap	0.619048
394	expimap	1
395	expimap	0.357143
396	expimap	0.95
397	expimap	0.32
398	expimap	0.98
399	expimap	0.510638
400	expimap	0.952381
401	expimap	0.5
402	expimap	0.8
403	expimap	0.88
404	expimap	0.3
405	expimap	0.64
406	expimap	0.82
407	expimap	0.309524
408	expimap	0.225
409	expimap	0.8
410	expimap	0.78
411	expimap	1
412	expimap	0.84
413	expimap	0.9
414	expimap	0.44
415	expimap	0.72
416	expimap	0.8
417	expimap	0.416667
418	expimap	1
419	expimap	1
420	expimap	0.68
421	expimap	0.818182
422	expimap	0.7
423	expimap	0.782609
424	expimap	0.2
425	expimap	0.552632
426	expimap	0.58
427	expimap	0.96
428	expimap	0.42
429	expimap	0.75
430	expimap	0.54
431	expimap	0.7
432	expimap	1
433	expimap	0.75
434	expimap	1
435	expimap	0.733333
436	expimap	0.24
437	expimap	0.68
438	expimap	0.9
439	expimap	0.888889
440	expimap	0.545455
441	expimap	0.8
442	expimap	1
443	expimap	0.186047
444	expimap	0.2
445	expimap	1
446	expimap	0.636364
447	expimap	0.571429
448	expimap	0.66
449	expimap	1
450	expimap	0.294118
451	expimap	0.333333
452	expimap	0.777778
453	expimap	0.214286
454	expimap	0.78
455	expimap	0.395349
456	expimap	1
457	expimap	0.2
458	expimap	0.94
459	expimap	1
460	expimap	0.8
461	expimap	0.636364
462	expimap	0.642857
463	expimap	0.636364
464	expimap	0.641026
465	expimap	0.72
466	expimap	1
467	expimap	0.709677
468	expimap	0.818182
469	expimap	0.904762
470	expimap	1
471	expimap	0.714286
472	expimap	0.32
473	expimap	0.5
474	expimap	1
475	expimap	0.8
476	expimap	0.658537
477	expimap	0.647059
478	expimap	0.4
479	expimap	0.157895
480	expimap	0.172414
481	expimap	0.94
482	expimap	0.939394
483	expimap	1
484	expimap	0.230769
485	expimap	0.868421
486	expimap	0.2
487	expimap	0.96
488	expimap	0.928571
489	expimap	0.615385
490	expimap	1
491	expimap	0.333333
492	expimap	0.565217
493	expimap	0.826087
494	expimap	0.818182
495	expimap	0.54
496	expimap	0.5625
497	expimap	0.428571
498	expimap	0.8
499	expimap	0.916667
500	expimap	0.38
501	expimap	0.75
502	expimap	0.4
503	expimap	0.6
504	expimap	0.24
505	expimap	0.512195
506	expimap	0.807692
507	expimap	0.296296
508	expimap	0.791667
509	expimap	0.62
510	expimap	0.5625
511	expimap	0.142857
512	expimap	0.14
513	expimap	0.2
514	expimap	0.166667
515	expimap	0.2
516	expimap	0.125
517	expimap	0.125
518	expimap	0.166667
519	expimap	0.2
520	expimap	0.2
521	expimap	0.2
522	expimap	0.166667
523	expimap	0.25
524	expimap	0.142857
525	expimap	0.166667
526	expimap	0.2

## Sheet: d_top
	10-X-all_type-II-ifn-response-X-norm	IFNGR1
JUQ089_GTCGTAACACGGTAGA-1	4.25416e-09	FALSE
JUQ109_CAGCATAAGTCAAGCG-1	2.55016e-07	FALSE
JUQ044_CGCTGGACAGACGCCT-1	0.00311367	FALSE
JUQ024_GTTCGGGAGACTGGGT-1	2.8875e-09	FALSE
JUQ036_GAGCAGAAGGATGGAA-1	0.000649319	FALSE
JUQ121_AACTCAGTCGCCTGAG-1	0.00814919	TRUE
JUQ101_AGTGGGACATGACATC-1	0.00717996	FALSE
JUQ046_TGGCGCAGTAGCGCAA-1	0.00155331	FALSE
JUQ049_CCTACCAGTTGATTGC-1	0.00446624	TRUE
JUQ073_AACTCTTCACAGGAGT-1	0.00149939	FALSE
JUQ060_TATGCCCGTTACCAGT-1	7.64109e-10	FALSE
JUQ036_TGGCCAGTCCTTGGTC-1	9.11406e-09	FALSE
JUQ122_CCAATCCGTGTGACCC-1	8.99113e-10	FALSE
JUQ073_AACTCTTGTAGCTAAA-1	0.00822681	TRUE
JUQ056_GAACATCCATTCCTGC-1	0.00382817	FALSE
JUQ088_TACGGATTCGCTGATA-1	0.00523856	FALSE
JUQ033_GACGGCTCATATGAGA-1	7.92222e-08	FALSE
JUQ036_CCTTACGTCTTTAGGG-1	0.00227365	FALSE
JUQ101_ACGGGCTCAGGTCTCG-1	2.66546e-08	FALSE
JUQ070_TATCTCAGTTCCGGCA-1	0.00444562	FALSE
JUQ061_CGGGTCACATGGGACA-1	2.17619e-07	FALSE
JUQ088_ACGCCGAGTAAGGGCT-1	1.00056e-09	FALSE
JUQ059_TGCGGGTCAACACCTA-1	0.000271865	FALSE
JUQ061_CGTCAGGCAATGACCT-1	0.000398373	FALSE
JUQ042_TGGCCAGAGGGCTTGA-1	5.73198e-10	FALSE
JUQ026_GTTACAGTCGCCGTGA-1	1.21621e-06	FALSE
JUQ060_ACGGCCAGTTATGCGT-1	0.000721327	FALSE
JUQ071_CGCGTTTCACATTTCT-1	0.00377029	FALSE
JUQ040_GGGCATCAGGTGATTA-1	0.0032582	FALSE
JUQ025_TTGGCAATCTGCGACG-1	0.00201006	FALSE
JUQ088_TTTACTGAGATCACGG-1	0.000474828	FALSE
JUQ046_AGTCTTTAGTCGTACT-1	0.00313746	TRUE
JUQ024_GATCGATGTGGTTTCA-1	2.8054e-09	FALSE
JUQ109_CGAGCACAGGCATTGG-1	3.54958e-08	FALSE
JUQ082_AGACGTTGTCTTGTCC-1	0.00790927	FALSE
JUQ030_ATGAGGGTCTAACTCT-1	8.8277e-07	FALSE
JUQ050_GTAGTCAAGAAGGACA-1	0.00107864	FALSE
JUQ049_AACCATGCACCAGCAC-1	0.00464982	TRUE
JUQ101_ACTGAGTAGTACTTGC-1	0.00463593	FALSE
JUQ026_GTCTCGTAGATAGTCA-1	5.50182e-06	FALSE
JUQ066_GACCAATGTCTGGAGA-1	0.000702785	FALSE
JUQ066_AGTGAGGTCATGCTCC-1	0.000594245	FALSE
JUQ066_TAAGCGTCATCTACGA-1	1.07435e-09	FALSE
JUQ031_ATTGGACTCTTTACAC-1	2.78693e-07	FALSE
JUQ091_AGCGTCGTCTGAGGGA-1	0.000278434	FALSE
JUQ027_CAGGTGCGTGAACCTT-1	0.00780746	TRUE
JUQ117_CGATTGATCAACGAAA-1	3.9062e-10	FALSE
JUQ119_ACAGCCGAGGTAGCTG-1	1.00953e-10	FALSE
JUQ102_TTGAACGGTTCCAACA-1	5.36098e-07	FALSE
JUQ040_TCAGCTCCATATACCG-1	0.000861229	FALSE
JUQ038_ACTTGTTCAGCCACCA-1	7.60688e-09	FALSE
JUQ025_AAAGATGAGGCTAGGT-1	4.58748e-09	FALSE
JUQ087_AACTCTTTCGCCCTTA-1	0.00133976	TRUE
JUQ027_TGTCCCAGTTGGAGGT-1	4.77953e-07	FALSE
JUQ083_CTACGTCAGAGAGCTC-1	5.93378e-10	FALSE
JUQ045_GATGAGGAGCGTCAAG-1	1.09878e-09	FALSE
JUQ056_AGTTGGTTCTCTGTCG-1	0.000943509	FALSE
JUQ102_GTATTCTAGCCAGGAT-1	0.000474289	FALSE
JUQ069_CAAGATCGTCCGACGT-1	0.000213671	FALSE
JUQ042_TCTATTGTCGGATGGA-1	0.00874981	FALSE
JUQ035_TGGCTGGAGATGGCGT-1	9.18412e-10	FALSE
JUQ102_CTCGTCACAGTAACGG-1	0.00149124	FALSE
JUQ067_TAGAGCTCAGACGCAA-1	3.35552e-08	FALSE
JUQ118_GTTTCTAGTATGAAAC-1	0.00732459	TRUE
JUQ042_CCACGGAGTCTTGATG-1	5.1543e-09	FALSE
JUQ039_CAAGGCCAGCTAACAA-1	0.000672809	FALSE
JUQ039_GCGCAGTGTATGCTTG-1	0.00411468	FALSE
JUQ088_CGGTTAACAAACCTAC-1	1.02461e-09	FALSE
JUQ107_CAGATCATCCCAAGTA-1	0.0036898	TRUE
JUQ066_ATAGACCCACGTCAGC-1	3.27035e-10	FALSE
JUQ039_CACACCTGTCCAAGTT-1	1.59019e-09	FALSE
JUQ111_AAGGTTCAGTACGCCC-1	1.41109e-07	FALSE
JUQ036_TCACGAAAGCCCAACC-1	0.00149403	FALSE
JUQ026_AAAGCAACACGTAAGG-1	1.56037e-09	FALSE
JUQ066_TAAGTGCGTCATATCG-1	0.00557969	FALSE
JUQ026_GGGTCTGCAAGGCTCC-1	0.00604969	TRUE
JUQ102_CGAACATGTACGAAAT-1	0.00219184	FALSE
JUQ086_CCCATACTCCACTGGG-1	0.00200728	FALSE
JUQ108_TCATTACCACTACAGT-1	0.00185482	FALSE
JUQ066_CATATGGCACCCAGTG-1	4.57035e-08	FALSE
JUQ027_TCGCGTTCATGTCCTC-1	5.55677e-06	FALSE
JUQ108_CTACGTCAGTGGTAGC-1	1.51602e-07	FALSE
JUQ036_CGGACACCAAACCCAT-1	0.000633001	FALSE
JUQ105_AGTGAGGAGACCTAGG-1	0.00034485	FALSE
JUQ031_TAGTTGGGTGAAGGCT-1	0.00274701	FALSE
JUQ036_GTTCTCGCAAGTCTGT-1	0.00119855	FALSE
JUQ040_TTGCGTCTCCTCAATT-1	0.000751151	FALSE
JUQ038_GTGTTAGAGAGATGAG-1	3.45361e-07	FALSE
JUQ102_TGCCCTACACGGACAA-1	1.69408e-08	FALSE
JUQ112_GGTGAAGCAGACGTAG-1	1.3246e-05	TRUE
JUQ101_ATGTGTGAGTCGTACT-1	0.00842445	FALSE
JUQ031_TGCTGCTGTCACTGGC-1	7.68133e-07	FALSE
JUQ092_GATGCTAAGTGAATTG-1	0.00143525	FALSE
JUQ047_CACAAACGTCCGCTGA-1	0.0034527	FALSE
JUQ095_TACACGATCTGTGCAA-1	2.37189e-08	FALSE
JUQ088_ACGGGCTGTCAGATAA-1	7.06032e-10	FALSE
JUQ071_ATTTCTGAGTTGTCGT-1	0.00156187	FALSE
JUQ106_GGGTCTGGTCAGAAGC-1	0.00443859	TRUE
JUQ102_GCAAACTGTGGTTTCA-1	0.000522027	FALSE
JUQ030_GAAGCAGCATGCGCAC-1	0.00257865	FALSE
JUQ024_GGGCACTCACTAAGTC-1	2.71019e-09	FALSE
JUQ042_ATCATGGAGAAGAAGC-1	1.32964e-09	FALSE
JUQ101_GCAAACTCAGGACGTA-1	0.00559081	FALSE
JUQ027_GTCACAATCCTCAATT-1	0.00262618	FALSE
JUQ057_GATCGATCAGATTGCT-1	9.25178e-10	FALSE
JUQ069_GCTCTGTAGTCATCCA-1	1.5975e-09	FALSE
JUQ042_CATGCCTAGGGTCTCC-1	1.19514e-09	FALSE
JUQ027_ACATGGTTCGAACGGA-1	1.88049e-05	FALSE
JUQ082_ACTGATGCACGCCAGT-1	2.37547e-05	FALSE
JUQ069_CACAAACCACGCATCG-1	2.55613e-07	FALSE
JUQ069_GTGCTTCAGGAGTTGC-1	0.000591305	FALSE
JUQ040_ACCCACTAGAGCTGCA-1	0.000934072	FALSE
JUQ067_TCACAAGCACAACGCC-1	2.86484e-07	FALSE
JUQ064_CAACCTCGTCCTCTTG-1	0.00940707	TRUE
JUQ053_TTTATGCAGTACCGGA-1	0.00058002	FALSE
JUQ027_CCGTTCACAGCGAACA-1	1.38287e-07	FALSE
JUQ027_GAAATGAAGCAGATCG-1	3.22246e-06	FALSE
JUQ036_TCAACGACAGTGGGAT-1	0.00263305	FALSE
JUQ027_CGCTGGATCAGGCGAA-1	0.000603705	FALSE
JUQ101_TTCGAAGCAGCTGTTA-1	0.00250906	FALSE
JUQ047_ACTGTCCAGGACATTA-1	1.02361e-07	FALSE
JUQ036_ACATCAGGTAAACCTC-1	0.0069139	TRUE
JUQ069_TATTACCTCGAACGGA-1	1.07181e-06	FALSE
JUQ024_TGTCCCAGTCATATCG-1	0.00133206	FALSE
JUQ067_TGACTTTGTGGTGTAG-1	0.00140153	FALSE
JUQ027_GTAGTCAGTCGAATCT-1	0.000525997	FALSE
JUQ060_CTTAGGACAGTCAGAG-1	0.00238687	FALSE
JUQ108_GACTACACACACATGT-1	3.31566e-10	FALSE
JUQ100_CTCGAAACAGATGGCA-1	4.68998e-08	FALSE
JUQ108_TGTATTCAGATCACGG-1	6.00626e-10	FALSE
JUQ053_CAGCTGGCAGCTCCGA-1	3.27627e-09	FALSE
JUQ040_ACACCAAAGAACTGTA-1	0.00249451	FALSE
JUQ057_TACGGGCAGTACGCCC-1	0.00260123	FALSE
JUQ052_CCTTCCCCACTGTTAG-1	1.0424e-09	FALSE
JUQ033_GGGTCTGCATCGGTTA-1	0.00340518	FALSE
JUQ046_TGGTTCCGTACATCCA-1	1.5515e-09	FALSE
JUQ027_GCTGCGACAGCTATTG-1	2.42078e-07	FALSE
JUQ056_CACAAACTCTATCCTA-1	0.00190563	FALSE
JUQ053_CACATTTGTGGAAAGA-1	0.00121522	FALSE
JUQ111_CAACCAAAGTCAATAG-1	0.000756038	FALSE
JUQ068_CAACTAGTCTCGTTTA-1	0.00390644	TRUE
JUQ067_TTGGAACGTACCGCTG-1	3.75933e-09	FALSE
JUQ097_CAGAGAGAGTCACGCC-1	1.29555e-10	FALSE
JUQ039_GCAAACTGTTTGTTTC-1	0.00442007	FALSE
JUQ027_GTCGGGTCACTTAAGC-1	1.26944e-07	FALSE
JUQ038_ACGTCAAGTGTTCGAT-1	0.000448753	FALSE
JUQ027_TGACGGCCAACTTGAC-1	0.000850062	FALSE
JUQ027_AGCGGTCGTAAGAGGA-1	0.000751722	FALSE
JUQ088_GCTGCTTTCGGCATCG-1	1.66835e-10	FALSE
JUQ066_CCGTGGACATCCCACT-1	4.19801e-08	FALSE
JUQ047_CGAGAAGTCCACTCCA-1	0.00500459	FALSE
JUQ087_GTAGGCCAGAGGTTGC-1	6.15384e-10	FALSE
JUQ040_AGTGGGACATGCTGGC-1	2.64029e-10	FALSE
JUQ057_GTTTCTAAGCAAATCA-1	1.72715e-07	FALSE
JUQ042_CGGTTAAGTGCCTTGG-1	1.57099e-08	FALSE
JUQ069_GGTGTTAAGAATGTGT-1	8.69586e-09	FALSE
JUQ030_CCTATTACAAGGGTCA-1	4.91056e-08	FALSE
JUQ090_ACGTCAAGTAGCGTCC-1	2.95302e-09	TRUE
JUQ085_TCACGAAGTTACGCGC-1	0.00472201	FALSE
JUQ026_AATCCAGGTTGTGGAG-1	0.00139849	FALSE
JUQ060_AACTTTCCAAGTTCTG-1	1.62878e-09	FALSE
JUQ040_ACTTGTTAGACCTAGG-1	0.00177209	FALSE
JUQ026_CTGATAGTCCGTTGCT-1	4.40121e-07	FALSE
JUQ024_CAAGAAACAATGGTCT-1	0.000493193	FALSE
JUQ038_CGCGTTTAGAACAATC-1	4.16247e-10	FALSE
JUQ102_CAAGTTGTCTACTCAT-1	1.35703e-05	FALSE
JUQ091_TTCTTAGTCGGTTAAC-1	9.00395e-10	FALSE
JUQ070_ACGCCGAAGGCCCTTG-1	7.86698e-08	FALSE
JUQ039_AGCTTGAAGTGGAGTC-1	0.000677824	FALSE
JUQ101_CATCAGATCCACTGGG-1	0.00548895	FALSE
JUQ049_TTGGAACTCGAGGTAG-1	0.00078749	FALSE
JUQ096_AAAGATGGTTGAACTC-1	0.000837033	FALSE
JUQ118_ACGCCGAGTTGAGTTC-1	2.99653e-10	FALSE
JUQ026_TTGACTTCAACACCTA-1	0.000303873	FALSE
JUQ038_GGTGCGTCAGGAATGC-1	3.12664e-09	TRUE
JUQ097_ACTGAACCAGACGCTC-1	6.35919e-10	FALSE
JUQ039_AACGTTGGTCTTGCGG-1	7.11404e-08	FALSE
JUQ122_GGCTCGAAGATCCCGC-1	1.93206e-09	TRUE
JUQ087_GTCACGGTCTCGAGTA-1	3.43653e-10	FALSE
JUQ027_TCCCGATTCACATGCA-1	8.95884e-09	FALSE
JUQ060_GGGCACTCACTCAGGC-1	0.00241628	FALSE
JUQ105_CGGACGTGTGTTCGAT-1	0.00288348	FALSE
JUQ057_TGTGTTTGTGAGGGAG-1	6.82953e-10	FALSE
JUQ099_AGTAGTCAGACACTAA-1	0.00043207	FALSE
JUQ071_AGTTGGTGTACGCACC-1	0.000615652	FALSE
JUQ056_AGAATAGTCGAATCCA-1	0.00775163	FALSE
JUQ118_AGCTTGACATGTTCCC-1	1.47487e-07	FALSE
JUQ107_ATCCGAATCTGCAAGT-1	1.20603e-09	FALSE
JUQ038_CACCTTGGTAGCGTGA-1	0.00118849	FALSE
JUQ053_GCCAAATCATAGACTC-1	0.00368276	TRUE
JUQ066_CTCGTACGTATAGTAG-1	0.00205097	FALSE
JUQ080_TGGCGCACAGTATAAG-1	0.000368147	FALSE
JUQ059_GTCCTCACACTTGGAT-1	0.00181594	FALSE
JUQ066_GGAATAAAGTGTGAAT-1	0.00054774	FALSE
JUQ044_GTTCGGGCAGACTCGC-1	0.000666737	FALSE
JUQ088_GTCTTCGGTTATTCTC-1	0.00487159	FALSE
JUQ033_CGTTCTGCATTAACCG-1	0.0024467	FALSE
JUQ111_ATGTGTGAGAACAATC-1	0.00353146	TRUE
JUQ052_GTTCTCGCAGGGTACA-1	6.40613e-11	FALSE
JUQ105_CGGACGTTCCCAAGAT-1	0.00616923	TRUE
JUQ027_ACTGAACGTTCCACTC-1	0.00209416	FALSE
JUQ070_CCTTTCTAGTTATCGC-1	0.00630657	TRUE
JUQ067_GGAGCAACATCGATGT-1	0.00263419	FALSE
JUQ027_GTGCAGCGTAGGAGTC-1	0.000777425	FALSE
JUQ056_GCTCTGTTCTGCGGCA-1	0.000223257	FALSE
JUQ107_GACACGCAGCGTGAAC-1	6.46212e-10	FALSE
JUQ102_ACAGCTATCGGTCTAA-1	0.00191843	FALSE
JUQ091_TAGTGGTAGGAATCGC-1	0.00474708	FALSE
JUQ096_TCATTTGAGCAGCCTC-1	0.00249578	FALSE
JUQ069_GGTGTTAAGGGCTCTC-1	3.85847e-10	FALSE
JUQ036_TGGACGCAGACGCACA-1	0.000629619	FALSE
JUQ088_GCCAAATCAGCGATCC-1	2.92208e-09	FALSE
JUQ036_TCGTACCAGGCCCTTG-1	0.00219382	FALSE
JUQ030_ATCCGAAGTCATGCCG-1	2.16865e-05	FALSE
JUQ039_CTAAGACCATCCTTGC-1	0.000490838	FALSE
JUQ111_TCTCTAAGTCTAAAGA-1	1.85293e-10	FALSE
JUQ102_TTTATGCGTATGAATG-1	0.00175435	FALSE
JUQ061_TGGCTGGGTCTGGTCG-1	0.000930345	FALSE
JUQ057_CGTCACTCATTCTCAT-1	0.00142834	FALSE
JUQ027_CTCGAAAAGCCGATTT-1	0.00664164	TRUE
JUQ067_ACGGGCTAGAGCCTAG-1	0.00720501	TRUE
JUQ109_TACAGTGAGTCATCCA-1	8.99921e-05	FALSE
JUQ066_TTCTCAAAGCCTCGTG-1	0.00113128	FALSE
JUQ120_AGTGTCAGTCACCTAA-1	3.53673e-06	FALSE
JUQ031_CAAGTTGAGTAATCCC-1	0.00214276	FALSE
JUQ036_CTCGTCAAGCGAGAAA-1	0.00123501	FALSE
JUQ024_CTCAGAAAGCGACGTA-1	0.00169243	FALSE
JUQ036_GTTCTCGCATACCATG-1	7.71405e-11	FALSE
JUQ060_AAGACCTGTGAAAGAG-1	7.75149e-09	FALSE
JUQ070_CGTAGGCAGCATCATC-1	2.63766e-08	FALSE
JUQ027_TAGTGGTGTTCCGTCT-1	3.63684e-10	FALSE
JUQ036_AGCTTGACATAGACTC-1	0.00348265	FALSE
JUQ119_TCGAGGCGTTTAGGAA-1	2.10895e-09	FALSE
JUQ056_ATTCTACAGGATTCGG-1	0.000233234	FALSE
JUQ057_CTGCGGACAGCTGCAC-1	0.0021721	FALSE
JUQ027_TGAAAGACACAAGACG-1	6.30979e-10	FALSE
JUQ067_TCTGAGACAGCCAATT-1	0.000496181	FALSE
JUQ053_AGGGATGAGATGTGGC-1	0.00538014	TRUE
JUQ088_GAGGTGAGTTAAAGAC-1	0.000502592	FALSE
JUQ120_CTCGAGGAGCCCAGCT-1	0.000656286	FALSE
JUQ100_CTCGGAGGTTGATTGC-1	0.000797254	FALSE
JUQ059_TTCCCAGTCAATAAGG-1	0.00177789	FALSE
JUQ070_CCTATTATCATTGCCC-1	0.000107148	TRUE
JUQ070_TCAGATGGTCTAAAGA-1	0.000857913	FALSE
JUQ058_TCGTACCCAAGTTGTC-1	0.000901138	TRUE
JUQ047_AGGCCACCAGTGAGTG-1	3.74716e-07	FALSE
JUQ030_TTTATGCCATCGGAAG-1	1.378e-07	FALSE
JUQ031_TTCTACAAGTTATCGC-1	0.000754141	TRUE
JUQ119_GTAGTCACACCGTTGG-1	4.42055e-09	FALSE
JUQ070_ATCCGAACAGCCTGTG-1	0.00475002	FALSE
JUQ062_CCGTACTCATCGGTTA-1	6.72934e-09	FALSE
JUQ030_CCGTGGATCCTCATTA-1	2.29709e-07	FALSE
JUQ066_TTAGTTCCAAGAAAGG-1	0.000522238	FALSE
JUQ088_GCTGCGATCCGAAGAG-1	0.000755024	FALSE
JUQ088_ACACCCTCAGGTGGAT-1	0.0028846	FALSE
JUQ100_CCTAGCTGTGACGGTA-1	5.26336e-05	FALSE
JUQ070_AGCTTGACAGTATAAG-1	6.04867e-10	FALSE
JUQ042_ATCTGCCGTCGAATCT-1	0.00038388	FALSE
JUQ038_CTACCCACAATGGAGC-1	0.00478884	TRUE
JUQ067_CACAGTATCGGAAACG-1	2.51047e-08	FALSE
JUQ070_TCCACACAGCCGCCTA-1	0.00729823	TRUE
JUQ093_CTGCGGACATTGGCGC-1	0.0034251	TRUE
JUQ033_CAGCCGAAGTGTTGAA-1	2.84719e-05	FALSE
JUQ102_GGCGACTCAATGCCAT-1	0.00246747	FALSE
JUQ102_CCTCAGTCACGAGAGT-1	0.0101108	TRUE
JUQ101_CGGACACAGCACCGCT-1	3.69767e-09	FALSE
JUQ059_TGCGGGTCACGGTAAG-1	0.000408636	FALSE
JUQ106_GGACGTCAGGAGTACC-1	0.00155168	FALSE
JUQ039_GGGTTGCCACCGAATT-1	0.00680748	FALSE
JUQ111_CCGGGATAGTAGCGGT-1	0.00148818	TRUE
JUQ025_CCTTACGCATGGTTGT-1	5.76043e-09	FALSE
JUQ088_CCTATTATCAATACCG-1	0.00425205	FALSE
JUQ038_AACTGGTGTGAAATCA-1	0.000651648	FALSE
JUQ112_TACGGTACACAGACTT-1	0.00600627	TRUE
JUQ043_CAACCAACACCGAAAG-1	0.000605642	FALSE
JUQ060_TACTCATCAACACCCG-1	0.00160747	FALSE
JUQ033_CTAGCCTCAAATACAG-1	0.00544595	FALSE
JUQ068_CCATTCGGTGTCAATC-1	1.19552e-08	FALSE
JUQ067_TCTATTGGTTTACTCT-1	1.00613e-09	FALSE
JUQ066_GGCTCGACAGGTTTCA-1	0.000213352	FALSE
JUQ042_AAACGGGTCCTTTACA-1	0.000723925	FALSE
JUQ105_CATATTCAGTTACGGG-1	1.45887e-10	FALSE
JUQ042_TATTACCTCTTCTGGC-1	4.80225e-10	FALSE
JUQ027_AACTTTCAGGAATGGA-1	1.23065e-08	FALSE
JUQ111_TGGGCGTTCCAAACAC-1	2.50914e-07	FALSE
JUQ073_ACCTTTAGTTCTGTTT-1	0.00119464	FALSE
JUQ070_TCGCGAGCACATCCAA-1	0.000920785	FALSE
JUQ049_AGCATACCAAGTACCT-1	1.73738e-10	FALSE
JUQ046_GCCAAATAGTACTTGC-1	0.00360705	FALSE
JUQ111_GTCCTCAGTCACCCAG-1	0.00172541	FALSE
JUQ057_TTCTACATCGGCATCG-1	0.00276363	FALSE
JUQ088_TACCTATTCCACGAAT-1	0.000978896	FALSE
JUQ106_CCTAAAGAGAGAGCTC-1	0.000560123	FALSE
JUQ088_GAGGTGATCAGGCGAA-1	0.00529981	FALSE
JUQ053_CGAATGTAGTCATCCA-1	0.000478519	FALSE
JUQ105_TGTGGTAAGTAGATGT-1	3.78284e-06	FALSE
JUQ024_TCGTAGAGTTCATGGT-1	0.00923101	FALSE
JUQ102_TGAGGGAGTCGGATCC-1	5.77944e-10	FALSE
JUQ036_GACCAATGTTCACCTC-1	0.00170683	FALSE
JUQ070_CGACTTCGTCAATACC-1	8.61733e-05	FALSE
JUQ120_TGCTGCTCAGCGATCC-1	0.000751452	FALSE
JUQ067_GTCGTAATCCTAGGGC-1	0.000588915	FALSE
JUQ066_AAGACCTCACCGTTGG-1	0.000813206	FALSE
JUQ042_AGCGTATAGCTCAACT-1	1.10834e-07	FALSE
JUQ057_GCAGCCAGTTGATTGC-1	0.00522189	FALSE
JUQ024_ACGCCGATCCTTTCTC-1	7.28059e-10	FALSE
JUQ027_TCCCGATAGTGGTCCC-1	0.000556843	FALSE
JUQ068_AAACGGGAGTTACCCA-1	0.00356468	TRUE
JUQ033_ACAGCTAAGTCCCACG-1	0.000553095	FALSE
JUQ031_TGAGAGGGTGCAACGA-1	0.00252564	FALSE
JUQ117_AGCATACTCCAACCAA-1	0.00922185	TRUE
JUQ044_CTCTAATAGGATGTAT-1	2.10346e-09	FALSE
JUQ058_AAGGAGCTCAAGGTAA-1	0.000663125	FALSE
JUQ031_CTGAAGTCACGGCCAT-1	2.22553e-06	FALSE
JUQ031_GTCTCGTTCGACAGCC-1	0.00137713	FALSE
JUQ046_CGCTATCCACCGAAAG-1	1.47866e-09	FALSE
JUQ088_GGAAAGCTCAGGATCT-1	2.59677e-10	FALSE
JUQ039_CCCATACGTATCGCAT-1	0.00256412	FALSE
JUQ091_GCATGATAGACCTTTG-1	0.00476394	FALSE
JUQ105_CATCAAGGTTGTGGAG-1	0.000523613	FALSE
JUQ040_TACCTATAGGCCCTCA-1	0.00647665	TRUE
JUQ101_GGGCACTCATGCGCAC-1	3.91834e-09	FALSE
JUQ044_CCACGGATCGTCACGG-1	1.76354e-07	FALSE
JUQ040_CAGAATCGTCATATCG-1	7.20223e-10	FALSE
JUQ036_GGATGTTAGAGCTATA-1	0.00567275	TRUE
JUQ069_GCAGCCACAAACGCGA-1	1.95688e-07	FALSE
JUQ039_AGGCCACGTTCCAACA-1	2.92134e-09	FALSE
JUQ031_AGATCTGCAAGCCATT-1	0.00216038	FALSE
JUQ031_CAGCCGAGTTCAGGCC-1	5.10748e-09	FALSE
JUQ042_AACTGGTAGCGCCTCA-1	2.7891e-10	FALSE
JUQ040_AGGGTGATCCGATATG-1	0.000915177	TRUE
JUQ066_CAGTCCTTCAAGATCC-1	4.72693e-09	FALSE
JUQ065_AAGACCTCAAACGCGA-1	0.00834049	TRUE
JUQ027_AGCAGCCTCCGTCATC-1	1.19989e-08	FALSE
JUQ027_TGAGAGGCACACAGAG-1	0.00153413	FALSE
JUQ027_CCTTCCCAGTACTTGC-1	4.03294e-07	FALSE
JUQ094_CGGAGTCAGTGAACGC-1	0.00095578	TRUE
JUQ056_TTTATGCTCAGTGTTG-1	0.00207915	FALSE
JUQ108_TTGCCGTCACCTCGTT-1	0.000644851	FALSE
JUQ112_ACTGAGTCACTGTCGG-1	2.79549e-10	FALSE
JUQ057_CCATGTCTCTGCGTAA-1	0.000839967	FALSE
JUQ056_CTGAAACAGTTCGCAT-1	0.00220407	FALSE
JUQ102_TACAGTGCAAGTAGTA-1	0.00382258	FALSE
JUQ057_GTAGGCCTCGTCCAGG-1	0.00692755	TRUE
JUQ060_GCATGCGGTTGTGGAG-1	1.58272e-09	FALSE
JUQ042_ATCTACTAGCCAGTAG-1	1.50835e-09	FALSE
JUQ024_CGTGAGCTCAGAGACG-1	5.24976e-10	FALSE
JUQ027_GTGCTTCTCGCAGGCT-1	0.00215035	FALSE
JUQ059_CGCCAAGTCACCTTAT-1	1.41101e-05	FALSE
JUQ091_GTACTCCTCTTGGGTA-1	5.9151e-09	FALSE
JUQ038_TTGGAACGTCGCTTCT-1	0.00659325	FALSE
JUQ036_GTGTGCGGTAATCGTC-1	0.00619002	TRUE
JUQ066_TCTATTGAGATCTGAA-1	0.000618579	FALSE
JUQ038_CTCCTAGAGAAGGGTA-1	1.11786e-08	FALSE
JUQ096_TTAACTCCACTAGTAC-1	0.00347882	TRUE
JUQ030_ACGGAGAGTTGTACAC-1	6.24916e-07	FALSE
JUQ121_ATGCGATGTGTTGAGG-1	7.54642e-10	FALSE
JUQ111_TTCTCCTCAAAGGAAG-1	1.08914e-08	TRUE
JUQ118_TTGAACGCAAGTTCTG-1	0.00677735	FALSE
JUQ069_TCGGGACGTGAAAGAG-1	0.000881598	FALSE
JUQ069_GTTACAGGTATAATGG-1	0.00180153	FALSE
JUQ033_CCTCAGTAGTACATGA-1	2.09033e-08	FALSE
JUQ070_ACGGAGAAGCATGGCA-1	0.00701328	TRUE
JUQ036_GTGCTTCAGGATGGAA-1	0.000930242	FALSE
JUQ036_GTCCTCAGTCCAACTA-1	0.00347188	FALSE
JUQ039_CTGTTTAAGAGGTTGC-1	0.00303265	FALSE
JUQ041_CGACTTCTCCGCTGTT-1	0.00199123	FALSE
JUQ108_TCGCGTTAGCAAATCA-1	0.000559473	FALSE
JUQ040_TACTTGTAGTCCGGTC-1	0.00121114	FALSE
JUQ069_GACGTTACAAGGTTCT-1	3.2148e-05	FALSE
JUQ067_AGGGATGGTGTCGCTG-1	0.00452462	FALSE
JUQ026_CTCAGAAGTACTTGAC-1	6.83197e-07	FALSE
JUQ039_CCTTTCTCATGGGACA-1	7.86853e-10	FALSE
JUQ036_ATCATCTAGGAATCGC-1	0.00248575	FALSE
JUQ033_GGACGTCCACTATCTT-1	1.02779e-09	FALSE
JUQ040_TGCGGGTGTCATATCG-1	0.000451042	FALSE
JUQ038_GGCTCGATCAGCTCGG-1	1.35052e-07	FALSE
JUQ056_GAATGAAAGAGTGACC-1	0.000502664	FALSE
JUQ067_CGCGGTAAGGCTAGCA-1	0.00105547	FALSE
JUQ066_GGGTTGCTCCAGAGGA-1	2.50774e-05	FALSE
JUQ091_CCACTACGTTGGAGGT-1	0.00188275	FALSE
JUQ069_TACGGTACAAGAGTCG-1	0.00135554	FALSE
JUQ069_AACTTTCGTTCCCTTG-1	0.000809174	FALSE
JUQ067_GCACATAGTCATGCCG-1	0.00286263	FALSE
JUQ106_CAAGATCAGCGTAATA-1	8.04799e-10	FALSE
JUQ119_TGCACCTAGGATGGTC-1	1.51964e-09	FALSE
JUQ070_CTGGTCTTCGAGAACG-1	0.000910599	FALSE
JUQ038_ATTCTACCAAGTACCT-1	7.45526e-09	FALSE
JUQ026_CCTTTCTGTGCAGGTA-1	0.00106562	FALSE
JUQ111_TCGTAGAGTGAGGGTT-1	7.52101e-11	TRUE
JUQ062_GGGCATCGTTGCTCCT-1	0.00134297	FALSE
JUQ040_AACGTTGGTCTCTCGT-1	0.00541633	TRUE
JUQ060_CCTTCCCCAAGCCATT-1	0.000774224	FALSE
JUQ119_GGGAATGGTGTTCGAT-1	0.00178303	FALSE
JUQ108_TGGGCGTGTGTGGTTT-1	0.0011797	FALSE
JUQ108_ACTTACTGTGTTGGGA-1	0.000604625	FALSE
JUQ070_AACTCTTAGCACCGCT-1	2.79563e-10	FALSE
JUQ040_GGGTCTGAGAGCTATA-1	0.000556184	FALSE
JUQ108_ACGCCGATCGTTTGCC-1	0.000940725	FALSE
JUQ056_ACCCACTGTTCCCTTG-1	3.79014e-06	FALSE
JUQ040_TCTGAGAAGAGCAATT-1	0.00490198	TRUE
JUQ039_CACACCTGTCTCTTAT-1	3.34647e-09	FALSE
JUQ069_GATCGTAGTTTGTTGG-1	0.00880743	TRUE
JUQ033_GACCTGGGTCATCCCT-1	9.1516e-07	FALSE
JUQ036_GGTATTGGTTACAGAA-1	0.000177236	FALSE
JUQ071_ATCCACCTCCGCATAA-1	3.25029e-10	FALSE
JUQ027_CTGAAACGTGGCCCTA-1	0.00329482	FALSE
JUQ069_TCACGAATCTCTGCTG-1	0.0019861	TRUE
JUQ046_AAACGGGTCACCATAG-1	0.00051898	FALSE
JUQ070_CTGATAGAGTAAGTAC-1	0.0045732	TRUE
JUQ040_ACCTTTATCTGGAGCC-1	1.90405e-09	FALSE
JUQ064_ACCAGTATCACTTATC-1	1.68336e-10	FALSE
JUQ067_AGCTTGACACACAGAG-1	0.00170501	FALSE
JUQ036_CAGCTAAGTTGCGCAC-1	0.00489802	FALSE
JUQ107_CATCCACTCCTCATTA-1	0.00299306	FALSE
JUQ121_CACATTTTCTGTTTGT-1	0.001516	FALSE
JUQ088_CCGTGGAAGCCACCTG-1	0.00214261	FALSE
JUQ049_ACGATACGTGCTAGCC-1	0.0044806	FALSE
JUQ101_CAACCTCTCGACAGCC-1	1.76973e-08	FALSE
JUQ073_ACCGTAAGTTCAGGCC-1	2.95748e-05	FALSE
JUQ056_TGCGCAGAGGACCACA-1	0.0013152	FALSE
JUQ049_TACTCGCAGTGCTGCC-1	4.06458e-08	FALSE
JUQ030_GATCGCGCAAGCTGGA-1	0.000798442	FALSE
JUQ027_GCCTCTAAGAGACGAA-1	0.000884702	FALSE
JUQ091_GGACAGATCCCTGACT-1	1.08234e-09	FALSE
JUQ026_CTCACACAGTAGGCCA-1	0.00172108	FALSE
JUQ042_TGCTGCTTCCCGGATG-1	3.36543e-10	FALSE
JUQ033_GCAGCCAGTTGCGTTA-1	0.00257063	FALSE
JUQ057_ACACCAAGTTGAGTTC-1	0.00135453	FALSE
JUQ036_TTGTAGGCATTGGGCC-1	0.00510245	FALSE
JUQ030_AGGGATGCACGTAAGG-1	5.11736e-06	FALSE
JUQ036_GAAACTCTCTCCTATA-1	0.00203655	FALSE
JUQ124_ATCCACCCATGATCCA-1	0.00110205	FALSE
JUQ102_ACGCAGCGTCAGTGGA-1	0.00155313	FALSE
JUQ102_ATTTCTGGTTGTGGCC-1	1.13983e-07	FALSE
JUQ036_TACTTGTCAGCGAACA-1	2.07513e-06	FALSE
JUQ070_AAATGCCAGCCAGTAG-1	0.00180583	FALSE
JUQ032_GCGACCAAGCCCAATT-1	6.16619e-10	FALSE
JUQ120_GCTGCAGTCCGCGTTT-1	0.00188402	FALSE
JUQ036_CTCTACGCAGAGCCAA-1	0.00436107	TRUE
JUQ052_ATAACGCCACTTAAGC-1	2.43161e-07	FALSE
JUQ027_CTCCTAGAGTTCGCAT-1	0.00106939	FALSE
JUQ091_ACGGAGAAGGCTAGCA-1	2.56118e-09	FALSE
JUQ101_TATCAGGTCTATCCTA-1	1.46256e-07	FALSE
JUQ069_GGCGTGTAGCAGCGTA-1	6.16729e-05	FALSE
JUQ088_GTGTGCGGTGTGTGCC-1	1.26068e-09	FALSE
JUQ049_TAAGTGCTCCTCAATT-1	0.00079723	FALSE
JUQ040_ACAGCTAGTAGCTGCC-1	5.67713e-06	FALSE
JUQ033_GATCGCGAGCGACGTA-1	2.26563e-06	FALSE
JUQ027_TCGGGACGTACCCAAT-1	0.00123026	FALSE
JUQ060_TCCACACGTCTCGTTC-1	0.000597848	FALSE
JUQ111_CTAGTGAGTGAGGGAG-1	0.000886804	TRUE
JUQ049_TGTCCCAAGAGTAATC-1	0.00176521	FALSE
JUQ069_TGTTCCGTCTATGTGG-1	0.00132961	FALSE
JUQ065_ATTGGACTCACTTATC-1	0.00359196	FALSE
JUQ036_GATCAGTCACCCATGG-1	0.00480397	FALSE
JUQ067_TGTGTTTTCAGTACGT-1	2.03819e-08	FALSE
JUQ027_AGCGGTCTCCAAGCCG-1	0.00119479	FALSE
JUQ033_TGCTACCGTACAGCAG-1	0.00404742	FALSE
JUQ108_CACCAGGGTCCGAGTC-1	0.00279364	FALSE
JUQ044_CGTTGGGTCATGTAGC-1	1.51739e-10	FALSE
JUQ111_CGCGTTTGTCGATTGT-1	0.00635031	FALSE
JUQ038_GCCTCTACAAGTCTAC-1	0.000772472	FALSE
JUQ102_CTACACCTCTCCTATA-1	1.12199e-09	FALSE
JUQ057_CTCATTACAATGAATG-1	0.00216957	FALSE
JUQ026_ACACCCTCAAACGTGG-1	0.00105787	FALSE
JUQ070_GAGCAGAAGTCCATAC-1	0.0010808	FALSE
JUQ111_CGAGAAGTCGTGGACC-1	0.00154892	TRUE
JUQ040_TTAACTCGTCTGCCAG-1	0.00500946	TRUE
JUQ067_AGAATAGGTGTGACCC-1	2.16573e-08	FALSE
JUQ056_ACGAGGAAGCCCTAAT-1	0.00550125	TRUE
JUQ088_TCTTTCCTCCACTCCA-1	1.00888e-06	FALSE
JUQ047_TACTCGCTCATTGCCC-1	0.00570231	TRUE
JUQ031_TATGCCCGTGCTGTAT-1	0.00253402	FALSE
JUQ110_AGTGTCAGTTAAAGTG-1	1.3781e-09	FALSE
JUQ047_TGCGGGTGTCGGCACT-1	1.35892e-07	FALSE
JUQ060_GACTGCGTCGCACTCT-1	3.58961e-07	FALSE
JUQ033_TTCGGTCCATTATCTC-1	0.00164429	FALSE
JUQ050_TCGCGAGAGTACACCT-1	2.98152e-09	FALSE
JUQ059_GGGATGATCAGCGACC-1	0.000360864	FALSE
JUQ026_TTTCCTCAGAACAACT-1	0.000491481	FALSE
JUQ121_AGAATAGGTCCGTCAG-1	0.00958422	TRUE
JUQ070_AGATTGCCATTAACCG-1	0.00199565	FALSE
JUQ067_CACCAGGGTGATGTCT-1	5.578e-09	FALSE
JUQ039_CTTAGGATCAGAGACG-1	4.44657e-10	FALSE
JUQ024_GTCATTTCAATGAAAC-1	0.00100964	FALSE
JUQ031_GCCTCTAAGCCACGCT-1	1.65799e-07	FALSE
JUQ068_CCACGGAAGATCGGGT-1	0.000992327	FALSE
JUQ030_CAGGTGCGTGTGTGCC-1	0.00759333	TRUE
JUQ036_GGATGTTTCTTGAGGT-1	2.43698e-06	FALSE
JUQ089_GCTGGGTGTCTAGGTT-1	8.37748e-09	FALSE
JUQ038_GGACAAGGTCGAAAGC-1	0.00501663	TRUE
JUQ024_GGGTCTGAGCTAACAA-1	1.18257e-09	FALSE
JUQ038_AGTTGGTAGTACGTTC-1	0.00111001	FALSE
JUQ060_ATTATCCTCACTCCTG-1	6.72812e-10	FALSE
JUQ073_CCTTACGCAAGGTGTG-1	1.56892e-10	FALSE
JUQ036_ATGTGTGTCCGGGTGT-1	0.00503071	TRUE
JUQ066_GCAAACTCACCCTATC-1	0.000647934	FALSE
JUQ057_CAGATCAGTGTTGAGG-1	3.63042e-09	FALSE
JUQ025_TCTATTGGTTATCGGT-1	1.10725e-09	FALSE
JUQ061_AGGTCCGCATGTCCTC-1	0.00076896	FALSE
JUQ102_TCAGCTCTCATGCTCC-1	0.00149724	FALSE
JUQ101_TCGCGTTGTGGCAAAC-1	0.00107137	FALSE
JUQ078_TACGGGCGTAGGCTGA-1	0.00176517	FALSE
JUQ088_GTCTCGTCAGTTTACG-1	2.29315e-09	FALSE
JUQ123_GTATTCTTCCAACCAA-1	0.00476034	TRUE
JUQ047_TAGGCATCATCCGGGT-1	0.000962874	FALSE
JUQ056_CCTACCATCCACGCAG-1	0.00127267	FALSE
JUQ065_CCCAGTTTCCCTAACC-1	1.65082e-06	FALSE
JUQ036_AGTGGGATCTTGTACT-1	9.85278e-05	FALSE
JUQ085_GTAACGTAGTACCGGA-1	0.00749078	TRUE
JUQ105_TTCTCCTAGCGTTTAC-1	2.31819e-08	FALSE
JUQ112_ACTGCTCTCGAGAACG-1	0.0042438	TRUE
JUQ039_ATTATCCTCATGGTCA-1	7.29072e-10	FALSE
JUQ108_AGAGTGGGTGTTAAGA-1	1.39975e-08	FALSE
JUQ071_AGGGTGAAGACAAAGG-1	4.61605e-10	FALSE
JUQ057_CATCCACTCGTAGATC-1	0.0017629	FALSE
JUQ049_TATCAGGCACCCTATC-1	0.00452878	TRUE
JUQ067_TACCTTAGTCTGATCA-1	0.00129953	FALSE
JUQ057_AGAATAGAGACCTAGG-1	0.000329584	FALSE
JUQ036_CAGCAGCCACACATGT-1	0.00490691	FALSE
JUQ111_ATCCACCGTCTTCTCG-1	1.54336e-10	TRUE
JUQ100_GTGCAGCCAGTGAGTG-1	0.00403259	FALSE
JUQ070_GTGGGTCAGTTTAGGA-1	0.00325114	FALSE
JUQ091_CTCGAAAGTGGTCTCG-1	0.00125848	FALSE
JUQ054_TTAGGCATCTACTCAT-1	0.00211375	TRUE
JUQ025_AGTGGGATCCAAACAC-1	3.84826e-10	FALSE
JUQ042_TGGCTGGAGTGACTCT-1	0.00629849	FALSE
JUQ024_ATGCGATAGAAACCTA-1	3.30835e-10	FALSE
JUQ070_CGATTGAGTCAACTGT-1	0.0018372	FALSE
JUQ040_AAACGGGGTCTAGTCA-1	4.03815e-09	FALSE
JUQ111_GCTTGAATCAGCTGGC-1	0.000276237	TRUE
JUQ110_TCCCGATCACAACGTT-1	3.47433e-10	FALSE
JUQ088_GCAGTTAGTACAGCAG-1	7.58569e-08	FALSE
JUQ039_CGTCTACTCTGCGGCA-1	0.00363572	FALSE
JUQ102_ACTGAGTGTCAACTGT-1	0.00977642	TRUE
JUQ026_CACAGTACATACGCCG-1	0.00139518	FALSE
JUQ036_TTGCGTCGTTGCGCAC-1	0.00718127	TRUE
JUQ107_GTAGTCAAGACAGGCT-1	0.00104333	FALSE
JUQ062_CGTCCATCACCTCGTT-1	0.00648164	FALSE
JUQ067_AAGTCTGCAATCTGCA-1	0.000568719	FALSE
JUQ036_GTAACTGCAAGGGTCA-1	0.0020785	FALSE
JUQ092_GAACCTATCTTCAACT-1	9.05892e-08	FALSE
JUQ069_GTTAAGCTCCCTTGCA-1	0.000411835	FALSE
JUQ067_TAAGCGTTCTCTGAGA-1	0.00100707	FALSE
JUQ063_TCATTTGTCTACCTGC-1	0.00151376	FALSE
JUQ060_GGATTACAGTCGCCGT-1	4.56993e-10	FALSE
JUQ058_TACACGACACAGCGTC-1	0.0041276	TRUE
JUQ088_TCATTACCAGTAAGAT-1	0.00247463	FALSE
JUQ073_TTAGGACAGCAACGGT-1	8.42022e-09	FALSE
JUQ073_AAATGCCAGTGAACGC-1	4.05938e-10	FALSE
JUQ069_TCAGGATCAATACGCT-1	0.000506405	FALSE
JUQ038_ACGATACAGTGAAGTT-1	0.00572225	FALSE
JUQ036_CAGCTAAGTGCGATAG-1	0.000377011	FALSE
JUQ108_GCAGTTATCACCCGAG-1	0.00255511	FALSE
JUQ052_CTCGGGAGTCCTCCAT-1	0.00260277	FALSE
JUQ058_ATTGGACTCCGTAGGC-1	0.000889756	TRUE
JUQ036_AGGGATGGTGTCAATC-1	2.88659e-09	FALSE
JUQ038_GACGCGTAGAGTAAGG-1	0.00756131	FALSE
JUQ097_AGATCTGCAGCAGTTT-1	1.06444e-08	FALSE
JUQ056_TACCTTATCTAACCGA-1	0.0071278	TRUE
JUQ105_GCTTCCATCCCTGACT-1	2.41192e-07	FALSE
JUQ108_CATATGGGTCCATCCT-1	2.18291e-05	FALSE
JUQ031_TGTATTCAGACTTGAA-1	0.00401302	FALSE
JUQ036_CGCTGGAGTAAGAGAG-1	0.00172439	FALSE
JUQ057_CAGCTGGAGTAAGTAC-1	0.0054994	FALSE
JUQ085_CGGTTAATCCGCGTTT-1	0.000799763	FALSE
JUQ040_ACGGCCAGTACAGACG-1	0.00121282	FALSE
JUQ088_GGGCACTCATGGTAGG-1	1.29385e-09	FALSE
JUQ122_ACGCAGCAGGCCATAG-1	0.00180289	TRUE
JUQ070_ATAAGAGAGGCAAAGA-1	9.96993e-10	FALSE
JUQ039_ATGAGGGGTCATATCG-1	0.00550553	TRUE
JUQ036_TAGACCAGTCGCTTCT-1	0.00336662	FALSE
JUQ031_CATCCACTCAACGGCC-1	0.00169757	FALSE
JUQ102_GTATCTTAGTAGGCCA-1	8.60628e-10	FALSE
JUQ027_GCATGCGCAGCTGCTG-1	0.000906153	FALSE
JUQ036_CTGATAGAGGACGAAA-1	0.00365863	FALSE
JUQ038_GTACTTTTCGTTACGA-1	7.92769e-09	FALSE
JUQ066_GCTGCAGGTCTAGCCG-1	0.00353313	FALSE
JUQ024_TAAGCGTAGATCCCAT-1	3.32401e-10	FALSE
JUQ088_GCTGCGAGTTCGCGAC-1	0.0028326	FALSE
JUQ042_GCTGCGACAAACCCAT-1	0.00830471	FALSE
JUQ070_CCACGGATCCTGCTTG-1	0.000928842	FALSE
JUQ088_GAAATGACACCAGTTA-1	0.0010788	FALSE
JUQ024_GAACCTACAATTCCTT-1	0.000191978	FALSE
JUQ039_CTCGTACTCAACACTG-1	0.00744454	FALSE
JUQ063_TTAGGACAGTACATGA-1	0.00335769	TRUE
JUQ105_ACCCACTGTGCCTGCA-1	0.00660567	FALSE
JUQ120_GTGTGCGCAGGCTCAC-1	0.00147849	FALSE
JUQ036_AGAGTGGGTAAATGTG-1	1.89954e-08	FALSE
JUQ059_CTCTGGTGTCTTCTCG-1	1.13463e-08	FALSE
JUQ102_GAGCAGAAGCCTTGAT-1	0.00619395	TRUE
JUQ087_ACACTGAGTGATGATA-1	0.000714701	FALSE
JUQ101_CGGCTAGGTAAACACA-1	1.18318e-06	FALSE
JUQ091_GCGAGAACACTTCGAA-1	0.00353862	FALSE
JUQ050_CTAAGACGTCTGCAAT-1	6.1739e-07	FALSE
JUQ067_AAGTCTGGTATCTGCA-1	2.40532e-08	FALSE
JUQ033_AGCGTATAGGTGTTAA-1	0.00812958	TRUE
JUQ088_GCGACCAGTACTCTCC-1	1.394e-07	FALSE
JUQ053_ACTGAACTCCATGCTC-1	0.00870114	FALSE
JUQ104_AGTGAGGGTTCCGGCA-1	0.00425611	TRUE
JUQ091_TTCGAAGGTTGCGTTA-1	0.00441876	FALSE
JUQ024_AGAGCGAGTCTCGTTC-1	0.00102344	FALSE
JUQ033_AAACGGGAGATATGGT-1	0.000705117	FALSE
JUQ067_CAAGATCAGCTGAAAT-1	0.00564818	TRUE
JUQ096_TACAGTGTCCTCCTAG-1	0.00186441	TRUE
JUQ103_GTGGGTCAGGAGCGAG-1	0.001041	FALSE
JUQ088_AACTTTCTCGGAAACG-1	0.00222112	FALSE
JUQ108_CATCAGAGTTTGTGTG-1	0.000648267	FALSE
JUQ102_GGGAGATCATCCTTGC-1	0.0056064	TRUE
JUQ067_ACAGCTACATAGTAAG-1	0.00273367	FALSE
JUQ057_CGTAGGCCAAACCTAC-1	2.33097e-10	FALSE
JUQ052_GTGTTAGAGCTAAGAT-1	0.00131103	FALSE
JUQ066_TACAGTGTCTATCCCG-1	1.29664e-09	FALSE
JUQ088_GCGAGAAGTTAGATGA-1	0.000113894	FALSE
JUQ040_TCAGCAAGTTTACTCT-1	8.16598e-07	FALSE
JUQ039_ACCGTAATCTTCTGGC-1	4.23608e-08	FALSE
JUQ057_CGACTTCGTCCGTTAA-1	0.00086484	FALSE
JUQ031_GACGGCTCAATCAGAA-1	1.64217e-06	FALSE
JUQ091_TGAGGGAGTAAACCTC-1	0.00663617	FALSE
JUQ049_CGGCTAGGTTTAGGAA-1	0.00465085	TRUE
JUQ033_TTCCCAGCACATTCGA-1	0.00509933	FALSE
JUQ102_CTCGAAACAGCATACT-1	0.000655356	FALSE
JUQ120_GACTACACACGGTAGA-1	0.000322927	FALSE
JUQ107_TCGAGGCTCAGATAAG-1	0.000740561	FALSE
JUQ067_GGGCACTGTAAATACG-1	0.0021883	FALSE
JUQ061_GGACAGAAGAGTTGGC-1	1.99571e-09	FALSE
JUQ039_GCAATCATCCGAACGC-1	0.00454603	FALSE
JUQ040_CTGGTCTTCGTTTAGG-1	7.04324e-08	FALSE
JUQ091_GTTCGGGAGTCCAGGA-1	3.13348e-10	FALSE
JUQ033_CTCGTCAAGGTGATTA-1	0.001423	FALSE
JUQ049_CTTAACTTCGCTTGTC-1	0.00597733	TRUE
JUQ030_CAGTCCTTCCCTCAGT-1	0.00212526	FALSE
JUQ046_AACTCCCGTCCTCTTG-1	0.00156732	FALSE
JUQ060_CAGCCGAAGATGTGTA-1	8.62003e-08	FALSE
JUQ066_CAACCTCAGTTCGCGC-1	2.11279e-06	FALSE
JUQ100_TTGAACGCACTGTCGG-1	6.67493e-10	FALSE
JUQ026_ACTTTCAAGGGCTCTC-1	0.00162032	FALSE
JUQ038_GGAACTTAGAGCCCAA-1	1.44952e-10	FALSE
JUQ030_CGAACATTCTGGCGTG-1	1.81119e-07	FALSE
JUQ111_GTCGGGTTCGCGGATC-1	0.000571484	TRUE
JUQ073_GCCTCTAGTTTGTTGG-1	1.12436e-08	FALSE
JUQ047_GTTTCTAGTCCGCTGA-1	0.00099352	FALSE
JUQ121_TAGGCATTCTCAAACG-1	0.00347585	FALSE
JUQ042_TCGCGTTGTTGAACTC-1	5.397e-10	FALSE
JUQ061_CCTTCGACAGGGAGAG-1	0.000783592	FALSE
JUQ049_TCTTTCCGTCATCCCT-1	0.000939916	FALSE
JUQ060_CTGAAGTCAAAGCAAT-1	1.52927e-09	FALSE
JUQ041_CTACCCAAGATGTCGG-1	0.00106171	FALSE
JUQ124_TACACGACATCAGTCA-1	4.64712e-10	FALSE
JUQ033_CCTCTGACATGGTCTA-1	0.00241457	FALSE
JUQ027_TTTGTCATCGGAAACG-1	0.00611799	TRUE
JUQ102_GAGTCCGTCAACACCA-1	0.00120511	FALSE
JUQ088_AACTCTTCAGGAATGC-1	0.000308463	FALSE
JUQ101_TAGCCGGCACATGGGA-1	3.61771e-06	FALSE
JUQ049_GGGATGAAGTGTTAGA-1	0.00263416	FALSE
JUQ033_GCTCTGTGTATCACCA-1	1.06029e-08	TRUE
JUQ042_TAAGCGTTCGTAGATC-1	0.00111247	FALSE
JUQ069_ACCGTAAAGAAGGTGA-1	0.00464437	TRUE
JUQ102_CTCGTACTCGGTGTTA-1	1.11574e-09	FALSE
JUQ122_TGAGGGATCCGCGCAA-1	1.15549e-06	FALSE
JUQ024_CGCCAAGAGGTGTTAA-1	1.45336e-09	FALSE
JUQ060_TTCTACAGTGGGTCAA-1	0.00329115	FALSE
JUQ088_AACCATGAGAGCTGCA-1	0.00110058	FALSE
JUQ105_AGTGAGGCAGCAGTTT-1	0.00800746	TRUE
JUQ031_ATCCACCGTACCGTTA-1	3.77529e-07	FALSE
JUQ101_CGTTAGAGTCATGCCG-1	0.00121233	FALSE
JUQ060_TCGTAGAAGATATGCA-1	2.71634e-08	FALSE
JUQ026_GTCAAGTTCTTTACAC-1	0.0040861	FALSE
JUQ091_GTCGGGTTCACGCATA-1	0.00241872	FALSE
JUQ044_TCGAGGCAGACCTTTG-1	1.10225e-09	FALSE
JUQ066_TCTGGAATCTATGTGG-1	0.00138426	FALSE
JUQ083_TTGCGTCGTAGCTGCC-1	2.82398e-08	FALSE
JUQ060_ACCAGTAGTAAGCACG-1	0.00226608	FALSE
JUQ070_CCGGGATGTCCATGAT-1	1.44752e-08	FALSE
JUQ024_AGTTGGTCACTAGTAC-1	1.9181e-09	FALSE
JUQ092_CCCTCCTCAAAGCGGT-1	0.00481555	FALSE
JUQ066_GTTTCTAGTCAAACTC-1	0.00155806	FALSE
JUQ039_GAGTCCGCACACTGCG-1	3.80848e-10	FALSE
JUQ060_TTGGAACTCCTTGACC-1	0.00649953	FALSE
JUQ068_ACCCACTGTATAGGTA-1	0.00290349	FALSE
JUQ033_GCAGCCAAGATCCTGT-1	3.1099e-08	FALSE
JUQ095_ATTGGACCAAGCGTAG-1	1.53447e-08	FALSE
JUQ066_CTGTGCTAGTTAGGTA-1	1.26746e-07	FALSE
JUQ044_GCTTCCACAGTGGAGT-1	0.000742194	FALSE
JUQ044_AACTGGTGTCCCGACA-1	1.23679e-09	FALSE
JUQ033_CACATTTCAGCTTAAC-1	0.000442841	FALSE
JUQ119_TCGGTAAGTTGTGGCC-1	1.48126e-09	FALSE
JUQ057_AAGACCTCACGGCTAC-1	0.000516729	FALSE
JUQ067_CACCAGGTCTATGTGG-1	0.00412643	FALSE
JUQ110_ACTGCTCCACGAAACG-1	4.79238e-10	FALSE
JUQ088_GGGTTGCGTGCAGACA-1	1.54229e-09	FALSE
JUQ031_AGTGGGACAGGTCCAC-1	8.57831e-11	FALSE
JUQ040_TCACGAAAGCAGGTCA-1	0.000780768	FALSE
JUQ057_CGAGCACGTCAGATAA-1	0.00112717	FALSE
JUQ031_AGAATAGTCAGGCGAA-1	0.00366224	TRUE
JUQ067_TACCTTATCAAGATCC-1	6.71439e-08	FALSE
JUQ027_CAGAGAGAGGAATGGA-1	8.36221e-08	FALSE
JUQ117_ATTCTACGTTCGAATC-1	4.79292e-09	FALSE
JUQ070_TTGAACGCAGTGGAGT-1	0.0027938	FALSE
JUQ030_CTCGTACTCTCGAGTA-1	0.000751979	FALSE
JUQ042_TAGCCGGTCATAAAGG-1	4.07026e-10	FALSE
JUQ027_GCGCCAAGTCATTAGC-1	0.00112822	FALSE
JUQ057_CAGCGACTCCAGGGCT-1	0.000539829	FALSE
JUQ042_CGTCTACTCAAGGCTT-1	2.05117e-06	FALSE
JUQ107_ACTTTCAGTTATCACG-1	5.71732e-09	FALSE
JUQ094_ACGATACAGTCAAGCG-1	5.61249e-10	FALSE
JUQ040_ACGCCAGAGTTAACGA-1	0.00401681	TRUE
JUQ049_TTTACTGTCTTACCTA-1	0.000364258	FALSE
JUQ073_TCTCATACATCTACGA-1	0.0021724	FALSE
JUQ073_CCGTTCATCCACTCCA-1	0.0068222	TRUE
JUQ031_CTAACTTAGAAACGCC-1	2.16192e-06	FALSE
JUQ108_AATCGGTTCGCGATCG-1	0.00395427	FALSE
JUQ102_TCTTTCCGTCTAGAGG-1	0.00317239	TRUE
JUQ027_GCGCCAAAGGTAAACT-1	0.0034275	FALSE
JUQ067_GAACCTATCAACGCTA-1	0.00173921	FALSE
JUQ057_CGGACGTTCTCCAACC-1	8.37082e-10	FALSE
JUQ107_AGACGTTGTCGTGGCT-1	0.00141342	FALSE
JUQ069_CGTTGGGAGATTACCC-1	0.00155503	FALSE
JUQ105_TTAGGCATCTTCTGGC-1	0.000783671	FALSE
JUQ038_CGGCTAGTCCAGTATG-1	0.00424548	FALSE
JUQ061_AGCTCCTGTCAGAATA-1	1.27798e-09	FALSE
JUQ060_GTGCGGTTCGGAAATA-1	4.0644e-10	FALSE
JUQ060_TATCTCAAGCCAGGAT-1	2.19058e-07	FALSE
JUQ042_TTCTCCTGTGACTCAT-1	1.36897e-08	FALSE
JUQ027_GTTACAGAGATGTTAG-1	0.000625639	FALSE
JUQ106_TGTTCCGGTCACCCAG-1	0.00142309	FALSE
JUQ040_TTTGGTTGTGCCTGCA-1	9.91823e-10	FALSE
JUQ069_CTAAGACGTCGCGGTT-1	0.00697085	FALSE
JUQ050_GCTTCCACAATAGCAA-1	3.08039e-10	FALSE
JUQ119_ACTTACTAGAACAACT-1	0.00102683	FALSE
JUQ057_TTTGTCAGTTCGTGAT-1	1.23093e-09	FALSE
JUQ053_ATCTGCCAGCACCGCT-1	0.000691707	FALSE
JUQ053_CGACTTCGTACTTAGC-1	3.1324e-10	FALSE
JUQ036_GTTAAGCTCGCTGATA-1	0.000961851	FALSE
JUQ088_GCTGGGTCACGGCGTT-1	7.37851e-06	FALSE
JUQ027_GTGCGGTTCTTGTCAT-1	1.13608e-09	FALSE
JUQ101_CAAGATCGTCCAACTA-1	0.00384485	FALSE
JUQ031_GGACAGAGTGCACCAC-1	0.00207538	FALSE
JUQ036_CCGGTAGGTAGGAGTC-1	8.6554e-09	FALSE
JUQ091_TGACAACCACATAACC-1	0.00386922	FALSE
JUQ031_GCTTCCAAGGCTCTTA-1	0.00135676	FALSE
JUQ040_AGAGCTTAGCTGTCTA-1	0.0085309	TRUE
JUQ106_TCTTTCCGTAGGCATG-1	0.00221997	FALSE
JUQ067_ATCATCTTCCGTACAA-1	0.00118129	FALSE
JUQ111_GGTGCGTAGAAGAAGC-1	5.19997e-06	FALSE
JUQ056_CGAACATAGCGATATA-1	0.0020329	TRUE
JUQ059_CTCTACGTCATAACCG-1	0.00175445	TRUE
JUQ027_GGAAAGCTCGCGATCG-1	0.00183537	FALSE
JUQ108_CACATAGAGTCAAGGC-1	0.0007137	FALSE
JUQ027_GCCTCTATCAGCACAT-1	0.00433965	TRUE
JUQ094_GATGCTATCGCGCCAA-1	0.00113453	FALSE
JUQ033_ACTTGTTGTCCTCTTG-1	0.00499757	TRUE
JUQ067_CACAGGCAGAGCAATT-1	0.00523619	FALSE
JUQ091_TTGCGTCGTCATACTG-1	3.16138e-09	FALSE
JUQ036_CGGACTGAGAGGACGG-1	5.59783e-05	FALSE
JUQ027_TGCGGGTTCAGCAACT-1	0.00178186	FALSE
JUQ031_AGGGTGATCCAAATGC-1	4.04976e-07	FALSE
JUQ091_TCGTACCTCGGATGGA-1	5.07102e-09	FALSE
JUQ036_AGCGTATAGGCAGTCA-1	0.00289351	FALSE
JUQ070_CTGAAGTAGAAGCCCA-1	2.56521e-10	FALSE
JUQ088_GGACGTCTCGTACCGG-1	0.00496488	FALSE
JUQ091_GTACGTACAGGAATCG-1	2.96964e-09	FALSE
JUQ111_AATCCAGGTGCTTCTC-1	0.00141317	TRUE
JUQ062_TAGGCATCATGCCTTC-1	5.23383e-08	FALSE
JUQ102_CTGATAGCAAGTTAAG-1	0.00106301	FALSE
JUQ059_CCCTCCTAGCCAGGAT-1	0.00075676	FALSE
JUQ068_GCCTCTATCATTTGGG-1	7.53234e-10	FALSE
JUQ073_GGATGTTAGTGTACCT-1	1.91068e-09	FALSE
JUQ070_GCGGGTTCATAAAGGT-1	0.00081014	FALSE
JUQ085_GTCAAGTTCATTATCC-1	0.00120492	FALSE
JUQ102_ACGGAGATCGCGTTTC-1	0.000152535	FALSE
JUQ060_GCATGATGTAATCACC-1	0.00094762	FALSE
JUQ031_AGCAGCCAGTTCGCAT-1	5.54338e-09	FALSE
JUQ041_ACATACGCACGAAAGC-1	0.0043896	FALSE
JUQ033_ACTGTCCAGTTCCACA-1	0.000374439	FALSE
JUQ031_GTGCATATCACCATAG-1	1.69436e-07	FALSE
JUQ073_CAGGTGCGTTAAGAAC-1	0.00143231	FALSE
JUQ118_CCACCTATCAGCTCTC-1	0.00690897	TRUE
JUQ088_GACAGAGAGGCTCAGA-1	0.00422326	FALSE
JUQ041_GCAGTTAAGGGCACTA-1	0.000707861	FALSE
JUQ056_CGAGAAGTCACGACTA-1	0.00093706	FALSE
JUQ066_TTGTAGGCATCATCCC-1	0.000538522	FALSE
JUQ033_CATCAAGAGACGCACA-1	1.42892e-07	FALSE
JUQ033_CGACCTTGTCCTAGCG-1	0.000996646	FALSE
JUQ047_CAACCTCTCAGGCCCA-1	0.000659725	FALSE
JUQ038_ACGATGTCAGCCTGTG-1	0.000579297	FALSE
JUQ049_CATTCGCGTTAAAGTG-1	0.00290524	TRUE
JUQ106_AGCTCTCGTCGCTTTC-1	4.03322e-10	FALSE
JUQ024_CTGCGGATCAAACCGT-1	0.000614257	FALSE
JUQ088_AAAGATGTCCCATTTA-1	1.37099e-09	FALSE
JUQ053_TCGGTAACATCAGTAC-1	0.00864479	TRUE
JUQ088_CTAGTGAAGTCGCCGT-1	1.56312e-08	FALSE
JUQ066_CTTGGCTAGAAGGCCT-1	9.97451e-11	FALSE
JUQ040_ATCATCTGTGACTACT-1	0.000597405	FALSE
JUQ105_CCTAGCTGTACTTCTT-1	0.000348654	FALSE
JUQ036_CGAGAAGGTGTTGGGA-1	0.00803476	FALSE
JUQ097_CAAGGCCCAGCCTGTG-1	0.00538685	TRUE
JUQ088_GTAGGCCTCTTACCTA-1	0.000869439	FALSE
JUQ036_GGTGTTAGTTCATGGT-1	8.31383e-07	FALSE
JUQ112_CCTACCAGTAAATACG-1	0.00211281	FALSE
JUQ057_GCTCCTATCGAATGGG-1	0.00496022	FALSE
JUQ104_CGAATGTTCGTACGGC-1	0.00511408	TRUE
JUQ088_GCCTCTAAGGAATGGA-1	0.00136263	FALSE
JUQ049_CAAGATCAGAGCTGGT-1	0.00219383	TRUE
JUQ033_GCGACCAGTTACGCGC-1	4.58066e-09	FALSE
JUQ088_ATCGAGTGTGAGGCTA-1	5.35763e-07	FALSE
JUQ050_TTTGCGCTCATAACCG-1	9.93901e-09	FALSE
JUQ101_CATCGAAGTACCGTTA-1	0.00121998	FALSE
JUQ112_CAACTAGTCATAAAGG-1	0.00325712	FALSE
JUQ066_AGTAGTCTCTCTTATG-1	0.000101608	FALSE
JUQ122_TACTTGTTCAGATAAG-1	9.01432e-09	FALSE
JUQ057_CCAATCCCACATCCGG-1	6.67101e-09	FALSE
JUQ042_TCAGCAAAGGGTTCCC-1	1.46261e-09	FALSE
JUQ111_TCGGTAAGTCACAAGG-1	0.000711497	FALSE
JUQ026_CTGAAACGTTCGAATC-1	0.0015776	FALSE
JUQ111_CGGACGTCATAAAGGT-1	4.75006e-10	FALSE
JUQ038_GAATGAAGTCTTCTCG-1	8.44798e-10	FALSE
JUQ066_CCTTCCCAGGCGCTCT-1	0.00100619	FALSE
JUQ042_CCTTCCCTCAGCCTAA-1	0.000438642	FALSE
JUQ093_AGGGATGAGACTCGGA-1	0.00466334	FALSE
JUQ040_AAGTCTGCAGTTTACG-1	4.2363e-10	FALSE
JUQ042_CACACTCCACATCTTT-1	2.19618e-10	FALSE
JUQ106_GATGAGGCATGCCTAA-1	2.00226e-09	FALSE
JUQ105_CCATTCGGTGCAACGA-1	0.000724948	FALSE
JUQ033_CAACCAAGTTGCGTTA-1	0.0030989	FALSE
JUQ027_GGACGTCGTTCGCGAC-1	2.16642e-06	FALSE
JUQ044_CCTACACCATCTCCCA-1	0.00430458	FALSE
JUQ049_CAGAATCGTCTTGATG-1	0.0023796	FALSE
JUQ044_AAAGCAAAGATCCCAT-1	5.32766e-09	FALSE
JUQ095_GCTGCTTAGCAATATG-1	0.00140642	TRUE
JUQ062_AAGGAGCCATGTCCTC-1	0.000714525	FALSE
JUQ097_TATCTCAAGGTGATTA-1	0.00056561	FALSE
JUQ036_CATCAAGAGCGTTCCG-1	0.0018245	FALSE
JUQ033_GTTCATTTCTTAGCCC-1	0.00130926	FALSE
JUQ024_GCTGGGTGTCAAAGAT-1	4.64822e-09	FALSE
JUQ059_CGGCTAGTCGGTGTCG-1	0.000177864	FALSE
JUQ102_AGTGTCAAGAGCCTAG-1	2.66073e-08	FALSE
JUQ119_GACACGCGTCTTCGTC-1	8.82623e-09	FALSE
JUQ063_TATCAGGTCTTCGGTC-1	1.61639e-10	FALSE
JUQ027_GTCAAGTGTGCGAAAC-1	1.14052e-09	FALSE
JUQ050_TGGCTGGCAGTAACGG-1	0.0055482	TRUE
JUQ102_GGATTACTCATCGATG-1	0.000489767	FALSE
JUQ026_GACCAATCAAACTGTC-1	0.00630079	TRUE
JUQ056_TATCAGGAGTGTGAAT-1	0.00149816	FALSE
JUQ089_GAGCAGAGTCCGTGAC-1	1.68324e-08	FALSE
JUQ087_TCAGGATCATCACGAT-1	3.2288e-10	FALSE
JUQ040_AGCATACGTACCGTAT-1	1.15161e-09	FALSE
JUQ068_CAGTAACCACTGCCAG-1	0.00653052	TRUE
JUQ091_TACACGAAGGACAGCT-1	0.00126688	FALSE
JUQ036_CCTCTGACAAACTGCT-1	0.00490533	TRUE
JUQ053_CATCCACAGTGGTAGC-1	0.00108829	FALSE
JUQ026_GCATACACACACAGAG-1	0.00124773	FALSE
JUQ057_TCTGAGAAGTGAAGAG-1	0.00280631	FALSE
JUQ027_TGTGTTTAGGCCCTTG-1	5.14004e-07	FALSE
JUQ044_GTGCGGTAGACTCGGA-1	0.00085283	FALSE
JUQ086_TTGACTTGTTCAGTAC-1	3.0417e-06	FALSE
JUQ106_GAGCAGAGTGTTCTTT-1	2.94749e-10	FALSE
JUQ070_AGAGCTTTCAGCTCGG-1	0.0022052	FALSE
JUQ108_CTAGTGATCACCTCGT-1	3.2557e-10	FALSE
JUQ111_ATCACGAGTGCCTGCA-1	0.00144185	TRUE
JUQ088_CATGCCTCATGACGGA-1	1.31714e-08	FALSE
JUQ053_AGATTGCTCACGCATA-1	0.00179499	FALSE
JUQ067_GTTAAGCTCCACGTGG-1	4.53367e-07	FALSE
JUQ101_AGGGATGTCAGGATCT-1	0.00113848	FALSE
JUQ027_TGTGTTTGTGGTCTCG-1	0.00714568	TRUE
JUQ073_GAACATCAGGCATTGG-1	1.36949e-09	FALSE
JUQ073_CTGATAGAGTCACGCC-1	5.27249e-08	FALSE
JUQ057_AAGACCTGTGAAGGCT-1	0.0022912	FALSE
JUQ060_GATCGATAGCAGACTG-1	0.00374522	FALSE
JUQ069_TATGCCCTCTTCTGGC-1	0.00850529	TRUE
JUQ027_GCTGCTTTCAGGCAAG-1	0.00427152	TRUE
JUQ070_ACGCAGCAGACTTTCG-1	0.00188966	FALSE
JUQ054_ACATCAGTCCCAGGTG-1	0.00667608	TRUE
JUQ106_GCGCGATCATCCGCGA-1	0.000778694	FALSE
JUQ088_TCTTTCCGTAGAGCTG-1	1.17681e-09	FALSE
JUQ094_TCGCGTTCATACTACG-1	1.07572e-06	FALSE
JUQ056_GTGTGCGAGACAAGCC-1	0.00109483	TRUE
JUQ036_CTGAAGTAGTGTACGG-1	0.000121297	FALSE
JUQ059_GATCAGTGTTATCCGA-1	0.00249786	TRUE
JUQ059_AAGGTTCAGGTACTCT-1	5.46598e-09	FALSE
JUQ062_GGCAATTCATATACGC-1	2.72181e-07	FALSE
JUQ024_TCACGAAGTCGGCACT-1	1.71949e-08	FALSE
JUQ066_AAAGTAGCACGCATCG-1	5.24147e-10	FALSE
JUQ101_TGAGCCGCAATGGATA-1	0.0010609	FALSE
JUQ112_GGACGTCCAGTTTACG-1	4.36596e-05	FALSE
JUQ057_TCAACGAGTGTAAGTA-1	2.24559e-09	FALSE
JUQ031_GACGTGCCAACACGCC-1	0.000129984	FALSE
JUQ097_AAGGAGCAGGACGAAA-1	2.83679e-10	FALSE
JUQ039_GTGTGCGAGCGATAGC-1	7.65954e-08	FALSE
JUQ030_TCATTTGGTACCGTTA-1	1.29302e-06	FALSE
JUQ091_TACGGTACAATGGATA-1	0.00451654	FALSE
JUQ040_TTCGAAGCAGCTATTG-1	0.00485088	TRUE
JUQ067_CATGGCGAGAAACCTA-1	0.00101693	FALSE
JUQ056_AAAGTAGAGTCTCGGC-1	0.00617187	FALSE
JUQ066_GGGTCTGAGAGGACGG-1	3.1161e-10	FALSE
JUQ027_GACGCGTTCATTGCCC-1	0.0029296	FALSE
JUQ058_CTCACACGTCACACGC-1	0.00250456	TRUE
JUQ091_GTAACTGCACGCTTTC-1	0.00222394	FALSE
JUQ057_GCATACATCAAGGCTT-1	0.00108396	FALSE
JUQ070_GCAATCAAGACGCAAC-1	0.000938423	FALSE
JUQ066_TATTACCTCACATACG-1	0.000547908	FALSE
JUQ076_CTTAGGAGTACTCGCG-1	1.11155e-10	FALSE
JUQ033_CCTCAGTCAGGAACGT-1	7.75594e-06	FALSE
JUQ044_TTCGAAGGTTTCGCTC-1	1.60437e-09	FALSE
JUQ039_CGAATGTAGAACAACT-1	0.00400458	FALSE
JUQ108_CTGCTGTGTAGCGCAA-1	0.000559286	FALSE
JUQ101_CTTAACTAGCGGCTTC-1	0.00551171	FALSE
JUQ024_TCTATTGTCTGGAGCC-1	0.00623293	FALSE
JUQ108_CCATGTCGTCACCTAA-1	1.1869e-09	FALSE
JUQ047_GGACGTCGTTCTGTTT-1	2.19355e-09	FALSE
JUQ111_CGCGGTACACATGGGA-1	0.00263291	FALSE
JUQ040_GTGCTTCGTCAACTGT-1	7.23127e-09	FALSE
JUQ067_CGAGCACTCTTGACGA-1	0.00259287	FALSE
JUQ036_ATCATCTAGGATTCGG-1	0.00510039	TRUE
JUQ095_ACACTGACAGATCGGA-1	1.23319e-10	FALSE
JUQ036_TCCACACCAGCTCCGA-1	0.000819739	FALSE
JUQ060_GCTCTGTGTTGGACCC-1	6.17754e-09	FALSE
JUQ039_TAGCCGGCACGGTGTC-1	3.32203e-06	FALSE
JUQ038_CTCGGAGCACGTCAGC-1	0.00179698	FALSE
JUQ042_CATCCACAGTCTCCTC-1	1.21353e-09	FALSE
JUQ121_CCTACACTCATCGCTC-1	0.00111869	FALSE
JUQ040_ATGAGGGGTAGGGACT-1	0.000912375	FALSE
JUQ100_CCGGTAGTCAGATAAG-1	2.24769e-08	FALSE
JUQ027_GTGTGCGTCTGCGGCA-1	0.00288963	FALSE
JUQ036_GTTCGGGGTAGCAAAT-1	0.00344761	FALSE
JUQ088_TCTCATATCCTTTCGG-1	0.00132679	FALSE
JUQ123_CACACCTAGTACGCGA-1	1.0255e-09	FALSE
JUQ073_CATATGGCAGGTCGTC-1	5.7195e-07	FALSE
JUQ106_GGGTCTGCAAATCCGT-1	0.000426221	FALSE
JUQ067_CTCGAGGCAATTGCTG-1	1.35849e-07	FALSE
JUQ101_GGGACCTAGACTACAA-1	0.000960305	FALSE
JUQ062_ACACCAATCGGCATCG-1	3.49534e-08	FALSE
JUQ031_CTGTGCTCAATGAATG-1	0.00438702	FALSE
JUQ061_GTCAAGTGTTTAGGAA-1	5.08674e-10	FALSE
JUQ063_CATCCACAGAGGTTGC-1	0.00219589	FALSE
JUQ036_CGCGTTTTCTCTTATG-1	0.000919307	FALSE
JUQ088_TCGTAGACAGCGTTCG-1	0.00438052	FALSE
JUQ102_CAGCTGGAGGCACATG-1	0.00670423	FALSE
JUQ042_GTCGGGTAGCACCGCT-1	8.27368e-10	FALSE
JUQ057_AGTGAGGTCATGGTCA-1	1.18713e-08	FALSE
JUQ102_ACGTCAACATTGAGCT-1	0.00133033	FALSE
JUQ108_AGATCTGAGCTCTCGG-1	1.30548e-06	FALSE
JUQ108_CAGCGACAGGATTCGG-1	4.9633e-10	FALSE
JUQ102_ATTGGACAGACACTAA-1	2.28841e-09	FALSE
JUQ040_AGCAGCCTCTCGCATC-1	2.21241e-05	FALSE
JUQ073_ATCATGGTCAACACGT-1	6.15408e-09	FALSE
JUQ036_ACCTTTAAGAACTCGG-1	0.0053128	FALSE
JUQ093_CTGATAGCACCAGTTA-1	0.00677232	FALSE
JUQ038_TGCTGCTTCTTTACAC-1	0.00628548	FALSE
JUQ027_AACGTTGCAGGCTGAA-1	0.00106275	FALSE
JUQ030_TCAGGTAAGCATCATC-1	2.3365e-07	FALSE
JUQ090_GACACGCGTAGGAGTC-1	0.00422874	FALSE
JUQ111_CGTCTACAGGGAACGG-1	0.00123014	TRUE
JUQ036_ATAGACCTCGTACCGG-1	0.0082221	TRUE
JUQ031_TGACTTTAGGTGGGTT-1	0.00114493	FALSE
JUQ119_GATGAAACAAAGGAAG-1	1.81973e-08	FALSE
JUQ063_TTTGCGCAGTTAGGTA-1	0.000548941	FALSE
JUQ056_AACCGCGGTGGCTCCA-1	8.51159e-10	FALSE
JUQ056_TGAGCCGCAATCCGAT-1	0.00105705	FALSE
JUQ060_CTTTGCGGTCGCTTTC-1	0.00367316	FALSE
JUQ030_ACGGAGACAAAGAATC-1	1.60495e-10	FALSE
JUQ039_ATTGGTGCATTCGACA-1	0.0038588	FALSE
JUQ036_TCACAAGTCTGTCTCG-1	0.00804804	TRUE
JUQ057_TTCGAAGGTAGCTCCG-1	0.0010469	FALSE
JUQ050_CTCGGAGGTCGCGGTT-1	9.33304e-07	TRUE
JUQ072_TACTTACGTACTTAGC-1	1.39981e-07	FALSE
JUQ066_GGGTTGCAGTCATGCT-1	2.88221e-10	FALSE
JUQ069_ATAGACCTCTATGTGG-1	7.61468e-09	FALSE
JUQ056_CGTCCATGTGAAATCA-1	0.000900927	FALSE
JUQ067_TTCTTAGAGATGTGTA-1	5.71903e-05	FALSE
JUQ070_TGAGGGAAGTGAATTG-1	3.22004e-06	FALSE
JUQ100_CGGACTGAGCGATAGC-1	1.10045e-09	FALSE
JUQ105_GCATACAGTATTACCG-1	0.00136909	FALSE
JUQ040_AAACCTGCAGGCTGAA-1	4.30847e-09	FALSE
JUQ024_TGATTTCGTACAGTGG-1	5.05429e-10	FALSE
JUQ027_CTGAAGTGTCCATCCT-1	0.00196608	FALSE
JUQ027_GATCTAGGTTAGAACA-1	6.95775e-08	FALSE
JUQ062_CTCTACGAGAAACCTA-1	1.28243e-09	FALSE
JUQ038_CAAGTTGTCATCTGTT-1	7.52689e-09	FALSE
JUQ038_GCGAGAAAGCACGCCT-1	0.00747049	FALSE
JUQ044_CATCCACCATTGCGGC-1	5.09774e-09	FALSE
JUQ097_GCGAGAAGTTGTTTGG-1	0.00278174	FALSE
JUQ038_TAAGCGTAGCTAGTTC-1	0.00353644	FALSE
JUQ061_AGCTTGATCTCGCTTG-1	0.00113493	FALSE
JUQ070_GCATGCGTCTGTCAAG-1	4.67191e-08	FALSE
JUQ088_GTATTCTGTTACCAGT-1	3.43191e-10	FALSE
JUQ057_GAATAAGCATGCCTAA-1	8.86266e-07	FALSE
JUQ038_GCTGCAGAGTACACCT-1	0.00281322	FALSE
JUQ088_CACATAGAGGCATGTG-1	7.56206e-10	FALSE
JUQ026_GTGAAGGGTCAATACC-1	0.00344283	FALSE
JUQ036_CACACAACAGTAAGAT-1	0.00374445	FALSE
JUQ106_TACTCATCAGTATGCT-1	0.000402621	FALSE
JUQ030_CTCGAAAGTCCGTTAA-1	1.96135e-06	FALSE
JUQ106_CAGCAGCAGACAAAGG-1	0.00830558	FALSE
JUQ068_GGCCGATGTCTGGAGA-1	5.52117e-07	FALSE
JUQ038_GCATGCGAGCCACTAT-1	0.0021649	FALSE
JUQ088_TGGCCAGAGTACGCCC-1	5.53639e-05	FALSE
JUQ070_ACCAGTAGTCTAGCCG-1	0.00928391	TRUE
JUQ042_CTGCTGTCATTTGCCC-1	2.59993e-10	FALSE
JUQ053_ATCCACCGTGCAACTT-1	0.00550726	TRUE
JUQ060_AGTAGTCGTGACGGTA-1	0.00171198	FALSE
JUQ101_GGCGTGTCACATTCGA-1	0.000750904	FALSE
JUQ027_AGATTGCGTAAAGTCA-1	0.0012364	FALSE
JUQ089_TGACTAGAGACAAAGG-1	1.57463e-08	FALSE
JUQ097_GCAAACTGTTAAGAAC-1	2.43887e-08	FALSE
JUQ031_AGTTGGTTCCGTTGCT-1	4.31465e-09	FALSE
JUQ059_ACAGCTAGTGTGTGCC-1	7.04262e-09	FALSE
JUQ040_GGACAAGCAGATCGGA-1	1.35405e-07	FALSE
JUQ088_AGTGTCAAGGTGATAT-1	0.00302683	FALSE
JUQ047_ACTGAGTGTCGTTGTA-1	7.844e-10	FALSE
JUQ067_CGCGTTTCACCGGAAA-1	2.15218e-06	FALSE
JUQ067_AGCGGTCTCAGATAAG-1	4.06924e-07	FALSE
JUQ025_CAACCTCTCGCGGATC-1	0.00630135	FALSE
JUQ069_ACACTGACAAAGTCAA-1	0.00255401	FALSE
JUQ024_AAGGTTCCATCCTAGA-1	2.06278e-09	FALSE
JUQ108_GGGTTGCCATGGTTGT-1	9.67865e-11	FALSE
JUQ063_TCCACACTCAATCACG-1	1.49572e-08	FALSE
JUQ040_ACAGCTAGTACCATCA-1	0.00233958	FALSE
JUQ036_CCGGGATAGGCTAGCA-1	0.00408182	TRUE
JUQ091_CTGATCCCAAGTTAAG-1	0.00165786	FALSE
JUQ106_CTTTGCGGTCATCCCT-1	0.00200527	FALSE
JUQ099_AGCGTATGTTATCCGA-1	0.00402002	FALSE
JUQ033_GTACTTTGTATTACCG-1	0.000741999	FALSE
JUQ070_TCGAGGCAGATTACCC-1	0.00400161	FALSE
JUQ040_CGAATGTCACGTGAGA-1	0.00372948	FALSE
JUQ033_GGACAGAAGCACACAG-1	0.0042321	TRUE
JUQ033_GAGCAGAGTCTCATCC-1	0.00218164	FALSE
JUQ024_CGGACTGAGAGTTGGC-1	0.000480609	FALSE
JUQ057_CTTAACTTCCGTTGCT-1	0.00737407	FALSE
JUQ106_GAACCTAAGTTTAGGA-1	0.000487199	FALSE
JUQ073_ATGGGAGTCTTCAACT-1	9.37502e-10	FALSE
JUQ106_CACTCCAAGCACACAG-1	0.000321238	FALSE
JUQ036_GCATGCGTCGCGATCG-1	0.00514215	TRUE
JUQ111_CAAGATCTCCTACAGA-1	1.05126e-10	FALSE
JUQ027_AGGGTGAAGGCAGTCA-1	0.000815505	FALSE
JUQ097_CGGAGTCCAGCATGAG-1	2.85542e-10	FALSE
JUQ092_CCTAAAGAGTCATCCA-1	0.00302865	FALSE
JUQ053_TGCTACCCATCAGTCA-1	1.2943e-05	FALSE
JUQ030_GGACATTGTAGAGCTG-1	8.23311e-08	FALSE
JUQ027_TCAGCAAAGTATCTCG-1	7.44441e-06	FALSE
JUQ122_GGGATGAGTAATCACC-1	0.00830868	TRUE
JUQ027_GGTGCGTCATGCTAGT-1	0.000787341	FALSE
JUQ066_CTTAACTTCACCACCT-1	0.000524496	FALSE
JUQ040_AGACGTTAGTAGCGGT-1	0.000981172	FALSE
JUQ038_TACTCGCGTAAGAGGA-1	0.00202322	FALSE
JUQ060_CGATGGCGTTCTGTTT-1	3.87695e-08	FALSE
JUQ036_TAGAGCTCATACGCTA-1	0.00101955	FALSE
JUQ038_ATCCACCCAAGCGTAG-1	0.00278591	FALSE
JUQ049_GTTACAGTCTTTAGTC-1	0.00340233	TRUE
JUQ049_ACCAGTATCAGCTCGG-1	0.000304669	TRUE
JUQ057_TGACAACGTGCTCTTC-1	3.97117e-10	FALSE
JUQ027_GTGCTTCCACCTCGGA-1	0.00188391	FALSE
JUQ078_ACGGAGATCATTATCC-1	0.00607362	FALSE
JUQ035_CGAGAAGGTGAAGGCT-1	5.7104e-10	FALSE
JUQ073_TCAGCTCGTCCGAATT-1	0.00292257	FALSE
JUQ065_TCCACACGTTGCTCCT-1	0.00862428	FALSE
JUQ108_TACGGATCATTCGACA-1	2.84218e-10	FALSE
JUQ033_GCGCCAAGTTTGCATG-1	0.0036026	TRUE
JUQ124_GAACGGATCTCAACTT-1	0.00167207	FALSE
JUQ030_CGGACACTCCTATGTT-1	3.7161e-08	FALSE
JUQ102_TGCACCTGTACGCACC-1	0.00298873	FALSE
JUQ097_GGGCATCGTCCTCCAT-1	6.03846e-09	FALSE
JUQ102_TGTGTTTTCTTGCATT-1	0.00296552	FALSE
JUQ030_CTACATTCAACACGCC-1	0.00146918	FALSE
JUQ027_CCGTACTTCTGATTCT-1	0.000831771	FALSE
JUQ070_GCATGTAGTACAAGTA-1	0.000762513	FALSE
JUQ036_TACCTATTCCATGCTC-1	0.00111053	FALSE
JUQ057_CTGTGCTGTGTCAATC-1	8.47158e-09	FALSE
JUQ060_GTCTCGTCACGACTCG-1	0.004159	FALSE
JUQ036_GAACGGACAAGCGTAG-1	0.00361795	FALSE
JUQ027_ATTGGTGGTAAAGTCA-1	0.000855336	FALSE
JUQ060_CGCTTCACAATGAAAC-1	0.00610278	FALSE
JUQ057_GAGTCCGCAAACAACA-1	0.000936962	FALSE
JUQ067_CTAAGACCATGATCCA-1	0.00381419	FALSE
JUQ066_CACACTCAGAGGGCTT-1	0.000531183	FALSE
JUQ101_TGTTCCGCATTGTGCA-1	3.41647e-09	FALSE
JUQ067_TACGGTAAGAGCTGCA-1	0.00426376	FALSE
JUQ026_CATGACACAAGCGATG-1	0.00121559	FALSE
JUQ069_TACCTATCAAGGTGTG-1	1.13672e-09	FALSE
JUQ069_GGGCACTGTCGTTGTA-1	8.12327e-08	FALSE
JUQ042_TATTACCAGAGCTATA-1	9.88784e-10	FALSE
JUQ088_TCGAGGCAGGATGCGT-1	0.00297592	FALSE
JUQ040_ATAACGCAGCGAGAAA-1	0.00020389	FALSE
JUQ057_GATCGATGTAAGGATT-1	4.65489e-10	FALSE
JUQ033_TGTATTCCATAGTAAG-1	0.00431616	FALSE
JUQ068_GCCAAATAGGAATGGA-1	0.00187367	TRUE
JUQ067_CCCAGTTTCTGTCTAT-1	0.00293696	FALSE
JUQ025_CCGTACTCAGACGCTC-1	4.95878e-09	FALSE
JUQ091_GATCAGTGTGCCTGTG-1	4.1781e-05	FALSE
JUQ102_TGACGGCGTCTGGTCG-1	0.00142469	FALSE
JUQ053_CCTACACTCCCTGACT-1	0.00332237	FALSE
JUQ112_ATCATCTCAGAAGCAC-1	0.000640322	TRUE
JUQ107_GCTTCCATCATTTGGG-1	0.00126074	FALSE
JUQ044_TACTCGCTCTGCCCTA-1	0.000545499	FALSE
JUQ026_CACATTTTCCAGAAGG-1	0.000946123	FALSE
JUQ030_TGTCCCACAAGCGCTC-1	0.00112993	FALSE
JUQ117_ACGTCAATCAACACTG-1	0.00737932	TRUE
JUQ101_CCACTACAGAGGACGG-1	0.00139117	FALSE
JUQ067_GTCATTTCATATGAGA-1	2.25719e-08	FALSE
JUQ067_GGCGTGTGTACCGTAT-1	0.00198543	FALSE
JUQ057_TACTTACGTGTTCGAT-1	4.1475e-09	FALSE
JUQ045_CACAGGCAGGAGTCTG-1	0.000891905	FALSE
JUQ102_CAGTAACCAGGCAGTA-1	0.000590306	FALSE
JUQ047_TGACAACCATCACCCT-1	0.000555287	FALSE
JUQ093_GGGTCTGCAGTGACAG-1	0.00980241	TRUE
JUQ076_CTTAACTAGGCCCGTT-1	5.48369e-09	FALSE
JUQ066_AGCATACAGTCTCAAC-1	2.31974e-10	FALSE
JUQ091_TCATTACTCCGTAGGC-1	2.33524e-09	FALSE
JUQ050_CCGGGATCACGTTGGC-1	0.00170047	FALSE
JUQ122_CCTTCGATCAACACTG-1	0.000840416	FALSE
JUQ060_TACAGTGAGATCCCAT-1	2.27971e-08	FALSE
JUQ062_GGACGTCCAATCGGTT-1	6.69836e-05	FALSE
JUQ091_TACGGTAAGCGAGAAA-1	7.30457e-10	FALSE
JUQ060_TACTCGCTCCTATGTT-1	0.000701937	FALSE
JUQ106_TTCTACAAGCCTTGAT-1	3.66322e-10	FALSE
JUQ030_TTGCCGTAGGAATCGC-1	0.00020221	FALSE
JUQ070_CACCTTGAGCCATCGC-1	0.00782015	TRUE
JUQ091_TCAGCTCGTGTTCTTT-1	0.00920531	FALSE
JUQ053_GTAACGTGTGCCTGCA-1	0.00825354	TRUE
JUQ102_CGTCTACGTACGCTGC-1	0.00126838	FALSE
JUQ033_ACTTTCAGTTCCGGCA-1	9.92857e-08	FALSE
JUQ056_CTACATTTCTAACTTC-1	4.49862e-10	FALSE
JUQ067_CAACCAACAGGCTGAA-1	0.00721162	TRUE
JUQ120_TTGGAACTCATTCACT-1	7.61534e-11	FALSE
JUQ030_GCTGGGTCACACGCTG-1	7.40062e-05	FALSE
JUQ071_CTGCTGTTCGTACGGC-1	0.000797815	FALSE
JUQ097_GTAGTCATCAACCAAC-1	5.68623e-08	FALSE
JUQ035_CGTGAGCTCTACGAGT-1	1.68749e-10	FALSE
JUQ069_TTCTTAGAGATGGCGT-1	3.91574e-10	FALSE
JUQ040_TAAGAGAGTCGCATAT-1	0.00428844	TRUE
JUQ124_TGCGCAGAGGCAGGTT-1	0.00890075	TRUE
JUQ067_CCAGCGATCCTAGAAC-1	0.00104863	FALSE
JUQ069_TCAGATGCAGACGCAA-1	0.000850299	FALSE
JUQ030_AAGACCTGTCTGGAGA-1	5.58939e-08	FALSE
JUQ102_ACTGTCCTCTATCCCG-1	5.72788e-10	FALSE
JUQ112_TCGCGAGGTCTAGAGG-1	0.00824476	TRUE
JUQ108_AGCCTAAGTATATCCG-1	0.00386907	FALSE
JUQ069_GAATAAGAGTCAAGCG-1	6.00092e-10	FALSE
JUQ030_AGCTCCTCACACGCTG-1	3.29072e-06	FALSE
JUQ038_CGTTGGGAGCCCAATT-1	1.41859e-08	FALSE
JUQ087_ATTACTCAGGAGTAGA-1	1.83672e-09	FALSE
JUQ049_TTGGAACCACGACGAA-1	0.00151585	FALSE
JUQ033_AACTCTTTCACAGGCC-1	0.000835773	FALSE
JUQ042_CGTCACTCAATGAAAC-1	6.00369e-10	FALSE
JUQ102_AGTGTCAGTTCGCTAA-1	2.51244e-10	FALSE
JUQ060_ACCTTTACAGCTGTGC-1	0.00119386	FALSE
JUQ068_AGCTCTCAGGGAAACA-1	3.92006e-10	FALSE
JUQ101_CCAGCGAGTCAATACC-1	0.00168681	FALSE
JUQ056_AATCCAGAGAAACCAT-1	0.00936548	TRUE
JUQ070_TTGAACGGTGAGTATA-1	2.4495e-10	FALSE
JUQ091_GCTTGAATCGATAGAA-1	4.40965e-10	FALSE
JUQ076_CTTACCGTCTGGCGTG-1	1.70825e-09	FALSE
JUQ067_ACTGAACCAGGCTCAC-1	0.000553987	FALSE
JUQ053_TACGGTATCCAAACTG-1	0.000446226	FALSE
JUQ044_TGACGGCTCTGCGGCA-1	0.000592437	FALSE
JUQ107_GCACATAGTAGGCATG-1	0.00094609	FALSE
JUQ069_CTAGAGTCAGGAATGC-1	1.11597e-05	FALSE
JUQ060_GTTCATTGTATAGGTA-1	0.00176911	FALSE
JUQ092_GGGTTGCGTCCTCCAT-1	0.00122472	FALSE
JUQ109_CTAGCCTCAGGGCATA-1	0.0060868	TRUE
JUQ040_CAGATCATCGGCTTGG-1	0.00190089	FALSE
JUQ056_GAGCAGATCGAGAGCA-1	0.00190863	FALSE
JUQ038_GGTGTTATCATAGCAC-1	0.00222327	FALSE
JUQ099_TCACAAGCAGGTCGTC-1	0.00223971	FALSE
JUQ069_AAGGTTCGTGTGAAAT-1	0.00488241	FALSE
JUQ038_CGGAGCTTCGACGGAA-1	0.000865341	FALSE
JUQ070_ATCATGGCAGCTGCAC-1	0.00467021	FALSE
JUQ026_CGTAGCGGTGCACTTA-1	1.05135e-06	FALSE
JUQ042_CTGGTCTAGTGACATA-1	8.95094e-09	FALSE
JUQ047_TGGGAAGTCATGTCTT-1	0.000465738	FALSE
JUQ091_TTGGAACCAGAGTGTG-1	0.00467148	FALSE
JUQ067_GGCCGATCAAGCGATG-1	0.00454846	FALSE
JUQ057_TAAGCGTCAGTAAGCG-1	9.53079e-10	FALSE
JUQ024_GCAGTTAGTTCCAACA-1	1.79467e-09	FALSE
JUQ059_TAAGCGTTCACCAGGC-1	0.00123644	FALSE
JUQ036_ACATCAGGTCAAGCGA-1	1.13092e-08	FALSE
JUQ097_TGGGAAGGTTCAACCA-1	8.76396e-10	FALSE
JUQ033_CAAGGCCAGTAGGTGC-1	2.57262e-07	FALSE
JUQ073_ATCATCTTCTGGTATG-1	0.000684014	FALSE
JUQ091_GACCAATCACGGATAG-1	0.00100595	FALSE
JUQ036_GGCCGATCATTGGCGC-1	3.06234e-06	FALSE
JUQ061_TTGGAACGTTAAGTAG-1	6.81023e-09	FALSE
JUQ072_TGAGCATTCCAAAGTC-1	1.50524e-05	FALSE
JUQ112_CCTACCATCACTCTTA-1	0.000780582	FALSE
JUQ091_TGGCGCATCCGCGTTT-1	0.000351439	FALSE
JUQ111_AACCGCGCAAGTTAAG-1	0.00266954	FALSE
JUQ042_GCATGATTCGTCTGCT-1	0.00555924	FALSE
JUQ038_GTAACGTCAAGTAATG-1	0.00589061	FALSE
JUQ053_TGCCAAAGTGAGTGAC-1	0.00118334	FALSE
JUQ057_CTTCTCTCAGTACACT-1	9.53344e-10	FALSE
JUQ066_AAGGCAGCAGGGTACA-1	3.10253e-07	FALSE
JUQ036_CGACCTTTCTTCGGTC-1	0.000605252	FALSE
JUQ067_TCATTACCACAGACTT-1	0.000568822	FALSE
JUQ027_AACCGCGAGAAGGTGA-1	0.00168934	FALSE
JUQ068_CGGGTCACAGTAACGG-1	0.00036212	FALSE
JUQ088_CTACCCATCAGTCAGT-1	1.27931e-09	FALSE
JUQ036_AACGTTGCAAGGTGTG-1	0.00163833	FALSE
JUQ108_CTTAGGATCTGATACG-1	5.87805e-10	FALSE
JUQ111_GACTAACTCCTTAATC-1	0.00291021	TRUE
JUQ038_CATCCACAGTACGCCC-1	0.0016471	FALSE
JUQ040_TAAGAGAAGGCATGTG-1	0.00346654	FALSE
JUQ038_ATAACGCTCGTCCAGG-1	0.00469296	FALSE
JUQ024_ATAACGCGTTCCACTC-1	0.00292557	FALSE
JUQ067_CCTATTATCAGTCCCT-1	1.12005e-08	FALSE
JUQ036_CAGTCCTGTGTTCGAT-1	0.00901737	TRUE
JUQ056_TTCTCAATCCAAGTAC-1	0.000373183	TRUE
JUQ122_AGTGAGGCACCTCGGA-1	0.00153563	FALSE
JUQ033_TCAGCTCGTCCAGTGC-1	3.06751e-09	FALSE
JUQ076_GAGCAGACATTCACTT-1	1.85963e-10	FALSE
JUQ036_TGACTAGTCAAGGCTT-1	0.00147404	FALSE
JUQ108_TCGCGTTTCTTTAGTC-1	2.07885e-10	FALSE
JUQ111_CGTTGGGTCGCCAAAT-1	9.47603e-07	FALSE
JUQ069_TACCTATGTACCGTTA-1	0.0048183	FALSE
JUQ024_ATCCACCGTCGCGAAA-1	7.80899e-10	FALSE
JUQ095_AGGCCGTGTCCGAAGA-1	3.87863e-10	FALSE
JUQ033_AGTTGGTCATGAACCT-1	0.00250267	TRUE
JUQ101_ATTATCCAGCGGATCA-1	0.00198886	FALSE
JUQ108_GCTGGGTCAGGTTTCA-1	1.35437e-09	FALSE
JUQ061_ACGCCGATCCTCATTA-1	0.00052717	FALSE
JUQ027_AGAGCTTTCTAACTTC-1	0.00265934	FALSE
JUQ118_CGAGCCACATGTTCCC-1	0.0075067	TRUE
JUQ069_CTCCTAGCAGCCTTTC-1	0.0005816	FALSE
JUQ039_GTTAAGCAGGTGCTAG-1	0.0049537	FALSE
JUQ102_CGACCTTAGAAGAAGC-1	0.00843435	TRUE
JUQ036_CCGTGGAGTCGCGAAA-1	0.00287773	FALSE
JUQ031_CCACTACCATTGGCGC-1	1.77007e-10	FALSE
JUQ117_TGGGCGTGTACGAAAT-1	0.00491381	TRUE
JUQ033_CATCAGATCATGCTCC-1	0.000696025	FALSE
JUQ026_TGGACGCCATGGAATA-1	0.00160773	FALSE
JUQ025_GCATACACAGGTCTCG-1	0.0034937	FALSE
JUQ049_CCCAATCTCGCGTAGC-1	0.00107953	TRUE
JUQ066_ACCTTTACATTGGTAC-1	0.00131009	FALSE
JUQ031_TGAGGGACAGAAGCAC-1	2.58565e-09	FALSE
JUQ038_CGGGTCACAGCTGGCT-1	0.00540803	TRUE
JUQ083_TTGCGTCTCAGATAAG-1	7.11938e-10	FALSE
JUQ107_CCTACCACAACGATGG-1	1.92486e-09	FALSE
JUQ068_CATCCACTCGAATGCT-1	0.00623779	FALSE
JUQ111_ACCTTTAAGCAGCCTC-1	0.00206501	TRUE
JUQ068_CGGACACTCTCTGCTG-1	0.00157844	TRUE
JUQ031_TCGTACCGTCGCTTCT-1	0.00345358	FALSE
JUQ041_CACAAACCAGTCGATT-1	2.76785e-09	FALSE
JUQ107_AGTCTTTCACGGCGTT-1	0.00678631	FALSE
JUQ067_CGCGTTTGTACCCAAT-1	0.000222655	FALSE
JUQ057_TACTTGTTCGTAGGTT-1	7.06255e-10	FALSE
JUQ088_CATATTCAGGTCGGAT-1	7.32206e-10	FALSE
JUQ120_CGAGCCACAAATTGCC-1	0.000957757	FALSE
JUQ069_GTCCTCACATCGGACC-1	1.3444e-07	FALSE
JUQ067_TACCTATAGGTGACCA-1	0.00111177	FALSE
JUQ024_CGAGCACGTCCATGAT-1	3.08542e-09	FALSE
JUQ065_ACACCAATCTTCTGGC-1	0.00531842	FALSE
JUQ024_AGGCCACGTAAGAGAG-1	0.00118494	FALSE
JUQ038_GCGACCATCTCCTATA-1	9.75916e-07	FALSE
JUQ057_CGAGCCATCGCTTAGA-1	0.00118858	FALSE
JUQ088_CTAATGGTCAAGGCTT-1	0.00122454	FALSE
JUQ108_TGGCCAGAGGGTATCG-1	0.00559891	FALSE
JUQ066_TCAACGACATGACGGA-1	0.00151484	FALSE
JUQ091_CTGCTGTCAGCTCCGA-1	4.23263e-10	FALSE
JUQ060_ATTTCTGCACCGTTGG-1	1.01025e-08	FALSE
JUQ033_GAAACTCTCCGAAGAG-1	0.00532685	TRUE
JUQ091_AGCGGTCTCACTTCAT-1	0.000464793	FALSE
JUQ102_TAGCCGGCATTACGAC-1	0.00843084	TRUE
JUQ067_CAGTAACAGTGCCAGA-1	0.000990009	FALSE
JUQ106_GTATCTTGTTGATTCG-1	0.000758332	FALSE
JUQ119_CGTGTAACATCGGGTC-1	0.0018818	TRUE
JUQ026_TCAGGATTCATGCTCC-1	0.00166185	FALSE
JUQ119_AGGCCACCACCAGATT-1	0.000165769	FALSE
JUQ092_ATTGGTGGTAAGGGCT-1	0.000842551	FALSE
JUQ108_TGAGGGAAGCCTCGTG-1	0.00074016	FALSE
JUQ067_TGTCCCAGTACTTGAC-1	3.55834e-08	FALSE
JUQ033_TGCCCATTCGTGTAGT-1	0.000523081	FALSE
JUQ099_GTGAAGGGTGCCTGTG-1	4.26873e-10	FALSE
JUQ102_GTACGTAGTCCGAAGA-1	0.000507156	FALSE
JUQ070_AAAGTAGAGCGATTCT-1	0.00145144	FALSE
JUQ088_AAGGTTCAGTTACGGG-1	1.49627e-09	FALSE
JUQ024_GCATGCGTCGTCACGG-1	0.000880378	FALSE
JUQ111_AGTGAGGGTCGACTGC-1	0.00445026	FALSE
JUQ057_ACACCCTTCAGTTAGC-1	0.00130816	FALSE
JUQ046_GCTGGGTCAAAGCAAT-1	0.000486036	FALSE
JUQ046_CCGTGGAGTGTGTGCC-1	0.00102417	FALSE
JUQ036_ATGGGAGAGTAATCCC-1	0.00276222	FALSE
JUQ033_TGGGCGTCAACTGCTA-1	0.00114848	FALSE
JUQ062_CTCTGGTCATATGAGA-1	0.00595259	FALSE
JUQ027_GACGCGTGTCTGGAGA-1	0.00715792	TRUE
JUQ057_CTGTTTACAGTAGAGC-1	9.14141e-08	FALSE
JUQ066_CATGGCGGTCCCTACT-1	0.000111176	FALSE
JUQ108_AGGCCGTCACATCCGG-1	0.00358331	FALSE
JUQ030_AAAGATGGTGAAATCA-1	0.00300898	FALSE
JUQ088_TGACGGCGTTTCGCTC-1	0.00468078	FALSE
JUQ045_GTCAAGTTCCCAAGTA-1	0.00756567	TRUE
JUQ119_ACCTTTATCCCAACGG-1	0.00488811	FALSE
JUQ044_CACCACTGTCTCCACT-1	3.89716e-09	FALSE
JUQ092_GTGCGGTCAAGTACCT-1	0.00478862	FALSE
JUQ108_ACGGGCTCAGATTGCT-1	0.00633551	FALSE
JUQ030_GACTGCGAGCAAATCA-1	7.64189e-09	FALSE
JUQ038_ACACCAACAATGACCT-1	0.000436482	FALSE
JUQ041_AAAGCAATCGAGAACG-1	0.00122348	FALSE
JUQ119_ACAGCCGGTCTCCATC-1	0.00400052	FALSE
JUQ091_AGGGAGTAGAGCAATT-1	0.0041786	FALSE
JUQ066_TGTATTCAGTGGGATC-1	0.00158905	FALSE
JUQ082_CGTTCTGCATCCCATC-1	0.00946515	TRUE
JUQ036_TTGGAACCATACGCTA-1	0.000784008	FALSE
JUQ057_CAGCTAAGTCTGGAGA-1	0.00384441	FALSE
JUQ038_CAGCATAGTTACGCGC-1	3.81531e-07	FALSE
JUQ033_CCGGGATGTCATACTG-1	0.000595141	FALSE
JUQ060_TGTTCCGGTATAAACG-1	5.0259e-08	FALSE
JUQ040_GCGAGAACATACGCCG-1	2.61388e-09	FALSE
JUQ056_ACGCAGCGTAGTGAAT-1	2.28372e-08	FALSE
JUQ066_CTGTTTACAGCGTCCA-1	0.00316104	FALSE
JUQ033_AAACCTGTCCCTTGCA-1	1.50562e-10	FALSE
JUQ119_TGCGGGTGTAGAGCTG-1	0.000471063	FALSE
JUQ057_ACTGATGCAATCACAC-1	1.07833e-09	FALSE
JUQ092_CCTAAAGAGCGGCTTC-1	3.94897e-08	FALSE
JUQ070_GCACTCTCATGATCCA-1	0.00456641	FALSE
JUQ038_ATCCACCTCGCGTAGC-1	1.35729e-06	FALSE
JUQ038_CTACGTCTCTCTAGGA-1	0.00696631	FALSE
JUQ062_CATTATCTCTGCTGCT-1	1.24962e-07	FALSE
JUQ111_GGGATGATCGGATGGA-1	0.00324433	TRUE
JUQ060_CAGAATCCATCCTAGA-1	0.00230735	FALSE
JUQ073_TGACTAGTCCTGTAGA-1	7.23292e-10	FALSE
JUQ067_AGGTCATTCTGTTTGT-1	0.00182792	FALSE
JUQ027_GCAATCATCACCACCT-1	0.000726261	FALSE
JUQ095_GACGTGCAGGCAATTA-1	0.002166	TRUE
JUQ101_TACCTTAGTAATCGTC-1	0.000461283	FALSE
JUQ040_TGTGGTATCGAATGCT-1	1.08282e-09	FALSE
JUQ066_CCACCTAGTCATCGGC-1	0.000499486	FALSE
JUQ038_CCCAATCTCTGTCTAT-1	0.00124626	FALSE
JUQ088_CTCGGAGGTGATGTCT-1	6.09801e-10	FALSE
JUQ056_TCGCGAGGTCGCGGTT-1	0.00473441	TRUE
JUQ122_TAAGTGCGTCTAGCCG-1	0.00652665	FALSE
JUQ036_TGCGGGTGTCAACATC-1	0.00169136	FALSE
JUQ068_CTAGAGTAGCTAGGCA-1	3.97315e-10	FALSE
JUQ027_GTTCATTGTTCCCTTG-1	4.70864e-07	FALSE
JUQ031_GTACTTTGTGAGTGAC-1	0.00510088	FALSE
JUQ030_CCTTACGCATTTGCCC-1	7.21887e-07	FALSE
JUQ042_AGTGGGAGTTCTGAAC-1	8.25153e-10	FALSE
JUQ105_CATGGCGCAAACTGTC-1	0.00666309	TRUE
JUQ061_ACCCACTAGAGCAATT-1	2.31237e-09	FALSE
JUQ102_GCGCAACTCGTGGGAA-1	0.000578733	FALSE
JUQ039_AGGGTGAGTGTGAAAT-1	1.10735e-09	FALSE
JUQ108_GAAACTCTCCACGTGG-1	5.56749e-10	FALSE
JUQ065_GGGCACTTCCACGCAG-1	3.2267e-10	FALSE
JUQ101_CGCCAAGGTCAGTGGA-1	0.00088439	FALSE
JUQ088_ATCTGCCAGCAATCTC-1	1.14195e-09	FALSE
JUQ066_AGCATACCAGGTGGAT-1	0.000521611	FALSE
JUQ027_AGCTCCTGTTCGGCAC-1	9.59223e-08	FALSE
JUQ062_AGAGCGACAGACGTAG-1	4.90229e-07	FALSE
JUQ026_AAAGCAAAGTCTCCTC-1	0.00679098	TRUE
JUQ088_GCGCCAAGTGTAACGG-1	0.000842598	FALSE
JUQ036_CCTCTGATCGGCTTGG-1	0.00336623	FALSE
JUQ066_CGTCACTAGTTGTCGT-1	0.000566626	FALSE
JUQ061_GCTGCAGAGGATGCGT-1	1.64169e-09	FALSE
JUQ111_TAAGCGTTCTGATACG-1	3.99462e-09	FALSE
JUQ036_GCGCGATAGCGCCTCA-1	0.00280416	FALSE
JUQ124_TCTATTGAGAGCCCAA-1	6.68227e-10	FALSE
JUQ027_CAAGAAATCCTGCAGG-1	1.8236e-09	FALSE
JUQ045_TGAGGGACACATCCAA-1	0.00149626	FALSE
JUQ039_CAGATCACAGCTGCTG-1	9.59442e-10	FALSE
JUQ088_TTAACTCGTTCCAACA-1	8.11183e-08	FALSE
JUQ053_TTGCCGTGTGAGGGTT-1	3.78439e-10	FALSE
JUQ108_GTACGTAGTCTCCACT-1	0.000995533	FALSE
JUQ066_GCGACCAGTTAGGGTG-1	4.70354e-05	FALSE
JUQ033_TAAGAGAGTAAGCACG-1	0.00431843	TRUE
JUQ036_CGCTATCGTGGCAAAC-1	4.43465e-08	FALSE
JUQ112_CAGCTAACACGTCTCT-1	0.000868385	TRUE
JUQ042_TGCGTGGCAATCCAAC-1	0.00118305	FALSE
JUQ042_TTCGGTCTCTGCAAGT-1	8.46792e-09	FALSE
JUQ042_TCAGCTCAGCTAACAA-1	2.52619e-10	FALSE
JUQ087_ATCCACCGTTAAAGTG-1	0.000889686	FALSE
JUQ088_TGAGCCGCAACCGCCA-1	0.000656001	FALSE
JUQ027_TCGGGACCATCCTTGC-1	4.08238e-07	FALSE
JUQ036_GCTGCTTAGACAGAGA-1	5.39542e-07	FALSE
JUQ027_ACAGCCGGTCAGCTAT-1	0.000728394	FALSE
JUQ024_CATTCGCGTCTAAACC-1	1.77234e-08	FALSE
JUQ106_GATTCAGCACATAACC-1	0.00362834	TRUE
JUQ027_GGGCATCGTTCAGTAC-1	3.09805e-09	FALSE
JUQ057_GCATACAGTCAGAAGC-1	1.82503e-10	FALSE
JUQ053_TGACTTTAGGCGATAC-1	0.00051679	FALSE
JUQ047_CGTTAGAAGTACGCCC-1	0.00525574	TRUE
JUQ088_CTGGTCTAGACATAAC-1	0.00180448	FALSE
JUQ027_AGCTCCTAGTAGGCCA-1	1.43455e-09	FALSE
JUQ108_ATGCGATGTATCGCAT-1	0.000631001	FALSE
JUQ108_TTCTTAGAGAGACGAA-1	5.11312e-10	FALSE
JUQ067_CCACGGAGTCTAAACC-1	1.9099e-08	FALSE
JUQ070_GGGACCTGTAAATACG-1	0.0084186	TRUE
JUQ036_TTAGGACTCACATACG-1	0.00358922	TRUE
JUQ026_CGACCTTTCGTAGATC-1	0.000290788	FALSE
JUQ085_GGACGTCTCCTGTACC-1	2.23411e-09	FALSE
JUQ033_GACGTTAGTTCCAACA-1	0.000681402	FALSE
JUQ053_CGATCGGGTAGGAGTC-1	0.000379245	FALSE
JUQ026_GGGATGAGTAAGAGGA-1	0.000736625	FALSE
JUQ033_GGAGCAATCGTACGGC-1	0.000909816	FALSE
JUQ027_CGTAGCGGTGCGATAG-1	1.38764e-09	FALSE
JUQ080_TAAGAGATCACCAGGC-1	0.0102121	TRUE
JUQ102_GGTGTTATCTGGCGAC-1	0.00174765	FALSE
JUQ046_ACCAGTATCAGTCAGT-1	9.08465e-10	FALSE
JUQ027_ACGCAGCTCGAATGCT-1	5.05503e-08	FALSE
JUQ027_GCGGGTTGTCGAGTTT-1	0.000307681	FALSE
JUQ067_GCATGATAGGACAGCT-1	0.00240573	FALSE
JUQ095_CCTTCCCTCGAGAACG-1	0.000973255	TRUE
JUQ031_GGCGTGTCACGGTAAG-1	1.43296e-07	FALSE
JUQ053_GTCTCGTCACGAAGCA-1	0.00163567	FALSE
JUQ036_TAAGTGCCAGCGTAAG-1	0.00237815	FALSE
JUQ070_CCATGTCGTCAGAGGT-1	0.00170365	FALSE
JUQ042_AGTCTTTAGTGCAAGC-1	1.9985e-10	FALSE
JUQ060_TGACTAGCACATAACC-1	1.00479e-09	FALSE
JUQ044_CCTCTGAGTTAAGAAC-1	7.7448e-10	FALSE
JUQ073_AACTTTCGTTCCACTC-1	1.39963e-09	FALSE
JUQ094_TGAGGGACAAACCCAT-1	0.000529642	FALSE
JUQ067_GGACAGAAGGCATGTG-1	5.15613e-06	FALSE
JUQ026_GACGCGTCAATTCCTT-1	0.00207187	FALSE
JUQ025_TCAATCTGTATTCTCT-1	0.00338283	FALSE
JUQ027_GGATGTTTCGGTCCGA-1	3.34462e-07	FALSE
JUQ039_AGTCTTTTCCCGGATG-1	4.39446e-10	FALSE
JUQ040_TCGTAGACACAGATTC-1	0.00130568	FALSE
JUQ042_ACTTTCACATGTCGAT-1	0.00408778	FALSE
JUQ035_TGGTTCCTCTACTATC-1	5.34053e-10	FALSE
JUQ073_CGTCCATGTCTAGAGG-1	0.00097962	FALSE
JUQ049_CTCGTACAGGGATGGG-1	0.00145698	FALSE
JUQ042_CCAATCCAGCTAGCCC-1	0.000638721	FALSE
JUQ104_GACGGCTGTACCTACA-1	0.00924058	TRUE
JUQ107_CGTGTCTTCAGGCCCA-1	0.00762079	TRUE
JUQ044_ATTTCTGAGCGCCTTG-1	5.42777e-10	FALSE
JUQ067_GATGCTACAGTAGAGC-1	0.0045034	FALSE
JUQ060_GGTGAAGAGGAGTAGA-1	0.000867825	FALSE
JUQ060_TTCTCCTCAATAAGCA-1	0.00257152	FALSE
JUQ039_CGAGCCAGTCTCCACT-1	0.000359168	FALSE
JUQ038_AGTCTTTAGCTAAACA-1	0.00258531	FALSE
JUQ033_AAACGGGAGAACTGTA-1	0.000741266	FALSE
JUQ069_CGAACATTCACAGTAC-1	2.34727e-09	FALSE
JUQ039_TATCTCAAGTCATGCT-1	4.0031e-07	FALSE
JUQ057_AGCGGTCAGCGTAGTG-1	4.64598e-10	FALSE
JUQ107_CCTACCAAGTGGACGT-1	3.812e-10	FALSE
JUQ057_GACGTTACAACGATCT-1	1.22227e-09	FALSE
JUQ108_GACGGCTAGCAGGTCA-1	7.3333e-11	FALSE
JUQ025_ATTGGTGAGCTAAGAT-1	2.12944e-10	FALSE
JUQ067_ATCCACCTCGTACCGG-1	0.000174062	FALSE
JUQ070_CCTTCGACAACGATCT-1	2.55597e-09	FALSE
JUQ049_TCAATCTTCCCGACTT-1	0.00562677	TRUE
JUQ027_TTGTAGGAGACTAGGC-1	0.00153954	FALSE
JUQ026_GTCACGGAGTCAATAG-1	2.27314e-07	FALSE
JUQ025_ACACCGGAGATCGATA-1	0.000492995	FALSE
JUQ046_GCAATCAAGGTCGGAT-1	0.00117012	TRUE
JUQ085_GGAGCAACAGGATTGG-1	0.000800569	FALSE
JUQ069_CCTTTCTCAGTGGAGT-1	0.00179632	FALSE
JUQ047_TATCAGGGTTTGACTG-1	3.93602e-10	FALSE
JUQ040_GTGGGTCAGTGTTTGC-1	0.00182677	FALSE
JUQ102_ACTGTCCAGCTGCCCA-1	0.00253107	FALSE
JUQ056_ACGGCCAAGGATTCGG-1	0.0103645	TRUE
JUQ036_GATCGATGTGGTAACG-1	0.00146452	FALSE
JUQ060_GCGCAGTTCCGATATG-1	7.69137e-10	FALSE
JUQ088_CCAGCGACAAGCCATT-1	0.000803064	FALSE
JUQ038_CACTCCATCGAGGTAG-1	0.00502332	FALSE
JUQ056_TATTACCCACAAGACG-1	0.00372645	TRUE
JUQ088_GACTGCGGTCGAACAG-1	0.00155505	FALSE
JUQ092_AATCGGTTCGGTTCGG-1	6.79805e-10	FALSE
JUQ090_CCGTTCATCTCGCTTG-1	0.00480843	FALSE
JUQ119_GGCGTGTCATCAGTCA-1	6.35283e-08	FALSE
JUQ035_CCTACACCATGGATGG-1	1.96323e-09	TRUE
JUQ121_GATCGCGGTGAACCTT-1	2.74946e-09	FALSE
JUQ056_ACGAGCCCATAAGACA-1	1.02132e-10	FALSE
JUQ063_CACTCCATCCGTAGTA-1	0.00169465	FALSE
JUQ090_GGTGAAGCATCCGTGG-1	5.24483e-10	FALSE
JUQ061_ACGGAGATCTTTCCTC-1	0.00318599	TRUE
JUQ067_GATTCAGCAACTGGCC-1	0.00535295	FALSE
JUQ069_ACATGGTTCCGAATGT-1	0.000634824	FALSE
JUQ027_GAATGAACATTACCTT-1	0.000927697	FALSE
JUQ033_GGTGTTACATTGTGCA-1	2.45582e-06	FALSE
JUQ033_CTACGTCTCCTGTACC-1	4.39883e-10	FALSE
JUQ070_CAGTAACGTAGGACAC-1	7.84747e-10	FALSE
JUQ102_TTCTCAATCTTGGGTA-1	0.00791306	FALSE
JUQ107_ACATCAGGTACCATCA-1	4.05201e-10	FALSE
JUQ091_CCTACACCACAGGTTT-1	0.000458869	FALSE
JUQ088_ATGAGGGTCTTGACGA-1	6.64866e-10	FALSE
JUQ036_GTCCTCACAATCTACG-1	1.3749e-05	FALSE
JUQ102_GACAGAGTCAGGTTCA-1	0.00194351	FALSE
JUQ031_CTGCTGTAGAGACTAT-1	0.000870725	FALSE
JUQ027_ACGAGGACAGGCGATA-1	0.00110216	FALSE
JUQ066_TAGAGCTAGTATGACA-1	1.82192e-06	FALSE
JUQ110_CTCGTCAGTGCAGGTA-1	9.32459e-08	FALSE
JUQ024_GCTGCAGCAGTTAACC-1	0.00292652	FALSE
JUQ040_GTTCTCGTCCTCATTA-1	2.99618e-07	FALSE
JUQ024_ATCTGCCTCCTTGCCA-1	2.13476e-09	FALSE
JUQ101_CTCGTACGTTATCACG-1	0.00207962	FALSE
JUQ057_TAAGCGTTCCAGAAGG-1	1.01461e-09	FALSE
JUQ103_TCTATTGGTCACTGGC-1	1.22298e-09	FALSE
JUQ073_TCAGCTCTCCTGTACC-1	9.3319e-10	FALSE
JUQ118_CTGGTCTGTCTGCGGT-1	3.92846e-10	FALSE
JUQ047_CGCTTCAGTCTCCATC-1	8.776e-10	FALSE
JUQ027_GCTGCAGAGAAGCCCA-1	9.22448e-08	FALSE
JUQ096_TGGTTCCAGCAGACTG-1	0.00543246	TRUE
JUQ070_CCTAAAGGTACCCAAT-1	1.5742e-09	FALSE
JUQ039_TTGAACGAGTTAGCGG-1	5.95112e-06	TRUE
JUQ030_AAAGTAGTCGCATGGC-1	3.03677e-06	FALSE
JUQ036_TGACTTTAGATGTGGC-1	0.00191607	FALSE
JUQ069_ATCCGAATCAAACCAC-1	0.00105746	FALSE
JUQ027_GACCTGGCAGGTCTCG-1	6.98882e-08	FALSE
JUQ070_GGAAAGCTCCGCATCT-1	0.000886509	FALSE
JUQ060_CATCCACCACAGCCCA-1	1.56206e-08	FALSE
JUQ091_GATTCAGAGTATCTCG-1	3.9899e-09	FALSE
JUQ056_TAAGCGTTCGCTTAGA-1	0.00488644	FALSE
JUQ069_TGAGGGAGTGTGCCTG-1	0.00290468	FALSE
JUQ069_CACCAGGGTTCTGAAC-1	5.86532e-10	FALSE
JUQ040_GTAACGTCAGACGCTC-1	0.00264311	FALSE
JUQ053_CTTGGCTAGAGACGAA-1	0.00671129	TRUE
JUQ036_GGAAAGCAGGTGATAT-1	3.96439e-06	FALSE
JUQ097_GCAAACTTCAAGAAGT-1	0.00845269	FALSE
JUQ102_ACGGGTCAGCGTCTAT-1	1.64124e-07	FALSE
JUQ108_CTACATTAGCGTAGTG-1	0.000763506	FALSE
JUQ039_GGATGTTTCCAAAGTC-1	1.75568e-07	FALSE
JUQ040_TCTGAGAGTACCGCTG-1	0.00254454	FALSE
JUQ097_TACTCATCAGGTTTCA-1	6.81524e-10	FALSE
JUQ070_TACAGTGAGTTAGGTA-1	2.97358e-09	FALSE
JUQ066_ACATGGTCAAACGCGA-1	3.08136e-10	FALSE
JUQ046_AACTCAGTCCAGTATG-1	9.58564e-10	FALSE
JUQ040_AGTAGTCGTGAGGGTT-1	0.00452571	TRUE
JUQ067_CACCAGGCAAGCCGCT-1	0.00155507	FALSE
JUQ053_CTCTACGTCTTCTGGC-1	1.47546e-09	FALSE
JUQ053_AGAATAGTCTTCAACT-1	2.34093e-10	FALSE
JUQ108_ACAGCTATCGGTTCGG-1	1.15458e-09	FALSE
JUQ057_CTACCCACATTGAGCT-1	0.000496512	FALSE
JUQ094_TACAGTGAGGTCATCT-1	3.43425e-10	FALSE
JUQ047_TCAGATGCAAGCGAGT-1	0.00674252	TRUE
JUQ111_CAACCTCGTAAATACG-1	0.00422258	TRUE
JUQ063_CAACCAAGTCGTTGTA-1	0.00204969	FALSE
JUQ027_TACTTGTAGACTGTAA-1	0.00223486	FALSE
JUQ056_CGAACATAGTTGAGAT-1	1.42484e-09	FALSE
JUQ064_ATCATCTGTCTAACGT-1	0.00767008	TRUE
JUQ112_CGATGTAGTTTGTTTC-1	9.03331e-10	FALSE
JUQ036_TGTCCCATCCGCAGTG-1	0.00872674	TRUE
JUQ040_GGGAATGGTTTGTTGG-1	0.00216892	FALSE
JUQ053_CTGAAGTGTTGACGTT-1	2.35236e-07	FALSE
JUQ044_GCAGTTAGTATAAACG-1	9.05241e-08	FALSE
JUQ091_CTAGCCTCATGAGCGA-1	0.000462152	FALSE
JUQ042_TGACTTTCACCCAGTG-1	2.25388e-10	FALSE
JUQ060_ATGGGAGTCAGAGACG-1	2.04377e-07	FALSE
JUQ061_CATTATCTCCACGACG-1	0.0060209	TRUE
JUQ030_CCACCTACATGAGCGA-1	0.00129135	FALSE
JUQ067_TGCGGGTAGTGGAGTC-1	2.68797e-09	FALSE
JUQ027_TACCTATGTTGATTCG-1	0.00167204	FALSE
JUQ042_GAAATGAAGGAGTCTG-1	0.0010746	FALSE
JUQ060_GCGCCAAGTCTCTCTG-1	6.76787e-07	FALSE
JUQ069_TCATTTGGTGAAGGCT-1	1.69283e-07	FALSE
JUQ066_CAGTAACTCCAGGGCT-1	2.3374e-10	FALSE
JUQ069_CTGATCCTCACCTCGT-1	0.00103404	FALSE
JUQ119_TCGGTAATCTCTAAGG-1	5.58643e-08	FALSE
JUQ060_ACTGCTCGTTTGTTGG-1	0.0018655	FALSE
JUQ033_AGCTCTCCATGCATGT-1	0.00358167	FALSE
JUQ060_AACACGTCACGAAATA-1	1.83438e-09	FALSE
JUQ107_TGGTTAGTCCGAATGT-1	2.16782e-09	FALSE
JUQ101_ACACCCTAGACAGACC-1	1.65014e-07	FALSE
JUQ060_GGTGAAGCACGAGAGT-1	0.00105244	FALSE
JUQ092_AGTTGGTTCGGTCTAA-1	0.00221443	FALSE
JUQ069_CGCGTTTTCAGCGACC-1	3.06152e-10	FALSE
JUQ042_TGAGCCGAGGCATGTG-1	1.71734e-09	FALSE
JUQ059_GAGGTGAGTATAGGGC-1	8.8167e-10	FALSE
JUQ066_ACTTTCATCGTGGACC-1	3.97723e-10	FALSE
JUQ033_TGGCTGGCAATGGAAT-1	0.00118867	FALSE
JUQ066_GTCACGGCAAGCGAGT-1	0.00800804	TRUE
JUQ106_CTCGTCACACTTAACG-1	0.000753897	FALSE
JUQ091_CGAATGTGTGGTTTCA-1	0.00196224	FALSE
JUQ044_TATGCCCCAAATACAG-1	2.62668e-10	FALSE
JUQ033_TGAGCCGTCAACGGGA-1	0.00177141	FALSE
JUQ033_GTTTCTAAGGAATCGC-1	0.00437647	TRUE
JUQ031_GGATGTTAGGATGGAA-1	0.00172272	FALSE
JUQ056_TCTGGAAGTAGCTTGT-1	0.00176051	FALSE
JUQ112_CACAAACCAGACACTT-1	0.000631464	FALSE
JUQ036_TATTACCGTCCGACGT-1	0.000921261	FALSE
JUQ060_ATCACGAAGTCTCCTC-1	0.00178815	FALSE
JUQ101_CATCAAGAGCCACGTC-1	6.85254e-10	FALSE
JUQ088_GTAGGCCAGCACACAG-1	5.78647e-10	FALSE
JUQ057_ACGCCGACATTACCTT-1	3.91646e-07	FALSE
JUQ053_CTGATAGCACTTAACG-1	3.27713e-09	FALSE
JUQ049_CGTCAGGCACCAACCG-1	0.00200842	TRUE
JUQ057_TACCTTAAGAATTGTG-1	0.00165284	FALSE
JUQ026_CGTGAGCAGTCGCCGT-1	0.00353381	FALSE
JUQ027_GTGCTTCAGCCAGAAC-1	0.000690201	FALSE
JUQ111_ACGTCAAAGAGATGAG-1	0.00588664	TRUE
JUQ063_GACCAATGTTTGACTG-1	9.05018e-10	FALSE
JUQ066_TAGTGGTTCACCTTAT-1	1.71365e-09	FALSE
JUQ044_AGCGTCGCACATCCGG-1	0.00487891	TRUE
JUQ056_CTCGTACAGTGCGATG-1	4.45147e-07	FALSE
JUQ061_CGAGCACCAGATAATG-1	2.52809e-10	FALSE
JUQ033_CATATGGAGGACGAAA-1	0.00320705	TRUE
JUQ078_ATGCGATCAATGCCAT-1	9.64818e-10	FALSE
JUQ121_GACCAATAGTCTTGCA-1	3.35496e-09	FALSE
JUQ024_GTTAAGCTCTTGCCGT-1	8.59479e-10	FALSE
JUQ067_ACGGCCAGTATGAAAC-1	3.3301e-10	FALSE
JUQ101_GGACAAGCACAGCCCA-1	0.0022933	FALSE
JUQ046_GCTGGGTGTCCCTTGT-1	0.000972514	FALSE
JUQ040_CATGACAGTCCGAAGA-1	0.00552705	TRUE
JUQ056_AAAGTAGGTATAGGGC-1	1.97667e-09	FALSE
JUQ042_TACCTATCACGGTAAG-1	1.17944e-10	FALSE
JUQ024_GCGCAGTCAATCAGAA-1	0.000651862	FALSE
JUQ101_TGCTGCTAGCGTTGCC-1	0.000900913	FALSE
JUQ053_ACGAGGATCTGCCAGG-1	0.0011284	FALSE
JUQ047_AGTGGGATCCTATGTT-1	0.00642963	FALSE
JUQ031_GATGAGGCATCTATGG-1	0.00118965	FALSE
JUQ027_ATCCACCCAGATCCAT-1	0.0013585	FALSE
JUQ056_CCACGGAGTTGGACCC-1	1.24357e-09	FALSE
JUQ070_TTGAACGTCATCATTC-1	4.70443e-08	FALSE
JUQ059_GTTCGGGCAGGAACGT-1	0.00394018	TRUE
JUQ088_CGGGTCAGTGATGATA-1	0.000643166	FALSE
JUQ105_TTTCCTCAGCTACCGC-1	0.000528772	FALSE
JUQ057_CAGGTGCGTTCGTCTC-1	0.000472363	FALSE
JUQ096_TGGCTGGGTAGGCTGA-1	9.00653e-09	FALSE
JUQ027_CCATTCGAGAGTACCG-1	0.00131543	FALSE
JUQ108_CTAGCCTAGGCCCTTG-1	0.000994853	FALSE
JUQ106_TAAGCGTCAATCCGAT-1	0.00123779	FALSE
JUQ112_TCGCGTTGTCTAGCGC-1	0.00398728	TRUE
JUQ047_CAGCCGACATGCATGT-1	8.13177e-10	FALSE
JUQ036_CGTCTACCAGCTGTAT-1	0.00620676	TRUE
JUQ024_AGACGTTAGAGGTACC-1	0.00853295	FALSE
JUQ066_CAGAGAGTCAGCGATT-1	0.000617186	FALSE
JUQ088_TACTCATGTTTGGGCC-1	0.00623197	FALSE
JUQ027_CACATAGAGATGGCGT-1	0.000906171	FALSE
JUQ073_GACCTGGGTAAATGAC-1	0.000825218	FALSE
JUQ070_TCTATTGAGACAAAGG-1	1.73107e-10	FALSE
JUQ065_TACAGTGCACTCTGTC-1	2.79477e-10	FALSE
JUQ042_TGGTTAGAGCTGAAAT-1	0.000457301	FALSE
JUQ068_CTCTAATAGTAGATGT-1	0.00513101	TRUE
JUQ088_AAAGCAACACGAGGTA-1	0.00464788	FALSE
JUQ056_CTTACCGCAGTCAGCC-1	0.0011905	FALSE
JUQ036_CAAGTTGAGTTGTAGA-1	0.00523077	FALSE
JUQ102_GCTGCGAGTTGAACTC-1	0.00067908	FALSE
JUQ027_ATCATGGGTTTGACTG-1	8.35488e-10	FALSE
JUQ059_CTTAACTTCAACACTG-1	0.000680358	FALSE
JUQ094_CATATTCGTCTGATTG-1	8.16953e-10	FALSE
JUQ027_TTGCCGTCAACGATGG-1	9.23227e-08	FALSE
JUQ119_CGTTAGATCAGGTTCA-1	0.00721465	FALSE
JUQ101_AAGTCTGTCCACGTGG-1	0.00272383	FALSE
JUQ056_CTGCGGACATGGTCTA-1	0.00545276	TRUE
JUQ026_TTAGGACCAGATCTGT-1	0.00112996	FALSE
JUQ066_CGTTGGGAGGGAACGG-1	2.36925e-07	FALSE
JUQ091_ACGGGTCCAGGCGATA-1	0.00415811	FALSE
JUQ102_GGACAAGAGGAATCGC-1	1.20104e-06	FALSE
JUQ039_CTACATTGTTGAACTC-1	1.58792e-09	FALSE
JUQ056_CATCGGGAGTATGACA-1	0.00196375	FALSE
JUQ091_GAGCAGAAGCCGATTT-1	4.83515e-08	FALSE
JUQ073_TGCCCATTCTCCCTGA-1	0.00138228	FALSE
JUQ060_TTCGGTCTCGCATGGC-1	0.000771797	FALSE
JUQ106_TCAATCTAGGCTCAGA-1	0.000657267	FALSE
JUQ027_CATTCGCTCTTGTATC-1	0.00287277	FALSE
JUQ073_TCAGATGCAATCAGAA-1	0.000901805	FALSE
JUQ102_CGTGTCTTCCTTCAAT-1	0.00100069	FALSE
JUQ095_CTGAAGTTCTCAACTT-1	0.000602505	FALSE
JUQ067_GGGAATGAGTGCGTGA-1	0.00165865	FALSE
JUQ100_ACACCAAGTCAGAAGC-1	0.000905725	FALSE
JUQ039_AACTCAGGTACACCGC-1	0.00242313	FALSE
JUQ057_TTGGAACTCTGTACGA-1	0.0016475	FALSE
JUQ040_CAACTAGTCACATGCA-1	0.00296346	TRUE
JUQ083_TTTCCTCCATTGAGCT-1	0.00289235	FALSE
JUQ107_AGAGTGGTCGTTTAGG-1	0.000814211	FALSE
JUQ038_GCACTCTTCCAAACAC-1	0.00414974	FALSE
JUQ027_TGATTTCGTTTGGGCC-1	0.000781222	FALSE
JUQ088_CGGGTCATCCACGAAT-1	0.00169935	FALSE
JUQ027_GGGAATGAGACCACGA-1	0.00128194	FALSE
JUQ067_CTGTTTACAGAAGCAC-1	0.00131299	FALSE
JUQ053_CCGTGGAAGAACTGTA-1	0.00039005	FALSE
JUQ030_TTTATGCCACCTTGTC-1	1.43633e-08	FALSE
JUQ042_GCAAACTAGTACTTGC-1	0.000528742	FALSE
JUQ056_CACACTCCAATGGATA-1	0.00208429	FALSE
JUQ040_TTGACTTAGCAATCTC-1	0.00447884	FALSE
JUQ106_AAGGTTCGTGGCCCTA-1	3.89706e-10	FALSE
JUQ091_TGTGTTTCACCGGAAA-1	0.00170284	FALSE
JUQ031_CGTCTACCACGTAAGG-1	0.00223088	FALSE
JUQ040_AGGCCGTTCCGTAGGC-1	0.00609697	TRUE
JUQ110_GTCATTTCAGTCTTCC-1	1.38122e-10	FALSE
JUQ088_TGGTTAGTCCGAACGC-1	0.00075507	FALSE
JUQ057_GTATCTTAGAGGTTAT-1	0.00399651	FALSE
JUQ109_CTGGTCTTCGGTTCGG-1	0.00189392	TRUE
JUQ073_CCTAAAGAGTGAAGAG-1	1.25646e-07	FALSE
JUQ119_GAAGCAGAGATGGGTC-1	4.43908e-07	FALSE
JUQ031_TGCGCAGGTGGTACAG-1	2.97867e-09	FALSE
JUQ030_CAGCATAAGCTAACAA-1	5.32477e-09	FALSE
JUQ089_CTGCCTAGTCAGCTAT-1	0.000931935	FALSE
JUQ070_TGAAAGATCGTTACAG-1	0.00105356	FALSE
JUQ057_TTGGAACAGATCTGAA-1	0.00261368	FALSE
JUQ027_GTAACGTAGCCCAATT-1	1.37963e-07	FALSE
JUQ036_CGTGTCTTCGCCTGAG-1	0.00357881	TRUE
JUQ102_TGAGAGGCACTATCTT-1	6.53579e-08	FALSE
JUQ033_TAGTTGGTCCTTTCGG-1	0.00127982	FALSE
JUQ040_CGATTGATCGTTTATC-1	0.00188685	FALSE
JUQ119_TACTCATTCGGATGTT-1	0.00103709	FALSE
JUQ026_GAGTCCGTCGGAGGTA-1	8.65672e-07	FALSE
JUQ042_TAGAGCTAGCACCGCT-1	9.14869e-09	FALSE
JUQ121_ACGGGCTTCAGCCTAA-1	0.00802794	FALSE
JUQ059_GACGCGTTCTTGACGA-1	0.000603997	TRUE
JUQ087_CGTCTACTCGAATGCT-1	0.00302844	FALSE
JUQ024_ACTGAACTCATCGCTC-1	3.79081e-05	FALSE
JUQ088_ATCTGCCCATCGACGC-1	0.00385787	FALSE
JUQ063_CACAGGCCAAAGGTGC-1	0.00273475	FALSE
JUQ027_ATAGACCCATTCCTGC-1	0.00159481	FALSE
JUQ088_GCAGTTACACGTGAGA-1	0.00738508	TRUE
JUQ087_CTAGAGTAGTCTCCTC-1	0.0057787	FALSE
JUQ053_TGAGCATCATAGGATA-1	0.00458324	FALSE
JUQ040_CCTCTGATCCGTCAAA-1	0.00273325	FALSE
JUQ068_ATCCACCAGGGTTTCT-1	0.000910053	FALSE
JUQ097_CTAAGACTCGTTACGA-1	0.00111984	FALSE
JUQ033_TAGGCATAGACTAGAT-1	7.42101e-10	FALSE
JUQ070_GCTGCTTTCCGTAGGC-1	0.00637288	FALSE
JUQ042_GGCGACTCACGGTAGA-1	0.00495583	FALSE
JUQ069_ATTACTCCACCTATCC-1	0.00512117	FALSE
JUQ119_GGCGACTAGCCGATTT-1	1.91131e-10	FALSE
JUQ057_GTACTCCGTCCAACTA-1	6.22766e-11	FALSE
JUQ026_TACCTATTCAGTACGT-1	1.06163e-10	FALSE
JUQ119_CCTTCCCGTTCCTCCA-1	0.000887214	FALSE
JUQ091_CCTACCACAAGCCGTC-1	4.50774e-08	FALSE
JUQ097_AGCCTAAAGTCATGCT-1	0.00166447	FALSE
JUQ060_CTGATAGGTATCGCAT-1	0.00703903	FALSE
JUQ102_ACAGCCGGTCTGGTCG-1	0.000146921	FALSE
JUQ059_GTACTCCCAATACGCT-1	3.67925e-05	FALSE
JUQ107_TCATTACTCGCAGGCT-1	0.00222594	FALSE
JUQ063_TACTTACAGCTGATAA-1	0.00211312	FALSE
JUQ031_ACTTGTTGTTACGTCA-1	0.000546209	FALSE
JUQ070_GTCGGGTCATAAAGGT-1	0.0017072	FALSE
JUQ056_ACTTTCAAGCTAACAA-1	2.2664e-05	FALSE
JUQ038_CTCGTACGTGTAAGTA-1	0.00176175	FALSE
JUQ057_GTCGGGTGTTCCAACA-1	0.000492328	FALSE
JUQ067_CGCTTCATCCCTTGTG-1	0.00525691	FALSE
JUQ066_GATTCAGCACACAGAG-1	0.00166461	FALSE
JUQ073_CAAGAAAAGCGATTCT-1	0.0010741	FALSE
JUQ061_CAGTAACTCTCTGCTG-1	0.00130298	FALSE
JUQ050_CACCAGGGTCTACCTC-1	0.000528379	FALSE
JUQ062_ATGGGAGGTCCGTGAC-1	5.4961e-08	FALSE
JUQ030_TCTCTAAAGTGATCGG-1	1.35013e-09	FALSE
JUQ067_GAGGTGAGTGTTCTTT-1	1.94097e-07	FALSE
JUQ057_TACAGTGTCTGCCAGG-1	0.00145182	FALSE
JUQ036_GGGACCTCACGCGAAA-1	0.00060893	FALSE
JUQ089_AATCGGTCATGTCTCC-1	0.00184981	FALSE
JUQ040_TAAGCGTCATACTCTT-1	0.00236907	FALSE
JUQ088_TGCGGGTTCATCGATG-1	9.98335e-07	FALSE
JUQ088_GAAACTCAGTGCTGCC-1	0.00137604	FALSE
JUQ089_CCTAGCTGTACGAAAT-1	3.48547e-10	FALSE
JUQ108_CGAACATTCCGCGCAA-1	0.00807413	FALSE
JUQ066_TACCTATCATGCATGT-1	0.00371348	FALSE
JUQ038_AGAATAGAGCGAGAAA-1	1.67265e-09	FALSE
JUQ070_ACTTACTAGTACGCCC-1	0.00172512	FALSE
JUQ036_CCCTCCTTCAACCATG-1	0.00245449	TRUE
JUQ102_CCTACCAGTCAGGACA-1	6.37467e-10	FALSE
JUQ069_AGTCTTTGTCAGATAA-1	2.56762e-06	FALSE
JUQ088_CGTGTCTAGATGTGTA-1	0.000571187	FALSE
JUQ111_ACAGCCGAGTGCGTGA-1	8.94336e-10	FALSE
JUQ035_TACTCGCGTAGTAGTA-1	0.00131221	FALSE
JUQ039_CATGGCGAGCCCTAAT-1	8.36599e-08	FALSE
JUQ070_CGGAGTCAGAGTCTGG-1	0.00159237	FALSE
JUQ120_CAGCGACAGTTTGCGT-1	0.000169947	FALSE
JUQ024_ATGAGGGCATCCCACT-1	8.68551e-10	FALSE
JUQ042_GGAACTTGTGTGAAAT-1	1.70623e-10	FALSE
JUQ044_AACCGCGAGCGGATCA-1	2.38964e-10	FALSE
JUQ067_CTCAGAATCTCAAGTG-1	0.00360382	TRUE
JUQ046_TCGGTAAGTCTGCCAG-1	0.000773237	FALSE
JUQ120_GTGTTAGGTCTCAACA-1	6.38915e-09	FALSE
JUQ036_TGCCCATTCTTCATGT-1	0.000784933	FALSE
JUQ060_TCTCATAAGCTACCTA-1	0.0010449	FALSE
JUQ069_TTCTACATCAGCATGT-1	0.000451836	FALSE
JUQ102_CAGCTAAAGCTAGTCT-1	0.00214093	FALSE
JUQ030_CGTTGGGGTCGCGGTT-1	4.25959e-10	FALSE
JUQ033_GCAGTTAGTTGAGGTG-1	0.000108088	FALSE
JUQ073_CGAGCACAGTGCCATT-1	0.00339008	FALSE
JUQ047_CGGAGTCAGACACGAC-1	1.28217e-09	FALSE
JUQ100_AAGCCGCTCCAAACTG-1	5.99977e-05	FALSE
JUQ102_GGGCATCAGACCTAGG-1	0.00191814	FALSE
JUQ068_CAACTAGAGGATCGCA-1	0.000383113	FALSE
JUQ108_AAGGCAGGTCAAGCGA-1	2.56029e-08	FALSE
JUQ102_GTGCGGTCAAATTGCC-1	0.000523687	FALSE
JUQ031_CGGAGTCGTATCTGCA-1	0.000768045	FALSE
JUQ027_TTCTCAAAGTTCCACA-1	0.000768361	FALSE
JUQ069_TACGGTAAGAAGCCCA-1	4.34105e-07	FALSE
JUQ070_TACTTGTAGCGTGAAC-1	0.000850604	FALSE
JUQ122_ACGCCAGTCTGCAGTA-1	1.01295e-09	TRUE
JUQ027_CAGTAACGTGATGATA-1	0.00466787	FALSE
JUQ038_AACGTTGAGAGTCTGG-1	0.00109548	FALSE
JUQ052_CCCATACCACGAAGCA-1	1.14435e-08	FALSE
JUQ086_TTAGTTCCAATTCCTT-1	0.00142619	FALSE
JUQ070_TTGCCGTTCGCGTAGC-1	1.57779e-06	FALSE
JUQ099_ATGTGTGTCATACGGT-1	0.0014256	FALSE
JUQ108_GCGCAGTCAAGCCGTC-1	0.00291788	FALSE
JUQ053_TTTGCGCAGATCGGGT-1	0.00107426	FALSE
JUQ056_CGTGTCTGTCTCTCGT-1	1.14725e-09	FALSE
JUQ070_GCCTCTATCAAAGACA-1	5.62988e-08	FALSE
JUQ057_CCTACCAGTTGCTCCT-1	0.00334722	FALSE
JUQ102_GGCTGGTAGCTCCTTC-1	8.1534e-08	FALSE
JUQ040_TGTATTCCAGCTTCGG-1	0.00206353	FALSE
JUQ106_ATTATCCAGTGGTCCC-1	0.000630061	FALSE
JUQ095_TGGTTCCAGAACTCGG-1	2.56851e-09	FALSE
JUQ088_GTGCAGCGTTATGTGC-1	4.36268e-10	FALSE
JUQ027_TAGCCGGTCAATCTCT-1	0.00450223	FALSE
JUQ031_ATCTGCCGTGAGGGTT-1	3.43815e-09	FALSE
JUQ057_GAACGGACAGCGATCC-1	0.00105472	FALSE
JUQ050_GAACCTACACCTGGTG-1	7.74864e-10	FALSE
JUQ033_CATCAAGCAGATGGCA-1	0.00443908	FALSE
JUQ070_GTGGGTCAGCCAGTAG-1	0.00138148	FALSE
JUQ036_ATTGGACTCAGGCAAG-1	0.00399492	TRUE
JUQ069_ACTATCTCAATCTACG-1	4.53646e-09	FALSE
JUQ036_GGGTTGCGTCAGATAA-1	0.000921214	FALSE
JUQ048_AGTGGGAAGCCAGAAC-1	0.00912488	TRUE
JUQ040_CAGCTGGTCAGTCAGT-1	0.00160325	FALSE
JUQ088_GGCTGGTAGATTACCC-1	0.00403864	FALSE
JUQ121_CAGCAGCAGTACGCGA-1	0.0044329	FALSE
JUQ041_AACCATGAGGCACATG-1	0.000960866	FALSE
JUQ121_GATCAGTAGCTACCTA-1	0.00334369	FALSE
JUQ026_TGCACCTAGCAGGTCA-1	0.00123947	FALSE
JUQ053_GGAACTTAGATCTGCT-1	0.00550088	FALSE
JUQ033_ATCCGAAGTACTTGAC-1	3.18766e-07	FALSE
JUQ057_CCTACCAAGCGCCTCA-1	0.00033894	FALSE
JUQ056_TTATGCTGTCTGGTCG-1	0.00324351	TRUE
JUQ106_CAGAATCAGCAGCCTC-1	7.95824e-10	FALSE
JUQ026_CCTTCCCTCGACAGCC-1	7.21309e-10	FALSE
JUQ121_CTAACTTTCTTTCCTC-1	0.00821949	TRUE
JUQ060_AAAGCAAGTGCTAGCC-1	0.00105074	FALSE
JUQ069_CGAATGTAGTGCCATT-1	1.65418e-09	FALSE
JUQ060_TCCCGATAGTGGAGTC-1	4.92326e-10	FALSE
JUQ044_CGGTTAACAGCGTTCG-1	0.00154308	FALSE
JUQ047_TCGGTAAAGGCACATG-1	2.54933e-10	FALSE
JUQ070_GGGCATCAGCTAGCCC-1	0.00875832	TRUE
JUQ104_AAACGGGCAGTTTACG-1	0.00447436	TRUE
JUQ088_TGTTCCGAGGCGCTCT-1	9.25362e-08	FALSE
JUQ026_CTACGTCCAGGCGATA-1	8.15277e-08	FALSE
JUQ076_AGCTCTCCAGATGAGC-1	2.15489e-09	FALSE
JUQ061_GGACATTGTTATGTGC-1	0.000597476	FALSE
JUQ040_CACATAGCAAGAGGCT-1	0.00261576	FALSE
JUQ063_TTCCCAGTCGGAAATA-1	0.00127669	FALSE
JUQ095_CACACCTAGATCACGG-1	0.000558637	FALSE
JUQ056_CCGGGATTCGTGTAGT-1	0.000511429	FALSE
JUQ061_GTGTTAGTCAGGATCT-1	0.00103407	FALSE
JUQ033_GAACGGAGTAGAGTGC-1	0.000752176	FALSE
JUQ038_CCTTACGGTGTAACGG-1	6.42658e-11	FALSE
JUQ049_ACGTCAACAGTAAGAT-1	0.000915783	FALSE
JUQ056_GGACAAGCACCGAAAG-1	0.000950107	TRUE
JUQ091_CGACTTCGTCACCTAA-1	1.4536e-09	FALSE
JUQ038_GTACGTAAGTGTGGCA-1	5.78511e-10	FALSE
JUQ060_ACCAGTATCACTGGGC-1	2.84187e-08	FALSE
JUQ066_GGTGAAGAGTGGGCTA-1	3.34291e-10	FALSE
JUQ027_ACGTCAAGTTTGTGTG-1	1.42143e-06	FALSE
JUQ026_CATTCGCTCCTATTCA-1	1.36646e-07	FALSE
JUQ069_TCTCATATCTAAGCCA-1	0.00554866	FALSE
JUQ073_TGACTTTCACGAGGTA-1	0.00154368	FALSE
JUQ036_TCAGGATAGCCAGTAG-1	0.0024096	FALSE
JUQ039_CTTAACTGTTCATGGT-1	1.19623e-07	FALSE
JUQ030_ATCCACCAGCGTTTAC-1	1.31542e-07	FALSE
JUQ044_GCGACCACACTGCCAG-1	5.59362e-10	FALSE
JUQ057_TCACGAAGTAGGCTGA-1	9.96878e-10	FALSE
JUQ124_TGATTTCAGCAGACTG-1	1.94044e-10	FALSE
JUQ045_GCGCAACGTCAGATAA-1	0.0011637	FALSE
JUQ040_ACAGCTAAGACGCACA-1	0.000814624	TRUE
JUQ119_CTGAAACGTTCCACAA-1	2.3635e-07	FALSE
JUQ066_AGTCTTTTCAATCTCT-1	0.00567603	FALSE
JUQ038_GGGAGATTCGTTGCCT-1	0.0029063	TRUE
JUQ121_GTGTTAGAGACTTTCG-1	0.000775918	FALSE
JUQ046_AGGCCACCAGCTCGAC-1	0.0014256	FALSE
JUQ070_CGATGTACACATGTGT-1	0.000204433	FALSE
JUQ095_TTCCCAGCATCTGGTA-1	0.00108434	FALSE
JUQ041_GTGTTAGTCAGGCGAA-1	0.00357255	FALSE
JUQ046_AGCATACAGGTGACCA-1	0.000707257	FALSE
JUQ091_AGAGCGAAGTCGCCGT-1	0.00493825	FALSE
JUQ041_GCTGCAGCAATGACCT-1	2.96498e-07	FALSE
JUQ112_GATGAGGGTAGCTAAA-1	1.96592e-10	FALSE
JUQ042_TGAAAGACATTATCTC-1	8.73626e-08	FALSE
JUQ039_GCGACCACATTCTTAC-1	5.01895e-10	FALSE
JUQ095_GGCGTGTTCACTATTC-1	2.22987e-08	FALSE
JUQ071_ATCTACTGTTCCACGG-1	0.00421566	TRUE
JUQ038_TCACAAGCAGGCTGAA-1	0.00668264	FALSE
JUQ042_CGATCGGGTCTCACCT-1	7.36966e-10	FALSE
JUQ038_GACCAATTCGATCCCT-1	0.00167152	FALSE
JUQ069_TTCTACAGTTGATTGC-1	2.18612e-05	FALSE
JUQ117_ATGAGGGAGAAGGGTA-1	0.00318073	TRUE
JUQ040_GTTCTCGAGAGCTTCT-1	2.47901e-06	FALSE
JUQ033_TTGGAACTCTCGTTTA-1	0.00446678	TRUE
JUQ057_GCTGCAGAGACGCAAC-1	0.00208825	FALSE
JUQ053_CAGGTGCAGACCACGA-1	0.00462694	FALSE
JUQ039_CATGGCGGTACTTAGC-1	0.00188124	FALSE
JUQ027_GGACAGAGTGATAAAC-1	0.00145649	FALSE
JUQ065_TAGAGCTTCCTTCAAT-1	2.11818e-05	FALSE
JUQ025_TCGCGTTAGGACGAAA-1	0.000446028	FALSE
JUQ121_CAACCAACAAGCCGCT-1	2.13668e-08	FALSE
JUQ106_GGCTGGTTCCTCAATT-1	0.00131312	TRUE
JUQ039_GCATGTACAAGAAGAG-1	3.32452e-06	FALSE
JUQ091_CGTGAGCCATCTCGCT-1	7.90118e-06	FALSE
JUQ060_TGCTACCGTCGTGGCT-1	0.00236376	FALSE
JUQ025_CGCCAAGTCACGATGT-1	0.0021819	FALSE
JUQ042_GCACTCTAGATGTGTA-1	1.05314e-09	FALSE
JUQ066_CTTAACTCAGGCAGTA-1	0.000606533	FALSE
JUQ102_CCCATACCATTGGCGC-1	5.88119e-09	FALSE
JUQ027_AGAATAGAGTGACATA-1	0.000425455	FALSE
JUQ067_CTCGAGGAGATAGCAT-1	0.00126609	FALSE
JUQ030_AGCGTATAGCGTAGTG-1	4.97065e-09	FALSE
JUQ036_AGGTCATCACGCGAAA-1	0.00613858	TRUE
JUQ102_TGAGCCGCAAGGTGTG-1	0.00289157	FALSE
JUQ062_GTCGTAAAGTTCGCAT-1	6.21064e-09	FALSE
JUQ057_CGATGGCCAGGGTTAG-1	0.00677774	TRUE
JUQ059_AGTTGGTCAGGACGTA-1	1.11358e-08	TRUE
JUQ033_ATTGGACCACGAAGCA-1	0.00638934	TRUE
JUQ111_CCTCTGACATGGTTGT-1	2.83827e-07	FALSE
JUQ050_GCTCTGTCATGAGCGA-1	4.82161e-09	FALSE
JUQ086_AAACCTGAGTGACTCT-1	0.00360581	FALSE
JUQ036_GAAATGAAGTGAACGC-1	0.00513663	TRUE
JUQ040_CGGACGTTCTTGAGAC-1	0.000980924	FALSE
JUQ060_ACCCACTTCCCTTGCA-1	7.1292e-10	FALSE
JUQ107_CGTTGGGAGTTAAGTG-1	0.00684965	TRUE
JUQ049_CATTATCAGGAATTAC-1	0.00447578	TRUE
JUQ108_GACGTTATCTTTAGGG-1	7.69892e-10	FALSE
JUQ060_GTCACGGCATGGTAGG-1	2.05207e-08	FALSE
JUQ024_TCTCTAATCCGAATGT-1	2.47086e-10	FALSE
JUQ049_TCATTTGGTGACTCAT-1	0.000469748	FALSE
JUQ069_GGCTCGATCACGATGT-1	1.39555e-09	FALSE
JUQ036_ACTATCTTCGTAGATC-1	0.00679476	TRUE
JUQ070_TGAAAGAAGCGTAATA-1	4.33158e-08	FALSE
JUQ071_TCGCGAGGTCGCGGTT-1	0.000597101	FALSE
JUQ073_GAATGAACAATCACAC-1	8.40379e-10	FALSE
JUQ031_GACCTGGCAATTCCTT-1	0.00115836	FALSE
JUQ044_ATGGGAGCAGCGATCC-1	1.62331e-10	FALSE
JUQ044_CTCCTAGCAATGTAAG-1	0.00561417	TRUE
JUQ027_ACGAGGATCAAACGGG-1	0.00218013	FALSE
JUQ027_CGAGCCACACCTCGGA-1	0.00117313	FALSE
JUQ100_CGATGTACAAACAACA-1	0.00199927	FALSE
JUQ038_TGGGAAGTCTCTAAGG-1	0.00132951	FALSE
JUQ069_GGACGTCCATTCCTGC-1	0.00155595	FALSE
JUQ040_TACGGATCAGCGTTCG-1	0.00145693	FALSE
JUQ108_TTCGGTCGTCTGCAAT-1	0.000261249	FALSE
JUQ060_GGCGACTGTGCGCTTG-1	0.00167798	FALSE
JUQ057_GGAAAGCGTTGGACCC-1	1.51881e-08	FALSE
JUQ101_CTCTACGCAAGTCTGT-1	0.00410483	FALSE
JUQ108_CAGTCCTCATAGAAAC-1	2.09834e-09	FALSE
JUQ060_GCTTGAAAGCTAAACA-1	0.000812153	FALSE
JUQ058_ACGATACTCTCTGAGA-1	8.23809e-09	FALSE
JUQ068_CAAGTTGGTGATAAAC-1	8.46931e-10	FALSE
JUQ100_GCATGCGTCTCTAGGA-1	0.00333666	FALSE
JUQ102_CTTAGGAGTATATGAG-1	0.000858494	FALSE
JUQ112_GGGTCTGCAAACCTAC-1	0.00257181	FALSE
JUQ042_GATCAGTGTACTCGCG-1	2.26092e-08	FALSE
JUQ082_TACCTATAGGCATGGT-1	0.0016254	FALSE
JUQ119_CGTGTCTTCTAGAGTC-1	0.000471145	FALSE
JUQ061_TTGGCAAAGGGTGTTG-1	3.65772e-09	FALSE
JUQ069_AAGTCTGAGCCACGCT-1	0.00110582	FALSE
JUQ088_TGCTGCTAGTGAACAT-1	0.00374953	FALSE
JUQ097_ACACCAATCGGTCCGA-1	0.00507599	FALSE
JUQ056_CTAATGGGTGTTTGTG-1	0.00175568	FALSE
JUQ122_ACCAGTAGTTGGACCC-1	0.00921894	TRUE
JUQ053_ACAGCCGAGGGCTCTC-1	0.00163835	FALSE
JUQ101_TGAGAGGGTGCTAGCC-1	0.00594559	FALSE
JUQ042_GCTCCTATCTGTCAAG-1	8.58264e-05	FALSE
JUQ042_AGTGTCACAGCTCGCA-1	6.13485e-10	FALSE
JUQ070_ACGATACCATTTCACT-1	1.39442e-10	FALSE
JUQ027_ACGCAGCAGAATTGTG-1	0.00120257	FALSE
JUQ056_CGATGGCGTTCTCATT-1	0.00207715	FALSE
JUQ067_ACTTACTGTGGCGAAT-1	0.000699445	FALSE
JUQ088_GTGTTAGTCGTCCAGG-1	1.54083e-09	FALSE
JUQ027_AGGGTGACACAACTGT-1	0.000632213	FALSE
JUQ024_AAAGCAATCTACTATC-1	1.45682e-10	FALSE
JUQ042_TGTGTTTTCTAACGGT-1	7.80242e-10	FALSE
JUQ027_GACTAACGTTCGTGAT-1	0.00436392	TRUE
JUQ033_CCATTCGTCCCGGATG-1	0.00259553	FALSE
JUQ105_CAGCATACACACATGT-1	3.97526e-10	FALSE
JUQ057_TCGCGTTCATACTCTT-1	2.20887e-06	FALSE
JUQ053_GCACATATCCGCTGTT-1	0.00133053	FALSE
JUQ088_TCTATTGAGAGGTACC-1	0.00192472	FALSE
JUQ027_GGAAAGCTCTAACTCT-1	0.00732177	TRUE
JUQ101_GTTCTCGCAGGCTGAA-1	0.00251813	FALSE
JUQ047_GCTGCAGTCATAACCG-1	0.000805664	FALSE
JUQ061_CATCAGACACATCTTT-1	0.000905152	FALSE
JUQ067_CTAGAGTTCGTAGATC-1	0.00585843	FALSE
JUQ112_CGGCTAGCAGGTGGAT-1	0.00559062	TRUE
JUQ031_AGTTGGTTCAGCTTAG-1	1.24894e-09	FALSE
JUQ038_AGTCTTTTCTGTCCGT-1	3.79879e-09	FALSE
JUQ105_GTACTCCAGAGGTACC-1	0.00097855	FALSE
JUQ102_TGCCCATCAGGCTGAA-1	7.09867e-09	FALSE
JUQ053_CATTATCTCCTAAGTG-1	6.83825e-10	FALSE
JUQ027_CTACCCATCCATGAGT-1	1.85058e-05	FALSE
JUQ060_CACACTCTCGGGAGTA-1	0.00368014	FALSE
JUQ038_AGACGTTAGATGTAAC-1	0.00538615	FALSE
JUQ056_TCTATTGGTTAGTGGG-1	0.00107667	FALSE
JUQ066_AGTGAGGGTGGTCCGT-1	1.6143e-10	FALSE
JUQ061_CAGCTGGGTCACACGC-1	6.47419e-06	TRUE
JUQ089_TTAACTCTCCGAATGT-1	0.00182219	FALSE
JUQ060_ACGCAGCTCAGAGACG-1	9.61123e-10	FALSE
JUQ091_TACAGTGAGGCGATAC-1	0.00126331	FALSE
JUQ106_ACGAGGAAGACAAGCC-1	0.000688135	FALSE
JUQ068_GAAGCAGTCACAAACC-1	0.00175009	FALSE
JUQ027_CAGCTAAAGTAGTGCG-1	0.000717711	FALSE
JUQ027_GAATAAGTCGGCGGTT-1	0.0012232	FALSE
JUQ026_ACTTACTGTAAAGGAG-1	0.00154792	FALSE
JUQ056_CCGTACTTCTTCCTTC-1	0.00307519	FALSE
JUQ088_TCAGATGGTGTCGCTG-1	0.000616306	FALSE
JUQ027_CAAGAAAGTTCCATGA-1	2.39174e-05	FALSE
JUQ040_GGACAGACAAGAAAGG-1	0.00168105	FALSE
JUQ027_CAACCAAAGCAGGTCA-1	0.000530321	FALSE
JUQ067_CGATTGAGTCAAACTC-1	1.90651e-07	FALSE
JUQ096_AAGTCTGAGAAGGCCT-1	0.00204721	FALSE
JUQ069_CGTAGCGAGGCCCTTG-1	0.00145299	FALSE
JUQ064_CGGACTGGTTCCACGG-1	0.000630982	FALSE
JUQ027_TAGGCATCAAGCCGTC-1	0.000790914	FALSE
JUQ070_GACTGCGGTAGGAGTC-1	3.52035e-09	FALSE
JUQ067_TCAGATGAGTTGAGTA-1	1.14289e-08	FALSE
JUQ101_TGAGAGGCATACTCTT-1	0.00189305	FALSE
JUQ039_TGAGCATTCTCTGCTG-1	1.59551e-06	FALSE
JUQ106_GCGCGATGTTTACTCT-1	1.97123e-08	FALSE
JUQ027_CAGAGAGTCGGACAAG-1	5.84367e-09	FALSE
JUQ031_TTGGAACGTAATAGCA-1	0.00188007	FALSE
[truncated: 95,864 more rows]

## Sheet: d_bottom
	score_genes-IFNG	IFNGR1
JUQ039_GGGACCTTCTGGCGTG-1	-0.0128514	FALSE
JUQ026_GAATGAAAGCCATCGC-1	0.119679	FALSE
JUQ106_GCGCGATCATCCGCGA-1	0.305221	FALSE
JUQ066_TCAGCTCGTAACGACG-1	0.15743	FALSE
JUQ073_AGTGAGGTCTACCTGC-1	0.540562	FALSE
JUQ040_ATAACGCCAAACTGCT-1	20.1631	TRUE
JUQ033_AACACGTGTTAGAACA-1	0.786345	FALSE
JUQ070_TCATTACTCAGTTAGC-1	-0.0200803	FALSE
JUQ063_TGTGGTACATTGCGGC-1	0.143775	FALSE
JUQ091_CATCGGGTCCACTCCA-1	4.41044	FALSE
JUQ027_AAAGCAAAGTTGAGAT-1	0.212048	FALSE
JUQ031_GACGGCTTCCGTCATC-1	0.420884	FALSE
JUQ069_CCTCTGACAAATACAG-1	0.590361	FALSE
JUQ040_GCACTCTCATTACCTT-1	1.20161	FALSE
JUQ099_CGTTGGGGTCCGTGAC-1	0.190361	FALSE
JUQ066_TTTGTCATCCCTAATT-1	0.0578313	FALSE
JUQ060_GACTGCGAGGCAGGTT-1	0.937349	FALSE
JUQ111_TGACAACGTTCTGTTT-1	7.1253	FALSE
JUQ108_GTTCTCGTCCGTTGTC-1	0.0257028	FALSE
JUQ027_AGATCTGTCTGCCAGG-1	0.193574	FALSE
JUQ036_CTCGTCAAGCGAGAAA-1	0.271486	FALSE
JUQ087_CTAGCCTGTAAACACA-1	6.10763	FALSE
JUQ026_GCGACCACATTCTCAT-1	0.0851406	FALSE
JUQ088_TAGGCATTCACATGCA-1	4.32048	FALSE
JUQ040_ACACCAATCAGCGATT-1	1.51165	TRUE
JUQ027_CCTTCGAAGCTAGCCC-1	1.14217	FALSE
JUQ088_CATCAAGTCTGCTTGC-1	0.00160643	FALSE
JUQ053_TAGAGCTCATGCAATC-1	10.1229	FALSE
JUQ073_CGCGGTACAATGGAAT-1	0.266667	FALSE
JUQ036_GCGCAGTAGAGGGCTT-1	0.207229	FALSE
JUQ043_GCGCCAAAGACTAAGT-1	-0.104418	FALSE
JUQ057_CGTGTCTCACACGCTG-1	8.74538	FALSE
JUQ039_CTCATTAGTAGCTCCG-1	0.926908	FALSE
JUQ042_CGTTCTGGTCCGAGTC-1	0.0208835	FALSE
JUQ108_TTCTACACACAGGCCT-1	0.611245	FALSE
JUQ102_AGCATACCAGTGGGAT-1	6.15502	TRUE
JUQ031_CTTTGCGGTGCTTCTC-1	0.398394	FALSE
JUQ070_TACCTTAGTGGACGAT-1	-0.139759	FALSE
JUQ086_GGCCGATAGTACACCT-1	-0.011245	FALSE
JUQ088_TTGTAGGTCAAAGACA-1	6.51888	FALSE
JUQ039_ATCATCTCACTCTGTC-1	0.875502	FALSE
JUQ040_TCGGGACCACCCTATC-1	1.73815	TRUE
JUQ049_CTGAAGTGTAGTACCT-1	0.497189	FALSE
JUQ049_GACCTGGTCCGTTGCT-1	-0.182329	TRUE
JUQ067_GTTCATTCACCAGTTA-1	89.3068	TRUE
JUQ050_TATCTCACATTGGTAC-1	0.231325	FALSE
JUQ088_CTTGGCTTCCTATTCA-1	4.1261	FALSE
JUQ102_CAGCATATCTCGCATC-1	0.119679	FALSE
JUQ108_TCTCTAACAAGGCTCC-1	0.299598	FALSE
JUQ069_CGTCAGGCATTCTTAC-1	0.0811245	FALSE
JUQ049_TGCACCTCAATGAAAC-1	0.302008	FALSE
JUQ053_GCATGATTCACGACTA-1	-0.0674699	FALSE
JUQ050_TCAGCAATCATCTGCC-1	11.3558	TRUE
JUQ067_CGTCCATTCACATACG-1	45.3076	TRUE
JUQ038_GAAACTCGTTCATGGT-1	-18.094	FALSE
JUQ065_CGGACACGTGGTTTCA-1	0.206426	FALSE
JUQ067_GGTATTGGTCTGCCAG-1	-0.0859438	FALSE
JUQ027_TTTGGTTGTCGGCATC-1	0.486747	FALSE
JUQ069_CTAACTTTCTACTCAT-1	0.212851	FALSE
JUQ030_TACTCGCAGAAACGCC-1	0.277108	FALSE
JUQ027_ATTGGTGGTAAAGTCA-1	0.282731	FALSE
JUQ101_CAACTAGCATTTGCTT-1	0.266667	FALSE
JUQ062_TTCTCAACACATCCGG-1	-0.0514056	FALSE
JUQ039_TATCTCAAGTCATGCT-1	0.51004	FALSE
JUQ070_CTCGGAGGTCCGACGT-1	0.640964	FALSE
JUQ069_CAACCAATCCAGATCA-1	-0.0538153	FALSE
JUQ036_TGCTACCGTTGGTTTG-1	0.407229	FALSE
JUQ027_CTGCTGTTCTCTAAGG-1	-0.0353414	FALSE
JUQ107_CGAACATTCCTGCCAT-1	0.156627	FALSE
JUQ053_TCCCGATGTTCCACAA-1	75.959	TRUE
JUQ102_CGCTTCACACCGTTGG-1	0.88755	FALSE
JUQ038_CACATAGAGAGCAATT-1	-0.373494	FALSE
JUQ111_GGGCACTCAGCTGTAT-1	0.0706827	FALSE
JUQ094_CTGGTCTGTACGACCC-1	0.0168675	FALSE
JUQ071_GCGACCATCCCTAACC-1	-0.204016	FALSE
JUQ102_TGGACGCCAGCCTTGG-1	0.395181	FALSE
JUQ066_TGCCCTATCATGCTCC-1	-0.148594	FALSE
JUQ036_AGCCTAACAACGATCT-1	9.76787	TRUE
JUQ049_TCGAGGCAGCAGATCG-1	-0.240964	FALSE
JUQ067_TTGAACGCATCTACGA-1	5.82731	FALSE
JUQ033_GTTCTCGAGACGCAAC-1	2.08514	FALSE
JUQ069_GAGCAGATCATCGCTC-1	0.513253	FALSE
JUQ067_ACTGATGAGCGATCCC-1	-0.0305221	FALSE
JUQ045_TGAGGGAGTCTAAACC-1	0.549398	FALSE
JUQ036_CTCCTAGAGAGTCGGT-1	-0.19759	FALSE
JUQ068_TCATTACCAACCGCCA-1	3.46747	TRUE
JUQ059_CCAGCGATCACCCTCA-1	-0.444177	TRUE
JUQ069_AGCGTATGTGCGCTTG-1	27.9807	TRUE
JUQ066_GACTAACAGAGGGATA-1	0.277912	FALSE
JUQ102_TGTGGTATCTTGTACT-1	0.0811245	FALSE
JUQ095_TCACGAAGTACAGCAG-1	-0.234538	FALSE
JUQ039_ACGAGCCCAAACAACA-1	3.13896	FALSE
JUQ091_TCAGGATCACAGCCCA-1	3.54137	FALSE
JUQ039_CTAGTGAGTTTGTGTG-1	0.472289	FALSE
JUQ088_CTCGGGATCGCTTGTC-1	-0.0449799	FALSE
JUQ057_GTCGTAATCAGCCTAA-1	0.172691	FALSE
JUQ111_GCATGATGTAAGTTCC-1	-0.0698795	TRUE
JUQ036_CTTGGCTTCAGGATCT-1	12.7582	TRUE
JUQ108_ATGGGAGCACAGGTTT-1	-0.131727	FALSE
JUQ118_AAACCTGCACGGTAGA-1	6.09799	TRUE
JUQ036_TGGGAAGAGGAATGGA-1	0.282731	FALSE
JUQ089_AGTGTCAAGCGTGAAC-1	3.98153	FALSE
JUQ039_ACGGAGATCATGTGGT-1	1.47952	FALSE
JUQ036_ACATCAGTCCGTAGTA-1	1.58474	FALSE
JUQ069_GACGTTAGTGGTGTAG-1	0.163855	FALSE
JUQ070_GTAGTCAGTCCTCCAT-1	-0.053012	FALSE
JUQ066_AGCGGTCTCAAGGCTT-1	-0.0738956	FALSE
JUQ069_CGATGTAGTTGTCGCG-1	0.485141	FALSE
JUQ047_AAGCCGCTCATAGCAC-1	9.55502	TRUE
JUQ068_GGACAGACAAGAAGAG-1	2.7992	FALSE
JUQ119_TCATTACGTATTAGCC-1	0.179116	FALSE
JUQ111_GATCAGTTCCGTAGGC-1	6.56867	TRUE
JUQ071_GAATAAGCAGCCACCA-1	-0.103614	FALSE
JUQ107_TGGGAAGGTTTCGCTC-1	-0.11004	FALSE
JUQ057_TCAACGAGTCAAAGCG-1	0.0819277	FALSE
JUQ054_CTCGTCAGTGCACTTA-1	16.8482	TRUE
JUQ027_TACGGATCAATGAATG-1	0.161446	FALSE
JUQ044_ATCACGAAGCACCGTC-1	3.91566	FALSE
JUQ091_CTTTGCGCAGCAGTTT-1	-0.0289157	FALSE
JUQ038_AACTCTTGTGCTAGCC-1	0.102008	FALSE
JUQ056_AACTGGTCATCCGTGG-1	1.82892	FALSE
JUQ066_CGCGTTTCAATCCGAT-1	-0.155823	FALSE
JUQ118_TAGTGGTCATGCCCGA-1	0.0257028	FALSE
JUQ086_GTGGGTCAGTACTTGC-1	0.86506	FALSE
JUQ118_TCTCTAATCTGCTGCT-1	-0.213655	FALSE
JUQ053_CGGCTAGTCCAGAGGA-1	0.492369	FALSE
JUQ102_CACATTTAGATATGGT-1	-0.0361446	FALSE
JUQ053_ACGAGGACATCCTAGA-1	-0.216064	FALSE
JUQ106_TCTCATATCGGTGTCG-1	0.306024	FALSE
JUQ066_CCTTCCCGTGATGCCC-1	-0.0441767	FALSE
JUQ033_TACACGACAGCGATCC-1	0.914859	FALSE
JUQ027_ACGCCAGCATTCCTGC-1	0.546988	FALSE
JUQ085_CCGGTAGTCAATACCG-1	0.540562	FALSE
JUQ073_TGGGCGTTCTTGAGGT-1	0.24257	FALSE
JUQ053_AAATGCCAGGAATTAC-1	-0.0779116	FALSE
JUQ039_ATTCTACTCCTAGTGA-1	0.194378	FALSE
JUQ095_CTAATGGTCTTGCATT-1	0.189558	FALSE
JUQ088_CGCGGTAGTCATCCCT-1	0.212048	FALSE
JUQ092_ATGAGGGCACATAACC-1	-0.213655	FALSE
JUQ050_AGATCTGTCTTAACCT-1	-0.120482	FALSE
JUQ042_TCATTTGAGTGTCTCA-1	-0.250602	FALSE
JUQ044_ACGGAGAAGAGGGATA-1	0.224096	FALSE
JUQ046_TTGCCGTCACAGGCCT-1	7.15663	TRUE
JUQ091_GTATTCTCAAACTGTC-1	0.233735	FALSE
JUQ069_CATCCACCACCAGATT-1	0.531727	FALSE
JUQ119_TTTGCGCAGATCCTGT-1	0.156627	FALSE
JUQ120_TACTCATTCATGTAGC-1	0.0160643	FALSE
JUQ039_TGGCTGGTCCAAATGC-1	-0.0337349	FALSE
JUQ033_AGGCCACGTATTAGCC-1	0.396787	FALSE
JUQ027_TTCTCCTCAATGGACG-1	0.893173	FALSE
JUQ024_TAGACCAGTAGCTGCC-1	0.0538153	FALSE
JUQ045_CTCGAAATCCTGTACC-1	-1.32129	TRUE
JUQ073_CAACCTCGTGGTAACG-1	0.969478	FALSE
JUQ108_ACGTCAACAGGTGCCT-1	-0.048996	FALSE
JUQ073_GTAACGTCAGACGTAG-1	0.504418	FALSE
JUQ070_TAGTGGTGTGAAATCA-1	3.42249	FALSE
JUQ044_CACAGTAAGTACGCGA-1	0.0160643	FALSE
JUQ027_GTTCGGGGTGGTACAG-1	0.828916	FALSE
JUQ040_TGGCTGGCAAGGTTTC-1	9.46426	TRUE
JUQ046_CCTTCGACATCCTAGA-1	-0.17992	FALSE
JUQ053_AGAGTGGGTCAATGTC-1	1.57108	FALSE
JUQ066_CTTAACTAGGTGATTA-1	0.0891566	FALSE
JUQ056_CAAGTTGAGACTGGGT-1	1.59518	FALSE
JUQ033_AGTGGGAAGCAGCGTA-1	6.01767	TRUE
JUQ111_CACACCTCAGAAGCAC-1	1.99598	TRUE
JUQ036_GGAGCAACACAGAGGT-1	0.179116	FALSE
JUQ073_CAGAGAGGTGTCTGAT-1	-0.0682731	FALSE
JUQ047_ACGTCAAAGCTAGTGG-1	-0.24257	FALSE
JUQ036_CTGATAGAGCAGCGTA-1	21.0843	FALSE
JUQ031_AACTTTCGTTGCTCCT-1	0.187952	FALSE
JUQ101_ACTTGTTTCAGTCAGT-1	0.150201	FALSE
JUQ091_TCACGAATCAACGAAA-1	0.321285	FALSE
JUQ036_GCTCTGTAGGATTCGG-1	0.304418	FALSE
JUQ066_GACGTTATCCGAGCCA-1	0.567871	FALSE
JUQ120_GTGTGCGAGACGCACA-1	0.118072	FALSE
JUQ072_TATCAGGGTCACTGGC-1	1.61526	FALSE
JUQ112_GCAGCCAAGTATTGGA-1	0.241767	FALSE
JUQ070_AAAGTAGAGCGATTCT-1	0.129317	FALSE
JUQ101_TTGCCGTCAGGGTATG-1	0.963052	FALSE
JUQ088_TCTTTCCGTCGAATCT-1	-0.436948	FALSE
JUQ088_TTGCCGTCAGGACCCT-1	0.213655	FALSE
JUQ111_GGACATTGTCCGTGAC-1	-0.15261	TRUE
JUQ068_GGAAAGCTCGTGGGAA-1	4.04578	FALSE
JUQ035_GGAAAGCGTATGCTTG-1	0.420884	FALSE
JUQ040_CGCTATCGTACTCGCG-1	-0.724498	FALSE
JUQ057_ACTGCTCAGAGCTTCT-1	21.6064	TRUE
JUQ108_CAACTAGTCCGCGGTA-1	0.191165	FALSE
JUQ027_CGTCACTTCTGCAAGT-1	-0.163855	FALSE
JUQ027_TCTCATAGTAAGAGAG-1	0.118072	FALSE
JUQ088_GAAACTCGTACCGAGA-1	0.363855	FALSE
JUQ036_ATTGGACTCTCGTTTA-1	-0.369478	FALSE
JUQ070_AGCGGTCTCGACGGAA-1	0.0714859	FALSE
JUQ057_GACAGAGAGGTGATAT-1	-0.048996	FALSE
JUQ057_GTCAAGTCATATGGTC-1	16.8522	FALSE
JUQ036_CATCGAATCTTGTTTG-1	1.71888	FALSE
JUQ027_CATTATCTCACTTCAT-1	0.509237	FALSE
JUQ027_GATCGATTCTTCCTTC-1	-0.0899598	FALSE
JUQ031_CTCTGGTGTAGGGACT-1	-0.0899598	FALSE
JUQ088_GCTGCAGAGCAGATCG-1	-0.0907631	FALSE
JUQ091_CTGCTGTCATCACGTA-1	0.154217	FALSE
JUQ088_GCGGGTTCAGCTCCGA-1	-1.02169	FALSE
JUQ031_CAGCCGAGTTCAGGCC-1	-0.151807	FALSE
JUQ042_TGCCCTATCGGATGTT-1	2.16867	FALSE
JUQ066_CCAGCGACAACCGCCA-1	0.163855	FALSE
JUQ024_TAGGCATCAACTTGAC-1	-0.0433735	FALSE
JUQ060_TTTATGCGTGATGTGG-1	5.75502	FALSE
JUQ121_CTCGAGGCAAAGTCAA-1	0.141365	FALSE
JUQ042_ATCATCTGTGGAAAGA-1	-0.194378	FALSE
JUQ067_GCGAGAAGTGCAGACA-1	0.147791	FALSE
JUQ088_CTAATGGTCAAGGCTT-1	0.408835	FALSE
JUQ107_GCATGCGCAAGCCTAT-1	-0.0522088	FALSE
JUQ106_CGTAGCGAGCATCATC-1	2.46024	FALSE
JUQ024_CTTTGCGTCCACGAAT-1	-0.100402	FALSE
JUQ027_CATATTCCAAGAGTCG-1	2.88594	FALSE
JUQ061_CACCAGGGTAGCTGCC-1	0.534137	FALSE
JUQ106_GGTGCGTAGGCCGAAT-1	0.11245	FALSE
JUQ044_CACACCTCATTACCTT-1	0.217671	FALSE
JUQ088_GCAGTTAGTCCGACGT-1	-0.0923695	FALSE
JUQ094_TACTCATGTCGCTTTC-1	0.225703	TRUE
JUQ035_TGTATTCGTGTGACGA-1	0.304418	FALSE
JUQ026_CTCGTACTCCGAATGT-1	0.210442	FALSE
JUQ060_AGCAGCCTCCACGAAT-1	-0.0779116	FALSE
JUQ033_GCACTCTTCCTGTAGA-1	-0.147791	FALSE
JUQ026_CGGAGCTAGTGAACAT-1	-60.9606	FALSE
JUQ111_GATCGCGTCCCTTGCA-1	0.0168675	FALSE
JUQ053_TGCGCAGCACAGGCCT-1	0.728514	TRUE
JUQ039_GTGGGTCAGGCTCAGA-1	-10.0578	FALSE
JUQ039_AAAGATGCATTCTCAT-1	6.8241	FALSE
JUQ040_TGACGGCGTGTAATGA-1	5.02731	TRUE
JUQ042_CACCAGGGTGCACTTA-1	0.502008	FALSE
JUQ119_TGCCCTAAGCAGCCTC-1	0.413655	FALSE
JUQ066_ATGGGAGAGTAGTGCG-1	0.192771	FALSE
JUQ038_CTAGAGTCAAGTCTAC-1	0.121285	FALSE
JUQ049_TGGTTAGAGTACACCT-1	0.142169	FALSE
JUQ031_CACAGGCGTTTAGGAA-1	0.273092	FALSE
JUQ027_TTAGGCACAGCGATCC-1	-0.0931727	FALSE
JUQ070_ACCCACTTCTCTTGAT-1	-0.138153	FALSE
JUQ060_CCGTGGAAGTGGGCTA-1	0.138153	FALSE
JUQ026_TATCAGGAGGACGAAA-1	-0.0610442	FALSE
JUQ040_GTGCATAGTCTCTCTG-1	21.8402	TRUE
JUQ059_GGGACCTTCGCGGATC-1	-0.0771084	FALSE
JUQ027_TGTCCCACACAAGACG-1	0.0891566	FALSE
JUQ107_TCGGTAATCCTGTACC-1	21.1896	FALSE
JUQ107_CCTTCGACAGCTGTGC-1	31.5831	FALSE
JUQ031_GGAAAGCGTTTACTCT-1	1.14217	FALSE
JUQ088_TGGGCGTAGTGAACGC-1	0.0216867	FALSE
JUQ033_TCGCGTTTCGAGAGCA-1	0.0337349	FALSE
JUQ102_ACATCAGCAAGTCTAC-1	1.55422	FALSE
JUQ049_AGGCCACCAAACCCAT-1	23.3116	TRUE
JUQ026_CTGCCTAGTTATCGGT-1	1.64418	FALSE
JUQ057_GGTGCGTAGCTCAACT-1	0.240161	FALSE
JUQ085_CGAGCCAGTTGGTTTG-1	-0.368675	FALSE
JUQ033_ATGCGATAGCGCCTCA-1	0.516466	FALSE
JUQ045_GATGCTAAGGGAACGG-1	36.4056	TRUE
JUQ060_ACGATACCAGTCCTTC-1	0.113253	FALSE
JUQ071_CGGACACCAAGGTTTC-1	-0.20241	FALSE
JUQ069_TACGGATCAATAGCAA-1	0.655422	FALSE
JUQ038_GGCCGATAGACTGGGT-1	-0.100402	FALSE
JUQ040_CGAGAAGAGAGTCTGG-1	0.02249	FALSE
JUQ039_CTAACTTTCCTTGACC-1	0.274699	FALSE
JUQ033_AGAGCGACAATCTGCA-1	-13.3237	FALSE
JUQ025_GCTCTGTGTGGCTCCA-1	-0.121285	FALSE
JUQ102_GAATGAAAGATCTGAA-1	0.353414	FALSE
JUQ052_CCTTCGAAGAACTGTA-1	0.000803213	FALSE
JUQ057_CCTTACGGTCTAGAGG-1	0.0393574	FALSE
JUQ031_TGCACCTTCATTCACT-1	4.67229	FALSE
JUQ024_ATCTGCCAGACTGTAA-1	-0.0425703	FALSE
JUQ102_TCTATTGTCAGCTGGC-1	0.559036	FALSE
JUQ069_CGGTTAAAGGGAAACA-1	0.711647	FALSE
JUQ047_TCAGGTACACACATGT-1	0.213655	FALSE
JUQ052_TCTATTGGTGATGTCT-1	-0.0803213	FALSE
JUQ039_AAGTCTGAGCCAACAG-1	10.7904	FALSE
JUQ039_ACGGAGAGTCTAACGT-1	0.80241	FALSE
JUQ085_TAGAGCTTCGGTTAAC-1	3.61606	FALSE
JUQ048_CGGACACCATGACGGA-1	0.659438	TRUE
JUQ040_CGGCTAGTCTTGTATC-1	0.335743	FALSE
JUQ082_GCTGCTTTCCTAGAAC-1	0.127711	FALSE
JUQ108_CAGAGAGGTACCAGTT-1	10.8755	TRUE
JUQ067_GACGCGTTCTCAACTT-1	-0.111647	FALSE
JUQ027_CTGATCCTCCCACTTG-1	0.298795	FALSE
JUQ119_GACAGAGAGGCTATCT-1	0.00722892	FALSE
JUQ093_GACGTTAAGGACCACA-1	0.33012	FALSE
JUQ053_TCACGAACAAGAGGCT-1	0.921285	FALSE
JUQ102_CGTGTCTGTTGGTGGA-1	0.209639	FALSE
JUQ062_CGGTTAATCTCATTCA-1	0.137349	FALSE
JUQ039_GCACATAAGTACGACG-1	0.0497992	FALSE
JUQ047_CCTATTAGTAGCTGCC-1	-0.026506	FALSE
JUQ031_AAACGGGCACGTTGGC-1	0.84257	FALSE
JUQ040_TCTCATAGTCGCGTGT-1	14.6361	TRUE
JUQ027_CGCGGTAAGCGCCTTG-1	0.479518	FALSE
JUQ049_TAGACCACAGGAATGC-1	-0.296386	FALSE
JUQ033_ACTGAGTCAGTGGGAT-1	0.118072	FALSE
JUQ057_ATAAGAGGTTACGCGC-1	0.446586	FALSE
JUQ068_AAAGTAGTCATGCATG-1	-8.68032	FALSE
JUQ101_GACAGAGTCGCCAAAT-1	-0.0273092	FALSE
JUQ111_TGCGTGGGTACTCTCC-1	0.0409639	TRUE
JUQ086_TACACGACATTCACTT-1	0.00562249	FALSE
JUQ046_TGCCCTAAGCACAGGT-1	19.139	TRUE
JUQ070_CGATGGCTCATGCATG-1	0.688353	TRUE
JUQ067_GTCTTCGAGTTAAGTG-1	1.02811	FALSE
JUQ070_AACCATGTCAAGAAGT-1	-0.158233	FALSE
JUQ073_ACGAGGATCTGTCTCG-1	-0.011245	FALSE
JUQ044_CTTGGCTAGCGAAGGG-1	0.257028	FALSE
JUQ101_GACACGCAGATGCCTT-1	-0.0144578	FALSE
JUQ030_GTTTCTAAGCCTCGTG-1	0.449799	FALSE
JUQ036_TAAGTGCAGAGTTGGC-1	1.04418	FALSE
JUQ085_ATAACGCTCATCACCC-1	0.206426	FALSE
JUQ107_CTTTGCGAGCCGATTT-1	0.306827	FALSE
JUQ105_CAGCTGGGTCAAAGAT-1	0.281928	FALSE
JUQ066_AGGTCCGCATTTGCCC-1	0.15502	FALSE
JUQ056_GGGCACTTCCTCTAGC-1	2.28996	FALSE
JUQ030_TACCTATTCACTCCTG-1	0.212851	FALSE
JUQ111_GTCCTCAGTTAGAACA-1	1.67871	TRUE
JUQ060_TTTGTCACAGCTGCTG-1	0.366265	FALSE
JUQ067_TGAGCCGGTAGTAGTA-1	-0.114859	FALSE
JUQ033_TAAACCGAGGGTTTCT-1	7.74618	TRUE
JUQ042_CTCGAGGGTATAGGTA-1	7.46827	FALSE
JUQ033_GGAACTTCACATTCGA-1	-0.0273092	FALSE
JUQ099_TTCGAAGGTACCCAAT-1	-0.149398	FALSE
JUQ106_CCAATCCCAGATAATG-1	0.191165	FALSE
JUQ027_GCTGCAGAGTTCGATC-1	0.232129	FALSE
JUQ056_CAGAATCCAAGGCTCC-1	0.770281	FALSE
JUQ036_ACGAGGATCGGCTTGG-1	75.2032	TRUE
JUQ027_GTAGGCCTCCTTTCTC-1	0.134137	FALSE
JUQ036_GCTGCTTGTATGAATG-1	43.404	TRUE
JUQ101_CTACCCAAGTGTTAGA-1	0.136546	FALSE
JUQ039_ACGCCAGGTTAGATGA-1	7.25462	FALSE
JUQ033_TAGCCGGAGAAGCCCA-1	0.120482	FALSE
JUQ049_TTGAACGTCCTAGAAC-1	0.147791	FALSE
JUQ069_CTTACCGGTACGCACC-1	0.559036	FALSE
JUQ069_ACGGGCTTCACCGTAA-1	-0.00562249	FALSE
JUQ027_TACACGAGTTGGTTTG-1	0.301205	FALSE
JUQ060_TTAGGACTCCGCGCAA-1	0.548594	FALSE
JUQ042_GACCAATCAAGCTGTT-1	0.064257	FALSE
JUQ060_CCGTTCATCCCAACGG-1	0.0192771	FALSE
JUQ069_GTCATTTAGAAAGTGG-1	0.280321	FALSE
JUQ068_ATGGGAGAGGAATCGC-1	0.15502	FALSE
JUQ056_AAAGATGCAAAGTGCG-1	0.635341	FALSE
JUQ062_AAGGAGCCATTCTTAC-1	-0.270683	FALSE
JUQ047_CTCTACGGTTGGACCC-1	0.571888	FALSE
JUQ069_TTCGGTCTCGCATGGC-1	1.87631	FALSE
JUQ038_CTCTGGTCATGCTAGT-1	0.15261	FALSE
JUQ057_CATCCACGTATAAACG-1	-0.787149	FALSE
JUQ096_GACTGCGCATCTCCCA-1	0.114859	FALSE
JUQ122_CAAGATCTCGTGGACC-1	0.383133	FALSE
JUQ107_GCGCAGTTCTGGTTCC-1	1.4996	FALSE
JUQ122_CGGAGTCAGCTGGAAC-1	0.340562	FALSE
JUQ060_TGTTCCGAGTACGCCC-1	0.522892	FALSE
JUQ033_GTGCGGTGTTCTGGTA-1	0.936546	FALSE
JUQ047_ACAGCTAAGGAGCGAG-1	0.00722892	FALSE
JUQ087_AGATCTGCAGTGAGTG-1	-0.187149	FALSE
JUQ108_AAAGCAAAGTGGAGTC-1	-0.0337349	FALSE
JUQ030_AGACGTTAGAGGTTAT-1	0.302008	FALSE
JUQ104_AACCGCGAGACTAGAT-1	-0.102008	FALSE
JUQ030_TGTGGTAGTCTCTCGT-1	23.2827	TRUE
JUQ042_GCGAGAAAGGTACTCT-1	0.0176707	FALSE
JUQ102_CCGTGGAAGACACGAC-1	0.264257	FALSE
JUQ119_CCAATCCGTACTTCTT-1	0.240964	FALSE
JUQ030_CGCTATCGTGATGATA-1	-0.180723	FALSE
JUQ111_CACTCCACATCGGAAG-1	-0.128514	TRUE
JUQ066_AGAGTGGCATCACAAC-1	27.2578	FALSE
JUQ067_CTACGTCCATTTCACT-1	2.82249	FALSE
JUQ052_TGAGCATGTGGTGTAG-1	-0.114056	FALSE
JUQ027_AAACGGGGTTCATGGT-1	0.449799	FALSE
JUQ060_TGAGCATGTCTCTCTG-1	0.13012	FALSE
JUQ033_ATAACGCTCGAATGCT-1	-3.04096	FALSE
JUQ040_TGTGTTTCACAAGCCC-1	0.279518	FALSE
JUQ053_CACATTTTCAGTTAGC-1	6.02088	TRUE
JUQ105_ATGGGAGAGAGTAATC-1	0.128514	FALSE
JUQ026_TATTACCTCACCGTAA-1	0.273896	FALSE
JUQ036_CTACACCGTAAATGTG-1	-0.0578313	FALSE
JUQ112_TTAGGACCAGCTTCGG-1	2.00643	TRUE
JUQ119_GTGCAGCTCTTTACAC-1	0.305221	FALSE
JUQ102_CGTCAGGAGAAACGAG-1	0.719679	FALSE
JUQ091_GCATGATGTCCGAAGA-1	18.6843	TRUE
JUQ117_CGAGCACTCCTTTCTC-1	12.2153	TRUE
JUQ119_TAAGCGTGTGCAACTT-1	-0.394378	FALSE
JUQ067_GCCTCTACAACGCACC-1	0.418474	FALSE
JUQ033_TATGCCCTCACAAACC-1	1.91165	FALSE
JUQ031_CACTCCAGTAATTGGA-1	0.210442	FALSE
JUQ030_CTAGCCTTCCTGCAGG-1	0.35261	FALSE
JUQ036_AAAGATGAGTCAAGGC-1	0.514859	FALSE
JUQ027_AGCGTATTCATGTGGT-1	-0.426506	FALSE
JUQ027_CATGCCTCAAGCCATT-1	119.717	TRUE
JUQ035_AGTCTTTGTCGCTTTC-1	13.759	TRUE
JUQ039_ACGGGCTAGTAGTGCG-1	1.12932	FALSE
JUQ040_TTAGGACTCTGTCTAT-1	10.3614	TRUE
JUQ038_TCTGAGAAGATCCTGT-1	0.182329	FALSE
JUQ119_AGACGTTAGAGAACAG-1	0.140562	FALSE
JUQ038_GAAACTCCACACAGAG-1	-0.0232932	FALSE
JUQ038_ACTGCTCGTCTCAACA-1	0.153414	FALSE
JUQ057_CGCTTCATCAGCCTAA-1	-0.653815	FALSE
JUQ123_TTGCCGTAGCTAGTTC-1	-0.11004	FALSE
JUQ073_TGGCTGGAGCATCATC-1	8.22249	TRUE
JUQ101_TGCGCAGGTGTCCTCT-1	3.28835	TRUE
JUQ061_CGGGTCACATGGGACA-1	0.239357	FALSE
JUQ053_GTTACAGTCGATAGAA-1	-0.0771084	FALSE
JUQ061_CGTTAGAGTAATTGGA-1	0.151004	FALSE
JUQ068_TGACTTTGTTGTCTTT-1	7.88755	TRUE
JUQ069_GTGCATAGTGTTAAGA-1	-0.0208835	FALSE
JUQ067_CAGCAGCTCTTGACGA-1	0.399197	FALSE
JUQ060_ATTACTCGTGCAACGA-1	0.0698795	FALSE
JUQ085_ATGCGATGTTCCACAA-1	0.155823	FALSE
JUQ053_CGGACACGTGGTCCGT-1	0.192771	FALSE
JUQ105_GCGAGAAGTGTGCGTC-1	0.0248996	FALSE
JUQ027_AGCCTAATCACGCGGT-1	-0.162249	FALSE
JUQ040_GTCGTAATCGTACCGG-1	0.321285	FALSE
JUQ060_TACCTATCAAGCCATT-1	-0.220884	FALSE
JUQ070_ATTCTACTCAGGATCT-1	0.037751	FALSE
JUQ031_CAGTAACGTGATGTCT-1	0.669076	FALSE
JUQ027_CACCAGGTCTAAGCCA-1	0.0690763	FALSE
JUQ069_TTGCGTCGTAAGGGAA-1	0.0337349	FALSE
JUQ062_CTGAAGTAGTACATGA-1	-11.1839	FALSE
JUQ038_CGTGTCTCATGTAAGA-1	0.230522	FALSE
JUQ061_AACCATGTCTGATACG-1	-0.0248996	FALSE
JUQ120_ATTGGACGTCGACTAT-1	0.624096	FALSE
JUQ059_AAGGTTCGTCGTTGTA-1	0.106024	FALSE
JUQ039_CGTCTACTCCTTTCGG-1	0.158233	FALSE
JUQ030_TAAACCGAGTACGATA-1	0.591165	FALSE
JUQ092_TCCACACGTAATAGCA-1	4.03133	TRUE
JUQ033_GGGTCTGCAAACTGCT-1	0.200803	FALSE
JUQ067_CGACTTCCATTCTCAT-1	0.441767	FALSE
JUQ060_CTGCCTACAAACGCGA-1	0.00883534	FALSE
JUQ067_CCGTTCAAGTGTACCT-1	0.0931727	FALSE
JUQ026_CGGAGCTGTCTCATCC-1	0.249799	FALSE
JUQ053_CCATTCGAGCAATCTC-1	1.07149	FALSE
JUQ036_CTTTGCGCATAAAGGT-1	0.163052	FALSE
JUQ024_GGCTGGTTCAACCAAC-1	0.0554217	FALSE
JUQ066_TAAGCGTCACACGCTG-1	-0.0899598	FALSE
JUQ056_CATATTCCAGCTGCTG-1	0.569478	FALSE
JUQ067_CTGGTCTCACCATGTA-1	0.134137	FALSE
JUQ106_ACTGCTCAGGAACTGC-1	-0.356627	TRUE
JUQ097_TACTCATCAGGTTTCA-1	-0.0650602	FALSE
JUQ064_TCGTACCAGCGATGAC-1	6.23213	TRUE
JUQ057_TCTTTCCCATACGCTA-1	0.273896	FALSE
JUQ057_GCAGTTAGTCCCTTGT-1	62.3325	FALSE
JUQ044_ATCATCTTCCGCGTTT-1	0.501205	FALSE
JUQ033_GTCGTAAAGACAGACC-1	-0.426506	TRUE
JUQ094_ATGTGTGAGGACAGCT-1	-0.293976	TRUE
JUQ071_GCACATAAGGGATACC-1	0.0433735	FALSE
JUQ101_TGACAACGTATGAAAC-1	1.31647	FALSE
JUQ100_GAACCTAGTACGAAAT-1	-0.0594378	FALSE
JUQ036_GCGGGTTAGGGCATGT-1	-0.556627	FALSE
JUQ102_TAGTTGGGTCATATGC-1	0.673896	FALSE
JUQ070_GCTGGGTGTTGTCGCG-1	0.0433735	FALSE
JUQ068_TGTCCCAAGCCACCTG-1	-0.188755	FALSE
JUQ106_GTATCTTAGTAGCCGA-1	0.126104	FALSE
JUQ024_AGCGTATAGGTGATAT-1	0.106024	FALSE
JUQ067_AGATCTGCAGCGATCC-1	0.542972	FALSE
JUQ057_GTACTTTTCCGCTGTT-1	74.0514	FALSE
JUQ066_GGACGTCAGCTCCTCT-1	-0.0345382	FALSE
JUQ024_CATCCACGTGTAAGTA-1	0.174297	FALSE
JUQ073_CGTAGGCAGCATGGCA-1	0.136546	FALSE
JUQ027_GAGGTGAGTACCTACA-1	-0.0104418	FALSE
JUQ054_CTAAGACCACGCATCG-1	0.0232932	FALSE
JUQ057_CTACATTCACTTCTGC-1	-0.0208835	FALSE
JUQ092_ACTGAACGTGAGTATA-1	0.168675	FALSE
JUQ056_CATCAGACACCGTTGG-1	0.713253	FALSE
JUQ091_GACGGCTAGTCGCCGT-1	0.0827309	FALSE
JUQ038_TGGCCAGGTCCCTTGT-1	5.06667	FALSE
JUQ036_CAGCCGAGTTGTGGAG-1	2.09558	FALSE
JUQ042_AAATGCCGTCGAACAG-1	0.293976	FALSE
JUQ038_TGGGCGTGTAAATACG-1	0.309237	FALSE
JUQ107_ACTTTCAGTTATCACG-1	0.11004	FALSE
JUQ069_CAGAATCGTAAGTAGT-1	0.254618	FALSE
JUQ088_CCACCTAAGTAGGTGC-1	0.573494	FALSE
JUQ108_CGTAGGCTCAGTGCAT-1	0.382329	FALSE
JUQ102_TACGGGCAGATGTAAC-1	0.722088	FALSE
JUQ044_GATGCTATCGAACTGT-1	1.68353	FALSE
JUQ046_GCTGGGTGTTCTGTTT-1	0.102008	FALSE
JUQ031_TGAAAGAGTTCCACAA-1	0.0859438	FALSE
JUQ057_TGGCGCAGTCAAAGCG-1	0.270683	FALSE
JUQ105_CTAAGACAGTTGAGAT-1	0.645783	FALSE
JUQ049_TGGACGCCAATGCCAT-1	31.0193	TRUE
JUQ044_CTGCTGTGTAAATGTG-1	1.64498	FALSE
JUQ038_CTCGAGGGTTAGATGA-1	0.682731	FALSE
JUQ067_CCACGGAAGGCTCTTA-1	-0.15743	FALSE
JUQ088_GTCATTTCAATCGGTT-1	0.0634538	FALSE
JUQ073_CCTTTCTTCACTCTTA-1	0.328514	FALSE
JUQ042_ACGGCCAAGGACCACA-1	0.141365	FALSE
JUQ070_TTTGCGCAGAGAGCTC-1	0.176707	FALSE
JUQ038_CTCACACAGTGTGAAT-1	14.5365	TRUE
JUQ106_TCTATTGCAAGCCTAT-1	16.7173	FALSE
JUQ057_CTGGTCTTCTTCGGTC-1	0.470683	FALSE
JUQ040_GCAGCCACACATGGGA-1	20.5068	TRUE
JUQ057_AGGCCACAGGCATTGG-1	-0.143775	FALSE
JUQ108_GTGTTAGTCTAACTCT-1	0.288353	FALSE
JUQ061_GTGCATAGTTACGGAG-1	0.0168675	FALSE
JUQ108_GTTCATTCATTGAGCT-1	-0.0923695	FALSE
JUQ067_TACTCGCGTCTGATTG-1	0.585542	FALSE
JUQ042_GTCGGGTAGAGTGACC-1	4.249	FALSE
JUQ027_GCACATATCTCTTATG-1	0.412048	FALSE
JUQ122_ATAACGCAGTACGCGA-1	1.2008	TRUE
JUQ073_CACCACTAGCCTCGTG-1	11.9269	TRUE
JUQ108_CGTCAGGAGATGAGAG-1	0.519679	FALSE
JUQ123_TTTATGCAGAGTCGGT-1	1.40723	TRUE
JUQ031_CGACCTTCACAAGCCC-1	-0.0297189	FALSE
JUQ060_GCGACCAAGTCGTTTG-1	-0.399197	FALSE
JUQ050_CAGCCGAAGACCACGA-1	0.273896	FALSE
JUQ069_GGAATAAAGATGTTAG-1	0.574297	FALSE
JUQ069_TGCGTGGGTTGAGGTG-1	0.252209	FALSE
JUQ036_GACGCGTAGTGACTCT-1	0.182329	FALSE
JUQ044_ATTTCTGAGCCCTAAT-1	0.0248996	FALSE
JUQ073_TCTCATACATCTACGA-1	1.7253	FALSE
JUQ024_AGAGCTTAGAGACTTA-1	-0.103614	FALSE
JUQ040_GCTCCTACAGCTCGAC-1	-0.838554	FALSE
JUQ070_CGATGGCGTCGGCACT-1	-0.13012	FALSE
JUQ024_CGGAGCTGTGTTGAGG-1	-0.0843373	FALSE
JUQ057_GAGGTGATCCTGTACC-1	0.252209	FALSE
JUQ108_ATCCACCGTCTTTCAT-1	-0.0923695	FALSE
JUQ068_AACCGCGCATGCTAGT-1	0.134137	FALSE
JUQ061_CAGTCCTAGCTAGTTC-1	0.718876	FALSE
JUQ044_TTAGGCACACTTCTGC-1	-0.148594	FALSE
JUQ069_GGGAGATGTCTGATCA-1	-0.567068	FALSE
JUQ040_AGTAGTCAGAAACCGC-1	-0.468273	FALSE
JUQ040_ACCTTTATCGGTTAAC-1	2.6996	TRUE
JUQ027_AGATTGCGTAAAGGAG-1	-0.376707	FALSE
JUQ027_GCGCCAAAGGTAAACT-1	0.331727	FALSE
JUQ070_CGATTGAGTCAACTGT-1	-0.427309	FALSE
JUQ044_TCGCGTTAGTGTACCT-1	-0.115663	FALSE
JUQ072_ACGCCAGGTCCTCTTG-1	0.0698795	FALSE
JUQ121_ATCATCTCATGCCTTC-1	0.195984	FALSE
JUQ024_TTAACTCTCGCCAGCA-1	0.048996	FALSE
JUQ108_CGTGTCTGTCTAGGTT-1	0.1751	FALSE
JUQ031_ACAGCCGTCCTGCAGG-1	0.894779	FALSE
JUQ027_CTCGAAATCGGCTACG-1	0.297189	FALSE
JUQ117_ACTTACTCAGGGCATA-1	0.122892	FALSE
JUQ070_TTTCCTCGTTAAGAAC-1	0.749398	TRUE
JUQ108_ATCTGCCAGGCATGGT-1	0.162249	FALSE
JUQ060_GACGGCTCAGATTGCT-1	-0.0441767	FALSE
JUQ069_CTGATCCTCTGGAGCC-1	0.458635	FALSE
JUQ027_CCTAGCTCACATCTTT-1	2.61044	FALSE
JUQ066_AGCTCTCAGACTGTAA-1	0.0297189	FALSE
JUQ033_TGCGCAGTCAGTGTTG-1	3.59277	TRUE
JUQ069_TGCTGCTTCAAACGGG-1	0.342169	FALSE
JUQ069_CCTTTCTAGTTTAGGA-1	-0.124498	FALSE
JUQ097_CCCAATCGTACTCTCC-1	0.183133	FALSE
JUQ069_TTAGGCATCCTGCTTG-1	0.126104	FALSE
JUQ095_CCCTCCTCACATGACT-1	0.484337	FALSE
JUQ066_TTATGCTAGATCGATA-1	-0.0104418	FALSE
JUQ095_TCAACGAGTTCAACCA-1	0.252209	FALSE
JUQ060_CGGACACGTCAAACTC-1	0.111647	FALSE
JUQ039_TCCACACAGTAGGCCA-1	-0.28996	FALSE
JUQ047_GTTTCTAGTCGTGGCT-1	0.186345	FALSE
JUQ120_CTTGGCTTCTGTTTGT-1	0.154217	FALSE
JUQ024_GTCTTCGAGTCGTACT-1	0.166265	FALSE
JUQ044_CGTTGGGAGGAGCGAG-1	-0.0409639	FALSE
JUQ119_CCTAAAGGTACTCGCG-1	-0.131727	FALSE
JUQ091_GTTACAGAGCCTCGTG-1	2.40723	FALSE
JUQ060_CAAGTTGTCAGTGCAT-1	2.7494	FALSE
JUQ067_GACGGCTTCTCCGGTT-1	0.502811	FALSE
JUQ101_TCGAGGCCAGGGTACA-1	0.0104418	FALSE
JUQ067_TGAGGGATCTTTAGTC-1	0.0963855	FALSE
JUQ096_CAGCAGCGTGCCTGGT-1	0.885944	FALSE
JUQ060_CCATGTCCAATAACGA-1	0.666667	FALSE
JUQ038_ACGAGCCGTTTAGGAA-1	14.8843	FALSE
JUQ033_CTAGCCTAGGTGCAAC-1	-5.31968	FALSE
JUQ100_GTGCTTCTCAACGGCC-1	0.476305	FALSE
JUQ044_ATTGGTGTCCGTAGTA-1	27.1462	TRUE
JUQ088_CTCTACGGTCTAGAGG-1	-0.350201	FALSE
JUQ038_GGCGTGTGTCGAATCT-1	-34.6996	FALSE
JUQ102_GGAAAGCCAATGCCAT-1	0.579116	FALSE
JUQ088_CAGCATAGTAGCTCCG-1	0.249799	FALSE
JUQ047_GTAGGCCAGATGGGTC-1	0.497189	FALSE
JUQ061_AGTGTCAGTTACGGAG-1	-0.0594378	FALSE
JUQ069_ATCATGGCAGCCTTTC-1	0.737349	FALSE
JUQ031_ACAGCTACACGGACAA-1	0.693976	FALSE
JUQ067_CTAGCCTGTTACGCGC-1	-0.0915663	FALSE
JUQ049_TCGGGACGTCGGCACT-1	3.88273	TRUE
JUQ095_AGATCTGTCCTAGGGC-1	0.107631	FALSE
JUQ123_GGAACTTTCGCAAACT-1	-0.391968	TRUE
JUQ062_GGACAAGAGTGCCATT-1	-0.127711	FALSE
JUQ033_ACGATGTGTATCACCA-1	-1.0506	FALSE
JUQ033_TAAACCGGTGAGGCTA-1	4.87631	TRUE
JUQ066_TGTGGTAAGGCCCTCA-1	-0.0730924	FALSE
JUQ042_GCGCCAAAGAAGGTGA-1	0.0835341	FALSE
JUQ061_ACTTACTTCTGGCGTG-1	0.00803213	FALSE
JUQ053_GAAACTCTCCACGTTC-1	-0.0361446	FALSE
JUQ027_CACATAGGTCAGAATA-1	-0.0497992	FALSE
JUQ047_ACTTACTTCTTATCTG-1	-0.153414	FALSE
JUQ060_TTAGTTCTCAAACGGG-1	0.289157	FALSE
JUQ102_AGTGAGGGTAGATTAG-1	13.2096	TRUE
JUQ056_AGTTGGTGTACTTAGC-1	-0.0441767	FALSE
JUQ024_TTCTCCTAGGGTGTTG-1	0.376707	FALSE
JUQ073_GTCATTTAGGCTATCT-1	0.565462	FALSE
JUQ102_ATCTACTCAATGGTCT-1	51.0096	FALSE
JUQ121_TTGTAGGCACGTCTCT-1	0.124498	FALSE
JUQ062_CGCTGGATCGCCATAA-1	0.0835341	FALSE
JUQ102_GAACATCAGGTGCAAC-1	0.982329	FALSE
JUQ106_CGTGTCTGTATGAAAC-1	8.36867	TRUE
JUQ071_AGCTTGACATTCCTGC-1	0.15261	FALSE
JUQ091_GCATACATCACCGGGT-1	0.322088	FALSE
JUQ027_TAGTTGGGTAGAGTGC-1	0.57751	FALSE
JUQ030_ACACTGAAGACTAGAT-1	-0.11004	FALSE
JUQ088_ACGGCCAAGCCCTAAT-1	0.086747	FALSE
JUQ119_TGACGGCAGCCTTGAT-1	-0.101205	FALSE
JUQ025_TGCGTGGTCCTTAATC-1	-0.0883534	FALSE
JUQ106_TCAGGATTCTCTGAGA-1	20.0329	FALSE
JUQ090_CGTCACTTCCCAAGTA-1	3.35743	TRUE
JUQ031_CTTCTCTCAGTTCCCT-1	0.461044	FALSE
JUQ069_TTTGGTTGTTAAGACA-1	0.529317	FALSE
JUQ036_CAACTAGTCCGATATG-1	-0.189558	FALSE
JUQ069_AAACGGGCAGTTCCCT-1	0.0425703	FALSE
JUQ070_TGCTGCTCACCGCTAG-1	0.0995984	FALSE
JUQ027_CCGTACTTCTGATTCT-1	0.0128514	FALSE
JUQ102_TACGGATCAATGACCT-1	0.483534	FALSE
JUQ060_TACTTACTCGTCGTTC-1	1.85301	FALSE
JUQ105_TCGGGACTCTCGTATT-1	-0.0618474	FALSE
JUQ057_AGCAGCCTCCAGTATG-1	0.0650602	FALSE
JUQ121_ATGCGATGTGTTGAGG-1	0.547791	FALSE
JUQ041_GCGCCAACAGGTCCAC-1	0.485141	FALSE
JUQ069_AGTAGTCAGAGCTATA-1	0.179116	FALSE
JUQ067_GCTTCCATCTGGTATG-1	1.27791	FALSE
JUQ105_GACTAACAGGGATCTG-1	-0.0843373	FALSE
JUQ088_CGATTGATCACTTATC-1	0.182329	FALSE
JUQ056_TCAGGTACAAGCGAGT-1	0.181526	FALSE
JUQ057_GCACATATCAACCATG-1	0.282731	FALSE
JUQ060_TGAAAGATCGTCTGCT-1	-2.24177	FALSE
JUQ040_CACAGTAGTGTAATGA-1	6.0747	TRUE
JUQ057_GCGCCAAAGGCTCATT-1	0.766265	FALSE
JUQ070_CGGGTCACATATACCG-1	0.347791	FALSE
JUQ069_CCGTTCAAGTTAACGA-1	0.146185	FALSE
JUQ066_TCTTCGGTCTTCGAGA-1	-0.0875502	FALSE
JUQ069_CTGAAACAGAAAGTGG-1	0.471486	FALSE
JUQ107_CTTTGCGCAATGGATA-1	4.01205	FALSE
JUQ042_CACTCCATCTGCTGTC-1	0.142169	FALSE
JUQ069_TGAGGGACAGTAAGCG-1	0.0240964	FALSE
JUQ053_GGAACTTAGACTAGGC-1	-0.390361	FALSE
JUQ044_CACCACTGTCTCCACT-1	0.359839	FALSE
JUQ059_TGTGGTATCGTACCGG-1	0.604819	FALSE
JUQ042_TTTACTGGTTTAGGAA-1	0.208032	FALSE
JUQ088_GTTCGGGGTCATATGC-1	-0.0626506	FALSE
JUQ038_TCGTACCAGTTGCAGG-1	0.356627	FALSE
JUQ039_CGTAGGCTCGGCGGTT-1	-0.322088	FALSE
JUQ091_CTACCCACAAGTTCTG-1	2.96546	FALSE
JUQ024_ACTATCTAGTCAATAG-1	-0.037751	FALSE
JUQ038_TACTTGTTCCATGCTC-1	-0.00562249	FALSE
JUQ033_TGCGGGTAGCGTCTAT-1	-7.95743	FALSE
JUQ033_GCAATCAAGTTAGGTA-1	0.363855	FALSE
JUQ069_TACGGATCACGGCCAT-1	0.749398	FALSE
JUQ112_GACGCGTAGTTAACGA-1	1.65703	FALSE
JUQ039_TACGGTATCTACGAGT-1	0.683534	FALSE
JUQ087_CATGGCGTCCTCAATT-1	0.0128514	FALSE
JUQ111_CTTAACTGTTCAGTAC-1	2.35823	TRUE
JUQ095_TGACTAGGTTAAGAAC-1	1.00803	TRUE
JUQ027_CTAAGACTCACGAAGG-1	-0.0321285	FALSE
JUQ106_GCGCGATCAGCATGAG-1	5.15984	TRUE
JUQ124_AACTCCCGTGAGGGTT-1	2.03534	FALSE
JUQ101_TGGGAAGTCCGCATCT-1	0.941365	FALSE
JUQ027_CCAGCGATCTGCCAGG-1	0.393574	FALSE
JUQ049_ACACTGAGTTGATTGC-1	10.6554	TRUE
JUQ036_GGAATAAGTGCAGGTA-1	0.726104	FALSE
JUQ066_CTAACTTAGACGCTTT-1	0.657831	FALSE
JUQ027_TCAGGTACAAGGACTG-1	0.190361	FALSE
JUQ067_CAGATCATCTACTATC-1	-0.0923695	FALSE
JUQ049_CTCGGGAGTGGGTATG-1	3.13976	FALSE
JUQ056_CGTTCTGGTATTCTCT-1	1.05382	FALSE
JUQ102_CTCCTAGTCTTATCTG-1	0.699598	FALSE
JUQ069_ATGCGATAGTCGTTTG-1	3.38635	FALSE
JUQ088_GTCACAAGTACTTAGC-1	0.430522	FALSE
JUQ031_TCGTACCGTAGGGACT-1	1.20643	FALSE
JUQ100_GCTCTGTAGACTAGAT-1	0.204819	FALSE
JUQ024_GGGCATCGTACAGTGG-1	-0.174297	FALSE
JUQ058_CATCAAGGTCGATTGT-1	-0.238554	FALSE
JUQ088_TAAACCGCAAGCCATT-1	0.258635	FALSE
JUQ104_ACACCAAAGTAGGCCA-1	13.7855	TRUE
JUQ026_GTAGGCCAGCTGGAAC-1	0.679518	FALSE
JUQ102_GAAACTCAGACAAGCC-1	-0.0481928	FALSE
JUQ056_CGCTATCAGAGTGAGA-1	0.166265	FALSE
JUQ106_CTGTGCTTCACAAACC-1	-0.163855	FALSE
JUQ042_GTTCTCGTCGGCGCAT-1	0.220884	FALSE
JUQ066_GGGTTGCCAGGGTATG-1	0.209639	FALSE
JUQ097_CGTCAGGTCTCTGTCG-1	22.0506	FALSE
JUQ049_TGGGAAGCAAATACAG-1	6.46265	TRUE
JUQ110_GTGTTAGTCTTTAGGG-1	0.417671	FALSE
JUQ038_TTAACTCAGCTAAGAT-1	0.808032	FALSE
JUQ101_AGCGGTCTCGCTAGCG-1	0.0064257	FALSE
JUQ053_TCGTACCGTCCGAATT-1	-0.0971888	FALSE
JUQ101_CGCTATCAGAAGATTC-1	0.13253	FALSE
JUQ059_ACTGTCCTCGTCCAGG-1	0.73012	FALSE
JUQ097_CTGCGGACACTTGGAT-1	1.89799	FALSE
JUQ061_TGACGGCGTGAAATCA-1	-0.598394	FALSE
JUQ057_AGGTCCGTCCCGGATG-1	2.96145	FALSE
JUQ040_TGCGTGGCATTCGACA-1	0.371084	FALSE
JUQ073_CATGACATCGCTTAGA-1	-0.00722892	FALSE
JUQ032_ACTATCTTCCCAAGAT-1	0.0337349	FALSE
JUQ048_GTTTCTAGTATGAATG-1	3.10843	TRUE
JUQ033_TTATGCTGTCCGAGTC-1	0.0883534	FALSE
JUQ069_TCAGATGGTTGTGGAG-1	0.0594378	FALSE
JUQ039_CTAGAGTCAAGTACCT-1	-0.0931727	FALSE
JUQ107_ATCCGAACATTCGACA-1	0.714859	FALSE
JUQ031_GGAATAAGTTATCCGA-1	4.23534	TRUE
JUQ052_TAGAGCTTCGCAGGCT-1	0.275502	FALSE
JUQ101_GTCACGGCATAGACTC-1	-0.00481928	FALSE
JUQ061_ATCCACCGTGTTAAGA-1	-0.210442	FALSE
JUQ038_TCGAGGCTCTCCGGTT-1	1.26586	TRUE
JUQ030_CTGTGCTGTGAGTATA-1	0.0915663	FALSE
JUQ111_GCTGCGAGTTCGTCTC-1	0.86747	TRUE
JUQ060_CGTCTACCATCTATGG-1	0.314056	FALSE
JUQ027_TACGGGCGTAACGCGA-1	0.517269	FALSE
JUQ039_AGTGAGGTCGGTTCGG-1	0.048996	FALSE
JUQ057_GACTGCGCAGGAATGC-1	0.567068	FALSE
JUQ067_CAAGAAACAGACGCCT-1	0.556627	FALSE
JUQ049_CGAATGTTCGGCGCTA-1	33.3341	TRUE
JUQ086_TTAGTTCCAATTCCTT-1	0.728514	FALSE
JUQ069_AGAGCTTTCCTTAATC-1	0.461044	FALSE
JUQ053_AGCAGCCGTCATTAGC-1	-0.918876	FALSE
JUQ060_TTCCCAGGTACATGTC-1	0.24257	FALSE
JUQ107_TTGCGTCAGAAACCGC-1	0.0923695	FALSE
JUQ107_CGACCTTGTAGCTCCG-1	0.0987952	FALSE
JUQ070_CAGCGACTCCGTAGTA-1	0.00481928	FALSE
JUQ061_CACACCTGTAATTGGA-1	2.03454	TRUE
JUQ070_CAAGATCTCGAATCCA-1	0.037751	FALSE
JUQ036_CCGTTCAGTAAACGCG-1	31.6466	TRUE
JUQ026_ATTTCTGGTTGCGTTA-1	-0.0987952	FALSE
JUQ066_GGAGCAAGTCGCGGTT-1	0.160643	FALSE
JUQ111_CACTCCAGTAGAGCTG-1	-1.43695	TRUE
JUQ067_CACACCTTCAGCTCTC-1	0.941365	FALSE
JUQ057_ACGCCGACATTACCTT-1	0.19759	FALSE
JUQ102_GCCTCTATCTGGCGTG-1	0.0811245	FALSE
JUQ036_ATTTCTGTCTCATTCA-1	0.284337	FALSE
JUQ106_CTAGTGACAGCTGTAT-1	-0.011245	FALSE
JUQ119_TCAACGAAGAGCTATA-1	-0.105221	FALSE
JUQ091_CTGAAACGTCTTCAAG-1	0.228112	FALSE
JUQ038_ACGATACTCGCTTAGA-1	-0.370281	FALSE
JUQ030_CTCATTAGTTCCGGCA-1	-0.0385542	FALSE
JUQ027_ACATCAGAGGGTGTTG-1	0.268273	FALSE
JUQ101_CATGCCTAGTTCGCGC-1	0.0273092	FALSE
JUQ094_GTGCATAAGGGATGGG-1	0.788755	TRUE
JUQ050_ACACCAATCCTCATTA-1	1.46426	TRUE
JUQ066_TTTACTGAGAATTCCC-1	0.0947791	FALSE
JUQ062_GCATGTATCCTAGGGC-1	0.206426	FALSE
JUQ030_GACTGCGTCTCCAACC-1	112.792	FALSE
JUQ054_CTACCCATCAGAAATG-1	-0.00160643	FALSE
JUQ024_CTCTAATAGATCTGCT-1	0.158233	FALSE
JUQ088_CGGGTCACAATGCCAT-1	0.547791	FALSE
JUQ094_ACACTGAGTATCACCA-1	0.746988	TRUE
JUQ088_AGTGGGATCTTCGAGA-1	6.91968	FALSE
JUQ040_AGCAGCCTCTCGCATC-1	0.534137	FALSE
JUQ033_CACATTTGTACTTCTT-1	1.23052	FALSE
JUQ044_GTATTCTTCTAACTGG-1	0.0393574	FALSE
JUQ109_CAGCAGCTCCGGCACA-1	1.14458	TRUE
JUQ042_GACGTTATCATCGGAT-1	-0.11004	FALSE
JUQ091_AACTCTTCACTAGTAC-1	0.0891566	FALSE
JUQ070_GTAGGCCCACGGCGTT-1	-0.0248996	FALSE
JUQ092_CCACCTACATAACCTG-1	0.188755	FALSE
JUQ073_GCGCGATTCGCATGGC-1	0.367068	FALSE
JUQ091_TATCTCAAGGTACTCT-1	7.95181	FALSE
JUQ122_CGCTGGACAAAGAATC-1	43.1695	FALSE
JUQ053_GGCTCGACACGAAGCA-1	1.43695	FALSE
JUQ044_CGAGCACTCGGATGTT-1	-0.037751	FALSE
JUQ112_AAGACCTAGCTAACTC-1	-0.118072	FALSE
JUQ031_GTCTCGTTCACATAGC-1	-1.27952	TRUE
JUQ070_CGATGGCCATGTAGTC-1	0.643373	FALSE
JUQ044_TGACAACGTACTCTCC-1	-0.391968	FALSE
JUQ111_TTCGGTCAGTACGTAA-1	-0.0216867	FALSE
JUQ036_CAGCTAACAAATACAG-1	0.415261	FALSE
JUQ070_AAACCTGCATGCCCGA-1	-0.0931727	FALSE
JUQ085_TAGCCGGTCACGCGGT-1	0.0417671	FALSE
JUQ073_ATCGAGTGTCTAGCGC-1	0.427309	FALSE
JUQ031_AGCCTAACACGTAAGG-1	-0.0136546	FALSE
JUQ111_CGCGGTAAGGTGCAAC-1	8.48675	TRUE
JUQ111_CTGCCTATCGCCAGCA-1	1.82731	TRUE
JUQ106_ACTTACTTCCGAACGC-1	-0.0522088	FALSE
JUQ069_GCGCCAATCTTGTACT-1	0.190361	FALSE
JUQ067_GTAGTCATCCAGAGGA-1	2.46506	FALSE
JUQ033_GACTGCGTCTACGAGT-1	0.277912	FALSE
JUQ049_ATAAGAGAGGGTTCCC-1	20.5486	TRUE
JUQ091_ACCTTTAAGTAAGTAC-1	0.746185	FALSE
JUQ056_ACTGCTCTCTACTCAT-1	0.481124	FALSE
JUQ088_GGATTACTCGTCCAGG-1	4.44257	FALSE
JUQ085_CGTCTACTCCAGTAGT-1	-1.8739	FALSE
JUQ047_TACTTGTGTTAAAGTG-1	-0.0449799	FALSE
JUQ057_TAGTGGTGTGTCTGAT-1	-0.154217	FALSE
JUQ069_CTCGAGGGTCGGATCC-1	0.636145	FALSE
JUQ088_GCTTGAATCGAATGGG-1	0.529317	FALSE
JUQ031_TGGCGCAAGATGTAAC-1	1.35422	FALSE
JUQ036_AGGCCGTAGATACACA-1	17.7582	TRUE
JUQ038_GTGCAGCAGTACATGA-1	0.483534	FALSE
JUQ036_TCTTTCCAGTTTGCGT-1	3.249	FALSE
JUQ056_GCAAACTTCTTAGCCC-1	1.02972	FALSE
JUQ040_CACCTTGCAGCCTGTG-1	0.349398	FALSE
JUQ069_CCTTCGATCGGTTCGG-1	-0.000803213	FALSE
JUQ027_TGCTACCTCATCGATG-1	0.203213	FALSE
JUQ063_TCACAAGCACTGCCAG-1	0.0835341	FALSE
JUQ118_TTTGTCAAGTGTTTGC-1	4.11325	TRUE
JUQ024_ATGGGAGAGTTAGGTA-1	-0.155823	FALSE
JUQ027_TACGGTAGTCCGAAGA-1	0.441767	FALSE
JUQ091_TGCGTGGTCGGAAACG-1	0.609639	FALSE
JUQ067_CGGACACCAATGGATA-1	0.270683	FALSE
JUQ056_CACACAAAGTCCCACG-1	0.13253	FALSE
JUQ041_TTTACTGTCCCTGACT-1	0.226506	FALSE
JUQ038_AGCATACGTTAAGTAG-1	13.2707	TRUE
JUQ101_TGCCAAACAGCTTAAC-1	0.127711	FALSE
JUQ031_CAACCAAGTAATCACC-1	0.596787	FALSE
JUQ062_CTAGCCTCACCGAAAG-1	3.09799	FALSE
JUQ111_AGGGTGAGTGTGCGTC-1	-0.167871	TRUE
JUQ069_GCCTCTACAGACAGGT-1	3.07871	FALSE
JUQ124_TGAGCATAGGGATGGG-1	-0.0297189	FALSE
JUQ027_ATGTGTGTCCGCATAA-1	58.3462	TRUE
JUQ036_TGAGGGAAGTTAGCGG-1	1.78313	FALSE
JUQ112_TCAACGAGTCAGTGGA-1	0.24739	FALSE
JUQ024_CTCAGAAAGCGACGTA-1	0.0393574	FALSE
JUQ027_GAGTCCGTCTAAGCCA-1	0.525301	FALSE
JUQ057_TCATTACCACATGTGT-1	-0.351807	FALSE
JUQ027_AGGTCCGCAACACGCC-1	0.302008	FALSE
JUQ061_CTACACCTCGGTTCGG-1	0.762249	FALSE
JUQ085_GCTGGGTTCAACGAAA-1	5.29398	FALSE
JUQ067_AGGCCGTCATAACCTG-1	0.483534	FALSE
JUQ053_GGAGCAATCATCGATG-1	-0.0674699	FALSE
JUQ097_GATTCAGAGGCATGGT-1	22.196	FALSE
JUQ108_CACACTCGTGACGCCT-1	0.0353414	FALSE
JUQ063_ATAACGCAGATTACCC-1	25.457	TRUE
JUQ049_AATCCAGGTCCAGTAT-1	25.2506	TRUE
JUQ036_CGCGGTACATATGAGA-1	-0.0465863	FALSE
JUQ042_TCCACACTCACAACGT-1	-0.193574	FALSE
JUQ040_GTACGTAGTTGAGTTC-1	0.392771	TRUE
JUQ111_CCTTCGACAGCAGTTT-1	4.32289	TRUE
JUQ102_ACGTCAAAGATCCTGT-1	0.895582	FALSE
JUQ024_CTGCTGTAGTGGGATC-1	0.292369	FALSE
JUQ049_TTCTCCTCAGTCCTTC-1	7.91325	TRUE
JUQ067_TCACAAGCAATCGAAA-1	1.24578	FALSE
JUQ057_CTGAAACTCCATGAGT-1	3.77189	FALSE
JUQ108_GAGCAGACATAGGATA-1	1.33735	FALSE
JUQ067_GTAGTCAAGACCTTTG-1	0.221687	FALSE
JUQ101_GCGCCAATCTGCTGCT-1	0.0931727	FALSE
JUQ100_GGGAATGGTTTGGCGC-1	-0.118876	FALSE
JUQ064_GGTATTGGTGTGGTTT-1	19.1116	TRUE
JUQ088_TGAAAGAAGCAATCTC-1	0.351807	FALSE
JUQ072_CCCAATCCACATCCAA-1	4.17108	FALSE
JUQ049_TAGAGCTCAGTCGATT-1	3.19357	TRUE
JUQ033_ATAAGAGGTGTTGAGG-1	-10.7004	FALSE
JUQ041_TACGGGCTCTAACCGA-1	-0.037751	FALSE
JUQ039_TCTGGAAGTTGGTGGA-1	-0.0433735	FALSE
JUQ049_AGGGAGTTCTTTACAC-1	-0.186345	FALSE
JUQ088_CTGCCTAAGCGATATA-1	0.0827309	FALSE
JUQ069_CGATCGGGTAGCTTGT-1	-0.163855	FALSE
JUQ069_TAAGTGCTCGCTTGTC-1	0.02249	FALSE
JUQ120_GCTCTGTTCCAGAAGG-1	0.223293	FALSE
JUQ066_TTTGGTTTCGGAAATA-1	0.119679	FALSE
JUQ036_TGTGGTAGTCTCCACT-1	0.0546185	FALSE
JUQ025_TTAGGCATCCTGCCAT-1	-0.173494	FALSE
JUQ057_TTCTCCTTCCTATGTT-1	0.448193	FALSE
JUQ069_CGACTTCAGTGTCCCG-1	0.115663	FALSE
JUQ033_CCTTCGATCTATCCCG-1	0.435341	FALSE
JUQ070_TGTCCCATCATCGCTC-1	0.189558	FALSE
JUQ067_GTAGTCACACGGTGTC-1	0.609639	FALSE
JUQ069_CTCCTAGTCGCAAACT-1	-0.232932	FALSE
JUQ042_TTGACTTCACTAAGTC-1	0.441767	FALSE
JUQ026_TGGGAAGTCATCGCTC-1	0.322088	FALSE
JUQ067_GTAGGCCGTAGCGTCC-1	0.318876	FALSE
JUQ067_TTCTACAGTTGAACTC-1	2.1494	FALSE
JUQ073_AAGCCGCAGTGAATTG-1	20.355	TRUE
JUQ122_CACCTTGTCTTACCTA-1	-0.176707	FALSE
JUQ033_GATGAAAGTTTGTTTC-1	0.204819	FALSE
JUQ040_AACGTTGAGAGTCGGT-1	6.65542	TRUE
JUQ059_CCATTCGTCATTATCC-1	0.462651	FALSE
JUQ071_ACACCAAGTATGAAAC-1	0.209639	FALSE
JUQ060_CAGATCAAGGCCGAAT-1	0.484337	FALSE
JUQ108_TCTTTCCTCAGTACGT-1	-0.0586345	FALSE
JUQ053_CGGACGTAGGCTCATT-1	-1.72209	FALSE
JUQ033_ACACCGGTCTCTTGAT-1	0.0947791	FALSE
JUQ053_ACGTCAATCTCTGCTG-1	0.718072	FALSE
JUQ040_AGCGGTCGTAAGAGGA-1	25.555	TRUE
JUQ071_CGTGTCTCATTAGGCT-1	2.6249	TRUE
JUQ066_GGACATTCAGACGCTC-1	0.521285	FALSE
JUQ088_ATAACGCGTCCCGACA-1	-0.120482	FALSE
JUQ033_CGAATGTGTCAGAATA-1	-0.0594378	FALSE
JUQ072_ACGGGCTTCTCGCTTG-1	0.0706827	FALSE
JUQ053_GTTTCTAGTGTATGGG-1	4.83855	FALSE
JUQ106_ATAGACCTCTGCCCTA-1	-3.57269	FALSE
JUQ092_CTGCCTAGTAAGCACG-1	0.925301	FALSE
JUQ102_CACAGTATCGAGAGCA-1	0.0385542	FALSE
JUQ101_TGAGAGGAGCACAGGT-1	0.183936	FALSE
JUQ067_TCGGGACAGCCCAGCT-1	0.40241	FALSE
JUQ059_GGACAAGGTTTGACAC-1	-0.0899598	FALSE
JUQ056_GGACGTCGTTAAGAAC-1	0.195984	TRUE
JUQ100_CAACCTCTCGGCTACG-1	0.0899598	FALSE
JUQ062_TAAGAGAAGTACTTGC-1	0.0995984	FALSE
JUQ057_ACGGGCTTCCCAAGAT-1	3.89317	FALSE
JUQ056_CAAGATCGTGGTTTCA-1	1.12209	FALSE
JUQ042_TGGGCGTAGTACGATA-1	7.85382	FALSE
JUQ049_GGGATGAGTTACGCGC-1	-0.0441767	FALSE
JUQ091_CTGATCCTCAGCAACT-1	32.061	FALSE
JUQ067_GTCGTAACATTCGACA-1	0.0682731	FALSE
JUQ026_ACTGCTCGTAAGCACG-1	0.105221	FALSE
JUQ060_TTCCCAGCAGCTGTGC-1	0.292369	FALSE
JUQ026_TATCAGGCAAAGGAAG-1	-0.0738956	FALSE
JUQ056_CGCTTCATCACAGGCC-1	0.852209	FALSE
JUQ091_CGATGTACATAACCTG-1	-0.0176707	FALSE
JUQ070_AGATTGCCAGTCAGCC-1	11.6209	TRUE
JUQ041_ATAAGAGCAAAGTCAA-1	-0.0666667	FALSE
JUQ061_TTAGTTCGTTGTTTGG-1	-0.457028	FALSE
JUQ108_ACATACGCAATGGATA-1	0.123695	FALSE
JUQ024_AGGGTGAAGCAGCGTA-1	-0.0136546	FALSE
JUQ067_GATGAAAAGATCTGCT-1	-0.121285	FALSE
JUQ086_GCTGCAGAGAATAGGG-1	0.0859438	FALSE
JUQ042_GGGAATGAGTTAGCGG-1	-0.00562249	FALSE
JUQ040_CACAGGCTCAGAGGTG-1	0.959839	FALSE
JUQ026_CAGGTGCTCAAGGTAA-1	0.408032	FALSE
JUQ100_GAACATCCAATTCCTT-1	0.108434	FALSE
JUQ046_ACTGTCCAGAGATGAG-1	-0.314859	FALSE
JUQ049_TTGACTTAGTACACCT-1	0.936546	FALSE
JUQ111_CTCTAATAGAGGTTAT-1	0.0192771	TRUE
JUQ107_TCATTACTCGCAGGCT-1	1.53655	FALSE
JUQ093_GTTCGGGAGGGTATCG-1	-0.206426	FALSE
JUQ031_ACATGGTGTGTTGGGA-1	97.5534	TRUE
JUQ073_CGTGTCTGTCTCCCTA-1	0.297189	FALSE
JUQ067_CAGAATCAGATGCCTT-1	-0.102811	FALSE
JUQ039_CAGCAGCTCGTGACAT-1	-0.0995984	FALSE
JUQ071_ACGGGTCGTTCTGAAC-1	0.0899598	FALSE
JUQ059_AGCTCCTAGAGCAATT-1	0.130924	FALSE
JUQ120_GGCGTGTAGACGCTTT-1	0.734137	FALSE
JUQ101_CGAGAAGTCGGCTACG-1	-0.00883534	FALSE
JUQ101_GGCTCGATCCTATTCA-1	0.827309	FALSE
JUQ031_AACTCAGTCACCGTAA-1	0.145382	FALSE
JUQ031_GACGTGCTCCTATGTT-1	-0.173494	FALSE
JUQ036_GTCCTCATCGCTTAGA-1	0.347791	FALSE
JUQ033_TCGTACCAGTAGGCCA-1	2.62008	FALSE
JUQ093_CCAGCGAGTGAAATCA-1	18.2699	TRUE
JUQ033_CGAACATCAGACGCTC-1	-0.0313253	FALSE
JUQ027_TCGCGAGCAGACACTT-1	0.346185	FALSE
JUQ067_TGGCGCAAGGCAGGTT-1	0.900402	FALSE
JUQ033_ACTGTCCTCAGTTGAC-1	0.143775	FALSE
JUQ040_GGGACCTGTTAGGGTG-1	0.0240964	FALSE
JUQ040_GAAGCAGGTGCTAGCC-1	11.6683	FALSE
JUQ027_CTGTGCTTCACGAAGG-1	-0.108434	FALSE
JUQ070_ACACCCTTCGCATGAT-1	0.314859	FALSE
JUQ053_TACGGTAGTCACCCAG-1	0.167068	FALSE
JUQ120_ACTGAACGTTACGGAG-1	0.114056	FALSE
JUQ095_ACTGAGTCAAGAAAGG-1	0.188755	FALSE
JUQ027_TCTTCGGAGCAGATCG-1	28.7157	TRUE
JUQ049_GCAATCAGTTCCCTTG-1	0.0594378	FALSE
JUQ073_TTTGGTTCAGGTCGTC-1	-0.215261	FALSE
JUQ042_CCTTACGCACCAACCG-1	-0.106827	FALSE
JUQ038_CTCTGGTGTGTTGAGG-1	0.344578	FALSE
JUQ070_TGTGTTTCAGTATAAG-1	14.0169	TRUE
JUQ121_GCTGGGTAGCCTATGT-1	0.0763052	FALSE
JUQ024_ATCCACCAGCGTTTAC-1	-0.136546	FALSE
JUQ101_AAATGCCCAGGGTACA-1	0.476305	FALSE
JUQ057_ATCACGACAAACTGTC-1	0.381526	FALSE
JUQ057_ACGATACTCAACACAC-1	0.17751	FALSE
JUQ112_GTACGTATCGCGCCAA-1	23.1373	FALSE
JUQ039_TCTCATAAGAGCAATT-1	-0.086747	FALSE
JUQ040_CAGCTGGCAAGAAGAG-1	-0.0987952	FALSE
JUQ092_ACACCGGTCCTATGTT-1	4.64739	FALSE
JUQ058_TCTCATATCGCCATAA-1	-0.0795181	FALSE
JUQ049_GAACCTATCCACTGGG-1	0.590361	FALSE
JUQ039_GAGTCCGGTTTAAGCC-1	0.28755	FALSE
JUQ056_TATCAGGCAAGCGTAG-1	0.559839	FALSE
JUQ036_CAGATCAGTACTTAGC-1	5.81606	TRUE
JUQ101_TCTGAGACATCGATTG-1	0.126104	FALSE
JUQ036_GTGCTTCAGGCAATTA-1	60.8369	TRUE
JUQ040_ATCACGAAGCCGTCGT-1	11.0739	TRUE
JUQ033_AGTCTTTCAAGTACCT-1	0.355823	FALSE
JUQ033_TGCTGCTAGAAAGTGG-1	1.79759	FALSE
JUQ101_CGGACACCACATCCAA-1	0.568675	FALSE
JUQ109_CCTCAGTAGTCACGCC-1	3.46185	TRUE
JUQ066_ACGGGCTTCCTCCTAG-1	-0.326104	FALSE
JUQ033_GATCGTAAGACCCACC-1	0.370281	TRUE
JUQ027_ACGAGGACAGGCGATA-1	0.2249	FALSE
JUQ067_TTAGTTCAGTAACCCT-1	0.883534	FALSE
JUQ102_GTGCATAGTTTGACTG-1	0.836948	FALSE
JUQ078_GTACTTTGTGAAGGCT-1	0.434538	FALSE
JUQ069_TCAGGTATCCGTACAA-1	2.87871	FALSE
JUQ031_CAGCGACGTCAAGCGA-1	0.255422	FALSE
JUQ107_GGCGACTTCAAAGTAG-1	-0.0120482	FALSE
JUQ119_AAGCCGCGTCTCATCC-1	0.473896	FALSE
JUQ039_TCGTACCTCCCTAATT-1	0.0473896	FALSE
JUQ030_ACCAGTATCAACGGCC-1	-0.114056	FALSE
JUQ107_GGGACCTTCCGAATGT-1	-0.107631	FALSE
JUQ056_AATCCAGAGATAGGAG-1	0.488353	FALSE
JUQ031_AACACGTTCCTGCCAT-1	-5.73253	TRUE
JUQ100_TACAGTGAGCTATGCT-1	0.546185	FALSE
JUQ027_GGCTGGTTCGGCTTGG-1	0.0570281	FALSE
JUQ091_GCGCAACGTGGCAAAC-1	0.289157	FALSE
JUQ067_ACTGAACTCAGAGCTT-1	-0.0240964	FALSE
JUQ044_CACATAGAGCTGAAAT-1	0.0706827	FALSE
JUQ070_AACTGGTAGGAGTTGC-1	-0.435341	FALSE
JUQ046_AGAATAGTCGTGACAT-1	-0.381526	FALSE
JUQ036_CTGAAGTTCCGCGCAA-1	43.8498	TRUE
JUQ033_TGCGTGGTCATCTGCC-1	0.216867	FALSE
JUQ060_TACTCGCGTCTCTCTG-1	0.107631	FALSE
JUQ100_GGGACCTCACCTCGGA-1	0.35743	FALSE
JUQ031_TAAGCGTAGAAACCGC-1	0.285141	FALSE
JUQ038_CGTCAGGTCCTGTAGA-1	0.126104	FALSE
JUQ033_GGTGTTATCTCGAGTA-1	0.174297	FALSE
JUQ033_TACACGATCAGTCCCT-1	20.5084	TRUE
JUQ040_GGGAGATCACACTGCG-1	0.3751	FALSE
JUQ042_TTTGGTTCATGTAAGA-1	0.00481928	FALSE
JUQ066_ACACCGGCACACAGAG-1	0.075502	FALSE
JUQ111_AAGCCGCCACGGTAAG-1	1.97108	TRUE
JUQ102_TGCTACCAGGTGATTA-1	0.195181	FALSE
JUQ031_TGGGAAGGTTCGTTGA-1	0.443373	FALSE
JUQ030_GCTCTGTCACCGATAT-1	0.75743	FALSE
JUQ088_TCGGTAAGTTGATTGC-1	-0.0891566	FALSE
JUQ121_CTTGGCTAGGTCATCT-1	0.00321285	FALSE
JUQ031_TGGGCGTGTAAGTGGC-1	0.593574	FALSE
JUQ107_CAGAGAGTCCCGGATG-1	-0.140562	FALSE
JUQ066_CCATTCGAGCATGGCA-1	0.0297189	FALSE
JUQ024_TAGTGGTGTCTCATCC-1	-0.011245	FALSE
JUQ060_TGAAAGAGTTGACGTT-1	0.130924	FALSE
JUQ027_GACCTGGCATGCCCGA-1	0.624096	FALSE
JUQ050_GAACCTACACCTGGTG-1	-0.119679	FALSE
JUQ057_CAGCGACAGATGTTAG-1	0.0690763	FALSE
JUQ027_CGCCAAGAGCCCAATT-1	13.9526	TRUE
JUQ056_CCCAATCGTCAATGTC-1	-0.0931727	FALSE
JUQ069_ACTTGTTCAAGGACTG-1	0.316466	FALSE
JUQ086_GACAGAGCAAGTAATG-1	0.344578	FALSE
JUQ066_CTTAGGATCACAGGCC-1	13.253	FALSE
JUQ031_CGTTAGATCGCCAGCA-1	0.253815	FALSE
JUQ123_AGCTCCTTCATCGGAT-1	-0.194378	FALSE
JUQ070_TCTGGAACATTGAGCT-1	-0.758233	FALSE
JUQ063_GACTAACTCTCAAGTG-1	0.907631	FALSE
JUQ033_GAATGAATCATTTGGG-1	0.293976	FALSE
JUQ047_CGAGAAGGTACTCTCC-1	0.128514	FALSE
JUQ027_CGATGTAAGCGCTTAT-1	0.339759	FALSE
JUQ027_CAGCATAAGAGAACAG-1	0.0714859	FALSE
JUQ057_CTACCCAAGATACACA-1	2.8739	FALSE
JUQ036_GAAACTCGTCTCCACT-1	-0.0208835	FALSE
JUQ048_TGAGCCGGTTGATTGC-1	1.55181	TRUE
JUQ061_CTGTGCTGTCTAGAGG-1	0.253815	FALSE
JUQ042_ACTTGTTAGAACAACT-1	0.118876	FALSE
JUQ027_TCTCTAACAGCTCGCA-1	-0.269076	FALSE
JUQ104_GTGTTAGGTACCCAAT-1	0.125301	TRUE
JUQ046_CAAGATCTCAACACAC-1	0.578313	FALSE
JUQ070_TTTATGCCACCCATTC-1	0.180723	FALSE
JUQ059_CGTAGGCGTAGCTCCG-1	0.526908	FALSE
JUQ069_CTTCTCTCAATAAGCA-1	0.199197	FALSE
JUQ050_CACAGTAAGAAACGCC-1	2.70924	TRUE
JUQ108_CTCGTCAGTGTTCGAT-1	0.0497992	FALSE
JUQ044_GCACATAAGAACTGTA-1	0.864257	FALSE
JUQ069_GCAAACTCACGGCGTT-1	0.0931727	FALSE
JUQ057_TCAACGAAGAATTGTG-1	124.972	TRUE
JUQ042_CGCTATCCAGTTAACC-1	0.0208835	FALSE
JUQ050_TCGCGTTCAAGACGTG-1	-0.0104418	FALSE
JUQ036_CAGCCGAAGCCGGTAA-1	-0.0313253	FALSE
JUQ044_TCAGGTAAGAATGTGT-1	0.265863	FALSE
JUQ102_GCATGCGCAGGAATCG-1	0.00883534	FALSE
JUQ063_TGGCCAGAGGTGTGGT-1	0.0915663	FALSE
JUQ111_AGTGAGGTCACAACGT-1	5.42249	TRUE
JUQ044_AGCGTCGTCATAAAGG-1	-0.0345382	FALSE
JUQ067_CGTAGGCAGGCTAGCA-1	0.833735	FALSE
JUQ060_CGTTAGACAAGCCGTC-1	3.13494	FALSE
JUQ049_CTCGGAGCACTACAGT-1	-0.0506024	FALSE
JUQ112_GGCAATTTCTGCTGTC-1	2.73012	TRUE
JUQ030_CGTCACTAGCGCCTCA-1	0.279518	FALSE
JUQ063_ACAGCTAAGAGCTATA-1	1.20482	TRUE
JUQ061_GTTACAGAGCCACGTC-1	0.470683	FALSE
JUQ073_TGCCAAACATACGCCG-1	0.630522	FALSE
JUQ038_AGTCTTTGTGATGATA-1	0.0971888	FALSE
JUQ039_GTGTGCGAGCTGCGAA-1	0.555823	FALSE
JUQ027_GACCAATCAGGGAGAG-1	0.0923695	FALSE
JUQ030_CATCAGACACGACGAA-1	0.829719	FALSE
JUQ040_GGGTCTGTCTTGTACT-1	-0.126908	FALSE
JUQ025_CGAGCACGTTGTCTTT-1	-0.00321285	FALSE
JUQ088_GGCGACTTCGAGGTAG-1	0.645783	FALSE
JUQ068_CTGCTGTCAAACGCGA-1	0.250602	FALSE
JUQ038_GTCAAGTGTACATCCA-1	3.79839	FALSE
JUQ108_CAGCTAATCGCCCTTA-1	0.424096	FALSE
JUQ046_CTGCCTAAGTCACGCC-1	-0.367871	FALSE
JUQ026_GACGTGCAGTGACATA-1	-0.0216867	FALSE
JUQ033_TCCCGATTCGAACGGA-1	0.243373	FALSE
JUQ056_CGACCTTAGTGAACAT-1	0.279518	FALSE
JUQ069_TCTCTAACAGCCAATT-1	0.816064	FALSE
JUQ091_CACACTCAGAACAACT-1	0.446586	FALSE
JUQ050_GGTGAAGAGACAGAGA-1	0.053012	FALSE
JUQ101_TCAACGAGTAAACACA-1	0.0915663	FALSE
JUQ070_CCGTTCATCCTTGACC-1	-0.485141	FALSE
JUQ027_CGTTAGATCACTTCAT-1	-0.0538153	FALSE
JUQ101_CATGCCTAGGTAGCCA-1	0.685944	FALSE
JUQ096_CTACATTAGACAAGCC-1	0.0361446	FALSE
JUQ070_TTGACTTAGATCTGAA-1	0.114859	FALSE
JUQ107_TGTGTTTAGTACGTTC-1	0.13494	FALSE
JUQ040_GCTCTGTAGCTAGCCC-1	48.7743	TRUE
JUQ025_TGCCCATTCGTCGTTC-1	-0.0915663	FALSE
JUQ091_TGCCAAATCCTTCAAT-1	53.2281	FALSE
JUQ070_CGTCACTCAAAGCAAT-1	-0.0216867	FALSE
JUQ038_CTCGAAATCGCATGGC-1	1.64739	FALSE
JUQ030_CGTTAGACAAGAAAGG-1	0.493976	FALSE
JUQ033_TCAGCTCAGGTACTCT-1	12.7799	TRUE
JUQ111_TACAGTGTCCAATGGT-1	-0.0594378	FALSE
JUQ056_TACTCATAGACACTAA-1	0.568675	FALSE
JUQ036_TGCCCTAAGCTGCGAA-1	0.0891566	FALSE
JUQ040_TCGCGTTGTATAAACG-1	-0.154217	FALSE
JUQ102_CTCGAGGAGTGAACAT-1	1.5743	FALSE
JUQ100_GCTGCGAGTACGAAAT-1	0.374297	FALSE
JUQ024_TGGTTCCAGAAGGCCT-1	0.0273092	FALSE
JUQ066_CGGACTGCACAACGTT-1	0.314859	FALSE
JUQ091_CTGATCCTCTCTGTCG-1	4.049	FALSE
JUQ070_GCATACAAGTGCAAGC-1	0.00963855	FALSE
JUQ050_GACTAACGTGACGGTA-1	0.231325	FALSE
JUQ027_GAAACTCCATACGCCG-1	0.276305	FALSE
JUQ053_CCGTGGAGTGCTAGCC-1	0.17992	FALSE
JUQ111_TAGCCGGAGAAGCCCA-1	-0.24257	TRUE
JUQ101_TGATTTCTCCCATTAT-1	0.212851	FALSE
JUQ119_TACTCATTCGGATGTT-1	0.158233	FALSE
JUQ112_CTCGAGGTCGGAATCT-1	0.825703	TRUE
JUQ042_CAACCTCTCGTACCGG-1	0.527711	FALSE
JUQ100_CAACCAACAAAGCGGT-1	0.395984	FALSE
JUQ124_CTGAAGTCAGCGAACA-1	5.15904	TRUE
JUQ056_ATCACGATCTCAAACG-1	0.179116	FALSE
JUQ067_GAAACTCGTACCGAGA-1	23.0233	TRUE
JUQ047_TACTTGTAGTGTACTC-1	-0.00160643	FALSE
JUQ060_CAGTCCTCAGCTTCGG-1	0.181526	FALSE
JUQ065_ACTTACTAGGTGCAAC-1	10.1357	TRUE
JUQ073_GTTCTCGTCTCGCTTG-1	0.970281	FALSE
JUQ040_ACAGCCGTCAGTTGAC-1	18.8337	TRUE
JUQ093_TCAGCAAAGTAAGTAC-1	2.77671	FALSE
JUQ060_ATGAGGGTCGGCTACG-1	0.905221	FALSE
JUQ069_TAAGAGACAGACGCAA-1	0.744578	FALSE
JUQ056_TTGGAACCAACACCCG-1	2.52691	TRUE
JUQ057_AGATTGCGTTTAGCTG-1	1.80723	FALSE
JUQ047_TTGGAACTCGGTCTAA-1	-0.145382	FALSE
JUQ057_GTTAAGCCATCATCCC-1	0.394378	FALSE
JUQ108_AGCAGCCAGCCAGGAT-1	-0.0626506	FALSE
JUQ102_GACGTTACAATGTAAG-1	0.665863	FALSE
JUQ069_CATCAAGCACGTCTCT-1	0.612851	FALSE
JUQ057_GCTCTGTTCATAAAGG-1	0.820884	FALSE
JUQ027_GTACTCCGTGCACTTA-1	0.102811	FALSE
JUQ042_ACGCCGATCATTATCC-1	0.206426	FALSE
JUQ118_GATCGCGCATGGGAAC-1	12.7631	TRUE
JUQ056_ACACTGAGTGACTCAT-1	0.015261	FALSE
JUQ066_TACTTACGTTCCCTTG-1	1.0257	FALSE
JUQ069_AAAGTAGGTCAAAGAT-1	0.0216867	FALSE
JUQ070_GGAATAAAGTTAACGA-1	2.87952	TRUE
JUQ066_ACATCAGAGGGAGTAA-1	0.223293	FALSE
JUQ042_GCGACCATCACGATGT-1	0.24257	FALSE
JUQ087_CGCGTTTCAGCCAGAA-1	0.238554	FALSE
JUQ056_CCTTCGAGTTGGTTTG-1	0.366265	FALSE
JUQ102_ACAGCTACACGGCCAT-1	0.231325	FALSE
JUQ038_CAGCCGAAGCGATATA-1	-5.85382	FALSE
JUQ027_CCTTCCCAGTATGACA-1	4.64337	TRUE
JUQ105_CAGGTGCAGATTACCC-1	0.380723	FALSE
JUQ041_TTCTCAATCAGTTGAC-1	-0.191968	FALSE
JUQ106_TTCTCCTGTGTCCTCT-1	-0.318072	FALSE
JUQ096_ATGAGGGTCAAGAAGT-1	-0.104418	TRUE
JUQ036_TGCTGCTAGTACTTGC-1	15.3727	TRUE
JUQ060_CAGCTAAAGTTTGCGT-1	-0.193574	FALSE
JUQ056_CCGGGATCACCAGGCT-1	0.395181	FALSE
JUQ060_TGTTCCGGTCGCGTGT-1	-0.285944	FALSE
JUQ053_GCGGGTTGTTTGGGCC-1	2.04257	FALSE
JUQ067_TGTATTCTCAGCGACC-1	-0.173494	FALSE
JUQ027_CATATTCAGGTGCTTT-1	0.626506	FALSE
JUQ039_CCCAATCGTAGTGAAT-1	0.145382	FALSE
JUQ036_CATCCACGTTGCTCCT-1	0.400803	FALSE
JUQ049_TTCTCAACAAGAGTCG-1	-0.630522	FALSE
JUQ036_GGGATGAAGAAGGTTT-1	0.179116	FALSE
JUQ108_CACCTTGAGCTGGAAC-1	-0.168675	FALSE
JUQ088_CTGCCTATCCGCTGTT-1	0.612048	FALSE
JUQ047_ATTGGTGTCGGAGCAA-1	0.261847	FALSE
JUQ121_GTATTCTCAATCAGAA-1	-0.191968	FALSE
JUQ033_GGGCATCCACGCCAGT-1	1.26827	TRUE
JUQ102_CTCTGGTCATGCCTAA-1	0.702008	FALSE
JUQ050_CGTGTCTTCCAGATCA-1	0.114859	FALSE
JUQ102_CTACCCACAGTATAAG-1	0.103614	FALSE
JUQ038_GAACGGATCACGCATA-1	-0.537349	FALSE
JUQ038_GGCCGATCATGCCTTC-1	0.200803	FALSE
JUQ057_ACGCCAGAGGAGTACC-1	0.273896	FALSE
JUQ027_GGGAGATGTCTTGTCC-1	-0.158233	FALSE
JUQ031_GTATTCTGTTGTGGAG-1	0.509237	FALSE
JUQ057_AGAGCTTAGAGCTATA-1	0.317269	FALSE
JUQ033_GCATGTAGTGGCTCCA-1	1.59679	FALSE
JUQ038_GGCTCGACAGTATAAG-1	-1.03133	FALSE
JUQ027_CGAGAAGTCATTTGGG-1	-0.0417671	FALSE
JUQ053_TACGGTAAGTGTCCAT-1	0.340562	FALSE
JUQ109_AACCGCGGTATTCTCT-1	-0.120482	FALSE
JUQ047_GCGAGAAAGATCACGG-1	0.706024	FALSE
JUQ067_CCCAATCCACCATGTA-1	1.16386	FALSE
JUQ046_CAGCCGAAGGCGTACA-1	0.175904	FALSE
JUQ066_CTTTGCGAGCGACGTA-1	-0.0907631	FALSE
JUQ073_CATCAAGGTGTGAATA-1	-0.0811245	FALSE
JUQ048_GTGAAGGAGTCGTTTG-1	0.362249	TRUE
JUQ088_ACTATCTCAAGCTGGA-1	-0.338956	FALSE
JUQ068_GCATGCGAGCTAACAA-1	-0.00803213	FALSE
JUQ097_TGCCAAACACGCTTTC-1	0.434538	FALSE
JUQ063_GGACAGACACTACAGT-1	0.0819277	FALSE
JUQ061_GTAGTCATCTACTATC-1	0.131727	FALSE
JUQ095_GAACGGATCTGTCAAG-1	-0.167068	FALSE
JUQ057_CGTGTAACAACACCCG-1	0.237751	FALSE
JUQ108_TAGAGCTTCTAGCACA-1	-0.0971888	FALSE
JUQ030_CGGGTCAAGTTTAGGA-1	0.507631	FALSE
JUQ038_ATCCGAAGTCAACTGT-1	0.277108	FALSE
JUQ026_GGGATGATCAACGCTA-1	0.31245	FALSE
JUQ082_TCATTTGCAATGGTCT-1	-0.0514056	FALSE
JUQ073_TGACGGCTCTTGTTTG-1	0.632129	FALSE
JUQ026_CGGACTGAGTAGTGCG-1	0.148594	FALSE
JUQ056_CGTTCTGCACGGTAGA-1	1.02088	TRUE
JUQ026_GTCTTCGTCCAAAGTC-1	0.35261	FALSE
JUQ047_ATGTGTGTCAATCACG-1	33.7863	TRUE
JUQ027_AGGCCGTGTCGTTGTA-1	0.0963855	FALSE
JUQ063_TAGACCAGTCGATTGT-1	0.364659	FALSE
JUQ067_CCATTCGAGTCCATAC-1	12.7711	TRUE
JUQ038_TCAACGAAGACCCACC-1	60.9382	FALSE
JUQ053_GCGAGAACAGCTTAAC-1	0.0995984	FALSE
JUQ057_CGGACTGCATAAGACA-1	0.518072	FALSE
JUQ024_ATCACGATCCGAGCCA-1	0.00321285	FALSE
JUQ031_AACTTTCCACCAGGCT-1	-0.155823	FALSE
JUQ069_TGGCTGGGTGATAAGT-1	-0.00481928	FALSE
JUQ097_GCAGCCAAGAACTCGG-1	0.359839	FALSE
JUQ054_TACTTGTCACAAGACG-1	0.538956	TRUE
JUQ067_CATTATCAGTCAATAG-1	0.0562249	FALSE
JUQ066_CACACTCAGAGGGCTT-1	0.75502	FALSE
JUQ120_CTGTTTAAGTACTTGC-1	-0.0457831	FALSE
JUQ111_ATCACGAGTGCCTGCA-1	0.497992	TRUE
JUQ088_TGTTCCGAGATAGGAG-1	-0.0200803	FALSE
JUQ040_CGAACATGTGTCCTCT-1	0.440161	FALSE
JUQ033_GGCGTGTTCAAGATCC-1	0.0393574	FALSE
JUQ049_CATTCGCTCGTCCAGG-1	-0.269076	FALSE
JUQ027_AAACCTGAGAATCTCC-1	0.546185	FALSE
JUQ033_CCGTACTCACCGCTAG-1	0.142169	FALSE
JUQ085_ACGCCAGAGGAATTAC-1	0.0771084	FALSE
JUQ053_GTGGGTCGTAATCACC-1	5.37912	FALSE
JUQ044_TTATGCTAGTTACGGG-1	0.0626506	FALSE
JUQ027_CCGTACTTCTGCCCTA-1	-0.122088	FALSE
JUQ069_CTGCGGAAGTGTACTC-1	0.458635	FALSE
JUQ067_CCTTCCCGTACCGTTA-1	0.338956	FALSE
JUQ056_GCATGCGGTTCCACAA-1	0.71004	FALSE
JUQ066_CTCGAAATCAGTGCAT-1	-0.200803	FALSE
JUQ057_CAGTAACGTGTAATGA-1	0.451406	FALSE
JUQ105_CCGGGATGTATGAAAC-1	1.00161	FALSE
JUQ062_GGGATGATCTCTAAGG-1	0.514859	FALSE
JUQ053_TCGGTAAAGTGGCACA-1	-0.118072	FALSE
JUQ072_CTGAAACCAACACCCG-1	0.326104	FALSE
JUQ033_ATTGGTGTCTCCAGGG-1	0.118072	FALSE
JUQ040_GGACGTCCATCCGGGT-1	0.0401606	FALSE
JUQ044_TCCACACCAGTATGCT-1	-0.248996	FALSE
JUQ056_TAAACCGCATTGGTAC-1	0.812048	FALSE
JUQ031_CTCAGAAAGCTAAGAT-1	0.243373	FALSE
JUQ046_GCGCAACTCTACCTGC-1	-0.0248996	FALSE
JUQ036_GTCGTAAGTCATGCAT-1	1.98956	FALSE
JUQ036_AAACCTGGTTCCGTCT-1	0.212851	FALSE
JUQ058_AAGGAGCTCGGTTCGG-1	1.4257	TRUE
JUQ057_ACCCACTCACTTCGAA-1	3.28193	FALSE
JUQ067_CCCTCCTGTAGATTAG-1	1.01365	FALSE
JUQ042_CTGAAACGTTCAGACT-1	3.12932	FALSE
JUQ047_TGGTTAGTCGTGGGAA-1	0.686747	FALSE
JUQ036_CTACACCGTAAGCACG-1	0.373494	FALSE
JUQ069_TGGGAAGAGACAGACC-1	-0.0385542	FALSE
JUQ091_AGTGAGGGTACTTGAC-1	0.208835	FALSE
JUQ041_CAAGATCTCGCTAGCG-1	-1.05703	FALSE
JUQ101_CAGCATATCGCTTAGA-1	0.363855	FALSE
JUQ057_GGAACTTGTATAAACG-1	0.318876	FALSE
JUQ031_GCTGCAGGTAAACCTC-1	1.08514	FALSE
JUQ038_CTACGTCGTTTAGGAA-1	0.216064	FALSE
JUQ067_TTGACTTTCTTCAACT-1	0.0064257	FALSE
JUQ027_GGATGTTTCCCGGATG-1	-0.156627	FALSE
JUQ073_CTTTGCGTCAGCAACT-1	0.186345	FALSE
JUQ036_AATCGGTCATCAGTAC-1	18.7277	TRUE
JUQ053_GCTTGAATCTCGAGTA-1	0.0136546	FALSE
JUQ067_TGGCCAGGTTGATTGC-1	0.20241	FALSE
JUQ102_GACTGCGCAAATACAG-1	0.535743	FALSE
JUQ060_TCGCGTTTCGAATGCT-1	0.351004	FALSE
JUQ057_ACTGCTCGTTATCACG-1	0.111647	FALSE
JUQ122_TGTTCCGGTCGCTTTC-1	3.03936	TRUE
JUQ053_GCGCGATCATCAGTAC-1	1.18313	FALSE
JUQ031_GAGGTGACACTGAAGG-1	0.107631	FALSE
JUQ067_GCAGCCAGTGCAGACA-1	3.35422	TRUE
JUQ054_TCACGAAAGATCCTGT-1	3.76948	TRUE
JUQ111_TTCGAAGGTGCAACTT-1	1.01365	TRUE
JUQ091_CAACTAGCAAGTCATC-1	4.45301	FALSE
JUQ070_CCTAAAGAGTGGTCCC-1	0.923695	FALSE
JUQ033_GTCATTTTCCTGCCAT-1	0.0128514	FALSE
JUQ070_CGGCTAGGTTAAAGAC-1	-0.0963855	FALSE
JUQ102_TCTGAGATCCCTTGTG-1	-0.106827	FALSE
JUQ061_CGCGTTTGTCGGGTCT-1	-0.275502	FALSE
JUQ026_AACTCAGCACGGCGTT-1	0.565462	FALSE
JUQ042_GACCTGGCAGTCCTTC-1	0.0401606	FALSE
JUQ073_CTAATGGGTTGATTGC-1	0.692369	FALSE
JUQ063_TGACTTTGTTAAGACA-1	1.00161	FALSE
JUQ038_CGATGGCGTAGCCTCG-1	0.502811	FALSE
JUQ031_TAAGTGCGTAGCTTGT-1	0.889157	FALSE
JUQ119_CACTCCACAGGCTGAA-1	0.651406	FALSE
JUQ033_CAGTCCTGTACAGTGG-1	0.283534	FALSE
JUQ033_CGGAGCTGTTCTCATT-1	7.84498	TRUE
JUQ033_CATTATCTCCAGATCA-1	12.4787	TRUE
JUQ060_CATCAGAGTTTGTGTG-1	0.0409639	FALSE
JUQ111_GGATTACTCTAACTGG-1	-0.164659	FALSE
JUQ047_GCTCTGTGTCGCATAT-1	0.0995984	FALSE
JUQ088_AACACGTCAGCTGTGC-1	0.844177	FALSE
JUQ057_AGCGTATGTCAGATAA-1	1.29076	FALSE
JUQ102_CTCCTAGAGCCTCGTG-1	0.0746988	FALSE
JUQ057_CATTATCTCTAGAGTC-1	5.93253	FALSE
JUQ119_ATTGGACAGAGTGAGA-1	-0.141365	FALSE
JUQ038_CACACTCGTGACAAAT-1	0.758233	FALSE
JUQ122_GATCGTAGTGGTAACG-1	34.0008	TRUE
JUQ024_CATGACAGTAGCACGA-1	4.92771	TRUE
JUQ049_CGGCTAGCAGAGCCAA-1	0.737349	FALSE
JUQ057_TTATGCTTCAGAAATG-1	-0.183133	FALSE
JUQ100_GACGCGTAGTCGCCGT-1	0.0746988	FALSE
JUQ025_CTAATGGCAAATTGCC-1	0.0313253	FALSE
JUQ031_TACTCGCGTGTGGCTC-1	0.502008	FALSE
JUQ033_TAGAGCTAGTTTCCTT-1	0.703614	TRUE
JUQ069_GATGCTATCAACGAAA-1	0.611245	FALSE
JUQ033_CCATTCGTCCCGGATG-1	0.627309	FALSE
JUQ106_AGAGTGGGTACAGTGG-1	0.194378	FALSE
JUQ047_TAGCCGGTCATTATCC-1	0.417671	FALSE
JUQ027_GCTGCGAAGTTACCCA-1	0.283534	FALSE
JUQ101_AGATTGCCAAAGAATC-1	-0.0369478	FALSE
JUQ070_TTCCCAGTCGGAAATA-1	2.52932	FALSE
JUQ102_GGTGTTATCTGGCGAC-1	0.93494	FALSE
JUQ102_ACAGCCGGTGTTTGGT-1	0.538153	FALSE
JUQ107_CGGACTGGTTCGGGCT-1	-0.105221	FALSE
JUQ095_TTTCCTCAGTGCGTGA-1	0.0955823	FALSE
JUQ038_CAGCGACTCAGTACGT-1	-0.0337349	FALSE
JUQ024_TACAGTGTCTTAGCCC-1	-0.0128514	FALSE
JUQ102_CACATAGAGCCACGCT-1	0.457028	FALSE
JUQ027_CTAGCCTAGATCTGAA-1	0.464257	FALSE
JUQ107_TTAACTCTCTGCAGTA-1	0.755823	FALSE
JUQ111_GAGTCCGCAAATTGCC-1	0.538153	TRUE
JUQ031_AACTCAGTCAGAGGTG-1	0.306024	FALSE
JUQ091_GTAGTCATCCTTTACA-1	5.3743	FALSE
JUQ026_CGTTCTGTCAAGAAGT-1	0.11004	FALSE
JUQ057_CAGCATAGTCCGTGAC-1	-0.0465863	FALSE
JUQ044_AAGTCTGCAGGCGATA-1	0.205622	FALSE
JUQ108_TCAGGATTCCGTACAA-1	0.0947791	FALSE
JUQ088_CTAAGACAGACTAGGC-1	0.2	FALSE
JUQ040_GCTGCAGGTGCCTGTG-1	0.126104	FALSE
JUQ066_CACCACTCAAAGTCAA-1	-0.0136546	FALSE
JUQ121_ACATGGTGTTGGGACA-1	-2.10843	FALSE
JUQ060_ACTTTCACAGATGGGT-1	1.38313	FALSE
JUQ038_TTTACTGCAGGTGGAT-1	0.0730924	FALSE
JUQ039_GGATTACTCCTGTACC-1	-0.0947791	FALSE
JUQ088_GCCAAATGTCTAACGT-1	0.258635	FALSE
JUQ033_ACGAGGAAGTCCGGTC-1	0.0289157	FALSE
JUQ091_TCAGATGTCGCCAAAT-1	0.114859	FALSE
JUQ100_CGATGGCTCGACCAGC-1	0.191165	FALSE
JUQ030_TACGGGCGTCACCCAG-1	-0.00481928	FALSE
JUQ059_CTCGTACGTTCCCTTG-1	-2.41124	FALSE
JUQ039_GACCAATCAGTTTACG-1	0.378313	FALSE
JUQ027_CAGAGAGTCAAGCCTA-1	0.170281	FALSE
JUQ056_AGGCCACCAGAGCCAA-1	-0.494779	TRUE
JUQ027_AGGGATGGTTATGTGC-1	75.5454	TRUE
JUQ031_CCATGTCAGTGTTGAA-1	0.440964	FALSE
JUQ066_TCTGAGATCATCGCTC-1	0.0176707	FALSE
JUQ067_GTGTTAGGTGGTGTAG-1	4.78313	TRUE
JUQ106_CTCAGAACAATCGAAA-1	-0.0859438	FALSE
JUQ101_TAAACCGTCGACGGAA-1	-0.0305221	FALSE
JUQ040_CTAGTGAAGAATCTCC-1	34.5863	FALSE
JUQ105_CACAAACTCAGGATCT-1	0.653012	FALSE
JUQ088_CCACCTATCGGAATCT-1	1.13012	FALSE
JUQ033_AGGTCCGTCGCCAAAT-1	0.124498	FALSE
JUQ108_CGTTAGAAGCGTGAGT-1	0.240964	FALSE
JUQ039_CGTAGGCAGGGAAACA-1	1.28835	FALSE
JUQ088_AGATCTGGTGAGGGTT-1	-0.304418	FALSE
JUQ057_TAGACCATCACGGTTA-1	0.0690763	FALSE
JUQ040_AGATTGCTCAAGATCC-1	4.64418	TRUE
JUQ106_CAGCCGAAGCTCAACT-1	-0.0947791	FALSE
JUQ047_TGTGTTTGTGTTTGGT-1	0.15743	FALSE
JUQ031_TGTCCCAGTGCTTCTC-1	0.119679	FALSE
JUQ049_ACTGAACTCGTCACGG-1	37.9815	TRUE
JUQ069_GTGCATAAGCGTGTCC-1	-0.941365	FALSE
JUQ088_GTGCTTCAGCGATAGC-1	4.41205	FALSE
JUQ124_GATGAAAGTAGAGCTG-1	16.7582	FALSE
JUQ044_CTAGTGATCAACACAC-1	0.167068	FALSE
JUQ067_CTCGAGGTCTCGTTTA-1	0.116466	FALSE
JUQ056_TACCTATAGTGGTCCC-1	0.161446	FALSE
JUQ067_ACACTGAGTATGAATG-1	5.67791	FALSE
JUQ027_TGTCCCATCTGTCTAT-1	0.474699	FALSE
JUQ107_AGCCTAAGTCATCGGC-1	0.00963855	FALSE
JUQ038_ACGCCGAAGCTAGCCC-1	-0.097992	FALSE
JUQ053_TGAGAGGGTGCACGAA-1	0.195984	FALSE
JUQ036_CACTCCACAATCAGAA-1	3.66185	FALSE
JUQ031_AGGGATGCACGGACAA-1	3.22088	FALSE
JUQ039_TATTACCCATTTGCTT-1	0.319679	FALSE
JUQ040_CATGCCTTCATGGTCA-1	26.1952	FALSE
JUQ095_CTACATTCAGGGTATG-1	3.59679	FALSE
JUQ103_TACGGATAGAGGACGG-1	-0.0570281	FALSE
JUQ088_GGAATAAAGTCCATAC-1	4.1502	FALSE
JUQ038_TCAGCTCAGCAGCGTA-1	0.473896	FALSE
JUQ035_AACTCCCTCGCGTTTC-1	6.02008	TRUE
JUQ057_CTGCCTATCATGTCCC-1	0.297189	FALSE
JUQ031_CGGAGTCAGATGTGTA-1	0.261044	FALSE
JUQ056_CTCAGAAAGCCAGTTT-1	0.526104	FALSE
JUQ024_TGGTTCCTCTCTGAGA-1	-0.106024	FALSE
JUQ101_CAACCAAGTCACCTAA-1	6.63695	FALSE
JUQ107_GCATGTATCGGGAGTA-1	-0.155823	FALSE
JUQ066_CATCGAACAGGGATTG-1	0.0803213	FALSE
JUQ025_CGGAGTCGTCGAAAGC-1	-0.253815	FALSE
JUQ057_CATGACAGTCAATGTC-1	0.549398	FALSE
JUQ111_ACGGGTCCAGGAACGT-1	-3.24578	TRUE
JUQ036_ACTGCTCGTGGTTTCA-1	1.55743	FALSE
JUQ039_ACAGCTAGTAAATGTG-1	0.141365	FALSE
JUQ040_GCTGCGAAGATTACCC-1	2.56064	FALSE
JUQ105_GACCTGGCACCAGGTC-1	-0.108434	FALSE
JUQ026_CCTTCCCCAGCGTCCA-1	0.503614	FALSE
JUQ038_GTTCGGGGTGATGATA-1	-0.0795181	FALSE
JUQ112_CAGTCCTTCCGCATAA-1	0.938956	FALSE
JUQ036_ACCAGTAAGGTGATAT-1	14.0956	TRUE
JUQ056_GAAATGATCTTGGGTA-1	0.00883534	FALSE
JUQ091_GTTAAGCTCGTTTAGG-1	-0.410442	FALSE
JUQ059_CAGAATCCATTCACTT-1	0.290763	FALSE
JUQ042_TTTATGCTCATCGCTC-1	0.0650602	FALSE
JUQ049_ACACCGGGTATATCCG-1	1.03052	TRUE
JUQ036_GCTTGAAGTCATGCCG-1	0.428916	FALSE
JUQ092_ACATACGCATCATCCC-1	3.66506	FALSE
JUQ047_CCTCTGAAGCCCAGCT-1	20.6434	TRUE
JUQ031_TACAGTGCAGCTCGCA-1	0.911647	FALSE
JUQ026_TACGGATAGAATGTGT-1	0.276305	FALSE
JUQ056_GACACGCCACCACGTG-1	0.497189	FALSE
JUQ042_GCATGTAAGGTACTCT-1	0.195984	FALSE
JUQ088_ACCTTTATCGATAGAA-1	5.33896	FALSE
JUQ057_CCGTGGAAGTGGTCCC-1	0.218474	FALSE
JUQ069_CCTACACTCGGATGGA-1	0.0682731	FALSE
JUQ063_GCGCCAAAGTCCGGTC-1	1.01124	FALSE
JUQ069_CTAGTGAGTTCTGAAC-1	-0.00803213	FALSE
JUQ059_ATTACTCTCCAAATGC-1	0.807229	FALSE
JUQ111_CAAGGCCTCCCATTAT-1	-0.135743	TRUE
JUQ033_TACGGTATCACCGGGT-1	-0.015261	FALSE
JUQ042_GCTCCTAAGAGTGACC-1	4.45944	FALSE
JUQ031_GCGCGATAGTAGGTGC-1	0.138153	FALSE
JUQ091_GTGGGTCCAACTGCGC-1	0.164659	FALSE
JUQ104_CTCGGAGAGATGTTAG-1	3.6241	TRUE
JUQ036_AAAGTAGCAGCTGGCT-1	0.0168675	FALSE
JUQ031_GTGCGGTCACTTCTGC-1	0.263454	FALSE
JUQ047_CTCGAGGAGCGCTTAT-1	3.71647	FALSE
JUQ056_TCTTCGGTCAGAGCTT-1	0.693173	FALSE
JUQ031_CTTACCGAGCGCTTAT-1	0.24257	FALSE
JUQ070_TGCGTGGTCAGAGACG-1	-0.150201	FALSE
JUQ104_GGTGCGTTCACTTACT-1	5.28353	TRUE
JUQ031_AGTCTTTTCTTCTGGC-1	-0.0417671	FALSE
JUQ040_AGGGAGTGTCCTCCAT-1	0.84257	FALSE
JUQ066_TTTGGTTCACGCTTTC-1	0.743775	FALSE
JUQ056_GTTCATTGTCGCCATG-1	-0.0136546	FALSE
JUQ036_TCAGGATAGGCAGTCA-1	8.96546	TRUE
JUQ038_GTATTCTTCCAAAGTC-1	-0.0425703	FALSE
JUQ024_GCACTCTTCATAAAGG-1	0.11004	FALSE
JUQ100_TTTATGCTCTTGTATC-1	0.404819	FALSE
JUQ031_GACAGAGGTCGAAAGC-1	-2.37028	TRUE
JUQ119_AGGCCACCACCAGATT-1	0.1751	FALSE
JUQ058_GGACAAGTCGTAGATC-1	0.0562249	FALSE
JUQ067_CTAAGACTCGCCAAAT-1	0.436145	FALSE
JUQ108_TTAGTTCGTCCTCCAT-1	5.38153	FALSE
JUQ105_GTGCATAGTGCGATAG-1	-0.100402	FALSE
JUQ066_CCTTTCTAGTATCGAA-1	-0.119679	FALSE
JUQ111_CACACTCGTTCCATGA-1	0.0995984	FALSE
JUQ106_GTGCAGCCACAACTGT-1	-0.253012	FALSE
JUQ088_TGCGGGTGTGATGCCC-1	0.774297	FALSE
JUQ101_TTCGGTCCACCTATCC-1	0.53253	FALSE
JUQ042_CTGTTTACATGCTGGC-1	-0.0369478	FALSE
JUQ088_ACGGCCAGTCATCCCT-1	-0.609639	FALSE
JUQ066_CGAACATCATGTCCTC-1	0.310843	FALSE
JUQ036_GCTTGAACAGCTGGCT-1	10.0201	TRUE
JUQ024_ACGATACGTACCGTAT-1	0.130924	FALSE
JUQ024_GCATGTAGTAAAGTCA-1	0.0971888	FALSE
JUQ091_TTCTCCTGTGATAAAC-1	0.22008	FALSE
JUQ071_GCGCAGTCAAGTCTAC-1	0.421687	FALSE
JUQ067_AGCTCTCAGTACCGGA-1	0.559839	FALSE
JUQ033_CAGCATAGTGTGCCTG-1	-0.0570281	FALSE
JUQ120_TATCAGGTCCTTTCTC-1	0.426506	FALSE
JUQ111_TTCGGTCTCCATGAAC-1	-0.164659	FALSE
JUQ087_TCGGGACTCGGCTACG-1	-2.0747	TRUE
JUQ088_TACTCATGTTGAGGTG-1	1.20241	FALSE
JUQ027_CAGCTGGAGGTGATAT-1	0.702008	FALSE
JUQ057_GCCTCTAGTCATCGGC-1	-0.235341	FALSE
JUQ039_GACGGCTGTAAGAGAG-1	0.523695	FALSE
JUQ036_AGTCTTTCACACGCTG-1	0.181526	FALSE
JUQ044_CGTCTACCAAGGACAC-1	-0.0618474	FALSE
JUQ067_ACTGTCCCAAGGTTTC-1	0.17751	FALSE
JUQ038_GGGATGATCAATACCG-1	0.434538	FALSE
JUQ088_TGCGGGTTCACTCCTG-1	0.537349	FALSE
JUQ101_CTCGAGGGTAAATGAC-1	0.0465863	FALSE
JUQ067_ACGGGTCAGCCGATTT-1	0.277108	FALSE
JUQ094_CGTTAGAAGATGTAAC-1	0.501205	FALSE
JUQ038_AAACCTGGTAAGGGAA-1	0.0586345	FALSE
JUQ057_CAAGATCAGGCCCGTT-1	42.0361	TRUE
JUQ104_ACCTTTACACTTACGA-1	0.561446	TRUE
JUQ031_ACTGAGTAGTCTCAAC-1	0.493976	FALSE
JUQ068_CTAGAGTGTCAATACC-1	2.38394	FALSE
JUQ106_AACTGGTTCGTTACAG-1	0.527711	FALSE
JUQ069_TGCCCTACAAGCGAGT-1	0.438554	FALSE
JUQ036_AGCAGCCCAGCGTCCA-1	-22.7598	FALSE
JUQ040_CCCAGTTGTGCACGAA-1	-0.0763052	FALSE
JUQ050_TCAGGTAGTCGGCACT-1	15.9414	TRUE
JUQ060_TTGGCAAAGCTCAACT-1	0.46988	FALSE
JUQ101_GCAATCAGTGCATCTA-1	1.08353	FALSE
JUQ059_CGACCTTGTAATCGTC-1	-0.463454	TRUE
JUQ027_GGAACTTGTGAAGGCT-1	-0.173494	FALSE
JUQ024_ACGATACGTTAAGGGC-1	-0.13012	FALSE
JUQ111_TGGGCGTTCCAAACAC-1	0.0674699	FALSE
JUQ066_CTCCTAGCAGGGTATG-1	0.432129	FALSE
JUQ024_GAATAAGGTAAAGGAG-1	1.36546	FALSE
JUQ042_ATCTGCCGTTATGCGT-1	0.00883534	FALSE
JUQ039_CTTCTCTAGGCATTGG-1	0.331727	FALSE
JUQ091_ACCCACTCATAGACTC-1	6.93414	FALSE
JUQ108_GCGCAGTAGCTAGTCT-1	-0.159839	FALSE
JUQ088_CTACATTCATCGATTG-1	0.086747	FALSE
JUQ069_AGTGTCAAGCACCGTC-1	0.224096	FALSE
JUQ091_CCTCAGTCAATCTACG-1	0.0626506	FALSE
JUQ122_GAGTCCGGTTAAAGTG-1	0.0176707	FALSE
JUQ102_CTGAAACCATCAGTAC-1	0.0120482	FALSE
JUQ069_TGCACCTTCTTTACGT-1	-0.805622	FALSE
JUQ044_CTGTTTAGTGGTACAG-1	-0.244177	FALSE
JUQ064_CACATTTTCCCTTGCA-1	10.9068	TRUE
JUQ027_AGATCTGTCCAAGCCG-1	0.142972	FALSE
JUQ031_CAGCCGAAGAGACTAT-1	0.053012	FALSE
JUQ036_TTTGGTTTCCAAATGC-1	19.5799	TRUE
JUQ102_CCTCAGTTCCTCCTAG-1	1.06908	FALSE
JUQ091_ACTGATGTCTAACCGA-1	0.572691	FALSE
JUQ088_GTGTGCGCAATCCGAT-1	5.25301	FALSE
JUQ066_GATGAAATCTCCAACC-1	-0.130924	FALSE
JUQ057_ATCATCTCATCTCGCT-1	0.555823	FALSE
JUQ036_ATTGGTGTCGGAAATA-1	-0.0514056	FALSE
JUQ108_ACGGGTCGTAAATGTG-1	0.0538153	FALSE
JUQ059_CATCGGGAGTACGATA-1	-0.0200803	FALSE
JUQ031_TCAGCTCCAGCGTAAG-1	0.437751	FALSE
JUQ049_CACTCCAGTCTAAAGA-1	0.42008	FALSE
JUQ056_CATGGCGGTCCAGTGC-1	-0.0457831	FALSE
JUQ026_AGTGTCAAGACTAGGC-1	0.0257028	FALSE
JUQ047_CGCTATCCACCAGATT-1	0.0771084	FALSE
JUQ047_CGATGGCGTAGCTTGT-1	-0.284337	FALSE
JUQ102_AACTCAGAGTGCCATT-1	-0.0441767	FALSE
JUQ027_AGCATACTCGCGCCAA-1	0.2249	FALSE
JUQ027_GACTGCGGTGGACGAT-1	0.33012	FALSE
JUQ039_CGGCTAGCAAGCGTAG-1	0.882731	FALSE
JUQ108_CCGGGATTCAGTCAGT-1	3.65703	FALSE
JUQ091_ACGGGTCCAGGCGATA-1	4.82249	FALSE
JUQ027_CCTAAAGTCACGAAGG-1	0.453012	FALSE
JUQ091_AGAGCGAAGTCGCCGT-1	2.97912	FALSE
JUQ031_TGAGCATTCCGCGTTT-1	0.885141	FALSE
JUQ038_CGACCTTTCCGAGCCA-1	0.086747	FALSE
JUQ067_TTCCCAGAGATGAGAG-1	0.105221	FALSE
JUQ108_GTCATTTGTCGGGTCT-1	3.35743	TRUE
JUQ053_TGACGGCCAGCCTTTC-1	-0.391968	FALSE
JUQ042_CTACATTAGACCTTTG-1	0.218474	FALSE
JUQ033_CGGACTGGTTCCCTTG-1	0.373494	FALSE
JUQ053_CAGCCGAAGAATGTTG-1	3.49317	TRUE
JUQ027_CGATGGCTCCAAACAC-1	41.0402	TRUE
JUQ066_GTCATTTGTCCGAAGA-1	-0.155823	FALSE
JUQ105_CATCGAAGTCCTGCTT-1	0.46747	FALSE
JUQ067_AACTCCCTCGGCTTGG-1	16.1245	TRUE
JUQ030_CTCGGGATCTGGTATG-1	0.293976	FALSE
JUQ036_TGAGGGAGTCCCTTGT-1	0.0666667	FALSE
JUQ027_GTCACAATCCTCAATT-1	0.776707	FALSE
JUQ049_TATTACCGTCGAAAGC-1	-0.729317	FALSE
JUQ053_GCTTCCAGTTCGTTGA-1	0.383936	FALSE
JUQ107_CAGCTGGTCGCGCCAA-1	-0.314056	FALSE
JUQ050_CGTGTCTAGCGTAATA-1	0.188755	FALSE
JUQ025_ACACCAAGTCTTCAAG-1	1.94538	TRUE
JUQ027_CCTAAAGAGATCCTGT-1	0.327711	FALSE
JUQ088_ACATCAGGTTACTGAC-1	22.9839	FALSE
JUQ026_CCATGTCCAATAGCAA-1	-0.939759	FALSE
JUQ110_AGTGTCAGTTAAAGTG-1	0.0297189	FALSE
JUQ057_ACTGTCCTCACTATTC-1	0.995181	FALSE
JUQ117_GATCAGTAGCAGGTCA-1	0.0409639	FALSE
JUQ033_ACATACGAGTGGTAGC-1	-0.011245	FALSE
JUQ112_AACTGGTTCTTAGCCC-1	14.0811	TRUE
JUQ067_GCAAACTAGAGTAATC-1	3.95341	FALSE
JUQ024_AGATTGCTCTACTTAC-1	0.0618474	FALSE
JUQ027_TTGTAGGGTGCTAGCC-1	0.465863	FALSE
JUQ101_TTTACTGCAGTGGAGT-1	1.32932	FALSE
JUQ069_CTTTGCGTCAGCACAT-1	1.2249	FALSE
JUQ024_GGACGTCCAGTTCCCT-1	-0.0176707	FALSE
JUQ033_CTGAAGTTCCTTCAAT-1	0.693976	FALSE
JUQ049_AACGTTGTCAATACCG-1	1.20241	TRUE
JUQ060_TCAGATGCACGGTGTC-1	0.281124	FALSE
JUQ097_CGATCGGAGAGGTTAT-1	-0.140562	FALSE
JUQ033_CGAACATTCAGCACAT-1	-0.168675	FALSE
JUQ095_TGGCCAGAGATATGCA-1	0.296386	FALSE
JUQ107_AGCCTAATCCGCGTTT-1	0.500402	FALSE
JUQ070_AGAGCGAAGGCAAAGA-1	0.984739	FALSE
JUQ112_GAATGAAGTTATGCGT-1	0.170281	FALSE
JUQ067_CGATGTATCAACGGCC-1	0.623293	FALSE
JUQ044_GCCTCTAAGATAGCAT-1	-0.236948	FALSE
JUQ040_CCATTCGTCCCAGGTG-1	0.048996	FALSE
JUQ066_ACGGAGATCCTCAACC-1	-0.168675	FALSE
JUQ067_CATGGCGAGGTGCAAC-1	0.0746988	FALSE
JUQ039_GCATGTACAATGTAAG-1	2.71727	FALSE
JUQ067_AGAGCGACAAGACGTG-1	0.0931727	FALSE
JUQ070_TAGCCGGGTAGGGACT-1	0.381526	FALSE
JUQ027_ATCATGGCAATGGTCT-1	0.211245	FALSE
JUQ038_TGGTTAGTCAACACAC-1	0.0417671	FALSE
JUQ027_CAAGTTGGTACTTGAC-1	49.8249	TRUE
JUQ036_GGCGTGTTCATCTGCC-1	22.3076	TRUE
JUQ060_AACTTTCGTTGCGCAC-1	0.128514	FALSE
JUQ056_AGGCCACAGTGTTTGC-1	0.73494	FALSE
JUQ044_ATGCGATGTTAAAGAC-1	-0.125301	FALSE
JUQ086_TTATGCTTCAGATAAG-1	-0.0722892	FALSE
JUQ033_GGGAATGCAGTGGGAT-1	0.811245	TRUE
JUQ059_GTTACAGTCCCAACGG-1	7.11004	TRUE
JUQ033_TCATTACCATGGTTGT-1	0.0763052	FALSE
JUQ108_ACTTGTTAGGATATAC-1	-0.139759	FALSE
JUQ060_CAAGTTGCATATACGC-1	0.99759	FALSE
JUQ059_CATTCGCAGTTTAGGA-1	0.925301	FALSE
JUQ088_AGGGAGTTCGAATGCT-1	-0.0915663	FALSE
JUQ026_GAAGCAGAGATCCTGT-1	-0.0634538	FALSE
JUQ106_GGGACCTCACTAGTAC-1	23.3831	TRUE
JUQ111_GTCACGGTCAACGGCC-1	-0.631325	FALSE
JUQ057_GAAGCAGGTGACGGTA-1	-0.0907631	FALSE
JUQ030_GGCTCGATCAGCTGGC-1	0.277108	FALSE
JUQ044_GTAGGCCAGAGCAATT-1	0.0240964	FALSE
JUQ024_GTCAAGTTCTATCGCC-1	25.9149	FALSE
JUQ066_CACAGGCCAATAAGCA-1	0.416064	FALSE
JUQ036_CGTGAGCCAGTCAGAG-1	0.355823	FALSE
JUQ069_CACACCTCATAAGACA-1	1.49237	FALSE
JUQ108_CGTCACTTCCGCATAA-1	0.0522088	FALSE
JUQ070_GTAACGTCACTTCGAA-1	-0.138153	FALSE
JUQ069_TACCTTACAAGAGTCG-1	0.506827	FALSE
JUQ108_GATCGATGTTTCGCTC-1	2.01205	FALSE
JUQ036_CCTAGCTAGTGAACGC-1	11.4755	TRUE
JUQ038_CCGGTAGGTTGGACCC-1	0.417671	FALSE
JUQ038_GATCGTAAGTCGTACT-1	25.2578	FALSE
JUQ025_TCTGGAACAGTCGTGC-1	2.12771	TRUE
JUQ066_CACAGGCCATCGGAAG-1	0.166265	FALSE
JUQ024_CGCTGGACATGACGGA-1	-0.0562249	FALSE
JUQ107_AGGCCGTCATGGGAAC-1	19.0257	FALSE
JUQ024_CTGCGGACACCCATGG-1	0.196787	FALSE
JUQ120_CACCTTGTCAGGTAAA-1	0.367871	FALSE
JUQ106_CGACCTTGTTATCACG-1	3.33574	FALSE
JUQ044_GATGCTAGTAGCACGA-1	0.175904	FALSE
JUQ070_GAAATGATCTTGCATT-1	0.277108	FALSE
JUQ107_TCAACGAGTGGCAAAC-1	37.245	TRUE
JUQ059_AACACGTTCTCCTATA-1	-0.460241	TRUE
JUQ031_TCAACGACATATACGC-1	0.117269	FALSE
JUQ025_CGTTCTGGTTCTGAAC-1	12.0763	FALSE
JUQ030_CTCTAATGTAGAGGAA-1	0.479518	FALSE
JUQ088_CTCGAAATCCAAACAC-1	0.194378	FALSE
JUQ036_TGTGGTACAGCTGTGC-1	0.293173	FALSE
JUQ066_CAGCTGGAGTATGACA-1	0.531727	FALSE
JUQ049_CAGCTAAGTTCGTCTC-1	0.322088	FALSE
JUQ067_GATTCAGCAACTGGCC-1	3.33735	FALSE
JUQ070_AGGTCCGAGATATGCA-1	0.428112	FALSE
JUQ040_TGACTAGAGAAGATTC-1	1.73815	FALSE
JUQ057_GATCGTAGTAAGTAGT-1	0.285141	FALSE
JUQ066_CCTAGCTAGCTACCGC-1	-0.0674699	FALSE
JUQ027_TCGCGAGCACGAGAGT-1	-0.130924	FALSE
JUQ067_GGAATAATCCAAGCCG-1	0.354217	FALSE
JUQ106_GTGCTTCGTTAAGACA-1	0.149398	FALSE
JUQ091_AGCTCCTAGGCCATAG-1	-0.0305221	FALSE
JUQ027_CAACCAATCAACCATG-1	0.505221	FALSE
JUQ042_GGTGAAGAGCGTAGTG-1	-0.0819277	FALSE
JUQ040_CAGTAACGTTAGGGTG-1	-1.03213	FALSE
JUQ026_TTAGGCAAGAGACTAT-1	1.32851	FALSE
JUQ117_CCAATCCAGTGTGGCA-1	0.437751	FALSE
JUQ108_CCTACCACAATGGATA-1	0.148594	FALSE
JUQ105_TTAGGACGTGTTTGGT-1	1.07631	FALSE
JUQ105_AGTAGTCTCTCTAAGG-1	0.109237	FALSE
JUQ067_TGCGGGTCAGACAAAT-1	-0.145382	FALSE
JUQ056_CCTTTCTAGAGCTTCT-1	73.992	TRUE
JUQ027_ACGGGCTAGATCTGAA-1	0.696386	FALSE
JUQ042_GGTGTTAAGGATGGTC-1	-0.151807	FALSE
JUQ058_AAACCTGTCCTTTCTC-1	0.619277	FALSE
JUQ036_GAAGCAGGTATGCTTG-1	2.15502	FALSE
JUQ069_CGAATGTAGTGCCATT-1	0.226506	FALSE
JUQ108_GACACGCCATGAGCGA-1	0.940562	FALSE
JUQ097_CTGCGGAGTCTCCATC-1	-0.294779	FALSE
JUQ063_CGTTCTGCAATCGGTT-1	0.540562	FALSE
JUQ091_TCGTAGATCCTGTAGA-1	0.882731	FALSE
JUQ096_CTAGAGTGTGAGGCTA-1	0.0674699	FALSE
JUQ039_AATCGGTCATTACCTT-1	0.66506	FALSE
JUQ027_ACGCCAGTCGGTGTCG-1	4.6257	FALSE
JUQ102_GTATTCTAGGTGATAT-1	0.722088	FALSE
JUQ044_GTGCATAAGATGCGAC-1	0.0369478	FALSE
JUQ067_TGATTTCGTGGTCCGT-1	0.149398	FALSE
JUQ085_TGAAAGACACATTAGC-1	1.96546	FALSE
JUQ102_CGTGTAATCGGCGCAT-1	0.0987952	FALSE
JUQ070_ACGCCGAAGGTAGCTG-1	0.388755	FALSE
JUQ091_GTCTTCGAGTATCGAA-1	0.0891566	FALSE
JUQ047_ACTATCTCACGCTTTC-1	0.257831	FALSE
JUQ101_AGTCTTTTCGAGAACG-1	0.0714859	FALSE
JUQ066_CTGTGCTCAGGCTCAC-1	0.100402	FALSE
JUQ056_AAAGTAGCAGGACCCT-1	0.526908	TRUE
JUQ057_CTCGGGAAGACTAGAT-1	0.677108	FALSE
JUQ035_TTGCGTCTCAGCGATT-1	-0.690763	FALSE
JUQ036_CGTCAGGAGCGTAATA-1	0.563855	FALSE
JUQ056_GCACATATCACATAGC-1	0.111647	FALSE
JUQ101_TCTTCGGTCTCCTATA-1	0.927711	FALSE
JUQ033_TCTCTAAAGCGTAGTG-1	-0.0899598	FALSE
JUQ092_CGGACTGAGACTTTCG-1	2.66747	FALSE
JUQ092_GGGATGAAGTGAACGC-1	0.461044	FALSE
JUQ108_GCGCAGTGTGTCTGAT-1	0.0305221	FALSE
JUQ106_CATGCCTCACATGGGA-1	0.0915663	FALSE
JUQ103_AGACGTTGTTTCCACC-1	-0.0425703	FALSE
JUQ091_TCAATCTTCACATACG-1	2.94538	FALSE
JUQ119_GGGCACTTCTGTACGA-1	0.660241	FALSE
JUQ093_CAGCATAGTCTTCAAG-1	2.14458	FALSE
JUQ101_TAAGAGATCCAAGCCG-1	1.1751	FALSE
JUQ091_TGCCCATCATACAGCT-1	3.99197	FALSE
JUQ112_AAGTCTGGTCTCCACT-1	1.9004	TRUE
JUQ073_GACTGCGCAACTGCTA-1	0.517269	FALSE
JUQ053_GATCAGTTCAACCAAC-1	-0.0449799	FALSE
JUQ061_TTGACTTCAGGTCCAC-1	8.849	TRUE
JUQ038_ACTGTCCTCATCACCC-1	3.37992	FALSE
JUQ027_GCTGCGAAGCACCGCT-1	-0.500402	FALSE
JUQ049_GGGAGATCATCTACGA-1	-0.0803213	FALSE
JUQ027_GGTGAAGCAAGTAGTA-1	2.79197	FALSE
JUQ056_TGTTCCGTCTTGTCAT-1	-6.35904	FALSE
JUQ039_TGCGTGGTCTGTACGA-1	-0.196787	FALSE
JUQ033_TCCACACGTGGTCCGT-1	0.563052	FALSE
JUQ069_CCTAGCTAGCGATGAC-1	-0.0401606	FALSE
JUQ118_AAAGCAACATTTGCTT-1	-0.122088	FALSE
JUQ088_TGGCGCAGTTATCACG-1	0.0345382	FALSE
JUQ069_CACAAACCAGCTTCGG-1	0.102008	FALSE
JUQ067_AGAGCTTAGACACGAC-1	1.88514	FALSE
JUQ088_CACAGGCCAAGGTTCT-1	3.41526	FALSE
JUQ068_TCATTTGAGTGGTAGC-1	0.362249	FALSE
JUQ107_CGTAGGCCAACGATCT-1	0.0562249	FALSE
JUQ027_CTTCTCTCATCAGTCA-1	0.302008	FALSE
JUQ108_GTACTCCCACAGCGTC-1	2.18956	TRUE
JUQ101_CCGTTCATCTTTAGGG-1	0.792771	FALSE
JUQ107_TCTCATATCGCTAGCG-1	16.6466	TRUE
JUQ069_GAGCAGACAGCGAACA-1	0.0289157	FALSE
JUQ057_CTGTGCTGTGTCAATC-1	0.00883534	FALSE
JUQ070_GGGCACTGTCTAGGTT-1	6.24177	TRUE
JUQ039_GTCTCGTGTGAGGGAG-1	0.679518	FALSE
JUQ030_CAAGTTGTCTTCTGGC-1	-0.0481928	FALSE
JUQ100_TAAGAGACATTATCTC-1	-0.216867	FALSE
JUQ046_CAACCTCCACCTATCC-1	-0.160643	FALSE
JUQ056_AGTGTCACATCTACGA-1	0.238554	FALSE
JUQ060_CGCGGTAGTAGCTTGT-1	0.301205	FALSE
JUQ106_GGAATAATCGGACAAG-1	2.5012	FALSE
JUQ036_CATGCCTAGCTTATCG-1	65.1647	TRUE
JUQ046_TAGCCGGAGGCTAGAC-1	0.603213	FALSE
JUQ069_ACGGCCAGTTCAGTAC-1	0.657028	FALSE
JUQ061_ACGAGGATCCGAAGAG-1	3.9759	TRUE
JUQ070_GGACAAGCATGTCGAT-1	1.91325	TRUE
JUQ061_TCCACACGTCTAGGTT-1	0.873896	FALSE
JUQ111_CGTGAGCAGCCTATGT-1	0.195181	FALSE
JUQ066_GCTGCAGGTCTAGCCG-1	0.754217	FALSE
JUQ070_GAGCAGAGTGGCCCTA-1	0.326104	FALSE
JUQ069_CGCGTTTTCCCAAGAT-1	2.44016	FALSE
JUQ108_AGTTGGTGTTCGTCTC-1	1.05141	FALSE
JUQ066_GTCATTTGTGCCTGCA-1	0.187952	FALSE
JUQ027_GAAGCAGCAGCGTCCA-1	0.960643	FALSE
JUQ100_CTGTGCTAGGCTCATT-1	-0.186345	FALSE
JUQ056_TGACGGCAGGAGTAGA-1	0.137349	FALSE
JUQ026_TACACGACACGTAAGG-1	-0.00562249	FALSE
JUQ044_CATCAGAGTCGCTTTC-1	0.150201	FALSE
JUQ026_CGGGTCACATCACCCT-1	0.31004	FALSE
JUQ033_ATAAGAGTCTTGAGAC-1	0.716466	FALSE
JUQ108_CTGCTGTGTAGCGCAA-1	0.414458	FALSE
JUQ111_TACCTTAAGATAGCAT-1	4.66345	TRUE
JUQ105_CGTCTACAGGTAGCTG-1	0.227309	FALSE
JUQ092_CGACCTTTCGCGCCAA-1	1.13815	FALSE
JUQ067_CCATGTCCAGTTTACG-1	0.729317	FALSE
JUQ056_GATGCTATCGACAGCC-1	1.41044	FALSE
JUQ096_CATTCGCCATGACATC-1	0.640161	TRUE
JUQ062_GGGACCTAGAAGGCCT-1	0.389558	FALSE
JUQ024_TGGCTGGGTACAGTGG-1	0.435341	FALSE
JUQ120_ATGTGTGCATTACCTT-1	0.163052	FALSE
JUQ092_GGAATAAAGGCGTACA-1	5.88835	FALSE
JUQ091_GACCAATTCCTAAGTG-1	1.33655	FALSE
JUQ033_CGCTTCAGTTTGTTGG-1	0.324498	FALSE
JUQ123_TTAACTCGTAGCGTAG-1	-0.108434	FALSE
JUQ057_CGTCACTTCACAACGT-1	0.127711	FALSE
JUQ036_TCTTCGGTCGAACGGA-1	-0.294779	FALSE
JUQ119_GTTACAGCATGAACCT-1	0.482731	FALSE
JUQ027_GGCGTGTCAATCGGTT-1	0.33012	FALSE
JUQ102_CCTAAAGTCCCTAATT-1	0.836145	FALSE
JUQ036_GAACCTACAGGAACGT-1	0.0522088	FALSE
JUQ033_GGGCACTGTGACTCAT-1	0.33012	FALSE
JUQ060_TCTTTCCTCGAATCCA-1	0.0658635	FALSE
JUQ101_TTCCCAGAGACAGACC-1	-0.0457831	FALSE
JUQ061_TGTCCCAAGAAACCAT-1	9.1743	TRUE
JUQ088_CAGCATATCTTGTTTG-1	0.526908	FALSE
JUQ036_CGTTCTGAGGCTAGAC-1	55.3422	TRUE
JUQ066_AAAGTAGTCAAACGGG-1	0.203213	FALSE
JUQ066_CAAGATCCACGAAGCA-1	0.02249	FALSE
JUQ038_TGGGCGTGTAGATTAG-1	2.53976	TRUE
JUQ033_CTTGGCTTCTGAAAGA-1	-0.0401606	FALSE
JUQ070_TGACTAGTCCACGTTC-1	-0.443373	FALSE
JUQ105_TACGGATTCAACACGT-1	0.612851	FALSE
JUQ036_TTTATGCTCCCTGACT-1	6.63052	TRUE
JUQ066_GTCAAGTGTACTTAGC-1	0.167068	FALSE
JUQ033_AGTGTCATCTTGGGTA-1	-0.138956	FALSE
JUQ036_GGTGTTATCTATCGCC-1	0.329317	FALSE
JUQ042_TAGGCATTCCTATTCA-1	0.304418	FALSE
JUQ097_GGCTGGTGTAAAGGAG-1	-0.026506	FALSE
JUQ088_ATTTCTGGTTGTACAC-1	0.373494	FALSE
JUQ044_AGTGGGAGTTCTGTTT-1	0.0658635	FALSE
JUQ111_CTAATGGGTTAAAGTG-1	5.73976	TRUE
JUQ069_CGGAGTCGTGCTAGCC-1	0.0289157	FALSE
JUQ091_AAAGCAAGTACCGTAT-1	0.417671	FALSE
JUQ033_CTACACCCAGGCTGAA-1	1.83936	FALSE
JUQ073_AAAGTAGTCAACACCA-1	0.693173	FALSE
JUQ036_CGAACATCAGCTGGCT-1	0.288353	FALSE
JUQ091_GCAGCCAAGCTGCCCA-1	-0.086747	FALSE
JUQ091_TACTCATCAGGGATTG-1	0.513253	FALSE
JUQ040_GTATCTTAGAAGAAGC-1	23.1414	TRUE
JUQ036_TAGCCGGCAAAGCAAT-1	0.709237	FALSE
JUQ067_GCATGTACAAGTAATG-1	5.10361	FALSE
JUQ057_TAGTTGGCATCCAACA-1	0.201606	FALSE
JUQ060_CTGCGGAAGACTTGAA-1	0.517269	FALSE
JUQ036_CTGATAGGTCTCTTTA-1	0.391968	FALSE
JUQ033_CTAACTTTCAGTGCAT-1	0.0674699	FALSE
JUQ070_AGCTCCTGTCATATCG-1	0.282731	FALSE
JUQ067_ATCATGGAGCGTGAGT-1	-0.075502	FALSE
JUQ033_AGGCCGTCAGACGCAA-1	-3.86747	FALSE
JUQ102_CATCCACCAAGCTGGA-1	2.61124	TRUE
JUQ088_AAGACCTTCTCCAACC-1	-0.109237	FALSE
JUQ053_CCCATACCATGATCCA-1	0.0104418	TRUE
JUQ042_TGCTGCTGTACAAGTA-1	0.0345382	FALSE
JUQ062_CAAGGCCCAGTAGAGC-1	0.351807	FALSE
JUQ102_CTGATAGTCAGTACGT-1	2.25944	FALSE
JUQ053_GTGTGCGTCCCTTGCA-1	-0.218474	FALSE
JUQ057_GGATTACGTCACACGC-1	0.227309	FALSE
JUQ100_TGAGAGGAGACCGGAT-1	0.472289	FALSE
JUQ085_AGACGTTTCAAAGACA-1	-0.0995984	FALSE
JUQ026_AGCCTAAAGAAGGTGA-1	-0.185542	FALSE
JUQ058_GACGTGCTCTAACCGA-1	3.45703	TRUE
JUQ059_CCACGGAGTACTTCTT-1	4.72691	FALSE
JUQ108_ATCCACCGTTAAGGGC-1	0.257831	FALSE
JUQ049_GTCATTTCATGAACCT-1	-0.138153	FALSE
JUQ053_CGGACACCAAACCCAT-1	0.0939759	FALSE
JUQ065_GGACAAGGTGCTAGCC-1	0.288353	FALSE
JUQ036_CCTCAGTCATTGGTAC-1	4.30201	TRUE
JUQ061_CGATGGCAGACACTAA-1	0.430522	FALSE
JUQ040_GTACGTACAATGAATG-1	0.135743	FALSE
JUQ102_CGTGTAAAGACAGACC-1	0.0506024	FALSE
JUQ040_TTCTTAGCATATGGTC-1	9.06185	TRUE
JUQ039_TCAACGAAGAATCTCC-1	0.0714859	FALSE
JUQ106_ACAGCCGGTTCACCTC-1	3.24659	FALSE
JUQ050_TCTTTCCCAACGCACC-1	-0.0441767	FALSE
JUQ040_GGCGTGTAGGGTTTCT-1	1.55743	FALSE
JUQ066_GTCAAGTGTCGCTTCT-1	0.183133	FALSE
JUQ067_GACCAATTCATGGTCA-1	1.14297	TRUE
JUQ049_ACTGAGTCACTTACGA-1	-0.46988	FALSE
JUQ036_GTAACTGCAAGGGTCA-1	1.74056	FALSE
JUQ047_GTCTTCGCAGGACGTA-1	0.171084	FALSE
JUQ041_GCGCAGTAGAAGGTGA-1	0.130924	FALSE
JUQ024_GAAGCAGTCTGCTGTC-1	0.283534	FALSE
JUQ042_CACACAATCGCATGGC-1	0.311647	FALSE
JUQ111_CTCGGAGGTATTACCG-1	0.179116	TRUE
JUQ060_CATCGGGCACGGTTTA-1	0.412048	FALSE
JUQ054_GTAACGTTCCTCAATT-1	-0.340562	TRUE
JUQ038_GAATAAGGTAGCTAAA-1	-0.0200803	FALSE
JUQ122_TCCCGATGTGGACGAT-1	-0.0811245	FALSE
JUQ067_GACCAATTCTCTGAGA-1	0.311647	FALSE
JUQ033_TAGCCGGAGTGGGATC-1	0.0385542	FALSE
JUQ025_ATAAGAGAGATAGCAT-1	0.366265	FALSE
JUQ111_CGATTGAGTGTGACCC-1	-0.244177	FALSE
JUQ042_TGGGAAGAGCCGGTAA-1	0.261044	FALSE
JUQ031_AAGGCAGAGCGCCTTG-1	0.0891566	FALSE
JUQ027_TACCTTAAGACCTAGG-1	0.59759	FALSE
JUQ097_TTCCCAGGTCGACTAT-1	-0.0441767	FALSE
JUQ044_TAGACCAGTAACGCGA-1	0.0281124	FALSE
JUQ026_ACTGATGTCAAGATCC-1	0.44739	FALSE
JUQ061_GGGTTGCAGGTGATTA-1	0.204819	FALSE
JUQ060_GAATAAGGTTGTGGAG-1	-0.28755	FALSE
JUQ044_TAAGTGCAGATAGGAG-1	4.32691	FALSE
JUQ057_ATTATCCCATCACAAC-1	0.346988	FALSE
JUQ117_ATGTGTGAGAGACTTA-1	0.128514	FALSE
JUQ106_ACTATCTAGGCAGGTT-1	2.27631	TRUE
JUQ057_TCAGCAATCATGCTCC-1	0.190361	FALSE
JUQ065_TACGGATCATTAACCG-1	7.37992	TRUE
JUQ097_CGACCTTAGTAGATGT-1	0.183936	FALSE
JUQ049_CTCAGAAAGATCCGAG-1	3.3261	FALSE
JUQ042_CTAACTTTCGCCAGCA-1	0.266667	FALSE
JUQ060_CTCGAGGTCCACGTGG-1	0.163855	FALSE
JUQ101_ACCCACTCAGACGCAA-1	0.385542	FALSE
JUQ060_ATTCTACCAGTGGAGT-1	0.0899598	FALSE
JUQ092_AGCTTGATCGTCTGAA-1	0.381526	FALSE
JUQ101_GGCGTGTCACATTCGA-1	0.120482	FALSE
JUQ105_AGATCTGTCGGTCTAA-1	0.608032	FALSE
JUQ102_TCTGGAAAGTGCGTGA-1	-0.120482	FALSE
JUQ057_TTTACTGTCACATGCA-1	0.820884	FALSE
JUQ056_TGGGCGTCATCCGCGA-1	0.0208835	FALSE
JUQ047_CGTCACTGTCGCATAT-1	-0.151807	FALSE
JUQ040_ACAGCTAGTCTAGTGT-1	2.34779	FALSE
JUQ061_ATTACTCTCCGCGTTT-1	0.165462	FALSE
JUQ049_CGCTGGATCCCAAGTA-1	19.0217	TRUE
JUQ095_CTACCCATCAATAAGG-1	1.00321	TRUE
JUQ068_GGCGTGTTCGAGGTAG-1	-0.00481928	FALSE
JUQ056_TCTTCGGGTTGGTGGA-1	4.28675	FALSE
JUQ026_GAATGAAGTGCCTGGT-1	-0.363855	FALSE
JUQ068_TCAGCTCCATTAGCCA-1	31.841	FALSE
JUQ036_CATATGGGTCTAACGT-1	19.2554	TRUE
JUQ060_TGCGTGGTCGAGAGCA-1	-6.25542	FALSE
JUQ030_CAGCAGCCACACAGAG-1	0.648996	FALSE
JUQ073_ATTTCTGAGAGTTGGC-1	-0.0128514	FALSE
JUQ108_TCACAAGTCTCCGGTT-1	-0.0562249	FALSE
JUQ031_AACTCCCTCCGCTGTT-1	0.668273	FALSE
JUQ108_GAGCAGAAGCGATGAC-1	-0.00883534	FALSE
JUQ060_GACTGCGAGTCACGCC-1	-0.0417671	FALSE
JUQ073_TTTACTGCAATGGACG-1	0.628112	FALSE
JUQ104_AACTCTTCACTCTGTC-1	20.4916	TRUE
JUQ047_GAAATGAAGTTAGGTA-1	14.8602	TRUE
JUQ030_ATGTGTGAGAACTGTA-1	0.40241	FALSE
JUQ067_TCGTAGACAAGCGCTC-1	-0.0337349	FALSE
JUQ102_CAAGGCCCAAAGCAAT-1	0.170281	FALSE
JUQ090_CTGATCCGTCCGAATT-1	-0.11245	FALSE
JUQ062_CGATCGGCATGTCTCC-1	-0.118072	FALSE
JUQ108_TGCACCTAGATCCTGT-1	-0.145382	FALSE
JUQ056_GTATCTTAGACGCTTT-1	1.02651	FALSE
JUQ031_ACAGCTACAGATCGGA-1	0.0393574	FALSE
JUQ073_ATAAGAGAGCAACGGT-1	-0.0393574	FALSE
JUQ101_TTAGGCAGTAGCGTAG-1	0.192771	FALSE
JUQ033_ACACCCTTCCTATGTT-1	-0.270683	FALSE
JUQ039_ATCTGCCGTTAGGGTG-1	25.2305	TRUE
JUQ024_AGTGTCACAGGCGATA-1	0.00883534	FALSE
JUQ033_CCACGGAAGCAGACTG-1	5.45301	TRUE
JUQ071_TAGCCGGGTGATGTCT-1	-0.0289157	FALSE
JUQ065_ACGGGCTCAAGCGATG-1	29.7944	TRUE
JUQ091_GCACATAGTATTCTCT-1	5.96787	FALSE
JUQ119_CACCACTGTAGGGACT-1	0.130924	FALSE
JUQ060_TGCTACCTCATCGCTC-1	-0.015261	FALSE
JUQ066_TCACGAATCTACCTGC-1	0.0538153	FALSE
JUQ033_CATTATCAGTTAACGA-1	18.1165	TRUE
JUQ067_AACTGGTCATACGCCG-1	0.106024	FALSE
JUQ024_ACCGTAAGTAAAGTCA-1	0.0192771	FALSE
JUQ056_CAGTCCTTCACTGGGC-1	0.249799	FALSE
JUQ057_ACCAGTAAGGACTGGT-1	3.88514	FALSE
JUQ049_GTACTCCTCCGTCAAA-1	-0.379116	FALSE
JUQ036_ATGAGGGCATCATCCC-1	2.77108	FALSE
JUQ040_CCTCTGACACAAGCCC-1	1.29719	FALSE
JUQ060_ACATGGTAGACCGGAT-1	0.211245	FALSE
JUQ069_CCAATCCTCGAGCCCA-1	0.483534	FALSE
JUQ119_CTCTAATTCCCTCAGT-1	0.217671	FALSE
JUQ036_AGAGCTTCAAGGACAC-1	2.78474	FALSE
JUQ100_CCTAGCTGTGACGGTA-1	0.44257	FALSE
JUQ065_CGAACATGTGAACCTT-1	13.7711	FALSE
JUQ086_CGCCAAGCAGTATCTG-1	1.70683	FALSE
JUQ069_CAACCAAGTTGCGTTA-1	0.0168675	FALSE
JUQ047_TCAATCTTCCACGACG-1	23.4386	TRUE
JUQ053_CTTGGCTAGTGTACTC-1	5.39518	FALSE
JUQ045_ACCGTAATCTTGTTTG-1	-0.117269	FALSE
JUQ088_AAAGCAACAGCTGTAT-1	-0.0409639	FALSE
JUQ097_GCAAACTTCAAGAAGT-1	17.053	FALSE
JUQ042_TGGACGCAGTGAACGC-1	0.167068	FALSE
JUQ057_CTGCGGACAAGTTCTG-1	4.15984	FALSE
JUQ086_GCGACCACATGGTTGT-1	0.931727	FALSE
JUQ062_AGCGTCGCATGCAATC-1	0.585542	FALSE
JUQ042_GATCTAGGTGCCTTGG-1	0.501205	FALSE
JUQ053_AAATGCCGTGATGTCT-1	0.424096	TRUE
JUQ088_CGTCTACTCTGCGGCA-1	-0.0851406	FALSE
JUQ024_CGTAGCGCAAGTCATC-1	-0.240964	FALSE
JUQ093_GCGCGATGTCAACATC-1	3.33655	FALSE
JUQ107_GGGTTGCCACTGCCAG-1	0.0128514	FALSE
JUQ064_TGACAACGTGGCGAAT-1	25.9406	TRUE
JUQ049_GTTTCTAAGATGTTAG-1	15.6361	TRUE
JUQ092_TTTGGTTGTCATCGGC-1	0.378313	FALSE
JUQ076_AGGCCACCATCGACGC-1	0.328514	FALSE
JUQ067_ATTATCCAGAGCTTCT-1	0.438554	FALSE
JUQ027_TTAACTCGTGGTGTAG-1	0.126104	FALSE
JUQ040_ATTGGTGAGTGAAGAG-1	4.92048	TRUE
JUQ118_CGCCAAGTCACGAAGG-1	0.0361446	FALSE
JUQ097_GCATACATCACGAAGG-1	-7.79438	FALSE
JUQ106_AGTAGTCTCACGAAGG-1	-0.0899598	FALSE
JUQ053_ACATCAGGTCAGAGGT-1	57.8699	TRUE
JUQ063_TGCTGCTAGCTAGGCA-1	0.173494	FALSE
JUQ123_TTATGCTCACACTGCG-1	-0.0899598	FALSE
JUQ049_CTAAGACTCAGTGCAT-1	20.192	TRUE
JUQ057_TTTACTGTCTTATCTG-1	44.5494	TRUE
JUQ044_ACGAGCCGTTGGTGGA-1	3.44659	FALSE
JUQ031_CCTTACGCAGACGCCT-1	0.514859	FALSE
JUQ069_ACTTGTTTCCTTGCCA-1	0.88996	FALSE
JUQ070_ACTTACTAGTACGCCC-1	0.37992	FALSE
JUQ031_ACGCCGAAGATGGGTC-1	1.36145	FALSE
JUQ030_TCATTTGTCCGCAGTG-1	-0.0240964	FALSE
JUQ085_CTCTAATGTAGAAAGG-1	0.118072	FALSE
JUQ101_GCTGCTTAGATGGGTC-1	0.273092	FALSE
JUQ095_GCGCAGTTCACATAGC-1	1.30763	TRUE
JUQ026_GGGATGATCTCAACTT-1	0.167871	FALSE
JUQ066_GAACATCCATACGCTA-1	0.0658635	FALSE
JUQ031_CGGAGTCGTATCTGCA-1	0.370281	FALSE
JUQ111_ATTGGACTCATAAAGG-1	3.57912	TRUE
JUQ033_ACACCAACACTTAAGC-1	0.0128514	FALSE
JUQ027_GGCCGATTCGATCCCT-1	0.275502	FALSE
JUQ039_GACACGCGTAAACGCG-1	5.97671	FALSE
JUQ056_CTAACTTCAAGGCTCC-1	0.249799	FALSE
JUQ087_CTACGTCAGGCAATTA-1	36.4209	TRUE
JUQ033_CGCGTTTGTACAGCAG-1	-0.0297189	FALSE
JUQ038_CCTAGCTTCGCATGAT-1	-0.148594	FALSE
JUQ053_ACCTTTAAGCTGAAAT-1	0.969478	FALSE
JUQ088_CGCGTTTGTCAGAGGT-1	-0.165462	FALSE
JUQ031_CTGAAACTCGAGGTAG-1	-0.180723	FALSE
JUQ069_TGGGCGTTCGAGAACG-1	-0.123695	FALSE
JUQ102_CACAAACAGCCCAGCT-1	-0.0257028	FALSE
JUQ108_GTACTTTTCTAACGGT-1	-0.137349	FALSE
JUQ036_CGAATGTTCAAACAAG-1	0.873896	FALSE
JUQ040_ATTTCTGGTCGCGGTT-1	4.10602	TRUE
JUQ108_TGTGTTTCACGGATAG-1	-0.145382	FALSE
JUQ091_AGCTCTCCACTGTCGG-1	-0.11004	FALSE
JUQ054_TAGAGCTAGAATTCCC-1	2.05944	TRUE
JUQ040_CTGATAGGTCTAACGT-1	0.441767	FALSE
JUQ111_ATCATGGAGAACTCGG-1	6.67711	FALSE
JUQ057_ACAGCCGTCCAGGGCT-1	2.61446	FALSE
JUQ080_GATCGCGTCTCTGAGA-1	-1.27631	FALSE
JUQ026_GCTCCTATCCCTGACT-1	0.55261	FALSE
JUQ101_CCTTCCCAGTACATGA-1	0.273092	FALSE
JUQ049_CTGCGGAAGGATATAC-1	0.0192771	FALSE
JUQ044_CGCTTCACACCATGTA-1	0.0417671	FALSE
JUQ066_TTTCCTCGTTCGCTAA-1	0.0361446	FALSE
JUQ106_GTAGTCAAGCCCAACC-1	0.00160643	TRUE
JUQ039_GGAGCAAAGCTGGAAC-1	8.46667	FALSE
JUQ042_GATCTAGTCTGCGACG-1	-0.0329317	FALSE
JUQ026_CGTGTAAGTCACCCAG-1	-0.0722892	FALSE
JUQ069_TATTACCCAGACGCAA-1	0.0987952	FALSE
JUQ067_GGTATTGCAAGCTGAG-1	2.33173	FALSE
JUQ086_TAAGTGCCAGACAGGT-1	-0.0843373	FALSE
JUQ100_CGCCAAGTCAAACGGG-1	-0.00160643	FALSE
JUQ047_TTTGCGCTCGAGAACG-1	-0.153414	FALSE
JUQ027_GCTTCCACACGTGAGA-1	6.4988	FALSE
JUQ049_GTACTCCTCTAGAGTC-1	5.03614	FALSE
JUQ044_GTTCATTCATGCCTTC-1	0.282731	FALSE
JUQ033_AGTTGGTGTAATAGCA-1	0.273896	FALSE
JUQ068_TGCGTGGAGTTTCCTT-1	2.2506	FALSE
JUQ057_CCGTACTGTCCAACTA-1	0.42008	FALSE
JUQ066_ACCTTTAAGATGGGTC-1	21.5036	FALSE
[truncated: 95,864 more rows]

## Sheet: e
gene set	method	value
all_type-II-ifn-response	Slalom	0.5
all_autophagy_regulation_positive	Slalom	0
all_posttranslation-modification	Slalom	0
all_MHC-I-presentation	Slalom	0.5
all_oxidative-phosphorylation	Slalom	0.051948
all_type-I-ifn-response	Slalom	0.42857
all_GPI-anchor_synthesis	Slalom	0
all_glycolysis	Slalom	0.1
all_DNA_synthesis	Slalom	0
all_LYS_metabolism	Slalom	0
all_MHC-II-presentation	Slalom	0.28571
all_hypoxia-response	Slalom	0.05128
CD8-T_tumor-reactive-like_UP	Slalom	0
TNK_cytotoxicity-effectors	Slalom	0.3333
M_angiogenic-effectors	Slalom	0
all_type-II-ifn-response	Spectra	0.3333
all_autophagy_regulation_positive	Spectra	0.2745
all_posttranslation-modification	Spectra	0
all_MHC-I-presentation	Spectra	0.75
G2M-transition	Spectra	0.1
all_oxidative-phosphorylation	Spectra	0.22077
all_type-I-ifn-response	Spectra	0.7143
all_GPI-anchor_synthesis	Spectra	0.44444
all_glycolysis	Spectra	0.4
all_DNA_synthesis	Spectra	0.33333
all_LYS_metabolism	Spectra	0.2857
all_MHC-II-presentation	Spectra	0.4286
all_hypoxia-response	Spectra	0.1026
all_MYC_targets	Spectra	0.45455
CD8-T_tumor-reactive-like_UP	Spectra	0.25
TNK_cytotoxicity-effectors	Spectra	0.5
M_angiogenic-effectors	Spectra	0.25
all_pentose_phosphate-pathway	Spectra	0.5

## Sheet: f
spectra	0.713635	0.705138	0.699193	0.760736	0.741586
slalom	0.623062	0.531347	0.443018	0.583895	0.564108
expimap	0.605226	0.583786	0.599889	0.615532	0.614352
nmf	0.158621	0.12795	0.151502	0.137319	0.141654
schpf	0.500245	0.676713	0.600171	0.546185	0.640625

## Sheet: g_cellnumber
n_cells	Time (min)	Peak Memory (GB)	replicate	method
300	2.95965	1	1	slalom
1000	11.9525	1	1	slalom
5000	58.1738	1	1	slalom
10000	107.665	2	1	slalom
25000	278.283	4	1	slalom
75000	501.053	11	1	slalom
100000	978.506	15	1	slalom
200000	1368.63	29	1	slalom
300	5.96336	1	2	slalom
1000	11.893	1	2	slalom
5000	62.8718	1	2	slalom
10000	121.622	2	2	slalom
25000	267.15	4	2	slalom
75000	1044.16	11	2	slalom
100000	1391.19	15	2	slalom
200000	3460.33	29	2	slalom
300	6.09846	1	3	slalom
1000	11.205	1	3	slalom
5000	60.9895	1	3	slalom
10000	125.809	2	3	slalom
25000	322.885	4	3	slalom
75000	848.992	11	3	slalom
100000	1123.3	15	3	slalom
200000	2579.75	29	3	slalom
300	0.306611	1	1	expimap_gpu_defaults
1000	0.870993	1	1	expimap_gpu_defaults
5000	3.45693	1	1	expimap_gpu_defaults
10000	4.6464	2	1	expimap_gpu_defaults
25000	7.01847	2	1	expimap_gpu_defaults
75000	23.8339	5	1	expimap_gpu_defaults
100000	22.0289	6	1	expimap_gpu_defaults
200000	33.7739	11	1	expimap_gpu_defaults
300	0.243215	1	2	expimap_gpu_defaults
1000	0.606231	1	2	expimap_gpu_defaults
5000	2.4214	1	2	expimap_gpu_defaults
10000	3.85106	2	2	expimap_gpu_defaults
25000	4.07039	3	2	expimap_gpu_defaults
75000	14.6526	5	2	expimap_gpu_defaults
100000	17.9508	6	2	expimap_gpu_defaults
200000	30.1779	12	2	expimap_gpu_defaults
300	0.226627	1	3	expimap_gpu_defaults
1000	0.542587	1	3	expimap_gpu_defaults
5000	2.61883	1	3	expimap_gpu_defaults
10000	3.39862	2	3	expimap_gpu_defaults
25000	4.53717	2	3	expimap_gpu_defaults
75000	10.075	5	3	expimap_gpu_defaults
100000	21.0708	6	3	expimap_gpu_defaults
200000	35.6151	11	3	expimap_gpu_defaults
300	0.628471	1	1	spectra_gpu
1000	0.620889	1	1	spectra_gpu
5000	0.582769	2	1	spectra_gpu
10000	0.636096	2	1	spectra_gpu
25000	1.19214	2	1	spectra_gpu
75000	3.79785	5	1	spectra_gpu
100000	5.20672	6	1	spectra_gpu
200000	11.6183	11	1	spectra_gpu
300	0.598859	1	2	spectra_gpu
1000	0.586135	1	2	spectra_gpu
5000	0.599496	2	2	spectra_gpu
10000	0.631446	2	2	spectra_gpu
25000	1.19152	2	2	spectra_gpu
75000	3.80387	5	2	spectra_gpu
100000	5.21002	6	2	spectra_gpu
200000	11.6016	11	2	spectra_gpu
300	0.588326	1	3	spectra_gpu
1000	0.595721	1	3	spectra_gpu
5000	0.600103	2	3	spectra_gpu
10000	0.630495	2	3	spectra_gpu
25000	1.18448	2	3	spectra_gpu
75000	3.80416	5	3	spectra_gpu
100000	5.21033	6	3	spectra_gpu
200000	11.6121	11	3	spectra_gpu
300	3.27325	1	1	scHPF
1000	13.1438	2	1	scHPF
5000	57.9646	9	1	scHPF
10000	44.4963	18	1	scHPF
25000	102.207	45	1	scHPF
75000	872.505	135	1	scHPF
100000	1189.93	179	1	scHPF
200000	3775.74	358	1	scHPF
300	5.91102	1	2	scHPF
1000	15.6275	2	2	scHPF
5000	65.5955	9	2	scHPF
10000	142.664	18	2	scHPF
25000	335.786	45	2	scHPF
75000	1229.46	135	2	scHPF
100000	1379.05	179	2	scHPF
200000	2356.3	358	2	scHPF
300	6.18195	1	3	scHPF
1000	15.7088	2	3	scHPF
5000	69.1428	9	3	scHPF
10000	124.879	18	3	scHPF
25000	306.822	45	3	scHPF
75000	1482.2	135	3	scHPF
100000	1277.46	179	3	scHPF
200000	2366.72	359	3	scHPF
300	15.6133	1	1	netNMFsc
1000	28.9235	1	1	netNMFsc
5000	118.964	1	1	netNMFsc
10000	296.417	3	1	netNMFsc
25000	636.455	5	1	netNMFsc
75000	1637.97	16	1	netNMFsc
100000	2157.3	21	1	netNMFsc
200000	3415.81	43	1	netNMFsc
300	14.933	1	2	netNMFsc
1000	24.7016	1	2	netNMFsc
5000	148.061	1	2	netNMFsc
10000	413.034	3	2	netNMFsc
25000	275.814	5	2	netNMFsc
75000	1292.73	16	2	netNMFsc
100000	456.572	21	2	netNMFsc
200000	3588.3	43	2	netNMFsc
300	14.9114	1	3	netNMFsc
1000	19.073	1	3	netNMFsc
5000	87.4704	1	3	netNMFsc
10000	236.084	3	3	netNMFsc
25000	538.725	6	3	netNMFsc
75000	1121.12	16	3	netNMFsc
100000	1468.33	21	3	netNMFsc
200000	2081.43	42	3	netNMFsc
300	0.184338	1	1	expimap_gpu
1000	0.418791	1	1	expimap_gpu
5000	1.76428	2	1	expimap_gpu
10000	3.06205	2	1	expimap_gpu
25000	3.85118	3	1	expimap_gpu
75000	14.9162	5	1	expimap_gpu
100000	15.8641	6	1	expimap_gpu
200000	35.8975	12	1	expimap_gpu
300	0.187291	1	2	expimap_gpu
1000	0.413364	1	2	expimap_gpu
5000	1.77494	2	2	expimap_gpu
10000	2.88935	2	2	expimap_gpu
25000	4.79163	3	2	expimap_gpu
75000	13.8404	5	2	expimap_gpu
100000	14.9226	6	2	expimap_gpu
200000	27.7456	11	2	expimap_gpu
300	0.182265	1	3	expimap_gpu
1000	0.399187	1	3	expimap_gpu
5000	1.76744	2	3	expimap_gpu
10000	3.12348	2	3	expimap_gpu
25000	5.14857	3	3	expimap_gpu
75000	11.9996	5	3	expimap_gpu
100000	13.6712	6	3	expimap_gpu
200000	26.0548	11	3	expimap_gpu
300	0.124928	1	1	NMF
1000	0.269938	1	1	NMF
5000	2.18069	1	1	NMF
10000	6.47082	1	1	NMF
25000	7.44315	2	1	NMF
75000	74.6349	6	1	NMF
100000	45.8739	8	1	NMF
200000	204.461	15	1	NMF
300	0.0963575	1	2	NMF
1000	0.405394	1	2	NMF
5000	2.02136	1	2	NMF
10000	4.09844	1	2	NMF
25000	11.624	2	2	NMF
75000	68.1285	6	2	NMF
100000	85.2192	9	2	NMF
200000	173.926	18	2	NMF
300	0.0909293	1	3	NMF
1000	0.411136	1	3	NMF
5000	1.8229	1	3	NMF
10000	4.07214	1	3	NMF
25000	13.3111	2	3	NMF
75000	53.3512	6	3	NMF
100000	67.6704	8	3	NMF
200000	190.138	17	3	NMF
300	0.458678	1	1	spectra_cpu
1000	0.552604	1	1	spectra_cpu
5000	1.45084	1	1	spectra_cpu
10000	3.2381	1	1	spectra_cpu
25000	2.70745	3	1	spectra_cpu
75000	8.59205	7	1	spectra_cpu
100000	24.0111	9	1	spectra_cpu
200000	56.6564	17	1	spectra_cpu
300	2.45785	1	2	spectra_cpu
1000	0.537532	1	2	spectra_cpu
5000	1.26245	1	2	spectra_cpu
10000	2.02845	1	2	spectra_cpu
25000	5.41079	3	2	spectra_cpu
75000	15.7153	7	2	spectra_cpu
100000	10.7585	9	2	spectra_cpu
200000	21.215	17	2	spectra_cpu
300	1.37346	1	3	spectra_cpu
1000	0.448011	1	3	spectra_cpu
5000	1.26284	1	3	spectra_cpu
10000	2.09026	1	3	spectra_cpu
25000	5.85062	3	3	spectra_cpu
75000	16.8975	7	3	spectra_cpu
100000	11.5184	9	3	spectra_cpu
200000	23.1488	17	3	spectra_cpu

## Sheet: g_genesetnumber
n_genesets	Time (min)	Peak Memory (GB)	replicate	method
10	178.882	5	1	slalom
20	281.887	5	1	slalom
50	779.017	6	1	slalom
100	1619.03	7	1	slalom
200	2522.23	13	1	slalom
10	160.468	5	2	slalom
20	265.779	5	2	slalom
50	539.945	6	2	slalom
100	1776.02	7	2	slalom
200	2880.03	13	2	slalom
10	209.635	5	3	slalom
20	275.494	5	3	slalom
50	710.727	6	3	slalom
100	990.609	7	3	slalom
200	2326.65	13	3	slalom
10	4.01922	3	1	expimap_gpu_defaults
20	4.40634	3	1	expimap_gpu_defaults
50	4.84427	3	1	expimap_gpu_defaults
100	4.60017	3	1	expimap_gpu_defaults
200	5.14807	4	1	expimap_gpu_defaults
10	5.15869	3	2	expimap_gpu_defaults
20	5.29717	3	2	expimap_gpu_defaults
50	4.38967	3	2	expimap_gpu_defaults
100	4.07717	3	2	expimap_gpu_defaults
200	5.49706	4	2	expimap_gpu_defaults
10	5.19145	3	3	expimap_gpu_defaults
20	4.50055	3	3	expimap_gpu_defaults
50	5.47347	3	3	expimap_gpu_defaults
100	5.60753	3	3	expimap_gpu_defaults
200	3.79224	4	3	expimap_gpu_defaults
10	0.0836785	3	1	spectra_gpu
20	0.0906512	3	1	spectra_gpu
50	0.040248	3	1	spectra_gpu
100	0.487908	3	1	spectra_gpu
200	0.574533	3	1	spectra_gpu
10	0.0768652	3	2	spectra_gpu
20	0.0987223	3	2	spectra_gpu
50	0.054354	3	2	spectra_gpu
100	0.42832	3	2	spectra_gpu
200	0.141404	3	2	spectra_gpu
10	0.0803676	3	3	spectra_gpu
20	0.100382	3	3	spectra_gpu
50	0.040116	3	3	spectra_gpu
100	0.0534634	3	3	spectra_gpu
200	0.195462	3	3	spectra_gpu
10	866.465	8	1	netNMFsc
20	649.557	8	1	netNMFsc
50	845.501	8	1	netNMFsc
100	1054.72	9	1	netNMFsc
200	1850.02	8	1	netNMFsc
10	871.211	9	2	netNMFsc
20	536.597	8	2	netNMFsc
50	460.978	8	2	netNMFsc
100	643.735	8	2	netNMFsc
200	1165.85	8	2	netNMFsc
10	868.13	8	3	netNMFsc
20	629.476	8	3	netNMFsc
50	933.317	8	3	netNMFsc
100	738.415	8	3	netNMFsc
200	1429.64	9	3	netNMFsc
10	5.74418	3	1	expimap_gpu
20	4.26164	3	1	expimap_gpu
50	3.83107	3	1	expimap_gpu
100	4.4301	3	1	expimap_gpu
200	4.88727	4	1	expimap_gpu
10	4.08903	3	2	expimap_gpu
20	4.67334	3	2	expimap_gpu
50	6.31003	3	2	expimap_gpu
100	4.73291	3	2	expimap_gpu
200	4.30308	4	2	expimap_gpu
10	4.15484	3	3	expimap_gpu
20	3.91215	3	3	expimap_gpu
50	4.78807	3	3	expimap_gpu
100	5.35527	3	3	expimap_gpu
200	4.69551	4	3	expimap_gpu
10	8.91897	3	1	spectra_cpu
20	10.5325	3	1	spectra_cpu
50	5.00383	4	1	spectra_cpu
100	116.758	4	1	spectra_cpu
200	29.4397	4	1	spectra_cpu
10	20.5869	3	2	spectra_cpu
20	21.0522	3	2	spectra_cpu
50	4.74592	4	2	spectra_cpu
100	11.4651	4	2	spectra_cpu
200	28.5797	4	2	spectra_cpu
10	12.0615	3	3	spectra_cpu
20	13.6718	3	3	spectra_cpu
50	6.1068	4	3	spectra_cpu
100	65.8267	4	3	spectra_cpu
200	109.408	4	3	spectra_cpu
