# Supplementary material for: Supervised discovery of interpretable gene programs from single-cell data
Source: Nat Biotechnol. 2023 Sep 21;42(7):1084–95. doi: 10.1038/s41587-023-01940-3 (PMC10958532; doi:10.1038/s41587-023-01940-3)
Supplement: Supplementary file 6 — Statistical source data. [file 41587_2023_1940_MOESM6_ESM.xlsx]

## Sheet: a
	0	1	response
JUQ042_AGTGTCAAGTGGAGTC-1	3994.32	2094.54	NE
JUQ066_TATTACCTCCGAGCCA-1	13665.9	2342.36	E
JUQ030_CAGCATAAGCGATTCT-1	-4728.94	3366.33	E
JUQ096_GTGCAGCCATTAGCCA-1	3302.7	3565.48	NE
JUQ033_TTGCGTCCAACTGCTA-1	-8350.87	-9643.65	E
JUQ024_CTACCCACACCTTGTC-1	607.086	3415.81	nan
JUQ031_ACCTTTAAGTGAACGC-1	245.833	-2317.09	E
JUQ070_CGATGGCTCAACACGT-1	-6183.76	7784.85	E
JUQ108_ATCGAGTAGCGATATA-1	5303.92	-503.874	NE
JUQ095_CAGAGAGTCTACTATC-1	-1556.69	9589.22	NE
JUQ061_TCGGTAAAGGCGCTCT-1	-6269.73	362.976	NE
JUQ067_TAAGTGCAGCCCAACC-1	-1436.08	17.2295	nan
JUQ040_GTTACAGCAGTTCCCT-1	-191.932	-2565.91	E
JUQ108_CATCCACGTTCGGCAC-1	-976.317	587.735	NE
JUQ031_TGGCGCACAGGGTACA-1	-6531.15	2817.22	E
JUQ105_GTCAAGTTCTCGCATC-1	873.873	1374.83	NE
JUQ059_ATCCGAACAACTGCTA-1	-2580.07	-6504.22	NE
JUQ027_CTCGGAGTCGCTTAGA-1	-7786.94	7718.11	E
JUQ068_CATCCACGTAGCTCCG-1	2682.85	4294.04	E
JUQ044_CGCTATCGTCGGCTCA-1	3129.59	-2305.48	NE
JUQ080_GATCGCGTCTCTGAGA-1	-10209.3	-18656.2	NE
JUQ066_AGTGAGGGTGGTCCGT-1	14390.4	2636.44	E
JUQ088_AGAATAGGTAGCTAAA-1	-5913.25	-8431.32	NE
JUQ066_CTGCCTATCCAAGTAC-1	12576.4	1080.52	E
JUQ035_GACTAACGTTCATGGT-1	-3106.66	7877.12	NE
JUQ031_CTACACCAGATCTGCT-1	-8483.71	967.595	E
JUQ107_TTTGGTTAGGCACATG-1	-4893.77	5956.95	NE
JUQ066_CTACGTCGTAAATGAC-1	5592.6	1934.33	E
JUQ102_TACTTGTTCTGATACG-1	-11193.4	-19581.7	E
JUQ105_CCTTCCCGTTTGTTGG-1	112.053	-35.248	NE
JUQ057_TCACGAAAGTAACCCT-1	4673	-2624.64	E
JUQ118_AGCAGCCGTTACTGAC-1	-9151.24	5635.94	NE
JUQ024_GGCTCGACAGACGCCT-1	-5404.29	8157.79	nan
JUQ069_ACCAGTAAGCTATGCT-1	6159.36	-3497.11	E
JUQ033_CGTCCATCATCCGGGT-1	798.315	4661.01	E
JUQ105_CAAGGCCCATTAGCCA-1	2363.58	2132.9	NE
JUQ067_TGCGTGGCAGATAATG-1	-4170.47	-11068.9	nan
JUQ052_GACGTGCGTTCCCTTG-1	679.196	5372.4	E
JUQ066_CTACATTGTACCGTTA-1	7858.98	-817.996	E
JUQ096_GATCGATGTACAGACG-1	7733.88	4352.94	NE
JUQ040_GAATAAGTCGGCGCTA-1	-3568.15	-9980.99	E
JUQ027_GACGCGTTCATTGCCC-1	-1333.28	-37.0143	E
JUQ121_TACTTACAGTGCAAGC-1	2262.78	335.41	NE
JUQ042_GTCTCGTGTGTGCGTC-1	4985.27	-1202.89	NE
JUQ027_CAGTCCTTCCTCATTA-1	3533.75	-1487.07	E
JUQ086_GAATGAAGTCCGAACC-1	-92.485	-3463	NE
JUQ027_GGTGCGTCAAGACACG-1	-8024.81	-8351.18	E
JUQ100_GCGCAGTTCCCATTTA-1	-1169.22	2730.15	E
JUQ057_CAAGAAAGTGCGAAAC-1	3597.51	-1101.82	E
JUQ031_TCACAAGGTGGTTTCA-1	-8671.68	1345.88	E
JUQ071_AGTGGGAGTTTGTGTG-1	-3739.49	6787.3	nan
JUQ088_GCCTCTAAGGACACCA-1	-1249.15	6559.64	NE
JUQ069_GGATGTTAGGTGTGGT-1	14214.7	3367.77	E
JUQ027_CGGACACGTGGCTCCA-1	121.347	-2853.68	E
JUQ060_TGACGGCGTGCACTTA-1	1497.78	-3302.65	E
JUQ031_CCGTTCATCCATGCTC-1	-8416	2566.16	E
JUQ036_CACCAGGGTTTGACAC-1	-8616.14	-10419	E
JUQ067_AGCTTGAAGTGAAGTT-1	311.473	-1165.48	nan
JUQ066_CTCGTCACAGTAGAGC-1	10050.1	1238.21	E
JUQ035_GCATACAAGGTAAACT-1	3091.1	9.03805	NE
JUQ033_CATGCCTAGCAGCCTC-1	-3923.18	-5251.71	E
JUQ060_CTACATTTCTCAAACG-1	1602.46	4954.32	E
JUQ070_TAGCCGGTCCATGCTC-1	5605.77	1429.15	E
JUQ073_CGATTGACATTCCTCG-1	3658.2	-2204.74	NE
JUQ069_GATCAGTAGCCCGAAA-1	15418.3	2838.13	E
JUQ069_AACGTTGTCCGATATG-1	-1053.28	-8693.4	E
JUQ046_GTACTTTGTGCAACTT-1	-8064.65	-11076.3	E
JUQ073_TTAGGACGTTTGTGTG-1	2446.07	-4503.67	NE
JUQ105_CAAGATCAGGATCGCA-1	-2172.81	3789.4	NE
JUQ061_GTCACAAGTTACGACT-1	4188.78	4655.81	NE
JUQ046_GGAACTTCATGCGCAC-1	-8099.13	-11139.9	E
JUQ093_AGAGCTTTCGCTTAGA-1	2788.56	2520.38	NE
JUQ056_CCACCTACATTAGCCA-1	-3666.25	914.259	E
JUQ067_AGCCTAAGTACCGGCT-1	-8694.72	-15360.3	nan
JUQ102_GACTACATCAGGTAAA-1	-3239.93	-2932.88	E
JUQ038_TCAGGATTCTGGGCCA-1	-310.381	-1893.19	E
JUQ052_GTGTTAGGTCTCAACA-1	158.254	5344.16	E
JUQ108_AGGGATGTCTCTGCTG-1	2621.76	4895.41	NE
JUQ049_ACCCACTGTACGCTGC-1	-7575.39	-10806	E
JUQ059_CGATCGGCAGCCTATA-1	-262.826	-3833.19	NE
JUQ025_CATTCGCTCCCTTGCA-1	-7405.43	4318.6	nan
JUQ069_ATTACTCGTGTTTGTG-1	7492.9	882.795	E
JUQ092_CATCAAGTCATCGCTC-1	5484.34	2969.34	NE
JUQ033_CCCAGTTCACCGAATT-1	-6575.13	-5424.33	E
JUQ069_ATGCGATAGTGGTAGC-1	2047.76	6300.88	E
JUQ101_CATCAGACATTGGCGC-1	-4369.49	5185.33	E
JUQ031_TCAGATGCAAGCCCAC-1	-5715.92	1268.29	E
JUQ036_ATTACTCCACCTTGTC-1	1456.54	-1880.61	E
JUQ030_GACTACACAGATGGGT-1	-2563.33	-487.906	E
JUQ088_TGACAACTCGTCTGCT-1	3256.55	-68.7479	NE
JUQ042_ACGCCAGGTTACGACT-1	-8304.45	3135.79	NE
JUQ066_TTCTACATCAACTCTT-1	6886.11	5295.98	E
JUQ031_GTGCAGCCATGTCTCC-1	-5304.36	3790.15	E
JUQ026_GATGAAATCATAAAGG-1	-5789.65	2507.82	E
JUQ067_AAACCTGCATAACCTG-1	-4388.37	-11348.9	nan
JUQ052_ACGGGCTGTCGCGGTT-1	3880.39	4085.42	E
JUQ036_CATGCCTAGCGATCCC-1	-5010.75	829.296	E
JUQ097_CTCGTACGTAGATTAG-1	-3637.54	7857.36	NE
JUQ031_CCACTACCAAGAAGAG-1	-9908.78	4984.4	E
JUQ044_AAAGCAACATCTACGA-1	377.121	-5126.51	NE
JUQ024_CGTAGCGGTACCCAAT-1	4130.66	-79.4528	nan
JUQ069_TACGGTAAGCATGGCA-1	13935.5	3506.34	E
JUQ027_TGGGAAGAGAAAGTGG-1	702.251	-1816.41	E
JUQ062_CATGGCGGTAAGTGTA-1	-10446.8	-19135.7	E
JUQ049_AGGTCATTCGCCTGTT-1	-4985.59	1446.4	E
JUQ102_TGGCGCACAAACCTAC-1	4841.96	-1142.49	E
JUQ031_GTCAAGTTCCAGTAGT-1	-6846.95	-8156.02	E
JUQ027_CTCGAAATCCAGTAGT-1	-6695.6	7555.43	E
JUQ025_CTTGGCTAGCAGACTG-1	3617.75	6322.37	nan
JUQ033_TGGCTGGAGCGAGAAA-1	-7102.39	-6958.36	E
JUQ061_TACTTACGTTTGTTTC-1	-8575.26	6706.62	NE
JUQ067_CATGCCTCATATGAGA-1	-4461.6	-8603.04	nan
JUQ067_CAAGGCCAGTCATGCT-1	-4529.6	-9192.19	nan
JUQ031_CCTAGCTTCTTCCTTC-1	-4069.65	4646	E
JUQ039_CCTACCAAGAGTACCG-1	2859.14	-3587.87	NE
JUQ070_TGACTAGGTCGCGTGT-1	4893.04	-2898.16	E
JUQ067_CTCATTAAGTCTCGGC-1	-3903.82	-9408.79	nan
JUQ070_GTGCGGTCATTGGGCC-1	3892.24	-290.408	E
JUQ069_CATTCGCTCCAATGGT-1	14960.4	3029.48	E
JUQ056_GTTCGGGAGCCCAATT-1	2039.91	2986.5	E
JUQ067_TCAATCTTCGGCGCTA-1	631.245	-156.019	nan
JUQ108_CGCGTTTTCCGTTGTC-1	2386.97	7405.13	NE
JUQ066_CCACTACCATACCATG-1	5953.98	-3188.28	E
JUQ069_CCTTCCCTCATTTGGG-1	15537.8	2578.79	E
JUQ053_CATTCGCGTTATCACG-1	1450.09	-1597.3	E
JUQ036_CTTCTCTTCATGGTCA-1	-3308.82	1831.05	E
JUQ026_TTGCCGTGTGCGGTAA-1	-9908.39	6144.76	E
JUQ101_ACTTACTCACCTTGTC-1	4047.12	-3069.6	E
JUQ033_ACCAGTATCCAAGTAC-1	-6920.45	-8627.74	E
JUQ049_AGGGAGTTCTTTACAC-1	-9737.74	-16074.8	E
JUQ066_GCGCAACCATGAGCGA-1	8908.28	-827.075	E
JUQ091_GTGCAGCGTTAGTGGG-1	397.139	7258.7	NE
JUQ033_CGCTATCCAATCGAAA-1	-11250	-19226.3	E
JUQ101_CGTAGGCCATGGTAGG-1	3329.28	-832.164	E
JUQ119_TGCCCTATCTGCGTAA-1	1066.53	-5506.29	NE
JUQ066_CAGTAACAGCTCTCGG-1	4318.96	-1496.85	E
JUQ067_GAATGAAGTATGGTTC-1	-5933.71	-9510.12	nan
JUQ069_TTGTAGGAGAACAACT-1	-115.159	-8283.2	E
JUQ026_CTACACCGTACCTACA-1	1285.26	-738.712	E
JUQ056_CGATGGCTCGCCTGAG-1	1077.63	4597.77	E
JUQ066_TTAGGCACAGATTGCT-1	7728.4	-383.941	E
JUQ039_CCCTCCTAGTCAATAG-1	-3374.14	-126.217	NE
JUQ036_TGTCCCATCAGCTCGG-1	-8748.49	-11158.5	E
JUQ072_CTTAGGACAGTCCTTC-1	3911.29	-428.799	NE
JUQ073_CACAGTAAGGCCCTCA-1	4225.96	-2380.85	NE
JUQ088_AGAGCGACAACACGCC-1	170.96	437.667	NE
JUQ030_TACGGATTCTACTTAC-1	-5286.63	2616.15	E
JUQ069_GGCTCGAGTTGGACCC-1	-2666.33	-9257.03	E
JUQ030_GTTCTCGTCAAAGACA-1	-3768.56	4225.19	E
JUQ031_CCTAAAGTCCCTTGCA-1	-3786.3	-8216.67	E
JUQ059_TCAACGAAGAAACGCC-1	-11121.8	-20350.3	NE
JUQ061_GGCTGGTAGCACAGGT-1	-3101.3	-1864.43	NE
JUQ069_TTGGCAATCAGCAACT-1	-1306.86	-2078.28	E
JUQ067_AAAGCAAAGTGGTAAT-1	-4847.09	-11461.9	nan
JUQ046_TAGCCGGTCCCTTGCA-1	-8254.88	-10958.2	E
JUQ091_GCATGCGAGCTCAACT-1	1289.14	-990.896	NE
JUQ088_GGCCGATTCGCGGATC-1	2066.48	574.543	NE
JUQ049_GGATGTTAGTACGCCC-1	-2268.15	-7145.04	E
JUQ067_TGCGCAGTCTCATTCA-1	-1790.32	-1896.36	nan
JUQ070_GCAGTTAGTACTCTCC-1	3435.36	139.895	E
JUQ088_TCTTCGGTCACCCTCA-1	-9506.98	6306.39	NE
JUQ036_CCAGCGAAGCAGCCTC-1	-9175.04	-10693.7	E
JUQ040_GATCGATGTGACAAAT-1	-10734.8	-20160.2	E
JUQ093_CTAACTTCAGGACGTA-1	-3114.11	3866.63	NE
JUQ066_CTAAGACTCATAGCAC-1	8592.18	-369.883	E
JUQ069_TGAGCCGGTCAGATAA-1	2459.66	6473.11	E
JUQ088_CTTGGCTGTCCCTACT-1	-489.656	-524.024	NE
JUQ091_GTGGGTCCAACTGCGC-1	3176.3	6730.11	NE
JUQ056_CATCGGGAGTAACCCT-1	-1757.59	6694.47	E
JUQ030_AGTAGTCCACGAGGTA-1	-2533.01	-1319.4	E
JUQ027_ATTACTCCATCGATTG-1	-11320.4	-20608.9	E
JUQ073_GGATTACCACAAGCCC-1	346.712	-5443.18	NE
JUQ106_GGCGTGTAGCTCAACT-1	2800.33	2294.85	NE
JUQ105_GACCTGGAGCTGTCTA-1	-617.85	3533.89	NE
JUQ099_CGTTCTGAGCTCCTCT-1	-108.944	-1835.57	E
JUQ036_TACTTGTCAGCGAACA-1	3174.42	-2211.68	E
JUQ100_GAACGGATCGGGAGTA-1	-10195.5	-15477	E
JUQ099_AAGTCTGTCGGATGGA-1	3781.99	1607.07	E
JUQ056_CGTTGGGAGGAGTCTG-1	4600.2	-572.763	E
JUQ033_GAGTCCGTCCTTTCTC-1	-6957.49	-7580.28	E
JUQ091_TGGTTCCAGACAATAC-1	-467.693	-543.185	NE
JUQ107_GCGCGATAGACCCACC-1	5104.9	-2027.14	NE
JUQ066_GGGAATGTCTATCCCG-1	12270.5	3724.61	E
JUQ036_CATGGCGAGAAGATTC-1	-8922.29	-11048.7	E
JUQ101_CGTGTAAAGGGCTCTC-1	5593.99	-3454.35	E
JUQ067_GAAGCAGCAATAGAGT-1	-2350.21	-1999.19	nan
JUQ060_AGCGTATAGAAGATTC-1	-1007.43	8966.79	E
JUQ093_CAAGATCAGGCCCTTG-1	-3731.53	7603.23	NE
JUQ031_GGGCACTAGCCACCTG-1	-8501.66	595.402	E
JUQ069_CCTCTGACAAGAAAGG-1	13122.8	3617.01	E
JUQ036_AAACGGGGTATATGAG-1	-8262.71	-9808.1	E
JUQ096_CCCTCCTCACTCAGGC-1	3772.3	5716.3	NE
JUQ056_CTAGCCTTCGGATGGA-1	2236.33	-864.102	E
JUQ102_TATCTCAGTAGAGCTG-1	3295.81	-220.68	E
JUQ105_AGCGTATTCTTGCCGT-1	-1557.03	9336.04	NE
JUQ101_TATCAGGGTCGGCACT-1	3678.19	2882.84	E
JUQ042_CATCAGACAACTGGCC-1	-239.172	4887.47	NE
JUQ057_ATCGAGTGTACGCACC-1	4737.81	-301.155	E
JUQ102_CCACCTAGTCAGGACA-1	-9702.7	-13245.5	E
JUQ088_TACGGATAGTACGCCC-1	-1111.8	7191.94	NE
JUQ069_TCATTTGAGGGAGTAA-1	15860.3	2606.76	E
JUQ096_ACTGATGCAGGAATGC-1	1677.11	7222.32	NE
JUQ031_CTGCCTAAGACAGGCT-1	-9455.52	5075.79	E
JUQ046_GGGAGATGTCTCTCGT-1	-6877.12	-10387.2	E
JUQ024_TGTGGTATCAAACGGG-1	-8085.58	6594.03	nan
JUQ111_CCACCTATCCTATTCA-1	4956.75	4362.29	NE
JUQ033_GCGCCAATCAGAAATG-1	366.152	-1032.62	E
JUQ100_GGGACCTCACGACGAA-1	-9152.35	-11442.3	E
JUQ056_GACCAATAGACAGGCT-1	-2226.25	5438.69	E
JUQ069_TCAGCAACAGCTGTAT-1	15652.9	2821.11	E
JUQ101_CAGTCCTCACGGTAAG-1	-2008.68	8752.53	E
JUQ053_GCATACAGTCGCGTGT-1	2546.3	584.015	E
JUQ119_AGGGAGTAGATAGGAG-1	6806.53	-1617.8	NE
JUQ111_AGTCTTTGTCCGTGAC-1	1692.11	3448.22	NE
JUQ033_TAGCCGGTCGATCCCT-1	5386.81	968.426	E
JUQ060_TACACGAGTCTGATCA-1	5903.81	2481.54	E
JUQ070_CAGCCGACACAGACAG-1	-7467.66	-8704.14	E
JUQ096_ACCGTAATCGCAAACT-1	4382.57	-2918.49	NE
JUQ040_TCGTAGAGTCTCCCTA-1	-3176.22	-9247.51	E
JUQ067_GTACGTATCGGATGTT-1	-6442.15	-12055.4	nan
JUQ056_TAAGCGTGTCATCGGC-1	-4046.59	4679.12	E
JUQ066_GGATGTTCAAGGACTG-1	10684.3	2301.25	E
JUQ069_GCATACAAGGTGTGGT-1	6661.28	3334.53	E
JUQ119_ACGGCCATCCAAATGC-1	-8037.38	3706.03	NE
JUQ066_GCTTCCAAGATGGGTC-1	11704.1	2116.36	E
JUQ024_CAGCTGGTCTTTACAC-1	-7406.35	6157.16	nan
JUQ066_CTTAACTTCAGGATCT-1	14363.2	2644.17	E
JUQ038_GAATAAGCAGAGTGTG-1	-11769.2	-22550.5	E
JUQ091_CTTCTCTTCCCAACGG-1	6028.17	2431.68	NE
JUQ030_TGAGCATTCTACTCAT-1	-5259.38	1292.45	E
JUQ060_TGACAACAGAAACCTA-1	-3713.88	-6854.57	E
JUQ044_GTGCATAAGATGCGAC-1	3625.4	-52.4341	NE
JUQ069_AAGGCAGTCACTCTTA-1	11938.6	3204.8	E
JUQ033_AGAGCGAGTCCTGCTT-1	-11107.5	-19812.7	E
JUQ057_CTGTTTAGTTGTGGCC-1	-8589.62	-9233.34	E
JUQ030_AAAGCAAAGAATTCCC-1	-4398.21	4093.82	E
JUQ101_TGCGGGTTCTCCGGTT-1	1898.05	1272.11	E
JUQ026_GATCAGTGTGGTAACG-1	465.787	-1509.5	E
JUQ040_GAACATCAGTTGCAGG-1	-10862	-20140.3	E
JUQ095_AAAGATGTCGGAAATA-1	-985.13	10021.1	NE
JUQ096_CACACCTTCACGAAGG-1	6147.63	1470.42	NE
JUQ025_ATGTGTGGTCCATCCT-1	-7188.97	-6944.13	nan
JUQ067_AAAGTAGTCAATCTCT-1	-3849.87	-8810.96	nan
JUQ066_GGAGCAACACTGTCGG-1	14128	2387.51	E
JUQ111_CACATAGAGCGGATCA-1	1604.94	1942.09	NE
JUQ102_GACTACACAGTAGAGC-1	4326.98	1530.19	E
JUQ067_CTGAAGTCACCTCGGA-1	-4442.62	-9651.52	nan
JUQ069_TCGTAGACAGCATACT-1	7549.6	-1363.63	E
JUQ056_CACAGGCCACAGACAG-1	1988.94	1057.45	E
JUQ069_CGACCTTTCTCCAGGG-1	14625.1	2906.92	E
JUQ049_CCGGTAGCAAGCGAGT-1	-4609.27	1787.39	E
JUQ108_TGCGCAGTCTTGTACT-1	8588.43	4520.31	NE
JUQ102_GTTACAGAGACTCGGA-1	-11212.7	-18470.8	E
JUQ052_AATCGGTCAGGACCCT-1	-186.006	4597.79	E
JUQ059_CTCATTATCCGCGGTA-1	-403.414	-3824.41	NE
JUQ101_CGAACATTCCGTAGGC-1	4151.48	422.69	E
JUQ027_CAGTCCTAGATAGCAT-1	-5333.05	8423.31	E
JUQ086_CAACCTCTCCGTTGCT-1	1859.61	1344.27	NE
JUQ056_ACACCAAGTAAACACA-1	12.842	-5078.77	E
JUQ036_GGTGCGTGTCCATCCT-1	-3577.5	-8322.83	E
JUQ073_CGACCTTGTGCATCTA-1	7571.09	4406.97	NE
JUQ032_TTCCCAGAGAGGTTGC-1	-1626.5	5445.53	NE
JUQ100_CGATTGACAATGGATA-1	-10109.3	-14431.3	E
JUQ033_TTTGTCATCTGCCCTA-1	-7158.02	-7503.29	E
JUQ057_CAAGGCCCAGGAATGC-1	-5471.79	4959.84	E
JUQ067_CGAACATAGAAAGTGG-1	-5612.9	-10659.1	nan
JUQ066_CCTACCACAAACGCGA-1	8794.89	351.292	E
JUQ060_CAAGTTGGTGAGGGTT-1	3455.14	2264.67	E
JUQ039_ACGCCGAGTTCCACAA-1	181.576	5256.47	NE
JUQ027_GTATTCTTCATTCACT-1	-8999.28	7047.32	E
JUQ053_TCAGGATCAAAGGAAG-1	-4709.12	6107.12	E
JUQ026_TGAGCCGTCCTTCAAT-1	-2726.44	2271.41	E
JUQ105_TCGTACCAGATGTGGC-1	3217.13	-344.584	NE
JUQ092_GAGGTGATCAGTGTTG-1	3503.33	-2630.43	NE
JUQ107_GGCTCGAGTACCTACA-1	3595.62	-53.5204	NE
JUQ047_TTGCGTCGTTATTCTC-1	-4501.05	3226.81	NE
JUQ096_CCAGCGAAGCAAATCA-1	6489.13	2302.34	NE
JUQ036_GCTCTGTGTCTAAACC-1	1694.42	76.9813	E
JUQ040_GTGGGTCAGTGTTTGC-1	-3179.48	-7249.66	E
JUQ036_GCACTCTGTATCACCA-1	-11550.7	-19798.4	E
JUQ071_TGGGCGTTCCGAATGT-1	-386.2	4975.42	nan
JUQ070_CAGCTGGAGACTAAGT-1	-6888.23	7318.84	E
JUQ088_AACCGCGAGAGCTGCA-1	-7393.77	-9378.36	NE
JUQ091_GATCGATAGAAGGTTT-1	-8518.66	-11631.4	NE
JUQ057_ACTGTCCTCACCCGAG-1	6076.2	2161.61	E
JUQ069_GTGCTTCTCCCTTGTG-1	13899.4	2910.09	E
JUQ102_TGTATTCTCTGCCCTA-1	-9268.47	-11646.7	E
JUQ066_CTGCGGATCCACGTTC-1	8535.42	-283.993	E
JUQ085_AACTCTTCAATTCCTT-1	1618.24	6324.22	NE
JUQ091_CCTACCACAAAGAATC-1	-6763.54	5544.43	NE
JUQ041_GCAGCCATCATGGTCA-1	4819.91	-1807.38	NE
JUQ070_AACACGTCACATGTGT-1	-253.967	4150.67	E
JUQ071_CAAGAAATCTTGCCGT-1	-2845.98	7268.17	nan
JUQ067_GCTCCTACAAGTACCT-1	-6347.36	-10324.8	nan
JUQ027_CTTAGGAAGTACGCCC-1	-7181.83	7773.8	E
JUQ066_CTCTGGTTCTTAGCCC-1	-1781.05	-8607.82	E
JUQ102_CGCTGGATCAGCTCTC-1	-9467.49	-10511.7	E
JUQ066_GGGTTGCAGGAGTACC-1	-1556.34	1195.84	E
JUQ076_GCAGTTAAGGTAGCTG-1	381.434	6445.64	NE
JUQ066_GCACTCTTCAGTGCAT-1	4244.23	-2303.29	E
JUQ071_CACATTTGTACCAGTT-1	-4231.46	6808.7	nan
JUQ024_ATTTCTGCAAGCTGAG-1	-4859.67	8034.73	nan
JUQ031_ACTTTCAAGATAGTCA-1	-4193.17	4602.31	E
JUQ062_TGTTCCGGTCAATGTC-1	2233.93	1737.56	E
JUQ067_GATGAAAAGAGCCTAG-1	-8087.03	-10233.4	nan
JUQ033_CGGCTAGGTGCTGTAT-1	-7896.79	-9941.53	E
JUQ031_GTCACGGGTGAAATCA-1	3146.21	-335.852	E
JUQ027_TATGCCCCACAACGCC-1	-7444.82	7402.52	E
JUQ024_CTCAGAAAGATGGGTC-1	-8090.41	7387.79	nan
JUQ036_AAGCCGCAGAGGTAGA-1	-7796.47	-11128.4	E
JUQ027_ACATGGTCAACGATGG-1	-8435.92	-8788.12	E
JUQ036_TAGCCGGAGGTAAACT-1	-8433.97	-9820.96	E
JUQ102_GACCTGGAGGAGTACC-1	4679.59	3140.24	E
JUQ059_CAAGGCCAGTCCAGGA-1	-2833.88	-8654.25	NE
JUQ053_TGCCCTAGTCCGTTAA-1	-5511.49	-4033.47	E
JUQ073_ACGCCAGAGAGTGAGA-1	3782.35	-2840.32	NE
JUQ025_GAGGTGAAGACCCACC-1	-8296.53	7185.07	nan
JUQ070_TTCTCCTAGTGGGCTA-1	-6567.85	-7733.55	E
JUQ066_CGAGCCACACATGGGA-1	13985.3	2976.61	E
JUQ102_TAAACCGAGCGAGAAA-1	-9803.12	-10921	E
JUQ033_CGTCTACGTGAGTATA-1	106.637	2741.48	E
JUQ057_ACGGAGAGTATCACCA-1	-9898.03	-16066.5	E
JUQ036_TCTGAGACAAGGGTCA-1	-9206.52	-11973.6	E
JUQ066_AAGTCTGCAGGAATGC-1	6504.59	2240	E
JUQ096_ACGGGTCGTTAGATGA-1	5308.18	5400.54	NE
JUQ031_GTAGTCAGTAAGGATT-1	-1016.11	-3275.91	E
JUQ095_AGCATACAGGACTGGT-1	-3419.86	7085.7	NE
JUQ046_CACATAGCAGACGCAA-1	1575.24	4285.85	E
JUQ067_AACCGCGAGTGCGATG-1	-1400.06	3617	nan
JUQ030_ATCTGCCAGTCATGCT-1	-3667.49	2676.72	E
JUQ033_TACACGAAGGCTCATT-1	-8606.24	-11519	E
JUQ101_CGAGCCATCTCGCATC-1	2435.94	-2593.31	E
JUQ024_GACACGCAGTAGTGCG-1	685.978	5176.73	nan
JUQ026_AGAGCTTAGTGTCCCG-1	-10007.7	5900.48	E
JUQ047_TGGGAAGTCATGTCTT-1	-745.244	7711.6	NE
JUQ030_TCAGGTACATTCCTCG-1	-6984.79	1690.29	E
JUQ088_CGTCTACGTCCTAGCG-1	2355.77	5080.37	NE
JUQ073_GACTACAAGCCACGTC-1	2808.96	-4474.47	NE
JUQ073_ACTATCTAGGATGTAT-1	3647.26	-952.681	NE
JUQ067_GACTGCGTCCAAGTAC-1	-6262.5	-10329.4	nan
JUQ039_GGTGCGTGTGGTACAG-1	2376.7	3755.12	NE
JUQ088_CTGCCTAAGCGATATA-1	2247.62	5406.09	NE
JUQ027_GAGTCCGGTATTAGCC-1	-6255.91	-5212.49	E
JUQ124_AAGCCGCCACCTATCC-1	-1026.64	6139.73	NE
JUQ117_TCATTACTCGGTGTTA-1	770.089	-1539.36	NE
JUQ066_TCCACACTCTTATCTG-1	-11382.9	-21901.1	E
JUQ038_GTAGTCACAGCTTAAC-1	-11387.8	-21137.4	E
JUQ047_GACCTGGCATCACGTA-1	2833.88	7280.96	NE
JUQ067_TAGTGGTAGCTAACTC-1	-5334.59	-11303.3	nan
JUQ101_ACGGCCATCACCGGGT-1	2498.37	5210.15	E
JUQ066_AACACGTCACCAGCAC-1	13259.2	831.983	E
JUQ036_CTGTTTAAGAGCTATA-1	1895.13	3841.92	E
JUQ053_TGGTTCCGTATTACCG-1	-4193.11	-8768.84	E
JUQ093_CAGCGACGTAGGGTAC-1	3961.19	-2951.76	NE
JUQ101_AGTGAGGAGAACTGTA-1	6021.41	-1609.74	E
JUQ056_GACACGCAGGAGTTTA-1	2158.36	1911.18	E
JUQ057_CAGCTGGCATTTCACT-1	-4018.04	4820.82	E
JUQ105_AAGACCTCAGCCTTGG-1	-2364.53	8881.92	NE
JUQ050_AGCCTAAGTCTCCACT-1	3858.77	2114.36	NE
JUQ040_TTCGGTCCACGGCGTT-1	-10767.1	-20251.2	E
JUQ120_CTCGTCATCTTTACAC-1	-163.953	3194.17	NE
JUQ030_ATGAGGGGTCTACCTC-1	-4373.05	5237.47	E
JUQ038_TGAAAGAAGATATACG-1	-3200.98	-6492.88	E
JUQ024_CAGAGAGTCAATAAGG-1	3959.09	2372.99	nan
JUQ066_GACTACAAGATGGGTC-1	3209.82	6283.6	E
JUQ106_ATTATCCTCTGTACGA-1	2360.07	7477.43	NE
JUQ040_CATCAAGTCTCTTGAT-1	466.615	-2500.34	E
JUQ049_CATCGAAAGACTGGGT-1	881.204	-1177.52	E
JUQ067_GCACTCTAGAAACGAG-1	1130.51	-1004.93	nan
JUQ100_CTCGGGACAGTCAGCC-1	4182.14	1602.27	E
JUQ046_CTAGTGATCAAGGCTT-1	-8039.33	-8504.61	E
JUQ024_CTCGTACAGTGTCCAT-1	1723.72	5436.94	nan
JUQ069_CTGATAGGTAGTAGTA-1	16026.8	2748.8	E
JUQ096_GTGGGTCCAATGCCAT-1	4277.95	-2111.44	NE
JUQ107_TAGTGGTGTGTTGGGA-1	1434.76	5510.97	NE
JUQ033_TGGCCAGTCGTTTGCC-1	-730.794	-5532.91	E
JUQ030_ATTGGTGTCTTACCTA-1	-9751.97	6551.17	E
JUQ106_GACTAACAGACGACGT-1	3718.58	-3207.96	NE
JUQ063_GTTTCTACATGAACCT-1	-8109.29	-1128.66	NE
JUQ100_CTGTTTAAGTTTCCTT-1	4841.13	1892.25	E
JUQ042_TTTGCGCCACTGTGTA-1	-2789.72	5252.66	NE
JUQ031_CCTATTATCCAAACTG-1	3390.85	2079.36	E
JUQ096_TGAGGGAAGTATCGAA-1	3974.62	4789.38	NE
JUQ027_CGTAGCGTCTGGCGTG-1	-2561.53	7769.98	E
JUQ069_ACCGTAAGTTACGTCA-1	3782.17	4159.41	E
JUQ056_ATTCTACAGGATTCGG-1	818.367	5284.56	E
JUQ088_TACCTTAGTAAGGGCT-1	-4452.17	1275.17	NE
JUQ109_AAGCCGCTCAGCATGT-1	-972.209	9016.09	NE
JUQ035_GCACATAAGATATACG-1	-2973.54	7183.88	NE
JUQ091_GCCTCTACATGAGCGA-1	4441.57	-1117.66	NE
JUQ056_TATCAGGTCGGCCGAT-1	-255.004	-571.652	E
JUQ097_CGCTTCAAGAGCAATT-1	-2317.82	5156.93	NE
JUQ024_GTATTCTCATAGTAAG-1	-4774.72	6295.27	nan
JUQ049_CCTCTGAGTTACCAGT-1	-385.691	-2191.69	E
JUQ024_GCTGCGATCCTTTCGG-1	-2715.63	7184.41	nan
JUQ108_CTGCCTACAACTGCGC-1	3890.28	2598.21	NE
JUQ067_CTGTTTAAGCCAGTTT-1	-5586.88	-3747.35	nan
JUQ053_GGGACCTTCGCTTAGA-1	6299.27	1846.32	E
JUQ088_CAGCTGGGTCCCTACT-1	1482.36	764.356	NE
JUQ073_ACAGCTACAGACTCGC-1	2078.23	-2612.18	NE
JUQ036_CATCAGACAGCGATCC-1	3118.84	-561.464	E
JUQ024_TTGGCAAGTTGGTTTG-1	1237.49	831.636	nan
JUQ067_ACCAGTATCGTAGGTT-1	1724.73	-2904.61	nan
JUQ070_AAGCCGCAGTCGATAA-1	4058.44	-1983.84	E
JUQ040_CGAACATCAAACAACA-1	-8745.7	-9840.76	E
JUQ067_ACGCCGAGTACAGTGG-1	-4565.83	4119.67	nan
JUQ053_TCACGAACAGCTCCGA-1	-5034.41	-2217.46	E
JUQ027_TAAGCGTTCTGATACG-1	3668.51	-408.692	E
JUQ031_ATGCGATAGTTTAGGA-1	188.291	-939.614	E
JUQ066_CAGCCGATCGTGGTCG-1	7241.02	-34.5011	E
JUQ024_AGGTCCGCAGGAATGC-1	-4590.99	4933.66	nan
JUQ033_CTCTGGTCAGGCGATA-1	-370.261	-2906.91	E
JUQ061_CTGCGGAGTCGAATCT-1	-4059.48	2939.89	NE
JUQ031_ATGTGTGCATGGTCAT-1	-8449.78	2534.4	E
JUQ059_CGCCAAGTCCTTTACA-1	-705.873	-4863.4	NE
JUQ069_GGACAAGGTTCTCATT-1	8569.09	234.394	E
JUQ035_GAGTCCGGTAGATTAG-1	-2913.03	5574.58	NE
JUQ042_CCGTTCAAGGGTCGAT-1	4828.23	178.046	NE
JUQ111_CATCGAATCATTGCCC-1	-709.972	4437.41	NE
JUQ031_CAACTAGAGCGACGTA-1	-5748.45	118.914	E
JUQ101_CCACGGACACATGTGT-1	4337.46	-1425.68	E
JUQ056_GGTGCGTTCTGAGTGT-1	2501.87	-650.195	E
JUQ049_TAAACCGCACTAAGTC-1	-2818.54	-7039.46	E
JUQ031_CTGATCCCAAACCTAC-1	-6563.28	1948.88	E
JUQ066_CATATTCCACATGACT-1	14497.7	1796.25	E
JUQ067_GCAGTTACACCACCAG-1	-4360.03	-10029	nan
JUQ046_CGGGTCAGTTGGGACA-1	-4789.66	-5303.88	E
JUQ056_TCGCGTTAGTCTCCTC-1	3079.95	2238.16	E
JUQ056_GAGCAGAAGGACATTA-1	-11115.4	-20608.8	E
JUQ119_CTTTGCGGTCTGATTG-1	5171.63	1440.37	NE
JUQ056_GAGTCCGCATCTATGG-1	3134.73	-426.06	E
JUQ038_CATCAGACAGTAACGG-1	-11575.4	-22269.3	E
JUQ088_TACACGACAAACGTGG-1	518.031	-2269.68	NE
JUQ122_AATCGGTTCTTTAGTC-1	-3436.42	7193.46	NE
JUQ025_TTCGGTCTCCGCAAGC-1	-6639.5	7932.92	nan
JUQ027_TCGGTAAAGCACCGTC-1	-9331.9	3569.19	E
JUQ119_ATGGGAGCACGGCTAC-1	588.082	5376.39	NE
JUQ067_ACTGATGAGCGATCCC-1	-2332.04	2520.51	nan
JUQ056_CTCGAGGCATTTGCTT-1	-1126.78	5401.27	E
JUQ033_CGGCTAGTCATGCTCC-1	-9390.45	-14328.9	E
JUQ027_GAGCAGATCTACTTAC-1	-1433.17	-6529.18	E
JUQ031_CCACGGAAGTTCGATC-1	4209.46	-2535.46	E
JUQ036_AGTGAGGAGTCCAGGA-1	-8607.84	-11448.7	E
JUQ088_ATCCGAAGTACCTACA-1	-3857.02	4617.12	NE
JUQ076_GTCTCGTAGGCCCTTG-1	1009.74	1366.3	NE
JUQ095_TCTTTCCAGACTAAGT-1	-1136.67	10183	NE
JUQ066_ACGGCCATCTACGAGT-1	4030.61	-2407.08	E
JUQ066_CGATGTAGTTCAGACT-1	13838.8	2573.47	E
JUQ066_ACGAGCCAGACATAAC-1	11368.9	2944.81	E
JUQ036_CGGACTGCAGACGCCT-1	4605.71	-636.233	E
JUQ033_CCGTACTAGACGACGT-1	-7163.59	-8043.42	E
JUQ030_ACTGCTCCAAGACGTG-1	-359.547	2530.42	E
JUQ024_GCGAGAAAGCACAGGT-1	-7045.85	4046.86	nan
JUQ031_TAAGCGTTCGAATGGG-1	-7062.72	237.815	E
JUQ096_TCCACACTCTGCAAGT-1	335.125	9445.15	NE
JUQ046_CTCGAAAGTCGTGGCT-1	1456.37	6785.5	E
JUQ069_AACCGCGAGACTGTAA-1	6165.43	2794.4	E
JUQ057_GGACAGAAGGATTCGG-1	-6871.25	4707.12	E
JUQ122_CGCTTCAAGGGTCTCC-1	5284.45	-1239.16	NE
JUQ024_GAGGTGAAGGGTCTCC-1	2230.53	675.822	nan
JUQ066_GGACGTCAGTGATCGG-1	12876.2	3194.66	E
JUQ044_TGTTCCGAGCATCATC-1	5660.02	727.172	NE
JUQ056_GTAGTCATCAACACAC-1	-3514.38	6600.4	E
JUQ066_CTGCTGTGTCACTTCC-1	7074.1	2485.7	E
JUQ069_ACACTGATCCGAATGT-1	1810.83	-520.929	E
JUQ088_TTAACTCCATCCCACT-1	2322.59	860.503	NE
JUQ057_TCAGATGTCTGCAGTA-1	-7073.55	-10082.2	E
JUQ091_CTCACACTCAAGGTAA-1	-1573.51	6098.64	NE
JUQ024_TCGTAGACAGCTGTTA-1	24.7008	464.674	nan
JUQ053_ACATGGTAGGGAACGG-1	1148.86	6102.3	E
JUQ095_CGTGTCTTCTGCTGTC-1	-1366.5	8103.71	NE
JUQ066_GTGCATAAGTGGGATC-1	2846.14	6027.99	E
JUQ091_GAATAAGGTGAAGGCT-1	474.948	-1602.65	NE
JUQ052_TGGGCGTCAACTGGCC-1	5210.95	-808.665	E
JUQ069_GTAGTCATCTTCAACT-1	14254.9	2949.18	E
JUQ042_GCGCAGTAGTGAAGTT-1	-2569.57	6436.98	NE
JUQ101_GTCGGGTAGTACGTAA-1	4783.21	-77.2983	E
JUQ122_ACACCCTGTACATCCA-1	3977.74	-2666.31	NE
JUQ102_CGAACATGTACGAAAT-1	-10438.2	-16030.5	E
JUQ066_CTGATCCGTATAGGGC-1	13425.8	2789.67	E
JUQ078_GACGCGTTCAGAGGTG-1	-4948.42	5392.31	NE
JUQ042_TTCTCAAGTATCACCA-1	1412.5	-1371.39	NE
JUQ070_TGACTTTGTGCGGTAA-1	-8011	-7936.17	E
JUQ066_GCAGTTAGTCATATCG-1	13617.2	1897.23	E
JUQ046_AAGGAGCCACTAGTAC-1	-2238.59	2864.52	E
JUQ060_CACACTCCACTTCGAA-1	3241.22	-1768.94	E
JUQ085_CAAGTTGGTGCACTTA-1	-3947	4357.12	NE
JUQ032_CTCTAATTCACAATGC-1	-2770.86	7503.68	NE
JUQ042_GTCGTAATCAAGGCTT-1	-2528.93	6095.77	NE
JUQ102_CAAGAAACAGCCACCA-1	4252.05	-3087.73	E
JUQ026_GGACAGACACCGGAAA-1	3351.82	1060.16	E
JUQ124_GCATGATGTCGCGTGT-1	-4554.12	7226.29	NE
JUQ065_ACGCCGACACATCTTT-1	4241.38	-1500.87	NE
JUQ105_TGCGGGTCATCGGTTA-1	-2516.15	8841.82	NE
JUQ060_ATTACTCGTACCATCA-1	1932.19	-2747.41	E
JUQ057_ACACTGAGTACTCTCC-1	-273.701	2950.74	E
JUQ027_CTCACACCAACTTGAC-1	-3674.63	2255.62	E
JUQ026_GGGCACTCATAGAAAC-1	-3667.83	3245.4	E
JUQ066_TTCCCAGCATACTCTT-1	13370.2	3044.24	E
JUQ031_GGGAGATAGTGGACGT-1	-8764.26	784.125	E
JUQ036_CTCGTCAAGCGAGAAA-1	-8778.1	-10220	E
JUQ049_ACGGGCTAGAGCCCAA-1	-5142.01	-7824.81	E
JUQ052_TACTCGCTCGCAGGCT-1	-3185.01	5684.64	E
JUQ058_CAGCTAATCCTACAGA-1	-2533.3	938.717	NE
JUQ024_CGTGTAAAGCTGAAAT-1	2105.74	3009.41	nan
JUQ069_GAAATGACACACCGAC-1	14641.9	3199.62	E
JUQ060_GAATGAATCCCTAATT-1	-8109.7	-10603.4	E
JUQ042_CTTTGCGAGATAGTCA-1	5521.67	-1199.58	NE
JUQ088_ATCCACCTCATCTGTT-1	2511.86	820.665	NE
JUQ040_GCCAAATTCGGCGGTT-1	-11685.6	-21881.3	E
JUQ033_CAGTAACCATGGTAGG-1	650.008	1895.68	E
JUQ073_CGTGTCTGTGTTTGGT-1	3028.35	-1686.25	NE
JUQ033_TAAGCGTGTGCAGGTA-1	-3234.07	4918	E
JUQ033_CATCGAAGTAAGTGGC-1	-6286.75	-5149.97	E
JUQ068_AGAGCGAAGCTGCAAG-1	-8313.26	6660.62	E
JUQ053_ATTGGTGTCAGCTCTC-1	-10006.1	5836.48	E
JUQ059_GCGCGATCAGTTTACG-1	-4905.86	-6476.35	NE
JUQ058_TCATTTGAGGATCGCA-1	-1082.37	7584.52	NE
JUQ044_TCACGAATCTTCGAGA-1	3908.63	-1529.39	NE
JUQ105_TAAACCGAGACAGGCT-1	1605.19	-168.427	NE
JUQ044_AACACGTAGCCAGTTT-1	3100.93	68.2779	NE
JUQ024_CTACATTTCGAACTGT-1	-3261.49	6895.16	nan
JUQ102_CCTCAGTTCCTCCTAG-1	5852.82	-4075.77	E
JUQ060_GCCAAATGTAAACACA-1	3264.67	2877.91	E
JUQ042_TGTCCCAAGGCGACAT-1	1687.78	1328.65	NE
JUQ069_ACGATACCATCCCACT-1	6947.25	1124.99	E
JUQ097_CAGAGAGAGTCACGCC-1	-3867.91	7166.08	NE
JUQ031_CGTCCATAGTGAAGTT-1	-5858.32	3236.88	E
JUQ040_TAGAGCTGTAAGCACG-1	-10789	-17749.1	E
JUQ078_CCTTCCCAGCGATAGC-1	-2255.77	7921.24	NE
JUQ031_CAGATCATCGCCATAA-1	-9069.14	2210.96	E
JUQ096_TTGTAGGAGCAAATCA-1	6740.29	-1332.62	NE
JUQ052_CTCGGGAGTCCTCCAT-1	2197.86	3283.62	E
JUQ070_CGAGAAGTCTCGATGA-1	1179.37	148.512	E
JUQ088_AGCTCCTAGAGGGATA-1	1596.83	43.1928	NE
JUQ100_CGCTGGAGTAGAGGAA-1	3072.32	647.66	E
JUQ100_GAGGTGAAGTCTTGCA-1	2821.63	-1325.49	E
JUQ030_GGCGTGTCACCAGCAC-1	1520.49	744.104	E
JUQ038_GAACCTACAATACGCT-1	-2726.61	-5225.89	E
JUQ042_CGTTCTGGTCCGAGTC-1	4667.81	1677.93	NE
JUQ101_CGAGCACAGAGAACAG-1	4298.55	-3722.86	E
JUQ105_CACACCTCACAACGCC-1	-9050.62	5116.43	NE
JUQ093_TTCTCAACACGTAAGG-1	-1478.86	10001.5	NE
JUQ047_AATCGGTAGTCATGCT-1	4361.54	-2573.75	NE
JUQ062_CGTGAGCGTTAAAGTG-1	-4802.14	3351.92	E
JUQ095_CCAGCGATCAGCACAT-1	2157.98	-312.929	NE
JUQ056_CTAAGACGTCTTCTCG-1	-1577.98	3532.04	E
JUQ030_TCACGAACATCACAAC-1	-45.1941	1823.02	E
JUQ101_GCAAACTCAGTATGCT-1	4401.89	-3455.45	E
JUQ025_ATCATCTCACTCAGGC-1	4974.56	671.709	nan
JUQ117_CTTAGGATCAGTTGAC-1	3133.88	2588.53	NE
JUQ053_GGGTTGCTCTAACTTC-1	-7465.64	-7419.57	E
JUQ026_CGGACTGGTTCTGAAC-1	595.074	1089.82	E
JUQ070_TGGCCAGTCTAACCGA-1	3926.5	-3058.6	E
JUQ030_TAGGCATTCTGTCTCG-1	-3152.86	4088.24	E
JUQ101_CTTCTCTAGCAGCGTA-1	-3586.79	6714.84	E
JUQ030_CAGTCCTAGAAGGTGA-1	-4885.51	4894.73	E
JUQ067_CACAGGCGTTCCCGAG-1	-666.78	-5478.32	nan
JUQ027_AGCAGCCTCAACTCTT-1	2773.84	-2986.51	E
JUQ071_GAGGTGACAATGGATA-1	-2198.58	8126.87	nan
JUQ069_GAACGGAAGAGCCCAA-1	4275.82	-2844.89	E
JUQ088_CAAGGCCCACATGACT-1	4358.14	497.83	NE
JUQ053_CATCCACAGGTGCAAC-1	-6150.19	6738.25	E
JUQ096_TTGGAACTCTCTAAGG-1	-185.33	8980.74	NE
JUQ111_AAGACCTTCACTTCAT-1	-10708	-16928.6	NE
JUQ027_TTGCCGTCATATGCTG-1	-6752.24	7717.97	E
JUQ027_TGCTACCTCTTCCTTC-1	-7650.74	3160.58	E
JUQ040_CCAGCGACAATTGCTG-1	340.026	-4780.21	E
JUQ031_GTAGTCAAGCAATATG-1	-7187.72	-7133.67	E
JUQ070_GGACGTCCAATGCCAT-1	-7649	-10000.6	E
JUQ027_CGATGGCTCGTTACGA-1	-9397.71	6681.57	E
JUQ042_CGTGAGCAGGCATGGT-1	-1423.69	7219.56	NE
JUQ070_GACTAACCACTTAAGC-1	1799.17	-1970.65	E
JUQ039_TGAGAGGGTCATTAGC-1	35.7132	-115.442	NE
JUQ031_TACGGATAGTGTTTGC-1	-9447.16	2063.4	E
JUQ102_AGCTCCTCAAGACGTG-1	-10752.4	-17794.7	E
JUQ031_CCTTACGCATCAGTCA-1	519.079	746.634	E
JUQ027_GGACGTCCATATGGTC-1	-8002.58	-11672.1	E
JUQ122_TGGGCGTTCTTCAACT-1	4641.81	1481.52	NE
JUQ033_CGTTGGGAGTCGTTTG-1	-6151.7	-6707.57	E
JUQ024_TGCGGGTTCCTTTCGG-1	2919.39	1609.47	nan
JUQ095_TGCGGGTAGCTCCTTC-1	2235.25	74.7062	NE
JUQ066_GAATGAAAGGAACTGC-1	13437.2	2353.37	E
JUQ067_GGAACTTGTACCAGTT-1	-640.621	-1098.99	nan
JUQ066_GGAATAACACAACGTT-1	8298.78	329.227	E
JUQ027_CCTCAGTAGCCAGTAG-1	-8615.34	-9949.86	E
JUQ107_GCACTCTGTCTCCCTA-1	5708.96	5785.37	NE
JUQ061_CGAGAAGCATGAAGTA-1	-3673.72	-581.864	NE
JUQ066_ACGGAGATCTCCGGTT-1	12193.9	2982.12	E
JUQ066_CTCGGAGGTGATGATA-1	6606.43	4472.12	E
JUQ066_ACTGAGTTCTTCTGGC-1	13644.3	1832.59	E
JUQ069_ACGATACTCACATGCA-1	2969.57	-1385.63	E
JUQ069_GTATCTTCAAGCCTAT-1	6951.65	3232.39	E
JUQ024_GTGTGCGTCACAGGCC-1	2103.1	-1128.9	nan
JUQ031_GTGGGTCGTTAAAGAC-1	-5017.37	2543.76	E
JUQ096_TACAGTGGTGCATCTA-1	209.176	9331.3	NE
JUQ062_CTAGCCTTCCTAGGGC-1	-7986.67	-8084.2	E
JUQ088_CCACCTAAGTAGGTGC-1	-8480.71	2232.39	NE
JUQ033_CTGATCCGTCGATTGT-1	-8128.4	-12331	E
JUQ102_CAGCATATCAGTACGT-1	4773.22	-3743.85	E
JUQ122_CACAAACCACATAACC-1	320.607	7413.43	NE
JUQ070_TACTTGTAGGATCGCA-1	5340.46	245.42	E
JUQ031_TTCTTAGTCAGCACAT-1	-9617.57	2583.56	E
JUQ066_GTATCTTGTCTGGTCG-1	14380.2	2387.55	E
JUQ024_GCCTCTAGTAGAAAGG-1	197.829	4238.39	nan
JUQ069_TGAAAGACAAAGCGGT-1	-1969.73	7686.63	E
JUQ031_GACTGCGGTCCCTTGT-1	1694.8	-1035.66	E
JUQ108_GTCGGGTGTCTTCAAG-1	3661.82	-2809	NE
JUQ031_AGGTCATAGACTAAGT-1	-2802.56	1838.31	E
JUQ036_ATGCGATCAGGTTTCA-1	5482.27	325.164	E
JUQ044_TGGTTAGTCGCACTCT-1	4306.16	-1825.9	NE
JUQ107_GGCGTGTGTTCCACGG-1	3811.1	557.428	NE
JUQ067_TGAGGGAGTTCGTTGA-1	-6577.85	-10889.2	nan
JUQ105_GTTCATTAGCGTTTAC-1	2042.67	-1684.46	NE
JUQ095_AGAGCGATCACTTACT-1	-999.159	8233.2	NE
JUQ036_ACATACGTCCAGATCA-1	2387.85	1444.09	E
JUQ053_TGGCCAGGTCGGCACT-1	-5699.32	-11411.9	E
JUQ024_CAAGATCTCTATGTGG-1	3219.85	3458.19	nan
JUQ060_AGTTGGTGTAAGGATT-1	7381.99	1523.72	E
JUQ067_GTTACAGCACTTCGAA-1	-6102.75	-9606.43	nan
JUQ024_TGGTTAGGTAAGGATT-1	-3482.13	7285.18	nan
JUQ069_TTTGCGCAGGTGCTTT-1	10139.9	1283.13	E
JUQ033_AACCATGCAGTAAGCG-1	-10801.8	-19764.2	E
JUQ070_CACCAGGAGTGACTCT-1	108.365	5921.12	E
JUQ073_CACCTTGCAGCTTCGG-1	-145.885	-4263.19	NE
JUQ060_GGGCATCAGATAGGAG-1	1900.1	-2923.8	E
JUQ024_GTCGGGTTCTTCGAGA-1	-3671.28	7661.74	nan
JUQ027_GATGAAAAGATGGGTC-1	-1439.07	-6051.47	E
JUQ073_ACGATGTAGTATGACA-1	-4218.49	3103.18	NE
JUQ070_TCTCATAAGCTAACTC-1	-5235.88	6824.74	E
JUQ067_GTGCGGTCAGCTGGCT-1	-2423.7	-7129.39	nan
JUQ073_TATCAGGAGGGAACGG-1	4684.34	-2490.83	NE
JUQ033_ACGGGCTTCAAACCGT-1	3434.71	-1214.42	E
JUQ069_CGTGTCTTCTTCGAGA-1	15358.5	2374.78	E
JUQ026_GTTAAGCTCGCAAACT-1	-6436.87	7907.31	E
JUQ069_GCTCTGTAGTCATCCA-1	14674.1	2875	E
JUQ088_ACGGCCAGTCATCCCT-1	-10338	-16902.5	NE
JUQ039_GCGACCAAGGTGGGTT-1	2925.71	-3193.66	NE
JUQ066_AGGCCACCAATCAGAA-1	14774.1	2478.99	E
JUQ031_GCGCGATTCGTCACGG-1	-5221.7	1541.96	E
JUQ066_CCAGCGAGTATCTGCA-1	11396.8	2542.36	E
JUQ120_CGAGCCAGTCATACTG-1	5331.1	-1995.47	NE
JUQ101_TGCCCATGTCAATGTC-1	-3091.2	8186.23	E
JUQ031_ACATGGTAGAAGGACA-1	-9085.53	1460.72	E
JUQ046_GCATGCGTCTTGTACT-1	-7769.53	2654.75	E
JUQ027_TGAGAGGTCCGCGCAA-1	2991.47	-3016.76	E
JUQ066_CGCTATCAGGACACCA-1	8791.72	2220.14	E
JUQ057_CACACCTGTAAATGAC-1	1449.06	7581.5	E
JUQ046_GCTGCTTAGGAGTTGC-1	-9058.4	-9744.88	E
JUQ106_TGGCGCACACTGCCAG-1	-3096.54	7046.88	NE
JUQ096_CTCGGGAGTCACCTAA-1	4426.44	-2328.16	NE
JUQ031_TCAGGTATCAACGCTA-1	-4019.57	4189.49	E
JUQ111_CCCAATCCAGTGAGTG-1	-1340.24	5805.82	NE
JUQ101_GGAACTTGTGTCGCTG-1	2375.02	1777.86	E
JUQ069_GTTCTCGCAACTTGAC-1	14269.9	3013.23	E
JUQ033_GACTACACAGTAAGCG-1	-6159.3	-9395.77	E
JUQ030_GCCTCTAGTAAACACA-1	-4330.26	-2997.2	E
JUQ035_GCTTCCACACAGACTT-1	-4871.22	5545.3	NE
JUQ069_GTAGGCCCAACACGCC-1	4928.18	4932.54	E
JUQ049_TTGACTTGTGCAACGA-1	-44.2015	-899.501	E
JUQ044_CCCAGTTGTTTAGCTG-1	-3198.75	6489.2	NE
JUQ067_CTGAAGTCATACGCTA-1	-4734.09	-10532.4	nan
JUQ101_GTATCTTCAGCTTCGG-1	4934.83	1720.97	E
JUQ088_AATCGGTAGCACCGTC-1	1581.1	1223.65	NE
JUQ073_TGAGCCGGTTAGATGA-1	4967.37	5486.09	NE
JUQ088_TTCTCAAAGTGGTAGC-1	-8898.99	6444.11	NE
JUQ033_AGCTCTCAGTTATCGC-1	-7205.09	-8539.56	E
JUQ105_TGCTGCTTCCAAAGTC-1	1357.48	-1248.38	NE
JUQ064_TGCTGCTCATATACGC-1	10253.5	2954.13	NE
JUQ036_GGCTCGATCTGATTCT-1	-66.4107	-2923.62	E
JUQ027_CCGTTCAGTTCGGGCT-1	-11007.3	-18859.1	E
JUQ042_TTTGGTTGTGTCAATC-1	4514.2	5140.66	NE
JUQ101_ATGTGTGGTAGCCTAT-1	5088.59	1696.93	E
JUQ066_TGACGGCGTACCGCTG-1	7598.13	-235.589	E
JUQ066_AGTGTCACAAGCCGCT-1	6618.47	-2178.96	E
JUQ033_CATCCACCAGTCCTTC-1	-7510.87	-9611.14	E
JUQ102_AAGGTTCTCCTCCTAG-1	5593.03	-2541.24	E
JUQ106_CTCGTCAAGCGTGTCC-1	-1567.94	6769.9	NE
JUQ036_AAGGTTCAGCGATAGC-1	-7734.2	-10483.4	E
JUQ096_CCACGGATCGTTACGA-1	6861.63	2474.9	NE
JUQ102_ATTGGACCATCCTAGA-1	-9698.62	-11957.5	E
JUQ107_TCAGGATTCTTAGAGC-1	4660.59	2220.71	NE
JUQ042_TGGGCGTAGACACGAC-1	5909.9	3402.4	NE
JUQ047_CAGCTGGTCAGAGGTG-1	-1719.57	5037.99	NE
JUQ025_TGCGGGTAGCCACCTG-1	-7872.49	7018.4	nan
JUQ088_ATCACGAAGTGTACCT-1	1122.1	-2682.94	NE
JUQ024_GATCGTAGTCCGAAGA-1	-8459.05	6987.23	nan
JUQ030_TCACGAAAGGAGTTGC-1	-7152.24	1271.48	E
JUQ026_CTGCCTAGTTATCGGT-1	725.737	-1766.4	E
JUQ044_CATGGCGAGAAGGGTA-1	-2589.22	6480.34	NE
JUQ122_ATCCGAACACCTCGGA-1	-5362.66	6618.72	NE
JUQ040_CGACTTCCAGAAGCAC-1	-10526.1	-19978.9	E
JUQ069_CCGGGATTCCTACAGA-1	3853.82	-4395.23	E
JUQ031_TTGTAGGCAAAGTCAA-1	-7251.06	549.164	E
JUQ027_GTTCTCGCAAGTCATC-1	-7679.84	4201.46	E
JUQ069_TTAGTTCAGAGGTTGC-1	10350.2	4352.35	E
JUQ040_TGGCGCACATGGTCAT-1	-10720.8	-20392.6	E
JUQ069_AGCTTGAGTAAACGCG-1	4889.83	-5059.43	E
JUQ066_ACTATCTGTCTAGTCA-1	14465.9	2502.92	E
JUQ101_CATCAAGTCACGACTA-1	4095.4	1310.11	E
JUQ088_CATCGAAAGTGAAGTT-1	-9709.23	-13675.9	NE
JUQ107_GACCAATTCCTTGCCA-1	-48.8797	-5866.02	NE
JUQ060_GTAACTGTCTGAGGGA-1	339.551	5101.85	E
JUQ046_GGAGCAACATTGCGGC-1	-8049.66	-8286.99	E
JUQ046_AACTCCCGTCCTCTTG-1	-8577.61	-9419.49	E
JUQ047_TGCTACCAGATTACCC-1	-825.307	8535.28	NE
JUQ108_AAACGGGCATTGGGCC-1	5592.89	2403.75	NE
JUQ067_CAGATCATCTCTGTCG-1	-6449.54	-12004.6	nan
JUQ025_GACGTGCGTATTACCG-1	-4436.76	-3455.12	nan
JUQ060_CATATGGTCTACCAGA-1	-953.647	-5404.42	E
JUQ035_GCATACATCGTTTGCC-1	1591.61	-21.0587	NE
JUQ036_TGTGGTAGTCTCCACT-1	4452.24	318.851	E
JUQ067_CGTTGGGCACTTAACG-1	-4419.44	-8406.27	nan
JUQ030_AAAGATGCACCTCGGA-1	-3818.48	2108.4	E
JUQ070_CTGGTCTTCTTGTCAT-1	3095.69	-614.141	E
JUQ069_CGATTGACAAACGTGG-1	7166.11	1813.23	E
JUQ026_ACGAGGACACATCCAA-1	-8697.17	7002.05	E
JUQ102_GCATGCGAGAGTAAGG-1	2799.1	7219.89	E
JUQ106_GCTTGAATCGTTACAG-1	4427.4	4379.31	NE
JUQ066_AACTCAGAGCAGATCG-1	7165.77	-2213.32	E
JUQ121_GACCAATAGTCTTGCA-1	-3601.15	6742.83	NE
JUQ119_CTCTACGCAAACTGTC-1	-6909.88	4346.95	NE
JUQ032_TCGAGGCTCTTGTCAT-1	-2825.06	6524.55	NE
JUQ060_ACACCAATCTTCTGGC-1	3667.04	4561.61	E
JUQ040_ACCCACTCACGGACAA-1	-3783.18	-10007	E
JUQ050_ATAAGAGTCGGATGTT-1	-4036.41	7452.75	NE
JUQ066_CGGAGTCAGTGGAGAA-1	14392.5	2221.07	E
JUQ031_AGCCTAAAGTCGCCGT-1	-2114.15	-629.643	E
JUQ071_TTAGTTCGTACGCTGC-1	-1251.86	6064.73	nan
JUQ031_CAAGTTGAGTAATCCC-1	-6772.51	246.366	E
JUQ036_CAGCAGCGTGTGTGCC-1	-8954.02	-10561.8	E
JUQ070_ACCAGTACAATGGATA-1	2504.88	959.35	E
JUQ027_GGTGAAGAGCTGGAAC-1	-10904.9	-19022.1	E
JUQ102_TATCTCACAATACGCT-1	-2872.86	-8130.57	E
JUQ102_TCAGATGCACTGCCAG-1	-10214.2	-14161.1	E
JUQ102_CGTAGCGCAGTAGAGC-1	80.5729	2536.49	E
JUQ066_TACTCGCAGTACATGA-1	14718.3	2417.01	E
JUQ067_AACTCAGAGTTATCGC-1	-3306.06	-2454	nan
JUQ067_AGGTCCGGTCCAGTAT-1	-6231.39	-10034.8	nan
JUQ059_CAACTAGGTGGCGAAT-1	1100.02	-4503.06	NE
JUQ067_CGATTGAAGTTAACGA-1	-4834.5	-11525.7	nan
JUQ030_CTTAACTTCTTCAACT-1	-2752.97	3751.43	E
JUQ069_GCGAGAAAGGCCCTCA-1	7042.95	592.706	E
JUQ046_GAGTCCGGTGATGCCC-1	-8058.34	-8969.27	E
JUQ027_GTCATTTTCCCAAGAT-1	-4329.78	5434.13	E
JUQ030_TCGTACCAGCACAGGT-1	-7182.34	1431.6	E
JUQ024_GATCGTAAGGTACTCT-1	2664.46	2607.15	nan
JUQ096_GGGTCTGAGCCGGTAA-1	-130.195	8883.29	NE
JUQ025_AGCGGTCTCTTGCCGT-1	4389.27	1711.37	nan
JUQ101_GCTGCAGTCGGCGCAT-1	4047.71	-968.581	E
JUQ112_GTACTTTGTGAGGGTT-1	-2040.22	4205.68	NE
JUQ112_TAGTTGGAGCTCAACT-1	1814.12	6051.13	NE
JUQ032_CTTAACTCATGCCACG-1	-2719.55	6252.92	NE
JUQ096_TCAGGTAGTTGGTAAA-1	222.53	9497.11	NE
JUQ088_TAGACCAGTACATCCA-1	-10124.7	-19143.4	NE
JUQ102_AGAGCTTGTACCATCA-1	-10237.8	-14979	E
JUQ091_GATCGTAGTGTAACGG-1	1630.89	6467.36	NE
JUQ026_TTGTAGGAGAAAGTGG-1	-1006.71	-5206.68	E
JUQ056_AAATGCCGTGACAAAT-1	-6332.82	-10857.3	E
JUQ027_CTACCCAGTATAGTAG-1	-11418.7	-20233	E
JUQ108_GATCGTACAATCTGCA-1	5846.36	2414.32	NE
JUQ108_CATCGGGGTCTCACCT-1	3278.67	60.0113	NE
JUQ063_AGTAGTCCATTCCTGC-1	757.692	-3760.92	NE
JUQ057_CAGCCGATCGCATGAT-1	-4671.36	3871.61	E
JUQ040_AGAATAGGTTCCCTTG-1	-10742.2	-20111	E
JUQ040_TAAGTGCCATGGTAGG-1	-5224.34	-8073.51	E
JUQ053_AGCATACCAGGTCTCG-1	-6789.5	-6399.86	E
JUQ067_CCACGGAAGTCCCACG-1	1563.1	-1401.54	nan
JUQ067_GGATGTTGTTAAAGTG-1	-4945.36	-11872	nan
JUQ033_CAGTCCTGTACAGTGG-1	-4915.43	-7990.7	E
JUQ067_GATTCAGTCTCGCATC-1	-81.3637	-4337.69	nan
JUQ066_CCACCTACATTGGTAC-1	8251.83	-109.2	E
JUQ031_AGCCTAAGTAGCGATG-1	-7070.55	-721.894	E
JUQ027_TGCTACCAGTTGCAGG-1	279.746	5961.87	E
JUQ031_AACTTTCCAAACCTAC-1	793.131	-1399.19	E
JUQ066_TACAGTGTCTATCCCG-1	7709.31	-1010.53	E
JUQ106_TCAGATGTCTGCCAGG-1	4719.68	3329.75	NE
JUQ039_TAGTTGGAGCACAGGT-1	4717.76	-1081.6	NE
JUQ033_AGCTCTCCATGCATGT-1	-8891.36	-11814.9	E
JUQ062_TCTTCGGGTAGGCATG-1	-3288.63	-5152.73	E
JUQ038_GCAGTTAAGGGTATCG-1	-11843.1	-22642.7	E
JUQ031_CACTCCACACACAGAG-1	-5299.33	4487.24	E
JUQ068_TTGTAGGCATGGTAGG-1	-11348	-20045.8	E
JUQ073_CGCGGTACAACACGCC-1	-6008.42	-7483.35	NE
JUQ036_ATGGGAGTCGCCAGCA-1	-7477.06	-11417.5	E
JUQ040_AGTCTTTTCACTGGGC-1	-4245.61	-7295.89	E
JUQ099_GTTCATTGTTGGTAAA-1	3635.49	1592.12	E
JUQ101_ACACCAAGTTCCATGA-1	4522.23	-427.817	E
JUQ069_CACCTTGTCCGCATCT-1	14043.7	1875.99	E
JUQ031_TTAACTCTCAGGCAAG-1	3367.71	-389.645	E
JUQ033_CCTTCGAAGGAGTACC-1	1238.38	-3447.81	E
JUQ030_TTCGAAGCATCCTTGC-1	979.796	7146.76	E
JUQ031_CTCCTAGGTAGGCATG-1	-7495.73	7706.92	E
JUQ066_TACACGAGTACTTGAC-1	8320.49	327.275	E
JUQ033_GCATACACAAGTCATC-1	1834.95	5194.96	E
JUQ105_CGATTGATCGTGACAT-1	-7084.09	2323.82	NE
JUQ030_ATGGGAGAGTGCTGCC-1	-3339.4	4165.62	E
JUQ053_GCGCAACTCTCTTGAT-1	4162.8	1996.29	E
JUQ024_GACGTTAAGCTGCGAA-1	-6452.15	7023.95	nan
JUQ106_GCGGGTTGTTAAGAAC-1	1648.9	4907.68	NE
JUQ042_GTCGGGTGTGTGTGCC-1	-2129.41	6778.55	NE
JUQ088_CCTACCATCGTCTGCT-1	-2020.84	3991.96	NE
JUQ033_GAAATGAAGGCTCTTA-1	-4001.61	3488.18	E
JUQ067_TCGAGGCCATGCAATC-1	-5780.17	-10782.1	nan
JUQ060_GTGCGGTCAAGGTTCT-1	3434.02	1841.28	E
JUQ030_AGATCTGTCATGCTCC-1	1939.72	3255.04	E
JUQ092_GTCATTTTCCCAGGTG-1	5115.65	-1156.95	NE
JUQ042_GGAAAGCAGATGGCGT-1	3729.11	7161.71	NE
JUQ025_AAACGGGGTAGTAGTA-1	-7508.3	7230.21	nan
JUQ067_TGAAAGATCAGGCAAG-1	-2863.7	1465.16	nan
JUQ088_CAAGAAAGTGATGTCT-1	-1536.57	4815.25	NE
JUQ027_GCATGCGGTCTGGTCG-1	-496.91	-2591.64	E
JUQ031_CGCGTTTTCTGTGCAA-1	-6814.61	1360.15	E
JUQ027_CAACCTCCATCTCCCA-1	-8956.69	-8671.34	E
JUQ067_GCTGGGTTCGGTCTAA-1	-3409.5	-2218	nan
JUQ030_ACGATACCAGTAAGAT-1	-3585.49	5077.83	E
JUQ088_CTGCTGTGTCGGGTCT-1	-5695.71	7545.85	NE
JUQ057_GTCATTTGTTATCACG-1	-4568.5	-2742.31	E
JUQ056_CGAACATGTGTTTGGT-1	3467.53	874.856	E
JUQ096_GGGTTGCAGAACAATC-1	9653.15	3498.14	NE
JUQ049_TTAGGACGTTGCCTCT-1	-1062.55	-5189.48	E
JUQ118_AAAGATGTCGGATGGA-1	-760.1	7782.59	NE
JUQ060_ATCTACTGTAGCGTCC-1	-7337.24	-4779.03	E
JUQ030_GCGCAACGTAAATGAC-1	2331.03	-2667.59	E
JUQ030_CGTCAGGAGTGGGATC-1	-5055.02	1780.44	E
JUQ070_GCTTCCATCTTCTGGC-1	2434.94	-3010.11	E
JUQ101_CCGGTAGTCAAGCCTA-1	1195.1	459.983	E
JUQ067_CGTCTACGTATATGAG-1	-5962.25	-11091	nan
JUQ041_CGAATGTGTCATTAGC-1	2894.51	-2605.02	NE
JUQ030_TTTCCTCAGTAGGCCA-1	-6275	990.865	E
JUQ067_CTAGAGTTCCGCTGTT-1	-2064.44	-7295.52	nan
JUQ101_TGTGTTTGTGGTTTCA-1	5986.35	-2152.3	E
JUQ119_AGTGGGACAATCTGCA-1	1876.24	-1358.07	NE
JUQ027_CCTAGCTGTATATCCG-1	-2704.42	-2106.3	E
JUQ080_ACACCCTGTCGAACAG-1	-3706.32	6607.79	NE
JUQ069_AGTGGGAGTACTCTCC-1	7613.96	-1576.7	E
JUQ033_AACACGTGTAGTGAAT-1	-6586.72	-6777.06	E
JUQ067_CGTCTACAGAAGGTGA-1	-3905.28	-9288.33	nan
JUQ060_GGCGACTGTGCGCTTG-1	-7439.97	-8039.96	E
JUQ069_TGGCTGGGTCCGAAGA-1	12921.8	3046.42	E
JUQ066_GCAAACTAGTCGATAA-1	7480.37	-852.217	E
JUQ036_CGTTGGGGTTGAGTTC-1	-8505.04	-11360.6	E
JUQ121_ACTGAGTGTCTCATCC-1	1744.35	865.553	NE
JUQ030_TAGGCATAGGTGCAAC-1	-6020.54	1583.89	E
JUQ036_CATCAAGTCGTGACAT-1	3296.18	-1595.22	E
JUQ027_GCTGGGTAGTCTCGGC-1	-2419.65	123.93	E
JUQ046_CAAGGCCTCAGGCGAA-1	-10765.9	-18340.4	E
JUQ033_GGCTGGTTCAGCACAT-1	-7619.89	-10260.5	E
JUQ062_CTAAGACAGCTAACTC-1	-4077.88	-6939.87	E
JUQ067_GAATAAGGTTAGGGTG-1	-1358.99	8690.1	nan
JUQ060_GCTCCTAAGAGGTTGC-1	384.797	7378.9	E
JUQ027_CTAGCCTTCTTGTCAT-1	1928.49	-3793.41	E
JUQ102_AAAGATGAGGTCGGAT-1	5139.7	-3402.45	E
JUQ027_CAAGTTGAGGACATTA-1	-2041.52	-1851.1	E
JUQ070_GTAGTCATCAATCACG-1	2609.73	-2905.5	E
JUQ031_TCACGAATCAACTCTT-1	-6334.34	273.068	E
JUQ065_AGGTCATAGGATTCGG-1	-4840.58	125.484	NE
JUQ111_ACGGCCATCATGTCTT-1	4553.54	-1128.62	NE
JUQ103_AGCGTCGCAGCCACCA-1	2261.96	-1515.36	NE
JUQ030_CTCGGGATCTGGTATG-1	-7697	2021.19	E
JUQ102_CATCAGAGTTCCCGAG-1	-1835.02	-2326.42	E
JUQ066_GGACAGATCCTTAATC-1	7521.89	-712.631	E
JUQ024_CGTGAGCTCAGAGACG-1	-1551.97	8323.71	nan
JUQ049_GAAACTCGTTAAAGAC-1	-9018.12	-10334.4	E
JUQ068_CATATGGAGCTTTGGT-1	745.088	1454.81	E
JUQ042_TACGGGCGTAAGGGAA-1	7923.48	5266.53	NE
JUQ069_AGGTCATTCCGCAGTG-1	3041.27	6224.89	E
JUQ032_TTTACTGAGCACAGGT-1	-4742.14	5380.25	NE
JUQ066_TGGCGCATCACCTTAT-1	12143	2734.24	E
JUQ091_AAGTCTGCAGATCTGT-1	3634.84	6588.41	NE
JUQ067_GGAACTTGTAGCGCAA-1	-6115.84	-11367.1	nan
JUQ068_CAAGTTGGTGATAAAC-1	1228.2	-190.881	E
JUQ119_TGTGGTAGTCACAAGG-1	-2812.31	3811.91	NE
JUQ108_CACACTCGTTGGTAAA-1	4982.08	2000.7	NE
JUQ040_GACGGCTGTTGCCTCT-1	1054.35	-1869.06	E
JUQ030_CTGTGCTTCTCCAGGG-1	-4090.86	3215.41	E
JUQ046_CATGCCTCAGCCAATT-1	-705.887	387.456	E
JUQ033_GGCGTGTCAGCCAATT-1	-6555.03	-8755.71	E
JUQ036_TTATGCTCAAGGTTCT-1	3100.87	6785.23	E
JUQ033_TATTACCGTTCCGGCA-1	-7510.74	-11326.4	E
JUQ030_CTGGTCTTCCTTGCCA-1	-4481.84	4795.15	E
JUQ040_GAGGTGACAAGGACTG-1	-3869.26	-9640.75	E
JUQ066_CGGCTAGGTAAGTTCC-1	13083.2	2474.28	E
JUQ120_AGATTGCCAAGTTGTC-1	5168.74	-1930.54	NE
JUQ102_ACCAGTACATCCGGGT-1	4736.5	-2141.19	E
JUQ062_CCGTACTAGTAGCCGA-1	3315.82	-2790.16	E
JUQ067_CACCAGGAGTGTCTCA-1	2672.56	-3076.29	nan
JUQ060_CGTAGCGTCGCCTGTT-1	-1127.44	6954.81	E
JUQ038_GACTAACTCGCCGTGA-1	-7627.26	-13928.6	E
JUQ031_CACCTTGTCAGAGGTG-1	-6564.07	3735.4	E
JUQ066_TCTCTAAGTGATGATA-1	2803.55	6036.9	E
JUQ033_TTTACTGTCGTGACAT-1	-2094.51	615.378	E
JUQ050_CAAGTTGGTGACGCCT-1	2770.56	792.5	NE
JUQ031_TCAATCTTCAGCTCGG-1	-7753.14	2900.01	E
JUQ031_CATATTCTCACCCTCA-1	-6605.38	-642.172	E
JUQ088_CCATTCGGTGGTCCGT-1	1675.06	-3160.93	NE
JUQ067_GGACAGACATATGCTG-1	-3220.29	4796.1	nan
JUQ093_ACGAGGACAATGTTGC-1	-3681	5601.12	NE
JUQ066_GCAGCCACAGATGGCA-1	5970.67	-2507.21	E
JUQ066_CAAGTTGAGACCCACC-1	13601.9	2270.59	E
JUQ044_CCATTCGAGTGCCAGA-1	2711.36	4427.5	NE
JUQ057_GAACGGAAGAGGGCTT-1	553.938	7204.13	E
JUQ024_ATGTGTGGTAGCTTGT-1	3911.46	1050.3	nan
JUQ031_TTCGGTCTCAGCATGT-1	-2781.13	6754.98	E
JUQ044_CGAATGTAGGAACTGC-1	3994.62	2208.39	NE
JUQ053_CATATGGGTCGTCTTC-1	3077.59	82.5169	E
JUQ066_TACTCGCTCTAGAGTC-1	-1040.25	-4153.45	E
JUQ088_CATGACACAAGTTGTC-1	2150.36	4768.62	NE
JUQ042_CTTAGGAGTCTAAACC-1	4986.32	-1723.73	NE
JUQ111_AAGTCTGGTGAAGGCT-1	-1543.18	9062.29	NE
JUQ067_TGGCGCAGTCATCGGC-1	-4512.58	-9519.69	nan
JUQ069_CGAGCCATCGGATGTT-1	9078.24	2417.15	E
JUQ120_CGTAGCGAGCGATTCT-1	5664.01	-430.99	NE
JUQ066_GGGAATGAGTCAAGGC-1	8803.03	1783.34	E
JUQ027_CGTCACTGTAAGGATT-1	-3298.92	4751.96	E
JUQ031_TTGGAACGTAATAGCA-1	-565.461	2249.66	E
JUQ039_AAAGTAGTCACCGTAA-1	5519.5	673.333	NE
JUQ027_CGTTAGACAATGGAAT-1	3529.25	-2568.03	E
JUQ056_ACTATCTGTCACTTCC-1	-1587.82	5267.8	E
JUQ070_TTGAACGCACTGTTAG-1	-1970.58	6507.73	E
JUQ031_TATCAGGCACAAGACG-1	-6538.46	-8298.87	E
JUQ046_CGTGTCTTCATATCGG-1	-7733.33	-7075.82	E
JUQ102_AACCATGAGAACTGTA-1	-9620.38	-11290.5	E
JUQ067_ACTGAGTTCCCAGGTG-1	-3563.13	-136.635	nan
JUQ024_TTAGTTCGTTGATTCG-1	-1735.27	4008.28	nan
JUQ111_TTAGGACAGTGGGATC-1	191.824	5373.61	NE
JUQ069_TCTATTGAGGACAGAA-1	6113.81	-3412.53	E
JUQ066_TGGGCGTTCCTTAATC-1	8940.05	1474.56	E
JUQ036_TGAGGGAAGTTAAGTG-1	1712.4	-2728.2	E
JUQ073_CTAGCCTTCTGCCAGG-1	-6477	-10965.1	NE
JUQ090_GTGCGGTTCGGCGCTA-1	4316.49	-357.36	NE
JUQ066_CTCCTAGTCAAGGCTT-1	4059.44	5080.12	E
JUQ108_CGGAGCTTCTGCTGTC-1	1730.03	3038.21	NE
JUQ069_CTGTTTACACCAGATT-1	15277.9	2973.39	E
JUQ100_TGACTAGAGTCGAGTG-1	-9018.42	-9679.4	E
JUQ107_TACTTGTCAGGTCCAC-1	4518.22	-1391.17	NE
JUQ024_ACGCCGACAGTACACT-1	1277.58	4077.88	nan
JUQ101_AAGGTTCGTTACTGAC-1	-3978.83	7560.95	E
JUQ119_TTAGGCAGTCCATGAT-1	3368.44	571.933	NE
JUQ069_AACCATGTCGATAGAA-1	15210.7	2833.11	E
JUQ061_GATGAAAAGAGTACCG-1	-1648.77	2634.31	NE
JUQ031_CGTAGGCGTACCGTTA-1	-2035.97	6207.59	E
JUQ031_AGGGTGATCTTGCCGT-1	3452.59	-1447.17	E
JUQ024_GCAGCCAGTTAGAACA-1	-8572	7031.97	nan
JUQ039_TCCACACGTTCTCATT-1	2427.4	2220.83	NE
JUQ069_AAAGATGTCAGCACAT-1	15590.3	2483.33	E
JUQ033_ACATGGTTCTCGTATT-1	-7414.43	-7730.21	E
JUQ066_GGAATAACACGGTTTA-1	6713.6	-305.392	E
JUQ057_CCAGCGACATCTCGCT-1	1927	765.657	E
JUQ058_CCTAGCTGTCCGAACC-1	-4004.29	-304.138	NE
JUQ040_ACTTACTCAGCCAATT-1	-3305.57	-9880.45	E
JUQ096_CAAGGCCTCTTTACAC-1	6925.98	819.25	NE
JUQ031_ATGTGTGAGCTTCGCG-1	-7235.14	320.408	E
JUQ067_CCACGGACAGCGAACA-1	-5901.66	-10178.1	nan
JUQ066_TTGTAGGTCTCTGTCG-1	2938.23	2929.65	E
JUQ085_CCTAGCTAGAGACTAT-1	4893.32	-2484.34	NE
JUQ111_CTGTTTATCACTCTTA-1	4977.09	-3259.05	NE
JUQ046_TGCCCTATCCTGCTTG-1	-1273.58	8358.5	E
JUQ066_AAAGATGAGCACACAG-1	7543.39	791.843	E
JUQ067_AGAGCGACATGTCTCC-1	-8146.34	-10374.8	nan
JUQ060_AGCGGTCTCCAAACTG-1	-5803.02	-7432.75	E
JUQ060_CGTCTACCAAGCGTAG-1	3816	3565.72	E
JUQ026_ACCCACTCAATGAAAC-1	1443.02	-322.569	E
JUQ067_CTCAGAAGTGATAAAC-1	-11253	-18788.5	nan
JUQ056_CTGCCTATCATTGCGA-1	4123.75	-4481.92	E
JUQ067_GAGTCCGCAATGACCT-1	2521.69	-1612.64	nan
JUQ049_CAGAATCGTCTTGATG-1	-3834.96	-8199.11	E
JUQ067_CGACCTTAGACTTTCG-1	-11069.4	-20104.6	nan
JUQ024_TGCTGCTAGACGCTTT-1	-704.488	4586.29	nan
JUQ060_CCAGCGAAGTCGTTTG-1	4400.52	-740.403	E
JUQ069_GTAACTGTCGGCATCG-1	7891.27	-1067.97	E
JUQ121_GTGTTAGAGACTTTCG-1	2599.61	-1043.62	NE
JUQ060_TTAGGACTCCTCAACC-1	1640.21	4096.26	E
JUQ047_TTGACTTCAATCTGCA-1	-3979.43	7788.19	NE
JUQ066_GCTGCAGCACCAGTTA-1	14731.4	1690.5	E
JUQ093_AACACGTGTAGGGACT-1	-4580.85	7068.12	NE
JUQ102_TTTCCTCGTATAGGGC-1	936.868	-452.479	E
JUQ062_GACACGCGTCGATTGT-1	-6533.56	-6965.14	E
JUQ031_GCGCGATGTGTGCGTC-1	-8741.11	527.97	E
JUQ095_TTGGAACGTACATGTC-1	-1788.31	9269.88	NE
JUQ024_AACTCTTAGCCTATGT-1	1932.86	4369.86	nan
JUQ066_TCAATCTGTGCCTGTG-1	7966	4114.62	E
JUQ060_GCATGTATCTCGATGA-1	2572.98	-1868.96	E
JUQ067_ACGGAGACATGGGACA-1	-1738.31	-6426.45	nan
JUQ040_TACACGAAGATCGGGT-1	-3181.89	-8009.66	E
JUQ066_TAAGTGCGTAGGCTGA-1	720.58	-4377.53	E
JUQ052_GTACTTTTCCAAGCCG-1	2270.91	4223.01	E
JUQ104_ACGCCGAAGATCCGAG-1	4658.21	-2516.4	NE
JUQ039_AGGTCATTCACAACGT-1	4344.36	2521.79	NE
JUQ061_TACTCGCCAATGGTCT-1	5706.68	3436.82	NE
JUQ086_CCGGGATAGACTCGGA-1	1637.12	-4507.44	NE
JUQ069_AAGGCAGCACGTAAGG-1	5918.14	-2644.31	E
JUQ036_GACGGCTCAGTGAGTG-1	-1690.12	2239.33	E
JUQ069_CGCCAAGTCGGCCGAT-1	14628.8	2721.19	E
JUQ101_GACCAATGTCTTGTCC-1	-5150.9	4164.88	E
JUQ093_CAAGTTGGTTCGGGCT-1	-3074.82	-5938.51	NE
JUQ060_AGACGTTAGCGCTTAT-1	-6942.26	-6574.4	E
JUQ120_CATGCCTTCACCATAG-1	2461.51	-3894.28	NE
JUQ107_TAAGCGTCACAGAGGT-1	5118.01	-1020.12	NE
JUQ053_GACTAACTCTAACGGT-1	-10964.8	-20673.1	E
JUQ027_TTTGGTTTCGAACTGT-1	279.538	-4404.03	E
JUQ091_TTTGCGCTCTGTTGAG-1	3310.01	5908.08	NE
JUQ091_TGCGTGGTCGGAAACG-1	990.162	3365.67	NE
JUQ070_CTGAAGTAGCAGCGTA-1	1762.12	-2019.29	E
JUQ069_TTATGCTAGAGGTAGA-1	14332.5	3266	E
JUQ044_CTAGCCTTCCTGCTTG-1	258.769	5106	NE
JUQ069_CGCCAAGTCTAACTGG-1	5665.66	5090.76	E
JUQ101_ATCCGAATCCCAAGAT-1	3891.09	2453.34	E
JUQ060_ACCAGTATCACTGGGC-1	2434.25	609.496	E
JUQ027_TGCACCTCAATGGTCT-1	2510.45	-3888.93	E
JUQ102_CAACCAAAGGACTGGT-1	3986.03	-4650.81	E
JUQ067_TAAGTGCGTTTGACTG-1	-599.383	1955.85	nan
JUQ036_CGAATGTCAGGTCGTC-1	-8791.47	-10385.8	E
JUQ102_TGGTTAGGTCGAAAGC-1	4613.76	-4347.67	E
JUQ069_GAAGCAGTCAGTACGT-1	-1634.56	-8764.82	E
JUQ088_TCGTACCTCACAACGT-1	1903.55	7021.09	NE
JUQ033_GCATACAAGCATCATC-1	-8534.56	-12238.5	E
JUQ042_TGAGCATGTTATCCGA-1	4807.63	662.493	NE
JUQ097_TAGTTGGAGTGTACTC-1	-3839.52	8036.19	NE
JUQ027_CCTACCATCTCTAGGA-1	668.29	-614.965	E
JUQ066_TCATTTGAGCCACTAT-1	5894.92	3807.23	E
JUQ031_ACGAGGATCGAATCCA-1	-6328	1626.88	E
JUQ067_CACAGTATCGGAAACG-1	-6299.99	-10723.2	nan
JUQ027_TGTTCCGTCCTGCTTG-1	-6152.94	8222.44	E
JUQ086_GATCGCGCACTCGACG-1	3540.39	-1723.94	NE
JUQ054_CTCTACGCAACTGGCC-1	-2914.13	4795.55	NE
JUQ102_GAGTCCGAGAGCTGGT-1	1477.36	3096.08	E
JUQ040_CATCCACTCCCTAATT-1	-4236.77	-3440.25	E
JUQ069_AACTCCCAGAGAACAG-1	182.201	5587.34	E
JUQ031_GTCACGGGTTCTCATT-1	747.798	1093.17	E
JUQ024_GATCGCGAGTTGAGTA-1	-6744.1	6843.57	nan
JUQ105_TCCCGATTCCGAACGC-1	4561.23	-979.754	NE
JUQ031_TCATTTGAGTAGTGCG-1	-5183.59	281.282	E
JUQ031_GGCAATTAGATATACG-1	4166.36	-591.359	E
JUQ067_TGAGCATAGACTTGAA-1	-4419.18	-10216.7	nan
JUQ100_CACATAGCACATGACT-1	-4893	3624.98	E
JUQ111_GTTCTCGGTACAGTTC-1	-10153	-18029.7	NE
JUQ066_GGACAGACATACTACG-1	7609.18	1274.46	E
JUQ027_AATCCAGTCCGCGTTT-1	-8108.66	7773.79	E
JUQ066_CTCGGAGTCGTAGATC-1	6117.63	-2234.33	E
JUQ046_TTAACTCTCCATGAGT-1	-4280.28	-5255.45	E
JUQ057_TGCCAAACAGTCGTGC-1	-8893.62	3942.73	E
JUQ053_CCAATCCCAGGGTATG-1	5824.47	2201.51	E
JUQ057_ACACCCTTCCGTACAA-1	3913.61	6076.53	E
JUQ069_GACTACAAGACACTAA-1	8241.03	-899.424	E
JUQ108_GACGCGTCAGGGTTAG-1	3323.22	2413.44	NE
JUQ067_GGACGTCCAGCTCCGA-1	-4935.25	-10689.2	nan
JUQ092_TTTATGCGTCATGCCG-1	-878.007	-5618.74	NE
JUQ024_TGGGAAGGTATTCTCT-1	1061.38	-161.321	nan
JUQ036_CCTTCGAGTCTAGTCA-1	-8647.56	-10477.5	E
JUQ060_TTGTAGGCACCTCGTT-1	-6425.45	-7937.26	E
JUQ056_GCAAACTTCTTAGCCC-1	2021.21	-1245.91	E
JUQ091_TCAGATGAGAGGACGG-1	3173.49	5892.9	NE
JUQ057_TCTGGAAAGAATGTTG-1	-6161.32	7382.7	E
JUQ060_ACTTTCAAGTGGACGT-1	948.975	-1188.23	E
JUQ092_ACAGCCGGTCCCTTGT-1	5706.44	3481.49	NE
JUQ099_CTCTAATAGCGATCCC-1	2669.74	-339.984	E
JUQ062_TACCTATCATGGATGG-1	2608.82	-3145.51	E
JUQ096_GAACGGAAGGCCATAG-1	-629.919	9085.67	NE
JUQ091_ACGTCAACAACACGCC-1	3113.74	5951.56	NE
JUQ066_TGGCCAGCATCTACGA-1	13185.3	2894.38	E
JUQ100_GCGCAGTAGTGTCCCG-1	4184.5	-317.119	E
JUQ080_ACGATACCACACGCTG-1	-4477.75	4115.55	NE
JUQ027_TTCTACAGTAATTGGA-1	-4575.51	1627.25	E
JUQ057_AGGTCCGCACGAAAGC-1	-9734.02	-14484.4	E
JUQ033_GGGTTGCAGCTGCAAG-1	-5779.4	-4134.53	E
JUQ119_GTGCAGCTCTTTACAC-1	-4826.55	4582.76	NE
JUQ057_CAAGGCCCACAAGCCC-1	3771.94	-1575.76	E
JUQ102_GCAATCAAGTCCATAC-1	-1081.31	7832.69	E
JUQ073_CTGATAGAGCTGAACG-1	-2518.84	-3362.59	NE
JUQ046_CTAACTTGTGTCGCTG-1	-1154.63	4305.44	E
JUQ027_CTGATCCCACAGGCCT-1	-829.842	-5608.34	E
JUQ099_TCGGTAATCGCCAAAT-1	3698.98	-398.587	E
JUQ057_TGAGCATGTTGTCGCG-1	-8847.51	-9626.28	E
JUQ066_CAGTCCTAGATCGATA-1	3000.22	2227.96	E
JUQ066_GCGCCAATCAGTACGT-1	-8760.31	-13993.2	E
JUQ066_GTACGTAGTATCACCA-1	4423.16	5136.07	E
JUQ071_TAGGCATGTTAAGATG-1	-2338.01	8315.45	nan
JUQ108_TCAACGAGTTATCCGA-1	3534.83	1605.26	NE
JUQ101_AAGGTTCAGACATAAC-1	5455.82	-996.975	E
JUQ053_GAGTCCGTCCCTAATT-1	-1106.77	-4133.95	E
JUQ102_GCAGCCATCGTGGGAA-1	5141.64	-4161.36	E
JUQ036_ACAGCCGGTTCAGCGC-1	-7617.21	-11637.9	E
JUQ088_TTATGCTTCTTATCTG-1	1233.88	-158.579	NE
JUQ061_CAGCATAAGGCGATAC-1	-2089.72	-5269.25	NE
JUQ067_ATCCACCGTCATATCG-1	-5860.53	-9769.1	nan
JUQ026_GACAGAGTCCACGCAG-1	-5951.19	6913.33	E
JUQ047_TGGCGCATCACGGTTA-1	-3102.88	6517.46	NE
JUQ057_GTAACTGCATCTACGA-1	-68.3437	-6365.48	E
JUQ056_TTGGCAATCCAAGTAC-1	1365.65	-3561.21	E
JUQ036_TACTCATTCTAAGCCA-1	-7370.87	-9578.72	E
JUQ040_ATCATCTGTGACTACT-1	-11204.6	-20480.3	E
JUQ060_TGCCAAACAGCTCCGA-1	-7573.53	-8522.59	E
JUQ105_GACGCGTCATGGTCAT-1	-3082.81	6032.07	NE
JUQ056_TCGCGTTGTAGCGATG-1	-1578.42	125.316	E
JUQ035_TGTTCCGTCTGGTATG-1	4747.15	-1895.79	NE
JUQ033_AGTCTTTCAAGTACCT-1	-7898.73	990.043	E
JUQ069_CAGCTAAAGTCCTCCT-1	4941.78	-377.626	E
JUQ047_CCTTTCTGTTGCGTTA-1	1851.04	5121.4	NE
JUQ027_GTCACGGAGATGCCTT-1	-5244.17	2787.54	E
JUQ056_CGTGTCTTCAGGATCT-1	371.398	670.018	E
JUQ094_CAAGATCAGCCAGGAT-1	-135.666	9649.59	NE
JUQ101_GGATTACAGTTCGATC-1	3767.14	-711.558	E
JUQ069_CAGAATCGTTCGTTGA-1	6686.97	4448.67	E
JUQ092_GGATTACTCGGCGCTA-1	4045.79	-1261.92	NE
JUQ056_TGGTTAGTCGAACTGT-1	-2250.68	-1831.37	E
JUQ039_TAAGCGTTCAGTGCAT-1	3941.65	-1710.79	NE
JUQ060_CCAATCCGTGGACGAT-1	2809.84	2660.21	E
JUQ031_CTCGTACCATACGCCG-1	-792.783	292.651	E
JUQ056_ACTTTCACACGGTGTC-1	-224.246	5495.98	E
JUQ067_TCGCGAGTCATCTGTT-1	-6285.33	-10238.6	nan
JUQ094_TATGCCCGTTGGGACA-1	-779.843	8772.77	NE
JUQ124_TTCGAAGCAGTCGTGC-1	4899.89	-548.246	NE
JUQ067_CTCGAGGAGAATCTCC-1	2274.4	103.621	nan
JUQ040_CATCAAGAGTTTCCTT-1	-11781.3	-22176.2	E
JUQ031_TCTATTGAGCTGCAAG-1	-6762.56	2086.67	E
JUQ039_CACACTCTCTGTTGAG-1	4766.07	4543.22	NE
JUQ044_CTCGAGGCACCCATGG-1	4991.89	290.653	NE
JUQ066_GTCTTCGAGGACGAAA-1	6928.28	-2303.61	E
JUQ070_TAGGCATTCGCTAGCG-1	1090.56	-3438.52	E
JUQ040_AAATGCCTCGTCGTTC-1	-11131.7	-19045.1	E
JUQ067_CAACCTCGTCCCTACT-1	-4921.1	-12381.4	nan
JUQ056_AGTAGTCAGGCTCAGA-1	443.088	5294.55	E
JUQ039_CTTTGCGAGCTGAACG-1	4144.8	682.509	NE
JUQ099_GTCTCGTAGCTGAACG-1	1314.17	5040	E
JUQ026_ACGCCGAGTACAGACG-1	-2688.7	6509.76	E
JUQ056_AATCGGTCATGCAACT-1	1228.76	-1221.37	E
JUQ100_ACGGGTCTCGATCCCT-1	-9491.57	-10102.1	E
JUQ052_TAAGAGAAGGCCCTCA-1	4143.97	4595.15	E
JUQ102_AGCCTAACAATCTGCA-1	6721.82	1455.7	E
JUQ102_GCAATCATCATTCACT-1	4808.8	-650.019	E
JUQ060_GGGACCTAGGGATCTG-1	-4452.43	-7142	E
JUQ106_GCTGGGTGTCTCAACA-1	3329.3	4812.45	NE
JUQ070_CTCAGAAAGGCGTACA-1	2438.26	3207.72	E
JUQ088_TCGAGGCTCTGTTGAG-1	1368.53	-1064.68	NE
JUQ056_ATGTGTGAGCCAGTTT-1	-4618.88	2865.52	E
JUQ030_CTCCTAGTCTGTTTGT-1	-6898.11	3986.03	E
JUQ040_GGGAGATCACACTGCG-1	-8297.88	-10111.4	E
JUQ026_TTCCCAGAGTGGAGTC-1	-6918.46	3391.97	E
JUQ057_CTGCTGTAGTTGTCGT-1	-2981.76	3474.18	E
JUQ060_ACTTACTTCAAAGTAG-1	-6315.11	-5867.47	E
JUQ067_GGGACCTAGAGTACCG-1	708.207	-2197	nan
JUQ036_GCCAAATCACAGGTTT-1	-8718.89	-10950.8	E
JUQ049_CATATTCCATGGGAAC-1	-4107.35	-7964.73	E
JUQ069_AGATTGCCATGTTGAC-1	4820.93	-2636.03	E
JUQ109_TGGGAAGTCACTGGGC-1	536.653	4686.51	NE
JUQ056_AGGCCACGTAGGACAC-1	-1288.12	5138.67	E
JUQ033_TGTGTTTTCGTAGATC-1	-6634.65	-5493.05	E
JUQ063_TGCTACCGTCATGCCG-1	4807.95	1040.22	NE
JUQ070_TCGGGACTCGATCCCT-1	6477.48	1520.75	E
JUQ069_TACGGATCACGGCCAT-1	7064.67	-914.043	E
JUQ061_TGACGGCTCAGAGACG-1	-4201.96	-9083.18	NE
JUQ060_AACTGGTAGCCACGCT-1	-2245.41	6180.47	E
JUQ067_TCGAGGCAGCGTCTAT-1	-6133.29	-11064.7	nan
JUQ031_TACTCGCTCATCGATG-1	-8903.06	3131.67	E
JUQ102_GTGTTAGCATCGGACC-1	16.8374	-207.061	E
JUQ066_GCTTCCATCAGAAATG-1	4023.85	-5053.01	E
JUQ066_ATCTACTCACTGTTAG-1	-2096.31	945.312	E
JUQ053_ATCATCTTCCTGCAGG-1	-754.506	-2248.68	E
JUQ027_CACACTCAGACTGGGT-1	-9704.65	6897.05	E
JUQ066_CAGTCCTCATCCGGGT-1	9072.23	847.274	E
JUQ069_GCAAACTTCTCCAACC-1	15844.9	2778.15	E
JUQ102_TTGCCGTGTCAAGCGA-1	5765.18	-3716.29	E
JUQ069_CAACCTCGTGACAAAT-1	3121.8	3966.43	E
JUQ026_CCAGCGACACCGAAAG-1	-3160.67	761.576	E
JUQ096_CAAGAAAGTCGCTTCT-1	-1633.33	477.636	NE
JUQ040_TATCTCAGTCGGGTCT-1	-3085.05	1383.36	E
JUQ066_CATCGGGGTACAGACG-1	12912.7	2480.86	E
JUQ073_TACTCATCACGACGAA-1	2209.47	-311.137	NE
JUQ024_CTTGGCTAGTTCGCGC-1	-6539.21	6277.73	nan
JUQ026_AAGGCAGAGGATGGTC-1	-4923.21	3198.65	E
JUQ060_AGCGTCGGTGTCTGAT-1	366.596	-1247.12	E
JUQ057_ATCTGCCCAGACAGGT-1	-8523.06	-10493.7	E
JUQ091_GTATTCTCAGATGAGC-1	1630.77	4472.64	NE
JUQ070_GTACTTTCATTTCACT-1	2093.97	1702.89	E
JUQ036_GGCGACTGTCCAGTTA-1	-7154.61	-9549.99	E
JUQ069_ACACCCTGTTGCGTTA-1	7260.72	-901.014	E
JUQ044_TTTGCGCGTGTGCGTC-1	3936.06	-2301.91	NE
JUQ030_ACGCAGCAGCATCATC-1	-6903.87	805.369	E
JUQ039_GATCTAGAGAGTTGGC-1	3232.6	-635.213	NE
JUQ072_TCAGCAACACGCCAGT-1	3232.4	721.954	NE
JUQ039_CGGCTAGTCATGTCCC-1	3346.69	-2844.38	NE
JUQ124_CCACCTAGTGCCTTGG-1	-3045.03	8323.68	NE
JUQ066_ACAGCTACAAGTTGTC-1	5837.13	-387.1	E
JUQ106_GCTCTGTAGTATCTCG-1	-1835.74	8379.23	NE
JUQ024_CTACACCTCATTGCCC-1	-7567.29	7185.95	nan
JUQ121_AACTCAGTCATAAAGG-1	4256.43	4074.92	NE
JUQ040_CGCGTTTGTGCCTGCA-1	-9065.67	-11836.2	E
JUQ033_AACTCTTGTAGAAAGG-1	-7180.4	-1806.18	E
JUQ036_TGGTTCCCAGGTCGTC-1	761.91	-2524.48	E
JUQ026_CTGATAGTCCGTTGCT-1	-8249.37	5114.95	E
JUQ033_CCTACACTCCAGAAGG-1	-6620.33	-8685.02	E
JUQ061_AGCATACTCCTCAATT-1	-3641.42	4743.77	NE
JUQ105_TCATTACGTCCGAAGA-1	-1735.8	6943.16	NE
JUQ031_TGGGCGTGTAAACGCG-1	-4017.61	4424.22	E
JUQ030_TCTGGAAGTGTGACGA-1	-5670.86	3898.79	E
JUQ036_TACACGAGTTACTGAC-1	-10083.6	-15418.5	E
JUQ092_ATAACGCCAATAACGA-1	-2903.39	6299.81	NE
JUQ096_CGATCGGTCCAGTAGT-1	4689.92	1473.34	NE
JUQ033_ACTGAACCAGGGTATG-1	-9902.99	-15439.2	E
JUQ027_ATCATGGGTCAGGACA-1	2332.15	-1409.97	E
JUQ030_TGCTACCCACTGTTAG-1	-895.166	4853.07	E
JUQ097_AGATCTGAGACTCGGA-1	2522.01	-490.722	NE
JUQ060_TGAAAGAGTCCGTGAC-1	-5853.34	-6606.64	E
JUQ100_GCATGATCAGATCTGT-1	2591.97	5298.44	E
JUQ046_CTTAACTGTGGTCTCG-1	-2201.75	7787.01	E
JUQ088_GAACCTAGTGTGAAAT-1	-6325.76	-9703.56	NE
JUQ066_GCATACACAATCACAC-1	14136.7	2336.46	E
JUQ107_AAGGAGCCAGACGCTC-1	-6119.31	8127.85	NE
JUQ108_CAGCAGCCACAGCGTC-1	4142.62	368.363	NE
JUQ101_AGGGATGTCGGCGGTT-1	-3559.31	6196.14	E
JUQ024_TGCACCTGTAGCGTGA-1	4756.74	1785.68	nan
JUQ066_AGCGGTCAGTGATCGG-1	4255.53	1268.92	E
JUQ071_AGCAGCCGTTAAGACA-1	-2878.28	8060.98	nan
JUQ069_CATGGCGGTAACGTTC-1	11578.3	3076.75	E
JUQ056_CCGGTAGTCGAGAGCA-1	-10307.6	-17783.4	E
JUQ067_GCGCGATGTAGGGACT-1	-2876.21	-6652.82	nan
JUQ033_CTGATCCCAAGTCTAC-1	-7098.08	-7719.42	E
JUQ031_TCGGGACTCTACCTGC-1	-6810.13	1904.08	E
JUQ024_GCGCGATGTGAGTATA-1	-8355.17	7099.71	nan
JUQ088_ACCGTAACATGACATC-1	-3003.96	4871.03	NE
JUQ046_ATGCGATCAGACGTAG-1	-7786.09	-5630.44	E
JUQ106_CTGGTCTGTTCTGAAC-1	-1129.75	6174.96	NE
JUQ031_GCATACATCTGCAAGT-1	-7219.1	1196.83	E
JUQ066_TGCCCATTCGTAGGTT-1	13815.2	1917.71	E
JUQ057_GCATACATCAAGGCTT-1	-8995.87	5369.71	E
JUQ069_ACGGCCATCACTCCTG-1	15473.3	2401.41	E
JUQ027_CTAATGGGTGTTTGTG-1	1544.25	-3555.77	E
JUQ057_CTGCTGTTCAACACGT-1	1049.32	5624.91	E
JUQ067_TTGGCAAAGCATGGCA-1	-6052.99	-11178.6	nan
JUQ108_GTCACAATCGAGCCCA-1	4982.19	-458.957	NE
JUQ090_CATCGAAAGGGCTCTC-1	1330.3	2287.61	NE
JUQ069_CGTTCTGGTAAATACG-1	15465.6	2766.68	E
JUQ102_ACCGTAAGTAAGTGTA-1	-9857.53	-11421.9	E
JUQ086_ACGCCAGAGCTGTTCA-1	2443.17	-634.59	NE
JUQ097_AAGCCGCGTCTTTCAT-1	4003.05	1583.37	NE
JUQ056_TACGGTATCTTGCCGT-1	4241.67	-970.894	E
JUQ056_TGCTGCTCAATACGCT-1	-4437.97	4397.18	E
JUQ121_TCATTACAGGAGTAGA-1	3041.53	3610.03	NE
JUQ067_AGTGAGGGTCTCACCT-1	-4011.63	-9367.42	nan
JUQ060_TTGGCAAAGCTCAACT-1	3426.66	3995.67	E
JUQ086_TTAGGCACACTTGGAT-1	1919.93	1098.54	NE
JUQ076_GTTCATTGTAACGCGA-1	-1618.56	9081.05	NE
JUQ060_TCCACACCAAACCCAT-1	-6962.37	-6648.21	E
JUQ057_AGTTGGTGTGTTGAGG-1	3395.58	-5090.18	E
JUQ102_TGAAAGATCCTATTCA-1	-1.23476	5321.35	E
JUQ039_ACGATGTGTAGGGACT-1	1570.74	-2860.8	NE
JUQ053_CCACGGAGTATCTGCA-1	-327.216	2755.3	E
JUQ106_ACGATACGTGCCTGCA-1	-5299.94	2472.14	NE
JUQ069_TTGGCAATCATAGCAC-1	15151.7	2774.65	E
JUQ027_TAGTTGGAGACATAAC-1	-1572.97	-5302.16	E
JUQ057_CGGACGTCATCCGTGG-1	496.043	-3507.49	E
JUQ040_GCACATAAGCAGGTCA-1	-10191.1	-15934.9	E
JUQ070_TCTATTGAGTGTGGCA-1	-1826.84	7987.86	E
JUQ027_TTTGGTTGTCGGCATC-1	2881.27	831.443	E
JUQ088_CTCTAATAGTATGACA-1	1718.02	-115.795	NE
JUQ036_GGAACTTTCGTACGGC-1	-11157.6	-19186.6	E
JUQ057_GTACTCCGTCATATGC-1	405.752	3247.51	E
JUQ069_GCTCTGTGTCCCTTGT-1	7108.9	4547.08	E
JUQ104_CGCTTCAGTATGGTTC-1	-3679.53	3302.47	NE
JUQ066_TGAAAGAAGCCACGCT-1	7874.31	-423.198	E
JUQ033_ACTGATGAGTAGCCGA-1	-5957.69	-6889.01	E
JUQ106_CAAGATCAGCGTAATA-1	-1977.19	9082.38	NE
JUQ071_CGGACGTCACGGTGTC-1	-4436.2	6764.42	nan
JUQ095_TCCACACGTAGCTAAA-1	4206.82	4026.75	NE
JUQ122_GACAGAGGTTTCGCTC-1	5448.03	-902.891	NE
JUQ031_GGAACTTAGGGTCTCC-1	-7187.65	2607.71	E
JUQ057_ATTCTACAGAATTCCC-1	-7326.06	-6696.67	E
JUQ067_TACTCGCGTCTGATTG-1	-605.012	1110	nan
JUQ101_ACGGCCAAGCGACGTA-1	2241.21	5495.61	E
JUQ105_GCAATCAAGTGTGGCA-1	1755.72	-881.899	NE
JUQ046_AGAGCGAGTCTAGTCA-1	-8459.63	-10295.6	E
JUQ040_TGCCAAATCTGCTGTC-1	-10989	-20395.4	E
JUQ069_CGTTAGAAGAGTACAT-1	11060	2728.04	E
JUQ040_GTCGTAAGTGCCTGCA-1	-3420.72	-8588.88	E
JUQ122_GGGCACTGTTGGGACA-1	5343	849.858	NE
JUQ031_ACGCAGCAGTATTGGA-1	-8886.95	1267.04	E
JUQ030_TCACGAACAGACACTT-1	-6879.19	1847.37	E
JUQ078_GTAGTCACATGCAATC-1	-2149.57	7481.9	NE
JUQ069_ACAGCCGTCAGGCAAG-1	7843.92	-1256.78	E
JUQ088_CCAGCGATCTCCTATA-1	3248.2	3424.95	NE
JUQ060_TTGAACGAGTTAGCGG-1	4818.55	4981.56	E
JUQ024_GCTGGGTAGACTTGAA-1	-6210.59	4091.24	nan
JUQ087_GGTGAAGAGACTGGGT-1	-3406.87	6400.89	NE
JUQ030_AAGGTTCAGTAATCCC-1	-5348.21	1238.28	E
JUQ026_ACTTTCAAGGCGTACA-1	51.831	-261.734	E
JUQ061_AACCATGAGCGCTTAT-1	-5728.43	-426.664	NE
JUQ036_GAATAAGCACACCGCA-1	-8746.05	-11018.2	E
JUQ106_ACGATACGTGCTTCTC-1	3940.4	2614.34	NE
JUQ031_ATTCTACTCGTCCAGG-1	-8682.89	2928.46	E
JUQ097_TCAACGAAGTGCCATT-1	-4764.97	7171.83	NE
JUQ070_CTGAAACTCTTGTTTG-1	1714.48	5222.13	E
JUQ103_CGAGCACCATCGGACC-1	-691.089	-1637.71	NE
JUQ046_CAGGTGCCAGACGCAA-1	-7898.15	-7629.46	E
JUQ058_ATGAGGGGTCTCACCT-1	2999.13	-2376.49	NE
JUQ066_CCTAAAGGTACAAGTA-1	11302.1	1759.6	E
JUQ032_TTATGCTCAATCTGCA-1	-2656.42	8168.83	NE
JUQ067_GGCAATTGTACTCTCC-1	-5981.21	-11768.4	nan
JUQ056_GTGCTTCTCTTTACGT-1	-7804.87	-10948	E
JUQ068_AACTCTTTCGAGCCCA-1	2302.9	2229.8	E
JUQ053_ATCTGCCGTCTAGCGC-1	1006.09	4602.83	E
JUQ067_TCAGATGGTACCGAGA-1	-1264.69	526.301	nan
JUQ036_GCGCGATTCCTGCCAT-1	-8463.92	-9578.76	E
JUQ112_GCGCGATCAGGGCATA-1	4063.63	-425.148	NE
JUQ102_GTTCATTCAGATCGGA-1	-7431.33	-11405.1	E
JUQ122_TGCTGCTAGCCCGAAA-1	2906.78	889.005	NE
JUQ024_CGTGTCTAGCAGCCTC-1	-8220.4	6901.92	nan
JUQ107_CGAATGTTCTAACCGA-1	4122.96	2473.57	NE
JUQ111_ACAGCTACATGCCTTC-1	3031.39	1150.12	NE
JUQ066_TGACTAGGTGAGGCTA-1	7567.06	4982.2	E
JUQ102_CTTGGCTTCCCACTTG-1	-9569.07	-12442.5	E
JUQ071_TCTGAGATCGGAGGTA-1	-2073.96	7303.08	nan
JUQ030_GTTAAGCGTGACGCCT-1	-7789.11	2397.77	E
JUQ069_AGCTCCTCACCAGCAC-1	7668.02	1784.44	E
JUQ066_CTGGTCTGTGACTACT-1	13695.4	2434.62	E
JUQ066_TCGAGGCTCAATACCG-1	-1790.4	5777.52	E
JUQ069_CTCGGGATCCGCGGTA-1	-1780.61	-9257.05	E
JUQ094_CAACTAGGTGTCAATC-1	1473.22	5771.68	NE
JUQ105_GCACATAGTGCAACGA-1	-2629.14	8009.34	NE
JUQ056_TTTGTCACAGATCTGT-1	762.019	-208.554	E
JUQ031_CACAAACCATGTCTCC-1	-7407.18	12.246	E
JUQ100_TACAGTGGTTATCGGT-1	1815.52	4910.54	E
JUQ066_GATCGATGTACCTACA-1	5783.15	-972.891	E
JUQ024_TCTGGAATCCTAGGGC-1	-1477.84	6459.06	nan
JUQ107_AAAGATGCATTGGCGC-1	-3622.42	7308.22	NE
JUQ102_AAAGCAATCCACGCAG-1	-3536.51	-3374.86	E
JUQ073_TCAGGATAGCTTTGGT-1	4251.84	102.804	NE
JUQ066_CGTAGGCAGTTCCACA-1	6262.1	-3119.52	E
JUQ069_GGATTACTCACTCCTG-1	-6134.07	-11605.6	E
JUQ068_CTTACCGCAAAGGAAG-1	2210	5988.88	E
JUQ122_TGGCTGGCAGGTCTCG-1	-3497.82	6353.49	NE
JUQ047_TAGCCGGAGAAACGCC-1	-3929.18	5109.7	NE
JUQ067_GCAGCCACAGGCAGTA-1	-172.971	-1732.82	nan
JUQ100_AGTAGTCCATGCCCGA-1	4366.98	-1842.09	E
JUQ046_TCCCGATGTGCTCTTC-1	-8711.15	-13612.5	E
JUQ039_GGGCATCTCACGCGGT-1	1086.68	-975.276	NE
JUQ066_AGTGAGGGTTTCCACC-1	-687.616	1203.92	E
JUQ049_CAGAGAGCAATAGCAA-1	-8984.77	-13342.1	E
JUQ033_CACATTTGTACTTCTT-1	-11421.1	-19542	E
JUQ049_GCATGATAGCTAAGAT-1	-7443.2	-10049.6	E
JUQ103_GTGCATAAGGTAGCCA-1	-1561.74	9498.68	NE
JUQ069_AGCTTGAGTACCGTTA-1	2528.04	6291.47	E
JUQ024_TAGTGGTGTTATGTGC-1	3197.13	3248.71	nan
JUQ094_CGGACTGGTGGCAAAC-1	-439.2	10086.3	NE
JUQ101_GGAAAGCAGAGAGCTC-1	-5053	3787.49	E
JUQ057_GCAGTTAAGAATCTCC-1	-6664.05	3382.2	E
JUQ033_GTCTTCGGTTTGGGCC-1	-67.663	-3550.29	E
JUQ121_GTTCGGGAGGGTCTCC-1	3516.67	-3083.93	NE
JUQ042_AACTCAGGTAGAGGAA-1	-3069.28	7343.56	NE
JUQ057_CCCAGTTTCAATCTCT-1	1772.16	6569.3	E
JUQ031_TGTTCCGTCGCCAAAT-1	-8609.37	1656.23	E
JUQ053_TGACTAGTCTGCTGCT-1	-7885.95	-7765.32	E
JUQ031_CCATTCGCAGTTTACG-1	3452.97	652.248	E
JUQ096_GCTCCTATCGTCACGG-1	5285.22	3301.9	NE
JUQ033_GCGGGTTCAGACAGGT-1	-6669.82	-8765.9	E
JUQ057_TTTGTCAAGGATTCGG-1	1189.63	5193.83	E
JUQ092_CCTCTGAGTACCGTTA-1	2937.92	755.669	NE
JUQ096_TAGTTGGTCCTGTAGA-1	6554.78	2798.63	NE
JUQ039_AGATCTGTCGCTTGTC-1	4802.63	5447.8	NE
JUQ026_TGGTTAGCATATGGTC-1	-9425.35	-9689.34	E
JUQ062_GCATGATGTAAGTGTA-1	-5805.79	-8824.59	E
JUQ066_TTTGTCATCTGGCGAC-1	14209.2	2691.59	E
JUQ066_CGAATGTAGATCACGG-1	7249.46	-1955.35	E
JUQ087_TGCCCATTCATCGGAT-1	-68.0969	5414.61	NE
JUQ031_CAGAGAGCATGGGAAC-1	-8926.78	4292.58	E
JUQ027_TCAGCTCGTGAAGGCT-1	2626.32	-1205.58	E
JUQ042_CTAAGACTCATAACCG-1	4194.25	5640.78	NE
JUQ060_CGCGGTATCTGTACGA-1	-1409.37	9460.57	E
JUQ067_CGAGCACTCTTGACGA-1	-70.6684	-4217.19	nan
JUQ046_CGAGCCATCCAAGTAC-1	-6967.52	-10686.1	E
JUQ044_GATGAAACACTAGTAC-1	4081.22	-1922.24	NE
JUQ056_CCGTGGACAGAAGCAC-1	-4179.13	2247.51	E
JUQ057_AGTAGTCCAGACGCAA-1	1902.08	4052.6	E
JUQ102_CTGTGCTTCCGTACAA-1	3125.73	-3399.43	E
JUQ067_CCGTGGAAGCCTCGTG-1	-3942.22	-10288.4	nan
JUQ033_TTAACTCGTAGTACCT-1	-7533.29	-11377.1	E
JUQ026_GGACATTAGTGTTGAA-1	-752.716	-814.779	E
JUQ056_ATCCGAAAGATTACCC-1	-5896.82	-672.809	E
JUQ102_GCTCCTAGTGTAATGA-1	-10889.6	-17662.5	E
JUQ120_GCTTGAATCCTTTCTC-1	3996.42	5673.51	NE
JUQ031_ATAGACCAGTCCAGGA-1	-8088.09	1041.29	E
JUQ101_GTCATTTAGTCGTTTG-1	2230.39	3586.48	E
JUQ071_CGTGTAATCACCATAG-1	5417.53	-868.338	nan
JUQ069_ACGAGCCGTAGCGTGA-1	13924.4	3542.38	E
JUQ030_AGTTGGTAGAGTGAGA-1	-3392.32	7933.49	E
JUQ033_CGTCCATTCCCTAACC-1	-8006.97	-11737.2	E
JUQ093_GTGCATACAGGCGATA-1	3804.57	2984.88	NE
JUQ101_AGGTCCGGTCGCCATG-1	4124.95	222.033	E
JUQ057_CGGAGTCCAACTGGCC-1	-9259.2	-9828.98	E
JUQ093_TTGCGTCTCTCGTATT-1	3179.53	-689.992	NE
JUQ092_GGGAGATTCTCGAGTA-1	3042.51	-1011.66	NE
JUQ085_TAGTGGTTCTAACGGT-1	5810.47	-1244.53	NE
JUQ117_GTACTTTCATCTATGG-1	3022.44	1499.11	NE
JUQ050_CGATTGATCCTGTAGA-1	2215.98	7443.42	NE
JUQ056_AAAGCAACAGGCTCAC-1	3236.39	131.396	E
JUQ101_TACGGATAGCACACAG-1	-4175.61	-7950.92	E
JUQ033_TCAGGTAGTGTCGCTG-1	-6976.95	-10461.9	E
JUQ101_GAATGAACATGCGCAC-1	3360.85	677.987	E
JUQ069_TACTTACAGGTGTGGT-1	-1741.61	-5303.21	E
JUQ063_CAGAGAGTCGGATGTT-1	-3616.59	-1278.38	NE
JUQ117_CACAGTAGTTTAAGCC-1	-5730.56	8108.34	NE
JUQ101_TTGCCGTCACGGTAGA-1	1521.2	-4633.22	E
JUQ108_GAGCAGAAGGGTGTTG-1	3809.42	2038.91	NE
JUQ030_GTCCTCACAGACGCTC-1	-2741.21	4139.21	E
JUQ068_GAGTCCGGTCAGAAGC-1	-7358.24	2162.16	E
JUQ107_CATATGGCAAGGTTCT-1	4200.11	-521.775	NE
JUQ030_CCTATTACAAGGGTCA-1	-5439.64	3569.51	E
JUQ112_TACTTACGTAGCCTCG-1	1034.96	7024.93	NE
JUQ101_TGATTTCCACACTGCG-1	3270.81	3822	E
JUQ095_TCGCGAGGTCTTCTCG-1	-5337.38	5482.65	NE
JUQ030_TGGCGCAAGATGTAAC-1	-4375.32	3645.25	E
JUQ057_TGAGCCGTCATTGCCC-1	-8721.65	-10604	E
JUQ033_TTGCCGTTCAAAGACA-1	-7492.37	-8909.8	E
JUQ106_CAGGTGCAGCGCCTTG-1	1044.85	-29.865	NE
JUQ069_GAAACTCTCTCATTCA-1	4683.57	-3306.07	E
JUQ067_CCTTCCCTCAGAGACG-1	-482.258	-886.661	nan
JUQ026_CATGGCGCATGTCGAT-1	-45.7441	-1431.28	E
JUQ069_CCACTACCACGGTAGA-1	921.26	4496.26	E
JUQ094_TTTGTCATCATCATTC-1	1373.38	8645.24	NE
JUQ033_GTGGGTCCATGGTCAT-1	-7984.77	-7972.74	E
JUQ095_AGGCCACCACCTATCC-1	-1304	10273	NE
JUQ090_GAGGTGACATACGCCG-1	4920.49	-301.868	NE
JUQ088_GCTGCGAGTTCGCGAC-1	-6654.21	6172.99	NE
JUQ076_GGTGCGTTCCGAAGAG-1	-1688.74	6608.78	NE
JUQ062_AAGACCTTCCCTCTTT-1	-3532.02	7158.4	E
JUQ024_GGCTCGATCTGAGGGA-1	-3685.31	6647.29	nan
JUQ066_GTGCGGTTCGTCGTTC-1	13673.4	1898.42	E
JUQ056_AGTGGGAAGAATGTGT-1	-2100.87	4783.03	E
JUQ026_TGGCCAGCACACAGAG-1	-398.379	-1024.75	E
JUQ046_GATCGATCAATAGCGG-1	-2204.67	-2719.22	E
JUQ070_GAAATGATCATCTGTT-1	-11135.4	-21254.3	E
JUQ121_TAGTGGTCATTAGGCT-1	-4884.16	6611.03	NE
JUQ035_TACTTACAGAAGAAGC-1	-987	5714.49	NE
JUQ106_ATCCGAATCTAACTTC-1	-835.652	4834.69	NE
JUQ031_GACGTGCAGTGAAGTT-1	-8471.11	2325.32	E
JUQ033_ATCATGGTCCGTCAAA-1	-6255.35	-5026.36	E
JUQ027_TGGGAAGCATTCCTGC-1	-401.897	-1153.41	E
JUQ062_CACCTTGGTGTGAAAT-1	-2771.68	-2759.67	E
JUQ031_CAGCTAATCCTAGAAC-1	-9286.98	1561.15	E
JUQ095_CAGCATAAGGAGTACC-1	1392.74	2637.22	NE
JUQ046_AACTTTCCATGTTGAC-1	-6055	-5736.39	E
JUQ124_GCGGGTTAGTCTCAAC-1	954.028	9221.72	NE
JUQ040_CTCACACCACGTCAGC-1	472.363	-3735.33	E
JUQ066_ACTGTCCGTCCGTCAG-1	3232.64	3646.88	E
JUQ102_CACAGGCAGAACTCGG-1	-11953.8	-20251	E
JUQ027_AACGTTGGTTGGACCC-1	31.6472	-4759.7	E
JUQ083_GGAACTTCAAGGTTCT-1	-1469.89	8030.52	NE
JUQ056_CCAGCGACAACACGCC-1	993.769	-711.531	E
JUQ088_TGGTTCCGTAGCTCCG-1	-9178.74	1394.85	NE
JUQ091_GATCGTACAGCGATCC-1	5795.51	4568.64	NE
JUQ088_CAGTCCTTCGGCATCG-1	2289.62	975.729	NE
JUQ027_GGCGTGTGTAATAGCA-1	1536.61	4564.05	E
JUQ057_AGGGTGACAATGGATA-1	4793.66	6033.66	E
JUQ097_CGACCTTCATGGATGG-1	-1750.63	6847.81	NE
JUQ044_GGAGCAATCTGCCAGG-1	-3076.28	5958.85	NE
JUQ059_ACTGCTCCAATTCCTT-1	-9773.47	-17444.9	NE
JUQ030_GCCTCTAGTTCATGGT-1	-4650.58	5258.24	E
JUQ056_CGCTATCAGAGTGAGA-1	-9803.95	-15636.6	E
JUQ066_TGACTTTGTCGGCACT-1	4265.05	5278.46	E
JUQ027_TATCAGGTCTCTTGAT-1	-2383.21	4700.63	E
JUQ027_TCTGAGATCCATTCTA-1	2081.7	-2176.66	E
JUQ067_AGAGCGAAGAAAGTGG-1	-4989.8	-10108.4	nan
JUQ088_TCCACACAGTGCTGCC-1	-7512.95	7214.36	NE
JUQ124_CGTCACTAGTATGACA-1	12370.9	3061.89	NE
JUQ066_CTACATTGTAGCTTGT-1	6631.53	-1496.11	E
JUQ033_AGCATACTCCTTGACC-1	-11314.5	-19435.2	E
JUQ066_TGACAACGTGTAATGA-1	10704.8	2006	E
JUQ024_CAGCTGGGTTCAGCGC-1	284.261	3041.01	nan
JUQ049_CGTTCTGTCCATTCTA-1	-8284.35	-10237.2	E
JUQ027_CGTGAGCGTGCACTTA-1	-3992.93	4974.17	E
JUQ062_TGGCGCACACCGTTGG-1	-1485.2	8666.94	E
JUQ031_TGCCCATTCACTTACT-1	-283.591	-2274.07	E
JUQ088_GAATGAAGTACCCAAT-1	3204.54	2525.35	NE
JUQ066_CTGATCCCAGACAAAT-1	7853.6	-261.118	E
JUQ031_CTGAAACGTACCCAAT-1	-479.119	-2488.94	E
JUQ066_GCTCCTAAGACAGACC-1	13955.5	2587.27	E
JUQ101_CCGTTCATCTTTAGGG-1	5555.64	-2824.28	E
JUQ067_GACGTTAAGCAACGGT-1	518.727	-2164.69	nan
JUQ105_CGAATGTCATACCATG-1	-1507.59	9074.78	NE
JUQ107_TCAGGTACAGAGCCAA-1	5876.02	-153.866	NE
JUQ033_TGGGAAGTCGCAGGCT-1	-6740.62	-7567.08	E
JUQ120_CTGATCCGTGTGGTTT-1	-1982.02	4926.05	NE
JUQ095_GCTTGAAGTCTCCATC-1	-789.673	9337.1	NE
JUQ027_CGCGTTTGTCGACTGC-1	-4822.3	4542.12	E
JUQ066_GGACAAGCAATGCCAT-1	9297.87	1750.73	E
JUQ067_CGCTATCAGGACAGAA-1	-11280.7	-20058	nan
JUQ061_CTCAGAATCTTCCTTC-1	-7148.45	2720.28	NE
JUQ025_GATCGATCAGCCTTTC-1	-4514.34	8097.14	nan
JUQ102_CCTTACGCAGCCAATT-1	5434.1	-2691.05	E
JUQ088_TGTGGTAGTACCGCTG-1	3255.68	-687.954	NE
JUQ088_GACGCGTTCGCGATCG-1	-1006.61	-1348.15	NE
JUQ027_TTTGTCAAGACTAGGC-1	-8046.9	3503.72	E
JUQ040_GCACATACAGTATCTG-1	1112.64	989.362	E
JUQ111_CATCAGAGTACGCACC-1	-114.529	6837.58	NE
JUQ108_CATTCGCGTAGGGACT-1	3582.94	-648.814	NE
JUQ088_CCTCTGAAGTATGACA-1	1878.19	835.762	NE
JUQ107_GGGAATGTCGGAGGTA-1	3304.36	3267.29	NE
JUQ101_CGGAGCTGTAAAGGAG-1	-9115.86	-17447.9	E
JUQ073_CCGGGATGTCCGTTAA-1	3262.78	-3694.48	NE
JUQ067_TTAACTCCATATACCG-1	-2728.8	5081.4	nan
JUQ066_TCTCTAACATCACAAC-1	7941.89	3378.25	E
JUQ056_CGTGAGCTCACATGCA-1	95.3712	3115.14	E
JUQ097_GTAACGTTCCTAGAAC-1	-3504.45	8179.68	NE
JUQ042_TACGGATAGATGTAAC-1	4905.36	85.8292	NE
JUQ056_ATAGACCCAGTGGGAT-1	-777.91	-2951.62	E
JUQ040_CTGATCCAGCCTTGAT-1	-11071.3	-18814.7	E
JUQ067_TCAGGTACAGCTTAAC-1	-5674.29	-4187.25	nan
JUQ057_CAGAATCTCAACGAAA-1	4514.06	-657.798	E
JUQ030_CAAGATCCATCTCGCT-1	-4180.45	4854.88	E
JUQ024_CACTCCATCGCACTCT-1	4726.28	-673.316	nan
JUQ042_TTGGCAAGTTCAGACT-1	1421.29	5716.7	NE
JUQ059_CGATCGGAGAGGTTAT-1	-2498.86	-6768.01	NE
JUQ071_TACCTTATCGGCGGTT-1	-2735.25	6836.85	nan
JUQ056_GGTGAAGTCTACGAGT-1	-3317.65	-1568.47	E
JUQ069_GTTCGGGTCAAACCAC-1	15064.5	2963.53	E
JUQ059_TGTGGTATCGTACCGG-1	-7171.99	-10794	NE
JUQ030_TGACGGCTCTAACCGA-1	-4831.25	2659.51	E
JUQ025_CGGAGCTCAGCTTAAC-1	-8244.45	7420.77	nan
JUQ024_CGACTTCAGTGACTCT-1	-8922.3	6473.82	nan
JUQ050_GATGCTACATCGGGTC-1	-1386.23	7332.23	NE
JUQ096_TGCGTGGGTTCACGGC-1	2094.02	1898.31	NE
JUQ039_CAGTCCTCAATGGATA-1	4635.29	1604.45	NE
JUQ046_CTACGTCCAATGACCT-1	-9045.56	-8838.61	E
JUQ027_CTACGTCCAGCTGCTG-1	-3936.97	1151.13	E
JUQ024_ACATACGAGAACTGTA-1	-4461.79	5217.64	nan
JUQ069_CTAAGACTCCTACAGA-1	14620.3	3010.36	E
JUQ105_TGTGGTATCAGATAAG-1	-878.99	5955.68	NE
JUQ036_AAATGCCTCGTGGTCG-1	596.365	-5616.72	E
JUQ027_CCGTGGAAGAAGGCCT-1	-8928.92	6021.26	E
JUQ073_TGACAACAGTCCTCCT-1	-5730.27	-6297.88	NE
JUQ025_TCATTTGCACCATCCT-1	-2795.12	8034.76	nan
JUQ070_TTTGGTTAGGATCGCA-1	-5733.29	8062.37	E
JUQ027_CCGTTCACAATGGAAT-1	-8237.33	-9910.28	E
JUQ030_AAGGAGCAGAATAGGG-1	-6636.22	4279.15	E
JUQ072_CATGGCGGTAAATACG-1	-503.597	-4894.61	NE
JUQ101_TCCCGATTCGCTAGCG-1	-2455.72	6835.66	E
JUQ108_GCTTGAAGTCCAGTGC-1	6325.8	2428.44	NE
JUQ069_ACCTTTACAATAAGCA-1	4187.95	5550.35	E
JUQ056_TGCCCATTCACCATAG-1	-126.598	4023.68	E
JUQ066_ATTATCCTCACTTCAT-1	3595.78	-3295.86	E
JUQ066_TGCGCAGCAGATGGGT-1	6143.24	5139.14	E
JUQ106_GCATACAGTCTGCGGT-1	4141.73	1129.76	NE
JUQ071_GATCGATCAAGAGTCG-1	-3290.07	7906.19	nan
JUQ067_TTGCCGTCATCCCACT-1	-6142.48	-12028.8	nan
JUQ031_CACACTCCAGTCGATT-1	-5362.49	1402.88	E
JUQ042_ATGCGATGTAGAAGGA-1	2647.29	7008.57	NE
JUQ060_GCTCTGTAGTAATCCC-1	-6400.69	-5906.3	E
JUQ091_ACCCACTTCCCAACGG-1	-6890.79	-2962.02	NE
JUQ024_AGGCCGTTCAGAGCTT-1	-7566.74	6955.76	nan
JUQ060_GCAGCCAGTCCTAGCG-1	183.866	-3756.05	E
JUQ066_AACTCCCGTGCTCTTC-1	14873.6	2475.89	E
JUQ067_CGCTTCAGTCAAGCGA-1	2002.25	-2013.64	nan
JUQ070_TGTTCCGCACGAGGTA-1	-8022.78	5587.53	E
JUQ101_GTTCATTAGATGTGTA-1	1286.56	-4657.16	E
JUQ030_GCACATAGTCGCTTTC-1	-9448.56	-15936.2	E
JUQ069_GCGCGATGTTAAGATG-1	7504.22	633.391	E
JUQ031_GACGGCTGTGATGTGG-1	270.544	-750.863	E
JUQ066_TAAGTGCGTGTGACGA-1	1476.27	5679.3	E
JUQ102_TGACGGCGTCTGGTCG-1	4197.38	-33.4048	E
JUQ088_GCTGCTTGTAAGGATT-1	2046.72	6584.97	NE
JUQ025_GCTGGGTTCGGTCTAA-1	-3630.88	6420.75	nan
JUQ066_GAGGTGATCTTGAGGT-1	6647.78	4697.47	E
JUQ088_AACTGGTTCCCACTTG-1	-7177.4	6436.42	NE
JUQ033_GCCTCTAGTCCAGTTA-1	-5812.94	-7407.15	E
JUQ060_CGTGAGCCAACTGCTA-1	-5687.97	-7487.16	E
JUQ040_GCTCTGTTCTCTGCTG-1	-9589.21	-12814	E
JUQ066_CTAAGACGTGCGCTTG-1	8052.2	2168.21	E
JUQ039_CGTAGCGCACGGTAAG-1	2120.02	-1697.09	NE
JUQ073_GACGTGCCATACGCTA-1	-9574.07	-12800.3	NE
JUQ101_ATGTGTGAGTGCAAGC-1	4684.71	244.274	E
JUQ096_TAAGTGCCATCGGTTA-1	5212.62	-1990.44	NE
JUQ063_CACACTCCAAGCTGGA-1	-118.976	3177.13	NE
JUQ073_TACGGATGTAAGAGGA-1	3299.28	-3797.66	NE
JUQ060_ACGGGCTGTCCAGTTA-1	-5342.74	8136.79	E
JUQ042_CTCTGGTGTCGACTAT-1	-3468.34	6937.19	NE
JUQ026_ACATGGTGTACATGTC-1	250.379	-1560.21	E
JUQ025_CCACGGAGTAGCGTAG-1	-5355.64	7201.48	nan
JUQ111_TGACTAGTCGTGGGAA-1	2954.01	-2166.24	NE
JUQ044_TGACTTTAGACTGTAA-1	1564.67	5174.55	NE
JUQ069_CATTCGCAGTAGCCGA-1	-4134.15	-9665.69	E
JUQ040_TACTCATAGTCTCAAC-1	-10062.1	-14955.8	E
JUQ101_TTCTTAGGTGGCTCCA-1	5800.26	3105.63	E
JUQ102_TCTGAGATCCCTTGTG-1	-8494.7	-10908	E
JUQ026_TCTTCGGCATCGGTTA-1	185.467	-1450.09	E
JUQ039_CGGCTAGAGCTCAACT-1	3808.21	-2166.35	NE
JUQ067_ATCACGATCATGGTCA-1	-3685.3	-8403.07	nan
JUQ033_ACGGGTCAGAGCAATT-1	-5882.06	712.096	E
JUQ031_ATCCACCCACCACGTG-1	-2815.65	-1436.77	E
JUQ056_ACCGTAACATTGGCGC-1	-534.878	4699.72	E
JUQ031_GGAATAACACTTAAGC-1	-6045.26	-171.653	E
JUQ044_GTAACGTCAACGATGG-1	1473.29	-1491.41	NE
JUQ031_CGCTATCGTCCATCCT-1	-3450.85	-889.571	E
JUQ062_GACGTGCTCGTACCGG-1	-5003.18	8408.79	E
JUQ102_GGCCGATCAGGAATCG-1	5469.27	-3132.8	E
JUQ066_TAAGTGCGTACGAAAT-1	6627.14	-2642.2	E
JUQ107_CACACTCCATTGCGGC-1	-1347.2	6691.39	NE
JUQ091_AAACCTGCATAGAAAC-1	2676.34	-1109.38	NE
JUQ052_CGAGCCAAGAAACCAT-1	-2824.51	5861.21	E
JUQ088_GTTCTCGTCTCAAGTG-1	1736.58	6821.98	NE
JUQ101_TGCGTGGGTACGAAAT-1	5435.01	-772.231	E
JUQ060_CGGACTGGTGTGAAAT-1	-6061.37	-6105.28	E
JUQ107_CTCGGAGGTGTGGCTC-1	-9.78322	7394.32	NE
JUQ107_TCTCATAGTCATATCG-1	4044.96	783.779	NE
JUQ106_GTAACGTTCGACAGCC-1	2847.72	-61.461	NE
JUQ066_CTCGGGAAGTGCCAGA-1	9408.14	4032.75	E
JUQ067_AGTGAGGGTTACAGAA-1	191.338	1093.36	nan
JUQ109_CGTCCATCATGCCACG-1	740.06	4830.74	NE
JUQ061_ACATGGTTCAACACGT-1	2491.05	1653.1	NE
JUQ031_TACCTTACATCATCCC-1	-9452.13	3515.92	E
JUQ088_ACGATACGTCATGCAT-1	-3234.27	6946.02	NE
JUQ035_GAGGTGAAGGTGATAT-1	-1636.4	6352.62	NE
JUQ066_CATGCCTAGTATCTCG-1	9144.47	3575.54	E
JUQ070_TCCCGATAGTCAAGGC-1	3362.53	-955.732	E
JUQ060_GAACATCAGGAGTACC-1	-6493.53	-7251.73	E
JUQ031_GCATGCGTCAAAGACA-1	5025.86	-691.218	E
JUQ069_CAGTCCTCAGTTCCCT-1	13815.9	3299.62	E
JUQ101_GGGAATGTCTTAGAGC-1	-3047.9	6672.92	E
JUQ027_CGTCTACTCTGCGACG-1	-5885.63	-846.204	E
JUQ120_TCTATTGCAAACTGTC-1	1947.83	4268.5	NE
JUQ112_GGTATTGGTAGCAAAT-1	-10438.9	-20314	NE
JUQ030_AACACGTGTTATGTGC-1	-5990.63	3304.56	E
JUQ057_CAGCATATCATATCGG-1	-1070.98	5531.56	E
JUQ060_TCTTCGGAGAATGTTG-1	1805.75	1037.53	E
JUQ069_CACCTTGCAGATCTGT-1	6831.47	4249.48	E
JUQ073_TTCGGTCCAATAGCGG-1	2678.39	-251.444	NE
JUQ027_GGACAGAGTTGGAGGT-1	-8567.1	-10381.2	E
JUQ056_CCGGGATCACCAGGCT-1	673.199	1344.3	E
JUQ066_AACTTTCTCGTTTATC-1	7243.72	3993.65	E
JUQ067_CTGTTTATCTATCGCC-1	-4201.91	-7025.77	nan
JUQ033_GACGCGTTCCTCTAGC-1	1015.76	907.425	E
JUQ027_CCAATCCAGTGGTAGC-1	-3458.93	4973.78	E
JUQ057_GGTGTTACACCCAGTG-1	1105.72	7356.56	E
JUQ062_GTATTCTAGACGCACA-1	-7656.4	-9804.9	E
JUQ102_CATGACAGTGAAGGCT-1	-25.7652	-5430.65	E
JUQ053_CAGAGAGGTGCGGTAA-1	-2754.1	3529.92	E
JUQ067_ACCTTTACAGGTCCAC-1	-3616.8	-8692.4	nan
JUQ056_TGACTTTTCAACGAAA-1	-2665.08	-5109.85	E
JUQ067_AGCTCTCAGAAGATTC-1	678.25	-493.954	nan
JUQ036_TAGTGGTTCGGTCCGA-1	-1617.02	7104.34	E
JUQ122_GCGACCATCGGCGGTT-1	-3275.85	6186.82	NE
JUQ065_TCACAAGAGTGGGATC-1	4168.85	-2151.59	NE
JUQ091_CGATGTAAGTTAACGA-1	-8822.53	5395.43	NE
JUQ057_AGGGTGATCTAGAGTC-1	-6565.57	-7257.35	E
JUQ047_CTGGTCTGTGCTCTTC-1	-277.43	7205.87	NE
JUQ027_TTCTTAGCAGTAAGAT-1	-2712.52	-1015.55	E
JUQ069_ACGAGGAAGTGCCAGA-1	6985.54	-1264.64	E
JUQ100_CATGGCGCAAATACAG-1	4923.82	-1053.05	E
JUQ111_TGAGCATAGCCGGTAA-1	3524.19	4069.43	NE
JUQ111_ACGATACAGAACAACT-1	-982.996	-5020.94	NE
JUQ026_GTCTTCGAGTATGACA-1	-6944.68	7184.38	E
JUQ069_ACCTTTAGTCTCCCTA-1	14549.7	2838.74	E
JUQ102_GTAACGTCACAGAGGT-1	-9559.23	-10048.7	E
JUQ069_TGACGGCGTCTAGTCA-1	15147.4	2846.13	E
JUQ025_ATCTGCCTCGCGTTTC-1	-8730.53	7388.07	nan
JUQ060_CTGATCCAGGTGCTTT-1	-1338.72	9466.58	E
JUQ058_GATCAGTCACAGCGTC-1	1020.72	4494.73	NE
JUQ060_GCAGTTACATGTAAGA-1	-6444.41	-5774.31	E
JUQ108_AGCGTCGGTTCAGACT-1	1290.49	2674.58	NE
JUQ088_TGATTTCAGTCCTCCT-1	2118.35	3982.79	NE
JUQ027_AACTCTTCATGGTTGT-1	-8975.47	-9759.67	E
JUQ042_GCGCAACAGATGAGAG-1	-3554.25	6949.49	NE
JUQ038_CTACACCAGAAGGGTA-1	-10934	-20446.7	E
JUQ122_TTCTACATCTTCGGTC-1	1727.29	7717.28	NE
JUQ049_CACAGTACAGCCAATT-1	860.181	-1640.4	E
JUQ058_TGGCCAGGTCTGGAGA-1	-650.568	110.013	NE
JUQ027_AACGTTGCATAAGACA-1	2270.8	-1226.34	E
JUQ071_TGGCCAGCAAGCCATT-1	-2826.85	8153.84	nan
JUQ101_CTCGTACCAAATACAG-1	-4206.71	6843.03	E
JUQ120_CAACCTCTCTCGTTTA-1	5283.29	-167.114	NE
JUQ027_CATTCGCGTCGCGGTT-1	-10231.1	6424.06	E
JUQ041_ATCTACTTCCGAGCCA-1	1393.75	-2984.17	NE
JUQ101_AAGACCTTCGTTTGCC-1	30.1643	-6118.41	E
JUQ031_TCTCTAACAAGCTGTT-1	2056.65	1593.93	E
JUQ120_CAGTAACTCTTGGGTA-1	5433.3	-1395.3	NE
JUQ088_CGTCAGGCAGGTCCAC-1	3258.62	1876.18	NE
JUQ069_TCATTTGTCCGAAGAG-1	15122.7	2738.93	E
JUQ060_ATAAGAGAGCACCGCT-1	-4345.11	-4910.35	E
JUQ096_GAGGTGAAGACCTTTG-1	3013.6	7708.43	NE
JUQ036_GCGCCAAGTTGTGGAG-1	771.893	-3142.66	E
JUQ091_AGCCTAATCGGACAAG-1	408.609	1093.95	NE
JUQ088_ACTGATGCACCGCTAG-1	-6249.35	6842.95	NE
JUQ099_GATTCAGGTTCCACTC-1	3525.77	-1999.02	E
JUQ057_TGCCAAAGTTATCGGT-1	-5317.96	2654.59	E
JUQ066_AGAGCTTTCTGTCTCG-1	6397.07	3355.52	E
JUQ056_ACGATACGTACCGTAT-1	997.725	91.3413	E
JUQ088_TGGCGCATCCACGTGG-1	2924.79	5516.32	NE
JUQ027_GTGTTAGTCCACGACG-1	-4116.18	4579.35	E
JUQ102_AGCATACGTGATGCCC-1	-9556.59	-10336.5	E
JUQ042_CAAGGCCGTGACCAAG-1	-2418.85	7594.57	NE
JUQ100_ACTATCTAGACACGAC-1	-362.931	-5237.36	E
JUQ046_GCATACACAACTGCTA-1	1315.02	1657.62	E
JUQ060_ATTACTCCATTGGGCC-1	3404.85	3866.72	E
JUQ042_CGGGTCACAATAACGA-1	-1718.28	2440.19	NE
JUQ066_CGTCCATAGCTGATAA-1	-3221.31	-3477.71	E
JUQ095_AATCCAGGTCAGCTAT-1	-945.13	9373.86	NE
JUQ031_GGCGTGTCATTCTCAT-1	-7127.19	1029.12	E
JUQ033_TTCTTAGTCCGTTGCT-1	-5451.81	-7522.67	E
JUQ069_CTTACCGCACGAGAGT-1	13754.8	2076.69	E
JUQ036_GTATCTTCACGGCGTT-1	-11806.1	-20060.2	E
JUQ097_TGAGAGGCAAGCCCAC-1	-4311.17	7412.68	NE
JUQ053_AGCAGCCTCTTGTACT-1	2562.18	403.868	E
JUQ057_CGGACGTAGCACACAG-1	5755.2	1249.56	E
JUQ036_CCAGCGAGTCCAAGTT-1	-8487.84	-10739.2	E
JUQ067_CGGACACGTCATATGC-1	544.04	-2454.21	nan
JUQ092_CTACCCAGTTGTGGCC-1	2416.39	3092.14	NE
JUQ066_TGACTAGAGACAAAGG-1	8502.97	898.08	E
JUQ036_CGTTCTGAGTCGTTTG-1	-8304.69	-10017	E
JUQ030_GAAACTCCATAGACTC-1	-276.37	-3207.45	E
JUQ069_CTACATTCACTGTCGG-1	3411.54	751.096	E
JUQ069_CTGCCTACAAGGTTTC-1	15356.2	3030.55	E
JUQ063_GTACTTTAGGTGATAT-1	-11137.5	-20507.4	NE
JUQ088_ACTTACTCAGCGATCC-1	-8611.84	6318.62	NE
JUQ066_CGAACATGTGCTCTTC-1	13366.9	2767.98	E
JUQ100_GTCACAAAGAGGGATA-1	3446.76	-1592.86	E
JUQ030_TTAACTCCAGGGTATG-1	-7662.82	-848.697	E
JUQ036_AAGTCTGGTATCTGCA-1	-8715.61	-10419.9	E
JUQ088_GACCTGGCAAAGAATC-1	-9730.8	-14168.2	NE
JUQ073_AACTTTCGTTCCACTC-1	3368.29	-26.9336	NE
JUQ056_CACCACTTCGAACTGT-1	3377.15	-116.172	E
JUQ046_TCTCATAGTTGCCTCT-1	-6229.94	-5389.6	E
JUQ101_AGAATAGGTGTGACCC-1	2819.16	3055.86	E
JUQ027_GTGCATAAGTGTCTCA-1	-8527.73	-11476.4	E
JUQ024_CCACGGATCAGAAATG-1	3117.53	1663.7	nan
JUQ061_TGGCTGGTCTGGGCCA-1	-11878.2	-22474.5	NE
JUQ036_AATCCAGTCATAACCG-1	-6975.44	-9665.02	E
JUQ083_CCGGGATGTAAACGCG-1	1392.04	-2481.82	NE
JUQ027_TTTGCGCTCCTATGTT-1	-9662.4	4045.11	E
JUQ088_GGCGACTTCGAGGTAG-1	1576.42	-42.0172	NE
JUQ107_AGGCCGTGTCCGAATT-1	3827.7	762.85	NE
JUQ088_ATAACGCCACCACCAG-1	-581.733	3620.99	NE
JUQ036_ACTTGTTTCATGTCCC-1	-266.445	4282.83	E
JUQ119_GGTATTGTCGGGAGTA-1	-1360.95	9446.09	NE
JUQ062_CAGCTAAAGCCCTAAT-1	-10645.4	-19177.7	E
JUQ057_ACAGCCGTCGCTTGTC-1	4287.84	-1938.89	E
JUQ102_TGAGCCGAGTAGGTGC-1	4872.72	-3223.39	E
JUQ057_CCTACACGTCACCTAA-1	-8777.66	-10347.1	E
JUQ088_ATCTGCCAGCAATCTC-1	-787.707	4310.23	NE
JUQ067_CAGAATCTCACCCGAG-1	-3741.23	6023.95	nan
JUQ031_GTACGTAAGTCCTCCT-1	3993.71	221.908	E
JUQ036_TATCAGGGTTATGCGT-1	-309.402	798.15	E
JUQ101_TTAGGACTCACCGGGT-1	2314.59	-1692.11	E
JUQ033_CCCTCCTAGAGTCGGT-1	-2860.08	3724.32	E
JUQ102_CCTACCATCATTATCC-1	-8700.16	-10290.9	E
JUQ111_AGCGGTCTCGAGGTAG-1	1700.09	-1076.08	NE
JUQ027_GCGCAGTGTCTCTTTA-1	1856.66	-4293.02	E
JUQ100_TTTGCGCCATGGTAGG-1	-4968.91	3553.76	E
JUQ069_TGCCAAACACTCGACG-1	10143.4	1468.7	E
JUQ025_TACTTGTGTATATCCG-1	-8421.62	7331.11	nan
JUQ050_AACCGCGAGGAGCGTT-1	924.511	5944.53	NE
JUQ095_GAGTCCGTCGGCTTGG-1	-1484.48	7494.97	NE
JUQ095_CGTCCATAGAAGGGTA-1	-1544.99	9607.8	NE
JUQ096_TATCAGGGTTTCGCTC-1	393.629	9109.74	NE
JUQ027_ACAGCTACATCTACGA-1	-3532.9	1013.79	E
JUQ066_AGAGTGGTCCCAAGTA-1	6291.82	-2064.17	E
JUQ087_AGAATAGGTACTCGCG-1	4132.33	258.93	NE
JUQ096_TGCCCTACAACCGCCA-1	7711.16	1223.85	NE
JUQ066_GTGTGCGGTTCCCTTG-1	10823.3	1886.21	E
JUQ106_CAGCAGCGTGTGTGCC-1	-3784.04	5530.8	NE
JUQ105_ATGGGAGGTTCAGGCC-1	-5539.3	149.276	NE
JUQ088_GGTGCGTAGTGATCGG-1	485.514	-3384.03	NE
JUQ069_ACTGATGTCAACTCTT-1	9238.43	1682.94	E
JUQ101_TTTGCGCGTACCGAGA-1	4005.25	-1998.39	E
JUQ111_TTAGTTCGTCATATGC-1	790.755	5796.46	NE
JUQ033_CAGCTAATCAATACCG-1	-6914.66	-4138.11	E
JUQ056_TGACGGCAGATGTAAC-1	2628.55	201.859	E
JUQ040_CACACTCAGCTATGCT-1	-3728.8	-5270.03	E
JUQ088_GACCTGGTCTGTCAAG-1	1719.17	5985.03	NE
JUQ052_CGTCAGGAGCCACCTG-1	942.56	5003.01	E
JUQ066_TGCACCTCAGTCTTCC-1	13384	2160.96	E
JUQ066_GGACGTCAGCTCCTCT-1	14143.7	2159.63	E
JUQ066_TGCCCTATCGTTGCCT-1	15136.4	2420.17	E
JUQ033_TCATTACCATGTTGAC-1	3633.04	1819.38	E
JUQ066_TGTGTTTCACCGAATT-1	1496.52	4075.69	E
JUQ066_CGTTGGGAGAGTACAT-1	8382.12	-377.999	E
JUQ066_AAAGATGGTAGCCTCG-1	14167.5	2735.38	E
JUQ038_CTGATCCTCTACGAGT-1	1503.66	5797.49	E
JUQ030_GCCTCTAAGGTACTCT-1	-4943.52	4852.94	E
JUQ094_CCTACACAGAAGGCCT-1	35.167	8740.62	NE
JUQ047_CGATCGGGTATTCTCT-1	5469.98	-78.1883	NE
JUQ030_AGCTCTCCACGGACAA-1	-4032.83	6230.82	E
JUQ067_TGGCTGGCATCTGGTA-1	-623.334	-1977.46	nan
JUQ050_CACAGGCTCAACCAAC-1	2803.98	223.33	NE
JUQ024_CTGTTTATCTTCCTTC-1	-1900.36	6812.14	nan
JUQ027_TCAACGATCGTTGCCT-1	-1519.64	-2422.04	E
JUQ053_ACGGCCACACAAGCCC-1	2632.17	1131.13	E
JUQ056_GTCACGGCATTTGCTT-1	3294.9	-1282.32	E
JUQ122_GAATGAATCCTAGGGC-1	-4762.23	7271.26	NE
JUQ052_CGTTCTGTCGCTGATA-1	-2117.14	5641.21	E
JUQ057_AATCGGTAGGATGGAA-1	-4672.25	483.503	E
JUQ069_TTATGCTCATTAGCCA-1	-2595.11	-9393.27	E
JUQ036_ACGTCAAAGCCAGAAC-1	-8255.33	-9653.84	E
JUQ057_CGTGAGCAGTTCCACA-1	-2668.17	5611.7	E
JUQ039_CTGTTTAAGCACAGGT-1	1993.41	-1855.01	NE
JUQ107_GAACCTACAGTCGTGC-1	3229.16	-3717.11	NE
JUQ040_GACCAATAGTACACCT-1	-3944.99	-9386.45	E
JUQ031_CCTTCCCGTTCCTCCA-1	-2836.59	1574.77	E
JUQ024_TTTGGTTAGTAGTGCG-1	-6804.82	6276.5	nan
JUQ121_GCTCTGTGTCGCGAAA-1	-2658.92	8171.17	NE
JUQ068_GAAATGAGTTACGACT-1	-337.864	5258.06	E
JUQ067_AAGCCGCGTACCATCA-1	-7212.64	-11983.3	nan
JUQ039_CTCATTAGTAGCTCCG-1	1698.58	-3224.42	NE
JUQ088_TCAGATGGTGACAAAT-1	-7346.27	-11441.3	NE
JUQ121_TGAGCATGTTACCAGT-1	-3139.12	5229.66	NE
JUQ024_AACGTTGGTCGTTGTA-1	-6533.21	6236.33	nan
JUQ101_ACACCCTAGACAGACC-1	3290.74	2026.18	E
JUQ042_GATCGCGTCATTTGGG-1	5184.21	7108.4	NE
JUQ057_TCGTACCTCTCTGCTG-1	2214.54	5722.74	E
JUQ026_ATAACGCTCCGTACAA-1	-3378.91	1528.14	E
JUQ033_ATGGGAGTCCCAAGTA-1	-5539.95	-7893.46	E
JUQ049_CTCATTATCGGCCGAT-1	-3020.49	1988.33	E
JUQ119_TGGGCGTAGCAGACTG-1	5641.62	-871.263	NE
JUQ040_TAAACCGAGTCTTGCA-1	-3442.89	-9467.31	E
JUQ066_TTGTAGGCACCTGGTG-1	7464.74	-449.562	E
JUQ066_GTCCTCACACGGTTTA-1	13614.5	2015.48	E
JUQ053_ACACCCTTCACTCTTA-1	-4177.34	-9023.02	E
JUQ070_AGACGTTTCGTATCAG-1	-682.65	-666.272	E
JUQ042_ACTGAACAGTACGCGA-1	-3256.98	6758.4	NE
JUQ066_TAGGCATCAGGGTATG-1	4070.56	2369.11	E
JUQ107_CACAAACGTGATGATA-1	-1817.24	9381.61	NE
JUQ032_ATTGGACCATCACCCT-1	-3723.9	8333.62	NE
JUQ071_CTACGTCTCCTAGGGC-1	-3256.08	7848.41	nan
JUQ042_CGATGTAAGTTAACGA-1	5249.62	-763.737	NE
JUQ102_TGCGCAGTCCTTAATC-1	-11063.4	-18577.7	E
JUQ067_TTGGCAATCGTAGATC-1	1911.8	3006.63	nan
JUQ066_CCGGGATTCGTGGGAA-1	13508.1	1925.68	E
JUQ095_GGCGTGTTCACTATTC-1	-1304.27	9694.19	NE
JUQ117_TAAGCGTCAAGTCTAC-1	-3570.65	7837.47	NE
JUQ088_GCAGTTATCTTGTACT-1	-10413.2	-19215.8	NE
JUQ069_CATCGAAAGGTACTCT-1	6704.34	-2133.03	E
JUQ063_TACACGATCATGTCCC-1	2092.27	7362.26	NE
JUQ119_TCATTTGTCATTCACT-1	3953.18	2686.75	NE
JUQ060_GCAAACTTCCGCATCT-1	2704.77	57.9745	E
JUQ024_CCATGTCTCGGCGCAT-1	-8232.62	6928.57	nan
JUQ088_TCGGGACGTTTAAGCC-1	-19.8809	-623.269	NE
JUQ067_TTAGTTCGTTAAGGGC-1	-136.167	-3741.65	nan
JUQ046_TGAGCCGCAAACCTAC-1	-6839.78	-7116.18	E
JUQ067_CGAGAAGTCAGTTGAC-1	-7870.27	-14193.7	nan
JUQ121_GTATTCTCAATCAGAA-1	-3798.32	5056.94	NE
JUQ096_AATCCAGTCGTACCGG-1	3433.83	-2018.52	NE
JUQ036_ATCACGAGTAAACACA-1	-9291.51	-11690	E
JUQ069_AAATGCCAGCGTGAAC-1	14591.2	2918.66	E
JUQ062_CCTAGCTGTAGCGTGA-1	-7251.26	-9520.59	E
JUQ024_CCGTACTGTGAGGGAG-1	-1810.42	7588.61	nan
JUQ066_AGCGTATAGGAATTAC-1	6647.55	-1535.25	E
JUQ038_CAGCCGATCAGTACGT-1	-3549.05	6300.4	E
JUQ033_ACATGGTGTTGGACCC-1	1321.27	701.631	E
JUQ024_ATCTACTCATGCCTTC-1	3716.85	3892.64	nan
JUQ026_AGCGTATAGACTGGGT-1	-9000.42	-1082.67	E
JUQ066_AAGTCTGCACCCTATC-1	13676.5	1536.48	E
JUQ036_GGACGTCGTGCTAGCC-1	-7186.07	-6800.25	E
JUQ032_ATAAGAGGTTCCATGA-1	-2898.91	7853.04	NE
JUQ031_GTGCATACAATGAATG-1	3632.25	-1232.53	E
JUQ031_AAGGAGCCATTCCTGC-1	-6152.42	2187.77	E
JUQ056_GATCGATCACAAGACG-1	-6730.18	-8264.82	E
JUQ036_TCATTTGTCAGTCCCT-1	-1807.14	-7224.2	E
JUQ102_CTCGAGGAGTGAACAT-1	-11525.7	-19000.4	E
JUQ088_CGTAGCGGTTAAAGTG-1	2282.12	6534.2	NE
JUQ033_TGAGGGATCCATGAAC-1	-6177.49	-6372.23	E
JUQ031_CTAATGGAGCTTTGGT-1	-8910.26	2247.89	E
JUQ073_TCACGAAAGCCTCGTG-1	4728.8	-4056.26	NE
JUQ027_TAGTTGGTCGTTTATC-1	2055.52	-2908.32	E
JUQ053_CACTCCATCTCACATT-1	-666.445	-3328.68	E
JUQ120_CAGCCGATCTGTCCGT-1	4550.28	-3099.4	NE
JUQ027_GTTACAGAGTGTCTCA-1	804.091	-2311.91	E
JUQ063_TTGCGTCCACGTAAGG-1	-4229.04	1168.11	NE
JUQ040_TGGTTAGAGAGACGAA-1	-3477.29	-10171.7	E
JUQ053_AAAGTAGTCCAGGGCT-1	3198.53	3732.23	E
JUQ091_GGGTTGCAGTTACGGG-1	2655.89	-81.2655	NE
JUQ033_GCTGCTTTCGGCGCTA-1	-5751.06	-9141.58	E
JUQ040_TGCGGGTAGCCACTAT-1	-1851.55	-6368.35	E
JUQ024_CTTAACTCATTCGACA-1	-422.173	7320.92	nan
JUQ070_ATCCGAAGTTTCGCTC-1	-3202.09	5843.92	E
JUQ046_AGGGAGTGTGAGCGAT-1	-4651.93	2954.08	E
JUQ056_GATCGCGAGCGTCAAG-1	-1018.36	4282.8	E
JUQ044_AGGTCATTCACGAAGG-1	-4313.61	7606.93	NE
JUQ069_ACACCCTAGCCACGTC-1	15177.1	2855.61	E
JUQ107_TCGAGGCCAGGTGGAT-1	3504.51	841.452	NE
JUQ111_GGTGCGTTCGGTCCGA-1	3496.92	-280.866	NE
JUQ069_GTAGTCATCCACTGGG-1	-10940.6	-19813	E
JUQ108_GTACTCCTCCCGGATG-1	3692.52	-315.164	NE
JUQ031_TTTGTCACACGGTGTC-1	551.363	-1626.32	E
JUQ102_TAGTTGGGTCATATGC-1	-9515.28	-10290.2	E
JUQ053_TGTGTTTGTACTCAAC-1	-11361.1	-20968.4	E
JUQ049_CATCGGGAGGTACTCT-1	1786.28	2228.93	E
JUQ095_ATTGGACAGCACCGTC-1	3415.5	2551.73	NE
JUQ027_GTATTCTAGAAAGTGG-1	-5454.07	8021.01	E
JUQ120_ACGCAGCTCTTTAGGG-1	-4445.19	7013.4	NE
JUQ042_TAAACCGCACCTATCC-1	-4778.45	7424.42	NE
JUQ030_GTGCGGTAGGCATTGG-1	-6563.8	3289.82	E
JUQ067_TTCTCCTTCACTCTTA-1	-9332.62	-16029.8	nan
JUQ060_CGCGGTACAACTGCTA-1	1059.55	-1005.44	E
JUQ039_TTGCGTCTCAGGCAAG-1	3560.16	803.607	NE
JUQ039_AGGTCCGTCGAACGGA-1	3156.46	-3573.75	NE
JUQ108_AGATCTGAGCTCTCGG-1	4900.97	-2514.8	NE
JUQ102_TCGTACCAGCCTCGTG-1	5689.22	-3968.94	E
JUQ100_GCACTCTAGAATGTGT-1	2639.3	990.497	E
JUQ040_GCATGCGCAAGTACCT-1	-10232.6	-18894	E
JUQ024_CGATCGGCAGCTGCAC-1	-4478.86	8033.37	nan
JUQ067_ATCCGAATCAATAAGG-1	-9043.37	-9394.5	nan
JUQ066_TTCTACATCGAGCCCA-1	1716.96	5208.08	E
JUQ080_GTCGTAAAGCCGCCTA-1	2714.24	1004.98	NE
JUQ088_TATTACCCAGTATCTG-1	1713.94	1276.76	NE
JUQ053_GTGCAGCAGGTAAACT-1	2490.1	-1609.5	E
JUQ101_TACTTGTCAATTCCTT-1	-3049.15	7916.13	E
JUQ056_CGCTATCGTCCGACGT-1	-4221.11	3026.96	E
JUQ036_TGTGGTAGTCAGATAA-1	-6417.06	-5463.97	E
JUQ066_CTCACACAGCTGCAAG-1	9058.82	4095.78	E
JUQ107_CAGCATATCGTGGTCG-1	1209.19	4884.41	NE
JUQ031_CGTCTACGTACTTCTT-1	-7015.02	-8674.41	E
JUQ088_GTTACAGAGTGAACAT-1	1281.31	184.433	NE
JUQ038_CCTCTGAGTTTAGCTG-1	5444.7	1709.58	E
JUQ112_CTGATAGAGACAAAGG-1	-1547.8	6297.29	NE
JUQ100_GGCAATTAGCCATCGC-1	4372.64	116.638	E
JUQ069_GGATTACAGTCAAGCG-1	15132	3015.14	E
JUQ067_CAGGTGCCATACTACG-1	293.336	-5443.27	nan
JUQ086_ACACTGAAGGCTAGAC-1	3892.72	-1262	NE
JUQ052_CTCGTCAAGGGATACC-1	-501.43	6352.07	E
JUQ067_CGGTTAACATCGTCGG-1	-9086.53	-16513.6	nan
JUQ070_CGACCTTAGGGCACTA-1	2743.25	2449.78	E
JUQ052_CGATGTAAGATAGGAG-1	653.366	5971.8	E
JUQ107_GCGCAACCAAAGGAAG-1	5394.66	-473.386	NE
JUQ057_ACACTGAGTCTGCCAG-1	-148.499	-4256.17	E
JUQ042_TGCTACCGTGCGAAAC-1	4508.63	-2270.69	NE
JUQ088_TTAACTCCAGGTCTCG-1	1959.47	5563.44	NE
JUQ097_GCGAGAATCGCATGAT-1	-5310.49	6874.29	NE
JUQ031_CGGAGCTTCAGTCAGT-1	-1137.18	1247.61	E
JUQ039_CGTCAGGCACAAGTAA-1	3547.14	1719.69	NE
JUQ024_CAACCTCGTCAAAGCG-1	-5464.08	3726.21	nan
JUQ056_ACTGTCCTCCAAAGTC-1	-1389.01	6381.28	E
JUQ066_GTACTTTCATGGTTGT-1	4591.56	-1275.67	E
JUQ067_ACATCAGCAATGTTGC-1	3727.26	1407.95	nan
JUQ047_TTGACTTTCTACGAGT-1	2889.52	-2735.95	NE
JUQ066_TGTGGTAGTCTCACCT-1	3691.92	5690.44	E
JUQ036_TCAGATGAGTGTCCAT-1	-8119.18	-11524.5	E
JUQ066_AACGTTGTCTGCTGCT-1	4023.32	-1936.93	E
JUQ101_TCGGTAAGTCTAGCGC-1	1207.49	6897.76	E
JUQ036_GTCCTCAGTTCGTTGA-1	-9243.6	-10894.2	E
JUQ092_CCTTTCTCAGCCAATT-1	1200.75	3514.82	NE
JUQ067_AAACCTGTCTCCAACC-1	-4327.53	-11050.4	nan
JUQ069_CAGAGAGGTGAAGGCT-1	7455.51	2736.1	E
JUQ066_CCTTCCCTCCGGCACA-1	6183.61	-520.166	E
JUQ047_CATTATCGTTGTCTTT-1	5579.86	2080.94	NE
JUQ046_GCTGCAGCATTTGCTT-1	-1468.58	9402.67	E
JUQ069_ACCTTTACAAAGGAAG-1	6697.93	-2991.15	E
JUQ039_ATGCGATGTTGGGACA-1	4048.54	-1801.06	NE
JUQ067_CATCGAAAGATATGCA-1	-5536.07	-9379.66	nan
JUQ088_AACCATGTCTGGCGAC-1	2559.12	5053.7	NE
JUQ033_CTACCCAGTTAAGGGC-1	-6838.97	-10293.6	E
JUQ063_GGAATAACATTACCTT-1	772.308	-5100.43	NE
JUQ067_CTTTGCGCAGTATAAG-1	-936.546	-4141.3	nan
JUQ025_TTATGCTTCGAACGGA-1	3942.88	-1983.19	nan
JUQ066_ATAACGCAGCGAAGGG-1	8843.55	410.221	E
JUQ049_CTTACCGAGTACGCGA-1	-10104.2	-18467.8	E
JUQ033_TGGACGCAGCTAACAA-1	-7776.56	-11577.1	E
JUQ091_CGACTTCCACGCCAGT-1	1526.67	5857.34	NE
JUQ036_AACTGGTAGAGCAATT-1	588.932	-4947.29	E
JUQ052_GACTACAGTGAGTGAC-1	3906	323.374	E
JUQ033_AAGACCTTCACAGGCC-1	-6749.27	-7788.86	E
JUQ091_ACCGTAAAGAGTACAT-1	3366.25	5391.37	NE
JUQ036_GCTGCTTAGATGAGAG-1	-9133.29	-14027.9	E
JUQ046_CACACTCGTCGGATCC-1	-8318.65	-8226.29	E
JUQ069_TGGCTGGTCTGTACGA-1	7502.08	-1904.92	E
JUQ040_ATGTGTGAGCCACCTG-1	-5261.05	1723.06	E
JUQ069_CCAATCCGTTCGTCTC-1	6517.25	2115.78	E
JUQ027_TGCTGCTAGCCAGGAT-1	-5564.77	3119.48	E
JUQ122_ATGGGAGGTCAAGCGA-1	4364.35	-3731.66	NE
JUQ067_CCTCAGTAGCACGCCT-1	-5567.94	-8980.42	nan
JUQ030_TTAACTCAGGTAGCTG-1	-3776.68	-2051.73	E
JUQ067_GTAGGCCAGCGATATA-1	570.461	-1321.18	nan
JUQ102_TGCTGCTCATTGTGCA-1	-9084.34	-10086.4	E
JUQ107_CGTTGGGTCCTGCCAT-1	5602.55	1359.16	NE
JUQ031_CTCGAAACAAGTTCTG-1	6487.54	2449.86	E
JUQ061_ATTTCTGGTACATCCA-1	-4884.94	1720	NE
JUQ066_TCAGATGAGGGATACC-1	13073.2	2657.53	E
JUQ067_GGTGAAGAGTCTCCTC-1	-4725.28	-11210.1	nan
JUQ118_TACTCGCTCAGTACGT-1	-5101.99	7402.81	NE
JUQ052_ACCAGTATCCAAGTAC-1	-1363.92	5683.27	E
JUQ069_CATCGAAAGATGGGTC-1	3535.24	-2945.95	E
JUQ063_AGCGGTCCATCGGGTC-1	-4734.92	1273.96	NE
JUQ066_TGTCCCAGTATTCGTG-1	11478.9	3240.91	E
JUQ038_CTAATGGGTACAGCAG-1	-11944.3	-22792.8	E
JUQ027_CACACAACATGATCCA-1	-7572.67	7699.17	E
JUQ086_ATGTGTGGTATTAGCC-1	7146.88	-1841.07	NE
JUQ078_CGCGGTATCCTTTACA-1	-3174.97	5946.79	NE
JUQ108_ATCGAGTAGCGAGAAA-1	3881.8	528.073	NE
JUQ056_GAACCTACAGGGTTAG-1	-3452.6	2442.55	E
JUQ111_TACTCGCAGCATGGCA-1	2416.74	1129.94	NE
JUQ060_AGCTTGAAGAGGTTGC-1	-6090.56	-5114.28	E
JUQ036_GTGAAGGAGAGTTGGC-1	-2960.41	2514.65	E
JUQ101_GCATGTAGTAATCGTC-1	-5983.7	1405	E
JUQ066_GCACTCTCACACCGAC-1	6858.52	-1170.31	E
JUQ067_CATGCCTTCCCAGGTG-1	-4386.41	-9686.44	nan
JUQ088_AAACGGGCAGGAACGT-1	-4890.81	7041.3	NE
JUQ031_TGCTACCGTGGCAAAC-1	-8152.61	-119.567	E
JUQ033_CAAGAAATCCGATATG-1	-7394.17	-8745.4	E
JUQ076_AGGTCCGTCCTTCAAT-1	876.019	6771.27	NE
JUQ070_TGGTTCCCACCAGTTA-1	326.665	5013.6	E
JUQ085_TGGACGCGTGTAATGA-1	5433.52	-2863.35	NE
JUQ095_TCGAGGCCAAGTTAAG-1	-6289.03	6621.22	NE
[truncated: 29,926 more rows]

## Sheet: b
	0	1	score_genes-Treac	score_genes-Texhaus	response
JUQ062_AGCGTCGCATGCAATC-1	-6848.53	-8226.4	0.0616667	0.358462	E
JUQ027_CTCGAAAGTAAACACA-1	-6155.4	7960.51	-0.476667	-0.342821	E
JUQ038_GTCTTCGAGTAGGCCA-1	-11451.1	-21514.1	-0.065	-0.126154	E
JUQ056_CGAGAAGTCTTCATGT-1	-1357.81	5941.05	-0.415	0.118462	E
JUQ071_GGATGTTAGCTAAACA-1	2663.31	-1654.34	0.253333	-0.113077	nan
JUQ056_GACCTGGGTAGATTAG-1	-2051.41	4863.6	-0.573333	0.563333	E
JUQ046_GATGAAATCTACCTGC-1	5921.17	4.76677	0.035	0.311795	E
JUQ044_AGCGTATGTTCTCATT-1	-3017.37	7727.11	-0.178333	-0.262821	NE
JUQ069_CCTAGCTAGCGATGAC-1	15784.2	2653.54	-0.486667	-0.249744	E
JUQ101_GACGGCTAGATATGCA-1	5511.13	-518.506	0.00666667	-0.189744	E
JUQ067_TGCTGCTTCCTCTAGC-1	-5738.23	-11793.4	1.04333	1.48	nan
JUQ099_GGATTACAGGAGCGTT-1	4218.07	28.6692	0.0566667	0.0305128	E
JUQ091_CCTACCAAGTGGAGTC-1	-9413.07	6550.74	-0.386667	0.054359	NE
JUQ056_CATCAGATCTTGTACT-1	-1023.15	6002.1	-0.281667	-0.015641	E
JUQ061_CTCACACAGGCTAGCA-1	-2383.85	752.194	-0.34	-0.0764103	NE
JUQ120_TGAGCCGTCGTCGTTC-1	4479.9	-766.675	-0.1	0.0102564	NE
JUQ119_GGCGTGTCATCAGTCA-1	3543.31	706.368	0.26	-0.109744	NE
JUQ066_CTCGTACAGTTCGCAT-1	8827.19	1140.46	-0.161667	0.104359	E
JUQ024_CATCGAATCTACTCAT-1	3499.06	51.262	0.05	-0.0430769	nan
JUQ067_CCTAGCTTCAGAGCTT-1	-4217.59	-9372.46	0.851667	0.910513	nan
JUQ047_TGCGGGTTCATCGCTC-1	2454.58	-1381.4	0.461667	0.198462	NE
JUQ027_CCGGGATAGCCCTAAT-1	-7226	7118.52	-0.508333	-0.135897	E
JUQ067_ACTGAGTTCTGCGACG-1	-2040.82	2639.83	0.461667	-0.233077	nan
JUQ102_TACGGGCTCTAAGCCA-1	-11947.8	-20312.3	12.875	7.36538	E
JUQ036_CATGGCGAGAAGATTC-1	-8922.29	-11048.7	4.61333	2.89821	E
JUQ067_ACAGCTACATAGTAAG-1	-5367.92	-10389.3	2.32333	1.98103	nan
JUQ031_AACCGCGAGTGGTAAT-1	-5671.97	470.695	0.0283333	-0.0930769	E
JUQ100_CACCAGGGTGGGTCAA-1	4181.12	3904.83	0.0183333	-0.09	E
JUQ025_CCACGGAGTAGCGTAG-1	-5355.64	7201.48	-0.22	0.194359	nan
JUQ060_CGCTATCCATGTCCTC-1	5682.39	-2497.4	-0.116667	-0.112564	E
JUQ035_CCTAAAGCAGGCTGAA-1	2249.31	-2178.98	0.338333	0.261538	NE
JUQ046_TGTCCCAGTGTTGAGG-1	-8941.81	-10724	1.91167	1.80436	E
JUQ033_CGCCAAGTCTACTTAC-1	-5331.03	-6091.43	0.0866667	-0.0258974	E
JUQ033_CGCGTTTGTCTAAAGA-1	-11210.1	-20179.5	5.69667	2.87487	E
JUQ036_CCATTCGAGCGGATCA-1	-8236.97	-11801.8	3.04833	2.17897	E
JUQ031_CATGCCTTCATCTGCC-1	-9303.57	2578.63	-0.373333	0.121538	E
JUQ069_TAGTTGGTCATGTAGC-1	-2192	-9293.38	0.365	0.974872	E
JUQ052_GACGTGCGTTCCCTTG-1	679.196	5372.4	-0.0666667	-0.0966667	E
JUQ027_ACGGGTCGTTCTGGTA-1	-2968.69	-1644.74	0.143333	-0.0264103	E
JUQ101_TAGGCATCAGCTGTTA-1	2941.61	-661.55	-0.0583333	-0.132821	E
JUQ088_AAGGCAGCAAGGTTTC-1	4395.1	5730.55	-0.393333	-0.236667	NE
JUQ088_CATCAGAAGTGAAGAG-1	1524	4809.81	-0.393333	-0.0158974	NE
JUQ066_TTGCGTCAGCCAGTTT-1	14033.5	2590.09	-0.38	0.00717949	E
JUQ061_GGTATTGCAGATCGGA-1	-3015.89	-1285.75	0.135	-0.0897436	NE
JUQ024_CTCTGGTTCAACGAAA-1	-6124.75	8240.19	-0.221667	-0.0192308	nan
JUQ038_CCACCTAGTAGCAAAT-1	-11459.7	-21527.2	-0.398333	0.404103	E
JUQ066_CATATTCGTCCTCCAT-1	3247.75	5822.02	-0.0416667	0.0974359	E
JUQ110_CGTTGGGTCTGCAAGT-1	504.425	6163.79	-0.653333	-0.109744	NE
JUQ120_GACGTGCTCGGCATCG-1	2318.47	-613.038	0.35	-0.233077	NE
JUQ031_CATTCGCAGGCCATAG-1	-4655.89	4761.15	-0.54	-0.299487	E
JUQ047_TACCTATGTACCGTTA-1	4261.22	-508.892	-0.321667	0.054359	NE
JUQ031_TGCGTGGCAGGATCGA-1	-5734.81	977.506	0.511667	-0.103333	E
JUQ030_CAGCAGCAGAGGTTAT-1	-4421.53	4021.53	-0.176667	-0.0958974	E
JUQ058_AGTAGTCGTCCGAATT-1	-7806.81	3077.71	-0.22	-0.159231	NE
JUQ033_AACTCAGGTTACTGAC-1	-2592.38	4301.4	-0.366667	-0.129744	E
JUQ067_CTCGGGAGTGTCTGAT-1	-2227.52	-7205.65	0.0166667	0.234615	nan
JUQ053_GGGAGATTCCGCGCAA-1	-3812.64	5132.78	-0.253333	-0.203333	E
JUQ056_GATGAAAAGCGCCTTG-1	2586.08	-1243.03	0.00333333	-0.176667	E
JUQ038_TTGCGTCTCAGTTCGA-1	-11255	-20169.7	0.903333	1.1859	E
JUQ049_GATGAAATCCTTGGTC-1	-8158.04	-9125.18	0.13	0.328974	E
JUQ088_ACACCCTAGGAGTTGC-1	-10288.7	-16904.8	21.2433	13.6903	NE
JUQ056_GTGCTTCAGAAACCGC-1	2676.96	-97.8856	0.245	0.0846154	E
JUQ031_ATTACTCCATGCGCAC-1	-8056.88	6934.5	-0.39	-0.192308	E
JUQ069_GCATGTATCTACTCAT-1	14795.8	2552.62	-0.626667	-0.0728205	E
JUQ026_ACACCCTAGCCCAGCT-1	-1003.08	-5273.75	0.561667	-0.146154	E
JUQ063_CCAGCGAAGTTGCAGG-1	-10779.7	-20315.3	0.585	-0.412051	NE
JUQ069_CTCTGGTTCGCCGTGA-1	6703.13	4774.29	-0.198333	0.0110256	E
JUQ039_CCACGGATCACAGTAC-1	5599.98	4875.48	1.09833	-0.0223077	NE
JUQ056_CACCACTTCGGCTTGG-1	-2303.79	5034.2	-0.288333	0.392308	E
JUQ066_AGTAGTCCAAAGGCGT-1	12571.8	2448.14	-0.433333	-0.0992308	E
JUQ108_CTGTTTATCTGCTGTC-1	-996.9	6706.89	-0.141667	0.094359	NE
JUQ036_GACGGCTGTAAGCACG-1	-8717.26	-10856.6	1.69167	0.30641	E
JUQ073_GGGTCTGAGCGTTCCG-1	4331.3	-1337.8	0.00666667	-0.19641	NE
JUQ033_ATAAGAGGTGTCCTCT-1	-6537.5	-8829.78	0.831667	0.452051	E
JUQ040_TGGACGCAGTAATCCC-1	36.8319	-5097	-0.481667	0.171795	E
JUQ053_ATCTGCCGTCTAGCGC-1	1006.09	4602.83	-0.266667	-0.21	E
JUQ061_CTACATTAGAGTCGGT-1	-61.8262	2415.86	-0.14	-0.0866667	NE
JUQ119_TGGACGCCACAGACTT-1	-2393.47	4927.25	-0.0833333	-0.213333	NE
JUQ031_GATCGATTCAAAGACA-1	-8951.09	6795.22	-0.418333	-0.342564	E
JUQ027_CGCGGTAGTCTCAACA-1	-8764.91	-10862.2	5.25	4.48026	E
JUQ027_GTTAAGCGTGTTTGTG-1	-9750.24	6901.66	-0.695	-0.00846154	E
JUQ047_TACGGTACAAAGCAAT-1	-2477.42	8597.13	-0.373333	0.0479487	NE
JUQ057_GTCTCGTGTTAGGGTG-1	3541.28	5059.09	-0.373333	0.117949	E
JUQ030_ACGGCCATCCGTCATC-1	-1302.31	1025.28	0.913333	-0.366154	E
JUQ027_TGCCAAATCACTTACT-1	-7069.54	7401.39	0.055	-0.185385	E
JUQ056_CCGGGATTCGTGTAGT-1	-137.346	5764.43	-0.233333	0.110769	E
JUQ027_CACATTTAGCTGAACG-1	-5841.39	3180.24	-0.138333	0.105128	E
JUQ036_CCAGCGAAGCAGCCTC-1	-9175.04	-10693.7	0.45	0.810769	E
JUQ069_TATGCCCTCAGCAACT-1	8144.71	2465.34	-0.528333	0.382308	E
JUQ088_GTCCTCAGTTCTCATT-1	3346.54	4180.06	-0.168333	-0.3	NE
JUQ036_GCATACATCGACCAGC-1	-9045	-13356.2	0.461667	0.796667	E
JUQ049_TGCCCTATCGACAGCC-1	1038.1	-1392.61	-0.015	0.232821	E
JUQ069_ATCATCTTCCGTCATC-1	10082.8	3439.71	-0.133333	-0.0387179	E
JUQ057_GGCGACTGTAGAGCTG-1	-7881.68	-8820.94	4.60167	2.57692	E
JUQ031_GGGATGAGTAAGGATT-1	-7070.01	1142.32	-0.166667	-0.145641	E
JUQ088_CGTCCATTCAATCACG-1	-6799.9	7189.6	-0.505	-0.238718	NE
JUQ067_CAGGTGCCATGGGAAC-1	-4804.54	-8801.97	0.52	0.656667	nan
JUQ030_GTAGGCCTCTGAGTGT-1	-4873.66	4309.42	0.00833333	-0.132821	E
JUQ102_GCGCAACTCGATGAGG-1	4853.15	-3674.76	0.0983333	-0.209231	E
JUQ060_ACCTTTACAGTAAGCG-1	3495.25	2460.29	-0.221667	0.064359	E
JUQ062_CACACCTTCGAGAACG-1	-6885.17	-8297.8	0.06	0.144872	E
JUQ033_ACTTACTAGGCCGAAT-1	-3883.28	-3189.4	0.285	-0.0292308	E
JUQ122_AACTCAGTCAGTGCAT-1	4882.47	-2720.89	0.291667	-0.00230769	NE
JUQ107_CGTTGGGCAGTAACGG-1	6302.98	5667.84	-0.408333	-0.183077	NE
JUQ040_GTTCTCGAGAGCTTCT-1	-9090.76	-11753.8	1.37833	1.51667	E
JUQ027_TCTTTCCCAAGCCGCT-1	1418.47	3851.62	-0.16	-0.0733333	E
JUQ067_ATCTGCCAGAGTAATC-1	637.168	207.727	-0.28	0.0407692	nan
JUQ027_TCTATTGGTCAGGACA-1	147.265	-5252.87	1.03833	0.255897	E
JUQ103_CCAGCGAAGCAGCGTA-1	5130.2	-1164.34	0.503333	-0.186667	NE
JUQ097_CGGACTGTCCTCATTA-1	-11030.4	-20956.4	2.76167	-0.0787179	NE
JUQ066_TACTCATGTCTCTCTG-1	8111.07	-689.316	0.298333	0.117949	E
JUQ111_AAAGCAAGTTCCCGAG-1	-1295.39	6840.26	-0.173333	0.144103	NE
JUQ100_TCACAAGTCAGTTGAC-1	-7912.16	-9421.85	0.431667	0.413077	E
JUQ066_CCCAATCGTGTGCCTG-1	13810.4	3039.6	-0.288333	-0.18	E
JUQ096_AAAGTAGTCCGCGGTA-1	982.282	7460.01	-0.333333	-0.0930769	NE
JUQ099_TAGTTGGAGAGACTTA-1	4244.86	-4190.01	0.27	0.114615	E
JUQ124_GGAACTTAGCCAGAAC-1	-2616.38	7407.49	-0.175	0.0274359	NE
JUQ060_CGTTAGACATACTACG-1	-1736.86	9406.77	-0.461667	0.0512821	E
JUQ057_ACGATACTCTGGCGAC-1	-2940.91	-1141.33	0.745	-0.366154	E
JUQ067_CGTCTACGTCCGAGTC-1	-5989.24	-11720.1	1.63833	0.894103	nan
JUQ042_GGTGTTACAAGTTGTC-1	4402.67	252.923	0.643333	0.436154	NE
JUQ102_CATGGCGGTTGACGTT-1	-5970.63	-3799.83	0.01	0.281538	E
JUQ024_TTTACTGAGAGTGACC-1	-3794.03	6863.33	-0.2	0.171026	nan
JUQ069_GCACATAAGAATGTGT-1	15445.6	2480.28	-0.666667	-0.125897	E
JUQ042_GTAACGTAGGATGGTC-1	-2001.01	7291.94	-0.553333	-0.0425641	NE
JUQ070_AATCCAGGTTAAAGAC-1	-9832.19	-19110.8	0.32	0.0405128	E
JUQ057_AACTCCCAGACAGGCT-1	5111.37	-1596.65	-0.0183333	0.555897	E
JUQ056_TTCCCAGGTGCGGTAA-1	-2832.53	2562.3	-0.161667	0.157949	E
JUQ057_AACTCAGAGATCGGGT-1	2179.65	2087.73	-0.175	0.0776923	E
JUQ053_CAGCCGACACAGATTC-1	-7745.01	-10043.5	3.88	2.69692	E
JUQ089_GTCACAAGTGCCTGGT-1	-5092.04	4324.16	-0.66	-0.212821	NE
JUQ119_GACTGCGGTCAGAGGT-1	-10777.8	-20688.4	0.461667	-0.44641	NE
JUQ107_CGTCACTGTGGTACAG-1	4248.44	-3378.99	0.843333	0.164872	NE
JUQ060_GGACGTCGTGAACCTT-1	3723.86	878.63	0.03	-0.0294872	E
JUQ057_AGCTCTCCATACTCTT-1	4394.79	-2864.5	0.238333	-0.25641	E
JUQ024_GACTGCGCAAACCCAT-1	-3848.24	6299.17	-0.0883333	-0.149744	nan
JUQ070_GCTGCAGTCTGAGTGT-1	-6064.69	-3404.39	0.233333	0.237949	E
JUQ097_AGGGTGAGTCTGCAAT-1	-3477.35	7568.49	-0.135	-0.143077	NE
JUQ026_ATTATCCAGGGTGTTG-1	-7893.58	6845.43	-0.608333	-0.485385	E
JUQ056_TGAGCATAGAGGGATA-1	602.264	-4772.74	0.946667	1.06821	E
JUQ056_AGCCTAATCATGCTCC-1	-1465.99	5504.27	-0.505	0.0653846	E
JUQ095_CTTACCGGTCTAGTCA-1	-1135.08	9952.07	0.0416667	-0.196154	NE
JUQ067_CGTGTAAGTCATACTG-1	-4590.9	-9333.3	0.503333	4.07846	nan
JUQ101_AGAGCGAAGTCCGGTC-1	-4930.65	7177.89	-0.106667	0.0905128	E
JUQ030_CTGCGGACACGCCAGT-1	-5713.46	3182.73	0.275	-0.102308	E
JUQ070_AAATGCCTCCTTTACA-1	4040.53	376.407	0.451667	-0.0897436	E
JUQ085_AGAGCGAGTGAGCGAT-1	2385.27	-1023.35	0.00333333	-0.13	NE
JUQ069_CAACCAACATAAGACA-1	4412.02	-4618.44	0.825	0.433077	E
JUQ121_GTATCTTCAGCGATCC-1	6148.23	3046.37	0.415	-0.259744	NE
JUQ027_AAGGAGCTCAGCTGGC-1	2425.51	-2798.03	0.398333	-0.00948718	E
JUQ066_CGCGGTATCATCACCC-1	12860.3	1083.95	-0.136667	-0.143077	E
JUQ060_GTCACAAAGGGCATGT-1	-5715.59	-7728.16	-0.445	0.848205	E
JUQ040_TCGTAGAGTCTCCCTA-1	-3176.22	-9247.51	0.55	0.225385	E
JUQ063_GTCTTCGAGGAGTAGA-1	4.90551	4212.15	-0.283333	0.871026	NE
JUQ056_GCAAACTCAAGGTGTG-1	-379.803	2086.07	-0.19	-0.0523077	E
JUQ039_ACACCGGCAGGTCTCG-1	4990.54	3996.72	-0.433333	0.298718	NE
JUQ070_TTAGGACTCGTCACGG-1	-9769.11	-18493.9	-0.085	0.232564	E
JUQ039_TCCCGATGTTGATTGC-1	2850.57	1546.35	-0.095	-0.166667	NE
JUQ101_AGTGTCAAGTGTTAGA-1	3532.99	24.5994	-0.22	-0.0397436	E
JUQ117_TCTTCGGAGACTAAGT-1	2980.97	1164.48	0.01	0.0271795	NE
JUQ058_CAGCTAATCCTACAGA-1	-2533.3	938.717	-0.501667	-0.055641	NE
JUQ031_TTGACTTTCTCCTATA-1	-5313.1	219.159	0.363333	-0.0692308	E
JUQ069_GCAGTTATCTATCGCC-1	4171.85	5204.24	-0.18	0.509487	E
JUQ036_TACTCATTCTAAGCCA-1	-7370.87	-9578.72	1.5	1.36231	E
JUQ024_TAGTTGGTCATGTCTT-1	-652.695	4326.14	0.28	-0.22	nan
JUQ067_TACCTATCACACCGCA-1	-11058.5	-20334	1.60333	0.754872	nan
JUQ071_TCCCGATAGCCACTAT-1	-833.995	6319.5	-0.18	-0.163333	nan
JUQ031_GACACGCGTATAGGTA-1	-1028.16	3059.09	0.556667	-0.0697436	E
JUQ102_TCTTTCCAGCTGCGAA-1	2114.31	-4249.51	0.146667	-0.296667	E
JUQ095_TACCTTACAGCTGGCT-1	-317.614	4126.35	0.7	0.117949	NE
JUQ107_GTCCTCACATGCAACT-1	6043.53	-1948.21	0.838333	0.331795	NE
JUQ024_ACTGAACTCATCGCTC-1	2742.35	5861.54	-0.173333	0.0941026	nan
JUQ031_CCACCTACACTGCCAG-1	-5067.15	4642.74	-0.166667	-0.0397436	E
JUQ107_TCAGGTACAGAGCCAA-1	5876.02	-153.866	0.273333	0.823077	NE
JUQ033_CGCTTCACACAGTCGC-1	-6541.87	-8626.41	-0.00666667	0.164615	E
JUQ040_GACGGCTGTTGGTAAA-1	-3592.48	-8865.39	0.573333	0.122564	E
JUQ031_TACCTTAAGGGTATCG-1	-3690.64	4001.01	0.18	-0.303333	E
JUQ030_AGTTGGTAGGTTCCTA-1	-3246.26	292.055	-0.741667	-0.272564	E
JUQ025_GTTTCTAGTGATGTCT-1	-8305.51	7510.5	0.226667	-0.306667	nan
JUQ066_GATCGCGAGATCCGAG-1	12705.6	2657.1	-0.005	0.198205	E
JUQ042_AGGGAGTCATAGTAAG-1	3816.14	-2775.06	-0.005	0.389231	NE
JUQ070_ACTGATGAGTCATGCT-1	1477.05	6986.03	-0.22	-0.166667	E
JUQ049_CCTCTGAGTATTCGTG-1	-8771.72	-10665.4	0.795	0.480256	E
JUQ088_CTGCGGAGTCATGCAT-1	1732.92	2882.11	-0.263333	-0.269744	NE
JUQ087_TCGGTAAGTACCTACA-1	3280.55	318.488	-0.123333	-0.0158974	NE
JUQ101_GGCCGATAGCGTGAGT-1	-3898.76	7933.83	-0.453333	-0.0961538	E
JUQ068_ATAAGAGTCCTTGGTC-1	4993.76	3974.15	-0.215	0.0576923	E
JUQ095_TCAACGAGTTCAACCA-1	-256.45	7108.98	0.673333	-0.209744	NE
JUQ024_CACTCCAGTGCCTTGG-1	-3092.3	5497.89	-0.28	-0.0897436	nan
JUQ105_CGTGTAACAACTGCTA-1	2744.11	-3622.4	0.178333	-0.31	NE
JUQ027_GGGCATCTCCCACTTG-1	2616.97	596.942	-0.338333	0.0512821	E
JUQ031_CTCGTACCATACGCCG-1	-792.783	292.651	0.0516667	-0.0523077	E
JUQ069_TAAGAGATCCAAACAC-1	14109.7	3308.72	-0.626667	0.121795	E
JUQ085_GTATCTTAGACAGAGA-1	5325.73	647.829	-0.338333	0.656923	NE
JUQ121_CCAATCCAGTGGTAGC-1	-3295.33	6956.84	0.215	-0.00948718	NE
JUQ040_ATCACGAGTCAACTGT-1	-1711.17	3121.64	0.161667	0.0925641	E
JUQ071_TGCTGCTAGTTCGCAT-1	6272.82	939.708	0.246667	0.0141026	nan
JUQ046_TAAGCGTGTATAGGTA-1	-6526.32	-6385	-0.055	0.0841026	E
JUQ070_CAGCAGCCACAGCCCA-1	-5944.03	7322.89	-0.473333	-0.0261538	E
JUQ041_CACACAATCGACCAGC-1	3904.64	-809.391	-0.315	-0.0292308	NE
JUQ056_GACGTGCGTCACCCAG-1	2607.74	4680.66	-0.196667	0.398974	E
JUQ093_GGGAATGAGATCCCGC-1	2679.31	2936.22	0.07	-0.153333	NE
JUQ101_GACTGCGCAGCTGTAT-1	1563.96	1315.78	0.1	-0.0528205	E
JUQ057_GGTGAAGCATTCACTT-1	-599.349	6780.37	-0.43	-0.0753846	E
JUQ039_GCTGCGAAGACAAAGG-1	3937.58	6973.7	-0.786667	-0.0887179	NE
JUQ091_ACGATACAGTGCCATT-1	1856.75	-3698.61	0.0733333	-0.0458974	NE
JUQ046_ACTTACTTCTAACGGT-1	-1510.29	4836.51	0.546667	-0.112308	E
JUQ067_AGCTCCTGTGGCGAAT-1	-1674.82	-4985.78	-0.13	-0.0458974	nan
JUQ027_TGATTTCGTCAAAGCG-1	299.334	-5199.74	1.24333	0.0982051	E
JUQ071_GAGCAGAAGGGTTTCT-1	-3050.62	6816.74	-0.128333	0.191282	nan
JUQ057_CTCACACTCTACTATC-1	668.894	-3179.1	0.625	-0.118718	E
JUQ107_TTAGGCATCGCCGTGA-1	5797.79	1019.9	-0.181667	0.124359	NE
JUQ024_CTCTAATAGATCTGCT-1	2011.01	3426.51	-0.153333	-0.133333	nan
JUQ091_TCTTCGGTCGGTCCGA-1	3447.48	-987.166	0.391667	-0.0830769	NE
JUQ108_ACGGAGACATATGCTG-1	-1305.69	6433.38	-0.235	-0.0258974	NE
JUQ057_ACCAGTAGTGAGTGAC-1	-3655.67	7002.01	-0.368333	-0.189487	E
JUQ024_TGCACCTAGTACACCT-1	1961.18	1294.22	0.0116667	-0.00615385	nan
JUQ062_AGCTCCTAGTTATCGC-1	-7238.02	-7866.09	0.12	0.703333	E
JUQ119_TTGACTTTCTTTAGGG-1	-4432.43	8277.2	-0.34	-0.26	NE
JUQ088_GACCTGGAGTTGTAGA-1	2890.29	1642.57	-0.35	-0.135897	NE
JUQ112_GTCATTTCAGAGCCAA-1	-33.822	1149.38	-0.0433333	-0.0292308	NE
JUQ096_AAAGATGTCGTCACGG-1	-231.683	9533.83	-0.306667	-0.0361538	NE
JUQ122_GATTCAGAGGCTCTTA-1	5042.32	-1982.27	0.498333	0.0405128	NE
JUQ056_ACTGTCCTCCAAAGTC-1	-1389.01	6381.28	-0.586667	-0.035641	E
JUQ042_GACTGCGGTGCAGGTA-1	-615.546	4224.15	-0.095	0.231282	NE
JUQ066_CCATTCGGTTCCGTCT-1	12288.8	3010.39	-0.168333	-0.21	E
JUQ067_TAGGCATTCTTGCCGT-1	-415.254	-435.824	-0.0166667	-0.0758974	nan
JUQ036_ACTTGTTTCATGTCCC-1	-266.445	4282.83	0.376667	0.0376923	E
JUQ067_CTCGGAGAGACAGAGA-1	-6311.22	-10643	-0.0983333	0.345128	nan
JUQ024_CTGATCCAGACATAAC-1	-1245.93	6689.85	0.115	0.224615	nan
JUQ031_GAACCTAAGTGTTAGA-1	-7629.75	1338.93	-0.1	0.0715385	E
JUQ057_CACCAGGTCTCGCTTG-1	-4759.24	1955.84	-0.0716667	-0.0525641	E
JUQ119_GATGCTAGTCGAGATG-1	-7225.72	4242.01	-0.246667	0.074359	NE
JUQ102_CCACTACAGCGACGTA-1	2330.74	-5095.81	-0.21	-0.209487	E
JUQ122_GTGTGCGGTTATGCGT-1	3732.87	-1121.75	0.221667	-0.163333	NE
JUQ024_GTCGGGTTCTTCGAGA-1	-3671.28	7661.74	-0.233333	-0.14	nan
JUQ069_ACTGAACAGGGTCGAT-1	-10170.5	-16954.2	1.08833	0.0384615	E
JUQ040_CTACACCCAGTCGATT-1	-11559.7	-19535.5	6.64	5.83667	E
JUQ030_TCTGGAATCGGTTAAC-1	-5022.36	4033.95	0.0483333	0.0376923	E
JUQ088_AGCGGTCCATCGGGTC-1	-1738.27	6733.87	-0.72	-0.209487	NE
JUQ096_AGCTTGATCCCTTGTG-1	9394.6	3885.63	-0.138333	0.315128	NE
JUQ060_ATTGGACAGCCCTAAT-1	3041.05	-2448.18	1.01333	0.342564	E
JUQ067_CCCAATCCATGCTAGT-1	1742.71	806.981	-0.433333	-0.146154	nan
JUQ069_CTCTAATTCTGCCCTA-1	7083.33	42.1009	-0.34	-0.0889744	E
JUQ101_AAGGCAGCAGCGATCC-1	4557.12	-884.646	-0.0683333	0.0871795	E
JUQ059_AAGGTTCCAGTCACTA-1	-10460.5	-18921.9	1.98167	1.51692	NE
JUQ056_AATCGGTGTCGCGGTT-1	-2867.5	-6372.95	1.82333	1.12154	E
JUQ058_CAGCATATCCTCCTAG-1	-850.221	9221.08	1.39333	0.215641	NE
JUQ042_CCGTACTGTTTAGCTG-1	5166.49	-1058.36	0.246667	0.398718	NE
JUQ046_AAACCTGCAAAGGTGC-1	-8006.86	-9538.83	0.783333	0.760256	E
JUQ069_GTAACTGTCGGCATCG-1	7891.27	-1067.97	0.101667	0.188974	E
JUQ049_GCTGCAGTCCTTGACC-1	-8350.78	-6963.47	-0.481667	0.064359	E
JUQ039_CTAGTGAAGCCTTGAT-1	5101	1050.73	-0.146667	0.533077	NE
JUQ036_CGTCTACGTTGTCTTT-1	-5651.15	5000.53	-0.418333	-0.0182051	E
JUQ099_TGCTACCTCCACTGGG-1	4625.8	-2413.37	0.095	-0.0594872	E
JUQ066_ACGATGTAGTGGGATC-1	1643.16	4451.43	-0.0116667	-0.153077	E
JUQ057_GAATAAGAGCCCAGCT-1	-6639.12	-6968.43	0.0466667	0.141282	E
JUQ119_TTTGGTTAGGTAGCCA-1	1007.22	6627.76	-0.108333	-0.12	NE
JUQ038_TCGGGACTCATCGGAT-1	-11869.9	-22613.1	0.321667	0.46	E
JUQ031_CGCTATCCACATGTGT-1	-4109.58	-646.273	1.03333	-0.0389744	E
JUQ061_TAAGTGCCACATGACT-1	536.294	-2558.52	-0.203333	0.111282	NE
JUQ070_AGACGTTTCGTATCAG-1	-682.65	-666.272	-0.215	0.00717949	E
JUQ027_CATTATCTCACTTCAT-1	4339.17	66.4691	-0.185	0.389231	E
JUQ042_TGGACGCAGTGAACGC-1	4781.22	4668.59	0.065	0.409744	NE
JUQ045_CATCGAAGTGAGGGTT-1	3930.5	-3325.61	0.216667	-0.242821	NE
JUQ094_AGATCTGTCCCATTAT-1	4884.01	-673.476	0.293333	-0.13	NE
JUQ060_CAGCGACTCACGGTTA-1	-8095.82	-10813.8	2.89	2.11231	E
JUQ047_GCATGCGGTCAATGTC-1	-2246.32	8747.31	-0.128333	-0.215897	NE
JUQ042_TCTTTCCCATATGCTG-1	-2868.46	6566.72	-0.12	0.0805128	NE
JUQ060_CTGATAGTCAGCGACC-1	-1617.22	1721.93	-0.0466667	-0.169231	E
JUQ057_CGAACATAGGGTGTTG-1	-4874.38	6164.13	-0.455	-0.145897	E
JUQ069_TATTACCTCGTACCGG-1	4793.49	1772.74	0.378333	-0.13	E
JUQ039_GTTCTCGAGCTGAACG-1	3204.64	2192.77	0.176667	-0.00871795	NE
JUQ102_AATCGGTGTAAGCACG-1	5835.53	-2665.69	0.0783333	-0.222564	E
JUQ031_CTGCGGACAATGCCAT-1	-6645.02	-137.89	0.54	0.0179487	E
JUQ044_CCTTCCCCAGATTGCT-1	4585.51	115.963	-0.0766667	-0.133077	NE
JUQ105_AGGCCGTAGGCAGTCA-1	-6765.68	1414.38	-0.258333	0.195385	NE
JUQ057_TAAGCGTGTCCGACGT-1	-7210.83	-9031.9	0.955	0.125385	E
JUQ096_ACGCAGCAGACCACGA-1	1780.12	8153.57	-0.416667	-0.28	NE
JUQ105_CCTCTGACAGCCAGAA-1	-2029.28	9058.1	-0.0333333	-0.0223077	NE
JUQ030_TGACAACAGACGCTTT-1	-4400.98	4754.21	-0.146667	-0.11	E
JUQ067_GATGCTACAGTCAGAG-1	-3695.33	-9400.04	1.27167	0.83359	nan
JUQ067_CTAGTGAGTCCCGACA-1	-6191.89	-10825.2	0.238333	0.964359	nan
JUQ069_GCATGCGAGAGGTTGC-1	13843	3427.41	-0.753333	0.0279487	E
JUQ062_CTCGTACTCGTGGACC-1	-8197.09	-9145.83	2.93333	1.93103	E
JUQ111_GGTGCGTAGAAGAAGC-1	-3481.89	4639.12	-0.123333	0.532564	NE
JUQ042_GCGACCATCAATACCG-1	5482.74	-620.514	-0.103333	0.161538	NE
JUQ033_TTGAACGGTCACTGGC-1	-6855.42	-9440.5	1.06833	0.93359	E
JUQ095_TGAGGGACATTAACCG-1	-910.882	8252.42	0.496667	-0.0692308	NE
JUQ066_ATCATGGAGTTGAGAT-1	8308.54	164.332	-0.455	-0.055641	E
JUQ100_GCGCAGTAGTGTCCCG-1	4184.5	-317.119	0.0233333	-0.0628205	E
JUQ101_TTGCCGTTCAATAAGG-1	7007.02	5055.04	-0.0616667	0.0138462	E
JUQ096_GATCGATGTACAGACG-1	7733.88	4352.94	0.295	-0.105897	NE
JUQ057_AGTTGGTGTGTTGAGG-1	3395.58	-5090.18	0.85	0.0879487	E
JUQ039_GGCTGGTCAAGGTGTG-1	2786.79	-1622.22	-0.08	0.606667	NE
JUQ035_TACTTACAGAAGAAGC-1	-987	5714.49	-0.36	0.161538	NE
JUQ046_GAAGCAGTCCGTCAAA-1	4319.52	4859.05	-0.186667	0.0105128	E
JUQ056_GACACGCCATAAGACA-1	-7951.93	-9998.45	2.43333	1.72051	E
JUQ066_AGCAGCCCACACGCTG-1	8841.29	3765.44	-0.0116667	0.0610256	E
JUQ101_CGTTGGGTCACAGTAC-1	1286.88	853.82	0.886667	-0.118974	E
JUQ036_AAGGCAGGTTCCCGAG-1	-8073.2	-13909.7	0.0483333	0.817692	E
JUQ067_TCAGGTACATGTAAGA-1	2126.89	4613.21	-0.005	0.292051	nan
JUQ091_CCTTTCTGTTGAGGTG-1	-1392	-569.908	-0.488333	0.429487	NE
JUQ046_CGGGTCATCTATCCCG-1	-7047.14	-7491.01	-0.216667	0.167949	E
JUQ035_CGCGGTAGTCATGCCG-1	-410.407	3292.24	0.0216667	0.522564	NE
JUQ026_CATGGCGCATGTCGAT-1	-45.7441	-1431.28	0.521667	-0.169744	E
JUQ069_CACACTCGTAAATGAC-1	9444.26	1380.63	-0.228333	-0.30641	E
JUQ101_GTCATTTCATGAGCGA-1	2406.43	-1515.3	0.108333	-0.123077	E
JUQ056_ATCATGGCAAGCGATG-1	-318.021	2298.18	-0.035	-0.0866667	E
JUQ101_CGCCAAGGTCAGTGGA-1	5070.12	275.897	0.311667	-0.149744	E
JUQ088_TTAACTCGTTCCGGCA-1	150.846	900.795	-0.486667	-0.23641	NE
JUQ088_CGTGTCTAGGACAGAA-1	6505.54	2338.69	0.556667	-0.263333	NE
JUQ097_TAAGAGACATCACCCT-1	-3931.85	6759.65	-0.075	0.0541026	NE
JUQ027_ATTGGACCATGTAGTC-1	-3005.51	5006.73	-0.286667	-0.148462	E
JUQ066_GTAACGTAGAGTAAGG-1	13614.9	2269.03	-0.473333	-0.0561538	E
JUQ067_ATCATGGAGCGTGAGT-1	-5113.36	-10817.7	0.258333	0.786667	nan
JUQ061_TACAGTGAGAAACGCC-1	-2360.51	895.464	-0.0783333	-0.0525641	NE
JUQ031_GAAGCAGTCTTACCGC-1	-6895.41	2568.69	0.393333	0.155641	E
JUQ033_TCAATCTGTGTCTGAT-1	-7874.29	-9352.35	0.435	0.75	E
JUQ069_TTCTTAGAGATGGCGT-1	14365.7	3410.4	-0.388333	0.111282	E
JUQ088_TGGCTGGAGCGGCTTC-1	-6134.32	7706.05	-0.301667	-0.273333	NE
JUQ092_TCAGGTAGTCTCATCC-1	4344.35	4587.95	0.103333	-0.155897	NE
JUQ066_GACGTGCCAAACTGCT-1	8295.19	-697.418	-0.138333	-0.0392308	E
JUQ101_CCTATTACATTACCTT-1	1697	-3585.59	0.423333	-0.27	E
JUQ066_TTGTAGGCAGATGGCA-1	-1537.15	2262.81	-0.171667	1.19179	E
JUQ067_TCACAAGGTAAAGTCA-1	-2911.09	-8084.04	0.316667	0.372308	nan
JUQ073_ATCATGGCAGCCTTTC-1	3391.6	-3217.79	0.748333	0.372564	NE
JUQ033_ACGATGTGTCATATGC-1	-5029.48	4934.38	0.143333	0.0102564	E
JUQ070_ACGATGTTCAGTTTGG-1	2493.3	2747.11	-0.05	-0.0128205	E
JUQ088_CGTAGGCCATTCTTAC-1	-2460.59	6124.26	-0.333333	-0.163077	NE
JUQ078_GTACTTTGTGAAGGCT-1	-1081.66	5141.93	0.185	-0.22641	NE
JUQ039_CTGCCTACACAACTGT-1	3621.32	-1325.07	0.861667	0.00820513	NE
JUQ066_CAGATCAAGGCATGGT-1	6542.34	119.181	-0.305	0.248462	E
JUQ088_GCGCCAAAGTCAATAG-1	2016.26	-461.478	-0.0183333	-0.226154	NE
JUQ026_CTGTGCTAGTGACATA-1	-1407.6	-4727.54	0.465	-0.329487	E
JUQ066_TCAGCAAGTCCCGACA-1	14055.8	1907.87	-0.401667	-0.209744	E
JUQ100_CCTACACGTTTGTTGG-1	-9309.88	-9576.88	0.818333	0.348718	E
JUQ106_CAAGATCGTAGCGTCC-1	1902.88	7362.63	-0.373333	-0.306667	NE
JUQ069_TGGACGCGTTTAGGAA-1	15268.4	2500.71	-0.5	-0.146154	E
JUQ053_CCTTTCTGTATCTGCA-1	6937.51	2227.01	-0.388333	-0.213077	E
JUQ030_AAAGTAGTCGCATGGC-1	-3404.12	1249.87	0.0416667	-0.0861538	E
JUQ027_CGCGTTTTCGGTGTTA-1	-542.469	5138.39	-0.31	-0.35641	E
JUQ067_TACAGTGCAAACTGCT-1	-5041.11	-11296.7	0.323333	1.67641	nan
JUQ027_AGCGTCGCAGACACTT-1	-6812.4	7679.92	-0.401667	-0.273333	E
JUQ030_CTACACCCACGACTCG-1	-5840.94	1759.31	-0.345	-0.175385	E
JUQ101_CTACCCACACAGGTTT-1	3397.03	-3615.91	0.435	-0.179487	E
JUQ033_TGCTGCTAGAAAGTGG-1	-7395.66	-9313.56	1.42833	0.422308	E
JUQ024_GCAGTTATCTAGCACA-1	-5493.76	7218.09	-0.206667	-0.103077	nan
JUQ033_GATCGCGGTACCGGCT-1	-320.197	-4466.71	0.0283333	-0.0228205	E
JUQ066_ACCAGTAGTAGCTGCC-1	7354.62	-634.171	-0.065	0.208462	E
JUQ101_AAGTCTGCACGGTAGA-1	2289.06	-154.46	0.363333	-0.233077	E
JUQ036_TGAGGGAAGTTAAGTG-1	1712.4	-2728.2	0.0316667	0.0812821	E
JUQ101_TGCTGCTTCAAACCGT-1	5726.34	166.266	0.07	-0.11	E
JUQ043_CGTGAGCAGGCTCATT-1	6827.79	4163.47	-0.59	0.142051	NE
JUQ044_GCCAAATGTAGAAGGA-1	-7119.77	6524.85	-0.216667	-0.326667	NE
JUQ088_CCTAAAGAGTAATCCC-1	1694.22	-53.2977	0.401667	-0.26	NE
JUQ118_CCTAAAGTCTAGCACA-1	-3806.36	3536.32	0.426667	-0.0658974	NE
JUQ049_TCTGAGAAGCTATGCT-1	-5726.9	-6625.6	-0.368333	0.489231	E
JUQ091_TACGGTACACATCCAA-1	2446.88	2032.17	0.218333	-0.259744	NE
JUQ087_ACTATCTAGTACGATA-1	-2414.71	7063.36	-0.175	-0.129744	NE
JUQ036_GTTTCTACACAAGACG-1	-8403.46	-11503.8	-0.266667	0.147436	E
JUQ106_TGTGGTAAGGCTCATT-1	683.916	7485.74	-0.243333	-0.0220513	NE
JUQ067_GGGATGACAGATCGGA-1	-6030.29	-7687.44	0.416667	0.636154	nan
JUQ060_GCAGTTACATGTAAGA-1	-6444.41	-5774.31	-0.273333	0.647179	E
JUQ047_GACTACAGTCTAAAGA-1	4702.71	722.684	-0.19	-0.212821	NE
JUQ042_TACGGATAGACAGGCT-1	3948.93	3999.24	-0.0566667	0.161538	NE
JUQ041_CTAATGGCAAACAACA-1	5382.85	-569.391	-0.178333	-0.189487	NE
JUQ068_GACTAACGTCAATGTC-1	2045.8	2985.53	0.0283333	-0.26	E
JUQ031_TCGCGAGGTTTGTTGG-1	1439.22	-2064.62	0.933333	-0.149231	E
JUQ030_TACGGTATCAGTTTGG-1	-3047.27	5037.3	-0.0733333	-0.146667	E
JUQ061_TATCTCATCCCAGGTG-1	-81.1604	-5698.62	0.545	0.395897	NE
JUQ060_CGTCACTTCGAACTGT-1	-5013.36	5278.68	-0.281667	-0.129744	E
JUQ047_CCACCTATCCTTCAAT-1	1837.05	-586.286	-0.145	0.114872	NE
JUQ067_AGGGAGTAGTGGTAGC-1	566.977	-633.615	-0.241667	-0.263333	nan
JUQ066_CGCTTCAAGGATCGCA-1	9439.8	2612.27	-0.466667	0.174615	E
JUQ026_GACAGAGGTCCGAGTC-1	-736.532	-356.83	0.371667	0.0376923	E
JUQ027_CGCTTCATCTTGTATC-1	891.873	6681.22	-0.586667	0.0382051	E
JUQ053_CTGCTGTCAATCAGAA-1	-3285.39	6886.17	-0.281667	-0.253077	E
JUQ042_TAGGCATTCACCTCGT-1	-8975.82	49.1627	1.18833	1.16538	NE
JUQ091_GTCGTAATCGGTGTTA-1	1798.6	6626.57	-0.171667	-0.4	NE
JUQ108_GTCATTTCACCTCGTT-1	4988.8	551.006	-0.216667	-0.00589744	NE
JUQ083_CCCAATCGTCAGATAA-1	-2646.92	4905.39	0.963333	-0.0894872	NE
JUQ070_TTAGGACCACAACTGT-1	4045.96	-86.4247	0.451667	0.0807692	E
JUQ099_CATGGCGGTCGCCATG-1	2861.61	-1208.12	0.07	-0.0228205	E
JUQ105_TTTATGCAGGAGTAGA-1	4304.97	-2208.59	0.825	-0.0594872	NE
JUQ063_TAAACCGGTGTTAAGA-1	-3201.27	-2362.09	0.186667	-0.0128205	NE
JUQ033_TCTCATATCCGAGCCA-1	-6048.75	-464.204	0.025	-0.0766667	E
JUQ056_CGGACTGGTCATATCG-1	1072.03	-698.398	0.525	-0.0164103	E
JUQ031_TGCTACCAGTGCGTGA-1	-6277.91	-527.491	0.941667	0.0284615	E
JUQ106_CTGCCTAAGCCCAATT-1	4814.23	588.645	0.448333	-0.196154	NE
JUQ030_TCACGAAAGCCACGTC-1	-6955.39	609.103	-0.128333	0.171282	E
JUQ069_GCTGCGAAGGATGTAT-1	3799.86	-4988.07	0.291667	0.429487	E
JUQ067_GGAATAACATTGGTAC-1	-3601.71	-10014.7	0.00333333	0.629487	nan
JUQ040_GGTATTGGTACAGTGG-1	-10693.4	-20201.4	2.515	0.997692	E
JUQ096_AGTGGGATCAACGAAA-1	747.07	9392.08	-1.01333	0.135385	NE
JUQ088_AACCGCGAGAGTAAGG-1	-9255.4	4872.02	-0.536667	0.0153846	NE
JUQ102_GTTTCTACAGTTAACC-1	1841.2	-4765.46	2.925	0.777179	E
JUQ040_TTAGGACTCACCATAG-1	-3622.09	-8736.32	-0.138333	0.191795	E
JUQ057_CATCGGGGTATAGGGC-1	265.559	-3738.85	-0.128333	-0.55	E
JUQ066_GTCACGGAGCTCCTTC-1	14160.3	2244.25	-0.42	-0.183077	E
JUQ066_ATCACGAGTAAGGGAA-1	8634.91	3458.07	-0.341667	0.00410256	E
JUQ095_TGTGGTAAGAAACGAG-1	1913.81	7432.41	-0.21	0.121282	NE
JUQ088_TGACTAGCAAGGTGTG-1	-7495.42	7297.65	-0.796667	0.0194872	NE
JUQ069_CGTAGGCCAACGATGG-1	6748.25	-2822.05	0.12	0.275641	E
JUQ031_CGAGCCAAGATCCGAG-1	-7493.6	2653.33	-0.401667	0.185385	E
JUQ031_CCAGCGAGTGTGAAAT-1	-4023.92	4638.14	-0.666667	0.298974	E
JUQ069_ACCTTTAAGTCTTGCA-1	-6241.55	-9255.14	3.91667	2.86667	E
JUQ060_CACAGTAAGCTGCGAA-1	-1740.39	9584.8	-0.0883333	-0.162564	E
JUQ024_CGACCTTTCCGGGTGT-1	-7948.69	7321.54	-0.233333	-0.203333	nan
JUQ040_TTTCCTCCACGTCTCT-1	-4157.7	-9420.36	-0.02	0.0848718	E
JUQ049_ACCAGTACAAGGACAC-1	-9437.72	-12169.9	-0.578333	1.0459	E
JUQ046_GGACGTCCATATGAGA-1	-2181.92	796.568	-0.246667	-0.0130769	E
JUQ066_GTCGTAACACCAGGCT-1	7204.06	3973.42	-0.34	-0.226667	E
JUQ033_TGACAACCAGCTGCTG-1	-11083.3	-20099	1.15667	0.981538	E
JUQ033_GTACTTTAGCCAACAG-1	-7874.17	-9046.07	0.351667	0.338462	E
JUQ095_ACGGCCAGTGTTAAGA-1	-745.476	8458.96	0.0133333	0.124615	NE
JUQ030_CTCGGGAGTAGTACCT-1	-6030.72	3622.87	-0.261667	-0.22641	E
JUQ058_CTGAAGTTCTCGAGTA-1	998.388	3555.7	-0.0116667	0.0610256	NE
JUQ069_TACACGAAGGTGATAT-1	15045.9	3112.71	-0.298333	-0.0625641	E
JUQ057_AGTGTCATCCTACAGA-1	893.927	3732.68	-0.338333	0.355641	E
JUQ069_TCATTTGTCCGAAGAG-1	15122.7	2738.93	-0.473333	-0.366667	E
JUQ095_TGGCCAGCACTATCTT-1	-4444.59	4391.57	-0.111667	0.164615	NE
JUQ108_GCGGGTTCAGCTGTTA-1	3163.28	-1833.61	0.351667	0.151282	NE
JUQ088_GCTGCAGGTCCGAAGA-1	2092.85	3099.32	-0.246667	-0.193333	NE
JUQ049_TATGCCCAGTGGACGT-1	1955.33	5867.2	-0.246667	0.0274359	E
JUQ097_TCATTTGTCCGCGGTA-1	-5129.54	7028.09	-0.373333	0.234872	NE
JUQ108_CATCGGGTCATGCATG-1	5223.18	1069.88	0.16	-0.0225641	NE
JUQ063_ACTGAGTTCACCAGGC-1	-2285.17	4767.52	-0.415	-0.116154	NE
JUQ056_AGTAGTCAGGCTCAGA-1	443.088	5294.55	-0.42	0.626667	E
JUQ060_CTACCCAGTCGGCTCA-1	4368.34	3512.09	-0.13	-0.122821	E
JUQ036_CAGGTGCAGCTGATAA-1	-1205.96	-5539.02	0.09	0.282564	E
JUQ066_AGGTCCGCATTTGCCC-1	15404.8	2496.11	-0.406667	-0.25	E
JUQ111_GATCGCGGTAAGAGAG-1	1534.63	4832.13	0.103333	-0.0664103	NE
JUQ073_TTGCCGTCACATGACT-1	2601.18	-32.2575	-0.0483333	-0.0958974	NE
JUQ072_GTCCTCATCAATCACG-1	-1642.52	-2063.5	-0.035	-0.133077	NE
JUQ056_CTCTAATTCTGTCTAT-1	-3842.56	4452	-0.673333	-0.138974	E
JUQ060_CAGTAACGTCTAGGTT-1	619.203	-797.293	-0.0616667	0.100769	E
JUQ069_ACTGCTCCACGAAGCA-1	11076.7	2953.82	-0.173333	-0.0220513	E
JUQ038_CGCCAAGAGCTCCTCT-1	-1776.74	-6077.74	0.201667	0.120769	E
JUQ039_TATCAGGGTGAGGGTT-1	4525.84	4979.1	-0.0366667	0.0174359	NE
JUQ076_TTAGGACGTATCACCA-1	-3143.12	5983.33	-0.226667	-0.103077	NE
JUQ102_TGGACGCCACAAGTAA-1	3071.68	-670.835	0.14	0.0110256	E
JUQ033_TCGGTAAGTCCAGTTA-1	-7826.04	-9910.2	1.46167	1.21154	E
JUQ100_TGGTTAGTCAGCACAT-1	-4223.52	-7395.93	-0.181667	0.415385	E
JUQ066_ACGGGCTCACCAGTTA-1	7897.71	994.646	-0.493333	-0.189487	E
JUQ067_GGCGACTGTGTAATGA-1	3837.53	-225.713	0.36	-0.173333	nan
JUQ066_CTTAACTAGCGATGAC-1	8095.18	-996.524	-0.181667	-0.0964103	E
JUQ033_GTACTCCAGGATGTAT-1	-9556	-15124.6	0.583333	0.807949	E
JUQ044_ACGCCAGCACAACTGT-1	-3128.07	6453.66	-0.633333	-0.175897	NE
JUQ070_GTATTCTAGCCCAGCT-1	-11026.5	-20006.4	3.35	1.49769	E
JUQ102_AAATGCCGTCGCATCG-1	3817.88	-4555.65	0.548333	0.0310256	E
JUQ088_CAGCTAACAATGGAGC-1	2780.37	-956.763	-0.595	-0.112051	NE
JUQ024_CCACTACTCCGCGTTT-1	-11206.2	-20264.8	0.828333	0.713333	nan
JUQ097_CTCGTACCAAACGCGA-1	-2464.72	8369.94	-0.286667	-0.119744	NE
JUQ033_AACCATGAGTGGAGTC-1	3603.35	4627.83	-0.155	-0.0430769	E
JUQ027_GAAATGATCACCGGGT-1	1735.26	-2.02979	0.201667	-0.0497436	E
JUQ033_CTCATTAGTGCAGGTA-1	2689.99	3126.44	0.168333	-0.106667	E
JUQ101_TCAGCTCTCCACGCAG-1	1767.88	4725.83	-0.313333	-0.0694872	E
JUQ030_AAGGAGCTCGGATGGA-1	-3318.11	2367.78	-0.256667	0.0246154	E
JUQ062_TGTGTTTGTAGGGTAC-1	-3460.94	-5668.62	0.075	0.101026	E
JUQ067_CATCAAGCAAAGGAAG-1	167.043	-1420.87	-0.203333	0.024359	nan
JUQ027_GTTCTCGCAGTATAAG-1	2027.44	-2767.59	0.381667	0.0615385	E
JUQ066_CTCGTACAGAGGTACC-1	4860.07	4501.74	-0.106667	0.0715385	E
JUQ066_ATCATGGGTAAAGGAG-1	2144.35	5341.48	-0.528333	0.392564	E
JUQ041_GCTTGAAAGGACGAAA-1	5262.86	141.217	0.795	-0.155897	NE
JUQ056_TCTCTAACATGGGACA-1	775.363	3038.66	-0.185	-0.00205128	E
JUQ097_CGATTGAGTGGGTCAA-1	2039.56	-2905.58	1.18167	-0.295897	NE
JUQ066_TTTACTGAGAATTCCC-1	14372.6	1681.31	-0.401667	-0.203077	E
JUQ069_CCTACACCAAAGAATC-1	3426.48	-4639.14	1.055	0.112051	E
JUQ111_GGGACCTTCGTAGGAG-1	-306.997	9605.41	0.18	-0.0394872	NE
JUQ067_AGGCCGTTCTCCGGTT-1	-3688.78	-7940.08	-0.243333	0.245128	nan
JUQ027_CGTTCTGCAGGTCTCG-1	-9555.08	6588.6	-0.496667	-0.48641	E
JUQ069_TGTGTTTAGACTAGGC-1	5669.36	944.988	0.0516667	0.128718	E
JUQ040_GTTCGGGCAGACACTT-1	-11025	-19803.5	1.27167	1.0841	E
JUQ100_ACGGCCAAGACACGAC-1	-388.905	6571.1	-0.413333	-0.266667	E
JUQ061_TGGGAAGCACTCAGGC-1	-4224.7	-2691.12	-0.236667	0.155128	NE
JUQ049_ATGCGATTCGTACCGG-1	-7895.04	-9478.51	0.43	0.643846	E
JUQ088_ATCCGAAGTTCAGTAC-1	1931.71	2636.5	-0.19	-0.0992308	NE
JUQ027_TCAGCTCGTGAAGGCT-1	2626.32	-1205.58	0.0266667	-0.00230769	E
JUQ069_GGACAAGCAAGCTGAG-1	7141.66	80.6286	-0.025	-0.142821	E
JUQ088_TTCTACAAGTTCGCAT-1	1290.27	5692.71	-0.493333	-0.266667	NE
JUQ100_CTGATCCGTTTGACTG-1	-9723.23	-13472.9	-1.37333	-0.847692	E
JUQ102_CTCGGGAAGGCAAAGA-1	-1498.02	-90.8392	-0.0966667	0.138974	E
JUQ024_AACTCTTCATTACGAC-1	2846.06	365.327	-0.035	-0.19	nan
JUQ024_CAGCATAAGTTATCGC-1	2240.72	3127.66	-0.0683333	-0.0594872	nan
JUQ027_TAAACCGTCGACAGCC-1	-49.5539	-1741.61	-0.171667	-0.122564	E
JUQ042_AATCCAGCATTCCTCG-1	-2081.6	6401.47	0.1	-0.146154	NE
JUQ040_AACCATGCATCAGTCA-1	-2882.79	-6401.48	0.728333	0.0748718	E
JUQ121_AACTCAGTCATAAAGG-1	4256.43	4074.92	-0.175	0.0476923	NE
JUQ033_TATGCCCTCGAGAACG-1	903.907	-2729.52	0.655	-0.173077	E
JUQ102_GTCACGGAGGAGTTGC-1	4338.91	891.044	0	-0.00871795	E
JUQ121_GACCAATAGTCTTGCA-1	-3601.15	6742.83	-0.08	-0.07	NE
JUQ091_GTCGGGTGTCGTCTTC-1	-8974.08	673.794	-1.46667	-0.365641	NE
JUQ030_AGGGATGCACGTAAGG-1	-8798.31	1017.75	-0.0166667	0.168718	E
JUQ031_TGCTGCTTCTGGCGAC-1	1858.25	-2314.74	0.38	0.0146154	E
JUQ100_TGCCCTATCATGCATG-1	294.236	3561.5	-0.276667	-0.169487	E
JUQ057_CGGTTAACAGGGTATG-1	800.873	-3650.35	0.655	0.0782051	E
JUQ100_TGCCCATCATATGCTG-1	4220.31	-2751.86	0.291667	-0.23641	E
JUQ069_TGACAACCACGCGAAA-1	870.049	5282.19	0.415	-0.403333	E
JUQ060_TGACTAGCAAGGACAC-1	-5940.19	-4980.13	1.13833	0.603077	E
JUQ070_GTAACTGAGTGTCCAT-1	-9317.24	-10404.5	0.58	1.10103	E
JUQ061_GACACGCCAAATCCGT-1	-4890.31	-1499.07	0.00333333	-0.199231	NE
JUQ073_GCTCTGTTCACCAGGC-1	-3870.87	2478.75	0.281667	-0.19641	NE
JUQ057_TGCTACCAGTCCGTAT-1	4690.72	1263.19	0.166667	-0.183077	E
JUQ027_GACCTGGTCGATGAGG-1	-8590.13	-10863	2.63167	2.27974	E
JUQ067_TCGCGTTGTCGCGAAA-1	-3817.49	-8872.83	0.38	0.0584615	nan
JUQ056_TAGTGGTCACGTGAGA-1	2826.88	-656.958	0.00166667	0.382051	E
JUQ027_CGATCGGCATCGATGT-1	-7572.96	7733.24	0.23	0.763846	E
JUQ027_TGGTTCCAGCTGATAA-1	-9889.15	7087.71	-0.566667	0.0715385	E
JUQ061_CTCGGGATCGCCATAA-1	-495.623	-3943.14	-0.228333	-0.00282051	NE
JUQ119_CTTAACTAGATAGGAG-1	2078.04	4195.5	-0.00833333	-0.113333	NE
JUQ102_GTGCGGTCAAGTAATG-1	194.811	2958.48	-0.151667	0.171538	E
JUQ105_CTGCCTAGTCCATGAT-1	1124.91	-1493.2	0.085	0.0948718	NE
JUQ040_GCATGCGCAAGTACCT-1	-10232.6	-18894	0.951667	0.524615	E
JUQ067_TGAGCCGGTAGTAGTA-1	-5794.65	-12005.1	-0.075	0.65359	nan
JUQ060_CGAGCCATCGAGAGCA-1	-5937.7	-7898.84	0.466667	0.813846	E
JUQ119_CTCTACGGTTCGTGAT-1	768.782	3440.95	1.59333	-0.693077	NE
JUQ069_AGTAGTCTCTGGCGTG-1	12756.9	3715.54	-0.406667	-0.153077	E
JUQ067_CCCAATCTCCGTAGTA-1	-2376.09	-7232.56	-0.143333	-0.0994872	nan
JUQ027_GCGCAACGTTAAGTAG-1	-10597.1	-19595.8	-2.43167	-1.29385	E
JUQ062_AACTCCCAGGGAAACA-1	73.4245	-3445.22	0.521667	0.278205	E
JUQ026_ATCATCTCATGGGAAC-1	-8398.27	2901.95	-0.886667	-0.496154	E
JUQ102_CCCAGTTCAGCGTAAG-1	3836.19	2541.38	0.0516667	0.244359	E
JUQ066_ACACCGGCACATTCGA-1	7753.57	3588.3	0.00666667	0.0946154	E
JUQ067_TTTGGTTCAGGGTATG-1	-1380.7	-4461.89	-0.461667	-0.189487	nan
JUQ067_ACCAGTACAATGCCAT-1	249.935	7057.82	-0.613333	-0.239487	nan
JUQ053_ACTTGTTTCGAGGTAG-1	-1458.77	637.518	0.396667	0.00769231	E
JUQ058_CAACTAGTCTGTTGAG-1	-1458.38	1286.65	0.371667	-0.106667	NE
JUQ033_CGAGCACAGAAGCCCA-1	-5068.46	4092.98	0.2	0.151282	E
JUQ031_GTACTTTAGCGATGAC-1	3227	-1244.89	1.14667	-0.303077	E
JUQ102_TCGCGAGGTTCCCGAG-1	3999.05	-3223.94	0.13	-0.0251282	E
JUQ101_CACCACTAGACAATAC-1	4090.18	1977.55	-0.03	0.00410256	E
JUQ024_CACAAACTCCAAACTG-1	-3290.07	7350.03	-0.146667	-0.163333	nan
JUQ069_GACCAATGTTACTGAC-1	14741.7	2842.96	-0.7	-0.172821	E
JUQ066_CTACGTCTCATTGCCC-1	6686.12	1575.48	-0.278333	-0.0458974	E
JUQ057_AGGGAGTTCTTGTATC-1	-3257.7	5757.85	-0.27	-0.0353846	E
JUQ088_CAGATCATCCCTTGCA-1	89.2911	803.324	0.613333	-0.363077	NE
JUQ101_GTGCGGTTCTCGCATC-1	3397.82	-1166.54	0.573333	-0.169231	E
JUQ089_ATCATGGCAATGGAGC-1	18.4752	-5376.86	0.706667	0.0851282	NE
JUQ071_GTAACGTCAGTATCTG-1	-347.805	7082.19	-0.0566667	-0.0794872	nan
JUQ069_TGAGCCGAGATACACA-1	13818.9	3557.63	-0.741667	0.148718	E
JUQ066_TCAATCTCACCACCAG-1	14581	2164.9	-0.646667	0.0746154	E
JUQ070_CCTTCCCCAAACGCGA-1	-6449.02	7089.04	-0.266667	-0.0461538	E
JUQ057_CAGAGAGTCACGGTTA-1	-2962.35	5762.92	0.406667	-0.42	E
JUQ069_AGCTTGATCTGAGGGA-1	15373.4	2859.75	-0.646667	-0.28641	E
JUQ040_ACGCCAGTCTGTCCGT-1	-2351.62	-6798.87	-0.163333	-0.0828205	E
JUQ063_CGCCAAGGTACCGTTA-1	4618.98	-32.6476	-0.126667	-0.0858974	NE
JUQ101_CGCGTTTGTCCGAAGA-1	3121.77	-1553.74	-0.161667	-0.0597436	E
JUQ070_CGGACGTGTCCGAAGA-1	-4581.8	3417.94	0.286667	0.0407692	E
JUQ057_GCAGCCAAGCATCATC-1	5948.66	763.297	1.42	-0.0251282	E
JUQ066_TTGAACGCAAGGTTTC-1	9063.49	3541.42	-0.28	-0.14	E
JUQ046_AGCAGCCCAAGTACCT-1	-2910.76	4196.97	-0.241667	0.0748718	E
JUQ040_TTAACTCTCAGTTAGC-1	-4769.54	-7213.17	-0.138333	0.0376923	E
JUQ067_CAGCGACAGAGTGAGA-1	-6087.65	-10754.3	0.523333	0.432051	nan
JUQ030_GTCCTCAGTTTGTTTC-1	3192.99	1271.28	-0.126667	0.0248718	E
JUQ066_CAAGTTGCATCGGTTA-1	7003.5	837.983	0.383333	-0.0289744	E
JUQ102_CATGACAGTTCGGCAC-1	-8162.6	-8791.9	0.26	0.961538	E
JUQ030_CGAGAAGAGCGCCTTG-1	-6168.7	-6423.85	-0.148333	0.187949	E
JUQ112_ACCTTTACAGACGCTC-1	3540.91	1819.85	-0.101667	-0.0230769	NE
JUQ035_CAGAGAGAGGAGTTGC-1	1569.61	696.405	0.115	-0.103077	NE
JUQ035_CGTTCTGGTAGCACGA-1	2465.22	124.126	0.555	0.516154	NE
JUQ101_GGGCACTCATGCGCAC-1	3498.99	2900.02	-0.128333	-0.14	E
JUQ101_TGCGGGTTCTGGTGTA-1	-5727.41	3522.48	-0.0416667	-0.0430769	E
JUQ111_CGGACTGCAGACGCAA-1	4664.55	3650.73	0.47	-0.0997436	NE
JUQ101_TATCTCAGTAGCTTGT-1	3039.92	3110.72	0.03	-0.10641	E
JUQ057_CGTGTCTAGTCATCCA-1	-1876.63	5735.84	0.363333	-0.48	E
JUQ030_TCTGGAAGTAAGTTCC-1	-5890.99	-9533.02	2.69	0.961282	E
JUQ061_AACCATGCAGTCAGAG-1	-3842.05	-693.21	-0.305	0.0182051	NE
JUQ040_CGTTGGGGTTCAACCA-1	-1389.14	-1173.36	-0.401667	-0.24641	E
JUQ069_CACAGGCGTCAATACC-1	15155.1	2334.2	-0.146667	-0.0433333	E
JUQ062_CGGAGCTCACCCTATC-1	-5119.39	-5503.1	1.035	-0.0953846	E
JUQ066_TGAGGGATCACCACCT-1	2602.9	6228.6	-0.445	0.262051	E
JUQ066_TCGCGTTTCGGATGTT-1	13669.7	2415.33	-0.381667	-0.139744	E
JUQ052_TGTGTTTTCCCTTGTG-1	-631.674	5530.65	-0.173333	-0.103333	E
JUQ033_TTTACTGCACCTCGTT-1	-7494.62	-9400.61	2.40167	1.47256	E
JUQ069_TACCTTAAGGCTACGA-1	5179.49	-3561.61	0.343333	0.185385	E
JUQ039_TCTTTCCTCTCTGCTG-1	2773.78	-2126.91	-0.248333	-0.102821	NE
JUQ050_GTAACGTAGGGTTCCC-1	1041.65	-2392.99	-0.223333	-0.179744	NE
JUQ046_TCAACGAGTGCTGTAT-1	-7389.2	-11080.6	0.908333	0.840513	E
JUQ056_CGTTAGAAGAGCCTAG-1	-2119.1	6144.64	-0.286667	-0.0025641	E
JUQ057_TCACGAAAGTAACCCT-1	4673	-2624.64	1.10667	0.0712821	E
JUQ024_CCTACACTCAACACAC-1	2442.77	-36.5172	0.0416667	0.0074359	nan
JUQ070_AGATCTGTCGTGACAT-1	4263.21	-735.017	0.306667	-0.0630769	E
JUQ040_CGCGTTTGTCTAGCCG-1	-7430.99	-4002.19	-0.395	-0.182051	E
JUQ027_GAAACTCTCGAATGGG-1	-110.572	-3026.67	0.755	-0.129231	E
JUQ094_CCTACACAGAAGGCCT-1	35.167	8740.62	-0.256667	-0.169487	NE
JUQ101_CGGACACCACATCCAA-1	4230.17	-2206.64	0.32	-0.0797436	E
JUQ088_ACGCCGAAGCCTTGAT-1	-8873.8	-379.202	-0.143333	-0.705897	NE
JUQ061_CAGCCGAGTCGAATCT-1	-2130.31	-4000.42	-0.35	0.452564	NE
JUQ102_ATTTCTGAGCTGATAA-1	-4195.07	980.109	0.693333	-0.112821	E
JUQ097_TCTTCGGTCAACACTG-1	-5115.6	6783.36	-0.168333	0.0138462	NE
JUQ088_CTCGTCAGTGTAAGTA-1	-5097.12	7999.86	-0.64	-0.4	NE
JUQ066_GGCTGGTTCGGGAGTA-1	8165.57	46.6927	-0.0633333	-0.0328205	E
JUQ067_AACACGTTCAGCGACC-1	-5819.53	-11529.8	0.095	0.649487	nan
JUQ040_TGTTCCGAGGTGTGGT-1	-5435.88	-9704.8	1.25833	-0.261282	E
JUQ033_TCAACGACACGCGAAA-1	-7853	-9873.68	1.39	1.33513	E
JUQ067_GACTGCGTCCAAGTAC-1	-6262.5	-10329.4	1	0.856923	nan
JUQ044_GACAGAGAGAGTGACC-1	1673.9	5963.08	-0.206667	-0.0694872	NE
JUQ102_ATTGGTGCAGTAACGG-1	-11856.9	-19839.9	5.85167	2.83487	E
JUQ067_CCCAGTTCACTGTGTA-1	-8216.78	-10290.4	0.623333	0.458462	nan
JUQ066_AAACGGGCATCAGTAC-1	8110.03	-866.283	0.335	-0.0158974	E
JUQ093_GTAACTGAGATAGCAT-1	1552.44	3441.74	-0.126667	-0.0733333	NE
JUQ067_ATCATGGTCATGTCTT-1	4806.2	1265.2	-0.0633333	0.177949	nan
JUQ030_AGTGTCAGTGATAAGT-1	-8612.63	6747.58	-0.493333	-0.263077	E
JUQ067_GCTCTGTTCAGTTTGG-1	-2259.78	-7140.43	0.515	0.305128	nan
JUQ069_CAACCAAAGATCGATA-1	1719.77	6006.84	0.0716667	0.0420513	E
JUQ091_TGAGCATTCGGCGCTA-1	-4110.56	7698.44	-0.428333	-0.303077	NE
JUQ102_CTTAGGAAGCTACCTA-1	64.6178	6237.69	-0.608333	0.666923	E
JUQ058_AGGTCATGTTATCGGT-1	333.958	6679.21	-0.256667	0.416154	NE
JUQ092_CTCTAATGTCATATGC-1	3411.63	5767.35	0.103333	0.0112821	NE
JUQ070_GGGCATCGTAGCTCCG-1	1486.39	7.37048	-0.0416667	0.0105128	E
JUQ052_TGGGCGTCAACTGGCC-1	5210.95	-808.665	-0.055	-0.0164103	E
JUQ118_CTGGTCTGTCTGCGGT-1	-3725.82	3824.59	-0.415	-0.186154	NE
JUQ061_ACAGCTACACGACTCG-1	-1229.25	-5391.31	0.146667	0.0910256	NE
JUQ106_AACTCAGGTCCCTTGT-1	-2547.42	5661.18	-0.25	-0.0520513	NE
JUQ027_GTCACGGTCAACGGGA-1	-7803.47	7827.23	-0.546667	-0.149231	E
JUQ070_AGATTGCGTAAACGCG-1	-7463.25	-8780.27	0.606667	0.318462	E
JUQ069_TCCCGATCAGACTCGC-1	5232.38	-4570.4	0.653333	0.122051	E
JUQ053_CGAGCACTCATGTAGC-1	-1360.85	-5768.4	2.62	-0.00179487	E
JUQ069_GTTACAGAGAAACCAT-1	5228.03	-4490.97	1.31833	0.744359	E
JUQ069_TTCTACATCTTCCTTC-1	13057.3	3483.54	-0.473333	0.178205	E
JUQ066_GTAACTGGTTTGACTG-1	14572	2849.16	-0.4	0.064359	E
JUQ040_AGATCTGAGGAGCGTT-1	-11140.5	-19339.4	3.75833	1.98282	E
JUQ056_TGCGGGTCAAACGTGG-1	3353	976.259	-0.268333	-0.0625641	E
JUQ102_CACAGTACACGCCAGT-1	5533.67	-3805.51	0.296667	0.0146154	E
JUQ067_CACCAGGCAAGCCGCT-1	-6698.47	-6895.92	0.561667	0.318718	nan
JUQ031_GTGTTAGAGGCCATAG-1	-7514.8	-1429.32	0.595	-0.316154	E
JUQ102_CATGACAGTCATATGC-1	-3323.95	2473.58	0.388333	0.472821	E
JUQ088_ACGTCAAAGATCTGCT-1	-6580.91	7145.72	-0.726667	-0.252821	NE
JUQ101_TGCCCATGTAAAGTCA-1	90.2044	-6865.23	0.121667	0.237949	E
JUQ066_AGCGTCGAGCTTATCG-1	7343.95	377.138	-0.233333	-0.0597436	E
JUQ096_ACGGGCTCACTTGGAT-1	8670.29	4424.48	-1.86	-0.213333	NE
JUQ052_TACGGTATCGGCCGAT-1	2377.22	2231.85	-0.08	-0.00974359	E
JUQ107_TTGAACGCAAACCTAC-1	-1795.06	9218.42	-0.223333	0.014359	NE
JUQ102_GACGGCTCAGACGCCT-1	-926.073	-5344.36	0.416667	-0.0864103	E
JUQ027_CGCGGTAGTAGCACGA-1	-6577.24	7186.41	-0.521667	0.00153846	E
JUQ053_CGAGCACTCTAACTGG-1	747.526	-1019.65	0.05	0.0174359	E
JUQ025_CGGCTAGCATTAACCG-1	4838.08	-494.854	0.0583333	-0.0384615	nan
JUQ062_TCAACGACAAGTTCTG-1	-6693.95	-7501.72	0.578333	0.332051	E
JUQ070_CGTAGGCCATGCATGT-1	2967.94	-2832.51	0.175	-0.0630769	E
JUQ066_TACGGGCAGTTAAGTG-1	7451.35	-1378.48	-0.308333	0.0241026	E
JUQ119_TTTACTGTCTCGATGA-1	2456.15	3508.15	-0.24	-0.0430769	NE
JUQ060_AGGGAGTTCCAGGGCT-1	961.513	5479.95	-0.373333	-0.0428205	E
JUQ024_CTCTACGTCCGTTGTC-1	1335.99	859.724	0.176667	-0.0330769	nan
JUQ088_GACGCGTAGTGTACCT-1	2300.11	4888.28	-0.0816667	-0.133333	NE
JUQ070_CCACTACCATATGAGA-1	-6107.63	6843.49	-0.155	-0.0328205	E
JUQ067_GTCGGGTCACAACGTT-1	-1767.94	-7085.09	0.208333	0.526154	nan
JUQ042_GTAGTCAAGTGTGAAT-1	-2397.08	8116.57	0.00333333	0.114359	NE
JUQ101_GCATGTAGTTAAGACA-1	2712.46	2808.44	-0.00833333	-0.0264103	E
JUQ041_AAAGATGCATTCTTAC-1	3048.86	-2765.06	0.176667	0.215128	NE
JUQ086_AAGCCGCGTATTCTCT-1	2753.1	405.135	0.738333	-0.095641	NE
JUQ030_TATTACCAGGGTCTCC-1	1942.67	2187.22	-0.0433333	-0.132821	E
JUQ088_TCTTCGGGTAGCGTCC-1	-2293.71	6669.04	-0.28	-0.0697436	NE
JUQ042_TCACGAAGTTGTGGCC-1	-3121.21	6852.7	-0.156667	0.0512821	NE
JUQ040_GGACAAGAGTACCGGA-1	-4757.8	-10453.8	3.95	0.784615	E
JUQ024_AGCTCCTGTCAGTGGA-1	-7074.35	6825.18	-0.306667	-0.216667	nan
JUQ025_GGAACTTAGCTAGGCA-1	-9309.99	3149.82	-1.135	0.390769	nan
JUQ041_GATCGATAGCGAGAAA-1	565.123	-2309.47	0.121667	0.144359	NE
JUQ095_AATCCAGGTCAGCTAT-1	-945.13	9373.86	0.798333	-0.239744	NE
JUQ092_CATGACACATGGTAGG-1	3157.73	-1740.97	-0.33	1.16154	NE
JUQ026_TGGTTCCCACTTAACG-1	-3828.91	1719.08	-0.16	-0.0430769	E
JUQ060_CAGAGAGGTCATCCCT-1	846.866	-2859.98	1.28833	-0.226154	E
JUQ036_GCTGCTTCAATGGAAT-1	-3958.42	-5019.69	-0.295	0.054359	E
JUQ069_TACTTGTGTAGAGCTG-1	6643.91	-1553.63	0.516667	-0.0423077	E
JUQ096_TCCACACTCTGCAAGT-1	335.125	9445.15	0.015	-0.213333	NE
JUQ071_GGGACCTAGGTGCACA-1	-2414.22	8341.01	-0.226667	-0.0194872	nan
JUQ038_CCGTACTAGCAGGTCA-1	-8586.16	-9125.43	1.73167	0.63641	E
JUQ057_TCTGGAAAGAATGTTG-1	-6161.32	7382.7	-0.59	-0.155641	E
JUQ102_CTCGAGGAGGCAAAGA-1	5281.89	-558.694	-0.0316667	-0.182821	E
JUQ105_CCGTGGATCCTTTACA-1	-2472.07	8959.02	0.398333	0.00487179	NE
JUQ047_CACACCTCAGCTATTG-1	3795.62	2138.78	-0.348333	-0.0492308	NE
JUQ053_GGATTACGTCAGATAA-1	-6283.98	4551.59	-0.881667	-0.49641	E
JUQ106_TTCGGTCTCGTGGGAA-1	2426.82	3899.98	-0.495	-0.333077	NE
JUQ027_GTGAAGGCAGCCAATT-1	2717.74	-681.806	-0.341667	-0.119487	E
JUQ096_GACGCGTAGTTGAGTA-1	6403.08	2946.54	0.291667	0.024359	NE
JUQ067_TCGGGACTCTGTTGAG-1	-4811.4	-9101.14	0.786667	1.23538	nan
JUQ088_CAAGAAAAGGCTCAGA-1	1998.65	527.253	0.291667	-0.0561538	NE
JUQ088_GCAATCATCAACTCTT-1	854.946	3575.01	0.511667	0.178462	NE
JUQ108_CCCTCCTTCCAAACAC-1	2944.16	2987.42	-0.0283333	0.00717949	NE
JUQ067_TCATTTGAGAAGAAGC-1	764.423	-4725.01	0.401667	-0.138974	nan
JUQ106_CTAGTGACAGCTGTAT-1	436.712	4768.08	-0.146667	0.0438462	NE
JUQ067_GGGACCTTCCGAAGAG-1	-4626.95	-11952.6	0.603333	0.404872	nan
JUQ069_TTGAACGTCGGCTACG-1	14932.8	3189.15	-0.833333	0.218718	E
JUQ094_ACACCAAGTCCTCTTG-1	1309.08	8817.61	-0.251667	-0.35641	NE
JUQ039_GGGATGAAGGAGTACC-1	3345.14	-2083.7	-0.0516667	-0.142821	NE
JUQ100_GACACGCCACATTAGC-1	4085.14	-1562.88	0.416667	-0.112821	E
JUQ057_CTGCTGTAGTTGTCGT-1	-2981.76	3474.18	-0.148333	0.161795	E
JUQ053_GTGCAGCAGGTAAACT-1	2490.1	-1609.5	-0.0566667	-0.0820513	E
JUQ095_CATCCACGTTGGTTTG-1	-4349.81	5796.87	0.05	-0.19	NE
JUQ036_CTGTTTATCCACGAAT-1	-7036.12	-7396.88	0.421667	0.398974	E
JUQ067_CGATGGCTCTTGAGAC-1	-4289.93	-9574.74	-0.0916667	0.629744	nan
JUQ091_CATGCCTGTAGCGTGA-1	-7742.24	6232.15	-0.316667	2.57974	NE
JUQ039_TGTTCCGTCTGTTGAG-1	2637.23	-3564.22	4.715	0.178974	NE
JUQ101_TTCTCCTGTACAGACG-1	3965.54	-3541.4	0.318333	0.0610256	E
JUQ100_TAGTGGTCACGGCGTT-1	4628.96	-269.956	-0.206667	-0.00948718	E
JUQ024_AAGGTTCGTCAAAGAT-1	1418.33	-1363.4	0.576667	-0.186667	nan
JUQ044_TATCTCAAGTGAAGTT-1	2654.01	-523.957	-0.223333	-0.30641	NE
JUQ102_CAACCAAAGCGGCTTC-1	-1854.14	-2159.32	-0.445	0.233333	E
JUQ105_AGCGTATGTTAGATGA-1	-3937.62	-2722.05	0.573333	-0.172564	NE
JUQ033_CACCTTGCAGTCAGAG-1	2701.81	1961.76	-0.208333	-0.176667	E
JUQ119_TGAGAGGAGTGGTAGC-1	-1628.19	6193.98	-0.106667	-0.116667	NE
JUQ036_GACTAACCACGGCGTT-1	2852.93	-575.35	0.613333	-0.0758974	E
JUQ107_GACTAACCACCAGGCT-1	5031.84	655.968	-0.333333	0.626154	NE
JUQ040_CTCACACCACGTCAGC-1	472.363	-3735.33	0.623333	0.0417949	E
JUQ091_ACCTTTAGTAAGCACG-1	-431.636	-4892.76	0.47	-0.355385	NE
JUQ066_TGAGAGGGTCTGATTG-1	5023.5	-3525.09	0.525	0.519487	E
JUQ049_CAGTAACAGGATGGTC-1	63.7935	-4705.05	0.461667	0.144615	E
JUQ025_GGACATTCAAGACGTG-1	-1664.4	7684.11	-0.156667	0.282051	nan
JUQ066_TTTGTCAAGCGTCAAG-1	7774.74	-362.417	0.121667	0.094359	E
JUQ056_CAGCTAAAGAGCTTCT-1	-425.352	4872.92	-0.263333	0.0182051	E
JUQ070_GATTCAGTCCACGTTC-1	3854.51	1940.9	0.0166667	-0.0628205	E
JUQ046_GACTACACATGGTAGG-1	1013.22	2507.16	0.733333	0.00410256	E
JUQ057_ACACTGAGTCTGCCAG-1	-148.499	-4256.17	0.34	-0.119231	E
JUQ053_GAAGCAGAGTACGTAA-1	-6589.24	7385.25	-0.576667	-0.182051	E
JUQ052_TCTGAGAGTTTAGGAA-1	1582.01	3745.05	0.241667	-0.0297436	E
JUQ031_CCGGTAGTCAATACCG-1	-8003.54	3961.78	-0.5	-0.29641	E
JUQ124_GCATGATGTCGCGTGT-1	-4554.12	7226.29	-0.24	0.111026	NE
JUQ031_ATTACTCGTGAGGGAG-1	-8867.65	1494.95	0.591667	0.288974	E
JUQ067_CTGCCTATCGAACTGT-1	-4098.49	-7475.13	0.29	0.673333	nan
JUQ112_ATCTGCCCACCTGGTG-1	-4041.15	8137.45	0.0833333	-0.0230769	NE
JUQ050_TTATGCTAGAGTGACC-1	1219.87	-1998.7	-0.0716667	-0.0689744	NE
JUQ108_GGGATGATCTTGAGAC-1	48.1848	7067.9	-0.453333	0.0110256	NE
JUQ069_TGGGAAGTCATGTAGC-1	3332.72	-6084.18	0.295	0.639744	E
JUQ069_GCATGATGTACCGTTA-1	4710.87	-4613.85	0.246667	0.523333	E
JUQ024_CGCCAAGCATATACGC-1	2477.83	1959.57	-0.00833333	0.100769	nan
JUQ097_CAGCAGCGTCTGCCAG-1	-6060.97	4115.1	-0.141667	-0.153333	NE
JUQ096_CTCGAAAGTACAGACG-1	2780.42	4190.13	-0.0633333	-0.183333	NE
JUQ102_GCCAAATGTAGCTTGT-1	4384.05	-2205.36	0.265	-0.278974	E
JUQ056_CCTATTATCACTCCTG-1	-4.10161	1480.61	-0.361667	-0.0492308	E
JUQ067_CAGCAGCAGGCCCTTG-1	-6156.09	-10070.8	2.48667	1.37923	nan
JUQ101_CTCGGAGGTACACCGC-1	-4854.21	890.38	-0.0516667	0.034359	E
JUQ107_CATATGGCAAGGTTCT-1	4200.11	-521.775	-0.28	0.0707692	NE
JUQ073_AGTAGTCCATTACCTT-1	-3197.75	-6674.46	1.24333	1.03872	NE
JUQ036_CGCGGTACACACTGCG-1	-8472.53	-11371.8	2.29833	1.39949	E
JUQ046_TGCTACCCAGCCTGTG-1	-6971.35	-10626.6	2.08167	1.40179	E
JUQ067_TAGAGCTCACTTAACG-1	-6080.9	-10009.2	0.41	0.204872	nan
JUQ027_GCTGCGAAGCGTTTAC-1	-7716.68	-9562.13	0.151667	0.697436	E
JUQ066_CAGATCATCCTGCCAT-1	3511.66	1898.44	0.271667	-0.0192308	E
JUQ027_AGCTTGAAGGTAAACT-1	-8856.42	-9149	1.91667	1.80769	E
JUQ032_CTTTGCGAGTGTTTGC-1	-2808.2	6471.36	-0.12	-0.0230769	NE
JUQ053_AAGACCTGTTTAGGAA-1	-5763.64	1483.65	-0.126667	0.235641	E
JUQ102_GATGAGGCAAAGGTGC-1	1588.94	-5012.79	0.21	-0.00871795	E
JUQ059_CTCTAATTCTTGTATC-1	-4939.47	-9445.69	0.93	0.480256	NE
JUQ067_CACCAGGAGTGTCTCA-1	2672.56	-3076.29	0.14	0.154615	nan
JUQ069_CGGAGCTCACGTCTCT-1	4907.22	5580.6	-0.588333	-0.00230769	E
JUQ047_CAGCTGGTCAGAGGTG-1	-1719.57	5037.99	0.00833333	-0.122051	NE
JUQ108_AACCGCGAGCGATTCT-1	1588.11	6319.19	-0.466667	-0.112821	NE
JUQ095_GCGCAACCATGTTGAC-1	-4320.46	6804.93	0.0616667	-0.139744	NE
JUQ095_CTCGTCAAGCCCGAAA-1	103.332	2850.62	0.18	-0.0492308	NE
JUQ096_AGAATAGCAAGGTTTC-1	7332.03	-1949.79	-0.0383333	-0.0297436	NE
JUQ066_CGAACATTCACTCCTG-1	14530.4	1866.71	-0.646667	-0.106154	E
JUQ030_TGACGGCTCTAACCGA-1	-4831.25	2659.51	0.065	-0.332821	E
JUQ057_GGGATGAAGTGTTAGA-1	2532.12	-1096.11	0.703333	-0.159231	E
JUQ024_GACCAATTCTGATTCT-1	3671.01	6759.44	-0.133333	0.0507692	nan
JUQ031_TACTCATAGCACCGCT-1	2600.03	-1071.02	0.61	0.0887179	E
JUQ060_CGATGTAAGGGAAACA-1	-1350.04	9533.9	0.201667	-0.279487	E
JUQ036_GGACGTCGTTGTACAC-1	365.682	-2339.24	-0.126667	0.0671795	E
JUQ043_ATTGGACAGCTAGTGG-1	6796.41	5003.51	-0.8	0.961795	NE
JUQ102_GGATGTTGTGACCAAG-1	-9261.89	-10691.6	1.41167	1.03538	E
JUQ106_CTACGTCAGCTTTGGT-1	-2322.14	7906.02	-0.186667	-0.0594872	NE
JUQ061_AACTCAGGTCTAACGT-1	-1633.01	-770.558	0.408333	0.0548718	NE
JUQ030_CATGGCGGTAATCACC-1	614.123	-2280.35	0.613333	-0.0323077	E
JUQ100_AGCATACGTGACGCCT-1	-10637.5	-19361.6	0.243333	0.392051	E
JUQ067_ATCCACCGTCGGCATC-1	658	11.991	0.4	0.0202564	nan
JUQ068_TGATTTCCAGATGAGC-1	-9004.94	-9454.81	1.70167	0.395897	E
JUQ071_CGAGCACCAGGCTCAC-1	-3225.2	7769.35	-0.108333	0.191282	nan
JUQ066_CATCGGGTCCCGGATG-1	13809.5	1816.16	-0.353333	-0.0594872	E
JUQ091_GGGAGATGTTACGACT-1	4094.51	6112.58	-0.303333	-0.125641	NE
JUQ101_TTTGCGCAGAATGTTG-1	4811.1	4857.88	-0.346667	-0.132821	E
JUQ044_AGGGAGTTCGGTGTCG-1	-1968.58	7568.18	-0.38	0.104615	NE
JUQ031_CACACCTGTAGTGAAT-1	-3743.39	-365.416	0.48	0.131795	E
JUQ107_TCATTACTCGAATGCT-1	6479.11	2729.94	0.0483333	-0.00564103	NE
JUQ111_GACTACACATTAGCCA-1	2591.68	948.401	0.53	0.00384615	NE
JUQ038_TTCGAAGTCGTAGATC-1	-11306.6	-21253	0.183333	-0.229487	E
JUQ121_CACTCCAAGAGTACCG-1	2899.99	-2874.52	-0.035	-0.12	NE
JUQ041_TTTGCGCCACATTAGC-1	669.837	-4529.56	0.345	0.318462	NE
JUQ111_GATGCTATCGTCTGAA-1	3066.53	4094.42	-0.24	0.0741026	NE
JUQ026_TGGCCAGCAGCGATCC-1	-1442.91	1422.41	0.425	-0.443333	E
JUQ067_GGCGTGTAGAGTTGGC-1	-4116.78	-9736.65	0.583333	0.592308	nan
JUQ049_AACTCCCGTTATTCTC-1	-9938.74	-14897.6	4.93667	2.70487	E
JUQ083_TAGGCATCATAGGATA-1	6130.69	-2258.38	0.376667	0.134615	NE
JUQ031_AAAGTAGGTTGGTTTG-1	-9816.81	6484.92	-0.68	-0.129231	E
JUQ111_CCATGTCCAAGCGCTC-1	-8024.66	-15666.9	2.16333	-0.198974	NE
JUQ031_CACACCTAGTTCGCGC-1	-3565.34	3745.6	-0.0416667	-0.0764103	E
JUQ039_CTCGGAGCATAAGACA-1	2644.96	-1511.2	0.566667	0.181538	NE
JUQ036_GTACTTTCAGGGTATG-1	-8891.84	-11057.8	0.661667	1.19641	E
JUQ102_ATCATGGAGGTGTTAA-1	2277.52	-1946.93	0.733333	0.0476923	E
JUQ070_CGACTTCGTCAATACC-1	-9616.58	-17616.7	0.72	0.562308	E
JUQ066_GTTACAGTCAAAGTAG-1	9130.71	609.291	0.336667	0.0879487	E
JUQ057_TTGGCAAGTCTAAACC-1	4729.93	1057.85	-0.03	0.258205	E
JUQ036_AGCGTATAGAGCCTAG-1	-11502.2	-19259.5	10.33	6.96282	E
JUQ024_CGGAGTCAGCTTTGGT-1	3334.99	654.513	0.188333	-0.156667	nan
JUQ060_TGACAACCAATCTGCA-1	1326.72	6874.82	-0.201667	-0.236667	E
JUQ101_AGTGTCACATGCATGT-1	1929.71	-5009.63	0.463333	-0.106154	E
JUQ033_GGGATGAAGCTGAAAT-1	-357.207	-3704.58	0.57	-0.0161538	E
JUQ056_TTTCCTCTCATCTGTT-1	3709.66	-1931.72	-0.01	0.161282	E
JUQ092_TGAAAGACAATGACCT-1	3618.74	3243.68	0.298333	-0.269744	NE
JUQ091_TCCCGATCATAGTAAG-1	5024.95	4088.8	0.208333	-0.00615385	NE
JUQ027_TCGCGAGCACAGGAGT-1	-4070.83	753.022	0.266667	1.09872	E
JUQ036_GAGGTGAGTGAGGCTA-1	644.475	-2443.26	0.751667	-0.213077	E
JUQ027_CTCGAGGTCACATAGC-1	-6697.12	7190.76	-0.506667	-0.0792308	E
JUQ102_GATCAGTCATCGTCGG-1	-11966	-20052	5.98667	2.08026	E
JUQ057_GCCAAATAGCTAAGAT-1	-4684.53	-2368.33	0.05	0.0335897	E
JUQ066_CATCGAATCTCCAGGG-1	8133.75	4864.25	-0.606667	-0.0792308	E
JUQ039_CAAGTTGTCGTGGACC-1	3065.73	-2451.18	0.875	0.348974	NE
JUQ033_CCTAAAGTCCAGTATG-1	-7649.84	-8200.54	0.635	0.682821	E
JUQ024_GAATGAATCGTCGTTC-1	3449.84	-635.187	0.161667	-0.193333	nan
JUQ056_CGGAGTCGTCTGGTCG-1	13.2066	4735.04	-0.416667	0.306154	E
JUQ057_AATCCAGTCAGTCCCT-1	-160.151	2778.78	-0.8	-0.115385	E
JUQ109_CGACTTCCACACTGCG-1	1724.95	4828.51	0.015	-0.22	NE
JUQ069_GAAACTCCAGTACACT-1	14058	3035.03	-0.248333	-0.13641	E
JUQ024_AAAGATGTCAACGCTA-1	-5668.43	6473.28	0.0966667	0.0438462	nan
JUQ027_TACTTGTAGAACAACT-1	-7709.94	6131.22	-0.248333	-0.235385	E
JUQ088_GAACATCGTAGGGTAC-1	2512.88	6624.79	-0.5	-0.35641	NE
JUQ106_CCTTCGACATTAGGCT-1	1858.35	6692.46	-0.215	-0.0492308	NE
JUQ070_GCATGTAGTACATGTC-1	2280.89	7518.03	-0.42	0.0074359	E
JUQ069_CCTTACGGTCCGAAGA-1	15460.9	2444.67	-0.446667	-0.213333	E
JUQ067_CTGGTCTAGACTGTAA-1	-4903.32	-11793.6	1.27167	3.1459	nan
JUQ069_CTAGCCTTCCGTACAA-1	15496.9	2581.68	-0.606667	-0.129487	E
JUQ057_CGAGCCAAGGACGAAA-1	-8320.29	-7681.13	0.815	0.483077	E
JUQ111_CTACATTAGCGTTTAC-1	-1981.79	-1192.12	0.15	-0.15	NE
JUQ069_TCAATCTCAGTTTACG-1	5389.06	-3978.47	-0.706667	0.379231	E
JUQ027_CGGAGTCCACTTAAGC-1	-9658.23	6179.26	-0.256667	-0.176154	E
JUQ024_CTGAAACCACAGTCGC-1	-8282.11	7022.86	-0.233333	-0.0764103	nan
JUQ067_ACACCCTGTCCTCTTG-1	-5963.07	-11008	2.10333	1.49	nan
JUQ069_ATTGGTGGTTAAGTAG-1	964.71	915.438	-0.918333	0.0482051	E
JUQ063_TACACGATCATGTCCC-1	2092.27	7362.26	-0.546667	-0.286667	NE
JUQ040_GGTGCGTTCACTTCAT-1	-6880.34	-11333.6	1.18333	0.41359	E
JUQ100_GTTAAGCAGTATCGAA-1	-10106.6	-14100.8	1.25333	0.430256	E
JUQ120_CAGCTAATCGAATGCT-1	5192.69	-14.5381	0.148333	0.134359	NE
JUQ049_TCTTTCCGTTTGGGCC-1	-8645.69	-9323.73	-0.121667	0.231795	E
JUQ056_CCGGGATCACCAGGCT-1	673.199	1344.3	-0.0483333	0.603333	E
JUQ036_CTGATCCAGAATGTTG-1	-8587.95	-10497.1	1.405	2.21564	E
JUQ057_GCAATCACAACCGCCA-1	3073.6	-906.674	0.57	-0.506667	E
JUQ031_TAGCCGGGTTCGGCAC-1	-4733.11	342.918	0.973333	-0.195897	E
JUQ060_TGATTTCTCGCAAGCC-1	-708.037	7356.43	-0.138333	0.0617949	E
JUQ036_CCTCTGAGTCACTTCC-1	-8626.53	-11378.2	0.975	0.968462	E
JUQ102_AACTCTTCATGGTTGT-1	-10089.7	-12788.3	4.15833	1.61308	E
JUQ036_CTTACCGAGCACAGGT-1	-8916.23	-11205.8	1.82333	2.21667	E
JUQ066_GTCATTTTCTGTGCAA-1	13440.6	1600.96	-0.321667	0.405385	E
JUQ057_CAACCTCTCTCACATT-1	-24.5293	6918.57	-0.338333	-0.389744	E
JUQ040_TCCACACGTATCACCA-1	-9266.31	-12492.5	3.905	1.0841	E
JUQ091_TTTATGCAGCTAAACA-1	-1259.2	10208.8	0.793333	-0.145385	NE
JUQ070_GTATCTTAGGGTTCCC-1	-7503.59	-5789.01	0.103333	0.277949	E
JUQ060_TAGGCATAGGTGCACA-1	4209.31	4766.26	-0.208333	-0.106154	E
JUQ069_TGCTGCTTCACTGGGC-1	7136.24	-3220.42	-0.495	0.448974	E
JUQ024_CCTCTGAAGCTATGCT-1	-6925.3	4573.75	0.24	-0.0530769	nan
JUQ067_TGAAAGATCATGTCTT-1	-4778.44	-9651.03	1.8	0.396154	nan
JUQ031_ATCGAGTCACACTGCG-1	-9568.66	3276.28	0.01	0.0538462	E
JUQ106_CAGCAGCAGTTAGGTA-1	3804.66	-2379.58	0.515	0.0176923	NE
JUQ060_CTAATGGAGCACCGCT-1	2447.3	1071.57	0.371667	-0.0361538	E
JUQ088_TTAACTCGTAGCTCCG-1	-1626.04	9395.53	-0.196667	-0.0925641	NE
JUQ057_GAGTCCGTCTCGTATT-1	-1072.12	-5388.21	-0.045	-0.188205	E
JUQ088_GCCTCTAAGGACACCA-1	-1249.15	6559.64	-0.546667	-0.383077	NE
JUQ026_TCTTCGGCATCGGTTA-1	185.467	-1450.09	0.171667	-0.115897	E
JUQ033_ACTGCTCAGCCCTAAT-1	-7068.81	-6932.96	-0.0166667	0.104103	E
JUQ031_CCACGGAGTCTAACGT-1	-7316.52	3027.81	-0.44	-0.176154	E
JUQ088_TACTTGTCATGCCCGA-1	-8949.08	6305.38	-0.766667	-0.242308	NE
JUQ073_CCTCTGATCACTTCAT-1	235.516	-4053.99	0.825	-0.154615	NE
JUQ056_ACGGGTCGTCCGAAGA-1	4096.86	4787.82	0.401667	-0.229487	E
JUQ088_AACCATGCAGCCAGAA-1	2707.12	5626.05	-0.0516667	-0.17641	NE
JUQ057_CCACTACCAACGATCT-1	-8352.68	-8971.64	0.151667	0.302308	E
JUQ069_ACATCAGAGTGCCATT-1	15352.5	2842.62	-0.136667	-0.109487	E
JUQ027_CGTGAGCGTCAGCTAT-1	-250.319	-3858.99	-0.32	0.264872	E
JUQ066_TCCACACGTACATGTC-1	7510.61	-2112.04	-0.205	0.358718	E
JUQ056_TCCCGATAGAATCTCC-1	-4865.72	2499.74	-0.443333	-0.0853846	E
JUQ060_TCTGAGAAGAAACCTA-1	2906.8	2486.78	-0.13	0.0576923	E
JUQ057_TAAGAGATCGTACCGG-1	2504.4	5762.92	-0.0633333	0.197949	E
JUQ067_TGACAACGTTATCGGT-1	2244.52	518.46	0.265	0.164872	nan
JUQ067_GAACCTATCGTTGCCT-1	-118.363	-3814.12	0.488333	0.101282	nan
JUQ026_CAGCCGATCAAACAAG-1	-7166.41	-8147.57	1.515	1.20821	E
JUQ102_TTGACTTCATGGTCTA-1	-9491.33	-11214.9	2.02667	1.55795	E
JUQ032_GACGCGTGTTACGGAG-1	-3204.06	8055.77	-0.16	-0.136667	NE
JUQ027_CGTAGGCGTCGCGAAA-1	-7455.97	-11274.1	4.18667	3.74769	E
JUQ107_AGCTCCTCAGGAATCG-1	-1472.6	8660.84	-0.343333	0.185385	NE
JUQ033_AACTGGTGTAGAGGAA-1	-10925.4	-19554.6	3.22	0.831282	E
JUQ033_CCATGTCCACAGGTTT-1	-7061.49	-7325.82	1.01667	0.194615	E
JUQ122_AGCGGTCCATGCCTTC-1	-5192.26	3846.21	0.075	0.278718	NE
JUQ066_CCTTCGAGTAGCGTCC-1	7236.55	-1214.02	0.271667	0.124359	E
JUQ105_GTGAAGGAGTCAAGCG-1	-2765.88	5620.56	-0.34	-0.203077	NE
JUQ122_TTTGCGCCACTGTTAG-1	5398.67	-1175.39	0.015	0.117949	NE
JUQ088_TTAACTCGTAGCGTAG-1	2393.18	172.996	0.488333	-0.0994872	NE
JUQ069_TAGCCGGGTTAGAACA-1	8103.17	2210.8	-0.376667	0.385385	E
JUQ032_TGGCCAGCAAGCCGTC-1	2387.7	-501.02	0.313333	-0.0130769	NE
JUQ031_ACGCCAGCATCTGGTA-1	-7116.98	4663.62	-0.548333	-0.065641	E
JUQ036_GGACGTCTCGCCGTGA-1	-1170.71	-4831.92	0.275	0.0682051	E
JUQ046_AAGACCTTCATGGTCA-1	-8054.94	-1810.93	0.541667	-0.0117949	E
JUQ066_ATGCGATTCGTACCGG-1	1773.23	-3643.57	0.678333	-0.229744	E
JUQ056_TGAGCATTCTGTTGAG-1	2206.45	-132.882	-0.118333	-0.122564	E
JUQ031_GGCGTGTCATTCTCAT-1	-7127.19	1029.12	0.025	-0.125897	E
JUQ120_CATGCCTTCACCATAG-1	2461.51	-3894.28	0.968333	-0.0692308	NE
JUQ069_CTGCGGAAGTGTACTC-1	6297.64	-3651.01	-0.273333	-0.14641	E
JUQ026_CTGAAACGTTCGAATC-1	-1271.29	3220.2	-0.263333	-0.35	E
JUQ108_CACACAACAAGCCGTC-1	-3094.7	5445.47	0.246667	0.0410256	NE
JUQ066_TAAACCGAGCGATAGC-1	9010.04	1129.75	-0.248333	0.114359	E
JUQ117_GTGCAGCTCCAAAGTC-1	1198.59	3346.95	-0.146667	-0.0697436	NE
JUQ046_TAGCCGGAGGTGGGTT-1	-8054.54	-9274.77	1.84667	1.76487	E
JUQ024_CCTCAGTTCCCTCTTT-1	-4516.41	7848.26	-0.266667	-0.22	nan
JUQ027_GGAGCAAGTGGCCCTA-1	-9319.76	5162.46	-0.38	-0.0417949	E
JUQ053_TGCCCTAGTCCGTTAA-1	-5511.49	-4033.47	0.523333	0.152308	E
JUQ096_ACGCAGCCATACGCTA-1	3146.52	6159.59	-0.15	-0.246667	NE
JUQ042_ATAGACCAGTAACCCT-1	2588.44	-411.736	0.711667	-0.0523077	NE
JUQ066_ACACCAACATCCTTGC-1	12668.4	1364.14	0.21	-0.109487	E
JUQ031_GGGAGATAGTGGACGT-1	-8764.26	784.125	-0.00833333	0.295897	E
JUQ066_CTCGTCATCAACGGCC-1	12049.9	2469.35	-0.201667	-0.143333	E
JUQ106_TTCGAAGTCAGTCAGT-1	945.43	7340.32	-0.506667	-0.299744	NE
JUQ027_AGCTTGAAGTCAAGCG-1	1699.49	-3721.41	0.185	-0.0353846	E
JUQ091_GCATGCGAGAGTCTGG-1	-3156.36	-7439.97	1.18167	0.119487	NE
JUQ066_TGGTTCCTCTGGGCCA-1	8754.01	278.161	-0.238333	-0.106154	E
JUQ027_ATCCACCCAGATGGGT-1	4086.36	-1203.4	0.72	0.034359	E
JUQ069_TAGACCACACGGTGTC-1	6442.83	4441.25	-0.08	-0.17641	E
JUQ101_CTCTACGCAGGTCTCG-1	-5803.63	5623.46	-0.195	-0.0894872	E
JUQ035_GCTTCCATCCTACAGA-1	-10318.9	-19457	0.62	-0.545385	NE
JUQ069_TAGCCGGAGATCCCGC-1	9121.57	683.705	-0.72	0.151026	E
JUQ027_GGGTCTGCATGCGCAC-1	1793.13	-3032.87	-0.176667	0.0479487	E
JUQ067_GGACAAGTCAACGCTA-1	-3233.33	-8785.99	2.49167	1.7941	nan
JUQ063_TTCCCAGTCGGAAATA-1	-6212.8	-6482.49	0.298333	-0.0658974	NE
JUQ067_ACTTTCATCCTCGCAT-1	-6419.01	-10711.7	0.158333	0.315385	nan
JUQ057_TGAAAGATCTAAGCCA-1	4020.88	2946.61	-0.183333	0.168205	E
JUQ119_CCACGGATCACAATGC-1	3156.49	-2993.36	-0.07	-0.11641	NE
JUQ027_CCATTCGTCAGGTTCA-1	-2135.09	1018.2	0.33	-0.21641	E
JUQ066_AAGTCTGCAAGCTGTT-1	8682.02	145.331	0.173333	-0.143077	E
JUQ067_AACTCAGCAGATCTGT-1	-4458.34	-11781.3	0.488333	1.40564	nan
JUQ049_TGACAACTCAAGGCTT-1	4443.58	-477.74	0.1	-0.496154	E
JUQ088_GACTAACCAATCGAAA-1	3339.36	5999.96	-0.38	-0.186154	NE
JUQ053_ACACCGGGTCCAACTA-1	-5437.05	2605.02	-0.78	-0.242564	E
JUQ106_GCGCAACGTCTTGTCC-1	4894.33	5953.68	-0.406667	-0.0258974	NE
JUQ107_TGCTACCCATCCGCGA-1	2506.56	-2709.33	-0.121667	-0.0561538	NE
JUQ056_CACCACTTCGAACTGT-1	3377.15	-116.172	0.218333	-0.122821	E
JUQ069_CCACTACGTCAGATAA-1	13829.1	2988.62	-0.19	0.532308	E
JUQ093_CTTAGGAGTCAGAAGC-1	2783.87	-4489.41	1.02167	0.0576923	NE
JUQ042_GGTGAAGTCTCTGTCG-1	-2861.16	7194.93	-0.266667	0.0274359	NE
JUQ109_TCTCTAAGTGATAAGT-1	-156.838	6827.96	0.453333	0.132051	NE
JUQ088_CGGGTCAGTACCGAGA-1	-3891.12	-958.26	0.263333	-0.212821	NE
JUQ088_CATGCCTAGCTAGGCA-1	-560.38	7021.1	0.175	-0.116667	NE
JUQ069_TTGAACGAGTCTTGCA-1	15723.9	2612.03	-0.286667	0.0641026	E
JUQ025_GGCCGATTCCACGTTC-1	-7694.72	6964.26	-0.36	-0.0825641	nan
JUQ066_GACACGCAGCATGGCA-1	441.051	5858.87	-0.223333	-0.163077	E
JUQ033_TCAATCTTCGGCCGAT-1	-5847.99	-6277.9	0.365	1.34846	E
JUQ066_CTGGTCTTCTGCCCTA-1	8923.59	904.495	-0.07	-0.0428205	E
JUQ060_CAGCATAGTTGTTTGG-1	-978.582	875.015	-0.316667	0.355641	E
JUQ092_AGATTGCTCGATAGAA-1	-3091.76	7711.31	-0.261667	-0.212821	NE
JUQ044_TGCTGCTCAGGGATTG-1	-3762.38	5423.1	-0.601667	0.423333	NE
JUQ069_AGCCTAAAGGTTCCTA-1	-383.485	5171.47	0.546667	-0.315641	E
JUQ027_TTCTCCTGTGCACCAC-1	1655.94	-1887.95	-0.181667	0.00410256	E
JUQ058_TACTTACTCTGCCCTA-1	1926.08	808.584	-0.371667	-0.0120513	NE
JUQ044_AGGTCATCAATCAGAA-1	4792.08	379.543	1.16667	-0.156154	NE
JUQ056_CGTTCTGGTATTCTCT-1	1542.14	-2539.58	-0.05	0.412308	E
JUQ071_TAGCCGGGTGATGTCT-1	-2660.88	7551.37	-0.095	0.0874359	nan
JUQ100_TGAGGGATCGGTTCGG-1	3578.33	2093.8	0.121667	-0.216667	E
JUQ057_AGCGGTCCAGCTGCTG-1	3594.37	356.832	0.268333	-0.025641	E
JUQ057_TAGACCACAGACAAGC-1	-2885.93	5365.1	0.781667	-0.272564	E
JUQ056_TTTGTCACATGTCTCC-1	1850.31	3193.94	-0.395	0.275128	E
JUQ052_AAACCTGTCACTCCTG-1	1540.66	4379.07	-0.173333	-0.11	E
JUQ036_GACTACAAGAATCTCC-1	-6876.53	-7550.59	0.776667	0.148205	E
JUQ060_CGGACGTGTGCACCAC-1	2977.31	-982.828	0.2	-0.109487	E
JUQ106_TGGCTGGAGTCCAGGA-1	2173.12	1157.8	0.563333	-0.19	NE
JUQ053_GCTCCTAAGCTCCTTC-1	-2313.78	5887.65	0.1	-0.0689744	E
JUQ101_CTTGGCTTCTAGCACA-1	-6088.36	4013.16	-0.01	-0.0930769	E
JUQ069_GTGGGTCAGGACACCA-1	15436.7	2621.08	-2.86	0.238462	E
JUQ031_CAACCAAAGATGCCTT-1	-1906.88	-1212.62	0.105	-0.37641	E
JUQ027_CGATGGCTCGTTACGA-1	-9397.71	6681.57	-0.315	-0.0323077	E
JUQ073_ACATGGTAGCCACGCT-1	2080.1	-4396	-0.138333	0.155385	NE
JUQ067_GTGAAGGAGCTTCGCG-1	-768.618	-4894.91	0.298333	-0.229744	nan
JUQ059_CTCTGGTAGTTGAGTA-1	2585.79	-2082.24	-0.623333	0.0287179	NE
JUQ070_GACGTTACAAGAAGAG-1	-9647.74	6342.03	-0.373333	-0.0928205	E
JUQ053_TTTGGTTAGAGGTAGA-1	-4336.32	1835.97	-0.283333	-0.105897	E
JUQ096_GGATGTTGTCATCGGC-1	454.667	9365.62	-0.218333	-0.122821	NE
JUQ069_GGTGTTAAGAATGTGT-1	13421.4	3226.07	-1.255	-0.0489744	E
JUQ033_GTCGTAAAGGCCGAAT-1	3358.7	3811.19	0.596667	-0.0128205	E
JUQ066_ATGAGGGGTCCAAGTT-1	9267.26	1711.5	-0.0733333	-0.133333	E
JUQ100_CAGATCAAGGAGCGAG-1	-3474.63	-3829.62	0.225	-0.0584615	E
JUQ059_ATCATCTAGAAAGTGG-1	-4465.17	-1596.12	0.64	0.48359	NE
JUQ052_CCTAAAGAGATATGGT-1	-5927.41	-4919.13	-0.0483333	-0.123333	E
JUQ067_AGAGCGACAAGACGTG-1	-6109.75	-9483.92	0.495	0.723333	nan
JUQ069_GCATACACAGCGTTCG-1	5083.46	4562.49	-0.171667	-0.329744	E
JUQ044_CAGTAACCACAAGTAA-1	5309.4	1477.98	0.01	0.134359	NE
JUQ042_TACCTTAAGAGTGAGA-1	-3788.45	4782.85	-0.706667	0.932051	NE
JUQ070_AGTCTTTTCAACCAAC-1	2506.88	-547.822	-0.0483333	-0.0464103	E
JUQ102_ACGGAGATCGCGTTTC-1	1846.97	2141.51	0.125	-0.102564	E
JUQ061_GTCTCGTGTGGTGTAG-1	-805.279	-1520.53	-0.155	-0.179744	NE
JUQ068_CGGACTGAGCGGATCA-1	-5715.69	-8729.47	0.593333	0.208205	E
JUQ053_GGCAATTGTTGTGGCC-1	-5482.52	5045.9	0.015	-0.239744	E
JUQ070_GTGAAGGGTGATGATA-1	-9896.34	-14449.3	2.78333	1.24205	E
JUQ031_ACACCCTTCATCTGCC-1	-4376	4056.38	-0.133333	-0.09	E
JUQ069_GCTGGGTGTCAATGTC-1	7772.98	-1445.51	-0.27	0.185128	E
JUQ102_CCTTCGACACGAAAGC-1	5176.1	-3353.67	0.453333	0.168462	E
JUQ066_CATTATCAGGCAAAGA-1	6674.67	2606.23	-0.35	-0.0289744	E
JUQ059_CTGATAGAGTGACATA-1	-1261.58	-3131.94	0.833333	0.222051	NE
JUQ031_ACTTACTTCTCGATGA-1	-8808.16	906.641	0.893333	-0.225897	E
JUQ070_GTCGTAATCGCATGGC-1	4175.27	827.904	0.228333	-0.0630769	E
JUQ024_CGTTCTGGTCTGCAAT-1	-4260.99	7133.62	-0.0883333	-0.0997436	nan
JUQ088_AACTCCCGTCAGTGGA-1	-6814.02	2025.82	-0.04	-0.289744	NE
JUQ030_AAGACCTTCTGCAGTA-1	-5073.25	2084.61	0.0316667	0.0135897	E
JUQ031_TGACTTTGTCCGAACC-1	-4928.55	-3937.53	0.346667	0.225385	E
JUQ088_CTGAAGTTCCGCAGTG-1	-1322.64	10474.4	-0.21	-0.21641	NE
JUQ067_ACGCCAGGTGGTTTCA-1	-365.62	-3865.2	0.878333	-0.0694872	nan
JUQ069_TGACTTTCAATTCCTT-1	15578	2766.22	-0.82	0.0515385	E
JUQ120_TGTGGTAGTAAGTGTA-1	2991.51	-1192.57	0.385	-0.0361538	NE
JUQ069_CCGTACTGTTAAGATG-1	6980.8	-1654.85	0.318333	0.0817949	E
JUQ057_TGAAAGACACTTAAGC-1	2271.17	6850.68	-0.256667	-0.446667	E
JUQ031_GGTGCGTTCGTTGACA-1	-4801.35	-2154.11	0.213333	0.964872	E
JUQ049_ACGGCCATCTGCTTGC-1	-2617.92	1671.86	-0.166667	-0.118974	E
JUQ041_AGATTGCCACCGAAAG-1	3043.51	2148.38	-0.035	0.0110256	NE
JUQ036_TGACGGCTCTGCAAGT-1	-9014.87	-10744.2	2.23167	1.03487	E
JUQ036_AAAGATGTCTGCGGCA-1	2391.37	-4889.49	2.065	0.656923	E
JUQ033_GAGCAGACATTCGACA-1	-7417.3	-8543.3	0.411667	0.451795	E
JUQ107_GATGAGGCATTGGCGC-1	4986.48	-2217.71	0.135	0.228205	NE
JUQ040_TACACGAGTTCCCGAG-1	4431.22	-1024.91	1.03833	0.901026	E
JUQ040_ATAACGCCATTTCAGG-1	-4879.15	-9500.31	1.53667	0.484872	E
JUQ024_CCCAGTTCATCACCCT-1	-1751.46	7537.06	0.0516667	0.0271795	nan
JUQ121_CTCGAGGGTAACGCGA-1	2701.45	3880.7	0.391667	-0.18641	NE
JUQ069_CATTATCAGCCAGGAT-1	2520.45	6240.97	0.181667	0.00794872	E
JUQ036_TGACAACAGGTGCTAG-1	-11448.1	-19700.6	5.98	4.8859	E
JUQ027_TTTGCGCGTAGTGAAT-1	709.931	-4251.91	-0.23	0.0612821	E
JUQ096_GCAGCCAGTTCACCTC-1	5644.23	-3480.98	0.901667	-0.0758974	NE
JUQ040_CGCGTTTGTGCCTGCA-1	-9065.67	-11836.2	2.21833	0.858462	E
JUQ070_TAGGCATAGACTTTCG-1	-1385.34	-6791.83	0.06	-0.122821	E
JUQ027_GTGCGGTGTACCGTTA-1	1312.6	-2390.13	0.486667	-0.00871795	E
JUQ036_TTGCCGTTCGAACGGA-1	-8652.43	-11324.3	0.935	1.0341	E
JUQ067_CATGACATCAACGAAA-1	5638.76	2396.78	-0.146667	-0.222821	nan
JUQ121_CGACTTCGTAGCCTAT-1	-5069.28	2543.26	0.211667	0.0146154	NE
JUQ071_GAACCTAGTTGGACCC-1	-2471.26	7800.04	-0.14	0.0605128	nan
JUQ062_TCAACGAAGCGTTGCC-1	-4524.05	-10466.5	3.79833	2.28821	E
JUQ062_GATCAGTTCTGCGGCA-1	-8171.68	-9729.31	0.57	0.161795	E
JUQ027_GCTCTGTCATACGCCG-1	579.954	-650.606	0.393333	-0.0687179	E
JUQ027_CCTATTAGTGCTTCTC-1	-4823.35	1873.74	-0.351667	0.105128	E
JUQ044_CGTGTCTAGAGCTGGT-1	-7308.24	4628.86	-0.215	0.358462	NE
JUQ096_GACAGAGGTAAGTAGT-1	9690.34	1437.82	0.0916667	0.124615	NE
JUQ072_CTCTGGTTCCACGTGG-1	2609.73	1028.96	0.606667	-0.0892308	NE
JUQ069_CGGTTAACAACGCACC-1	-1292.06	-8795.67	1.99667	1.57667	E
JUQ066_AAAGATGGTAGCCTCG-1	14167.5	2735.38	-0.42	-0.223077	E
JUQ101_CTTAACTGTCGGCATC-1	-4535.68	4659.9	-0.295	0.104615	E
JUQ101_CTCACACAGGCACATG-1	3473.13	1351.64	0.01	-0.0428205	E
JUQ088_ACGCCGAGTACCGCTG-1	-7603.81	2227.18	-0.27	-0.229744	NE
JUQ033_TACGGATTCCTTGACC-1	1273.49	-2545.84	0.235	-0.0161538	E
JUQ067_GTGGGTCAGATGCCAG-1	-5775.93	-9177.32	0.758333	0.157949	nan
JUQ097_GATCGCGAGCCAGTTT-1	-3371.72	7027.38	-0.166667	-0.0464103	NE
JUQ107_ACAGCTACAAGCTGAG-1	624.486	4219.24	0.546667	0.054359	NE
JUQ030_TGTATTCCAAGGGTCA-1	-1150.5	1608.96	-0.258333	-0.0651282	E
JUQ030_ATTACTCAGTCGAGTG-1	4534.87	76.1247	0.0616667	-0.0189744	E
JUQ088_GGGATGATCTCCTATA-1	3632.16	4352.35	-0.116667	-0.203333	NE
JUQ066_TGACGGCAGGAGCGTT-1	13974.6	2534.99	-0.226667	-0.193333	E
JUQ039_TCATTACCACTGCCAG-1	4562.99	5324.07	-0.438333	-0.0387179	NE
JUQ101_GAAACTCTCATAGCAC-1	-2773.59	8496.12	-0.34	-0.0830769	E
JUQ047_GTCATTTAGTCCCACG-1	4873.39	-1375.03	0.463333	-0.123077	NE
JUQ044_CGTGTAACATGGTCTA-1	3273.37	3256.72	-0.28	-0.113077	NE
JUQ036_TATGCCCCAGCATGAG-1	4007.5	4169.58	-0.143333	-0.24	E
JUQ036_GTTAAGCAGGCGCTCT-1	-10538.1	-17389	1.42167	2.08872	E
JUQ108_CGGAGCTTCAAACGGG-1	3622	3226.79	-0.215	-0.0728205	NE
JUQ102_GTCTTCGCAAGAAGAG-1	-11770.7	-20308.2	1.73	0.465641	E
JUQ101_CTAAGACCAAGACGTG-1	4258.47	-2131.03	0.101667	0.0407692	E
JUQ024_TCTTCGGTCGAATCCA-1	-3628.9	6354.5	-0.293333	-0.186667	nan
JUQ089_CTGTGCTCAATGGACG-1	-5280.57	-2382.3	0.928333	-0.00564103	NE
JUQ066_GACTACAAGATGGGTC-1	3209.82	6283.6	-0.00166667	-0.125897	E
JUQ066_GGGTTGCCACTTAACG-1	5533.63	-3900.11	0.0783333	0.262051	E
JUQ030_AGCGTCGGTAGCCTAT-1	305.252	-1710.11	0.025	-0.0430769	E
JUQ032_TGCTGCTAGTCTTGCA-1	1676.74	-746.628	0.215	0.0138462	NE
JUQ061_TAGCCGGCAGAAGCAC-1	3236.34	5603.32	-0.768333	0.0751282	NE
JUQ091_TTTATGCTCCGTAGGC-1	-9772.75	6241.27	-0.628333	-0.372564	NE
JUQ067_AGCCTAAAGATAGCAT-1	-6727.94	-8690.13	0.405	0.281538	nan
JUQ060_TACAGTGTCCGCATAA-1	-1288.3	9386.56	-0.146667	-0.205897	E
JUQ056_TCATTACAGCTAACAA-1	-2044.39	4493.46	-0.24	0.221538	E
JUQ042_GTGTTAGTCATGCTCC-1	4146.67	3413.59	0.436667	0.271538	NE
JUQ097_CTCGTACGTAGATTAG-1	-3637.54	7857.36	-0.0833333	-0.0192308	NE
JUQ033_GTCACAACAATTGCTG-1	-614.459	344.474	-0.168333	-0.00948718	E
JUQ096_TCTCTAATCTTGTTTG-1	3599.29	-3767.4	0.538333	0.164615	NE
JUQ031_ACTGTCCGTTACGTCA-1	-5846.34	899.629	1.37	-0.0892308	E
JUQ030_GTTCATTCACTAGTAC-1	-3689.47	2223.09	0.0416667	-0.15641	E
JUQ121_ACACTGAGTCATGCCG-1	-5757.66	5148.77	0.00333333	-0.109487	NE
JUQ066_CCTTTCTCAGCCTGTG-1	4817.82	-3325.29	-0.0383333	-0.0661538	E
JUQ025_CGAGAAGCAGGAACGT-1	3552.59	1563.58	-0.131667	-0.205641	nan
JUQ066_CATCGGGTCCAGAAGG-1	2522.93	-5270.6	0.528333	0.833333	E
JUQ060_TGCGGGTTCTGTCCGT-1	3290.88	-2630.98	-0.275	0.0346154	E
JUQ105_CCTATTAGTGATGTCT-1	-1598.64	6368.24	0.0516667	-0.135897	NE
JUQ035_GGCTGGTCAAGCGCTC-1	-2503.67	7909.39	-0.0366667	0.378462	NE
JUQ102_AGGCCGTTCTTCAACT-1	-7301.54	-9541.25	3.11167	1.13846	E
JUQ085_GTACTTTAGACTTTCG-1	2905.53	6349.57	-0.573333	0.00769231	NE
JUQ024_AGCGTATAGGTGATAT-1	-2127.99	7872.12	-0.115	-0.0494872	nan
JUQ033_AGAATAGTCGACAGCC-1	-1174.34	-1589.15	-0.168333	-0.00615385	E
JUQ031_CAACCAACATGTAAGA-1	-9555.38	5700.93	-0.13	-0.293333	E
JUQ101_TTGACTTTCAAACCGT-1	6398.14	939.684	-0.015	0.0705128	E
JUQ044_GCTGCGAAGAGACTAT-1	2889.36	5255.01	-0.15	-0.0525641	NE
JUQ069_AACTCAGGTCTCAACA-1	15587.8	2466.75	-0.555	-0.136154	E
JUQ063_GCATGCGCAGCTTAAC-1	-40.4517	-3149.48	-0.118333	-0.223077	NE
JUQ069_CGTTGGGAGACGACGT-1	15863.8	2682.55	-1.08	0.144359	E
JUQ027_CAGTAACTCCACGAAT-1	-3312.55	3629.49	-0.0616667	0.0641026	E
JUQ050_CATGCCTGTCTCCATC-1	2339.67	-461.543	0.0666667	-0.279744	NE
JUQ040_GGGCACTGTGCGATAG-1	-4293.34	-10483.6	1.54	0.366667	E
JUQ111_CACATAGAGCGGATCA-1	1604.94	1942.09	0.128333	0.151026	NE
JUQ096_CATATTCCACCTTGTC-1	-8543.78	-16040.4	-0.03	-0.331282	NE
JUQ069_CTCGGAGAGGCAATTA-1	14763.3	2352.79	-0.495	-0.139487	E
JUQ031_CACATAGGTCGACTAT-1	1162.43	1801	0.153333	0.271538	E
JUQ070_TTGCGTCCATCCAACA-1	211.535	-761.613	0.0233333	0.0876923	E
JUQ093_TTCTCCTCAGGAACGT-1	-3481.23	7470.06	-0.326667	-0.283333	NE
JUQ097_CATGGCGGTTACAGAA-1	-2721.97	7848.77	0.186667	-0.0928205	NE
JUQ026_GTCATTTGTAGCTTGT-1	327.851	-2433.45	-0.125	0.0179487	E
JUQ119_TCTTCGGAGATCGGGT-1	-4055.81	6338.85	0.0433333	-0.233333	NE
JUQ095_TACACGATCTGTGCAA-1	-1367.91	9564.58	0.481667	-0.219487	NE
JUQ040_CGCTGGACAGGGTATG-1	-2994.94	-8835.42	2.04	0.751282	E
JUQ027_GACGGCTAGGTTACCT-1	1884.93	84.4167	1.395	-0.378974	E
JUQ030_TAAGTGCGTCACCCAG-1	197.089	6049.68	-0.403333	-0.333077	E
JUQ086_ATGAGGGAGTTAGGTA-1	5418.94	-3219.39	0.38	0.282051	NE
JUQ057_GGACAGACATGCAACT-1	4030.66	-371.778	0.403333	0.252051	E
JUQ070_TCAGGATAGTAATCCC-1	2628.74	-569.028	0.238333	0.0510256	E
JUQ071_CGATCGGAGTGGTAAT-1	-473.313	4888.65	-0.146667	0.00025641	nan
JUQ033_CGGTTAAAGGCATGTG-1	-3099.77	3805.33	-0.00166667	-0.106667	E
JUQ070_GTATTCTTCAATCTCT-1	-1424.62	8861.52	-0.168333	0.365385	E
JUQ067_CCTCAGTCAGCTTCGG-1	-5143.48	-12141.7	1.82167	1.16513	nan
JUQ033_CGTAGCGTCATGGTCA-1	-6522.18	-6580.12	0.09	0.164359	E
JUQ061_CTCGTCAGTCGACTGC-1	-1791.41	105.245	1.22333	0.141538	NE
JUQ102_AAAGATGCATCGTCGG-1	3618.56	-1175.44	0.353333	-0.0364103	E
JUQ088_CATATGGAGATGTGGC-1	-8175.5	6348.91	-0.513333	-0.152821	NE
JUQ071_GTCTTCGTCACAACGT-1	-2191.5	7129.62	-0.226667	0.117692	nan
JUQ059_GTATTCTTCTACTATC-1	-2109.64	-6579.48	0.375	0.219231	NE
JUQ050_TGAGAGGTCTACTTAC-1	-29.9737	-1103.54	0	-0.156154	NE
JUQ101_ATGGGAGTCGCTGATA-1	-1626.35	5817.16	0.318333	-0.142821	E
JUQ030_CGGTTAAGTATAATGG-1	-7536.3	33.8784	0.19	0.198718	E
JUQ119_AGAATAGAGATGTCGG-1	-1526.38	9680.63	0.265	-0.132821	NE
JUQ033_AGAATAGAGAACAACT-1	-7432.01	-9277.09	0.146667	0.0474359	E
JUQ105_GCACATAGTCTAGGTT-1	2022.78	2888.76	-0.0116667	-0.316667	NE
JUQ057_ACGGCCAGTGCACTTA-1	-23.3032	-3879.71	0.113333	-0.125897	E
JUQ036_ACTTTCAGTACCATCA-1	-524.063	-5980.59	1.73	-0.256154	E
JUQ067_TGTATTCGTAGGACAC-1	214.439	-3356.82	-0.146667	-0.116667	nan
JUQ030_ACGGGTCGTCTAGGTT-1	-1768.28	4135.78	0.466667	0.322051	E
JUQ119_GCTGCGACACTTACGA-1	456.427	5642.11	-0.0666667	-0.0466667	NE
JUQ094_GAAACTCTCAACACGT-1	-209.119	9295.02	0.308333	0.245385	NE
JUQ040_TTTATGCAGCCACCTG-1	-492.621	-5608.93	0.526667	-0.00512821	E
JUQ101_CCGTTCATCTTTAGGG-1	5555.64	-2824.28	0.186667	-0.129744	E
JUQ039_CGTCAGGCACAAGTAA-1	3547.14	1719.69	-0.685	0.932051	NE
JUQ049_TTGCGTCCACAACTGT-1	-3719.19	4431.94	-0.24	-0.175897	E
JUQ060_ACTTTCAAGTGGACGT-1	948.975	-1188.23	0.236667	-0.0689744	E
JUQ091_TTCTCAACACGGCTAC-1	-3354.22	4798.66	-0.163333	0.121538	NE
JUQ031_ACAGCTAGTTATGCGT-1	-7066.27	283.637	1.34333	-0.095641	E
JUQ067_CTCGAAAAGTAAGTAC-1	-5949.34	-9439.09	1.67167	0.633077	nan
JUQ046_TACCTATCAATACGCT-1	1441.86	1545.76	-0.0733333	-0.182821	E
JUQ066_GTTCATTAGCGGCTTC-1	10569.2	1609.76	0.375	0.147949	E
JUQ033_CAGCCGAAGTGTTGAA-1	-7855.59	-9318.91	0.41	0.137692	E
JUQ093_AACACGTGTAGGGACT-1	-4580.85	7068.12	0.128333	-0.159744	NE
JUQ056_CACCTTGTCGTACCGG-1	1554.7	-1895.89	-0.165	0.0915385	E
JUQ060_GGGACCTTCCGAGCCA-1	3521.26	1130.4	0.335	-0.0689744	E
JUQ112_GGGACCTTCCTAGTGA-1	216.034	4149.07	-0.11	0.0674359	NE
JUQ066_TAGCCGGCATCAGTCA-1	7305.97	2655.94	-0.238333	-0.0358974	E
JUQ053_GGTGCGTGTCAAAGCG-1	-1771.65	6921.78	-0.486667	0.375385	E
JUQ111_ATTACTCGTAGCTAAA-1	4103.53	1657.66	0.206667	-0.119744	NE
JUQ036_GTCCTCAGTCCAACTA-1	-8764.93	-10755	1.27333	1.00487	E
JUQ042_TGTCCCAAGGCGACAT-1	1687.78	1328.65	0.506667	-0.172564	NE
JUQ031_CACAAACGTTGTACAC-1	-7372.92	7358.42	-0.236667	-0.216154	E
JUQ102_TTTGGTTAGTACGTAA-1	-8952.43	-9613.51	1.96167	-0.405897	E
JUQ108_ACATACGGTTACCGAT-1	3900.64	76.2649	0.231667	-0.20641	NE
JUQ066_ACGGAGATCTTACCTA-1	6991.39	-2607.01	0.121667	-0.349744	E
JUQ042_GGCCGATGTAACGACG-1	3443.93	1940.33	0.408333	0.238718	NE
JUQ042_AGCTCTCAGGAATCGC-1	-2820.15	7460.18	-0.278333	0.533333	NE
JUQ095_CCCTCCTCACATGACT-1	-1046.41	9600.34	0.271667	-0.0792308	NE
JUQ067_GATTCAGCACTGTGTA-1	-4866.4	-8106.75	0.455	0.546154	nan
JUQ056_ACGATGTAGAAACGAG-1	933.844	-1092.06	0.263333	0.549487	E
JUQ102_TTGACTTAGCCTATGT-1	-9253.14	-10366.1	0.215	0.394872	E
JUQ121_CCGTACTGTAGCGTAG-1	-2813.59	3734.16	-0.0816667	-0.14641	NE
JUQ042_CGTAGCGGTGCCTGTG-1	-2746.01	6857.08	-0.455	0.285641	NE
JUQ027_GTTCATTCAGTGGAGT-1	-4869.17	1344.04	-0.136667	0.228462	E
JUQ094_AGAGTGGGTTTGGGCC-1	2211.09	7180.75	-0.1	0.0476923	NE
JUQ069_GATCGCGTCTTCGAGA-1	8665.28	5108.44	-0.27	-0.00897436	E
JUQ091_GACGTTAAGTTTAGGA-1	-7285.26	8008.84	-0.435	-0.269487	NE
JUQ102_CAGCAGCGTGCCTGTG-1	4547.51	-4008.59	0.475	0.108205	E
JUQ036_GTGCTTCAGGATGGAA-1	3846.58	2345.53	0.251667	-0.112821	E
JUQ063_CGTGTCTGTAGCACGA-1	-7700.6	-3431.29	1.39	0.228205	NE
JUQ069_CGAGAAGGTCTGGTCG-1	4415.81	-4165.23	-0.0666667	0.453077	E
JUQ040_GTCTCGTCACGTTGGC-1	-3478.12	-7943.29	0.338333	-0.00512821	E
JUQ042_TCCCGATTCGTTTATC-1	-3433.39	5648.12	-0.283333	-0.216154	NE
JUQ042_TATTACCTCTGGCGAC-1	-3591.79	6298.74	-0.323333	0.268718	NE
JUQ069_GCCTCTATCAGATAAG-1	7175.86	-2521.04	0.255	0.00820513	E
JUQ091_AAGTCTGAGCTAACTC-1	4399.53	3041.88	0.126667	-0.336667	NE
JUQ076_GATCGATCAAGTACCT-1	-2704.76	6745.42	-0.513333	0.372821	NE
JUQ119_CCTATTAGTAGCGCAA-1	4085.51	-1167.54	0.346667	-0.12	NE
JUQ095_GTTACAGAGCAGGTCA-1	-976.9	5017.48	-0.261667	0.0712821	NE
JUQ103_GTCTTCGCACCCAGTG-1	-310.693	7248.82	-0.343333	-0.32641	NE
JUQ088_GCTGCGATCGCAAACT-1	-5036.78	6183.48	-0.686667	-0.293077	NE
JUQ102_GTTCATTAGTCGCCGT-1	5814.63	-3406.47	0.236667	-0.0320513	E
JUQ066_ACATGGTCACCATCCT-1	4092.31	-4369.06	1.03167	0.395641	E
JUQ111_AACGTTGGTAACGCGA-1	1629.52	-697.864	0.09	-0.143333	NE
JUQ067_GCGAGAAGTGCAGACA-1	-841.242	3967.24	-0.0583333	0.0748718	nan
JUQ096_CCTCTGACAGCTGCAC-1	5478.79	5175.68	0.0933333	-0.135897	NE
JUQ033_GTAGGCCTCCATGCTC-1	-7634.1	-8626.19	1.53667	0.920256	E
JUQ057_GATGAGGAGATCGGGT-1	-2804.45	4533.52	0.328333	0.188718	E
JUQ107_TCAGGTACACCAACCG-1	3760.57	-3220.91	0.771667	-0.0661538	NE
JUQ069_TGCGCAGGTCCTAGCG-1	14438	3025.93	-0.321667	0.0776923	E
JUQ056_TCTCTAAAGAAGGACA-1	2084.47	1166.93	-0.0416667	0.311538	E
JUQ066_TGCCAAAGTCTGGAGA-1	8167.97	2461.36	-0.201667	-0.0228205	E
JUQ042_TTAGTTCAGCCTCGTG-1	-2555.86	7141.67	-0.368333	0.586667	NE
JUQ076_GCAGTTAAGGTAGCTG-1	381.434	6445.64	-0.566667	-0.0589744	NE
JUQ033_AGTGGGACATGATCCA-1	-7318.17	-8929.7	1.22667	0.997179	E
JUQ025_GCTGCGAAGGACAGAA-1	-9219.75	7227.79	-0.41	-0.279231	nan
JUQ056_TACTCATCAAGTCTAC-1	-8321.4	-8911.84	1.66	1.02128	E
JUQ067_CCAATCCCAATGAATG-1	-548.871	710.508	-0.155	-0.0294872	nan
JUQ069_CGCGGTAGTGATGTGG-1	5908.85	-4003.27	1.205	-0.102051	E
JUQ031_CGTGTCTGTGGTAACG-1	-8700.93	2001.27	0.055	-0.113077	E
JUQ087_GACGTTAAGAATGTGT-1	3599.89	250.383	0.363333	-0.229744	NE
JUQ083_CCTTCGATCCCATTTA-1	-1526.63	9263.34	-0.121667	-0.113333	NE
JUQ067_TACTTGTCACCATCCT-1	-5803.51	-9957	2.62333	0.877692	nan
JUQ063_AAACCTGCACGTAAGG-1	-1168.04	894.402	0.265	0.0779487	NE
JUQ101_TCGTACCTCTTAACCT-1	5856.87	-1833.38	0.286667	0.094359	E
JUQ031_TGCCCATTCACTTACT-1	-283.591	-2274.07	-0.165	-0.34	E
JUQ060_CAGTCCTCATATACCG-1	6951.82	983.745	-0.0116667	-0.113077	E
JUQ069_TCGTAGAAGAACAACT-1	15801.7	3007.99	-0.626667	0.0846154	E
JUQ066_ATAGACCAGCAGCGTA-1	11502.4	2067.19	-0.48	-0.266667	E
JUQ066_GCAGTTACAGGGTTAG-1	8079.07	-424.352	0.211667	-0.24	E
JUQ056_GGCTGGTAGGGTGTTG-1	-2067.87	2152.21	0.288333	0.406154	E
JUQ069_CGAGCACTCAGAGACG-1	-1302.05	-8865.3	-0.213333	0.770513	E
JUQ047_ACACTGATCAGCAACT-1	5012.03	527.772	0.08	0.0174359	NE
JUQ118_CGTCCATGTACATCCA-1	-3738.73	-513.321	0.323333	-0.0994872	NE
JUQ041_ACGATACAGGTAGCCA-1	2399.89	448.061	0.84	-0.156667	NE
JUQ031_CCTATTAGTTATTCTC-1	-5882.16	4063.56	-0.106667	0.177436	E
JUQ107_TGACTAGGTGGCGAAT-1	-1997.43	7232.36	-0.241667	0.0446154	NE
JUQ039_TCAGATGCATGCCTTC-1	3646.42	3028.21	-0.235	-0.176667	NE
JUQ031_GCTTCCATCTCTGTCG-1	-7238.77	5589.72	-0.18	-0.0161538	E
JUQ042_CTAATGGGTCGAACAG-1	2620.32	4418.58	0.005	0.0202564	NE
JUQ067_AGCTTGAAGTAGTGCG-1	-5389.34	-10927.1	0.435	1.13103	nan
JUQ067_TGAAAGACAACTTGAC-1	-4208.18	-8427.45	0.15	0.479231	nan
JUQ066_TGACGGCGTACCGCTG-1	7598.13	-235.589	-0.19	-0.11641	E
JUQ067_AAACCTGCATAACCTG-1	-4388.37	-11348.9	3.63833	3.05795	nan
JUQ026_TTTCCTCTCAGGCCCA-1	-9477.06	5325.34	-0.513333	-0.376667	E
JUQ027_ACGTCAAGTTTGTGTG-1	-9392.8	7497.53	-0.563333	0.108462	E
JUQ061_ACCAGTATCATAACCG-1	-3933.46	-36.4079	-0.22	0.0717949	NE
JUQ057_GAATAAGCACGTTGGC-1	-7666.29	-7839.95	1.51833	0.586923	E
JUQ091_GGTGCGTGTCCTAGCG-1	-7887.91	-10107.8	1.54	0.477179	NE
JUQ039_CACACTCTCTGTTGAG-1	4766.07	4543.22	0.085	0.0112821	NE
JUQ102_ATTGGTGAGGAGTCTG-1	-11873.3	-20235.7	4.615	1.48103	E
JUQ088_TCAATCTTCATCTGTT-1	3772.46	6155.1	-0.395	-0.23641	NE
JUQ066_TGAGCCGTCTCGATGA-1	9870.37	1434.51	0.005	-0.256667	E
JUQ030_TACTTGTGTGCCTTGG-1	1588.72	2372.94	0.173333	-0.15641	E
JUQ073_CGATGGCTCGCACTCT-1	3886	1722.29	-0.231667	-0.269744	NE
JUQ066_ATGGGAGAGTAGATGT-1	8020.69	4200.86	-0.386667	0.064359	E
JUQ024_CTGCCTAAGTGGGCTA-1	-3897.42	-2450.75	0.035	-0.126154	nan
JUQ062_TCCACACGTTCTCATT-1	1870.8	-4415.42	0.1	0.131282	E
JUQ073_TAGAGCTCACCAGTTA-1	6092.17	3309.25	-0.133333	0.0169231	NE
JUQ031_GCCTCTAAGCCACGCT-1	1635.59	1408.25	0.32	-0.0397436	E
JUQ056_ACCGTAACATTGGCGC-1	-534.878	4699.72	-0.586667	0.452308	E
JUQ120_GTGCTTCAGCTGCGAA-1	6684.06	2012.49	0.66	0.101026	NE
JUQ120_CTGCTGTGTATAATGG-1	3906.21	2973.23	0.0483333	-0.0458974	NE
JUQ073_ACCTTTAGTTCTGTTT-1	-1531.31	-6632.33	-0.366667	-0.122051	NE
JUQ040_GACTACATCGTTTGCC-1	-4289.61	-10927.8	1.11333	0.46359	E
JUQ087_CGGGTCAAGCCAGAAC-1	-3301.24	6977.45	-0.368333	-0.39	NE
JUQ024_ACGAGCCTCGATAGAA-1	-5050.53	6664.37	-0.14	-0.00974359	nan
JUQ066_TACCTTATCATCACCC-1	13191	1105.52	-0.528333	-0.25641	E
JUQ091_GCGCAGTCACCATCCT-1	4216.33	594.381	0.398333	-0.183333	NE
JUQ067_CTTAGGAAGAAACCTA-1	-2192.07	-22.5111	0.133333	-0.172821	nan
JUQ067_GGGATGACAAACCCAT-1	-480.109	-4853.83	0.126667	-0.229744	nan
JUQ042_ATCTGCCAGAACAACT-1	3715.4	6880.42	-0.41	0.412821	NE
JUQ067_GCATGTAGTTCCAACA-1	213.947	-3267.66	-0.105	-0.0961538	nan
JUQ027_ATTACTCTCATAAAGG-1	-2575.46	1498.04	-0.426667	0.074359	E
JUQ073_TTGAACGTCGTCTGCT-1	4022.29	-2622.57	-0.0766667	-0.0628205	NE
JUQ069_TGCACCTGTAGTACCT-1	7837.27	1124.73	-0.615	-0.0653846	E
JUQ031_CGACCTTGTTCTGAAC-1	-8434.52	1658.78	-0.63	-0.00153846	E
JUQ027_TGGACGCTCTTCGGTC-1	-4659.52	3600.36	0.328333	0.0848718	E
JUQ102_CTGAAGTAGTGGGTTG-1	-2554.98	1943.7	0.105	-0.00897436	E
JUQ024_CGACCTTCAGCGTCCA-1	4265.1	-1962.29	0.155	-0.0697436	nan
JUQ067_TAGACCACACTCGACG-1	-6305.7	-10651.8	0.293333	1.32564	nan
JUQ039_ATGCGATGTTGGGACA-1	4048.54	-1801.06	0.716667	0.352308	NE
JUQ038_CTAATGGGTACAGCAG-1	-11944.3	-22792.8	1.86333	0.934872	E
JUQ086_CCTATTACAGTTCATG-1	2776.03	-1693.54	0.45	0.0976923	NE
JUQ049_TTGACTTTCGAGAGCA-1	-8095.34	-6785.99	0.313333	0.203077	E
JUQ073_AGACGTTTCCTAGAAC-1	2605.47	-666.188	0.316667	0.134872	NE
JUQ059_ATCATCTGTTGTGGCC-1	3284.27	-2933.57	0.11	0.00692308	NE
JUQ111_CGCGTTTCAAGCCGCT-1	3574.37	2036.19	0.0366667	-0.0728205	NE
JUQ101_CAGTCCTGTAGTAGTA-1	4330.58	569.294	-0.166667	-0.00641026	E
JUQ024_CAAGAAAGTACAAGTA-1	2597.95	3358.9	-0.0866667	-0.07	nan
JUQ053_TGGTTCCGTATTACCG-1	-4193.11	-8768.84	1.26667	1.36282	E
JUQ102_CCTTTCTGTAAGTTCC-1	5888.22	-3465.41	-0.005	-0.0189744	E
JUQ069_TCTGGAAAGCTAACTC-1	7521.2	-529.311	-0.0216667	-0.179487	E
JUQ031_GGATGTTGTCTTGTCC-1	2347.95	-1171.64	0.415	-0.0625641	E
JUQ027_CGATCGGCAATGAATG-1	1474.91	-1220.76	0.266667	-0.153077	E
JUQ042_TCATTACAGGGCTTGA-1	5471.37	227.173	0.238333	0.178205	NE
JUQ101_GTTCGGGGTCCGTGAC-1	-2959.52	7495.93	-0.221667	0.285128	E
JUQ101_ATGGGAGTCAACGGGA-1	4770.94	-1490.73	0.0816667	0.0910256	E
JUQ036_GCTGGGTAGGACTGGT-1	-9095.75	-14232.3	10.58	10.6482	E
JUQ069_TACTTACGTTTCCACC-1	6865.88	-1893.8	-0.186667	0.278974	E
JUQ044_GAAATGAGTAGCACGA-1	3631.05	2565.02	-0.0183333	-0.239744	NE
JUQ056_AGCCTAACACTGAAGG-1	2338.82	649.889	-0.0583333	0.683333	E
JUQ042_ACGCCAGGTTACGACT-1	-8304.45	3135.79	0.186667	-0.258974	NE
JUQ060_TCGCGTTGTGTTAAGA-1	2603.74	2727.27	-0.0216667	0.0169231	E
JUQ069_CAAGAAACAAAGGAAG-1	12773.7	3113.61	-0.56	0.392308	E
JUQ027_CGCGGTACAAGGTTCT-1	-5000.39	1595.77	0.565	-0.246154	E
JUQ056_AGACGTTCAAGCCTAT-1	-2702.71	3783.46	-0.635	0.703846	E
JUQ067_TCCCGATAGTACCGGA-1	-648.554	-2807.99	-0.208333	0.00410256	nan
JUQ088_AGGGAGTCAAAGGTGC-1	840.953	3371.72	-0.0133333	-0.273333	NE
JUQ036_TCCCGATTCGCATGAT-1	-8983.28	-10804.9	0.746667	0.58359	E
JUQ027_TGGGAAGGTTCGGCAC-1	-5019.65	1781.23	0.06	0.0710256	E
JUQ066_TCATTTGAGCCACTAT-1	5894.92	3807.23	-0.753333	-0.36	E
JUQ031_GATCAGTCAGACGCAA-1	-8102.57	1345	-0.515	-0.0487179	E
JUQ066_GGGCATCTCATCGATG-1	8889.78	741.89	-0.608333	0.034359	E
JUQ068_GCGAGAAAGAATGTTG-1	-8804.54	3331.86	-0.501667	0.105128	E
JUQ027_GCACTCTAGGCATTGG-1	-9596.23	3988.11	0.63	1.09615	E
JUQ069_TTCTCCTTCACCACCT-1	6682.62	-7.2339	-0.286667	0.164872	E
JUQ067_CGTCCATAGTAGCCGA-1	-5030.76	-9282.66	0.193333	0.712821	nan
JUQ096_TGCCCTACAACCGCCA-1	7711.16	1223.85	0.343333	0.0874359	NE
JUQ036_CATCGGGAGTCAATAG-1	194.257	-2966.36	0.0216667	-0.00923077	E
JUQ069_TGAGAGGAGTTAGGTA-1	6583.93	-3198.88	0.471667	0.248718	E
JUQ033_CATGCCTAGTCTCGGC-1	1928.35	1873.06	0.16	-0.0494872	E
JUQ027_CGGACTGTCTCAAGTG-1	1559.82	-3911.95	0.31	-0.263077	E
JUQ061_ACGCCGAAGCCATCGC-1	-1860.51	4775.81	-0.326667	-0.0964103	NE
JUQ035_CGTGAGCTCCCATTTA-1	2615.76	-1142.29	-0.075	-0.0664103	NE
JUQ066_AACGTTGAGAGTGAGA-1	12735.2	1997.1	-0.188333	-0.109744	E
JUQ031_CTGATCCCACACCGCA-1	-4573.36	2952.04	-0.26	-0.109744	E
JUQ071_ACGATACAGCTAACAA-1	-2237.55	8228.71	-0.075	-0.149744	nan
JUQ053_CTCTGGTCATTGGCGC-1	-4076	-81.4693	0.0983333	-0.463077	E
JUQ040_GATGCTAAGCGCTTAT-1	-4517.77	-6246.94	-0.676667	0.208974	E
JUQ067_TATCAGGTCCTTCAAT-1	-5784.47	-11302.2	0.863333	1.70308	nan
JUQ088_GCGGGTTCAATAGCAA-1	779.35	-2279.11	0.323333	-0.0323077	NE
JUQ063_CTACATTCAATCTACG-1	-3282.12	5019.38	-0.52	0.0712821	NE
JUQ047_ACATCAGAGTTTAGGA-1	350.163	5253.37	-0.0333333	-0.45	NE
JUQ031_GGACGTCAGCCCGAAA-1	-9662.59	5881.66	0.106667	-0.139744	E
JUQ111_ACACCGGTCATTTGGG-1	576.01	4716.89	0.0566667	-0.0497436	NE
JUQ107_CGAGCACCATGCCTAA-1	5027.51	-408.425	-0.148333	0.0941026	NE
JUQ059_GGAACTTAGGCTAGCA-1	-3545.04	-7933.25	1.00167	0.276154	NE
JUQ111_AGGTCCGGTTTGGCGC-1	1195.39	4201.11	0.0566667	0.0538462	NE
JUQ078_AGTGTCAGTCACAAGG-1	-131.6	7413.2	0.01	0.238205	NE
JUQ102_AGTGGGAGTAGCTCCG-1	5598.58	-3210.69	0.283333	-0.0720513	E
JUQ036_AGCTCTCTCTCAAGTG-1	-9824.26	-15584.8	3.30167	0.699231	E
JUQ066_CGGAGTCAGTGGAGAA-1	14392.5	2221.07	-0.466667	-0.20641	E
JUQ044_GTAGGCCAGCTGGAAC-1	5404.26	6287.43	-0.328333	-0.0692308	NE
JUQ040_ACGGGCTAGCTGATAA-1	-4549.97	-9522.94	-0.63	0.289231	E
JUQ039_TTTGCGCCAGTCAGAG-1	2185.03	711.384	0.0866667	-0.0220513	NE
JUQ024_TGTCCCAAGTGTCCCG-1	-8082.84	7482.39	-0.0883333	0.141026	nan
JUQ060_CACCAGGTCGATGAGG-1	-270.067	-3471.56	0.23	0.827179	E
JUQ024_CGTGAGCAGTCTTGCA-1	3470.33	-1500.8	0.61	-0.0294872	nan
JUQ070_CTACACCCAATCCGAT-1	1898.34	-660.984	-0.26	0.0874359	E
JUQ039_ACGCCAGAGGGTGTTG-1	1993.2	-3565.57	1.04333	0.208718	NE
JUQ026_TGAGAGGTCTATCGCC-1	-8625.37	6479.67	-0.628333	-0.248974	E
JUQ102_GCACTCTAGTGGGCTA-1	618.518	294.466	-0.273333	0.131026	E
JUQ080_GGACAAGTCTCGGACG-1	3937.95	3885.55	0.4	-0.0653846	NE
JUQ088_TAGTGGTAGTGGTAGC-1	1820.28	-864.319	0.211667	-0.189744	NE
JUQ120_CCACCTATCAGAAATG-1	-5018.53	7020.25	-0.38	-0.00923077	NE
JUQ112_TAGACCATCCGCAGTG-1	-4151.14	-6158.68	0.3	0.181026	NE
JUQ033_TCTTCGGCACCAACCG-1	133.114	-3252.03	0.126667	-0.13641	E
JUQ036_ACTGAGTAGTGCTGCC-1	-8797.16	-9300.24	1.26833	0.951282	E
JUQ067_GTTACAGCACTTCGAA-1	-6102.75	-9606.43	2.61167	1.3859	nan
JUQ097_CTAGAGTTCGCATGGC-1	-3528.35	6795.72	0.07	0.107436	NE
JUQ088_TGGCTGGGTGGTAACG-1	-8125.85	-9965.79	5.46833	4.07897	NE
JUQ041_CAACTAGTCACAGGCC-1	1978.93	4912.72	-0.648333	-0.132564	NE
JUQ108_GCAAACTAGGGTCGAT-1	-778.646	8306.87	-0.486667	-0.159487	NE
JUQ066_TGCTACCAGCCTATGT-1	8440.87	1190.29	-0.188333	0.0210256	E
JUQ033_TACGGGCGTTGGTGGA-1	-9217.89	-13741.7	1.18333	1.51333	E
JUQ061_CAGATCAAGAGGTACC-1	-1615	-2407.43	-0.328333	-0.0292308	NE
JUQ063_TCACAAGAGGCTATCT-1	-3720.56	825.196	-0.368333	0.435897	NE
JUQ036_CATGACAAGGGTGTTG-1	-2934.07	-5711.65	0.558333	0.416154	E
JUQ040_ATTTCTGCACACAGAG-1	-3403.35	-9245.32	-0.215	0.318974	E
JUQ033_GCAGCCAGTTTGTGTG-1	-7632.57	-10459.5	0.318333	0.358462	E
JUQ107_CTGATAGGTAAGAGGA-1	4731.01	-2063.58	0.153333	0.328718	NE
JUQ053_TCGTACCCATGGAATA-1	-7149.81	-3755.89	0.74	0.175385	E
JUQ088_TGTGGTATCTGCCCTA-1	-7681.78	3066.48	-1.38	0.127179	NE
JUQ026_TGGCGCACAGATCTGT-1	-6506.81	6842.82	-0.781667	-0.49	E
JUQ031_CGTGTCTGTGTTGGGA-1	-6009.51	3820.9	0.245	-0.323077	E
JUQ104_GGAATAACACGGCTAC-1	-7545.43	-156.285	0.00833333	-0.0725641	NE
JUQ106_CGACCTTGTGGGTCAA-1	2613.01	4565.12	-0.07	-0.0828205	NE
JUQ057_TACTCGCAGCGTAGTG-1	-3831.42	5910.44	-0.66	-0.199744	E
JUQ031_CCATTCGCAGTTTACG-1	3452.97	652.248	0.398333	0.177949	E
JUQ086_ACTTGTTTCGTTGCCT-1	3323.44	-2207.87	0.441667	-0.015641	NE
JUQ117_CGAGAAGTCAAGGCTT-1	1958.94	206.369	0.0966667	-0.1	NE
JUQ094_TGCTACCTCCGTAGGC-1	1014.54	7985.6	-0.82	-0.262564	NE
JUQ088_GCGCGATTCTAAGCCA-1	-5824.29	-6577.34	-0.126667	0.505897	NE
JUQ067_CTGATAGTCCGTCATC-1	-3854.46	-9069.97	0.283333	0.238718	nan
JUQ102_CCCTCCTGTTGAACTC-1	4956.41	842.331	-0.198333	-0.192821	E
JUQ111_TCAGCAACACTGTCGG-1	4421.51	-2421.99	0.155	0.0438462	NE
JUQ091_TAAGAGAAGTATCGAA-1	-5740.89	-8741.37	1.89	0.834872	NE
JUQ121_CATGCCTGTTGGTAAA-1	-5308.13	5943.95	-0.188333	-0.143077	NE
JUQ036_AGAGCGAGTCTGATCA-1	3163.22	-1940.65	0.285	-0.0292308	E
JUQ060_AGCTTGAAGAGGTTGC-1	-6090.56	-5114.28	0.206667	0.423333	E
JUQ069_AGCTCCTAGTAGGTGC-1	6011.76	244.819	-0.46	0.0979487	E
JUQ036_AGCTCCTCATATACGC-1	-10392.1	-16609.7	2.89833	2.08795	E
JUQ061_TTCTACACATAGACTC-1	-2053.65	3451.16	0.0566667	0.0505128	NE
JUQ066_TCGCGTTCACCGAATT-1	7509.42	757.444	-0.0283333	-0.0966667	E
JUQ036_CGGACGTCAGAAGCAC-1	-11662.5	-19906.6	3.35	2.63821	E
JUQ068_CCTACCAGTGTAAGTA-1	350.335	231.767	-0.005	-0.263333	E
JUQ101_AGCTCTCCAAATCCGT-1	1838.27	-5584.32	-0.103333	0.442308	E
JUQ107_AGCCTAATCCGCGTTT-1	1299.65	5941.03	0.00333333	0.0307692	NE
JUQ036_TGCGTGGCACAGGCCT-1	-8501.64	-10553.1	0.885	1.49667	E
JUQ033_CCATTCGGTTGATTCG-1	-7553.56	-3214.39	0.535	-0.0192308	E
JUQ069_GATCAGTAGCCCGAAA-1	15418.3	2838.13	-0.513333	0.211795	E
JUQ071_GTCTCGTGTTTGTTGG-1	-1703.74	7895.27	-0.24	0.422051	nan
JUQ059_CTACACCGTGCCTTGG-1	-3224.03	-1995.59	-0.966667	0.195897	NE
JUQ059_GCAGCCACACTTCTGC-1	-3539.5	762.147	0.233333	0.0310256	NE
JUQ036_TCACGAAGTTGAGGTG-1	3546.12	-3058.61	0.0683333	-0.0628205	E
JUQ067_TTAGGCAAGCGAGAAA-1	-4602.7	8188.05	-0.626667	0.101538	nan
JUQ066_ACTGAGTAGCGTTGCC-1	7761.96	2953.33	-0.241667	-0.00948718	E
JUQ036_TAAGAGACAGCCTTGG-1	-11321.3	-19525.4	2.01	0.667692	E
JUQ107_GAACCTACAGTCGTGC-1	3229.16	-3717.11	0.805	-0.192821	NE
JUQ042_CGAGAAGGTCCTAGCG-1	698.288	5570.31	-0.138333	0.392821	NE
JUQ031_CTAGCCTTCTCCAACC-1	-8531.02	1498.31	0.435	-0.27641	E
JUQ067_CTCATTAGTCCTGCTT-1	-4339.01	-9334.72	0.591667	1.04436	nan
JUQ060_ACTGAACTCGGCCGAT-1	-5617.24	-5976.42	-0.191667	0.382821	E
JUQ122_CACATAGAGATCCCGC-1	3834.9	-3320.18	0.68	0.0376923	NE
JUQ031_CAACCAAGTAATCACC-1	2278.76	-1388.4	0.48	0.232051	E
JUQ094_TCGAGGCTCACGATGT-1	1590.94	8436.49	-0.445	-0.256154	NE
JUQ031_ATGTGTGCACCATGTA-1	-6982.63	2633.7	0.338333	-0.23	E
JUQ024_GGCCGATGTGTAAGTA-1	3030.93	1150.85	0.281667	-0.13	nan
JUQ027_GACGTTAGTGGCCCTA-1	1213.9	-2287.03	-0.0233333	0.111538	E
JUQ097_CGACCTTCATGGATGG-1	-1750.63	6847.81	-0.413333	0.111282	NE
JUQ102_ATCTGCCTCTGTACGA-1	-11458.1	-19455.7	2.06333	-0.235897	E
JUQ057_GTTACAGAGCTGGAAC-1	-4875.2	-3335.43	-0.201667	-0.0364103	E
JUQ072_CCTTTCTCATGCCACG-1	4358.29	1313.09	-0.361667	0.0879487	NE
JUQ052_GAATGAATCTTCATGT-1	-4010.4	6885.94	-0.1	-0.0933333	E
JUQ030_AGCTCTCTCTAACTTC-1	-3691.92	-3038.75	0.225	-0.116154	E
JUQ049_CACACCTAGCCACTAT-1	1179.09	-2432.53	0.0316667	0.0546154	E
JUQ057_TCACGAAAGGTTCCTA-1	4767.56	933.473	0.165	-0.015641	E
JUQ027_GGATTACTCTTTAGTC-1	-691.78	444.268	0.266667	0.0551282	E
JUQ033_CAGTAACCATGGTAGG-1	650.008	1895.68	-0.2	-0.0564103	E
JUQ066_ACACCGGCAGACAGGT-1	9018.66	931.73	-0.501667	-0.193077	E
JUQ101_CTTCTCTAGCAGCGTA-1	-3586.79	6714.84	0.368333	0.00435897	E
JUQ060_CATCCACCACAGCCCA-1	-1612.5	9620.85	-0.478333	0.0584615	E
JUQ069_CGGACTGAGCCCAACC-1	4687.12	-4196.1	0.0333333	0.115128	E
JUQ026_TGGCTGGAGGCAGGTT-1	-3567.36	2028.86	-0.03	-0.141538	E
JUQ066_GATGCTAAGCGATCCC-1	4634.49	-4637.62	0.366667	0.0279487	E
JUQ053_TGCCCATTCATTCACT-1	-1096.44	7025.12	-0.188333	-0.266154	E
JUQ031_CCAATCCCAGCCAGAA-1	-1512.48	513.512	-0.446667	0.0746154	E
JUQ035_AAGCCGCGTTCCACGG-1	-3775.34	7864.81	-0.108333	-0.0694872	NE
JUQ088_AAGGCAGAGCTGCCCA-1	-6111.59	-8546.74	0.08	0.756667	NE
JUQ052_AGCGTCGAGAAACGAG-1	-7436.97	-94.5893	-0.193333	-0.0264103	E
JUQ066_CCTCAGTTCAGTACGT-1	-6902.2	-11681.3	4.38333	2.00128	E
JUQ073_GTACGTAGTTAGGGTG-1	4316.38	-1452.78	-0.256667	0.0676923	NE
JUQ047_ACCCACTCACCAACCG-1	4533.04	-509.165	-0.113333	-0.055641	NE
JUQ088_AAACCTGAGGGCACTA-1	2484.07	4353.5	-0.268333	-0.199487	NE
JUQ069_GAACGGAGTGAAAGAG-1	7369.4	-578.62	0.168333	-0.0420513	E
JUQ036_TCATTTGTCAAGGTAA-1	-7913.78	-11690.8	3.09167	3.14923	E
JUQ049_TGCGCAGCACAGGCCT-1	3954.96	1570.67	0.1	-0.286667	E
JUQ117_GTACTCCAGTCAATAG-1	3970.48	-2216.05	-0.268333	-0.0361538	NE
JUQ024_GGAACTTGTAGCTTGT-1	2536.16	503.183	0.0633333	-0.0597436	nan
JUQ056_TAGGCATTCGCATGGC-1	-493.008	4808.28	-0.773333	-0.272308	E
JUQ061_GTCCTCAAGCCAGTTT-1	-3356.56	-995.157	-0.913333	-0.0287179	NE
JUQ066_AGTGGGAAGTACGATA-1	7361.63	4259.8	-0.576667	-0.25	E
JUQ060_CTGTGCTCAGGCTGAA-1	2428.58	-317.053	0.533333	-0.0323077	E
JUQ066_TCATTTGCAACAACCT-1	13305.9	910.204	-0.54	-0.33	E
JUQ102_GTACGTAGTAAGAGAG-1	5270.85	-2319.67	0.271667	-0.156154	E
JUQ105_CATCAGATCGTGGACC-1	798.213	-550.952	0.496667	-0.119744	NE
JUQ087_TCAGCAACAGGGTTAG-1	4139.52	-1375.33	0.608333	-0.0158974	NE
JUQ069_TGACTAGAGCGATAGC-1	-2338.5	-9275.57	0.78	0.808462	E
JUQ038_CAGAATCCACTACAGT-1	-11752.5	-22155.1	1.04833	0.483333	E
JUQ031_AGTGGGAAGCTAGGCA-1	-8699.17	1600.5	-0.503333	-0.0751282	E
JUQ066_CAGTCCTTCGGAAACG-1	8127.64	-1183.62	0.158333	-0.276667	E
JUQ031_GGAATAACACTTAAGC-1	-6045.26	-171.653	0.706667	-0.362564	E
JUQ027_ATCATCTGTTGTTTGG-1	-8217.32	-8627.13	1.60833	1.18487	E
JUQ053_GTCACGGTCTGTTTGT-1	-3512.78	4589.05	-0.541667	-0.105385	E
JUQ061_TGCCAAAAGACGCACA-1	-3163.29	-3454.09	-0.393333	-0.146154	NE
JUQ033_CCGGTAGAGGTACTCT-1	-8930.86	-12550.8	0.386667	0.843846	E
JUQ091_CCTATTAAGCCATCGC-1	527.234	7244.89	-0.206667	-0.0164103	NE
JUQ040_AAAGATGCACCGCTAG-1	-11437.9	-19553	2.75833	0.432564	E
JUQ030_ATCTGCCAGACAAGCC-1	-3590.44	-1548.11	-0.175	0.0810256	E
JUQ024_ACTGTCCAGATGAGAG-1	3744.41	3672.44	0.255	-0.0966667	nan
JUQ040_CGTCCATGTACCCAAT-1	-10992.2	-18258.9	2.60333	1.79718	E
JUQ061_TAAGTGCAGTAGTGCG-1	-5041.26	2781.03	0.495	0.00410256	NE
JUQ066_CCCAGTTTCGCGATCG-1	7509.99	-1150.55	-0.256667	-0.0658974	E
JUQ124_GCGGGTTAGTCTCAAC-1	954.028	9221.72	-1.54667	0.0317949	NE
JUQ108_GGAACTTCAAGCCCAC-1	-2998.24	7101.12	-0.266667	0.137692	NE
JUQ036_TCGTACCAGTGCTGCC-1	-1941.85	-7104.93	0.183333	0.298718	E
JUQ031_GAGGTGAGTCAATGTC-1	-8392.24	3204.46	-0.235	-0.46641	E
JUQ060_ACATGGTCACCTCGTT-1	-5970.27	-6839.04	0.596667	0.466154	E
JUQ091_CTGATAGAGATGCGAC-1	2808.98	1573.22	0.1	-0.142821	NE
JUQ067_CATATTCGTTGGGACA-1	-5628.36	-10631.6	-0.045	0.980769	nan
JUQ024_TAGACCATCCCATTAT-1	1896.9	-549.104	0.09	-0.0330769	nan
JUQ058_TTGGAACCACCTATCC-1	-6493.55	2146.12	-0.268333	-0.0928205	NE
JUQ069_GTTACAGGTATAATGG-1	-1699.02	-8790.15	0.405	0.5	E
JUQ042_TGTATTCTCCCTAATT-1	4452.22	1027.5	0.478333	0.0807692	NE
JUQ069_CGTTAGAAGAGTACAT-1	11060	2728.04	-0.636667	-0.0920513	E
JUQ069_CAGAATCGTTCGTTGA-1	6686.97	4448.67	-0.258333	0.0310256	E
JUQ071_CCCTCCTAGTGGTCCC-1	-1692.34	7498.5	-0.0683333	-0.0597436	nan
JUQ060_ACGGAGATCCCTGACT-1	3002.82	258.322	1.09167	-0.262821	E
JUQ069_GCGCAACAGTCAAGCG-1	5501.6	1316.22	-0.116667	-0.19	E
JUQ119_AGCGTCGCATTCTCAT-1	2805.86	-1728.07	0.121667	0.0274359	NE
JUQ096_GACGGCTCAATCCGAT-1	3902.82	6249.73	-0.566667	-0.133077	NE
JUQ102_GCACATACAGGAATCG-1	5531.88	-2745.55	0.238333	-0.169487	E
JUQ102_CTCGGGAGTTACCGAT-1	4053.35	-4181.11	0.506667	0.141538	E
JUQ024_CTGCGGAAGACTTGAA-1	-2630.08	6679.73	-0.035	0.0876923	nan
JUQ094_AGGGAGTGTTCACCTC-1	4958.04	1272.51	0.475	-0.0828205	NE
JUQ067_TACCTATGTTGTACAC-1	-4642.85	711.978	0.485	0.0305128	nan
JUQ088_TTAGGACGTGAGTATA-1	2554.62	2792.28	0.506667	-0.119231	NE
JUQ030_CGCGGTAGTCAATGTC-1	-5953.97	1554.12	0.668333	0.207949	E
JUQ027_CCAGCGAAGCTCCCAG-1	-4691.59	1656.12	0.401667	0.0179487	E
JUQ042_TTTATGCCATAACCTG-1	5542.13	781.388	0.09	-0.143333	NE
JUQ057_CCACGGATCGGTCCGA-1	3746.69	444.975	0.16	-0.529744	E
JUQ031_ATCGAGTTCCGAATGT-1	-6653.26	1577.37	0.0483333	-0.0479487	E
JUQ056_CGTTGGGAGGCGATAC-1	-358.075	4403.72	-0.355	0.281538	E
JUQ102_CTGGTCTAGTTGAGAT-1	5695.77	-3028.3	0.508333	-0.209487	E
JUQ088_ACAGCCGTCTCCAACC-1	2399.91	4448.83	-0.01	-0.109744	NE
JUQ076_ACGATGTGTTCCACGG-1	-791.543	5326.17	-0.01	0.318205	NE
JUQ112_GACACGCTCTTACCGC-1	-3507.64	7323.45	-0.193333	-0.0966667	NE
JUQ031_TCACAAGAGAGTGAGA-1	-5678.32	1955.63	-0.03	0.137692	E
JUQ088_AGATTGCTCTTCGGTC-1	-974.647	4485.44	0.08	-0.142564	NE
JUQ024_CTCGAAAGTGATGTCT-1	2152.76	2579.95	0.286667	-0.103077	nan
JUQ042_CATGACAAGATGGCGT-1	4331.67	-1454.99	0.928333	0.0276923	NE
JUQ044_AACTGGTCATCTCGCT-1	-3174.99	6284.94	0.105	0.0215385	NE
JUQ063_TTGAACGAGTCCTCCT-1	1493.35	-3182.45	-0.125	-0.105897	NE
JUQ100_ACGGGTCTCGATCCCT-1	-9491.57	-10102.1	1.87	0.707436	E
JUQ095_CACACTCAGCGGATCA-1	-881.865	9695.92	0.00166667	0.158974	NE
JUQ056_TTTGGTTGTACCTACA-1	-1003.66	5195.57	-0.686667	0.322564	E
JUQ036_CTCATTATCGGCTTGG-1	-1694.56	-6866.77	0.216667	-0.015641	E
JUQ033_TTGCCGTTCAAAGACA-1	-7492.37	-8909.8	2.785	1.79333	E
JUQ088_CTCGTCAAGCCATCGC-1	-7080.57	-697.499	0.0133333	-0.186154	NE
JUQ100_GCACTCTAGAATGTGT-1	2639.3	990.497	-0.313333	-0.10641	E
JUQ025_TACGGGCGTTGGGACA-1	-5010.55	7969.97	-0.38	-0.383333	nan
JUQ066_CAGCAGCGTTTGGGCC-1	2675.26	6076.04	0.0883333	0.0574359	E
JUQ030_CCATGTCAGGCAATTA-1	2054.1	4309.46	0.175	-0.133333	E
JUQ067_CGGCTAGTCTCGCTTG-1	-4262.15	-11121.3	5.55333	3.44256	nan
JUQ031_CGCCAAGGTCCGAAGA-1	4921.78	2022.45	0.0583333	0.0748718	E
JUQ066_CACACTCAGAGGGCTT-1	6663.19	-1477.41	-0.236667	-0.0192308	E
JUQ088_ACCCACTTCCCGACTT-1	-4844.39	-475.264	0.236667	0.0246154	NE
JUQ066_TTAACTCTCCGTAGTA-1	14031.3	2212.49	-0.413333	-0.15641	E
JUQ061_AAGGCAGTCCGAACGC-1	-7123.21	3354.04	-0.501667	0.164872	NE
JUQ067_ACCGTAAAGGCGACAT-1	-2086.92	-160.674	-0.0183333	-0.0123077	nan
JUQ066_ATCTGCCTCTTCGGTC-1	9140.24	4313.08	-0.453333	-0.143077	E
JUQ069_GCTCTGTGTCCTAGCG-1	11506.3	3238.94	-0.23	0.0476923	E
JUQ122_TGGGCGTAGGAGTTGC-1	-3584.36	7457.96	0.1	0.0310256	NE
JUQ031_ACTATCTCAGCTGCTG-1	-6599.56	2259.09	0.571667	0.0215385	E
JUQ027_AGGCCACTCACGACTA-1	-5257.66	3336.94	-0.143333	-0.228974	E
JUQ030_TATCTCACACAACTGT-1	-4690.62	2823.67	-0.276667	0.00794872	E
JUQ067_CAAGGCCAGTCATGCT-1	-4529.6	-9192.19	0.205	0.285385	nan
JUQ031_ACTGATGTCAGGATCT-1	-5702.98	2447.87	-0.07	-0.20641	E
JUQ061_ATCTACTAGCTGCCCA-1	-3694.82	5401.94	-0.468333	-0.119231	NE
JUQ027_GTGCGGTTCATCACCC-1	3551.94	-815.292	0.476667	0.0410256	E
JUQ024_GTGTTAGCATTGCGGC-1	3711.58	1937.03	0.07	0.100769	nan
JUQ088_AGCAGCCTCCCTCTTT-1	3048.23	4711.29	-0.256667	-0.199487	NE
JUQ027_ACGGAGAAGTGGCACA-1	-8023.83	7853.55	0.07	-0.219231	E
JUQ089_GGGATGATCTAGAGTC-1	3932.73	4698.13	-0.135	-0.0358974	NE
JUQ102_CCACCTAGTCAGGACA-1	-9702.7	-13245.5	0.351667	0.33641	E
JUQ030_TGCTGCTGTACGACCC-1	-4235.55	-3998.35	-0.186667	0.145385	E
JUQ027_CCGTGGACAAGCGTAG-1	801.484	-4021.27	0.278333	0.382308	E
JUQ063_AACGTTGGTCTCTTAT-1	-3464.61	6882.99	-0.268333	-0.193077	NE
JUQ112_GCCTCTAGTGCTTCTC-1	940.692	-5257.02	0.481667	0.445641	NE
JUQ056_CGTCAGGCAAGTAGTA-1	-4125.9	4111.43	0.738333	1.29949	E
JUQ024_TTGTAGGAGACCTAGG-1	-2492.51	6550.14	-0.146667	-0.156667	nan
JUQ061_ACGTCAACACGTGAGA-1	-5829.47	-549.612	-0.271667	-0.142564	NE
JUQ057_AGCGGTCTCCTTTCGG-1	3632.81	1885.78	-0.185	-0.128974	E
JUQ027_GTGAAGGCAGTATGCT-1	-8406.88	-11403	1.70333	2.94564	E
JUQ049_CCCAGTTGTGTTTGGT-1	-11197.6	-18972.6	0.445	0.748462	E
JUQ030_AGACGTTCAGAGTGTG-1	-2071.45	2400.94	-0.513333	-0.00871795	E
JUQ056_CTGCTGTCAGATAATG-1	-1603.53	4603.06	-0.605	0.610256	E
JUQ088_GTACTCCAGATGCCAG-1	2498.17	-1488.85	-0.0766667	-0.266667	NE
JUQ121_ATTTCTGTCGGACAAG-1	1619.68	1894.72	-0.0416667	-0.183333	NE
JUQ066_TGTGGTACAAACGCGA-1	8224.51	-601.996	-0.0416667	0.0712821	E
JUQ105_ACGATACGTACAGTTC-1	-725.923	-3804.79	1.165	0.0828205	NE
JUQ026_TCACGAAAGTGTGAAT-1	-469.514	-1457.62	0.543333	-0.103077	E
JUQ026_GTTAAGCTCGCAAACT-1	-6436.87	7907.31	-0.34	-0.29	E
JUQ067_CCGGTAGCACGCTTTC-1	-7388.28	-9115.04	1.33	1.06795	nan
JUQ024_CATCGAATCGTACGGC-1	-697.954	7555.82	-0.2	-0.0197436	nan
JUQ027_AGCTTGAAGAGTCTGG-1	4641.82	-1377.09	0.45	-0.00897436	E
JUQ031_CGCTATCTCTTAGCCC-1	-5573.96	752.072	-0.458333	-0.339487	E
JUQ036_TAAGCGTAGCAACGGT-1	-11439.3	-20122.1	6.815	2.80487	E
JUQ031_CGTCCATTCAACCATG-1	-8421.86	217.092	1.06833	-0.358974	E
JUQ060_GCAGTTAGTGTCAATC-1	-5171.12	-5933.76	1.465	0.999231	E
JUQ033_GGGTTGCGTGTGCGTC-1	-8160.83	-9764.56	0.32	0.776667	E
JUQ070_ACATACGTCCACTGGG-1	-7240.03	-5535.95	1.075	0.224872	E
JUQ047_GCGAGAATCATGCATG-1	2192.04	-2220.74	0.208333	-0.205641	NE
JUQ039_TCGTACCGTTATGTGC-1	2615.02	-1829.82	0.161667	-0.173333	NE
JUQ111_CCTATTAGTGCTGTAT-1	-883.816	6182.83	-0.00333333	-0.0897436	NE
JUQ033_CTAACTTCAGGTCTCG-1	-6096.14	-5085.96	0.256667	0.0848718	E
JUQ088_GCTGCTTGTAAGGATT-1	2046.72	6584.97	-0.58	-0.323077	NE
JUQ070_GAAATGATCATCTGTT-1	-11135.4	-21254.3	-0.225	0.00846154	E
JUQ120_TTATGCTTCACTTATC-1	4792.93	1494.14	-0.095	0.0507692	NE
JUQ096_TGCACCTAGAGTAATC-1	893.326	8078.55	-0.0216667	0.0579487	NE
JUQ085_GGGTCTGAGAGGGATA-1	5562.87	5052.95	0.183333	-0.266667	NE
JUQ088_CGTCAGGCAGGTCCAC-1	3258.62	1876.18	-0.366667	-0.12641	NE
JUQ100_ACCCACTAGGACACCA-1	-1010.38	-1328.79	0.566667	-0.193077	E
JUQ091_GGGAGATTCCCATTTA-1	2585.85	1958.76	0.791667	-0.303333	NE
JUQ030_CTGTGCTTCTCCAGGG-1	-4090.86	3215.41	0.245	0.044359	E
JUQ066_GAAGCAGTCGGTGTTA-1	11538.4	2789.29	0.0633333	0.0338462	E
JUQ024_TGCCCATCAGACAAGC-1	-1753.04	7389.38	-0.166667	0.0738462	nan
JUQ046_CCTCTGATCCTGCAGG-1	-1141.27	2831.13	0.0616667	-0.26	E
JUQ033_ACGCAGCGTAGCGTAG-1	-7538.2	-10051.9	0.916667	0.810256	E
JUQ122_GTACTCCGTTATCCGA-1	5903.23	-1197.32	0.0416667	0.0107692	NE
JUQ101_GGAAAGCAGAGAGCTC-1	-5053	3787.49	0.305	-0.31	E
JUQ066_ATAAGAGTCAGAGACG-1	13675.7	1335.03	-0.506667	-0.256667	E
JUQ071_GAATAAGAGTCCGGTC-1	3253.06	-1403.99	-0.108333	-0.0161538	nan
JUQ031_GTGAAGGCATATGGTC-1	-8914.21	6243.7	-0.111667	-0.26641	E
JUQ060_TTAGGACTCCTCAACC-1	1640.21	4096.26	-0.246667	-0.13	E
JUQ027_GCAAACTAGGTTCCTA-1	-563.522	986.959	-0.3	0.0576923	E
JUQ061_GTGCTTCGTTGTACAC-1	-516.416	-3071.93	0.163333	-0.0889744	NE
JUQ101_CAGGTGCGTTCGCTAA-1	-1192.39	9479.48	0.575	-0.0792308	E
JUQ108_GTCGGGTGTAGGGTAC-1	3932.81	2266.09	0.0583333	0.157436	NE
JUQ056_ACGCAGCAGCTAAACA-1	3204.06	260.313	-0.0433333	0.231538	E
JUQ027_TGTGTTTCAACCGCCA-1	-2428.47	1456.69	-0.276667	0.318718	E
JUQ056_TGGACGCAGAGGTTGC-1	-1609.72	4797.13	0.07	0.0582051	E
JUQ027_TGCGGGTTCAGCAACT-1	2180.58	-3786.83	0.165	-0.0189744	E
JUQ033_CGCGGTACATCGGGTC-1	-7543.57	-8922.68	-0.11	0.405128	E
JUQ053_CTTAACTCATTGCGGC-1	-10775	-19076.9	-0.13	-0.423077	E
JUQ024_GAACGGAAGCTTCGCG-1	-1572.59	5924.19	0.136667	-0.0830769	nan
JUQ067_ATTTCTGAGAGGACGG-1	-5958.59	-11005.3	1.25	1.50641	nan
JUQ061_AACACGTAGTCGCCGT-1	2112.03	5806.42	-0.165	-0.00538462	NE
JUQ097_AGCATACCATGCCTAA-1	-5728.71	5838.88	-0.32	-0.169487	NE
JUQ102_TAAGAGAGTCTTGATG-1	5616.26	-2400.54	0.251667	0.198462	E
JUQ046_GTACTTTAGGCTCATT-1	-5393.23	-7433.31	0.775	0.292308	E
JUQ047_CAGTCCTAGATGTCGG-1	-4138.23	6002.38	-0.306667	-0.0625641	NE
JUQ061_TTAGTTCCACGGTTTA-1	178.191	-3448.68	0.76	-0.0497436	NE
JUQ049_GGCGACTTCATAGCAC-1	-9369.97	-13242	-0.108333	-0.00897436	E
JUQ060_GCTCTGTAGGTGCACA-1	2531.21	-1271.25	-0.08	-0.135641	E
JUQ095_CTGATCCGTACAAGTA-1	1164.48	5608.43	-0.215	-0.119487	NE
JUQ107_AGCTTGATCTTGCAAG-1	3433.95	2310.45	0.391667	0.284872	NE
JUQ042_TAGGCATTCGGCGGTT-1	-259.643	1479.29	0.66	-0.0325641	NE
JUQ066_ACTGATGTCACAATGC-1	7239.9	-1300.32	0.316667	-0.143077	E
JUQ066_CGTCCATAGTGGACGT-1	6121.14	4657.46	-0.241667	-0.113077	E
JUQ096_GCACTCTGTCGCTTTC-1	5726.72	2844.54	0.225	0.110769	NE
JUQ027_GGACAAGTCAGAGACG-1	-8723.68	-11295	4.475	2.71692	E
JUQ036_TAAGAGATCCACTGGG-1	-7811.36	-10665.7	-0.236667	0.0387179	E
JUQ088_CTCAGAAAGCGAAGGG-1	2144.19	295.586	0.576667	-0.00282051	NE
JUQ042_CGATCGGCACATGGGA-1	724.42	5719.98	0.913333	0.393077	NE
JUQ056_CTAATGGGTCGGGTCT-1	-156.489	6275.84	-0.273333	0.127692	E
JUQ067_GTGTGCGAGGAATCGC-1	-4637.59	-4729.87	0.655	0.0707692	nan
JUQ040_GGGACCTCACGGCCAT-1	-9512.68	-13069.2	4.03833	3.28359	E
JUQ027_GAACATCTCTACTTAC-1	-11292.7	-19776.9	11.2417	8.43923	E
JUQ027_TGCCCTAGTGGAAAGA-1	1223.29	-3538.95	0.641667	0.122051	E
JUQ069_CACAGGCGTTTCCACC-1	-1554.75	-9246.53	2.23	1.98821	E
JUQ044_CGTTAGATCAAGGCTT-1	-3859.04	6619.42	-0.181667	-0.0192308	NE
JUQ092_CATGACATCGGTTAAC-1	-1078.33	7342.86	0.185	-0.222821	NE
JUQ031_AGCGGTCGTCTGATCA-1	-7397.39	2482.1	-0.183333	0.325641	E
JUQ066_TGCTACCAGCGTTGCC-1	13691.2	3263.41	-0.243333	-0.18641	E
JUQ039_GTATTCTTCTCCTATA-1	6095.1	2639.99	-0.05	-0.2	NE
JUQ024_GTCGTAACATGCGCAC-1	486.171	5849.83	-0.14	-0.0464103	nan
JUQ036_CATGACAAGGCAGGTT-1	-7340.36	-11130.8	2.99	3.06949	E
JUQ040_CAACCAAAGGCTAGGT-1	-3905.72	-10065.5	2.03333	0.35	E
JUQ050_ACGGCCACACTATCTT-1	1400.65	-2446	-0.0516667	-0.149487	NE
JUQ069_AACTTTCGTTCCCTTG-1	15312	2648.33	-0.48	-0.269744	E
JUQ070_AACTTTCTCTACTATC-1	910.362	7115.18	-0.366667	0.074359	E
JUQ067_TCAGCTCTCACCTCGT-1	-5503.84	-12254.8	1.14333	2.84436	nan
JUQ024_GTAGTCACATCATCCC-1	-2459	5838.44	0.116667	0.0941026	nan
JUQ107_AGCCTAAGTCATCGGC-1	1356.01	5294.34	0.141667	-0.13641	NE
JUQ067_CGTCAGGAGTTGAGAT-1	2198.67	-1938.83	0.141667	-0.119744	nan
JUQ069_GTCGTAAGTGGCGAAT-1	4193.54	-3996.26	1.35333	-0.419744	E
JUQ049_GGTGTTAGTGACAAAT-1	4242.53	-805.245	0.65	0.0615385	E
JUQ071_ATAAGAGGTATCTGCA-1	-2271.83	8206.31	-0.22	0.0674359	nan
JUQ122_CTGCTGTGTGGACGAT-1	4338.52	-2048.39	0.47	-0.0528205	NE
JUQ031_TATCAGGCACAAGACG-1	-6538.46	-8298.87	3.31667	0.676667	E
JUQ069_TCAATCTTCCAAATGC-1	-6374.44	6885.28	-0.166667	-0.08	E
JUQ086_AGTGTCAAGCACCGTC-1	1921.43	-4759.34	0.523333	0.000512821	NE
JUQ033_GTTAAGCCATAGTAAG-1	1115.21	-3095.7	0.463333	0.0441026	E
JUQ067_TTGGAACAGCAGCCTC-1	-5869.47	-11537.9	0.805	0.927179	nan
JUQ040_ATAAGAGTCTGATTCT-1	-11298.1	-20859.4	2.48167	0.179487	E
JUQ108_CTGCCTACAACTGCGC-1	3890.28	2598.21	-0.213333	-0.106667	NE
JUQ026_TGGTTCCTCCGTAGTA-1	-483.963	-3663.19	-0.0783333	0.0979487	E
JUQ062_TGAGCATGTCTCCACT-1	-11499	-19909.4	4.805	3.40513	E
JUQ101_TCACAAGAGTTACCCA-1	3918.45	2134.64	-0.0766667	-0.199744	E
JUQ110_GACAGAGAGCGTTGCC-1	3444.39	6540.78	-0.0533333	0.137436	NE
JUQ031_CTGAAGTTCGTGGACC-1	-5325.83	5120.84	0.0383333	-0.05	E
JUQ067_GGGACCTCAGGTTTCA-1	-5038.11	-9711.38	0.293333	1.20897	nan
JUQ085_TTGCCGTCATCCTAGA-1	5693.84	4948.26	-0.111667	-0.226154	NE
JUQ056_GGTGCGTTCTGAGTGT-1	2501.87	-650.195	-0.13	0.0279487	E
JUQ100_CCTAGCTGTGACGGTA-1	5527.12	-1765.63	0.178333	-0.0825641	E
JUQ031_AACTTTCGTCGAGTTT-1	-5538.77	4320.51	0.436667	0.472564	E
JUQ030_GGGAATGAGAGACTAT-1	-5666.34	4734.14	-0.28	-0.146667	E
JUQ069_ACGATACTCACATGCA-1	2969.57	-1385.63	0.251667	0.325128	E
JUQ057_GCACATAGTAGCCTAT-1	78.9973	-3541.44	1.305	-0.208974	E
JUQ052_ATAAGAGCATGCTAGT-1	-4838	6132.53	0.0183333	0.00358974	E
JUQ033_AGGGTGACATCACAAC-1	1648.63	4751.99	0.09	0.0438462	E
JUQ040_GGGATGACACGGACAA-1	-3455.26	-9130.11	1.13167	-0.065641	E
JUQ042_CCTATTACATGCCACG-1	4670.67	4251.2	0.00166667	0.502564	NE
JUQ060_CCACTACTCTACGAGT-1	3384.65	1697.06	0.48	-0.0184615	E
JUQ046_GCGGGTTGTCATATCG-1	-5161.92	-10303.6	1.53333	1.12128	E
JUQ100_CTAAGACTCTTGCCGT-1	-9227.7	-10622.8	5.16833	2.62462	E
JUQ027_GCATGATTCCTAGGGC-1	-8622.35	-9398.39	2.08167	1.43667	E
JUQ070_CTTTGCGGTAGCTGCC-1	-7873.74	-7471.63	0.483333	0.870256	E
JUQ094_AAGGAGCCACCGGAAA-1	5706.14	858.285	0.115	0.0707692	NE
JUQ057_GACCTGGGTAAATACG-1	2586.18	2375.74	-0.376667	-0.249487	E
JUQ056_CACACTCCAATGGATA-1	2320.61	1010.19	0.02	-0.0389744	E
JUQ031_CCCAGTTAGCATGGCA-1	-5035.37	446.094	-0.273333	0.348462	E
JUQ108_ATGGGAGGTATTAGCC-1	1696.24	7516.95	-0.326667	-0.103077	NE
JUQ066_GACGGCTCAGGATTGG-1	13963.1	1379.55	-0.886667	0.0646154	E
JUQ050_AGGTCATTCTGGTTCC-1	-7.76921	6854.8	-0.52	-0.132821	NE
JUQ066_AGGTCCGAGGGCTTGA-1	12583.9	3069.13	-0.341667	0.174615	E
JUQ099_ACACCAAAGCTAGCCC-1	4293.96	-288.565	0.616667	-0.0230769	E
JUQ056_TCATTTGGTGTGACCC-1	-3984.92	5016.06	0.135	1.04744	E
JUQ097_CGTCACTCATGAAGTA-1	2126.23	7862.25	-0.253333	0.341795	NE
JUQ093_GCAGTTAAGTCCATAC-1	-3990.1	6114.23	-0.178333	-0.152564	NE
JUQ031_CAGAGAGCATGGGAAC-1	-8926.78	4292.58	-0.573333	-0.322821	E
JUQ101_TGTGTTTAGGCAAAGA-1	1164.72	-3187.84	0.536667	-0.0594872	E
JUQ027_TCTGAGAAGAGTGACC-1	-4371.44	7741.18	-0.513333	-0.249744	E
JUQ071_AGAGTGGTCGGTGTTA-1	-2831.55	4728.02	-0.075	0.0438462	nan
JUQ107_ATCACGAGTGACTCAT-1	4296.72	-2077.1	0.311667	0.331795	NE
JUQ102_GCAGTTATCCCATTTA-1	-8774.34	-11654.4	3.30667	1.79744	E
JUQ105_GCAATCAGTGCACGAA-1	1952.95	1222.47	-0.146667	0.0951282	NE
JUQ069_GCGAGAACAGGACCCT-1	1718.24	-6549.35	0.67	0.880769	E
JUQ065_ACCCACTTCGCCAAAT-1	-6139.69	4116.88	-0.0716667	-0.259744	NE
JUQ105_AGAATAGTCGCTGATA-1	3177.2	-1079.12	0.39	-0.192821	NE
JUQ033_CCTACCATCGGAGGTA-1	-10736.9	-18881.2	-0.293333	0.0382051	E
JUQ066_TATGCCCAGCGAGAAA-1	8024.94	611.545	-0.128333	-0.0664103	E
JUQ039_CACCAGGGTCTCCACT-1	5141.15	4531.49	-0.31	-0.212821	NE
JUQ025_TTATGCTTCGAACGGA-1	3942.88	-1983.19	0.995	-0.0225641	nan
JUQ093_TCGTAGATCTGATACG-1	-1773.85	-2231.04	-0.355	-0.152308	NE
JUQ069_GCGCCAAAGCCCTAAT-1	15824.2	2762.05	-0.353333	0.0607692	E
JUQ101_GAACGGATCGGAGCAA-1	3718.09	-2129.62	0.766667	-0.10641	E
JUQ056_AGAGCTTTCTTCATGT-1	-1224.99	6567.69	-0.38	0.231795	E
JUQ121_GCGACCAAGGAGTTTA-1	-3043.87	6730.83	-0.00833333	0.177692	NE
JUQ026_GGCCGATAGTTTAGGA-1	-607.789	-3478.44	0.0233333	0.325897	E
JUQ024_CTAGAGTCAGCGAACA-1	4110.93	2452.26	0.616667	-0.0297436	nan
JUQ071_TGCCCATCAACTGCTA-1	-3502.9	7382.25	-0.161667	0.248205	nan
JUQ056_CCATTCGTCAAACGGG-1	1927.03	2090.05	0.655	0.415385	E
JUQ056_CTCGAGGCACAGACTT-1	-2958.57	3930.3	-0.12	0.318974	E
JUQ085_GCAGTTACAATGAAAC-1	4035.64	6670.05	-0.466667	-0.112564	NE
JUQ069_GCACTCTTCATATCGG-1	7072.67	3055.11	-0.748333	0.162051	E
JUQ030_GAACATCCAATGTTGC-1	-4440.25	4919.62	-0.14	-0.133333	E
JUQ066_CATTATCCATCAGTAC-1	10871.1	2342.83	-0.101667	-0.123333	E
JUQ031_CTACCCATCTTCGAGA-1	-923.85	1711.17	-0.263333	-0.0623077	E
JUQ066_GACCAATAGGTGTGGT-1	14123.9	2649.61	-0.44	-0.133077	E
JUQ069_TGCACCTAGAACTGTA-1	7804.62	2712.1	-0.228333	-0.262564	E
JUQ067_TAAGCGTCACCGAATT-1	-5848.21	-9295.12	2.00333	0.305128	nan
JUQ027_CGTCCATGTGGTACAG-1	-11074.4	-19097	4.37333	2.33154	E
JUQ026_AGGTCCGTCTCGTATT-1	907.315	-1846.12	0.855	-0.195897	E
JUQ095_CACTCCATCACATACG-1	-2066.6	5918.88	-0.326667	-0.242051	NE
JUQ056_GGGCACTCATCCGTGG-1	2511.26	3282.67	-0.301667	0.208462	E
JUQ102_GAACCTATCGTGGTCG-1	3465.79	2645.93	0.0316667	0.0471795	E
JUQ096_TACACGAGTTCCATGA-1	-30.4967	6565.51	-0.065	-0.256667	NE
JUQ069_TTCTCAAAGTTATCGC-1	3385.91	3920.89	-0.0566667	-0.0861538	E
JUQ033_GACTACACATGTAAGA-1	-10537.9	-17662.1	2.07667	0.921026	E
JUQ057_ACTGATGGTACGCTGC-1	4452.37	-1330.13	-0.181667	-0.112821	E
JUQ088_GAACGGACACAGACAG-1	-1168.27	-1115.64	0.253333	0.224872	NE
JUQ119_CATCGGGCATCCGGGT-1	736.254	-1904.43	0.701667	-0.193333	NE
JUQ066_AAGGTTCCATATACGC-1	1948.46	4856.75	-0.21	0.101026	E
JUQ066_GTGTTAGCAGTGAGTG-1	8433.53	2632.07	-0.64	0.144872	E
JUQ091_TCACGAAAGACGCACA-1	2044.13	-869.353	1.86	-0.376154	NE
JUQ066_ACACCGGGTCTGCAAT-1	2616.2	5002.71	-0.328333	0.468974	E
JUQ041_CATATTCTCACGATGT-1	-1993.64	-6078.04	0.51	-0.0417949	NE
JUQ052_AGAGCTTCACGCGAAA-1	-3316.14	6224.6	-0.186667	-0.0766667	E
JUQ095_CGTGTCTGTGCGGTAA-1	-3015.1	6822.99	-0.0616667	0.0238462	NE
JUQ024_AAGGTTCCATATGAGA-1	290.101	3839.13	-0.0933333	-0.06	nan
JUQ031_CCTACACGTATGAAAC-1	-2835.32	6260.37	-0.27	-0.313333	E
JUQ064_AGGGAGTTCACATGCA-1	-3741.75	6467.71	0.01	-0.0928205	NE
JUQ033_ACGTCAACATGGGACA-1	-5996.55	-6663.77	1.05167	0.518718	E
JUQ105_AGCGTATTCTTGCCGT-1	-1557.03	9336.04	0.695	-0.199231	NE
JUQ027_TCTATTGAGAGGGATA-1	433.618	-1169.28	-0.363333	-0.135641	E
JUQ094_AAAGTAGAGATGTGGC-1	5176.73	2249.63	0.448333	-0.185897	NE
JUQ069_AGTTGGTAGGAATGGA-1	7580.63	-614.813	-2.06333	0.760769	E
JUQ124_TAGCCGGAGCTGCGAA-1	2302.85	6067.34	-0.42	0.207949	NE
JUQ044_TGAAAGAAGATGGCGT-1	-5367.87	6936.89	-0.0616667	0.0371795	NE
JUQ040_GACAGAGAGGAGTTGC-1	-3706.36	-8944.34	0.67	0.251795	E
JUQ067_GGATGTTTCCAACCAA-1	-1303.01	-3180.53	1.44	0.248718	nan
JUQ033_GTAACGTAGATATGCA-1	-8469.35	-10735.2	0.68	1.12205	E
JUQ073_GATCTAGAGGTGTTAA-1	3542.75	-2495.76	0.563333	-0.0487179	NE
JUQ033_AGGGAGTGTAAATACG-1	939.705	1055.6	0.306667	-0.146667	E
JUQ040_GATCGCGTCGCATGGC-1	-10758.6	-20216.3	0.875	0.677692	E
JUQ069_ACTGTCCTCGAGGTAG-1	15914.8	2809.42	-0.415	0.234872	E
JUQ124_ACGCAGCGTACGACCC-1	-2166.33	7747.84	-0.148333	0.679487	NE
JUQ033_CAGCTAATCAATACCG-1	-6914.66	-4138.11	0.0283333	0.0879487	E
JUQ111_TGAGCATTCTTCCTTC-1	3790.62	4275.14	0.166667	-0.183333	NE
JUQ067_GGAATAATCCCATTAT-1	-5817.75	-9303.14	0.516667	-0.0897436	nan
JUQ049_CAGATCAAGATGTAAC-1	685.457	-2532.05	0.198333	-0.0148718	E
JUQ108_ACAGCTATCTGGGCCA-1	5402.52	1364.39	-0.161667	-0.133077	NE
JUQ066_ACTGAACGTAGAGGAA-1	7137.62	-1649.33	-0.323333	-0.0892308	E
JUQ027_AACGTTGGTATTACCG-1	-9024.99	-9345.31	0.345	0.938462	E
JUQ056_TTGAACGTCTGCGACG-1	-2343.15	3559.41	-0.933333	-0.0248718	E
JUQ040_CTGTGCTTCTTGTCAT-1	-11458.5	-20317.6	5.71833	1.02051	E
JUQ049_CATGGCGTCTCTTGAT-1	-10936	-19555.8	2.92167	0.305897	E
JUQ067_AGTGGGAAGGCAGTCA-1	-3732.89	-9505.99	0.785	0.709744	nan
JUQ043_AGTTGGTGTCGGATCC-1	-8261.26	-14435.8	-0.663333	-0.666154	NE
JUQ109_CGTGTAATCTGAGTGT-1	3074.03	3605.28	-0.156667	-0.0528205	NE
JUQ066_ATTACTCTCCGGCACA-1	14367.9	1786.98	-0.66	-0.219744	E
JUQ106_AGCGGTCCACTGTTAG-1	-5003.7	5962.56	0.121667	0.167949	NE
JUQ117_GTTCATTAGAATCTCC-1	-5288.16	1763.67	0.695	0.167949	NE
JUQ073_CATCAAGGTTGAACTC-1	-1383.51	8673.88	0.291667	-0.432821	NE
JUQ095_ACGATACTCTTAGCCC-1	-4218.01	6429.62	-0.108333	0.0105128	NE
JUQ122_GGGCACTCATCACAAC-1	-9735.94	-17671.8	1.45333	-0.719231	NE
JUQ073_GAACATCGTCCTCCAT-1	5393.3	397.939	0.166667	-0.23641	NE
JUQ056_GGTATTGCATACAGCT-1	5469.81	564.573	-0.045	0.322051	E
JUQ061_AGTTGGTCATGAAGTA-1	331.986	-3027.4	0.0333333	0.147949	NE
JUQ066_ACGAGGATCGCACTCT-1	13351.3	2499.97	-0.448333	-0.126154	E
JUQ027_ACATACGTCCCAAGAT-1	-5609.29	8196.32	-0.413333	-0.116154	E
JUQ066_CATATTCAGGATGGTC-1	6520.92	-1928.4	-0.181667	0.381795	E
JUQ101_ACTGAACGTGTGCCTG-1	615.718	-2409.85	0.35	0.0646154	E
JUQ108_ATCATCTAGTCTCAAC-1	1846.16	6627.16	-0.0733333	-0.0933333	NE
JUQ033_TGCGGGTAGTGAAGAG-1	-6979.14	-10196.2	1.25333	0.435385	E
JUQ056_CAAGAAATCTCTGCTG-1	-2073.51	-6039.24	0.426667	0.0279487	E
JUQ121_CAAGTTGAGTTAGCGG-1	-2802.21	1333.2	0.01	0.188205	NE
JUQ057_CGGACGTAGCACACAG-1	5755.2	1249.56	0.318333	-0.0964103	E
JUQ119_CAACCAAAGCTAAACA-1	1257.99	7085.17	-0.373333	-0.3	NE
JUQ057_CCGTACTGTACACCGC-1	1816.01	7376.01	-0.223333	-0.212821	E
JUQ056_ACCCACTGTTCCCTTG-1	-1247.42	3412.63	-0.506667	0.890769	E
JUQ066_TCGAGGCAGATATGCA-1	7064.84	-1615.27	-0.095	0.0812821	E
JUQ078_GACGCGTTCAGAGGTG-1	-4948.42	5392.31	0.0866667	-0.0589744	NE
JUQ107_GTGCAGCCAATGAAAC-1	-1303.28	7906.07	-0.455	0.429231	NE
JUQ108_TGGTTAGAGTGGGTTG-1	-5884.53	2204.5	0.133333	-0.106154	NE
JUQ056_ATTATCCCATTTCAGG-1	-3022.92	3979.48	-0.173333	-0.0464103	E
JUQ060_TCCCGATTCTCAAGTG-1	2028.55	479.463	-0.31	-0.172821	E
JUQ039_CATGGCGCACGTAAGG-1	1719.01	-240.122	0.161667	-0.295897	NE
JUQ088_CAGTCCTAGTGGAGAA-1	-7459.81	3169.36	-0.388333	0.54359	NE
JUQ110_CGCGGTAAGGTAAACT-1	-2324.75	3878.51	0.238333	-0.243077	NE
JUQ036_CTCCTAGGTCCGAAGA-1	2148.83	-2539.7	0.333333	0.0548718	E
JUQ040_GAAATGAAGTGCCAGA-1	-3591.99	-8348.99	0.456667	-0.282308	E
JUQ039_CTGAAGTTCACCCTCA-1	4081.76	-416.68	-0.0283333	0.546667	NE
JUQ060_TACTTGTTCACGACTA-1	-3131.97	4201.86	0.165	-0.0992308	E
JUQ066_GGATTACGTCCGAGTC-1	14342.4	2612.97	-0.473333	-0.159744	E
JUQ060_TAGTTGGAGTCCCACG-1	3967.45	2294.38	0.0266667	-0.186154	E
JUQ095_ACACCCTCATACTACG-1	3027.11	-595.713	0.271667	-0.109487	NE
JUQ027_TCGCGAGGTAAGGATT-1	233.576	-4864.63	-0.15	-0.0858974	E
JUQ042_GTCGTAATCAAGGCTT-1	-2528.93	6095.77	0.311667	0.566154	NE
JUQ061_ACTTACTAGTGGTAGC-1	1971.92	281.337	-0.0433333	0.0751282	NE
JUQ042_CTGGTCTGTGTTAAGA-1	5304.88	878.609	0.4	-0.145641	NE
JUQ027_GGATGTTCATGATCCA-1	279.519	-2052.76	0.13	0.429487	E
JUQ030_AAGGAGCTCGAGCCCA-1	-7451.44	-6140.64	0.365	-0.0794872	E
JUQ040_CCTATTATCCATGAAC-1	2691.01	537.881	-0.188333	0.214615	E
JUQ101_TCAGATGAGCCACGCT-1	3225.09	-1712.93	0.25	-0.202564	E
JUQ102_GCGCCAATCTTGTACT-1	4068.02	-2931.44	0.253333	0.164359	E
JUQ120_CGTAGCGAGCGATTCT-1	5664.01	-430.99	0.328333	0.161795	NE
JUQ031_GAACATCTCCGAAGAG-1	-4262.25	3082.53	-0.383333	-0.433333	E
JUQ039_TCGAGGCAGGACCACA-1	1125.42	-4185	0.938333	-0.162308	NE
JUQ069_CTCGAGGGTCAGTGGA-1	15200.6	3149.09	-0.203333	-0.12641	E
JUQ031_ACAGCCGTCCTGCAGG-1	-8690.17	2084.68	-0.746667	-0.132308	E
JUQ101_TACAGTGCATTTCAGG-1	-2235.08	7656.78	-0.148333	-0.193077	E
JUQ047_GGAGCAATCCCATTTA-1	4565.96	-1910.54	0.0816667	0.191282	NE
JUQ067_GAAACTCGTCCATGAT-1	-1318.03	9031.35	-0.555	0.0415385	nan
JUQ067_TCACAAGAGTACGATA-1	-2602.56	3484.6	-0.168333	-0.00589744	nan
JUQ039_GTGCAGCTCTGCTGCT-1	4365.5	-1192.14	0.626667	-0.0292308	NE
JUQ088_ACGGCCAAGCCCTAAT-1	989.631	4983.65	-0.0766667	-0.24641	NE
JUQ066_CCGGGATTCGTGGGAA-1	13508.1	1925.68	-0.686667	-0.253333	E
JUQ069_TTAGGCAGTGTGCCTG-1	15048.1	2790.3	-0.573333	-0.363333	E
JUQ108_CTACCCAGTCGAACAG-1	3895.93	1235	-0.306667	-0.173077	NE
JUQ069_CACACTCGTCATCCCT-1	5896.68	-2985.98	0.898333	0.292308	E
JUQ119_GTATTCTAGACAAAGG-1	-1279.56	9464.01	-0.0133333	0.00794872	NE
JUQ100_GTCACAACAATTGCTG-1	5050.84	-3028.12	1.18667	-0.293333	E
JUQ069_CTCATTATCAGCCTAA-1	13093.4	2269.43	-0.446667	0.0610256	E
JUQ036_ACGATGTTCTCGTTTA-1	-5279.33	-8567.11	1.35167	0.392051	E
JUQ066_TGATTTCAGGGTTTCT-1	8706.22	2500.27	-0.115	-0.143333	E
JUQ096_AATCCAGTCTGTGCAA-1	13838.9	3407.78	-0.301667	-0.0161538	NE
JUQ030_TTTGTCATCAACGGCC-1	-6540.05	2612.57	-0.381667	-0.112564	E
JUQ073_TCTTCGGGTTCCACGG-1	5247.53	-1720.33	-0.191667	0.0176923	NE
JUQ039_CGTGTCTGTGCGAAAC-1	2508.18	-2254	0.303333	0.746923	NE
JUQ066_TTGGCAATCCAAATGC-1	8195.51	2487.43	0.146667	0.351795	E
JUQ036_CGGACACAGCAGGCTA-1	-9766.51	-14631.1	2.42833	2.12744	E
JUQ042_ATAAGAGAGCGTGAGT-1	3381.77	485.201	-0.255	0.305128	NE
JUQ057_TCTCTAATCCTCATTA-1	3788.05	5723.18	0.07	-0.0228205	E
JUQ106_TACTCATTCATGCTCC-1	1756.79	1424.08	-0.4	-0.0425641	NE
JUQ049_CACCTTGGTCACTGGC-1	-9882.61	-15600.7	6.90833	2.16949	E
JUQ036_CGTAGCGGTCCAGTTA-1	-8386.09	-10241.3	1.92167	0.780513	E
JUQ088_AAACCTGTCGGTCTAA-1	-78.2448	3511.59	1.17167	0.402564	NE
JUQ070_TTTATGCCACCCATTC-1	-8602.33	-9371.95	0.661667	0.382821	E
JUQ060_TACCTTAGTGCAGTAG-1	1664.54	979.305	-0.116667	-0.156154	E
JUQ066_GGCCGATAGCAGCGTA-1	14977	2396.01	-0.38	0.579231	E
JUQ066_CGCTGGAAGCTAGCCC-1	-2866.8	-2606.41	0.13	0.191795	E
JUQ091_GACTGCGCACTAAGTC-1	2835.22	-2279.26	2.06667	-0.246154	NE
JUQ095_TTGACTTTCCTCAATT-1	-2260.67	6603.69	-0.146667	-0.0830769	NE
JUQ060_CCGTTCACATACGCCG-1	-5979.05	-4048.94	1.645	0.132051	E
JUQ030_TCACGAAAGGAGTTGC-1	-7152.24	1271.48	-0.88	0.0887179	E
JUQ027_GTGAAGGAGGTGTTAA-1	-7408.88	7891.54	-0.793333	-0.409231	E
JUQ066_TTCTCAAAGGTGATAT-1	10311.2	2928.42	-0.341667	-0.102821	E
JUQ066_CAGTAACCACCTGGTG-1	-3220.3	-1620.29	1.40333	0.064359	E
JUQ086_TTCCCAGTCTTACCGC-1	2582.8	1318.75	-0.0333333	-0.0789744	NE
JUQ101_CATCGGGCATAACCTG-1	4712.4	-2663.65	0.528333	-0.045641	E
JUQ056_GTCTTCGGTCGCGTGT-1	-843.987	3980.23	-0.143333	0.566154	E
JUQ096_GCTCCTATCGTCACGG-1	5285.22	3301.9	0.831667	-0.125641	NE
JUQ088_GAATGAAGTACCCAAT-1	3204.54	2525.35	-0.196667	0.0846154	NE
JUQ057_CATTATCAGAGGTACC-1	-7937.98	-8391.14	0.325	0.382821	E
JUQ101_AGGTCATTCTAACCGA-1	-7037.83	3694.4	-0.34	0.0410256	E
JUQ039_CAGTAACCAGCTCCGA-1	2779.21	4740.1	0.00166667	-0.15641	NE
JUQ026_ACTGTCCTCACAACGT-1	-6810.88	7052.73	-0.728333	-0.405897	E
JUQ102_ACGGCCAGTTCGAATC-1	-9987.61	-10472.2	4.24	2.43359	E
JUQ067_CGACTTCTCAACGGCC-1	1315.98	-3632.45	0.153333	0.248462	nan
JUQ088_CCAATCCCAACTTGAC-1	-7812.07	-534.008	1.08167	-0.198718	NE
JUQ067_AACACGTGTACTTGAC-1	-2230.71	-7657.97	1.79	0.526154	nan
JUQ036_AGTGTCACATGGTAGG-1	-6559.6	-1334.66	0.571667	-0.0989744	E
JUQ057_TGATTTCGTTGGTGGA-1	2767.14	1987.88	0.505	-0.245897	E
JUQ096_TTCTCAAAGTTTGCGT-1	10816.4	3284.19	0.101667	-0.0461538	NE
JUQ069_CACACCTCAGTTTACG-1	6173.9	-3371.55	0.18	0.242308	E
JUQ060_ACTTTCACAGATGGGT-1	1193.37	-3668.23	0.768333	-0.272564	E
JUQ024_CATATTCTCATTGCGA-1	-4502.82	7391.1	-0.113333	-0.0464103	nan
JUQ091_GCACATACAGATGGCA-1	-6979.18	-9984.75	7.185	4.20308	NE
JUQ088_TACCTTAGTAAGGGCT-1	-4452.17	1275.17	-0.66	-0.30641	NE
JUQ027_CGGCTAGTCCGCATCT-1	1913.05	-933.505	0.673333	0.158205	E
JUQ078_GACTACAGTACCCAAT-1	4137.08	-4235.59	0.443333	0.630513	NE
JUQ040_TGGCCAGGTAAACCTC-1	-8549.47	-12688.8	8.04333	5.16308	E
JUQ036_TTATGCTTCGTTGACA-1	-8447.64	-11137	2.52333	1.06538	E
JUQ056_GTGGGTCTCCGCGCAA-1	-692.164	3435.15	-0.336667	0.756923	E
JUQ069_GGAAAGCAGTGAAGAG-1	14042.7	2792.42	-0.4	-0.0525641	E
JUQ102_TGTTCCGTCGGGAGTA-1	-11750	-19709.4	4.76167	1.25513	E
JUQ106_CCTTCCCCACCAGCAC-1	3001.37	966.207	-0.308333	-0.149487	NE
JUQ091_AGCGTATCATTGCGGC-1	3702.26	5258.13	0.113333	-0.132821	NE
JUQ067_TTGAACGAGCGATGAC-1	-472.517	-4309.84	0.323333	-0.21641	nan
JUQ119_GCATGATGTGGGTATG-1	-1455.6	9674.45	-0.143333	-0.22641	NE
JUQ122_AGTGAGGAGAGCCCAA-1	3641.31	-3577.73	0.311667	-0.123077	NE
JUQ069_CATCAAGCACGTCTCT-1	5359.34	2732.02	0.06	0.0210256	E
JUQ031_AAAGTAGCATAAGACA-1	3416.77	-1916.36	0.133333	0.508974	E
JUQ083_CTAGTGAGTCCAGTGC-1	-4609.31	5114.8	-0.393333	0.0241026	NE
JUQ102_ATTGGTGTCCTGTACC-1	-2144.2	-2089.63	-0.35	-0.229487	E
JUQ024_ATCCGAACAAGGTTCT-1	-3639.8	8318.57	-0.2	0.00384615	nan
JUQ066_TTCTACATCGAGCCCA-1	1716.96	5208.08	-0.113333	0.148462	E
JUQ100_TGCTGCTGTTGATTCG-1	230.805	7776.78	0.125	-0.239744	E
JUQ067_GCTGCAGGTCTGATTG-1	-9544.49	-17527.7	0.0366667	0.181026	nan
JUQ033_CTACGTCTCATCGGAT-1	-5395.85	-6634.94	0.385	0.134103	E
JUQ027_TTAACTCTCAGTTCGA-1	2407.08	-2494.41	0.441667	0.0212821	E
JUQ036_CGACCTTTCCATGCTC-1	3491.48	-3741.09	0.383333	0.245128	E
JUQ054_CTGCGGAGTATTACCG-1	3868.77	4624.39	-0.11	0.0441026	NE
JUQ101_ATCCACCTCCTTGCCA-1	2665.64	2216.16	-0.1	0.0705128	E
JUQ097_CTGCCTAAGTGAATTG-1	-3169.14	7228.78	-0.213333	0.0907692	NE
JUQ039_CACCTTGTCCGTCATC-1	5102.64	2294.14	0.165	0.171795	NE
JUQ042_CATCAAGCAGTCAGCC-1	4679.26	6253.11	-0.16	0.162308	NE
JUQ031_TACTCGCGTCCTGCTT-1	-7392.68	1139.68	-0.0683333	-0.225897	E
JUQ024_CTGCGGAAGTGTGGCA-1	3527.3	606.052	-0.0933333	-0.00974359	nan
JUQ044_GAGGTGACAAAGGCGT-1	-2265.4	7572.62	-0.24	-0.213333	NE
JUQ066_GTCTCGTGTACCGTAT-1	14222.1	1613.23	-0.475	-0.293077	E
JUQ088_GGCAATTTCTAACTTC-1	1368.3	1512.14	0.748333	-0.135385	NE
JUQ069_CGTAGCGTCTCTTGAT-1	6877.82	-1310.15	0.17	0.202051	E
JUQ066_GCTCTGTCAGCATACT-1	8711.25	601.906	0.045	0.121282	E
JUQ061_TGGCGCAGTGACGGTA-1	-9088.01	6184.42	-0.296667	-0.156154	NE
JUQ030_CGTTCTGAGAAGCCCA-1	-4845.85	-552.268	1.12833	0.0448718	E
JUQ066_CGAATGTAGATCACGG-1	7249.46	-1955.35	-0.205	0.104615	E
JUQ088_TAGTTGGGTACCAGTT-1	2544.82	3210.91	0.21	-0.236154	NE
JUQ071_TGGACGCTCACAGTAC-1	-2991.36	8442.03	-0.306667	0.107692	nan
JUQ033_ACACCGGTCAACTCTT-1	-2623.09	1676.18	0.285	-0.0797436	E
JUQ067_ATCACGAGTTACTGAC-1	-5599.87	-11970.8	0.035	0.256154	nan
JUQ069_AACCGCGTCCCACTTG-1	5086.63	-3854.2	-0.238333	-0.065641	E
JUQ027_CATCGGGAGTGCTGCC-1	-10526.3	-17617.6	0.438333	0.207692	E
JUQ057_TCAGATGTCTGCAGTA-1	-7073.55	-10082.2	2.85333	1.77103	E
JUQ073_TATGCCCGTTCCACAA-1	-5722.17	-8246.91	-0.91	1.18667	NE
JUQ069_TGCGTGGGTTGCGTTA-1	5238.48	-3849.99	-0.0933333	0.309744	E
JUQ096_AGGCCGTAGGAGTCTG-1	-81.3871	5658.05	0.03	-0.119487	NE
JUQ030_TACGGGCTCGCGTTTC-1	314.168	1888.15	0.278333	-0.229744	E
JUQ060_CTAGCCTTCGTTTATC-1	-6547.89	-7855.37	0.0416667	0.378718	E
JUQ073_ATTGGACAGGTGCTAG-1	4616.1	-1421.15	0.498333	0.0415385	NE
JUQ045_ACCAGTAAGCACGCCT-1	-2088.41	6739.51	-0.193333	-0.11	NE
JUQ066_CGTAGGCTCACTATTC-1	3629.89	5690.07	-0.75	0.415897	E
JUQ101_GCAAACTAGGGTCGAT-1	4614.88	-2799.87	0.398333	-0.0861538	E
JUQ101_TCTGAGACATCGATTG-1	2468.88	38.2115	-0.16	0.157692	E
JUQ040_CGGACGTAGTGTACTC-1	-10226.1	-19274.4	0.0316667	0.144872	E
JUQ036_ACTGCTCTCCCTTGCA-1	-8967.22	-10439.2	2.04667	1.23821	E
JUQ027_CTCGGGAAGCGTCAAG-1	-2076.25	4593.59	0.0316667	-0.0666667	E
JUQ056_CAGGTGCAGACAGACC-1	-1408.71	6046.5	0.0983333	0.0812821	E
JUQ088_TCGCGAGGTGCGATAG-1	2779.85	4118.06	-0.185	-0.463333	NE
JUQ101_ACTTTCACATGTTCCC-1	4286.86	2278.96	-0.18	-0.0430769	E
JUQ088_CACAGGCGTTGATTCG-1	-8627.35	4472.1	-0.721667	-0.285897	NE
JUQ033_CAAGGCCCACGAAATA-1	185.101	-3270.17	0.311667	-0.00948718	E
JUQ069_GGCTGGTCAAAGGCGT-1	6243.86	-3710.52	0.208333	-0.0623077	E
JUQ111_AGTGAGGCATGTAAGA-1	1969.56	6336.9	-0.123333	0.0138462	NE
JUQ088_TGGGAAGCATTGTGCA-1	588.059	60.7844	-0.235	-0.273333	NE
JUQ031_TAGTGGTCACTTGGAT-1	3497.1	-1121.21	0.441667	-0.0287179	E
JUQ066_TTCTCCTAGCAAATCA-1	10580.9	2667.03	-0.236667	-0.17641	E
JUQ107_AAGGCAGGTACAGTTC-1	4018.24	7387.1	-0.333333	0.0574359	NE
JUQ066_GTTAAGCCAGTTCATG-1	6432.1	-2540.17	0.246667	0.174359	E
JUQ027_AGTGAGGTCGGCGCAT-1	326.729	-3832.58	0.546667	-0.0289744	E
JUQ069_CTCGAAAGTCAATGTC-1	-6063.61	-9752.19	2.22833	1.25667	E
JUQ031_GGGATGAGTTCTCATT-1	-3468.95	-297.111	0.87	0.0912821	E
JUQ097_GGGCATCGTCCTCCAT-1	-3400.46	7693.89	-0.173333	-0.119744	NE
JUQ088_TTATGCTAGGGAAACA-1	1017.22	-58.8897	0.155	-0.0784615	NE
JUQ072_GGTGTTAGTCAACATC-1	-914.539	-1771.36	0.473333	-0.0889744	NE
JUQ119_ACGGGCTTCTCTAAGG-1	5852.71	-1454.76	-0.03	-0.103077	NE
JUQ066_CCTACCAGTTCACCTC-1	745.998	4665.78	-0.0616667	0.0405128	E
JUQ069_TGACAACTCGCGTAGC-1	-2432.7	1094.67	-0.488333	-0.0520513	E
JUQ056_GGAAAGCTCTGGCGAC-1	-7844.05	-7267.26	1.36333	0.884103	E
JUQ059_CGCTGGATCCGTAGGC-1	-1607.92	-5813.91	-0.163333	0.0310256	NE
JUQ069_CCTTCCCCAATGGACG-1	8168.67	4646	-0.481667	-0.212821	E
JUQ057_CCTAAAGTCTACTATC-1	881.833	92.5768	0.025	-0.0130769	E
JUQ027_CGAATGTAGACTAGGC-1	-6158.62	2894.33	-0.548333	0.248974	E
JUQ070_ATTCTACAGAGACTTA-1	-4451.03	7963.03	-0.288333	0.187949	E
JUQ096_GTCCTCATCAACGCTA-1	5229.3	-2035.87	0.196667	0.0576923	NE
JUQ108_TGAAAGAAGCCTTGAT-1	3806.73	4897.86	-0.0683333	0.415128	NE
JUQ061_ACTGAACTCTGAAAGA-1	-5530.32	265.196	-0.451667	-0.289487	NE
JUQ060_CTAGTGAAGACTAAGT-1	-454.97	-1942.75	0.343333	-0.125897	E
JUQ044_CACCAGGAGGACCACA-1	4553.15	-1927.63	0.461667	0.0176923	NE
JUQ070_CGACCTTTCGTTGACA-1	-7312.4	-8998.03	0.858333	0.288205	E
JUQ101_CGAGCACTCACCCTCA-1	5066.04	-1185.14	-0.181667	0.0707692	E
JUQ049_TGCGCAGAGGCAGTCA-1	-6421.51	-6324.05	-0.28	0.0782051	E
JUQ033_TGCTGCTGTAGAGCTG-1	-7622.95	-9434.36	1.35	0.803333	E
JUQ106_TGGTTCCAGACAAAGG-1	5449.82	3250.7	-0.0316667	-0.168974	NE
JUQ060_CAAGTTGGTGAGGGTT-1	3455.14	2264.67	-0.381667	0.245385	E
JUQ066_GTCGGGTTCCAAATGC-1	5753.27	-4046.13	0.196667	0.254872	E
JUQ067_TTATGCTAGGGATGGG-1	-5514.37	-9183.18	1.01667	0.569231	nan
JUQ089_CGTGTAAAGCTGAAAT-1	-2127.87	550.344	0.108333	-0.0128205	NE
JUQ088_ATGGGAGTCATAACCG-1	-231.412	-4768.83	0.775	0.00820513	NE
JUQ024_GAGGTGAAGGGTCTCC-1	2230.53	675.822	0.0566667	-0.156667	nan
JUQ066_TCATTTGTCACTGGGC-1	9150.33	1045.82	-0.0916667	-0.123077	E
JUQ066_ACTGAGTAGTGGACGT-1	13671.8	2243.26	-0.48	-0.276667	E
JUQ108_GAACGGAGTCCCTACT-1	3307.04	2086.51	-0.005	-0.173077	NE
JUQ042_TAAGCGTAGTGCAAGC-1	4354.01	314.244	0.345	0.0710256	NE
JUQ060_ACTGTCCCAATCTACG-1	1784.9	1334.11	0.243333	-0.00564103	E
JUQ068_GTCGTAACATCATCCC-1	-8852.78	-8687.86	0.543333	0.813846	E
JUQ031_GGAATAAGTCTCATCC-1	-3478.42	3936.58	-0.126667	-0.0797436	E
JUQ036_ATTACTCCACCTTGTC-1	1456.54	-1880.61	0.79	0.339231	E
JUQ040_CAAGGCCCACCGTTGG-1	-4730.7	-10307.2	1.40167	0.0461538	E
JUQ025_CGAATGTGTATTCTCT-1	-8821.54	6735.41	-0.723333	-0.485897	nan
JUQ049_CTTGGCTAGGTAAACT-1	904.55	2301.09	0.00333333	-0.159231	E
JUQ031_TGCACCTCAGTTTACG-1	-3549.77	3024.75	-0.208333	-0.296667	E
JUQ071_GCATACACAGCCTATA-1	-4122.32	7433	-0.286667	0.341795	nan
JUQ033_GACACGCAGACTACAA-1	1821.33	-1355.66	0.568333	-0.139744	E
JUQ088_GTATTCTTCTAGAGTC-1	-6787.88	7098.3	-0.393333	-0.162051	NE
JUQ088_GATGAAATCGGAGGTA-1	1822.18	-1171.14	1.35333	-0.252564	NE
JUQ060_CTCCTAGCATGCAACT-1	1104.68	-817.364	0.233333	-0.0025641	E
JUQ100_TACAGTGGTTATCGGT-1	1815.52	4910.54	-0.0833333	-0.0961538	E
JUQ027_TATCAGGTCAGCTCTC-1	-6280.25	6680.32	-0.6	0.0815385	E
JUQ066_CAACTAGTCTTAGCCC-1	8063.72	-433.349	1.21667	-0.0892308	E
JUQ024_TGCGGGTAGCGTAATA-1	4275.14	2654.45	-0.0216667	-0.0933333	nan
JUQ047_ACGTCAAAGCTAGTGG-1	-3644.01	6876.76	-0.241667	0.117949	NE
JUQ066_CAGCATACAAAGCGGT-1	2200.6	5180.64	0.04	-0.179231	E
JUQ062_AAACCTGCAGCGAACA-1	-709.927	6787.56	-0.38	0.147949	E
JUQ070_CTCCTAGGTCTGATTG-1	3321.83	2242.67	-0.141667	0.0987179	E
JUQ036_TCGTACCGTTGTCTTT-1	-10398.4	-19882.9	3.78833	0.278205	E
JUQ088_TGTTCCGGTCTGATTG-1	3747.5	6145.56	0.173333	-0.102821	NE
JUQ101_ACTTACTAGAGTAAGG-1	2542.07	-1422.15	-0.148333	-0.156667	E
JUQ067_TACACGATCGTGGTCG-1	-2877.3	-7999.55	0.62	-0.0723077	nan
JUQ026_AGTGGGAAGAAGATTC-1	-620.303	-3885.56	1.93	-0.379231	E
JUQ027_CTGCTGTCATCGGAAG-1	-2163.28	1887.75	0.075	0.064359	E
JUQ027_CACCTTGCATTACGAC-1	-8017.45	-8386.68	1.225	0.439231	E
JUQ033_TCAACGAAGTAGGCCA-1	-7614.41	-10621.3	1.69333	1.55256	E
JUQ052_CGAGCCAAGAAACCAT-1	-2824.51	5861.21	-0.333333	-0.123333	E
JUQ042_GTCATTTAGTAGTGCG-1	-3356.89	6551.9	0.0733333	0.435897	NE
JUQ027_GACCAATAGCTAGGCA-1	-7379.57	8012.28	-0.326667	0.0282051	E
JUQ088_CTCCTAGGTTCCACAA-1	3118.86	4938.5	-0.223333	-0.233077	NE
JUQ073_AGCTTGAGTAAGCACG-1	3586.73	-2892.59	0.421667	0.188462	NE
JUQ091_ATCCGAAGTTATTCTC-1	3060.12	4348.21	-0.251667	0.104872	NE
[truncated: 29,926 more rows]

## Sheet: c
	0	1	171-X-CD8-T_tumor-reactive-like_UP-X-norm	172-X-CD8-T_terminal-exhaustion-X-norm	response
JUQ062_AGCGTCGCATGCAATC-1	-6848.53	-8226.4	0.534426	0.00890974	E
JUQ027_CTCGAAAGTAAACACA-1	-6155.4	7960.51	0.043502	0.00114947	E
JUQ038_GTCTTCGAGTAGGCCA-1	-11451.1	-21514.1	0.440215	2.1563e-05	E
JUQ056_CGAGAAGTCTTCATGT-1	-1357.81	5941.05	0.185032	6.54719e-06	E
JUQ071_GGATGTTAGCTAAACA-1	2663.31	-1654.34	0.120814	0.00607579	nan
JUQ056_GACCTGGGTAGATTAG-1	-2051.41	4863.6	0.194867	0.00161356	E
JUQ046_GATGAAATCTACCTGC-1	5921.17	4.76677	0.0562193	0.0128117	E
JUQ044_AGCGTATGTTCTCATT-1	-3017.37	7727.11	1.5738e-06	5.51541e-09	NE
JUQ069_CCTAGCTAGCGATGAC-1	15784.2	2653.54	7.76079e-09	0.00285162	E
JUQ101_GACGGCTAGATATGCA-1	5511.13	-518.506	6.53189e-09	0.00675462	E
JUQ067_TGCTGCTTCCTCTAGC-1	-5738.23	-11793.4	0.989209	0.0103432	nan
JUQ099_GGATTACAGGAGCGTT-1	4218.07	28.6692	0.0141852	0.00460054	E
JUQ091_CCTACCAAGTGGAGTC-1	-9413.07	6550.74	1.91741e-08	0.00145805	NE
JUQ056_CATCAGATCTTGTACT-1	-1023.15	6002.1	7.47823e-06	0.00705489	E
JUQ061_CTCACACAGGCTAGCA-1	-2383.85	752.194	0.122278	1.4301e-06	NE
JUQ120_TGAGCCGTCGTCGTTC-1	4479.9	-766.675	1.29092e-08	0.00428659	NE
JUQ119_GGCGTGTCATCAGTCA-1	3543.31	706.368	9.93425e-08	0.00547276	NE
JUQ066_CTCGTACAGTTCGCAT-1	8827.19	1140.46	1.06058e-08	0.00860608	E
JUQ024_CATCGAATCTACTCAT-1	3499.06	51.262	5.68928e-08	0.00605142	nan
JUQ067_CCTAGCTTCAGAGCTT-1	-4217.59	-9372.46	0.790829	0.00768022	nan
JUQ047_TGCGGGTTCATCGCTC-1	2454.58	-1381.4	0.129035	0.0156012	NE
JUQ027_CCGGGATAGCCCTAAT-1	-7226	7118.52	0.10437	4.14738e-06	E
JUQ067_ACTGAGTTCTGCGACG-1	-2040.82	2639.83	0.0509563	1.79596e-06	nan
JUQ102_TACGGGCTCTAAGCCA-1	-11947.8	-20312.3	1.29095	0.00577632	E
JUQ036_CATGGCGAGAAGATTC-1	-8922.29	-11048.7	1.31875	0.0119207	E
JUQ067_ACAGCTACATAGTAAG-1	-5367.92	-10389.3	1.18185	0.00594395	nan
JUQ031_AACCGCGAGTGGTAAT-1	-5671.97	470.695	0.101608	9.00098e-07	E
JUQ100_CACCAGGGTGGGTCAA-1	4181.12	3904.83	2.7171e-09	6.09161e-10	E
JUQ025_CCACGGAGTAGCGTAG-1	-5355.64	7201.48	3.56871e-07	5.38209e-10	nan
JUQ060_CGCTATCCATGTCCTC-1	5682.39	-2497.4	6.8229e-05	0.0135181	E
JUQ035_CCTAAAGCAGGCTGAA-1	2249.31	-2178.98	0.000110855	0.0127151	NE
JUQ046_TGTCCCAGTGTTGAGG-1	-8941.81	-10724	1.33254	0.00385853	E
JUQ033_CGCCAAGTCTACTTAC-1	-5331.03	-6091.43	0.742206	0.00855954	E
JUQ033_CGCGTTTGTCTAAAGA-1	-11210.1	-20179.5	1.01496	0.00193631	E
JUQ036_CCATTCGAGCGGATCA-1	-8236.97	-11801.8	1.31269	0.0093289	E
JUQ031_CATGCCTTCATCTGCC-1	-9303.57	2578.63	0.162538	3.77171e-06	E
JUQ069_TAGTTGGTCATGTAGC-1	-2192	-9293.38	0.883637	0.00795113	E
JUQ052_GACGTGCGTTCCCTTG-1	679.196	5372.4	4.38103e-09	2.13451e-05	E
JUQ027_ACGGGTCGTTCTGGTA-1	-2968.69	-1644.74	0.415898	0.00322768	E
JUQ101_TAGGCATCAGCTGTTA-1	2941.61	-661.55	1.81831e-08	0.00431781	E
JUQ088_AAGGCAGCAAGGTTTC-1	4395.1	5730.55	7.42584e-09	0.0020572	NE
JUQ088_CATCAGAAGTGAAGAG-1	1524	4809.81	8.00616e-09	0.00193631	NE
JUQ066_TTGCGTCAGCCAGTTT-1	14033.5	2590.09	1.14225e-08	1.74426e-08	E
JUQ061_GGTATTGCAGATCGGA-1	-3015.89	-1285.75	0.15782	0.00311936	NE
JUQ024_CTCTGGTTCAACGAAA-1	-6124.75	8240.19	0.0542737	0.000568289	nan
JUQ038_CCACCTAGTAGCAAAT-1	-11459.7	-21527.2	0.908652	0.00373736	E
JUQ066_CATATTCGTCCTCCAT-1	3247.75	5822.02	0.152238	1.66898e-07	E
JUQ110_CGTTGGGTCTGCAAGT-1	504.425	6163.79	2.21188e-08	3.92138e-08	NE
JUQ120_GACGTGCTCGGCATCG-1	2318.47	-613.038	0.0257112	0.00925749	NE
JUQ031_CATTCGCAGGCCATAG-1	-4655.89	4761.15	0.17099	9.99574e-06	E
JUQ047_TACCTATGTACCGTTA-1	4261.22	-508.892	0.0356179	0.0095314	NE
JUQ031_TGCGTGGCAGGATCGA-1	-5734.81	977.506	5.81952e-05	4.14786e-09	E
JUQ030_CAGCAGCAGAGGTTAT-1	-4421.53	4021.53	1.3935e-06	0.000852515	E
JUQ058_AGTAGTCGTCCGAATT-1	-7806.81	3077.71	0.335068	0.00206258	NE
JUQ033_AACTCAGGTTACTGAC-1	-2592.38	4301.4	0.0968521	8.65371e-06	E
JUQ067_CTCGGGAGTGTCTGAT-1	-2227.52	-7205.65	0.457514	0.00128178	nan
JUQ053_GGGAGATTCCGCGCAA-1	-3812.64	5132.78	0.154687	6.5049e-09	E
JUQ056_GATGAAAAGCGCCTTG-1	2586.08	-1243.03	0.0490052	0.0149462	E
JUQ038_TTGCGTCTCAGTTCGA-1	-11255	-20169.7	1.14984	0.00273336	E
JUQ049_GATGAAATCCTTGGTC-1	-8158.04	-9125.18	1.089	0.00635737	E
JUQ088_ACACCCTAGGAGTTGC-1	-10288.7	-16904.8	0.715862	0.000802375	NE
JUQ056_GTGCTTCAGAAACCGC-1	2676.96	-97.8856	7.45563e-09	0.0142334	E
JUQ031_ATTACTCCATGCGCAC-1	-8056.88	6934.5	0.0972264	0.000186127	E
JUQ069_GCATGTATCTACTCAT-1	14795.8	2552.62	4.90395e-09	2.28939e-05	E
JUQ026_ACACCCTAGCCCAGCT-1	-1003.08	-5273.75	0.122418	0.00944535	E
JUQ063_CCAGCGAAGTTGCAGG-1	-10779.7	-20315.3	0.733928	0.00148341	NE
JUQ069_CTCTGGTTCGCCGTGA-1	6703.13	4774.29	1.84239e-08	0.00460614	E
JUQ039_CCACGGATCACAGTAC-1	5599.98	4875.48	0.144638	0.00827444	NE
JUQ056_CACCACTTCGGCTTGG-1	-2303.79	5034.2	0.11137	1.53279e-05	E
JUQ066_AGTAGTCCAAAGGCGT-1	12571.8	2448.14	7.53196e-09	6.71835e-08	E
JUQ108_CTGTTTATCTGCTGTC-1	-996.9	6706.89	1.57404e-08	5.90164e-06	NE
JUQ036_GACGGCTGTAAGCACG-1	-8717.26	-10856.6	0.882174	0.00649588	E
JUQ073_GGGTCTGAGCGTTCCG-1	4331.3	-1337.8	0.0457922	0.00214015	NE
JUQ033_ATAAGAGGTGTCCTCT-1	-6537.5	-8829.78	1.07533	0.00604508	E
JUQ040_TGGACGCAGTAATCCC-1	36.8319	-5097	0.279672	0.00909159	E
JUQ053_ATCTGCCGTCTAGCGC-1	1006.09	4602.83	4.18557e-09	8.54669e-10	E
JUQ061_CTACATTAGAGTCGGT-1	-61.8262	2415.86	0.216972	0.000587217	NE
JUQ119_TGGACGCCACAGACTT-1	-2393.47	4927.25	0.10534	1.0029e-06	NE
JUQ031_GATCGATTCAAAGACA-1	-8951.09	6795.22	0.194089	0.000107249	E
JUQ027_CGCGGTAGTCTCAACA-1	-8764.91	-10862.2	1.06521	0.00868934	E
JUQ027_GTTAAGCGTGTTTGTG-1	-9750.24	6901.66	0.119655	0.00207266	E
JUQ047_TACGGTACAAAGCAAT-1	-2477.42	8597.13	0.206403	0.00142974	NE
JUQ057_GTCTCGTGTTAGGGTG-1	3541.28	5059.09	1.81826e-09	0.00785497	E
JUQ030_ACGGCCATCCGTCATC-1	-1302.31	1025.28	1.44793e-08	0.00530661	E
JUQ027_TGCCAAATCACTTACT-1	-7069.54	7401.39	0.12337	0.00211758	E
JUQ056_CCGGGATTCGTGTAGT-1	-137.346	5764.43	5.31589e-09	0.00224427	E
JUQ027_CACATTTAGCTGAACG-1	-5841.39	3180.24	0.240716	0.00325362	E
JUQ036_CCAGCGAAGCAGCCTC-1	-9175.04	-10693.7	1.16729	0.00605727	E
JUQ069_TATGCCCTCAGCAACT-1	8144.71	2465.34	3.06627e-08	0.00952799	E
JUQ088_GTCCTCAGTTCTCATT-1	3346.54	4180.06	5.09115e-08	0.00353523	NE
JUQ036_GCATACATCGACCAGC-1	-9045	-13356.2	1.0468	0.00640118	E
JUQ049_TGCCCTATCGACAGCC-1	1038.1	-1392.61	0.117017	0.00994221	E
JUQ069_ATCATCTTCCGTCATC-1	10082.8	3439.71	4.45129e-09	0.00263666	E
JUQ057_GGCGACTGTAGAGCTG-1	-7881.68	-8820.94	0.858827	0.00174071	E
JUQ031_GGGATGAGTAAGGATT-1	-7070.01	1142.32	0.351331	2.175e-05	E
JUQ088_CGTCCATTCAATCACG-1	-6799.9	7189.6	0.193957	1.92674e-05	NE
JUQ067_CAGGTGCCATGGGAAC-1	-4804.54	-8801.97	1.22725	0.0051638	nan
JUQ030_GTAGGCCTCTGAGTGT-1	-4873.66	4309.42	1.18764e-07	1.70335e-05	E
JUQ102_GCGCAACTCGATGAGG-1	4853.15	-3674.76	0.0499749	0.012958	E
JUQ060_ACCTTTACAGTAAGCG-1	3495.25	2460.29	9.39098e-09	0.0107212	E
JUQ062_CACACCTTCGAGAACG-1	-6885.17	-8297.8	0.8553	0.00721446	E
JUQ033_ACTTACTAGGCCGAAT-1	-3883.28	-3189.4	0.584495	0.00338059	E
JUQ122_AACTCAGTCAGTGCAT-1	4882.47	-2720.89	5.41562e-08	0.014869	NE
JUQ107_CGTTGGGCAGTAACGG-1	6302.98	5667.84	0.119002	2.73036e-07	NE
JUQ040_GTTCTCGAGAGCTTCT-1	-9090.76	-11753.8	1.15932	0.00372148	E
JUQ027_TCTTTCCCAAGCCGCT-1	1418.47	3851.62	4.49725e-09	0.00281119	E
JUQ067_ATCTGCCAGAGTAATC-1	637.168	207.727	9.99291e-09	0.00859647	nan
JUQ027_TCTATTGGTCAGGACA-1	147.265	-5252.87	0.349346	0.0107203	E
JUQ103_CCAGCGAAGCAGCGTA-1	5130.2	-1164.34	2.18796e-08	0.00601075	NE
JUQ097_CGGACTGTCCTCATTA-1	-11030.4	-20956.4	0.565599	0.00361102	NE
JUQ066_TACTCATGTCTCTCTG-1	8111.07	-689.316	6.15254e-09	0.00406251	E
JUQ111_AAAGCAAGTTCCCGAG-1	-1295.39	6840.26	3.49594e-06	0.00361923	NE
JUQ100_TCACAAGTCAGTTGAC-1	-7912.16	-9421.85	1.02612	0.00519139	E
JUQ066_CCCAATCGTGTGCCTG-1	13810.4	3039.6	1.37332e-08	4.87485e-10	E
JUQ096_AAAGTAGTCCGCGGTA-1	982.282	7460.01	1.54303e-08	2.32241e-06	NE
JUQ099_TAGTTGGAGAGACTTA-1	4244.86	-4190.01	0.382924	0.00353778	E
JUQ124_GGAACTTAGCCAGAAC-1	-2616.38	7407.49	0.21648	0.00369072	NE
JUQ060_CGTTAGACATACTACG-1	-1736.86	9406.77	0.00283783	0.00411321	E
JUQ057_ACGATACTCTGGCGAC-1	-2940.91	-1141.33	0.268456	0.00571781	E
JUQ067_CGTCTACGTCCGAGTC-1	-5989.24	-11720.1	1.08063	0.00750364	nan
JUQ042_GGTGTTACAAGTTGTC-1	4402.67	252.923	9.66081e-09	0.00495971	NE
JUQ102_CATGGCGGTTGACGTT-1	-5970.63	-3799.83	0.963475	0.00583822	E
JUQ024_TTTACTGAGAGTGACC-1	-3794.03	6863.33	0.119889	0.0035143	nan
JUQ069_GCACATAAGAATGTGT-1	15445.6	2480.28	3.42183e-09	1.21171e-09	E
JUQ042_GTAACGTAGGATGGTC-1	-2001.01	7291.94	0.0595981	0.00551113	NE
JUQ070_AATCCAGGTTAAAGAC-1	-9832.19	-19110.8	0.395265	0.0058891	E
JUQ057_AACTCCCAGACAGGCT-1	5111.37	-1596.65	2.01741e-08	0.0163661	E
JUQ056_TTCCCAGGTGCGGTAA-1	-2832.53	2562.3	0.28706	0.00702242	E
JUQ057_AACTCAGAGATCGGGT-1	2179.65	2087.73	2.54585e-08	0.00518444	E
JUQ053_CAGCCGACACAGATTC-1	-7745.01	-10043.5	0.902917	0.00556292	E
JUQ089_GTCACAAGTGCCTGGT-1	-5092.04	4324.16	0.127562	0.00175092	NE
JUQ119_GACTGCGGTCAGAGGT-1	-10777.8	-20688.4	0.306205	0.00105498	NE
JUQ107_CGTCACTGTGGTACAG-1	4248.44	-3378.99	0.0333202	0.0173481	NE
JUQ060_GGACGTCGTGAACCTT-1	3723.86	878.63	1.86768e-08	0.0138598	E
JUQ057_AGCTCTCCATACTCTT-1	4394.79	-2864.5	0.146265	0.00834954	E
JUQ024_GACTGCGCAAACCCAT-1	-3848.24	6299.17	1.47706e-07	4.90712e-09	nan
JUQ070_GCTGCAGTCTGAGTGT-1	-6064.69	-3404.39	0.840335	0.00334496	E
JUQ097_AGGGTGAGTCTGCAAT-1	-3477.35	7568.49	0.0410854	0.0027536	NE
JUQ026_ATTATCCAGGGTGTTG-1	-7893.58	6845.43	0.256892	0.00249116	E
JUQ056_TGAGCATAGAGGGATA-1	602.264	-4772.74	0.356368	0.0198868	E
JUQ056_AGCCTAATCATGCTCC-1	-1465.99	5504.27	0.263092	0.000191925	E
JUQ095_CTTACCGGTCTAGTCA-1	-1135.08	9952.07	0.10993	0.00219389	NE
JUQ067_CGTGTAAGTCATACTG-1	-4590.9	-9333.3	0.786783	0.0109601	nan
JUQ101_AGAGCGAAGTCCGGTC-1	-4930.65	7177.89	0.238786	0.00256263	E
JUQ030_CTGCGGACACGCCAGT-1	-5713.46	3182.73	0.224461	3.64173e-08	E
JUQ070_AAATGCCTCCTTTACA-1	4040.53	376.407	0.0484376	0.00877124	E
JUQ085_AGAGCGAGTGAGCGAT-1	2385.27	-1023.35	0.00154322	0.00428953	NE
JUQ069_CAACCAACATAAGACA-1	4412.02	-4618.44	0.24168	0.0112562	E
JUQ121_GTATCTTCAGCGATCC-1	6148.23	3046.37	0.0534579	0.00333091	NE
JUQ027_AAGGAGCTCAGCTGGC-1	2425.51	-2798.03	0.0960466	0.00940314	E
JUQ066_CGCGGTATCATCACCC-1	12860.3	1083.95	0.247135	4.10686e-06	E
JUQ060_GTCACAAAGGGCATGT-1	-5715.59	-7728.16	0.369797	0.0119156	E
JUQ040_TCGTAGAGTCTCCCTA-1	-3176.22	-9247.51	0.44969	0.006464	E
JUQ063_GTCTTCGAGGAGTAGA-1	4.90551	4212.15	0.042182	0.00632981	NE
JUQ056_GCAAACTCAAGGTGTG-1	-379.803	2086.07	3.58032e-08	0.00716454	E
JUQ039_ACACCGGCAGGTCTCG-1	4990.54	3996.72	2.12042e-08	0.00726235	NE
JUQ070_TTAGGACTCGTCACGG-1	-9769.11	-18493.9	0.489038	0.00344454	E
JUQ039_TCCCGATGTTGATTGC-1	2850.57	1546.35	2.46911e-07	0.00184474	NE
JUQ101_AGTGTCAAGTGTTAGA-1	3532.99	24.5994	3.28771e-08	0.00455963	E
JUQ117_TCTTCGGAGACTAAGT-1	2980.97	1164.48	1.15278e-08	0.00371323	NE
JUQ058_CAGCTAATCCTACAGA-1	-2533.3	938.717	0.128604	0.00326463	NE
JUQ031_TTGACTTTCTCCTATA-1	-5313.1	219.159	0.305611	1.85431e-05	E
JUQ069_GCAGTTATCTATCGCC-1	4171.85	5204.24	8.48092e-06	0.0039752	E
JUQ036_TACTCATTCTAAGCCA-1	-7370.87	-9578.72	0.945494	0.0152007	E
JUQ024_TAGTTGGTCATGTCTT-1	-652.695	4326.14	1.12832e-08	1.2267e-08	nan
JUQ067_TACCTATCACACCGCA-1	-11058.5	-20334	0.877909	0.0037047	nan
JUQ071_TCCCGATAGCCACTAT-1	-833.995	6319.5	9.41162e-09	3.18543e-05	nan
JUQ031_GACACGCGTATAGGTA-1	-1028.16	3059.09	0.0171612	0.00103	E
JUQ102_TCTTTCCAGCTGCGAA-1	2114.31	-4249.51	1.70954e-08	0.0132596	E
JUQ095_TACCTTACAGCTGGCT-1	-317.614	4126.35	1.83506e-07	1.30638e-08	NE
JUQ107_GTCCTCACATGCAACT-1	6043.53	-1948.21	2.43087e-07	0.0145076	NE
JUQ024_ACTGAACTCATCGCTC-1	2742.35	5861.54	3.3445e-09	0.00434241	nan
JUQ031_CCACCTACACTGCCAG-1	-5067.15	4642.74	0.0413353	1.02295e-06	E
JUQ107_TCAGGTACAGAGCCAA-1	5876.02	-153.866	7.37385e-09	0.0179576	NE
JUQ033_CGCTTCACACAGTCGC-1	-6541.87	-8626.41	0.759698	0.00295789	E
JUQ040_GACGGCTGTTGGTAAA-1	-3592.48	-8865.39	0.425326	0.0056947	E
JUQ031_TACCTTAAGGGTATCG-1	-3690.64	4001.01	0.0476842	0.000869997	E
JUQ030_AGTTGGTAGGTTCCTA-1	-3246.26	292.055	0.0928807	0.00135801	E
JUQ025_GTTTCTAGTGATGTCT-1	-8305.51	7510.5	0.154416	2.77903e-09	nan
JUQ066_GATCGCGAGATCCGAG-1	12705.6	2657.1	1.05656e-08	0.0140288	E
JUQ042_AGGGAGTCATAGTAAG-1	3816.14	-2775.06	0.0787555	0.00697398	NE
JUQ070_ACTGATGAGTCATGCT-1	1477.05	6986.03	2.70759e-09	8.69417e-10	E
JUQ049_CCTCTGAGTATTCGTG-1	-8771.72	-10665.4	1.08949	0.00700176	E
JUQ088_CTGCGGAGTCATGCAT-1	1732.92	2882.11	1.91777e-08	0.00224208	NE
JUQ087_TCGGTAAGTACCTACA-1	3280.55	318.488	3.63569e-08	0.00428412	NE
JUQ101_GGCCGATAGCGTGAGT-1	-3898.76	7933.83	0.135143	0.00153518	E
JUQ068_ATAAGAGTCCTTGGTC-1	4993.76	3974.15	1.18651e-08	0.00437045	E
JUQ095_TCAACGAGTTCAACCA-1	-256.45	7108.98	0.000449294	0.00700973	NE
JUQ024_CACTCCAGTGCCTTGG-1	-3092.3	5497.89	0.297003	0.00355784	nan
JUQ105_CGTGTAACAACTGCTA-1	2744.11	-3622.4	0.0731449	0.00671596	NE
JUQ027_GGGCATCTCCCACTTG-1	2616.97	596.942	0.0172164	0.00893327	E
JUQ031_CTCGTACCATACGCCG-1	-792.783	292.651	0.0953575	0.00145288	E
JUQ069_TAAGAGATCCAAACAC-1	14109.7	3308.72	4.69194e-09	0.00478181	E
JUQ085_GTATCTTAGACAGAGA-1	5325.73	647.829	6.54115e-08	0.0127458	NE
JUQ121_CCAATCCAGTGGTAGC-1	-3295.33	6956.84	0.106	1.87929e-07	NE
JUQ040_ATCACGAGTCAACTGT-1	-1711.17	3121.64	0.276628	0.00162305	E
JUQ071_TGCTGCTAGTTCGCAT-1	6272.82	939.708	9.75304e-09	0.00930849	nan
JUQ046_TAAGCGTGTATAGGTA-1	-6526.32	-6385	0.603407	0.00312525	E
JUQ070_CAGCAGCCACAGCCCA-1	-5944.03	7322.89	8.28813e-09	0.00323185	E
JUQ041_CACACAATCGACCAGC-1	3904.64	-809.391	0.0214449	0.0102252	NE
JUQ056_GACGTGCGTCACCCAG-1	2607.74	4680.66	1.42515e-08	2.92802e-08	E
JUQ093_GGGAATGAGATCCCGC-1	2679.31	2936.22	3.03145e-09	0.00145376	NE
JUQ101_GACTGCGCAGCTGTAT-1	1563.96	1315.78	2.64425e-08	5.33188e-08	E
JUQ057_GGTGAAGCATTCACTT-1	-599.349	6780.37	0.127344	1.09884e-05	E
JUQ039_GCTGCGAAGACAAAGG-1	3937.58	6973.7	7.40846e-09	0.000557004	NE
JUQ091_ACGATACAGTGCCATT-1	1856.75	-3698.61	1.59667e-05	0.00353983	NE
JUQ046_ACTTACTTCTAACGGT-1	-1510.29	4836.51	0.0659051	3.40292e-08	E
JUQ067_AGCTCCTGTGGCGAAT-1	-1674.82	-4985.78	0.118522	0.00485042	nan
JUQ027_TGATTTCGTCAAAGCG-1	299.334	-5199.74	0.391136	0.00935757	E
JUQ071_GAGCAGAAGGGTTTCT-1	-3050.62	6816.74	0.0535809	0.00472583	nan
JUQ057_CTCACACTCTACTATC-1	668.894	-3179.1	0.133641	0.00766167	E
JUQ107_TTAGGCATCGCCGTGA-1	5797.79	1019.9	8.66391e-09	0.0106903	NE
JUQ024_CTCTAATAGATCTGCT-1	2011.01	3426.51	4.11298e-09	0.0028416	nan
JUQ091_TCTTCGGTCGGTCCGA-1	3447.48	-987.166	0.285176	0.00903571	NE
JUQ108_ACGGAGACATATGCTG-1	-1305.69	6433.38	6.36255e-08	0.00383128	NE
JUQ057_ACCAGTAGTGAGTGAC-1	-3655.67	7002.01	0.139016	6.21034e-08	E
JUQ024_TGCACCTAGTACACCT-1	1961.18	1294.22	1.27828e-08	0.00439279	nan
JUQ062_AGCTCCTAGTTATCGC-1	-7238.02	-7866.09	0.801265	0.0126678	E
JUQ119_TTGACTTTCTTTAGGG-1	-4432.43	8277.2	2.34358e-09	0.00310039	NE
JUQ088_GACCTGGAGTTGTAGA-1	2890.29	1642.57	1.10718e-06	0.00980721	NE
JUQ112_GTCATTTCAGAGCCAA-1	-33.822	1149.38	0.540201	0.00120706	NE
JUQ096_AAAGATGTCGTCACGG-1	-231.683	9533.83	0.0417591	0.00194305	NE
JUQ122_GATTCAGAGGCTCTTA-1	5042.32	-1982.27	0.166459	0.0109931	NE
JUQ056_ACTGTCCTCCAAAGTC-1	-1389.01	6381.28	0.232211	0.000594127	E
JUQ042_GACTGCGGTGCAGGTA-1	-615.546	4224.15	3.4591e-07	0.00116403	NE
JUQ066_CCATTCGGTTCCGTCT-1	12288.8	3010.39	1.67893e-08	7.64955e-09	E
JUQ067_TAGGCATTCTTGCCGT-1	-415.254	-435.824	3.46703e-07	0.00237545	nan
JUQ036_ACTTGTTTCATGTCCC-1	-266.445	4282.83	4.75141e-06	1.19498e-07	E
JUQ067_CTCGGAGAGACAGAGA-1	-6311.22	-10643	1.04382	0.00425719	nan
JUQ024_CTGATCCAGACATAAC-1	-1245.93	6689.85	0.0620705	0.00215993	nan
JUQ031_GAACCTAAGTGTTAGA-1	-7629.75	1338.93	0.113255	0.00173882	E
JUQ057_CACCAGGTCTCGCTTG-1	-4759.24	1955.84	0.270771	0.00173794	E
JUQ119_GATGCTAGTCGAGATG-1	-7225.72	4242.01	0.148204	0.00254973	NE
JUQ102_CCACTACAGCGACGTA-1	2330.74	-5095.81	1.75356e-08	0.0166507	E
JUQ122_GTGTGCGGTTATGCGT-1	3732.87	-1121.75	4.90231e-09	0.0114021	NE
JUQ024_GTCGGGTTCTTCGAGA-1	-3671.28	7661.74	6.33856e-09	9.67952e-05	nan
JUQ069_ACTGAACAGGGTCGAT-1	-10170.5	-16954.2	0.843387	0.00258659	E
JUQ040_CTACACCCAGTCGATT-1	-11559.7	-19535.5	1.41252	0.00202611	E
JUQ030_TCTGGAATCGGTTAAC-1	-5022.36	4033.95	0.184996	0.00246217	E
JUQ088_AGCGGTCCATCGGGTC-1	-1738.27	6733.87	9.31155e-09	3.3691e-09	NE
JUQ096_AGCTTGATCCCTTGTG-1	9394.6	3885.63	2.58886e-05	0.0106428	NE
JUQ060_ATTGGACAGCCCTAAT-1	3041.05	-2448.18	0.0686376	0.00981054	E
JUQ067_CCCAATCCATGCTAGT-1	1742.71	806.981	1.49276e-08	0.00604098	nan
JUQ069_CTCTAATTCTGCCCTA-1	7083.33	42.1009	0.0466018	0.00989483	E
JUQ101_AAGGCAGCAGCGATCC-1	4557.12	-884.646	2.23753e-08	0.00738029	E
JUQ059_AAGGTTCCAGTCACTA-1	-10460.5	-18921.9	0.85208	0.00572891	NE
JUQ056_AATCGGTGTCGCGGTT-1	-2867.5	-6372.95	0.345152	0.0139603	E
JUQ058_CAGCATATCCTCCTAG-1	-850.221	9221.08	0.185142	0.00245731	NE
JUQ042_CCGTACTGTTTAGCTG-1	5166.49	-1058.36	4.99201e-09	0.0128079	NE
JUQ046_AAACCTGCAAAGGTGC-1	-8006.86	-9538.83	1.16496	0.00530708	E
JUQ069_GTAACTGTCGGCATCG-1	7891.27	-1067.97	0.18297	0.00959358	E
JUQ049_GCTGCAGTCCTTGACC-1	-8350.78	-6963.47	0.790796	0.00228803	E
JUQ039_CTAGTGAAGCCTTGAT-1	5101	1050.73	9.58323e-09	0.0124471	NE
JUQ036_CGTCTACGTTGTCTTT-1	-5651.15	5000.53	0.205299	0.00590123	E
JUQ099_TGCTACCTCCACTGGG-1	4625.8	-2413.37	0.000136025	0.0107919	E
JUQ066_ACGATGTAGTGGGATC-1	1643.16	4451.43	0.188477	8.00828e-09	E
JUQ057_GAATAAGAGCCCAGCT-1	-6639.12	-6968.43	0.800299	0.00232079	E
JUQ119_TTTGGTTAGGTAGCCA-1	1007.22	6627.76	0.0266925	2.93094e-07	NE
JUQ038_TCGGGACTCATCGGAT-1	-11869.9	-22613.1	0.621843	1.79256e-07	E
JUQ031_CGCTATCCACATGTGT-1	-4109.58	-646.273	0.281087	0.00214637	E
JUQ061_TAAGTGCCACATGACT-1	536.294	-2558.52	0.128594	0.00832461	NE
JUQ070_AGACGTTTCGTATCAG-1	-682.65	-666.272	0.000591632	0.00382693	E
JUQ027_CATTATCTCACTTCAT-1	4339.17	66.4691	5.76867e-09	0.00866505	E
JUQ042_TGGACGCAGTGAACGC-1	4781.22	4668.59	2.28655e-08	0.00762304	NE
JUQ045_CATCGAAGTGAGGGTT-1	3930.5	-3325.61	0.401076	0.00843866	NE
JUQ094_AGATCTGTCCCATTAT-1	4884.01	-673.476	4.21146e-09	0.00590836	NE
JUQ060_CAGCGACTCACGGTTA-1	-8095.82	-10813.8	0.987475	0.014878	E
JUQ047_GCATGCGGTCAATGTC-1	-2246.32	8747.31	0.0644394	5.14861e-05	NE
JUQ042_TCTTTCCCATATGCTG-1	-2868.46	6566.72	5.73037e-07	0.0017072	NE
JUQ060_CTGATAGTCAGCGACC-1	-1617.22	1721.93	0.0729994	0.00521555	E
JUQ057_CGAACATAGGGTGTTG-1	-4874.38	6164.13	0.118496	0.000454169	E
JUQ069_TATTACCTCGTACCGG-1	4793.49	1772.74	2.1714e-08	0.00610689	E
JUQ039_GTTCTCGAGCTGAACG-1	3204.64	2192.77	0.0283161	8.31478e-05	NE
JUQ102_AATCGGTGTAAGCACG-1	5835.53	-2665.69	2.61757e-06	0.0164272	E
JUQ031_CTGCGGACAATGCCAT-1	-6645.02	-137.89	0.441421	0.00225438	E
JUQ044_CCTTCCCCAGATTGCT-1	4585.51	115.963	1.22849e-08	0.00626286	NE
JUQ105_AGGCCGTAGGCAGTCA-1	-6765.68	1414.38	0.139025	0.00163988	NE
JUQ057_TAAGCGTGTCCGACGT-1	-7210.83	-9031.9	1.16817	0.00427997	E
JUQ096_ACGCAGCAGACCACGA-1	1780.12	8153.57	3.48246e-08	2.20779e-07	NE
JUQ105_CCTCTGACAGCCAGAA-1	-2029.28	9058.1	0.0171615	0.00109622	NE
JUQ030_TGACAACAGACGCTTT-1	-4400.98	4754.21	9.26801e-09	1.50002e-06	E
JUQ067_GATGCTACAGTCAGAG-1	-3695.33	-9400.04	0.556606	0.0113233	nan
JUQ067_CTAGTGAGTCCCGACA-1	-6191.89	-10825.2	1.05121	0.00562306	nan
JUQ069_GCATGCGAGAGGTTGC-1	13843	3427.41	0.0147958	8.06906e-06	E
JUQ062_CTCGTACTCGTGGACC-1	-8197.09	-9145.83	1.05213	0.011735	E
JUQ111_GGTGCGTAGAAGAAGC-1	-3481.89	4639.12	0.210563	3.00936e-07	NE
JUQ042_GCGACCATCAATACCG-1	5482.74	-620.514	1.11951e-08	0.0161088	NE
JUQ033_TTGAACGGTCACTGGC-1	-6855.42	-9440.5	0.892363	0.00404842	E
JUQ095_TGAGGGACATTAACCG-1	-910.882	8252.42	0.000178188	1.10125e-06	NE
JUQ066_ATCATGGAGTTGAGAT-1	8308.54	164.332	2.47818e-08	0.00866783	E
JUQ100_GCGCAGTAGTGTCCCG-1	4184.5	-317.119	1.75771e-07	0.00689559	E
JUQ101_TTGCCGTTCAATAAGG-1	7007.02	5055.04	5.41008e-09	1.07442e-08	E
JUQ096_GATCGATGTACAGACG-1	7733.88	4352.94	0.0760084	0.00210697	NE
JUQ057_AGTTGGTGTGTTGAGG-1	3395.58	-5090.18	0.530605	0.0149148	E
JUQ039_GGCTGGTCAAGGTGTG-1	2786.79	-1622.22	0.0201087	0.0106495	NE
JUQ035_TACTTACAGAAGAAGC-1	-987	5714.49	1.18807e-08	0.00195508	NE
JUQ046_GAAGCAGTCCGTCAAA-1	4319.52	4859.05	4.34063e-09	0.00594972	E
JUQ056_GACACGCCATAAGACA-1	-7951.93	-9998.45	1.30257	0.00851551	E
JUQ066_AGCAGCCCACACGCTG-1	8841.29	3765.44	1.67701e-08	0.00514255	E
JUQ101_CGTTGGGTCACAGTAC-1	1286.88	853.82	0.143789	0.00689108	E
JUQ036_AAGGCAGGTTCCCGAG-1	-8073.2	-13909.7	0.917244	0.00190944	E
JUQ067_TCAGGTACATGTAAGA-1	2126.89	4613.21	2.91667e-08	0.00431249	nan
JUQ091_CCTTTCTGTTGAGGTG-1	-1392	-569.908	0.130732	0.00271609	NE
JUQ046_CGGGTCATCTATCCCG-1	-7047.14	-7491.01	0.817207	0.00293839	E
JUQ035_CGCGGTAGTCATGCCG-1	-410.407	3292.24	0.366551	0.0125763	NE
JUQ026_CATGGCGCATGTCGAT-1	-45.7441	-1431.28	2.87832e-08	0.00449042	E
JUQ069_CACACTCGTAAATGAC-1	9444.26	1380.63	1.89993e-08	0.00595068	E
JUQ101_GTCATTTCATGAGCGA-1	2406.43	-1515.3	0.00529298	0.00500882	E
JUQ056_ATCATGGCAAGCGATG-1	-318.021	2298.18	2.96576e-08	1.31133e-06	E
JUQ101_CGCCAAGGTCAGTGGA-1	5070.12	275.897	1.14399e-08	0.00827	E
JUQ088_TTAACTCGTTCCGGCA-1	150.846	900.795	0.0803276	5.72497e-05	NE
JUQ088_CGTGTCTAGGACAGAA-1	6505.54	2338.69	2.55148e-08	5.40359e-08	NE
JUQ097_TAAGAGACATCACCCT-1	-3931.85	6759.65	1.7398e-05	0.0042045	NE
JUQ027_ATTGGACCATGTAGTC-1	-3005.51	5006.73	0.215627	0.0011423	E
JUQ066_GTAACGTAGAGTAAGG-1	13614.9	2269.03	4.81381e-09	6.89697e-06	E
JUQ067_ATCATGGAGCGTGAGT-1	-5113.36	-10817.7	0.828548	0.0124471	nan
JUQ061_TACAGTGAGAAACGCC-1	-2360.51	895.464	0.157645	0.00570042	NE
JUQ031_GAAGCAGTCTTACCGC-1	-6895.41	2568.69	0.302276	1.75671e-06	E
JUQ033_TCAATCTGTGTCTGAT-1	-7874.29	-9352.35	1.17501	5.5277e-06	E
JUQ069_TTCTTAGAGATGGCGT-1	14365.7	3410.4	5.6669e-08	1.23643e-07	E
JUQ088_TGGCTGGAGCGGCTTC-1	-6134.32	7706.05	2.29741e-07	6.98971e-09	NE
JUQ092_TCAGGTAGTCTCATCC-1	4344.35	4587.95	6.62371e-09	6.55948e-08	NE
JUQ066_GACGTGCCAAACTGCT-1	8295.19	-697.418	1.33875e-08	0.00764258	E
JUQ101_CCTATTACATTACCTT-1	1697	-3585.59	1.85882e-07	0.0121278	E
JUQ066_TTGTAGGCAGATGGCA-1	-1537.15	2262.81	0.540643	0.00241454	E
JUQ067_TCACAAGGTAAAGTCA-1	-2911.09	-8084.04	0.514948	0.0104853	nan
JUQ073_ATCATGGCAGCCTTTC-1	3391.6	-3217.79	0.0722807	0.0124139	NE
JUQ033_ACGATGTGTCATATGC-1	-5029.48	4934.38	0.152931	0.00141263	E
JUQ070_ACGATGTTCAGTTTGG-1	2493.3	2747.11	2.96981e-08	0.00772227	E
JUQ088_CGTAGGCCATTCTTAC-1	-2460.59	6124.26	1.04672e-08	1.85635e-07	NE
JUQ078_GTACTTTGTGAAGGCT-1	-1081.66	5141.93	0.287387	0.00084743	NE
JUQ039_CTGCCTACACAACTGT-1	3621.32	-1325.07	1.09372e-08	0.010626	NE
JUQ066_CAGATCAAGGCATGGT-1	6542.34	119.181	5.4975e-08	0.0094937	E
JUQ088_GCGCCAAAGTCAATAG-1	2016.26	-461.478	0.072372	0.00763608	NE
JUQ026_CTGTGCTAGTGACATA-1	-1407.6	-4727.54	4.15909e-07	0.00810979	E
JUQ066_TCAGCAAGTCCCGACA-1	14055.8	1907.87	0.000545375	9.52067e-09	E
JUQ100_CCTACACGTTTGTTGG-1	-9309.88	-9576.88	0.6987	0.00430209	E
JUQ106_CAAGATCGTAGCGTCC-1	1902.88	7362.63	5.04067e-05	2.4092e-09	NE
JUQ069_TGGACGCGTTTAGGAA-1	15268.4	2500.71	3.71416e-09	2.96145e-06	E
JUQ053_CCTTTCTGTATCTGCA-1	6937.51	2227.01	0.231245	0.00456764	E
JUQ030_AAAGTAGTCGCATGGC-1	-3404.12	1249.87	0.0996517	0.00144431	E
JUQ027_CGCGTTTTCGGTGTTA-1	-542.469	5138.39	1.00372e-07	0.00215461	E
JUQ067_TACAGTGCAAACTGCT-1	-5041.11	-11296.7	0.768303	0.00896862	nan
JUQ027_AGCGTCGCAGACACTT-1	-6812.4	7679.92	0.0223689	8.20837e-07	E
JUQ030_CTACACCCACGACTCG-1	-5840.94	1759.31	0.137328	5.71187e-07	E
JUQ101_CTACCCACACAGGTTT-1	3397.03	-3615.91	0.029498	0.00485574	E
JUQ033_TGCTGCTAGAAAGTGG-1	-7395.66	-9313.56	0.988012	0.00708037	E
JUQ024_GCAGTTATCTAGCACA-1	-5493.76	7218.09	0.165854	0.00441926	nan
JUQ033_GATCGCGGTACCGGCT-1	-320.197	-4466.71	1.90293e-08	0.0108171	E
JUQ066_ACCAGTAGTAGCTGCC-1	7354.62	-634.171	2.5542e-08	0.0124998	E
JUQ101_AAGTCTGCACGGTAGA-1	2289.06	-154.46	2.73457e-08	0.00401886	E
JUQ036_TGAGGGAAGTTAAGTG-1	1712.4	-2728.2	0.191944	0.0128005	E
JUQ101_TGCTGCTTCAAACCGT-1	5726.34	166.266	0.0712016	0.00595478	E
JUQ043_CGTGAGCAGGCTCATT-1	6827.79	4163.47	1.82019e-08	4.79979e-08	NE
JUQ044_GCCAAATGTAGAAGGA-1	-7119.77	6524.85	8.35174e-06	0.0014817	NE
JUQ088_CCTAAAGAGTAATCCC-1	1694.22	-53.2977	0.0285568	7.04237e-07	NE
JUQ118_CCTAAAGTCTAGCACA-1	-3806.36	3536.32	0.380917	9.8092e-06	NE
JUQ049_TCTGAGAAGCTATGCT-1	-5726.9	-6625.6	0.720379	0.00913742	E
JUQ091_TACGGTACACATCCAA-1	2446.88	2032.17	3.93534e-08	0.00224967	NE
JUQ087_ACTATCTAGTACGATA-1	-2414.71	7063.36	0.103507	7.8027e-06	NE
JUQ036_GTTTCTACACAAGACG-1	-8403.46	-11503.8	0.454812	0.00635765	E
JUQ106_TGTGGTAAGGCTCATT-1	683.916	7485.74	2.60731e-07	5.89724e-08	NE
JUQ067_GGGATGACAGATCGGA-1	-6030.29	-7687.44	0.45465	0.0011946	nan
JUQ060_GCAGTTACATGTAAGA-1	-6444.41	-5774.31	0.702897	0.005557	E
JUQ047_GACTACAGTCTAAAGA-1	4702.71	722.684	7.92239e-08	0.0101864	NE
JUQ042_TACGGATAGACAGGCT-1	3948.93	3999.24	2.13718e-08	0.00386829	NE
JUQ041_CTAATGGCAAACAACA-1	5382.85	-569.391	3.49963e-09	0.0102577	NE
JUQ068_GACTAACGTCAATGTC-1	2045.8	2985.53	2.38809e-08	8.92638e-09	E
JUQ031_TCGCGAGGTTTGTTGG-1	1439.22	-2064.62	0.246661	0.00558664	E
JUQ030_TACGGTATCAGTTTGG-1	-3047.27	5037.3	2.61237e-06	5.83997e-09	E
JUQ061_TATCTCATCCCAGGTG-1	-81.1604	-5698.62	0.207536	0.0072219	NE
JUQ060_CGTCACTTCGAACTGT-1	-5013.36	5278.68	6.40318e-07	0.000717578	E
JUQ047_CCACCTATCCTTCAAT-1	1837.05	-586.286	0.23193	0.00699337	NE
JUQ067_AGGGAGTAGTGGTAGC-1	566.977	-633.615	0.077531	0.00849612	nan
JUQ066_CGCTTCAAGGATCGCA-1	9439.8	2612.27	1.00266e-08	0.00107843	E
JUQ026_GACAGAGGTCCGAGTC-1	-736.532	-356.83	9.5301e-07	0.00425663	E
JUQ027_CGCTTCATCTTGTATC-1	891.873	6681.22	1.55589e-08	4.12743e-05	E
JUQ053_CTGCTGTCAATCAGAA-1	-3285.39	6886.17	0.130583	0.00112385	E
JUQ042_TAGGCATTCACCTCGT-1	-8975.82	49.1627	0.331818	0.00560162	NE
JUQ091_GTCGTAATCGGTGTTA-1	1798.6	6626.57	3.47393e-08	1.35963e-05	NE
JUQ108_GTCATTTCACCTCGTT-1	4988.8	551.006	2.98733e-09	0.0101924	NE
JUQ083_CCCAATCGTCAGATAA-1	-2646.92	4905.39	0.158599	0.00311595	NE
JUQ070_TTAGGACCACAACTGT-1	4045.96	-86.4247	0.0629926	0.00772755	E
JUQ099_CATGGCGGTCGCCATG-1	2861.61	-1208.12	0.103435	0.00675663	E
JUQ105_TTTATGCAGGAGTAGA-1	4304.97	-2208.59	0.0324519	0.0044381	NE
JUQ063_TAAACCGGTGTTAAGA-1	-3201.27	-2362.09	0.606311	0.00229731	NE
JUQ033_TCTCATATCCGAGCCA-1	-6048.75	-464.204	0.512752	0.0037957	E
JUQ056_CGGACTGGTCATATCG-1	1072.03	-698.398	0.195149	0.00111152	E
JUQ031_TGCTACCAGTGCGTGA-1	-6277.91	-527.491	0.407768	0.00208954	E
JUQ106_CTGCCTAAGCCCAATT-1	4814.23	588.645	1.97436e-08	0.00174588	NE
JUQ030_TCACGAAAGCCACGTC-1	-6955.39	609.103	0.16862	0.000106129	E
JUQ069_GCTGCGAAGGATGTAT-1	3799.86	-4988.07	0.419996	0.00713654	E
JUQ067_GGAATAACATTGGTAC-1	-3601.71	-10014.7	0.823015	0.00897504	nan
JUQ040_GGTATTGGTACAGTGG-1	-10693.4	-20201.4	0.955901	0.00685678	E
JUQ096_AGTGGGATCAACGAAA-1	747.07	9392.08	0.089322	0.00190283	NE
JUQ088_AACCGCGAGAGTAAGG-1	-9255.4	4872.02	0.349865	0.000781826	NE
JUQ102_GTTTCTACAGTTAACC-1	1841.2	-4765.46	0.334608	0.0179035	E
JUQ040_TTAGGACTCACCATAG-1	-3622.09	-8736.32	0.374523	0.011783	E
JUQ057_CATCGGGGTATAGGGC-1	265.559	-3738.85	0.242759	0.0017981	E
JUQ066_GTCACGGAGCTCCTTC-1	14160.3	2244.25	6.81682e-08	0.00100871	E
JUQ066_ATCACGAGTAAGGGAA-1	8634.91	3458.07	6.48857e-09	6.38789e-06	E
JUQ095_TGTGGTAAGAAACGAG-1	1913.81	7432.41	7.29369e-08	0.002422	NE
JUQ088_TGACTAGCAAGGTGTG-1	-7495.42	7297.65	0.521204	0.00395946	NE
JUQ069_CGTAGGCCAACGATGG-1	6748.25	-2822.05	6.76607e-08	0.0132458	E
JUQ031_CGAGCCAAGATCCGAG-1	-7493.6	2653.33	0.101215	0.00108553	E
JUQ031_CCAGCGAGTGTGAAAT-1	-4023.92	4638.14	4.26539e-08	3.25839e-08	E
JUQ069_ACCTTTAAGTCTTGCA-1	-6241.55	-9255.14	0.735269	0.00949981	E
JUQ060_CACAGTAAGCTGCGAA-1	-1740.39	9584.8	0.0613649	0.00112221	E
JUQ024_CGACCTTTCCGGGTGT-1	-7948.69	7321.54	0.148652	1.99495e-08	nan
JUQ040_TTTCCTCCACGTCTCT-1	-4157.7	-9420.36	0.476089	0.00477138	E
JUQ049_ACCAGTACAAGGACAC-1	-9437.72	-12169.9	0.894626	0.00633272	E
JUQ046_GGACGTCCATATGAGA-1	-2181.92	796.568	0.368956	0.00124123	E
JUQ066_GTCGTAACACCAGGCT-1	7204.06	3973.42	3.89375e-09	2.45664e-08	E
JUQ033_TGACAACCAGCTGCTG-1	-11083.3	-20099	1.09198	0.00444207	E
JUQ033_GTACTTTAGCCAACAG-1	-7874.17	-9046.07	1.15523	0.00208971	E
JUQ095_ACGGCCAGTGTTAAGA-1	-745.476	8458.96	0.000397171	0.00499479	NE
JUQ030_CTCGGGAGTAGTACCT-1	-6030.72	3622.87	0.1788	1.57924e-06	E
JUQ058_CTGAAGTTCTCGAGTA-1	998.388	3555.7	1.31962e-07	0.00117217	NE
JUQ069_TACACGAAGGTGATAT-1	15045.9	3112.71	1.17173e-08	1.43444e-06	E
JUQ057_AGTGTCATCCTACAGA-1	893.927	3732.68	0.2977	0.00797845	E
JUQ069_TCATTTGTCCGAAGAG-1	15122.7	2738.93	8.61407e-09	3.95117e-09	E
JUQ095_TGGCCAGCACTATCTT-1	-4444.59	4391.57	2.6873e-08	0.0034562	NE
JUQ108_GCGGGTTCAGCTGTTA-1	3163.28	-1833.61	0.000417145	0.00570116	NE
JUQ088_GCTGCAGGTCCGAAGA-1	2092.85	3099.32	5.00345e-09	4.69649e-09	NE
JUQ049_TATGCCCAGTGGACGT-1	1955.33	5867.2	0.0608699	0.00409133	E
JUQ097_TCATTTGTCCGCGGTA-1	-5129.54	7028.09	5.57219e-09	0.00314143	NE
JUQ108_CATCGGGTCATGCATG-1	5223.18	1069.88	2.97759e-08	0.0101091	NE
JUQ063_ACTGAGTTCACCAGGC-1	-2285.17	4767.52	2.40452e-08	1.89466e-05	NE
JUQ056_AGTAGTCAGGCTCAGA-1	443.088	5294.55	7.83516e-09	0.00160414	E
JUQ060_CTACCCAGTCGGCTCA-1	4368.34	3512.09	4.81855e-08	0.00273153	E
JUQ036_CAGGTGCAGCTGATAA-1	-1205.96	-5539.02	0.452965	0.0133982	E
JUQ066_AGGTCCGCATTTGCCC-1	15404.8	2496.11	1.09436e-07	7.61671e-10	E
JUQ111_GATCGCGGTAAGAGAG-1	1534.63	4832.13	2.80302e-08	0.00530889	NE
JUQ073_TTGCCGTCACATGACT-1	2601.18	-32.2575	3.28866e-06	0.00719738	NE
JUQ072_GTCCTCATCAATCACG-1	-1642.52	-2063.5	0.189007	0.000927363	NE
JUQ056_CTCTAATTCTGTCTAT-1	-3842.56	4452	8.38123e-09	0.00589001	E
JUQ060_CAGTAACGTCTAGGTT-1	619.203	-797.293	0.248134	0.00371728	E
JUQ069_ACTGCTCCACGAAGCA-1	11076.7	2953.82	1.0521e-08	0.0036714	E
JUQ038_CGCCAAGAGCTCCTCT-1	-1776.74	-6077.74	0.114527	0.00356748	E
JUQ039_TATCAGGGTGAGGGTT-1	4525.84	4979.1	1.22987e-08	2.1866e-08	NE
JUQ076_TTAGGACGTATCACCA-1	-3143.12	5983.33	1.09187e-08	0.00181272	NE
JUQ102_TGGACGCCACAAGTAA-1	3071.68	-670.835	1.64428e-08	0.00551355	E
JUQ033_TCGGTAAGTCCAGTTA-1	-7826.04	-9910.2	1.1788	0.00613722	E
JUQ100_TGGTTAGTCAGCACAT-1	-4223.52	-7395.93	0.559583	0.00699194	E
JUQ066_ACGGGCTCACCAGTTA-1	7897.71	994.646	1.11031e-06	0.00371451	E
JUQ067_GGCGACTGTGTAATGA-1	3837.53	-225.713	2.8721e-08	1.90024e-06	nan
JUQ066_CTTAACTAGCGATGAC-1	8095.18	-996.524	3.58331e-08	0.00286553	E
JUQ033_GTACTCCAGGATGTAT-1	-9556	-15124.6	0.847055	0.00353023	E
JUQ044_ACGCCAGCACAACTGT-1	-3128.07	6453.66	0.0181014	0.000655905	NE
JUQ070_GTATTCTAGCCCAGCT-1	-11026.5	-20006.4	1.06515	0.00564567	E
JUQ102_AAATGCCGTCGCATCG-1	3817.88	-4555.65	0.224818	0.0137064	E
JUQ088_CAGCTAACAATGGAGC-1	2780.37	-956.763	0.15154	0.00408172	NE
JUQ024_CCACTACTCCGCGTTT-1	-11206.2	-20264.8	1.0364	0.00474337	nan
JUQ097_CTCGTACCAAACGCGA-1	-2464.72	8369.94	1.14672e-07	0.000911236	NE
JUQ033_AACCATGAGTGGAGTC-1	3603.35	4627.83	2.13723e-08	0.00731694	E
JUQ027_GAAATGATCACCGGGT-1	1735.26	-2.02979	0.122479	0.00205619	E
JUQ033_CTCATTAGTGCAGGTA-1	2689.99	3126.44	1.43051e-07	0.000202636	E
JUQ101_TCAGCTCTCCACGCAG-1	1767.88	4725.83	3.28299e-09	0.00744477	E
JUQ030_AAGGAGCTCGGATGGA-1	-3318.11	2367.78	0.184627	0.00138932	E
JUQ062_TGTGTTTGTAGGGTAC-1	-3460.94	-5668.62	0.55109	0.00991692	E
JUQ067_CATCAAGCAAAGGAAG-1	167.043	-1420.87	0.117803	0.00466354	nan
JUQ027_GTTCTCGCAGTATAAG-1	2027.44	-2767.59	5.68791e-08	0.0102813	E
JUQ066_CTCGTACAGAGGTACC-1	4860.07	4501.74	0.179089	7.16248e-06	E
JUQ066_ATCATGGGTAAAGGAG-1	2144.35	5341.48	0.0583024	3.55332e-06	E
JUQ041_GCTTGAAAGGACGAAA-1	5262.86	141.217	0.122286	0.0098586	NE
JUQ056_TCTCTAACATGGGACA-1	775.363	3038.66	0.0199925	0.00698711	E
JUQ097_CGATTGAGTGGGTCAA-1	2039.56	-2905.58	0.115279	0.00811176	NE
JUQ066_TTTACTGAGAATTCCC-1	14372.6	1681.31	0.0926469	1.34633e-09	E
JUQ069_CCTACACCAAAGAATC-1	3426.48	-4639.14	0.181931	0.011593	E
JUQ111_GGGACCTTCGTAGGAG-1	-306.997	9605.41	0.138273	0.00146146	NE
JUQ067_AGGCCGTTCTCCGGTT-1	-3688.78	-7940.08	0.627575	0.00902132	nan
JUQ027_CGTTCTGCAGGTCTCG-1	-9555.08	6588.6	0.110161	2.01077e-06	E
JUQ069_TGTGTTTAGACTAGGC-1	5669.36	944.988	0.0529318	0.00721099	E
JUQ040_GTTCGGGCAGACACTT-1	-11025	-19803.5	1.17145	0.00249869	E
JUQ100_ACGGCCAAGACACGAC-1	-388.905	6571.1	0.0259731	4.34006e-09	E
JUQ061_TGGGAAGCACTCAGGC-1	-4224.7	-2691.12	7.51804e-05	0.00610024	NE
JUQ049_ATGCGATTCGTACCGG-1	-7895.04	-9478.51	1.12896	0.00597592	E
JUQ088_ATCCGAAGTTCAGTAC-1	1931.71	2636.5	0.0470871	0.00760894	NE
JUQ027_TCAGCTCGTGAAGGCT-1	2626.32	-1205.58	1.3326e-08	0.0101895	E
JUQ069_GGACAAGCAAGCTGAG-1	7141.66	80.6286	0.0294727	0.0112602	E
JUQ088_TTCTACAAGTTCGCAT-1	1290.27	5692.71	7.2731e-09	0.000828546	NE
JUQ100_CTGATCCGTTTGACTG-1	-9723.23	-13472.9	0.625228	0.00212205	E
JUQ102_CTCGGGAAGGCAAAGA-1	-1498.02	-90.8392	0.395917	0.00318505	E
JUQ024_AACTCTTCATTACGAC-1	2846.06	365.327	3.84925e-08	0.00637884	nan
JUQ024_CAGCATAAGTTATCGC-1	2240.72	3127.66	2.09745e-08	0.00516519	nan
JUQ027_TAAACCGTCGACAGCC-1	-49.5539	-1741.61	2.0877e-07	0.00734056	E
JUQ042_AATCCAGCATTCCTCG-1	-2081.6	6401.47	0.0992361	6.58445e-06	NE
JUQ040_AACCATGCATCAGTCA-1	-2882.79	-6401.48	0.471618	0.00571404	E
JUQ121_AACTCAGTCATAAAGG-1	4256.43	4074.92	5.14078e-09	0.00642402	NE
JUQ033_TATGCCCTCGAGAACG-1	903.907	-2729.52	0.129211	0.0102128	E
JUQ102_GTCACGGAGGAGTTGC-1	4338.91	891.044	0.0602909	0.00556925	E
JUQ121_GACCAATAGTCTTGCA-1	-3601.15	6742.83	3.98732e-09	1.84769e-08	NE
JUQ091_GTCGGGTGTCGTCTTC-1	-8974.08	673.794	0.291646	0.00343274	NE
JUQ030_AGGGATGCACGTAAGG-1	-8798.31	1017.75	0.502519	0.00131822	E
JUQ031_TGCTGCTTCTGGCGAC-1	1858.25	-2314.74	0.072662	0.00839584	E
JUQ100_TGCCCTATCATGCATG-1	294.236	3561.5	0.000916227	0.0026107	E
JUQ057_CGGTTAACAGGGTATG-1	800.873	-3650.35	0.2789	0.0127386	E
JUQ100_TGCCCATCATATGCTG-1	4220.31	-2751.86	1.76314e-08	0.00780356	E
JUQ069_TGACAACCACGCGAAA-1	870.049	5282.19	0.108562	2.7474e-08	E
JUQ060_TGACTAGCAAGGACAC-1	-5940.19	-4980.13	0.564961	0.00362584	E
JUQ070_GTAACTGAGTGTCCAT-1	-9317.24	-10404.5	1.05228	0.00653405	E
JUQ061_GACACGCCAAATCCGT-1	-4890.31	-1499.07	0.375872	0.00215374	NE
JUQ073_GCTCTGTTCACCAGGC-1	-3870.87	2478.75	0.375857	2.00351e-07	NE
JUQ057_TGCTACCAGTCCGTAT-1	4690.72	1263.19	2.317e-08	0.009959	E
JUQ027_GACCTGGTCGATGAGG-1	-8590.13	-10863	1.15965	0.00356828	E
JUQ067_TCGCGTTGTCGCGAAA-1	-3817.49	-8872.83	0.659273	0.00820587	nan
JUQ056_TAGTGGTCACGTGAGA-1	2826.88	-656.958	0.368095	0.00690756	E
JUQ027_CGATCGGCATCGATGT-1	-7572.96	7733.24	0.436414	0.00312719	E
JUQ027_TGGTTCCAGCTGATAA-1	-9889.15	7087.71	1.34324e-05	1.71448e-08	E
JUQ061_CTCGGGATCGCCATAA-1	-495.623	-3943.14	0.00366242	0.00467534	NE
JUQ119_CTTAACTAGATAGGAG-1	2078.04	4195.5	7.49451e-09	0.00450548	NE
JUQ102_GTGCGGTCAAGTAATG-1	194.811	2958.48	1.58968e-07	0.00520682	E
JUQ105_CTGCCTAGTCCATGAT-1	1124.91	-1493.2	0.11768	0.00719071	NE
JUQ040_GCATGCGCAAGTACCT-1	-10232.6	-18894	0.711905	0.00729393	E
JUQ067_TGAGCCGGTAGTAGTA-1	-5794.65	-12005.1	0.934496	0.00916392	nan
JUQ060_CGAGCCATCGAGAGCA-1	-5937.7	-7898.84	0.455641	0.0168748	E
JUQ119_CTCTACGGTTCGTGAT-1	768.782	3440.95	0.0634147	5.20291e-06	NE
JUQ069_AGTAGTCTCTGGCGTG-1	12756.9	3715.54	1.57458e-09	0.00238541	E
JUQ067_CCCAATCTCCGTAGTA-1	-2376.09	-7232.56	0.392498	0.00298851	nan
JUQ027_GCGCAACGTTAAGTAG-1	-10597.1	-19595.8	0.726853	0.00267073	E
JUQ062_AACTCCCAGGGAAACA-1	73.4245	-3445.22	0.481304	0.0127797	E
JUQ026_ATCATCTCATGGGAAC-1	-8398.27	2901.95	0.1275	2.21971e-09	E
JUQ102_CCCAGTTCAGCGTAAG-1	3836.19	2541.38	4.89229e-09	0.00788083	E
JUQ066_ACACCGGCACATTCGA-1	7753.57	3588.3	3.9469e-08	0.00665254	E
JUQ067_TTTGGTTCAGGGTATG-1	-1380.7	-4461.89	0.120815	0.00393354	nan
JUQ067_ACCAGTACAATGCCAT-1	249.935	7057.82	5.16311e-07	0.000253733	nan
JUQ053_ACTTGTTTCGAGGTAG-1	-1458.77	637.518	0.0496396	9.03777e-05	E
JUQ058_CAACTAGTCTGTTGAG-1	-1458.38	1286.65	0.190987	0.00206947	NE
JUQ033_CGAGCACAGAAGCCCA-1	-5068.46	4092.98	0.170957	9.98055e-07	E
JUQ031_GTACTTTAGCGATGAC-1	3227	-1244.89	0.171945	0.00773317	E
JUQ102_TCGCGAGGTTCCCGAG-1	3999.05	-3223.94	4.24665e-07	0.0122103	E
JUQ101_CACCACTAGACAATAC-1	4090.18	1977.55	2.75026e-08	0.00490812	E
JUQ024_CACAAACTCCAAACTG-1	-3290.07	7350.03	2.26817e-09	1.95864e-09	nan
JUQ069_GACCAATGTTACTGAC-1	14741.7	2842.96	1.02208e-08	2.46444e-09	E
JUQ066_CTACGTCTCATTGCCC-1	6686.12	1575.48	0.0835151	0.00747971	E
JUQ057_AGGGAGTTCTTGTATC-1	-3257.7	5757.85	2.89641e-08	0.00207267	E
JUQ088_CAGATCATCCCTTGCA-1	89.2911	803.324	9.36855e-07	2.13881e-05	NE
JUQ101_GTGCGGTTCTCGCATC-1	3397.82	-1166.54	0.0904177	0.0119738	E
JUQ089_ATCATGGCAATGGAGC-1	18.4752	-5376.86	0.286026	0.00739072	NE
JUQ071_GTAACGTCAGTATCTG-1	-347.805	7082.19	1.24664e-06	0.00337105	nan
JUQ069_TGAGCCGAGATACACA-1	13818.9	3557.63	2.07633e-05	0.000604607	E
JUQ066_TCAATCTCACCACCAG-1	14581	2164.9	6.96703e-09	0.00192226	E
JUQ070_CCTTCCCCAAACGCGA-1	-6449.02	7089.04	0.00606628	0.00473778	E
JUQ057_CAGAGAGTCACGGTTA-1	-2962.35	5762.92	0.00177026	2.21539e-09	E
JUQ069_AGCTTGATCTGAGGGA-1	15373.4	2859.75	7.27479e-09	7.41587e-06	E
JUQ040_ACGCCAGTCTGTCCGT-1	-2351.62	-6798.87	0.543217	0.00436254	E
JUQ063_CGCCAAGGTACCGTTA-1	4618.98	-32.6476	5.39053e-09	0.00969876	NE
JUQ101_CGCGTTTGTCCGAAGA-1	3121.77	-1553.74	3.07919e-08	0.00259497	E
JUQ070_CGGACGTGTCCGAAGA-1	-4581.8	3417.94	0.352841	0.00699109	E
JUQ057_GCAGCCAAGCATCATC-1	5948.66	763.297	0.114054	0.00833133	E
JUQ066_TTGAACGCAAGGTTTC-1	9063.49	3541.42	0.130776	1.67473e-05	E
JUQ046_AGCAGCCCAAGTACCT-1	-2910.76	4196.97	0.00283998	7.64242e-08	E
JUQ040_TTAACTCTCAGTTAGC-1	-4769.54	-7213.17	0.736393	0.00406472	E
JUQ067_CAGCGACAGAGTGAGA-1	-6087.65	-10754.3	0.75158	0.0067958	nan
JUQ030_GTCCTCAGTTTGTTTC-1	3192.99	1271.28	1.32857e-08	0.00556835	E
JUQ066_CAAGTTGCATCGGTTA-1	7003.5	837.983	8.28641e-09	0.00998146	E
JUQ102_CATGACAGTTCGGCAC-1	-8162.6	-8791.9	0.951213	0.0137091	E
JUQ030_CGAGAAGAGCGCCTTG-1	-6168.7	-6423.85	0.834541	0.00531522	E
JUQ112_ACCTTTACAGACGCTC-1	3540.91	1819.85	7.24916e-09	0.00271391	NE
JUQ035_CAGAGAGAGGAGTTGC-1	1569.61	696.405	3.88891e-07	0.00908097	NE
JUQ035_CGTTCTGGTAGCACGA-1	2465.22	124.126	1.4192e-08	0.0100415	NE
JUQ101_GGGCACTCATGCGCAC-1	3498.99	2900.02	1.58477e-08	0.00676633	E
JUQ101_TGCGGGTTCTGGTGTA-1	-5727.41	3522.48	0.230096	1.2151e-05	E
JUQ111_CGGACTGCAGACGCAA-1	4664.55	3650.73	8.90735e-08	2.75439e-06	NE
JUQ101_TATCTCAGTAGCTTGT-1	3039.92	3110.72	0.0205809	0.00226051	E
JUQ057_CGTGTCTAGTCATCCA-1	-1876.63	5735.84	0.0454142	1.39448e-08	E
JUQ030_TCTGGAAGTAAGTTCC-1	-5890.99	-9533.02	0.830945	0.00857724	E
JUQ061_AACCATGCAGTCAGAG-1	-3842.05	-693.21	0.152626	1.43922e-05	NE
JUQ040_CGTTGGGGTTCAACCA-1	-1389.14	-1173.36	0.0846226	0.00206967	E
JUQ069_CACAGGCGTCAATACC-1	15155.1	2334.2	6.64161e-09	3.37512e-08	E
JUQ062_CGGAGCTCACCCTATC-1	-5119.39	-5503.1	0.595404	0.00782406	E
JUQ066_TGAGGGATCACCACCT-1	2602.9	6228.6	0.340741	0.00335793	E
JUQ066_TCGCGTTTCGGATGTT-1	13669.7	2415.33	3.07922e-08	1.28821e-06	E
JUQ052_TGTGTTTTCCCTTGTG-1	-631.674	5530.65	0.0748179	5.47754e-05	E
JUQ033_TTTACTGCACCTCGTT-1	-7494.62	-9400.61	1.07913	0.00679345	E
JUQ069_TACCTTAAGGCTACGA-1	5179.49	-3561.61	0.103651	0.00810056	E
JUQ039_TCTTTCCTCTCTGCTG-1	2773.78	-2126.91	0.164399	0.0104028	NE
JUQ050_GTAACGTAGGGTTCCC-1	1041.65	-2392.99	3.11169e-08	0.00165328	NE
JUQ046_TCAACGAGTGCTGTAT-1	-7389.2	-11080.6	0.950433	5.19333e-05	E
JUQ056_CGTTAGAAGAGCCTAG-1	-2119.1	6144.64	0.145425	5.19073e-06	E
JUQ057_TCACGAAAGTAACCCT-1	4673	-2624.64	2.04479e-08	0.0120991	E
JUQ024_CCTACACTCAACACAC-1	2442.77	-36.5172	7.05221e-08	0.0089674	nan
JUQ070_AGATCTGTCGTGACAT-1	4263.21	-735.017	8.93615e-09	0.00252893	E
JUQ040_CGCGTTTGTCTAGCCG-1	-7430.99	-4002.19	0.584134	0.00122635	E
JUQ027_GAAACTCTCGAATGGG-1	-110.572	-3026.67	0.150863	0.00405231	E
JUQ094_CCTACACAGAAGGCCT-1	35.167	8740.62	3.7994e-06	0.00305496	NE
JUQ101_CGGACACCACATCCAA-1	4230.17	-2206.64	7.8733e-09	0.012652	E
JUQ088_ACGCCGAAGCCTTGAT-1	-8873.8	-379.202	0.204126	0.00153539	NE
JUQ061_CAGCCGAGTCGAATCT-1	-2130.31	-4000.42	0.207203	0.00198886	NE
JUQ102_ATTTCTGAGCTGATAA-1	-4195.07	980.109	0.152283	0.00530871	E
JUQ097_TCTTCGGTCAACACTG-1	-5115.6	6783.36	0.0201292	2.81792e-05	NE
JUQ088_CTCGTCAGTGTAAGTA-1	-5097.12	7999.86	5.46597e-09	5.03224e-09	NE
JUQ066_GGCTGGTTCGGGAGTA-1	8165.57	46.6927	5.94791e-09	0.0100933	E
JUQ067_AACACGTTCAGCGACC-1	-5819.53	-11529.8	0.837739	0.0106692	nan
JUQ040_TGTTCCGAGGTGTGGT-1	-5435.88	-9704.8	0.597462	0.00205876	E
JUQ033_TCAACGACACGCGAAA-1	-7853	-9873.68	1.18953	0.00545688	E
JUQ067_GACTGCGTCCAAGTAC-1	-6262.5	-10329.4	1.07122	0.000613381	nan
JUQ044_GACAGAGAGAGTGACC-1	1673.9	5963.08	2.40846e-09	0.00413074	NE
JUQ102_ATTGGTGCAGTAACGG-1	-11856.9	-19839.9	1.21547	0.00768198	E
JUQ067_CCCAGTTCACTGTGTA-1	-8216.78	-10290.4	1.00111	0.002236	nan
JUQ066_AAACGGGCATCAGTAC-1	8110.03	-866.283	8.00836e-08	0.00444727	E
JUQ093_GTAACTGAGATAGCAT-1	1552.44	3441.74	2.44076e-09	0.00462738	NE
JUQ067_ATCATGGTCATGTCTT-1	4806.2	1265.2	0.222198	0.00967224	nan
JUQ030_AGTGTCAGTGATAAGT-1	-8612.63	6747.58	1.23749e-08	8.90285e-09	E
JUQ067_GCTCTGTTCAGTTTGG-1	-2259.78	-7140.43	0.698539	0.00565859	nan
JUQ069_CAACCAAAGATCGATA-1	1719.77	6006.84	0.210522	5.00755e-05	E
JUQ091_TGAGCATTCGGCGCTA-1	-4110.56	7698.44	0.0368771	3.49373e-08	NE
JUQ102_CTTAGGAAGCTACCTA-1	64.6178	6237.69	2.61665e-08	0.00494602	E
JUQ058_AGGTCATGTTATCGGT-1	333.958	6679.21	0.255791	0.00673321	NE
JUQ092_CTCTAATGTCATATGC-1	3411.63	5767.35	0.000740398	0.00146165	NE
JUQ070_GGGCATCGTAGCTCCG-1	1486.39	7.37048	0.000112658	0.00696638	E
JUQ052_TGGGCGTCAACTGGCC-1	5210.95	-808.665	2.84296e-06	0.00201524	E
JUQ118_CTGGTCTGTCTGCGGT-1	-3725.82	3824.59	0.378022	0.000792426	NE
JUQ061_ACAGCTACACGACTCG-1	-1229.25	-5391.31	0.33159	1.93113e-05	NE
JUQ106_AACTCAGGTCCCTTGT-1	-2547.42	5661.18	2.26327e-07	4.63651e-05	NE
JUQ027_GTCACGGTCAACGGGA-1	-7803.47	7827.23	0.0137041	0.000555787	E
JUQ070_AGATTGCGTAAACGCG-1	-7463.25	-8780.27	0.854851	0.00573029	E
JUQ069_TCCCGATCAGACTCGC-1	5232.38	-4570.4	0.253302	0.0106268	E
JUQ053_CGAGCACTCATGTAGC-1	-1360.85	-5768.4	0.568677	0.00636815	E
JUQ069_GTTACAGAGAAACCAT-1	5228.03	-4490.97	0.396423	0.0123494	E
JUQ069_TTCTACATCTTCCTTC-1	13057.3	3483.54	7.93525e-09	0.00162472	E
JUQ066_GTAACTGGTTTGACTG-1	14572	2849.16	4.93758e-09	9.99436e-09	E
JUQ040_AGATCTGAGGAGCGTT-1	-11140.5	-19339.4	1.23205	0.00390222	E
JUQ056_TGCGGGTCAAACGTGG-1	3353	976.259	4.91747e-09	0.0120749	E
JUQ102_CACAGTACACGCCAGT-1	5533.67	-3805.51	0.140385	0.0186434	E
JUQ067_CACCAGGCAAGCCGCT-1	-6698.47	-6895.92	0.809991	0.0011472	nan
JUQ031_GTGTTAGAGGCCATAG-1	-7514.8	-1429.32	0.27259	2.49093e-07	E
JUQ102_CATGACAGTCATATGC-1	-3323.95	2473.58	0.247373	0.0068903	E
JUQ088_ACGTCAAAGATCTGCT-1	-6580.91	7145.72	6.79865e-09	0.00110202	NE
JUQ101_TGCCCATGTAAAGTCA-1	90.2044	-6865.23	0.262315	0.00367682	E
JUQ066_AGCGTCGAGCTTATCG-1	7343.95	377.138	6.20144e-09	0.00325149	E
JUQ096_ACGGGCTCACTTGGAT-1	8670.29	4424.48	6.58895e-09	0.000957279	NE
JUQ052_TACGGTATCGGCCGAT-1	2377.22	2231.85	1.88492e-09	0.000396676	E
JUQ107_TTGAACGCAAACCTAC-1	-1795.06	9218.42	0.00224445	0.00294675	NE
JUQ102_GACGGCTCAGACGCCT-1	-926.073	-5344.36	0.266364	1.0669e-05	E
JUQ027_CGCGGTAGTAGCACGA-1	-6577.24	7186.41	1.4983e-08	0.00194624	E
JUQ053_CGAGCACTCTAACTGG-1	747.526	-1019.65	2.45889e-08	0.00346522	E
JUQ025_CGGCTAGCATTAACCG-1	4838.08	-494.854	1.49965e-08	0.00937707	nan
JUQ062_TCAACGACAAGTTCTG-1	-6693.95	-7501.72	0.592006	0.0091587	E
JUQ070_CGTAGGCCATGCATGT-1	2967.94	-2832.51	0.0963477	0.00523782	E
JUQ066_TACGGGCAGTTAAGTG-1	7451.35	-1378.48	0.316063	0.0116967	E
JUQ119_TTTACTGTCTCGATGA-1	2456.15	3508.15	0.000110643	4.2578e-09	NE
JUQ060_AGGGAGTTCCAGGGCT-1	961.513	5479.95	2.68259e-09	0.0040127	E
JUQ024_CTCTACGTCCGTTGTC-1	1335.99	859.724	1.49659e-07	0.0067301	nan
JUQ088_GACGCGTAGTGTACCT-1	2300.11	4888.28	3.51376e-06	2.45694e-06	NE
JUQ070_CCACTACCATATGAGA-1	-6107.63	6843.49	0.0901395	0.00992616	E
JUQ067_GTCGGGTCACAACGTT-1	-1767.94	-7085.09	0.702162	0.0101429	nan
JUQ042_GTAGTCAAGTGTGAAT-1	-2397.08	8116.57	1.71142e-08	0.00475084	NE
JUQ101_GCATGTAGTTAAGACA-1	2712.46	2808.44	1.7701e-08	0.00342724	E
JUQ041_AAAGATGCATTCTTAC-1	3048.86	-2765.06	0.0122217	0.011758	NE
JUQ086_AAGCCGCGTATTCTCT-1	2753.1	405.135	4.07408e-08	0.00745047	NE
JUQ030_TATTACCAGGGTCTCC-1	1942.67	2187.22	3.72397e-08	0.00500427	E
JUQ088_TCTTCGGGTAGCGTCC-1	-2293.71	6669.04	0.0978579	0.00304387	NE
JUQ042_TCACGAAGTTGTGGCC-1	-3121.21	6852.7	2.60432e-08	0.00517222	NE
JUQ040_GGACAAGAGTACCGGA-1	-4757.8	-10453.8	1.02231	0.0076699	E
JUQ024_AGCTCCTGTCAGTGGA-1	-7074.35	6825.18	0.103048	6.69053e-10	nan
JUQ025_GGAACTTAGCTAGGCA-1	-9309.99	3149.82	0.424148	0.00685691	nan
JUQ041_GATCGATAGCGAGAAA-1	565.123	-2309.47	0.401961	0.00668274	NE
JUQ095_AATCCAGGTCAGCTAT-1	-945.13	9373.86	0.00427621	0.00369833	NE
JUQ092_CATGACACATGGTAGG-1	3157.73	-1740.97	0.0451014	0.00877482	NE
JUQ026_TGGTTCCCACTTAACG-1	-3828.91	1719.08	5.44561e-09	2.93045e-06	E
JUQ060_CAGAGAGGTCATCCCT-1	846.866	-2859.98	0.243504	0.00385529	E
JUQ036_GCTGCTTCAATGGAAT-1	-3958.42	-5019.69	0.50788	0.00458649	E
JUQ069_TACTTGTGTAGAGCTG-1	6643.91	-1553.63	1.29705e-06	0.0123667	E
JUQ096_TCCACACTCTGCAAGT-1	335.125	9445.15	0.243534	0.0040588	NE
JUQ071_GGGACCTAGGTGCACA-1	-2414.22	8341.01	5.10805e-08	0.00103769	nan
JUQ038_CCGTACTAGCAGGTCA-1	-8586.16	-9125.43	0.955567	0.000119198	E
JUQ057_TCTGGAAAGAATGTTG-1	-6161.32	7382.7	0.059952	0.0014998	E
JUQ102_CTCGAGGAGGCAAAGA-1	5281.89	-558.694	3.47424e-08	0.0137564	E
JUQ105_CCGTGGATCCTTTACA-1	-2472.07	8959.02	1.55392e-07	6.15426e-06	NE
JUQ047_CACACCTCAGCTATTG-1	3795.62	2138.78	0.0651999	0.00346728	NE
JUQ053_GGATTACGTCAGATAA-1	-6283.98	4551.59	0.0687121	0.000355109	E
JUQ106_TTCGGTCTCGTGGGAA-1	2426.82	3899.98	2.18683e-08	0.0010828	NE
JUQ027_GTGAAGGCAGCCAATT-1	2717.74	-681.806	5.10862e-09	0.00638248	E
JUQ096_GACGCGTAGTTGAGTA-1	6403.08	2946.54	0.216357	0.00313151	NE
JUQ067_TCGGGACTCTGTTGAG-1	-4811.4	-9101.14	0.895566	0.0102318	nan
JUQ088_CAAGAAAAGGCTCAGA-1	1998.65	527.253	1.06733e-06	0.00291482	NE
JUQ088_GCAATCATCAACTCTT-1	854.946	3575.01	0.169806	0.00560689	NE
JUQ108_CCCTCCTTCCAAACAC-1	2944.16	2987.42	2.1402e-08	1.00282e-07	NE
JUQ067_TCATTTGAGAAGAAGC-1	764.423	-4725.01	0.401061	0.00877618	nan
JUQ106_CTAGTGACAGCTGTAT-1	436.712	4768.08	4.85441e-09	0.00120783	NE
JUQ067_GGGACCTTCCGAAGAG-1	-4626.95	-11952.6	0.365839	0.00715132	nan
JUQ069_TTGAACGTCGGCTACG-1	14932.8	3189.15	4.83299e-09	2.65163e-05	E
JUQ094_ACACCAAGTCCTCTTG-1	1309.08	8817.61	6.81451e-09	1.36797e-05	NE
JUQ039_GGGATGAAGGAGTACC-1	3345.14	-2083.7	0.00116003	0.00710101	NE
JUQ100_GACACGCCACATTAGC-1	4085.14	-1562.88	0.163657	0.0117827	E
JUQ057_CTGCTGTAGTTGTCGT-1	-2981.76	3474.18	0.243903	0.00317811	E
JUQ053_GTGCAGCAGGTAAACT-1	2490.1	-1609.5	5.35996e-08	0.00851467	E
JUQ095_CATCCACGTTGGTTTG-1	-4349.81	5796.87	6.89398e-09	1.95731e-06	NE
JUQ036_CTGTTTATCCACGAAT-1	-7036.12	-7396.88	0.663599	0.00441446	E
JUQ067_CGATGGCTCTTGAGAC-1	-4289.93	-9574.74	0.747726	0.00702057	nan
JUQ091_CATGCCTGTAGCGTGA-1	-7742.24	6232.15	0.139178	0.00646403	NE
JUQ039_TGTTCCGTCTGTTGAG-1	2637.23	-3564.22	0.183595	0.00404569	NE
JUQ101_TTCTCCTGTACAGACG-1	3965.54	-3541.4	0.075295	0.00868666	E
JUQ100_TAGTGGTCACGGCGTT-1	4628.96	-269.956	0.264348	0.00724831	E
JUQ024_AAGGTTCGTCAAAGAT-1	1418.33	-1363.4	1.03852e-05	0.0052964	nan
JUQ044_TATCTCAAGTGAAGTT-1	2654.01	-523.957	0.204737	0.00817142	NE
JUQ102_CAACCAAAGCGGCTTC-1	-1854.14	-2159.32	0.396895	0.00570759	E
JUQ105_AGCGTATGTTAGATGA-1	-3937.62	-2722.05	0.270078	0.00115344	NE
JUQ033_CACCTTGCAGTCAGAG-1	2701.81	1961.76	7.7303e-09	0.00527466	E
JUQ119_TGAGAGGAGTGGTAGC-1	-1628.19	6193.98	7.90758e-09	1.50658e-08	NE
JUQ036_GACTAACCACGGCGTT-1	2852.93	-575.35	4.83195e-07	0.0119726	E
JUQ107_GACTAACCACCAGGCT-1	5031.84	655.968	1.49111e-08	0.0207587	NE
JUQ040_CTCACACCACGTCAGC-1	472.363	-3735.33	0.52631	0.00824405	E
JUQ091_ACCTTTAGTAAGCACG-1	-431.636	-4892.76	0.212913	0.00927802	NE
JUQ066_TGAGAGGGTCTGATTG-1	5023.5	-3525.09	0.0303212	0.0071717	E
JUQ049_CAGTAACAGGATGGTC-1	63.7935	-4705.05	0.283555	0.0070402	E
JUQ025_GGACATTCAAGACGTG-1	-1664.4	7684.11	6.07024e-08	0.00366732	nan
JUQ066_TTTGTCAAGCGTCAAG-1	7774.74	-362.417	1.51314e-08	0.00516468	E
JUQ056_CAGCTAAAGAGCTTCT-1	-425.352	4872.92	0.000141615	0.00480467	E
JUQ070_GATTCAGTCCACGTTC-1	3854.51	1940.9	2.25084e-07	0.00920313	E
JUQ046_GACTACACATGGTAGG-1	1013.22	2507.16	0.0785205	1.25992e-08	E
JUQ057_ACACTGAGTCTGCCAG-1	-148.499	-4256.17	0.305841	0.00835657	E
JUQ053_GAAGCAGAGTACGTAA-1	-6589.24	7385.25	0.306294	2.62574e-05	E
JUQ052_TCTGAGAGTTTAGGAA-1	1582.01	3745.05	0.142995	0.00546895	E
JUQ031_CCGGTAGTCAATACCG-1	-8003.54	3961.78	9.43666e-08	3.30635e-05	E
JUQ124_GCATGATGTCGCGTGT-1	-4554.12	7226.29	0.221859	0.00714814	NE
JUQ031_ATTACTCGTGAGGGAG-1	-8867.65	1494.95	0.278634	0.00412976	E
JUQ067_CTGCCTATCGAACTGT-1	-4098.49	-7475.13	0.685546	0.00472464	nan
JUQ112_ATCTGCCCACCTGGTG-1	-4041.15	8137.45	0.135439	1.38943e-08	NE
JUQ050_TTATGCTAGAGTGACC-1	1219.87	-1998.7	2.45996e-08	0.00769122	NE
JUQ108_GGGATGATCTTGAGAC-1	48.1848	7067.9	9.99239e-09	1.51978e-08	NE
JUQ069_TGGGAAGTCATGTAGC-1	3332.72	-6084.18	0.62687	0.0089401	E
JUQ069_GCATGATGTACCGTTA-1	4710.87	-4613.85	0.185426	0.0133091	E
JUQ024_CGCCAAGCATATACGC-1	2477.83	1959.57	2.64462e-08	0.00638639	nan
JUQ097_CAGCAGCGTCTGCCAG-1	-6060.97	4115.1	0.183537	1.56974e-08	NE
JUQ096_CTCGAAAGTACAGACG-1	2780.42	4190.13	0.015118	1.04894e-05	NE
JUQ102_GCCAAATGTAGCTTGT-1	4384.05	-2205.36	3.30256e-07	0.0110194	E
JUQ056_CCTATTATCACTCCTG-1	-4.10161	1480.61	0.173612	0.00498135	E
JUQ067_CAGCAGCAGGCCCTTG-1	-6156.09	-10070.8	0.868415	0.0110952	nan
JUQ101_CTCGGAGGTACACCGC-1	-4854.21	890.38	0.32564	6.91151e-09	E
JUQ107_CATATGGCAAGGTTCT-1	4200.11	-521.775	8.08737e-09	0.0151702	NE
JUQ073_AGTAGTCCATTACCTT-1	-3197.75	-6674.46	0.584959	0.00673158	NE
JUQ036_CGCGGTACACACTGCG-1	-8472.53	-11371.8	1.26586	0.00592643	E
JUQ046_TGCTACCCAGCCTGTG-1	-6971.35	-10626.6	0.910056	0.00838363	E
JUQ067_TAGAGCTCACTTAACG-1	-6080.9	-10009.2	0.919412	0.0050662	nan
JUQ027_GCTGCGAAGCGTTTAC-1	-7716.68	-9562.13	1.0915	0.00795486	E
JUQ066_CAGATCATCCTGCCAT-1	3511.66	1898.44	0.273203	2.89365e-06	E
JUQ027_AGCTTGAAGGTAAACT-1	-8856.42	-9149	0.970389	0.00511339	E
JUQ032_CTTTGCGAGTGTTTGC-1	-2808.2	6471.36	0.0218389	1.95117e-08	NE
JUQ053_AAGACCTGTTTAGGAA-1	-5763.64	1483.65	0.406388	5.4632e-06	E
JUQ102_GATGAGGCAAAGGTGC-1	1588.94	-5012.79	0.246203	0.0108224	E
JUQ059_CTCTAATTCTTGTATC-1	-4939.47	-9445.69	0.895889	0.0080976	NE
JUQ067_CACCAGGAGTGTCTCA-1	2672.56	-3076.29	5.55093e-08	0.0100446	nan
JUQ069_CGGAGCTCACGTCTCT-1	4907.22	5580.6	0.0226701	5.14448e-07	E
JUQ047_CAGCTGGTCAGAGGTG-1	-1719.57	5037.99	0.285711	0.00564224	NE
JUQ108_AACCGCGAGCGATTCT-1	1588.11	6319.19	1.08613e-08	0.00292502	NE
JUQ095_GCGCAACCATGTTGAC-1	-4320.46	6804.93	0.167897	6.10346e-07	NE
JUQ095_CTCGTCAAGCCCGAAA-1	103.332	2850.62	5.85018e-08	0.00118205	NE
JUQ096_AGAATAGCAAGGTTTC-1	7332.03	-1949.79	8.19411e-09	0.0149975	NE
JUQ066_CGAACATTCACTCCTG-1	14530.4	1866.71	1.62417e-05	2.23219e-08	E
JUQ030_TGACGGCTCTAACCGA-1	-4831.25	2659.51	0.270925	2.2485e-05	E
JUQ057_GGGATGAAGTGTTAGA-1	2532.12	-1096.11	0.136363	0.0108609	E
JUQ024_GACCAATTCTGATTCT-1	3671.01	6759.44	4.18104e-09	0.000117686	nan
JUQ031_TACTCATAGCACCGCT-1	2600.03	-1071.02	0.160512	0.00945817	E
JUQ060_CGATGTAAGGGAAACA-1	-1350.04	9533.9	0.187557	0.0020264	E
JUQ036_GGACGTCGTTGTACAC-1	365.682	-2339.24	0.000384896	0.00649363	E
JUQ043_ATTGGACAGCTAGTGG-1	6796.41	5003.51	4.62826e-09	3.3727e-05	NE
JUQ102_GGATGTTGTGACCAAG-1	-9261.89	-10691.6	1.02656	0.00429239	E
JUQ106_CTACGTCAGCTTTGGT-1	-2322.14	7906.02	8.99108e-09	1.35369e-06	NE
JUQ061_AACTCAGGTCTAACGT-1	-1633.01	-770.558	0.137213	0.00507679	NE
JUQ030_CATGGCGGTAATCACC-1	614.123	-2280.35	0.181398	0.00298165	E
JUQ100_AGCATACGTGACGCCT-1	-10637.5	-19361.6	0.719451	0.00181336	E
JUQ067_ATCCACCGTCGGCATC-1	658	11.991	0.0905544	2.4321e-05	nan
JUQ068_TGATTTCCAGATGAGC-1	-9004.94	-9454.81	1.19222	2.5223e-05	E
JUQ071_CGAGCACCAGGCTCAC-1	-3225.2	7769.35	8.46667e-08	0.00617666	nan
JUQ066_CATCGGGTCCCGGATG-1	13809.5	1816.16	3.9009e-09	2.27248e-09	E
JUQ091_GGGAGATGTTACGACT-1	4094.51	6112.58	7.72357e-09	0.00348788	NE
JUQ101_TTTGCGCAGAATGTTG-1	4811.1	4857.88	4.98428e-09	0.00388521	E
JUQ044_AGGGAGTTCGGTGTCG-1	-1968.58	7568.18	3.45912e-09	0.000942838	NE
JUQ031_CACACCTGTAGTGAAT-1	-3743.39	-365.416	0.308176	0.00617297	E
JUQ107_TCATTACTCGAATGCT-1	6479.11	2729.94	3.64564e-07	0.00530058	NE
JUQ111_GACTACACATTAGCCA-1	2591.68	948.401	0.000224821	0.00547868	NE
JUQ038_TTCGAAGTCGTAGATC-1	-11306.6	-21253	0.476469	2.43009e-09	E
JUQ121_CACTCCAAGAGTACCG-1	2899.99	-2874.52	0.0769556	0.00307105	NE
JUQ041_TTTGCGCCACATTAGC-1	669.837	-4529.56	0.184636	0.00992941	NE
JUQ111_GATGCTATCGTCTGAA-1	3066.53	4094.42	1.10797e-07	0.00544143	NE
JUQ026_TGGCCAGCAGCGATCC-1	-1442.91	1422.41	0.145747	0.000737531	E
JUQ067_GGCGTGTAGAGTTGGC-1	-4116.78	-9736.65	0.78846	8.23513e-05	nan
JUQ049_AACTCCCGTTATTCTC-1	-9938.74	-14897.6	1.31746	0.00714631	E
JUQ083_TAGGCATCATAGGATA-1	6130.69	-2258.38	0.0328415	0.00561958	NE
JUQ031_AAAGTAGGTTGGTTTG-1	-9816.81	6484.92	8.24276e-09	3.25166e-09	E
JUQ111_CCATGTCCAAGCGCTC-1	-8024.66	-15666.9	0.400314	0.00139624	NE
JUQ031_CACACCTAGTTCGCGC-1	-3565.34	3745.6	0.199123	2.476e-06	E
JUQ039_CTCGGAGCATAAGACA-1	2644.96	-1511.2	0.104515	0.00712762	NE
JUQ036_GTACTTTCAGGGTATG-1	-8891.84	-11057.8	0.939161	0.00355524	E
JUQ102_ATCATGGAGGTGTTAA-1	2277.52	-1946.93	0.101835	0.00934558	E
JUQ070_CGACTTCGTCAATACC-1	-9616.58	-17616.7	0.566394	0.00313913	E
JUQ066_GTTACAGTCAAAGTAG-1	9130.71	609.291	4.29594e-08	0.0101262	E
JUQ057_TTGGCAAGTCTAAACC-1	4729.93	1057.85	0.0364099	0.013989	E
JUQ036_AGCGTATAGAGCCTAG-1	-11502.2	-19259.5	1.35051	0.00866209	E
JUQ024_CGGAGTCAGCTTTGGT-1	3334.99	654.513	2.0644e-05	0.00130774	nan
JUQ060_TGACAACCAATCTGCA-1	1326.72	6874.82	9.55067e-07	0.00245622	E
JUQ101_AGTGTCACATGCATGT-1	1929.71	-5009.63	0.00201823	0.0096898	E
JUQ033_GGGATGAAGCTGAAAT-1	-357.207	-3704.58	0.00683614	0.00665438	E
JUQ056_TTTCCTCTCATCTGTT-1	3709.66	-1931.72	7.2306e-09	0.0112392	E
JUQ092_TGAAAGACAATGACCT-1	3618.74	3243.68	1.50613e-08	0.00822207	NE
JUQ091_TCCCGATCATAGTAAG-1	5024.95	4088.8	2.31959e-06	0.00957497	NE
JUQ027_TCGCGAGCACAGGAGT-1	-4070.83	753.022	0.621683	0.0044096	E
JUQ036_GAGGTGAGTGAGGCTA-1	644.475	-2443.26	0.0616905	0.00647375	E
JUQ027_CTCGAGGTCACATAGC-1	-6697.12	7190.76	9.63574e-09	0.00253497	E
JUQ102_GATCAGTCATCGTCGG-1	-11966	-20052	1.29094	0.00497009	E
JUQ057_GCCAAATAGCTAAGAT-1	-4684.53	-2368.33	0.461756	0.00427934	E
JUQ066_CATCGAATCTCCAGGG-1	8133.75	4864.25	0.0887811	3.91912e-09	E
JUQ039_CAAGTTGTCGTGGACC-1	3065.73	-2451.18	0.362609	0.00682433	NE
JUQ033_CCTAAAGTCCAGTATG-1	-7649.84	-8200.54	1.14395	0.00393175	E
JUQ024_GAATGAATCGTCGTTC-1	3449.84	-635.187	9.77756e-09	0.00711611	nan
JUQ056_CGGAGTCGTCTGGTCG-1	13.2066	4735.04	0.219273	0.0100202	E
JUQ057_AATCCAGTCAGTCCCT-1	-160.151	2778.78	0.00160983	0.00549851	E
JUQ109_CGACTTCCACACTGCG-1	1724.95	4828.51	2.00584e-08	2.29296e-05	NE
JUQ069_GAAACTCCAGTACACT-1	14058	3035.03	1.8137e-08	2.04056e-05	E
JUQ024_AAAGATGTCAACGCTA-1	-5668.43	6473.28	0.329269	5.25786e-09	nan
JUQ027_TACTTGTAGAACAACT-1	-7709.94	6131.22	0.183638	2.81979e-10	E
JUQ088_GAACATCGTAGGGTAC-1	2512.88	6624.79	0.00029058	3.17718e-09	NE
JUQ106_CCTTCGACATTAGGCT-1	1858.35	6692.46	1.15625e-08	0.000434872	NE
JUQ070_GCATGTAGTACATGTC-1	2280.89	7518.03	9.96802e-09	0.00491681	E
JUQ069_CCTTACGGTCCGAAGA-1	15460.9	2444.67	7.01311e-05	1.29014e-08	E
JUQ067_CTGGTCTAGACTGTAA-1	-4903.32	-11793.6	0.915433	0.0145321	nan
JUQ069_CTAGCCTTCCGTACAA-1	15496.9	2581.68	5.79274e-09	9.67773e-09	E
JUQ057_CGAGCCAAGGACGAAA-1	-8320.29	-7681.13	0.900709	0.00562102	E
JUQ111_CTACATTAGCGTTTAC-1	-1981.79	-1192.12	0.378985	0.00796909	NE
JUQ069_TCAATCTCAGTTTACG-1	5389.06	-3978.47	0.118258	0.0163111	E
JUQ027_CGGAGTCCACTTAAGC-1	-9658.23	6179.26	0.166176	3.53086e-08	E
JUQ024_CTGAAACCACAGTCGC-1	-8282.11	7022.86	9.90265e-07	2.08601e-08	nan
JUQ067_ACACCCTGTCCTCTTG-1	-5963.07	-11008	1.09659	0.012285	nan
JUQ069_ATTGGTGGTTAAGTAG-1	964.71	915.438	0.375384	0.00180757	E
JUQ063_TACACGATCATGTCCC-1	2092.27	7362.26	7.7883e-09	1.52161e-09	NE
JUQ040_GGTGCGTTCACTTCAT-1	-6880.34	-11333.6	0.629415	0.00651536	E
JUQ100_GTTAAGCAGTATCGAA-1	-10106.6	-14100.8	1.08543	5.42371e-05	E
JUQ120_CAGCTAATCGAATGCT-1	5192.69	-14.5381	1.24344e-07	0.0218825	NE
JUQ049_TCTTTCCGTTTGGGCC-1	-8645.69	-9323.73	0.92518	0.00936511	E
JUQ056_CCGGGATCACCAGGCT-1	673.199	1344.3	0.0652332	0.00678265	E
JUQ036_CTGATCCAGAATGTTG-1	-8587.95	-10497.1	1.20364	0.00579024	E
JUQ057_GCAATCACAACCGCCA-1	3073.6	-906.674	1.92783e-08	0.00609028	E
JUQ031_TAGCCGGGTTCGGCAC-1	-4733.11	342.918	0.157252	0.00287749	E
JUQ060_TGATTTCTCGCAAGCC-1	-708.037	7356.43	4.54167e-08	1.26488e-08	E
JUQ036_CCTCTGAGTCACTTCC-1	-8626.53	-11378.2	1.34802	0.00439411	E
JUQ102_AACTCTTCATGGTTGT-1	-10089.7	-12788.3	0.909603	0.00552973	E
JUQ036_CTTACCGAGCACAGGT-1	-8916.23	-11205.8	1.43244	0.00625591	E
JUQ066_GTCATTTTCTGTGCAA-1	13440.6	1600.96	0.0590636	0.00351234	E
JUQ057_CAACCTCTCTCACATT-1	-24.5293	6918.57	0.0571316	2.6196e-08	E
JUQ040_TCCACACGTATCACCA-1	-9266.31	-12492.5	1.08673	0.00360747	E
JUQ091_TTTATGCAGCTAAACA-1	-1259.2	10208.8	0.271961	3.19821e-05	NE
JUQ070_GTATCTTAGGGTTCCC-1	-7503.59	-5789.01	0.587059	0.00256741	E
JUQ060_TAGGCATAGGTGCACA-1	4209.31	4766.26	1.18154e-08	0.00411177	E
JUQ069_TGCTGCTTCACTGGGC-1	7136.24	-3220.42	0.0016761	0.0163732	E
JUQ024_CCTCTGAAGCTATGCT-1	-6925.3	4573.75	0.127687	2.60692e-05	nan
JUQ067_TGAAAGATCATGTCTT-1	-4778.44	-9651.03	0.968674	0.00473601	nan
JUQ031_ATCGAGTCACACTGCG-1	-9568.66	3276.28	0.450183	0.00181622	E
JUQ106_CAGCAGCAGTTAGGTA-1	3804.66	-2379.58	0.0965624	0.014097	NE
JUQ060_CTAATGGAGCACCGCT-1	2447.3	1071.57	0.0472254	0.00312631	E
JUQ088_TTAACTCGTAGCTCCG-1	-1626.04	9395.53	0.104148	0.0034743	NE
JUQ057_GAGTCCGTCTCGTATT-1	-1072.12	-5388.21	0.287633	0.0105396	E
JUQ088_GCCTCTAAGGACACCA-1	-1249.15	6559.64	0.121226	3.19227e-06	NE
JUQ026_TCTTCGGCATCGGTTA-1	185.467	-1450.09	0.0697862	0.00439589	E
JUQ033_ACTGCTCAGCCCTAAT-1	-7068.81	-6932.96	1.09725	0.00152228	E
JUQ031_CCACGGAGTCTAACGT-1	-7316.52	3027.81	0.15493	0.000778142	E
JUQ088_TACTTGTCATGCCCGA-1	-8949.08	6305.38	0.0927564	0.0024703	NE
JUQ073_CCTCTGATCACTTCAT-1	235.516	-4053.99	0.225679	0.0107452	NE
JUQ056_ACGGGTCGTCCGAAGA-1	4096.86	4787.82	1.7907e-08	0.00973087	E
JUQ088_AACCATGCAGCCAGAA-1	2707.12	5626.05	1.39862e-08	4.1906e-05	NE
JUQ057_CCACTACCAACGATCT-1	-8352.68	-8971.64	1.12915	0.0107235	E
JUQ069_ACATCAGAGTGCCATT-1	15352.5	2842.62	0.0375126	1.54259e-09	E
JUQ027_CGTGAGCGTCAGCTAT-1	-250.319	-3858.99	1.54779e-08	0.00701394	E
JUQ066_TCCACACGTACATGTC-1	7510.61	-2112.04	6.46261e-07	0.0108006	E
JUQ056_TCCCGATAGAATCTCC-1	-4865.72	2499.74	0.108819	0.00239268	E
JUQ060_TCTGAGAAGAAACCTA-1	2906.8	2486.78	9.87338e-09	0.0100921	E
JUQ057_TAAGAGATCGTACCGG-1	2504.4	5762.92	3.22097e-08	0.00152682	E
JUQ067_TGACAACGTTATCGGT-1	2244.52	518.46	0.0688317	0.00465029	nan
JUQ067_GAACCTATCGTTGCCT-1	-118.363	-3814.12	9.37564e-08	0.00534591	nan
JUQ026_CAGCCGATCAAACAAG-1	-7166.41	-8147.57	1.02882	0.00404345	E
JUQ102_TTGACTTCATGGTCTA-1	-9491.33	-11214.9	0.87652	0.0106107	E
JUQ032_GACGCGTGTTACGGAG-1	-3204.06	8055.77	2.45712e-07	9.02358e-08	NE
JUQ027_CGTAGGCGTCGCGAAA-1	-7455.97	-11274.1	1.30757	0.00590171	E
JUQ107_AGCTCCTCAGGAATCG-1	-1472.6	8660.84	0.142863	0.00247581	NE
JUQ033_AACTGGTGTAGAGGAA-1	-10925.4	-19554.6	0.797662	0.00855177	E
JUQ033_CCATGTCCACAGGTTT-1	-7061.49	-7325.82	0.808291	0.00223289	E
JUQ122_AGCGGTCCATGCCTTC-1	-5192.26	3846.21	0.495536	0.000780723	NE
JUQ066_CCTTCGAGTAGCGTCC-1	7236.55	-1214.02	0.0826116	0.0082202	E
JUQ105_GTGAAGGAGTCAAGCG-1	-2765.88	5620.56	4.93291e-09	1.80944e-08	NE
JUQ122_TTTGCGCCACTGTTAG-1	5398.67	-1175.39	0.155491	0.0118904	NE
JUQ088_TTAACTCGTAGCGTAG-1	2393.18	172.996	1.63353e-08	0.00305998	NE
JUQ069_TAGCCGGGTTAGAACA-1	8103.17	2210.8	1.99723e-08	0.0035069	E
JUQ032_TGGCCAGCAAGCCGTC-1	2387.7	-501.02	0.071381	0.00194179	NE
JUQ031_ACGCCAGCATCTGGTA-1	-7116.98	4663.62	0.121821	0.00766536	E
JUQ036_GGACGTCTCGCCGTGA-1	-1170.71	-4831.92	0.319204	0.00751953	E
JUQ046_AAGACCTTCATGGTCA-1	-8054.94	-1810.93	0.713471	2.9173e-05	E
JUQ066_ATGCGATTCGTACCGG-1	1773.23	-3643.57	0.136603	0.00698454	E
JUQ056_TGAGCATTCTGTTGAG-1	2206.45	-132.882	1.18743e-08	0.00825459	E
JUQ031_GGCGTGTCATTCTCAT-1	-7127.19	1029.12	0.348661	7.44956e-09	E
JUQ120_CATGCCTTCACCATAG-1	2461.51	-3894.28	0.132541	0.00496067	NE
JUQ069_CTGCGGAAGTGTACTC-1	6297.64	-3651.01	0.385466	0.00398564	E
JUQ026_CTGAAACGTTCGAATC-1	-1271.29	3220.2	2.9953e-08	1.00091e-08	E
JUQ108_CACACAACAAGCCGTC-1	-3094.7	5445.47	1.33868e-07	0.00238746	NE
JUQ066_TAAACCGAGCGATAGC-1	9010.04	1129.75	1.96188e-08	0.00940897	E
JUQ117_GTGCAGCTCCAAAGTC-1	1198.59	3346.95	1.08857e-08	0.00264574	NE
JUQ046_TAGCCGGAGGTGGGTT-1	-8054.54	-9274.77	1.13748	0.00394901	E
JUQ024_CCTCAGTTCCCTCTTT-1	-4516.41	7848.26	6.92499e-09	0.000958104	nan
JUQ027_GGAGCAAGTGGCCCTA-1	-9319.76	5162.46	0.453647	0.00133291	E
JUQ053_TGCCCTAGTCCGTTAA-1	-5511.49	-4033.47	0.704336	8.30406e-06	E
JUQ096_ACGCAGCCATACGCTA-1	3146.52	6159.59	2.40132e-08	2.49378e-09	NE
JUQ042_ATAGACCAGTAACCCT-1	2588.44	-411.736	0.215493	0.00484819	NE
JUQ066_ACACCAACATCCTTGC-1	12668.4	1364.14	1.37211e-07	1.45491e-09	E
JUQ031_GGGAGATAGTGGACGT-1	-8764.26	784.125	0.607291	1.59167e-06	E
JUQ066_CTCGTCATCAACGGCC-1	12049.9	2469.35	5.16674e-09	1.48182e-07	E
JUQ106_TTCGAAGTCAGTCAGT-1	945.43	7340.32	1.5321e-09	1.09331e-06	NE
JUQ027_AGCTTGAAGTCAAGCG-1	1699.49	-3721.41	0.0733097	0.0145297	E
JUQ091_GCATGCGAGAGTCTGG-1	-3156.36	-7439.97	0.542655	0.00296595	NE
JUQ066_TGGTTCCTCTGGGCCA-1	8754.01	278.161	2.95065e-08	0.00511041	E
JUQ027_ATCCACCCAGATGGGT-1	4086.36	-1203.4	0.0829228	0.00897886	E
JUQ069_TAGACCACACGGTGTC-1	6442.83	4441.25	2.76731e-09	0.00301146	E
JUQ101_CTCTACGCAGGTCTCG-1	-5803.63	5623.46	0.152366	1.32127e-06	E
JUQ035_GCTTCCATCCTACAGA-1	-10318.9	-19457	0.4405	0.000461159	NE
JUQ069_TAGCCGGAGATCCCGC-1	9121.57	683.705	8.66924e-09	0.00756528	E
JUQ027_GGGTCTGCATGCGCAC-1	1793.13	-3032.87	2.60086e-08	0.0112419	E
JUQ067_GGACAAGTCAACGCTA-1	-3233.33	-8785.99	0.713244	0.00951607	nan
JUQ063_TTCCCAGTCGGAAATA-1	-6212.8	-6482.49	0.555086	0.00368872	NE
JUQ067_ACTTTCATCCTCGCAT-1	-6419.01	-10711.7	0.944426	0.00392806	nan
JUQ057_TGAAAGATCTAAGCCA-1	4020.88	2946.61	0.0943917	0.010892	E
JUQ119_CCACGGATCACAATGC-1	3156.49	-2993.36	0.12813	0.00706364	NE
JUQ027_CCATTCGTCAGGTTCA-1	-2135.09	1018.2	0.122558	5.15591e-05	E
JUQ066_AAGTCTGCAAGCTGTT-1	8682.02	145.331	0.000543554	0.00660954	E
JUQ067_AACTCAGCAGATCTGT-1	-4458.34	-11781.3	0.976664	0.0126162	nan
JUQ049_TGACAACTCAAGGCTT-1	4443.58	-477.74	0.311667	0.00966172	E
JUQ088_GACTAACCAATCGAAA-1	3339.36	5999.96	9.61444e-09	0.00412211	NE
JUQ053_ACACCGGGTCCAACTA-1	-5437.05	2605.02	0.337186	5.86533e-07	E
JUQ106_GCGCAACGTCTTGTCC-1	4894.33	5953.68	0.0607921	0.00229686	NE
JUQ107_TGCTACCCATCCGCGA-1	2506.56	-2709.33	0.458953	0.00998505	NE
JUQ056_CACCACTTCGAACTGT-1	3377.15	-116.172	1.08245e-08	0.01588	E
JUQ069_CCACTACGTCAGATAA-1	13829.1	2988.62	7.30298e-09	3.24745e-05	E
JUQ093_CTTAGGAGTCAGAAGC-1	2783.87	-4489.41	0.266239	0.00740159	NE
JUQ042_GGTGAAGTCTCTGTCG-1	-2861.16	7194.93	8.97047e-06	0.00499449	NE
JUQ109_TCTCTAAGTGATAAGT-1	-156.838	6827.96	0.174797	0.00580033	NE
JUQ088_CGGGTCAGTACCGAGA-1	-3891.12	-958.26	0.241137	0.00178946	NE
JUQ088_CATGCCTAGCTAGGCA-1	-560.38	7021.1	0.0719225	2.05207e-09	NE
JUQ069_TTGAACGAGTCTTGCA-1	15723.9	2612.03	3.1928e-09	7.89103e-05	E
JUQ025_GGCCGATTCCACGTTC-1	-7694.72	6964.26	2.97173e-08	0.00562992	nan
JUQ066_GACACGCAGCATGGCA-1	441.051	5858.87	0.16487	0.00091522	E
JUQ033_TCAATCTTCGGCCGAT-1	-5847.99	-6277.9	0.77164	0.00579276	E
JUQ066_CTGGTCTTCTGCCCTA-1	8923.59	904.495	1.19159e-05	0.00578327	E
JUQ060_CAGCATAGTTGTTTGG-1	-978.582	875.015	0.258029	0.00968872	E
JUQ092_AGATTGCTCGATAGAA-1	-3091.76	7711.31	1.77218e-07	0.00450892	NE
JUQ044_TGCTGCTCAGGGATTG-1	-3762.38	5423.1	0.231967	0.00942336	NE
JUQ069_AGCCTAAAGGTTCCTA-1	-383.485	5171.47	0.000196134	0.00104247	E
JUQ027_TTCTCCTGTGCACCAC-1	1655.94	-1887.95	3.95961e-08	0.00522172	E
JUQ058_TACTTACTCTGCCCTA-1	1926.08	808.584	1.80798e-08	0.00479495	NE
JUQ044_AGGTCATCAATCAGAA-1	4792.08	379.543	0.0616418	0.0158172	NE
JUQ056_CGTTCTGGTATTCTCT-1	1542.14	-2539.58	0.20187	0.01563	E
JUQ071_TAGCCGGGTGATGTCT-1	-2660.88	7551.37	0.105152	0.000509037	nan
JUQ100_TGAGGGATCGGTTCGG-1	3578.33	2093.8	0.097702	0.0137182	E
JUQ057_AGCGGTCCAGCTGCTG-1	3594.37	356.832	0.181579	0.0109619	E
JUQ057_TAGACCACAGACAAGC-1	-2885.93	5365.1	2.88685e-08	0.0012658	E
JUQ056_TTTGTCACATGTCTCC-1	1850.31	3193.94	6.427e-09	0.0103504	E
JUQ052_AAACCTGTCACTCCTG-1	1540.66	4379.07	8.7883e-09	2.34651e-09	E
JUQ036_GACTACAAGAATCTCC-1	-6876.53	-7550.59	0.751745	0.00576723	E
JUQ060_CGGACGTGTGCACCAC-1	2977.31	-982.828	0.203445	0.00498539	E
JUQ106_TGGCTGGAGTCCAGGA-1	2173.12	1157.8	8.03595e-09	9.39886e-06	NE
JUQ053_GCTCCTAAGCTCCTTC-1	-2313.78	5887.65	0.157942	2.07188e-10	E
JUQ101_CTTGGCTTCTAGCACA-1	-6088.36	4013.16	0.102967	1.41028e-08	E
JUQ069_GTGGGTCAGGACACCA-1	15436.7	2621.08	3.90237e-09	0.00177305	E
JUQ031_CAACCAAAGATGCCTT-1	-1906.88	-1212.62	0.236921	8.22741e-08	E
JUQ027_CGATGGCTCGTTACGA-1	-9397.71	6681.57	0.155377	0.00569789	E
JUQ073_ACATGGTAGCCACGCT-1	2080.1	-4396	0.123514	0.0181708	NE
JUQ067_GTGAAGGAGCTTCGCG-1	-768.618	-4894.91	0.225303	0.00771185	nan
JUQ059_CTCTGGTAGTTGAGTA-1	2585.79	-2082.24	2.4633e-08	0.00823934	NE
JUQ070_GACGTTACAAGAAGAG-1	-9647.74	6342.03	0.350454	4.69918e-05	E
JUQ053_TTTGGTTAGAGGTAGA-1	-4336.32	1835.97	0.459082	0.000880675	E
JUQ096_GGATGTTGTCATCGGC-1	454.667	9365.62	0.0722434	0.00143148	NE
JUQ069_GGTGTTAAGAATGTGT-1	13421.4	3226.07	9.69145e-09	5.5035e-05	E
JUQ033_GTCGTAAAGGCCGAAT-1	3358.7	3811.19	6.46025e-09	0.00514488	E
JUQ066_ATGAGGGGTCCAAGTT-1	9267.26	1711.5	0.0716829	0.00402268	E
JUQ100_CAGATCAAGGAGCGAG-1	-3474.63	-3829.62	0.340632	1.68643e-05	E
JUQ059_ATCATCTAGAAAGTGG-1	-4465.17	-1596.12	0.516055	0.00502626	NE
JUQ052_CCTAAAGAGATATGGT-1	-5927.41	-4919.13	0.419486	0.00243847	E
JUQ067_AGAGCGACAAGACGTG-1	-6109.75	-9483.92	0.764247	0.00895586	nan
JUQ069_GCATACACAGCGTTCG-1	5083.46	4562.49	1.12138e-08	6.25108e-09	E
JUQ044_CAGTAACCACAAGTAA-1	5309.4	1477.98	0.218264	0.0100433	NE
JUQ042_TACCTTAAGAGTGAGA-1	-3788.45	4782.85	0.313006	0.00342477	NE
JUQ070_AGTCTTTTCAACCAAC-1	2506.88	-547.822	9.94978e-08	0.00460847	E
JUQ102_ACGGAGATCGCGTTTC-1	1846.97	2141.51	8.53512e-08	0.00605458	E
JUQ061_GTCTCGTGTGGTGTAG-1	-805.279	-1520.53	0.100297	0.00124129	NE
JUQ068_CGGACTGAGCGGATCA-1	-5715.69	-8729.47	0.833554	0.00469339	E
JUQ053_GGCAATTGTTGTGGCC-1	-5482.52	5045.9	0.130133	0.00166983	E
JUQ070_GTGAAGGGTGATGATA-1	-9896.34	-14449.3	1.02868	0.00503725	E
JUQ031_ACACCCTTCATCTGCC-1	-4376	4056.38	0.206029	2.61158e-09	E
JUQ069_GCTGGGTGTCAATGTC-1	7772.98	-1445.51	3.21483e-08	0.0117292	E
JUQ102_CCTTCGACACGAAAGC-1	5176.1	-3353.67	0.286141	0.0128792	E
JUQ066_CATTATCAGGCAAAGA-1	6674.67	2606.23	0.0985815	4.19919e-06	E
JUQ059_CTGATAGAGTGACATA-1	-1261.58	-3131.94	0.140985	0.00843595	NE
JUQ031_ACTTACTTCTCGATGA-1	-8808.16	906.641	0.392703	6.68543e-05	E
JUQ070_GTCGTAATCGCATGGC-1	4175.27	827.904	0.0867614	0.00919059	E
JUQ024_CGTTCTGGTCTGCAAT-1	-4260.99	7133.62	0.0438198	8.08341e-09	nan
JUQ088_AACTCCCGTCAGTGGA-1	-6814.02	2025.82	0.245967	2.35285e-07	NE
JUQ030_AAGACCTTCTGCAGTA-1	-5073.25	2084.61	0.149444	6.10333e-06	E
JUQ031_TGACTTTGTCCGAACC-1	-4928.55	-3937.53	0.70135	0.00634237	E
JUQ088_CTGAAGTTCCGCAGTG-1	-1322.64	10474.4	0.0212831	1.29749e-05	NE
JUQ067_ACGCCAGGTGGTTTCA-1	-365.62	-3865.2	0.32179	0.00709176	nan
JUQ069_TGACTTTCAATTCCTT-1	15578	2766.22	1.17572e-08	5.99062e-05	E
JUQ120_TGTGGTAGTAAGTGTA-1	2991.51	-1192.57	1.02437e-08	0.00835714	NE
JUQ069_CCGTACTGTTAAGATG-1	6980.8	-1654.85	0.193731	0.0131546	E
JUQ057_TGAAAGACACTTAAGC-1	2271.17	6850.68	3.08101e-06	5.31398e-08	E
JUQ031_GGTGCGTTCGTTGACA-1	-4801.35	-2154.11	0.41969	0.00443857	E
JUQ049_ACGGCCATCTGCTTGC-1	-2617.92	1671.86	8.9905e-08	0.00434274	E
JUQ041_AGATTGCCACCGAAAG-1	3043.51	2148.38	8.38999e-09	0.0102708	NE
JUQ036_TGACGGCTCTGCAAGT-1	-9014.87	-10744.2	1.2068	0.00584336	E
JUQ036_AAAGATGTCTGCGGCA-1	2391.37	-4889.49	0.247441	0.0169352	E
JUQ033_GAGCAGACATTCGACA-1	-7417.3	-8543.3	0.896684	0.00704839	E
JUQ107_GATGAGGCATTGGCGC-1	4986.48	-2217.71	5.30165e-08	0.0124076	NE
JUQ040_TACACGAGTTCCCGAG-1	4431.22	-1024.91	0.301303	0.00680451	E
JUQ040_ATAACGCCATTTCAGG-1	-4879.15	-9500.31	0.71452	0.00706769	E
JUQ024_CCCAGTTCATCACCCT-1	-1751.46	7537.06	2.94549e-09	2.41781e-08	nan
JUQ121_CTCGAGGGTAACGCGA-1	2701.45	3880.7	9.81371e-09	1.91358e-08	NE
JUQ069_CATTATCAGCCAGGAT-1	2520.45	6240.97	7.39801e-06	0.00129429	E
JUQ036_TGACAACAGGTGCTAG-1	-11448.1	-19700.6	1.29184	0.00887115	E
JUQ027_TTTGCGCGTAGTGAAT-1	709.931	-4251.91	0.215554	0.00790167	E
JUQ096_GCAGCCAGTTCACCTC-1	5644.23	-3480.98	4.61571e-08	0.00856644	NE
JUQ040_CGCGTTTGTGCCTGCA-1	-9065.67	-11836.2	1.05857	0.00738365	E
JUQ070_TAGGCATAGACTTTCG-1	-1385.34	-6791.83	0.378701	0.00750076	E
JUQ027_GTGCGGTGTACCGTTA-1	1312.6	-2390.13	0.231288	0.00435449	E
JUQ036_TTGCCGTTCGAACGGA-1	-8652.43	-11324.3	1.44397	0.00353388	E
JUQ067_CATGACATCAACGAAA-1	5638.76	2396.78	3.20227e-08	0.00538526	nan
JUQ121_CGACTTCGTAGCCTAT-1	-5069.28	2543.26	0.230111	1.26935e-05	NE
JUQ071_GAACCTAGTTGGACCC-1	-2471.26	7800.04	0.173426	0.00274242	nan
JUQ062_TCAACGAAGCGTTGCC-1	-4524.05	-10466.5	0.725615	0.00508234	E
JUQ062_GATCAGTTCTGCGGCA-1	-8171.68	-9729.31	1.12758	0.00825513	E
JUQ027_GCTCTGTCATACGCCG-1	579.954	-650.606	0.00123198	0.00964057	E
JUQ027_CCTATTAGTGCTTCTC-1	-4823.35	1873.74	0.437642	0.00151963	E
JUQ044_CGTGTCTAGAGCTGGT-1	-7308.24	4628.86	0.36123	0.00505515	NE
JUQ096_GACAGAGGTAAGTAGT-1	9690.34	1437.82	1.62914e-08	0.0171802	NE
JUQ072_CTCTGGTTCCACGTGG-1	2609.73	1028.96	2.01166e-08	0.00747085	NE
JUQ069_CGGTTAACAACGCACC-1	-1292.06	-8795.67	1.00745	0.0128117	E
JUQ066_AAAGATGGTAGCCTCG-1	14167.5	2735.38	3.84207e-09	1.14126e-08	E
JUQ101_CTTAACTGTCGGCATC-1	-4535.68	4659.9	0.256888	0.000682571	E
JUQ101_CTCACACAGGCACATG-1	3473.13	1351.64	0.10186	0.00704161	E
JUQ088_ACGCCGAGTACCGCTG-1	-7603.81	2227.18	0.127846	4.79277e-08	NE
JUQ033_TACGGATTCCTTGACC-1	1273.49	-2545.84	3.90173e-08	0.00740475	E
JUQ067_GTGGGTCAGATGCCAG-1	-5775.93	-9177.32	0.671792	0.00464041	nan
JUQ097_GATCGCGAGCCAGTTT-1	-3371.72	7027.38	0.176561	5.28958e-07	NE
JUQ107_ACAGCTACAAGCTGAG-1	624.486	4219.24	0.00746594	0.00390185	NE
JUQ030_TGTATTCCAAGGGTCA-1	-1150.5	1608.96	1.69734e-08	0.0046805	E
JUQ030_ATTACTCAGTCGAGTG-1	4534.87	76.1247	1.12449e-08	0.00622256	E
JUQ088_GGGATGATCTCCTATA-1	3632.16	4352.35	3.8419e-08	5.53703e-09	NE
JUQ066_TGACGGCAGGAGCGTT-1	13974.6	2534.99	3.09673e-09	0.00320088	E
JUQ039_TCATTACCACTGCCAG-1	4562.99	5324.07	1.48297e-08	0.00431999	NE
JUQ101_GAAACTCTCATAGCAC-1	-2773.59	8496.12	2.27087e-07	0.00107089	E
JUQ047_GTCATTTAGTCCCACG-1	4873.39	-1375.03	2.61351e-08	0.00599552	NE
JUQ044_CGTGTAACATGGTCTA-1	3273.37	3256.72	1.33966e-07	0.00588439	NE
JUQ036_TATGCCCCAGCATGAG-1	4007.5	4169.58	3.11231e-08	0.00231094	E
JUQ036_GTTAAGCAGGCGCTCT-1	-10538.1	-17389	0.925784	0.0043577	E
JUQ108_CGGAGCTTCAAACGGG-1	3622	3226.79	2.20662e-08	0.00367717	NE
JUQ102_GTCTTCGCAAGAAGAG-1	-11770.7	-20308.2	1.22999	0.00369188	E
JUQ101_CTAAGACCAAGACGTG-1	4258.47	-2131.03	2.18084e-09	0.0127372	E
JUQ024_TCTTCGGTCGAATCCA-1	-3628.9	6354.5	0.0524616	2.99839e-09	nan
JUQ089_CTGTGCTCAATGGACG-1	-5280.57	-2382.3	0.247139	1.25292e-06	NE
JUQ066_GACTACAAGATGGGTC-1	3209.82	6283.6	0.287747	1.25762e-07	E
JUQ066_GGGTTGCCACTTAACG-1	5533.63	-3900.11	0.281586	0.00415145	E
JUQ030_AGCGTCGGTAGCCTAT-1	305.252	-1710.11	0.0777219	0.00470326	E
JUQ032_TGCTGCTAGTCTTGCA-1	1676.74	-746.628	2.76649e-08	0.00776591	NE
JUQ061_TAGCCGGCAGAAGCAC-1	3236.34	5603.32	0.196743	0.000991227	NE
JUQ091_TTTATGCTCCGTAGGC-1	-9772.75	6241.27	0.337289	0.00224683	NE
JUQ067_AGCCTAAAGATAGCAT-1	-6727.94	-8690.13	1.04825	0.0109146	nan
JUQ060_TACAGTGTCCGCATAA-1	-1288.3	9386.56	0.00745874	0.00190833	E
JUQ056_TCATTACAGCTAACAA-1	-2044.39	4493.46	0.27857	0.000142944	E
JUQ042_GTGTTAGTCATGCTCC-1	4146.67	3413.59	1.2628e-08	0.0119598	NE
JUQ097_CTCGTACGTAGATTAG-1	-3637.54	7857.36	0.137059	0.00443174	NE
JUQ033_GTCACAACAATTGCTG-1	-614.459	344.474	0.169098	0.000850485	E
JUQ096_TCTCTAATCTTGTTTG-1	3599.29	-3767.4	0.188786	0.0117218	NE
JUQ031_ACTGTCCGTTACGTCA-1	-5846.34	899.629	0.196136	9.33264e-08	E
JUQ030_GTTCATTCACTAGTAC-1	-3689.47	2223.09	0.0205164	0.000785172	E
JUQ121_ACACTGAGTCATGCCG-1	-5757.66	5148.77	0.119664	0.00107822	NE
JUQ066_CCTTTCTCAGCCTGTG-1	4817.82	-3325.29	0.0592192	0.0107247	E
JUQ025_CGAGAAGCAGGAACGT-1	3552.59	1563.58	3.96827e-08	0.00673945	nan
JUQ066_CATCGGGTCCAGAAGG-1	2522.93	-5270.6	0.569545	0.00568849	E
JUQ060_TGCGGGTTCTGTCCGT-1	3290.88	-2630.98	1.57237e-07	0.0127123	E
JUQ105_CCTATTAGTGATGTCT-1	-1598.64	6368.24	0.161921	0.000460932	NE
JUQ035_GGCTGGTCAAGCGCTC-1	-2503.67	7909.39	0.0785625	0.0087019	NE
JUQ102_AGGCCGTTCTTCAACT-1	-7301.54	-9541.25	1.08541	0.00506345	E
JUQ085_GTACTTTAGACTTTCG-1	2905.53	6349.57	0.0846332	2.2936e-07	NE
JUQ024_AGCGTATAGGTGATAT-1	-2127.99	7872.12	2.10088e-08	0.00455261	nan
JUQ033_AGAATAGTCGACAGCC-1	-1174.34	-1589.15	0.0887886	0.00287697	E
JUQ031_CAACCAACATGTAAGA-1	-9555.38	5700.93	0.228887	7.91856e-09	E
JUQ101_TTGACTTTCAAACCGT-1	6398.14	939.684	5.23634e-09	0.0105056	E
JUQ044_GCTGCGAAGAGACTAT-1	2889.36	5255.01	1.7606e-08	0.00840043	NE
JUQ069_AACTCAGGTCTCAACA-1	15587.8	2466.75	1.05496e-08	1.35608e-05	E
JUQ063_GCATGCGCAGCTTAAC-1	-40.4517	-3149.48	0.0109805	0.00270928	NE
JUQ069_CGTTGGGAGACGACGT-1	15863.8	2682.55	3.15059e-09	4.65517e-05	E
JUQ027_CAGTAACTCCACGAAT-1	-3312.55	3629.49	2.60692e-08	0.00596861	E
JUQ050_CATGCCTGTCTCCATC-1	2339.67	-461.543	2.9382e-08	0.00365804	NE
JUQ040_GGGCACTGTGCGATAG-1	-4293.34	-10483.6	0.78752	0.00708279	E
JUQ111_CACATAGAGCGGATCA-1	1604.94	1942.09	0.0397344	0.0054296	NE
JUQ096_CATATTCCACCTTGTC-1	-8543.78	-16040.4	0.229357	0.0101989	NE
JUQ069_CTCGGAGAGGCAATTA-1	14763.3	2352.79	5.16756e-09	0.00309799	E
JUQ031_CACATAGGTCGACTAT-1	1162.43	1801	3.04447e-08	0.0033791	E
JUQ070_TTGCGTCCATCCAACA-1	211.535	-761.613	0.0987605	0.0102163	E
JUQ093_TTCTCCTCAGGAACGT-1	-3481.23	7470.06	1.2474e-08	0.00207454	NE
JUQ097_CATGGCGGTTACAGAA-1	-2721.97	7848.77	0.249878	0.00110284	NE
JUQ026_GTCATTTGTAGCTTGT-1	327.851	-2433.45	2.08023e-08	0.0080895	E
JUQ119_TCTTCGGAGATCGGGT-1	-4055.81	6338.85	0.140748	3.34316e-06	NE
JUQ095_TACACGATCTGTGCAA-1	-1367.91	9564.58	0.196505	3.03092e-06	NE
JUQ040_CGCTGGACAGGGTATG-1	-2994.94	-8835.42	0.575364	0.0111652	E
JUQ027_GACGGCTAGGTTACCT-1	1884.93	84.4167	0.03177	0.00444425	E
JUQ030_TAAGTGCGTCACCCAG-1	197.089	6049.68	0.0661434	1.09462e-05	E
JUQ086_ATGAGGGAGTTAGGTA-1	5418.94	-3219.39	0.138201	0.00817289	NE
JUQ057_GGACAGACATGCAACT-1	4030.66	-371.778	0.0278862	0.0134839	E
JUQ070_TCAGGATAGTAATCCC-1	2628.74	-569.028	0.124589	0.0115809	E
JUQ071_CGATCGGAGTGGTAAT-1	-473.313	4888.65	6.86745e-09	0.0027426	nan
JUQ033_CGGTTAAAGGCATGTG-1	-3099.77	3805.33	0.139541	6.17328e-08	E
JUQ070_GTATTCTTCAATCTCT-1	-1424.62	8861.52	1.39034e-06	0.00936941	E
JUQ067_CCTCAGTCAGCTTCGG-1	-5143.48	-12141.7	1.01324	0.01179	nan
JUQ033_CGTAGCGTCATGGTCA-1	-6522.18	-6580.12	0.631969	0.00358399	E
JUQ061_CTCGTCAGTCGACTGC-1	-1791.41	105.245	0.160379	0.00638725	NE
JUQ102_AAAGATGCATCGTCGG-1	3618.56	-1175.44	0.174607	0.00678171	E
JUQ088_CATATGGAGATGTGGC-1	-8175.5	6348.91	0.0119626	3.44409e-09	NE
JUQ071_GTCTTCGTCACAACGT-1	-2191.5	7129.62	1.35511e-08	0.00178691	nan
JUQ059_GTATTCTTCTACTATC-1	-2109.64	-6579.48	0.369281	0.00955492	NE
JUQ050_TGAGAGGTCTACTTAC-1	-29.9737	-1103.54	7.25107e-05	0.00451609	NE
JUQ101_ATGGGAGTCGCTGATA-1	-1626.35	5817.16	2.0459e-07	8.58407e-05	E
JUQ030_CGGTTAAGTATAATGG-1	-7536.3	33.8784	0.322213	0.00278023	E
JUQ119_AGAATAGAGATGTCGG-1	-1526.38	9680.63	1.09161e-08	0.00175996	NE
JUQ033_AGAATAGAGAACAACT-1	-7432.01	-9277.09	1.01655	0.0022515	E
JUQ105_GCACATAGTCTAGGTT-1	2022.78	2888.76	7.96495e-09	2.6586e-09	NE
JUQ057_ACGGCCAGTGCACTTA-1	-23.3032	-3879.71	0.406793	0.00714298	E
JUQ036_ACTTTCAGTACCATCA-1	-524.063	-5980.59	0.414188	0.00845155	E
JUQ067_TGTATTCGTAGGACAC-1	214.439	-3356.82	1.65315e-08	0.00443687	nan
JUQ030_ACGGGTCGTCTAGGTT-1	-1768.28	4135.78	6.22698e-08	0.00411351	E
JUQ119_GCTGCGACACTTACGA-1	456.427	5642.11	5.72673e-09	6.99244e-09	NE
JUQ094_GAAACTCTCAACACGT-1	-209.119	9295.02	0.0574711	0.00390092	NE
JUQ040_TTTATGCAGCCACCTG-1	-492.621	-5608.93	0.352702	0.00673559	E
JUQ101_CCGTTCATCTTTAGGG-1	5555.64	-2824.28	9.72843e-08	0.00623056	E
JUQ039_CGTCAGGCACAAGTAA-1	3547.14	1719.69	0.20752	0.00384819	NE
JUQ049_TTGCGTCCACAACTGT-1	-3719.19	4431.94	0.0951301	0.00215622	E
JUQ060_ACTTTCAAGTGGACGT-1	948.975	-1188.23	0.138623	0.00447975	E
JUQ091_TTCTCAACACGGCTAC-1	-3354.22	4798.66	0.132561	0.00133687	NE
JUQ031_ACAGCTAGTTATGCGT-1	-7066.27	283.637	0.636296	4.04917e-05	E
JUQ067_CTCGAAAAGTAAGTAC-1	-5949.34	-9439.09	0.878252	0.00217842	nan
JUQ046_TACCTATCAATACGCT-1	1441.86	1545.76	2.01692e-08	0.0036274	E
JUQ066_GTTCATTAGCGGCTTC-1	10569.2	1609.76	0.125019	0.0057976	E
JUQ033_CAGCCGAAGTGTTGAA-1	-7855.59	-9318.91	1.20906	2.64253e-05	E
JUQ093_AACACGTGTAGGGACT-1	-4580.85	7068.12	0.0197509	0.00317593	NE
JUQ056_CACCTTGTCGTACCGG-1	1554.7	-1895.89	0.172758	0.0119749	E
JUQ060_GGGACCTTCCGAGCCA-1	3521.26	1130.4	8.88775e-09	0.00749362	E
JUQ112_GGGACCTTCCTAGTGA-1	216.034	4149.07	0.197406	0.00118711	NE
JUQ066_TAGCCGGCATCAGTCA-1	7305.97	2655.94	0.0732806	2.4576e-07	E
JUQ053_GGTGCGTGTCAAAGCG-1	-1771.65	6921.78	1.5266e-08	0.00213048	E
JUQ111_ATTACTCGTAGCTAAA-1	4103.53	1657.66	1.79445e-06	0.00406539	NE
JUQ036_GTCCTCAGTCCAACTA-1	-8764.93	-10755	1.20194	0.0114651	E
JUQ042_TGTCCCAAGGCGACAT-1	1687.78	1328.65	0.0211358	0.00537691	NE
JUQ031_CACAAACGTTGTACAC-1	-7372.92	7358.42	0.000728551	0.00175464	E
JUQ102_TTTGGTTAGTACGTAA-1	-8952.43	-9613.51	0.831019	0.00629618	E
JUQ108_ACATACGGTTACCGAT-1	3900.64	76.2649	0.0569538	0.00588088	NE
JUQ066_ACGGAGATCTTACCTA-1	6991.39	-2607.01	0.000433411	0.0099782	E
JUQ042_GGCCGATGTAACGACG-1	3443.93	1940.33	1.49458e-08	0.00495559	NE
JUQ042_AGCTCTCAGGAATCGC-1	-2820.15	7460.18	0.166378	0.00362718	NE
JUQ095_CCCTCCTCACATGACT-1	-1046.41	9600.34	2.53368e-08	4.90356e-06	NE
JUQ067_GATTCAGCACTGTGTA-1	-4866.4	-8106.75	0.804193	0.00778124	nan
JUQ056_ACGATGTAGAAACGAG-1	933.844	-1092.06	0.0779008	0.0112477	E
JUQ102_TTGACTTAGCCTATGT-1	-9253.14	-10366.1	0.972702	0.00296576	E
JUQ121_CCGTACTGTAGCGTAG-1	-2813.59	3734.16	1.3285e-08	2.94562e-08	NE
JUQ042_CGTAGCGGTGCCTGTG-1	-2746.01	6857.08	0.126761	0.00257772	NE
JUQ027_GTTCATTCAGTGGAGT-1	-4869.17	1344.04	0.216094	0.00611704	E
JUQ094_AGAGTGGGTTTGGGCC-1	2211.09	7180.75	1.43466e-08	8.86193e-05	NE
JUQ069_GATCGCGTCTTCGAGA-1	8665.28	5108.44	3.7716e-08	1.31555e-05	E
JUQ091_GACGTTAAGTTTAGGA-1	-7285.26	8008.84	0.0789952	0.000851321	NE
JUQ102_CAGCAGCGTGCCTGTG-1	4547.51	-4008.59	0.0924614	0.0112834	E
JUQ036_GTGCTTCAGGATGGAA-1	3846.58	2345.53	5.34243e-09	0.00721011	E
JUQ063_CGTGTCTGTAGCACGA-1	-7700.6	-3431.29	0.393653	0.000581559	NE
JUQ069_CGAGAAGGTCTGGTCG-1	4415.81	-4165.23	0.299729	0.0130867	E
JUQ040_GTCTCGTCACGTTGGC-1	-3478.12	-7943.29	0.672687	0.00418574	E
JUQ042_TCCCGATTCGTTTATC-1	-3433.39	5648.12	0.12801	3.02169e-07	NE
JUQ042_TATTACCTCTGGCGAC-1	-3591.79	6298.74	0.315525	0.00454649	NE
JUQ069_GCCTCTATCAGATAAG-1	7175.86	-2521.04	5.92676e-08	0.0102015	E
JUQ091_AAGTCTGAGCTAACTC-1	4399.53	3041.88	9.91143e-09	0.00919813	NE
JUQ076_GATCGATCAAGTACCT-1	-2704.76	6745.42	0.162462	0.00361042	NE
JUQ119_CCTATTAGTAGCGCAA-1	4085.51	-1167.54	0.00125617	0.00547764	NE
JUQ095_GTTACAGAGCAGGTCA-1	-976.9	5017.48	2.28191e-08	0.00226474	NE
JUQ103_GTCTTCGCACCCAGTG-1	-310.693	7248.82	0.000641747	6.30252e-07	NE
JUQ088_GCTGCGATCGCAAACT-1	-5036.78	6183.48	5.77684e-08	0.000641773	NE
JUQ102_GTTCATTAGTCGCCGT-1	5814.63	-3406.47	0.100119	0.0133427	E
JUQ066_ACATGGTCACCATCCT-1	4092.31	-4369.06	0.583086	0.00170628	E
JUQ111_AACGTTGGTAACGCGA-1	1629.52	-697.864	0.109852	2.57147e-05	NE
JUQ067_GCGAGAAGTGCAGACA-1	-841.242	3967.24	0.150722	3.30775e-05	nan
JUQ096_CCTCTGACAGCTGCAC-1	5478.79	5175.68	0.138581	0.00364996	NE
JUQ033_GTAGGCCTCCATGCTC-1	-7634.1	-8626.19	1.08532	0.00354687	E
JUQ057_GATGAGGAGATCGGGT-1	-2804.45	4533.52	0.114142	0.00142173	E
JUQ107_TCAGGTACACCAACCG-1	3760.57	-3220.91	0.195843	0.012599	NE
JUQ069_TGCGCAGGTCCTAGCG-1	14438	3025.93	3.94546e-08	0.00385223	E
JUQ056_TCTCTAAAGAAGGACA-1	2084.47	1166.93	6.42319e-09	0.017979	E
JUQ066_TGCCAAAGTCTGGAGA-1	8167.97	2461.36	0.0671784	0.00323401	E
JUQ042_TTAGTTCAGCCTCGTG-1	-2555.86	7141.67	0.137941	0.00268853	NE
JUQ076_GCAGTTAAGGTAGCTG-1	381.434	6445.64	0.10254	5.28725e-05	NE
JUQ033_AGTGGGACATGATCCA-1	-7318.17	-8929.7	1.02442	0.00686412	E
JUQ025_GCTGCGAAGGACAGAA-1	-9219.75	7227.79	0.196894	0.000996841	nan
JUQ056_TACTCATCAAGTCTAC-1	-8321.4	-8911.84	0.837692	0.00914996	E
JUQ067_CCAATCCCAATGAATG-1	-548.871	710.508	0.137097	0.00171504	nan
JUQ069_CGCGGTAGTGATGTGG-1	5908.85	-4003.27	0.11579	0.00717037	E
JUQ031_CGTGTCTGTGGTAACG-1	-8700.93	2001.27	0.382224	0.00114126	E
JUQ087_GACGTTAAGAATGTGT-1	3599.89	250.383	0.319822	0.00485139	NE
JUQ083_CCTTCGATCCCATTTA-1	-1526.63	9263.34	0.00595411	2.01667e-05	NE
JUQ067_TACTTGTCACCATCCT-1	-5803.51	-9957	0.879595	0.00829641	nan
JUQ063_AAACCTGCACGTAAGG-1	-1168.04	894.402	0.187119	0.00795149	NE
JUQ101_TCGTACCTCTTAACCT-1	5856.87	-1833.38	1.32138e-08	0.0153755	E
JUQ031_TGCCCATTCACTTACT-1	-283.591	-2274.07	3.20693e-08	0.000127587	E
JUQ060_CAGTCCTCATATACCG-1	6951.82	983.745	1.43356e-08	0.00553883	E
JUQ069_TCGTAGAAGAACAACT-1	15801.7	3007.99	2.7041e-09	1.52433e-09	E
JUQ066_ATAGACCAGCAGCGTA-1	11502.4	2067.19	0.130799	0.00187128	E
JUQ066_GCAGTTACAGGGTTAG-1	8079.07	-424.352	0.047164	0.0100874	E
JUQ056_GGCTGGTAGGGTGTTG-1	-2067.87	2152.21	0.181231	0.00164521	E
JUQ069_CGAGCACTCAGAGACG-1	-1302.05	-8865.3	0.801674	0.00857305	E
JUQ047_ACACTGATCAGCAACT-1	5012.03	527.772	6.36051e-09	0.00549063	NE
JUQ118_CGTCCATGTACATCCA-1	-3738.73	-513.321	0.193065	0.00761962	NE
JUQ041_ACGATACAGGTAGCCA-1	2399.89	448.061	0.0797488	0.00542008	NE
JUQ031_CCTATTAGTTATTCTC-1	-5882.16	4063.56	0.164406	1.29754e-06	E
JUQ107_TGACTAGGTGGCGAAT-1	-1997.43	7232.36	0.0594822	0.00481776	NE
JUQ039_TCAGATGCATGCCTTC-1	3646.42	3028.21	1.05749e-08	0.00213704	NE
JUQ031_GCTTCCATCTCTGTCG-1	-7238.77	5589.72	1.15e-08	0.00386762	E
JUQ042_CTAATGGGTCGAACAG-1	2620.32	4418.58	1.46609e-08	0.00432561	NE
JUQ067_AGCTTGAAGTAGTGCG-1	-5389.34	-10927.1	0.925299	0.00890758	nan
JUQ067_TGAAAGACAACTTGAC-1	-4208.18	-8427.45	0.95263	0.00371536	nan
JUQ066_TGACGGCGTACCGCTG-1	7598.13	-235.589	2.77448e-08	0.00797832	E
JUQ067_AAACCTGCATAACCTG-1	-4388.37	-11348.9	0.711309	0.00618158	nan
JUQ026_TTTCCTCTCAGGCCCA-1	-9477.06	5325.34	0.1465	1.10002e-08	E
JUQ027_ACGTCAAGTTTGTGTG-1	-9392.8	7497.53	0.148773	1.05802e-08	E
JUQ061_ACCAGTATCATAACCG-1	-3933.46	-36.4079	0.220945	2.35183e-08	NE
JUQ057_GAATAAGCACGTTGGC-1	-7666.29	-7839.95	0.718415	0.00443092	E
JUQ091_GGTGCGTGTCCTAGCG-1	-7887.91	-10107.8	0.961637	0.00129325	NE
JUQ039_CACACTCTCTGTTGAG-1	4766.07	4543.22	0.0162675	0.00563726	NE
JUQ102_ATTGGTGAGGAGTCTG-1	-11873.3	-20235.7	1.1395	0.00708684	E
JUQ088_TCAATCTTCATCTGTT-1	3772.46	6155.1	4.95374e-09	0.00316968	NE
JUQ066_TGAGCCGTCTCGATGA-1	9870.37	1434.51	0.0571874	0.0025986	E
JUQ030_TACTTGTGTGCCTTGG-1	1588.72	2372.94	8.67339e-08	0.00469954	E
JUQ073_CGATGGCTCGCACTCT-1	3886	1722.29	1.21907e-08	0.0083293	NE
JUQ066_ATGGGAGAGTAGATGT-1	8020.69	4200.86	4.28764e-08	0.00306588	E
JUQ024_CTGCCTAAGTGGGCTA-1	-3897.42	-2450.75	0.560317	0.00137532	nan
JUQ062_TCCACACGTTCTCATT-1	1870.8	-4415.42	0.173304	0.0125539	E
JUQ073_TAGAGCTCACCAGTTA-1	6092.17	3309.25	0.00383838	8.24007e-05	NE
JUQ031_GCCTCTAAGCCACGCT-1	1635.59	1408.25	1.77841e-06	0.00322728	E
JUQ056_ACCGTAACATTGGCGC-1	-534.878	4699.72	6.24262e-09	0.0114412	E
JUQ120_GTGCTTCAGCTGCGAA-1	6684.06	2012.49	0.176754	0.0139808	NE
JUQ120_CTGCTGTGTATAATGG-1	3906.21	2973.23	4.16794e-08	0.0118574	NE
JUQ073_ACCTTTAGTTCTGTTT-1	-1531.31	-6632.33	0.282321	0.0158785	NE
JUQ040_GACTACATCGTTTGCC-1	-4289.61	-10927.8	0.815445	0.00805201	E
JUQ087_CGGGTCAAGCCAGAAC-1	-3301.24	6977.45	2.04955e-07	4.72542e-09	NE
JUQ024_ACGAGCCTCGATAGAA-1	-5050.53	6664.37	8.12327e-09	0.000345489	nan
JUQ066_TACCTTATCATCACCC-1	13191	1105.52	0.042368	6.92413e-08	E
JUQ091_GCGCAGTCACCATCCT-1	4216.33	594.381	0.070335	0.00463216	NE
JUQ067_CTTAGGAAGAAACCTA-1	-2192.07	-22.5111	0.00497855	0.000607945	nan
JUQ067_GGGATGACAAACCCAT-1	-480.109	-4853.83	0.153304	4.29235e-06	nan
JUQ042_ATCTGCCAGAACAACT-1	3715.4	6880.42	8.38008e-06	3.53499e-09	NE
JUQ067_GCATGTAGTTCCAACA-1	213.947	-3267.66	0.146391	0.00888539	nan
JUQ027_ATTACTCTCATAAAGG-1	-2575.46	1498.04	7.42917e-08	0.00497738	E
JUQ073_TTGAACGTCGTCTGCT-1	4022.29	-2622.57	0.112859	0.00433576	NE
JUQ069_TGCACCTGTAGTACCT-1	7837.27	1124.73	1.29569e-08	0.00141829	E
JUQ031_CGACCTTGTTCTGAAC-1	-8434.52	1658.78	0.302192	0.00368221	E
JUQ027_TGGACGCTCTTCGGTC-1	-4659.52	3600.36	0.315663	0.00355475	E
JUQ102_CTGAAGTAGTGGGTTG-1	-2554.98	1943.7	0.123325	0.00752678	E
JUQ024_CGACCTTCAGCGTCCA-1	4265.1	-1962.29	4.62947e-08	0.0115047	nan
JUQ067_TAGACCACACTCGACG-1	-6305.7	-10651.8	1.03627	0.00776895	nan
JUQ039_ATGCGATGTTGGGACA-1	4048.54	-1801.06	1.88516e-08	0.00432786	NE
JUQ038_CTAATGGGTACAGCAG-1	-11944.3	-22792.8	0.916254	0.00294045	E
JUQ086_CCTATTACAGTTCATG-1	2776.03	-1693.54	0.143838	0.0094458	NE
JUQ049_TTGACTTTCGAGAGCA-1	-8095.34	-6785.99	0.900293	0.00559653	E
JUQ073_AGACGTTTCCTAGAAC-1	2605.47	-666.188	0.143638	0.0127333	NE
JUQ059_ATCATCTGTTGTGGCC-1	3284.27	-2933.57	0.209465	0.000893704	NE
JUQ111_CGCGTTTCAAGCCGCT-1	3574.37	2036.19	6.11941e-08	0.00582708	NE
JUQ101_CAGTCCTGTAGTAGTA-1	4330.58	569.294	1.21774e-09	0.00293912	E
JUQ024_CAAGAAAGTACAAGTA-1	2597.95	3358.9	1.85469e-09	0.00675939	nan
JUQ053_TGGTTCCGTATTACCG-1	-4193.11	-8768.84	0.768579	0.0075199	E
JUQ102_CCTTTCTGTAAGTTCC-1	5888.22	-3465.41	0.0696698	0.0139028	E
JUQ069_TCTGGAAAGCTAACTC-1	7521.2	-529.311	0.0334067	0.00910831	E
JUQ031_GGATGTTGTCTTGTCC-1	2347.95	-1171.64	0.16126	0.0103172	E
JUQ027_CGATCGGCAATGAATG-1	1474.91	-1220.76	0.048158	0.00301244	E
JUQ042_TCATTACAGGGCTTGA-1	5471.37	227.173	6.19355e-09	0.0169748	NE
JUQ101_GTTCGGGGTCCGTGAC-1	-2959.52	7495.93	0.17494	1.51678e-05	E
JUQ101_ATGGGAGTCAACGGGA-1	4770.94	-1490.73	2.55183e-06	0.00867229	E
JUQ036_GCTGGGTAGGACTGGT-1	-9095.75	-14232.3	1.27352	0.0105275	E
JUQ069_TACTTACGTTTCCACC-1	6865.88	-1893.8	0.387565	0.0157659	E
JUQ044_GAAATGAGTAGCACGA-1	3631.05	2565.02	1.00012e-08	0.00344292	NE
JUQ056_AGCCTAACACTGAAGG-1	2338.82	649.889	1.45183e-08	0.0146849	E
JUQ042_ACGCCAGGTTACGACT-1	-8304.45	3135.79	0.407785	0.0044417	NE
JUQ060_TCGCGTTGTGTTAAGA-1	2603.74	2727.27	3.36895e-06	0.00657431	E
JUQ069_CAAGAAACAAAGGAAG-1	12773.7	3113.61	5.86403e-09	0.00854419	E
JUQ027_CGCGGTACAAGGTTCT-1	-5000.39	1595.77	0.308714	7.50257e-07	E
JUQ056_AGACGTTCAAGCCTAT-1	-2702.71	3783.46	0.129919	0.00731544	E
JUQ067_TCCCGATAGTACCGGA-1	-648.554	-2807.99	0.086262	0.00562788	nan
JUQ088_AGGGAGTCAAAGGTGC-1	840.953	3371.72	1.12729e-08	1.4806e-08	NE
JUQ036_TCCCGATTCGCATGAT-1	-8983.28	-10804.9	0.90641	0.00425404	E
JUQ027_TGGGAAGGTTCGGCAC-1	-5019.65	1781.23	0.489349	0.00637716	E
JUQ066_TCATTTGAGCCACTAT-1	5894.92	3807.23	0.132839	2.72611e-07	E
JUQ031_GATCAGTCAGACGCAA-1	-8102.57	1345	0.478793	3.37113e-06	E
JUQ066_GGGCATCTCATCGATG-1	8889.78	741.89	0.0158394	0.00616862	E
JUQ068_GCGAGAAAGAATGTTG-1	-8804.54	3331.86	0.391795	0.000307155	E
JUQ027_GCACTCTAGGCATTGG-1	-9596.23	3988.11	0.568751	0.00731578	E
JUQ069_TTCTCCTTCACCACCT-1	6682.62	-7.2339	0.0433088	0.00696933	E
JUQ067_CGTCCATAGTAGCCGA-1	-5030.76	-9282.66	0.690823	0.00276745	nan
JUQ096_TGCCCTACAACCGCCA-1	7711.16	1223.85	1.09264e-07	0.00824455	NE
JUQ036_CATCGGGAGTCAATAG-1	194.257	-2966.36	0.224466	0.00823559	E
JUQ069_TGAGAGGAGTTAGGTA-1	6583.93	-3198.88	0.24809	0.0138086	E
JUQ033_CATGCCTAGTCTCGGC-1	1928.35	1873.06	3.34094e-06	0.00192451	E
JUQ027_CGGACTGTCTCAAGTG-1	1559.82	-3911.95	5.88616e-08	0.0156161	E
JUQ061_ACGCCGAAGCCATCGC-1	-1860.51	4775.81	0.0969023	4.53652e-07	NE
JUQ035_CGTGAGCTCCCATTTA-1	2615.76	-1142.29	0.0676869	0.00949852	NE
JUQ066_AACGTTGAGAGTGAGA-1	12735.2	1997.1	0.00630976	1.9677e-05	E
JUQ031_CTGATCCCACACCGCA-1	-4573.36	2952.04	1.89744e-08	2.15668e-05	E
JUQ071_ACGATACAGCTAACAA-1	-2237.55	8228.71	2.51092e-07	7.68945e-10	nan
JUQ053_CTCTGGTCATTGGCGC-1	-4076	-81.4693	0.36469	0.00201122	E
JUQ040_GATGCTAAGCGCTTAT-1	-4517.77	-6246.94	0.530224	0.00100261	E
JUQ067_TATCAGGTCCTTCAAT-1	-5784.47	-11302.2	0.802936	0.011672	nan
JUQ088_GCGGGTTCAATAGCAA-1	779.35	-2279.11	3.91221e-08	0.00768238	NE
JUQ063_CTACATTCAATCTACG-1	-3282.12	5019.38	0.373032	0.00169808	NE
JUQ047_ACATCAGAGTTTAGGA-1	350.163	5253.37	0.0230524	6.97796e-09	NE
JUQ031_GGACGTCAGCCCGAAA-1	-9662.59	5881.66	0.132677	5.35295e-09	E
JUQ111_ACACCGGTCATTTGGG-1	576.01	4716.89	4.18473e-08	0.00442408	NE
JUQ107_CGAGCACCATGCCTAA-1	5027.51	-408.425	6.52525e-09	0.00994546	NE
JUQ059_GGAACTTAGGCTAGCA-1	-3545.04	-7933.25	0.595861	0.00702948	NE
JUQ111_AGGTCCGGTTTGGCGC-1	1195.39	4201.11	0.0483424	1.6017e-07	NE
JUQ078_AGTGTCAGTCACAAGG-1	-131.6	7413.2	0.0410328	0.000503011	NE
JUQ102_AGTGGGAGTAGCTCCG-1	5598.58	-3210.69	0.000770619	0.0102232	E
JUQ036_AGCTCTCTCTCAAGTG-1	-9824.26	-15584.8	1.13593	0.00550439	E
JUQ066_CGGAGTCAGTGGAGAA-1	14392.5	2221.07	7.01253e-09	2.26701e-09	E
JUQ044_GTAGGCCAGCTGGAAC-1	5404.26	6287.43	5.90698e-06	0.00534315	NE
JUQ040_ACGGGCTAGCTGATAA-1	-4549.97	-9522.94	0.82937	1.17178e-05	E
JUQ039_TTTGCGCCAGTCAGAG-1	2185.03	711.384	1.82728e-08	0.00469387	NE
JUQ024_TGTCCCAAGTGTCCCG-1	-8082.84	7482.39	0.274478	1.64108e-05	nan
JUQ060_CACCAGGTCGATGAGG-1	-270.067	-3471.56	0.155952	0.00755819	E
JUQ024_CGTGAGCAGTCTTGCA-1	3470.33	-1500.8	0.192977	0.00620161	nan
JUQ070_CTACACCCAATCCGAT-1	1898.34	-660.984	1.0069e-08	0.00590404	E
JUQ039_ACGCCAGAGGGTGTTG-1	1993.2	-3565.57	0.0772451	0.00797195	NE
JUQ026_TGAGAGGTCTATCGCC-1	-8625.37	6479.67	0.0493937	0.000263893	E
JUQ102_GCACTCTAGTGGGCTA-1	618.518	294.466	0.0372663	0.00763436	E
JUQ080_GGACAAGTCTCGGACG-1	3937.95	3885.55	0.0342544	0.00486969	NE
JUQ088_TAGTGGTAGTGGTAGC-1	1820.28	-864.319	0.0892972	0.00451732	NE
JUQ120_CCACCTATCAGAAATG-1	-5018.53	7020.25	0.183245	1.20792e-07	NE
JUQ112_TAGACCATCCGCAGTG-1	-4151.14	-6158.68	0.855028	0.000705679	NE
JUQ033_TCTTCGGCACCAACCG-1	133.114	-3252.03	0.0752348	0.00221451	E
JUQ036_ACTGAGTAGTGCTGCC-1	-8797.16	-9300.24	1.18694	0.00640901	E
JUQ067_GTTACAGCACTTCGAA-1	-6102.75	-9606.43	1.0575	0.00834208	nan
JUQ097_CTAGAGTTCGCATGGC-1	-3528.35	6795.72	3.6771e-09	0.00361919	NE
JUQ088_TGGCTGGGTGGTAACG-1	-8125.85	-9965.79	1.11707	0.00589447	NE
JUQ041_CAACTAGTCACAGGCC-1	1978.93	4912.72	9.09387e-09	2.16282e-05	NE
JUQ108_GCAAACTAGGGTCGAT-1	-778.646	8306.87	0.0501169	0.0036823	NE
JUQ066_TGCTACCAGCCTATGT-1	8440.87	1190.29	0.186438	0.00354605	E
JUQ033_TACGGGCGTTGGTGGA-1	-9217.89	-13741.7	1.16407	0.00509086	E
JUQ061_CAGATCAAGAGGTACC-1	-1615	-2407.43	0.0336767	0.00654164	NE
JUQ063_TCACAAGAGGCTATCT-1	-3720.56	825.196	0.30898	0.0080303	NE
JUQ036_CATGACAAGGGTGTTG-1	-2934.07	-5711.65	0.593895	0.0120848	E
JUQ040_ATTTCTGCACACAGAG-1	-3403.35	-9245.32	0.793189	0.00560805	E
JUQ033_GCAGCCAGTTTGTGTG-1	-7632.57	-10459.5	1.13735	0.00966262	E
JUQ107_CTGATAGGTAAGAGGA-1	4731.01	-2063.58	1.07713e-08	0.0183449	NE
JUQ053_TCGTACCCATGGAATA-1	-7149.81	-3755.89	0.71909	0.00153	E
JUQ088_TGTGGTATCTGCCCTA-1	-7681.78	3066.48	0.366455	0.00286324	NE
JUQ026_TGGCGCACAGATCTGT-1	-6506.81	6842.82	5.20219e-07	5.47746e-09	E
JUQ031_CGTGTCTGTGTTGGGA-1	-6009.51	3820.9	0.0969795	3.27089e-08	E
JUQ104_GGAATAACACGGCTAC-1	-7545.43	-156.285	0.442645	9.72113e-08	NE
JUQ106_CGACCTTGTGGGTCAA-1	2613.01	4565.12	1.45679e-08	2.85827e-05	NE
JUQ057_TACTCGCAGCGTAGTG-1	-3831.42	5910.44	0.0868537	0.00527004	E
JUQ031_CCATTCGCAGTTTACG-1	3452.97	652.248	1.81682e-08	0.00579706	E
JUQ086_ACTTGTTTCGTTGCCT-1	3323.44	-2207.87	0.0818599	0.00499788	NE
JUQ117_CGAGAAGTCAAGGCTT-1	1958.94	206.369	0.0425713	1.26164e-08	NE
JUQ094_TGCTACCTCCGTAGGC-1	1014.54	7985.6	0.0541148	0.00126315	NE
JUQ088_GCGCGATTCTAAGCCA-1	-5824.29	-6577.34	0.664799	0.0049619	NE
JUQ067_CTGATAGTCCGTCATC-1	-3854.46	-9069.97	0.785159	0.0151709	nan
JUQ102_CCCTCCTGTTGAACTC-1	4956.41	842.331	0.215263	0.0116157	E
JUQ111_TCAGCAACACTGTCGG-1	4421.51	-2421.99	1.44211e-08	0.00700979	NE
JUQ091_TAAGAGAAGTATCGAA-1	-5740.89	-8741.37	0.78872	0.00940862	NE
JUQ121_CATGCCTGTTGGTAAA-1	-5308.13	5943.95	0.139384	6.31976e-05	NE
JUQ036_AGAGCGAGTCTGATCA-1	3163.22	-1940.65	1.30354e-06	0.0145067	E
JUQ060_AGCTTGAAGAGGTTGC-1	-6090.56	-5114.28	0.559704	0.0063504	E
JUQ069_AGCTCCTAGTAGGTGC-1	6011.76	244.819	0.0982144	0.0127276	E
JUQ036_AGCTCCTCATATACGC-1	-10392.1	-16609.7	1.20812	0.00273761	E
JUQ061_TTCTACACATAGACTC-1	-2053.65	3451.16	5.34443e-07	4.99396e-08	NE
JUQ066_TCGCGTTCACCGAATT-1	7509.42	757.444	1.35311e-09	0.00388747	E
JUQ036_CGGACGTCAGAAGCAC-1	-11662.5	-19906.6	1.18545	0.00447422	E
JUQ068_CCTACCAGTGTAAGTA-1	350.335	231.767	0.0744524	0.00384991	E
JUQ101_AGCTCTCCAAATCCGT-1	1838.27	-5584.32	0.0916109	0.0198992	E
JUQ107_AGCCTAATCCGCGTTT-1	1299.65	5941.03	1.96182e-08	2.342e-08	NE
JUQ036_TGCGTGGCACAGGCCT-1	-8501.64	-10553.1	1.14927	0.00562454	E
JUQ033_CCATTCGGTTGATTCG-1	-7553.56	-3214.39	0.725485	0.00136172	E
JUQ069_GATCAGTAGCCCGAAA-1	15418.3	2838.13	0.000451526	0.00620322	E
JUQ071_GTCTCGTGTTTGTTGG-1	-1703.74	7895.27	5.35733e-09	0.00465742	nan
JUQ059_CTACACCGTGCCTTGG-1	-3224.03	-1995.59	0.46801	1.14976e-05	NE
JUQ059_GCAGCCACACTTCTGC-1	-3539.5	762.147	0.330754	0.00361056	NE
JUQ036_TCACGAAGTTGAGGTG-1	3546.12	-3058.61	2.81774e-08	0.00995866	E
JUQ067_TTAGGCAAGCGAGAAA-1	-4602.7	8188.05	1.22797e-08	3.20717e-05	nan
JUQ066_ACTGAGTAGCGTTGCC-1	7761.96	2953.33	0.0213073	1.25727e-06	E
JUQ036_TAAGAGACAGCCTTGG-1	-11321.3	-19525.4	1.23298	0.00389089	E
JUQ107_GAACCTACAGTCGTGC-1	3229.16	-3717.11	0.162014	0.0101426	NE
JUQ042_CGAGAAGGTCCTAGCG-1	698.288	5570.31	3.69258e-08	0.00336801	NE
JUQ031_CTAGCCTTCTCCAACC-1	-8531.02	1498.31	0.499093	5.56861e-08	E
JUQ067_CTCATTAGTCCTGCTT-1	-4339.01	-9334.72	1.04263	0.00635049	nan
JUQ060_ACTGAACTCGGCCGAT-1	-5617.24	-5976.42	0.577006	0.00269484	E
JUQ122_CACATAGAGATCCCGC-1	3834.9	-3320.18	0.0892501	0.00931902	NE
JUQ031_CAACCAAGTAATCACC-1	2278.76	-1388.4	0.0722291	0.0129653	E
JUQ094_TCGAGGCTCACGATGT-1	1590.94	8436.49	0.000200911	1.0905e-05	NE
JUQ031_ATGTGTGCACCATGTA-1	-6982.63	2633.7	0.255302	0.00312874	E
JUQ024_GGCCGATGTGTAAGTA-1	3030.93	1150.85	4.89289e-09	1.15816e-08	nan
JUQ027_GACGTTAGTGGCCCTA-1	1213.9	-2287.03	0.0820008	0.00910343	E
JUQ097_CGACCTTCATGGATGG-1	-1750.63	6847.81	0.0783396	1.49782e-07	NE
JUQ102_ATCTGCCTCTGTACGA-1	-11458.1	-19455.7	1.1518	0.00470573	E
JUQ057_GTTACAGAGCTGGAAC-1	-4875.2	-3335.43	0.743047	6.74854e-06	E
JUQ072_CCTTTCTCATGCCACG-1	4358.29	1313.09	3.56444e-07	0.0115613	NE
JUQ052_GAATGAATCTTCATGT-1	-4010.4	6885.94	2.42587e-05	1.50139e-08	E
JUQ030_AGCTCTCTCTAACTTC-1	-3691.92	-3038.75	0.484096	0.0101452	E
JUQ049_CACACCTAGCCACTAT-1	1179.09	-2432.53	1.4279e-08	0.00878384	E
JUQ057_TCACGAAAGGTTCCTA-1	4767.56	933.473	8.9224e-09	0.00887514	E
JUQ027_GGATTACTCTTTAGTC-1	-691.78	444.268	0.0943885	0.00344499	E
JUQ033_CAGTAACCATGGTAGG-1	650.008	1895.68	0.165456	0.00365006	E
JUQ066_ACACCGGCAGACAGGT-1	9018.66	931.73	1.68443e-08	7.32221e-06	E
JUQ101_CTTCTCTAGCAGCGTA-1	-3586.79	6714.84	0.286288	0.00319098	E
JUQ060_CATCCACCACAGCCCA-1	-1612.5	9620.85	0.0185419	0.00416901	E
JUQ069_CGGACTGAGCCCAACC-1	4687.12	-4196.1	0.0378843	0.00746676	E
JUQ026_TGGCTGGAGGCAGGTT-1	-3567.36	2028.86	0.000101724	0.00170627	E
JUQ066_GATGCTAAGCGATCCC-1	4634.49	-4637.62	0.265954	0.00169447	E
JUQ053_TGCCCATTCATTCACT-1	-1096.44	7025.12	2.73028e-07	0.00158931	E
JUQ031_CCAATCCCAGCCAGAA-1	-1512.48	513.512	0.0449941	4.58476e-05	E
JUQ035_AAGCCGCGTTCCACGG-1	-3775.34	7864.81	0.0489529	0.00190261	NE
JUQ088_AAGGCAGAGCTGCCCA-1	-6111.59	-8546.74	0.707729	0.0106116	NE
JUQ052_AGCGTCGAGAAACGAG-1	-7436.97	-94.5893	0.0725911	0.00550365	E
JUQ066_CCTCAGTTCAGTACGT-1	-6902.2	-11681.3	0.722923	0.00311853	E
JUQ073_GTACGTAGTTAGGGTG-1	4316.38	-1452.78	0.000200319	0.00988207	NE
JUQ047_ACCCACTCACCAACCG-1	4533.04	-509.165	7.16508e-05	0.00930409	NE
JUQ088_AAACCTGAGGGCACTA-1	2484.07	4353.5	7.42826e-06	0.00140725	NE
JUQ069_GAACGGAGTGAAAGAG-1	7369.4	-578.62	3.86047e-08	0.0123697	E
JUQ036_TCATTTGTCAAGGTAA-1	-7913.78	-11690.8	1.14492	0.00540111	E
JUQ049_TGCGCAGCACAGGCCT-1	3954.96	1570.67	1.34909e-08	0.013137	E
JUQ117_GTACTCCAGTCAATAG-1	3970.48	-2216.05	2.3053e-08	0.00563293	NE
JUQ024_GGAACTTGTAGCTTGT-1	2536.16	503.183	0.0439409	0.0032009	nan
JUQ056_TAGGCATTCGCATGGC-1	-493.008	4808.28	0.0790583	0.00352722	E
JUQ061_GTCCTCAAGCCAGTTT-1	-3356.56	-995.157	0.266975	0.0035871	NE
JUQ066_AGTGGGAAGTACGATA-1	7361.63	4259.8	1.70894e-08	2.7958e-08	E
JUQ060_CTGTGCTCAGGCTGAA-1	2428.58	-317.053	1.87085e-08	0.00891989	E
JUQ066_TCATTTGCAACAACCT-1	13305.9	910.204	1.18739e-07	5.61199e-09	E
JUQ102_GTACGTAGTAAGAGAG-1	5270.85	-2319.67	0.000957645	0.00978462	E
JUQ105_CATCAGATCGTGGACC-1	798.213	-550.952	2.00789e-07	0.0032292	NE
JUQ087_TCAGCAACAGGGTTAG-1	4139.52	-1375.33	0.0652845	0.00925743	NE
JUQ069_TGACTAGAGCGATAGC-1	-2338.5	-9275.57	1.00388	0.00969138	E
JUQ038_CAGAATCCACTACAGT-1	-11752.5	-22155.1	0.53258	0.00304701	E
JUQ031_AGTGGGAAGCTAGGCA-1	-8699.17	1600.5	0.319464	0.00127976	E
JUQ066_CAGTCCTTCGGAAACG-1	8127.64	-1183.62	0.000820513	0.00679939	E
JUQ031_GGAATAACACTTAAGC-1	-6045.26	-171.653	0.50075	4.75469e-07	E
JUQ027_ATCATCTGTTGTTTGG-1	-8217.32	-8627.13	1.16415	0.00369144	E
JUQ053_GTCACGGTCTGTTTGT-1	-3512.78	4589.05	0.29869	1.05594e-07	E
JUQ061_TGCCAAAAGACGCACA-1	-3163.29	-3454.09	0.301472	1.00701e-05	NE
JUQ033_CCGGTAGAGGTACTCT-1	-8930.86	-12550.8	1.03663	0.00784038	E
JUQ091_CCTATTAAGCCATCGC-1	527.234	7244.89	1.57342e-08	0.00411618	NE
JUQ040_AAAGATGCACCGCTAG-1	-11437.9	-19553	0.906046	0.00691588	E
JUQ030_ATCTGCCAGACAAGCC-1	-3590.44	-1548.11	0.261853	0.00974841	E
JUQ024_ACTGTCCAGATGAGAG-1	3744.41	3672.44	1.23918e-08	0.001346	nan
JUQ040_CGTCCATGTACCCAAT-1	-10992.2	-18258.9	1.15329	0.00615727	E
JUQ061_TAAGTGCAGTAGTGCG-1	-5041.26	2781.03	0.130615	3.51175e-08	NE
JUQ066_CCCAGTTTCGCGATCG-1	7509.99	-1150.55	1.02104e-08	0.00276307	E
JUQ124_GCGGGTTAGTCTCAAC-1	954.028	9221.72	0.146874	0.00246037	NE
JUQ108_GGAACTTCAAGCCCAC-1	-2998.24	7101.12	5.22785e-09	5.78833e-06	NE
JUQ036_TCGTACCAGTGCTGCC-1	-1941.85	-7104.93	0.313297	0.00970278	E
JUQ031_GAGGTGAGTCAATGTC-1	-8392.24	3204.46	0.319956	1.18718e-05	E
JUQ060_ACATGGTCACCTCGTT-1	-5970.27	-6839.04	0.866953	0.00804674	E
JUQ091_CTGATAGAGATGCGAC-1	2808.98	1573.22	5.74089e-08	0.002366	NE
JUQ067_CATATTCGTTGGGACA-1	-5628.36	-10631.6	0.88599	0.0139505	nan
JUQ024_TAGACCATCCCATTAT-1	1896.9	-549.104	2.2211e-07	0.00470262	nan
JUQ058_TTGGAACCACCTATCC-1	-6493.55	2146.12	0.202424	1.05247e-05	NE
JUQ069_GTTACAGGTATAATGG-1	-1699.02	-8790.15	0.873997	0.0150719	E
JUQ042_TGTATTCTCCCTAATT-1	4452.22	1027.5	0.117978	0.00441762	NE
JUQ069_CGTTAGAAGAGTACAT-1	11060	2728.04	9.76192e-09	0.00910207	E
JUQ069_CAGAATCGTTCGTTGA-1	6686.97	4448.67	0.00288237	0.00143154	E
JUQ071_CCCTCCTAGTGGTCCC-1	-1692.34	7498.5	0.172526	0.000115426	nan
JUQ060_ACGGAGATCCCTGACT-1	3002.82	258.322	2.51655e-08	0.00925328	E
JUQ069_GCGCAACAGTCAAGCG-1	5501.6	1316.22	1.62113e-07	2.51118e-06	E
JUQ119_AGCGTCGCATTCTCAT-1	2805.86	-1728.07	0.0705658	0.00566159	NE
JUQ096_GACGGCTCAATCCGAT-1	3902.82	6249.73	1.31683e-08	3.33102e-07	NE
JUQ102_GCACATACAGGAATCG-1	5531.88	-2745.55	0.0552697	0.00715191	E
JUQ102_CTCGGGAGTTACCGAT-1	4053.35	-4181.11	0.106588	0.0101953	E
JUQ024_CTGCGGAAGACTTGAA-1	-2630.08	6679.73	1.89705e-08	6.23545e-08	nan
JUQ094_AGGGAGTGTTCACCTC-1	4958.04	1272.51	2.71005e-08	0.00600337	NE
JUQ067_TACCTATGTTGTACAC-1	-4642.85	711.978	0.371931	0.00668796	nan
JUQ088_TTAGGACGTGAGTATA-1	2554.62	2792.28	5.83821e-07	0.00430315	NE
JUQ030_CGCGGTAGTCAATGTC-1	-5953.97	1554.12	0.476504	0.00478871	E
JUQ027_CCAGCGAAGCTCCCAG-1	-4691.59	1656.12	0.42732	0.0011521	E
JUQ042_TTTATGCCATAACCTG-1	5542.13	781.388	0.105388	0.00312767	NE
JUQ057_CCACGGATCGGTCCGA-1	3746.69	444.975	0.0933977	0.0060356	E
JUQ031_ATCGAGTTCCGAATGT-1	-6653.26	1577.37	0.432263	0.000159438	E
JUQ056_CGTTGGGAGGCGATAC-1	-358.075	4403.72	0.0977414	0.00544771	E
JUQ102_CTGGTCTAGTTGAGAT-1	5695.77	-3028.3	2.31499e-08	0.014766	E
JUQ088_ACAGCCGTCTCCAACC-1	2399.91	4448.83	2.8612e-08	4.57317e-06	NE
JUQ076_ACGATGTGTTCCACGG-1	-791.543	5326.17	6.24846e-08	1.27508e-08	NE
JUQ112_GACACGCTCTTACCGC-1	-3507.64	7323.45	0.0850912	0.00512184	NE
JUQ031_TCACAAGAGAGTGAGA-1	-5678.32	1955.63	0.154745	0.0051495	E
JUQ088_AGATTGCTCTTCGGTC-1	-974.647	4485.44	1.23917e-07	0.00347234	NE
JUQ024_CTCGAAAGTGATGTCT-1	2152.76	2579.95	0.0454017	0.00910264	nan
JUQ042_CATGACAAGATGGCGT-1	4331.67	-1454.99	0.0828826	0.0124521	NE
JUQ044_AACTGGTCATCTCGCT-1	-3174.99	6284.94	0.330675	0.00347139	NE
JUQ063_TTGAACGAGTCCTCCT-1	1493.35	-3182.45	0.116204	0.0105909	NE
JUQ100_ACGGGTCTCGATCCCT-1	-9491.57	-10102.1	0.961387	0.000994739	E
JUQ095_CACACTCAGCGGATCA-1	-881.865	9695.92	0.146999	0.00112946	NE
JUQ056_TTTGGTTGTACCTACA-1	-1003.66	5195.57	1.72785e-08	0.00358877	E
JUQ036_CTCATTATCGGCTTGG-1	-1694.56	-6866.77	0.400395	0.00945944	E
JUQ033_TTGCCGTTCAAAGACA-1	-7492.37	-8909.8	0.952499	0.0120796	E
JUQ088_CTCGTCAAGCCATCGC-1	-7080.57	-697.499	0.060437	0.0013882	NE
JUQ100_GCACTCTAGAATGTGT-1	2639.3	990.497	0.00595672	0.0017032	E
JUQ025_TACGGGCGTTGGGACA-1	-5010.55	7969.97	4.67983e-09	6.30659e-08	nan
JUQ066_CAGCAGCGTTTGGGCC-1	2675.26	6076.04	5.07822e-06	1.51188e-08	E
JUQ030_CCATGTCAGGCAATTA-1	2054.1	4309.46	2.00204e-08	4.03641e-07	E
JUQ067_CGGCTAGTCTCGCTTG-1	-4262.15	-11121.3	0.998049	0.00737077	nan
JUQ031_CGCCAAGGTCCGAAGA-1	4921.78	2022.45	2.95111e-08	0.0092673	E
JUQ066_CACACTCAGAGGGCTT-1	6663.19	-1477.41	1.22859e-07	0.00592948	E
JUQ088_ACCCACTTCCCGACTT-1	-4844.39	-475.264	0.261192	0.0103479	NE
JUQ066_TTAACTCTCCGTAGTA-1	14031.3	2212.49	7.46407e-09	0.00162752	E
JUQ061_AAGGCAGTCCGAACGC-1	-7123.21	3354.04	0.188413	0.0013352	NE
JUQ067_ACCGTAAAGGCGACAT-1	-2086.92	-160.674	0.0185428	0.00137913	nan
JUQ066_ATCTGCCTCTTCGGTC-1	9140.24	4313.08	3.38466e-09	1.36399e-09	E
JUQ069_GCTCTGTGTCCTAGCG-1	11506.3	3238.94	9.87769e-09	0.00374711	E
JUQ122_TGGGCGTAGGAGTTGC-1	-3584.36	7457.96	0.277217	0.00532622	NE
JUQ031_ACTATCTCAGCTGCTG-1	-6599.56	2259.09	0.259849	0.000253174	E
JUQ027_AGGCCACTCACGACTA-1	-5257.66	3336.94	0.281147	0.000312322	E
JUQ030_TATCTCACACAACTGT-1	-4690.62	2823.67	0.0780149	2.90368e-05	E
JUQ067_CAAGGCCAGTCATGCT-1	-4529.6	-9192.19	0.747767	0.0147245	nan
JUQ031_ACTGATGTCAGGATCT-1	-5702.98	2447.87	0.101784	1.13954e-05	E
JUQ061_ATCTACTAGCTGCCCA-1	-3694.82	5401.94	6.05404e-07	4.82498e-06	NE
JUQ027_GTGCGGTTCATCACCC-1	3551.94	-815.292	1.76578e-08	0.0138826	E
JUQ024_GTGTTAGCATTGCGGC-1	3711.58	1937.03	2.06458e-08	0.0100155	nan
JUQ088_AGCAGCCTCCCTCTTT-1	3048.23	4711.29	2.54739e-08	0.00586703	NE
JUQ027_ACGGAGAAGTGGCACA-1	-8023.83	7853.55	0.0302704	0.00242464	E
JUQ089_GGGATGATCTAGAGTC-1	3932.73	4698.13	5.60822e-09	0.00640898	NE
JUQ102_CCACCTAGTCAGGACA-1	-9702.7	-13245.5	0.924086	0.00374492	E
JUQ030_TGCTGCTGTACGACCC-1	-4235.55	-3998.35	0.419719	0.00157436	E
JUQ027_CCGTGGACAAGCGTAG-1	801.484	-4021.27	0.106546	0.0102561	E
JUQ063_AACGTTGGTCTCTTAT-1	-3464.61	6882.99	0.0321693	1.70254e-08	NE
JUQ112_GCCTCTAGTGCTTCTC-1	940.692	-5257.02	0.388821	0.0113414	NE
JUQ056_CGTCAGGCAAGTAGTA-1	-4125.9	4111.43	0.636142	0.0079636	E
JUQ024_TTGTAGGAGACCTAGG-1	-2492.51	6550.14	1.04412e-06	2.77291e-06	nan
JUQ061_ACGTCAACACGTGAGA-1	-5829.47	-549.612	0.25879	0.00237151	NE
JUQ057_AGCGGTCTCCTTTCGG-1	3632.81	1885.78	2.169e-07	0.0095534	E
JUQ027_GTGAAGGCAGTATGCT-1	-8406.88	-11403	1.00423	0.00502457	E
JUQ049_CCCAGTTGTGTTTGGT-1	-11197.6	-18972.6	1.17221	0.00615839	E
JUQ030_AGACGTTCAGAGTGTG-1	-2071.45	2400.94	2.47318e-05	1.47029e-05	E
JUQ056_CTGCTGTCAGATAATG-1	-1603.53	4603.06	0.188792	0.00346612	E
JUQ088_GTACTCCAGATGCCAG-1	2498.17	-1488.85	8.88705e-09	0.0038132	NE
JUQ121_ATTTCTGTCGGACAAG-1	1619.68	1894.72	0.0849435	0.0044625	NE
JUQ066_TGTGGTACAAACGCGA-1	8224.51	-601.996	0.101792	0.00832424	E
JUQ105_ACGATACGTACAGTTC-1	-725.923	-3804.79	0.491765	0.00209203	NE
JUQ026_TCACGAAAGTGTGAAT-1	-469.514	-1457.62	0.0608589	1.82181e-07	E
JUQ026_GTTAAGCTCGCAAACT-1	-6436.87	7907.31	2.06282e-09	3.58193e-09	E
JUQ067_CCGGTAGCACGCTTTC-1	-7388.28	-9115.04	1.06785	0.00939169	nan
JUQ024_CATCGAATCGTACGGC-1	-697.954	7555.82	4.3212e-09	2.8409e-08	nan
JUQ027_AGCTTGAAGAGTCTGG-1	4641.82	-1377.09	5.82789e-05	0.0109535	E
JUQ031_CGCTATCTCTTAGCCC-1	-5573.96	752.072	0.191749	9.56933e-08	E
JUQ036_TAAGCGTAGCAACGGT-1	-11439.3	-20122.1	1.40806	0.00427915	E
JUQ031_CGTCCATTCAACCATG-1	-8421.86	217.092	0.574472	2.16874e-07	E
JUQ060_GCAGTTAGTGTCAATC-1	-5171.12	-5933.76	0.466215	0.0069015	E
JUQ033_GGGTTGCGTGTGCGTC-1	-8160.83	-9764.56	1.07838	0.00378814	E
JUQ070_ACATACGTCCACTGGG-1	-7240.03	-5535.95	0.819307	0.00268232	E
JUQ047_GCGAGAATCATGCATG-1	2192.04	-2220.74	0.401233	0.0113559	NE
JUQ039_TCGTACCGTTATGTGC-1	2615.02	-1829.82	0.149608	0.00733162	NE
JUQ111_CCTATTAGTGCTGTAT-1	-883.816	6182.83	8.02085e-08	0.00289963	NE
JUQ033_CTAACTTCAGGTCTCG-1	-6096.14	-5085.96	0.666892	0.0033965	E
JUQ088_GCTGCTTGTAAGGATT-1	2046.72	6584.97	3.36255e-09	6.70626e-09	NE
JUQ070_GAAATGATCATCTGTT-1	-11135.4	-21254.3	0.623153	0.00392637	E
JUQ120_TTATGCTTCACTTATC-1	4792.93	1494.14	2.00324e-05	0.0109029	NE
JUQ096_TGCACCTAGAGTAATC-1	893.326	8078.55	2.59548e-08	0.00310207	NE
JUQ085_GGGTCTGAGAGGGATA-1	5562.87	5052.95	3.48202e-09	1.28736e-08	NE
JUQ088_CGTCAGGCAGGTCCAC-1	3258.62	1876.18	4.95453e-09	0.00238263	NE
JUQ100_ACCCACTAGGACACCA-1	-1010.38	-1328.79	0.123247	1.21813e-05	E
JUQ091_GGGAGATTCCCATTTA-1	2585.85	1958.76	7.57557e-09	0.00281275	NE
JUQ030_CTGTGCTTCTCCAGGG-1	-4090.86	3215.41	0.118389	0.00315338	E
JUQ066_GAAGCAGTCGGTGTTA-1	11538.4	2789.29	3.79054e-08	0.00333892	E
JUQ024_TGCCCATCAGACAAGC-1	-1753.04	7389.38	0.0798317	2.51714e-05	nan
JUQ046_CCTCTGATCCTGCAGG-1	-1141.27	2831.13	0.0626024	1.62209e-05	E
JUQ033_ACGCAGCGTAGCGTAG-1	-7538.2	-10051.9	1.1383	0.00691993	E
JUQ122_GTACTCCGTTATCCGA-1	5903.23	-1197.32	9.67853e-09	0.0166664	NE
JUQ101_GGAAAGCAGAGAGCTC-1	-5053	3787.49	0.205344	0.00160384	E
JUQ066_ATAAGAGTCAGAGACG-1	13675.7	1335.03	8.56424e-09	6.86047e-10	E
JUQ071_GAATAAGAGTCCGGTC-1	3253.06	-1403.99	0.0897953	0.0109308	nan
JUQ031_GTGAAGGCATATGGTC-1	-8914.21	6243.7	0.191355	2.97538e-08	E
JUQ060_TTAGGACTCCTCAACC-1	1640.21	4096.26	4.52069e-08	0.000202802	E
JUQ027_GCAAACTAGGTTCCTA-1	-563.522	986.959	4.94539e-09	0.00335209	E
JUQ061_GTGCTTCGTTGTACAC-1	-516.416	-3071.93	0.27402	0.00717736	NE
JUQ101_CAGGTGCGTTCGCTAA-1	-1192.39	9479.48	0.0755639	0.00220034	E
JUQ108_GTCGGGTGTAGGGTAC-1	3932.81	2266.09	1.26716e-07	0.00779993	NE
JUQ056_ACGCAGCAGCTAAACA-1	3204.06	260.313	1.5157e-08	0.00312952	E
JUQ027_TGTGTTTCAACCGCCA-1	-2428.47	1456.69	5.64732e-08	0.00591146	E
JUQ056_TGGACGCAGAGGTTGC-1	-1609.72	4797.13	0.245842	0.00451037	E
JUQ027_TGCGGGTTCAGCAACT-1	2180.58	-3786.83	0.196939	0.0105504	E
JUQ033_CGCGGTACATCGGGTC-1	-7543.57	-8922.68	0.72666	0.0072952	E
JUQ053_CTTAACTCATTGCGGC-1	-10775	-19076.9	1.04319	0.000119946	E
JUQ024_GAACGGAAGCTTCGCG-1	-1572.59	5924.19	1.93097e-08	0.00102743	nan
JUQ067_ATTTCTGAGAGGACGG-1	-5958.59	-11005.3	0.892315	0.00827893	nan
JUQ061_AACACGTAGTCGCCGT-1	2112.03	5806.42	1.66846e-08	0.000923214	NE
JUQ097_AGCATACCATGCCTAA-1	-5728.71	5838.88	0.086331	1.42449e-07	NE
JUQ102_TAAGAGAGTCTTGATG-1	5616.26	-2400.54	4.97067e-08	0.0151642	E
JUQ046_GTACTTTAGGCTCATT-1	-5393.23	-7433.31	0.916283	0.000351354	E
JUQ047_CAGTCCTAGATGTCGG-1	-4138.23	6002.38	3.90741e-08	0.000305812	NE
JUQ061_TTAGTTCCACGGTTTA-1	178.191	-3448.68	0.106202	0.00262527	NE
JUQ049_GGCGACTTCATAGCAC-1	-9369.97	-13242	0.909664	0.00680356	E
JUQ060_GCTCTGTAGGTGCACA-1	2531.21	-1271.25	0.0462827	0.011046	E
JUQ095_CTGATCCGTACAAGTA-1	1164.48	5608.43	8.04603e-09	0.000136383	NE
JUQ107_AGCTTGATCTTGCAAG-1	3433.95	2310.45	1.08232e-08	0.0120026	NE
JUQ042_TAGGCATTCGGCGGTT-1	-259.643	1479.29	0.0619643	5.18527e-06	NE
JUQ066_ACTGATGTCACAATGC-1	7239.9	-1300.32	0.0737306	0.00969492	E
JUQ066_CGTCCATAGTGGACGT-1	6121.14	4657.46	0.0897095	1.6835e-06	E
JUQ096_GCACTCTGTCGCTTTC-1	5726.72	2844.54	1.2162e-08	0.00634622	NE
JUQ027_GGACAAGTCAGAGACG-1	-8723.68	-11295	1.28441	0.00900235	E
JUQ036_TAAGAGATCCACTGGG-1	-7811.36	-10665.7	0.940935	0.00910798	E
JUQ088_CTCAGAAAGCGAAGGG-1	2144.19	295.586	4.70843e-08	0.00184206	NE
JUQ042_CGATCGGCACATGGGA-1	724.42	5719.98	0.00103194	2.8204e-09	NE
JUQ056_CTAATGGGTCGGGTCT-1	-156.489	6275.84	0.0243241	0.00542092	E
JUQ067_GTGTGCGAGGAATCGC-1	-4637.59	-4729.87	0.718966	1.11832e-05	nan
JUQ040_GGGACCTCACGGCCAT-1	-9512.68	-13069.2	1.13641	0.00238737	E
JUQ027_GAACATCTCTACTTAC-1	-11292.7	-19776.9	1.37746	0.00312376	E
JUQ027_TGCCCTAGTGGAAAGA-1	1223.29	-3538.95	0.135643	0.00981271	E
JUQ069_CACAGGCGTTTCCACC-1	-1554.75	-9246.53	1.11415	0.0102704	E
JUQ044_CGTTAGATCAAGGCTT-1	-3859.04	6619.42	4.97863e-08	0.00474574	NE
JUQ092_CATGACATCGGTTAAC-1	-1078.33	7342.86	5.64342e-08	0.00131521	NE
JUQ031_AGCGGTCGTCTGATCA-1	-7397.39	2482.1	0.131848	0.00228656	E
JUQ066_TGCTACCAGCGTTGCC-1	13691.2	3263.41	1.87747e-08	9.68146e-10	E
JUQ039_GTATTCTTCTCCTATA-1	6095.1	2639.99	0.000167246	0.000971752	NE
JUQ024_GTCGTAACATGCGCAC-1	486.171	5849.83	9.13978e-09	0.000853449	nan
JUQ036_CATGACAAGGCAGGTT-1	-7340.36	-11130.8	1.29946	0.0120761	E
JUQ040_CAACCAAAGGCTAGGT-1	-3905.72	-10065.5	0.7444	0.00668804	E
JUQ050_ACGGCCACACTATCTT-1	1400.65	-2446	2.49087e-08	0.00265915	NE
JUQ069_AACTTTCGTTCCCTTG-1	15312	2648.33	2.50059e-08	1.47452e-09	E
JUQ070_AACTTTCTCTACTATC-1	910.362	7115.18	1.02442e-07	0.0022085	E
JUQ067_TCAGCTCTCACCTCGT-1	-5503.84	-12254.8	1.08563	0.0138479	nan
JUQ024_GTAGTCACATCATCCC-1	-2459	5838.44	0.00029662	2.57067e-05	nan
JUQ107_AGCCTAAGTCATCGGC-1	1356.01	5294.34	5.61102e-08	0.00418058	NE
JUQ067_CGTCAGGAGTTGAGAT-1	2198.67	-1938.83	0.0497554	0.00322123	nan
JUQ069_GTCGTAAGTGGCGAAT-1	4193.54	-3996.26	0.33962	0.00990469	E
JUQ049_GGTGTTAGTGACAAAT-1	4242.53	-805.245	7.82834e-09	0.0095383	E
JUQ071_ATAAGAGGTATCTGCA-1	-2271.83	8206.31	9.0533e-09	0.00765493	nan
JUQ122_CTGCTGTGTGGACGAT-1	4338.52	-2048.39	0.0194415	0.00634487	NE
JUQ031_TATCAGGCACAAGACG-1	-6538.46	-8298.87	0.952893	0.00416899	E
JUQ069_TCAATCTTCCAAATGC-1	-6374.44	6885.28	1.60706e-06	0.000345712	E
JUQ086_AGTGTCAAGCACCGTC-1	1921.43	-4759.34	2.94834e-08	0.0045209	NE
JUQ033_GTTAAGCCATAGTAAG-1	1115.21	-3095.7	0.19993	0.00748757	E
JUQ067_TTGGAACAGCAGCCTC-1	-5869.47	-11537.9	0.958254	0.00849146	nan
JUQ040_ATAAGAGTCTGATTCT-1	-11298.1	-20859.4	1.0267	0.00127059	E
JUQ108_CTGCCTACAACTGCGC-1	3890.28	2598.21	0.000346749	0.001123	NE
JUQ026_TGGTTCCTCCGTAGTA-1	-483.963	-3663.19	0.177534	0.00814111	E
JUQ062_TGAGCATGTCTCCACT-1	-11499	-19909.4	1.22148	0.00986415	E
JUQ101_TCACAAGAGTTACCCA-1	3918.45	2134.64	3.63171e-08	0.00399593	E
JUQ110_GACAGAGAGCGTTGCC-1	3444.39	6540.78	6.06398e-09	1.35405e-05	NE
JUQ031_CTGAAGTTCGTGGACC-1	-5325.83	5120.84	4.14147e-07	9.85305e-08	E
JUQ067_GGGACCTCAGGTTTCA-1	-5038.11	-9711.38	0.937675	0.00795197	nan
JUQ085_TTGCCGTCATCCTAGA-1	5693.84	4948.26	3.35981e-07	0.00453496	NE
JUQ056_GGTGCGTTCTGAGTGT-1	2501.87	-650.195	1.22015e-08	0.0109144	E
JUQ100_CCTAGCTGTGACGGTA-1	5527.12	-1765.63	1.21176e-08	0.0070836	E
JUQ031_AACTTTCGTCGAGTTT-1	-5538.77	4320.51	0.240884	4.28486e-06	E
JUQ030_GGGAATGAGAGACTAT-1	-5666.34	4734.14	0.0849192	5.05937e-09	E
JUQ069_ACGATACTCACATGCA-1	2969.57	-1385.63	0.368486	0.0117642	E
JUQ057_GCACATAGTAGCCTAT-1	78.9973	-3541.44	0.367913	0.00557097	E
JUQ052_ATAAGAGCATGCTAGT-1	-4838	6132.53	0.221482	2.19263e-07	E
JUQ033_AGGGTGACATCACAAC-1	1648.63	4751.99	2.73855e-08	0.00499935	E
JUQ040_GGGATGACACGGACAA-1	-3455.26	-9130.11	0.74469	0.0050959	E
JUQ042_CCTATTACATGCCACG-1	4670.67	4251.2	2.70493e-08	0.0073309	NE
JUQ060_CCACTACTCTACGAGT-1	3384.65	1697.06	0.0455995	0.00700966	E
JUQ046_GCGGGTTGTCATATCG-1	-5161.92	-10303.6	0.93255	0.00743781	E
JUQ100_CTAAGACTCTTGCCGT-1	-9227.7	-10622.8	1.04378	0.00264542	E
JUQ027_GCATGATTCCTAGGGC-1	-8622.35	-9398.39	1.11018	0.00212534	E
JUQ070_CTTTGCGGTAGCTGCC-1	-7873.74	-7471.63	0.706819	0.00438555	E
JUQ094_AAGGAGCCACCGGAAA-1	5706.14	858.285	2.15981e-08	0.00566481	NE
JUQ057_GACCTGGGTAAATACG-1	2586.18	2375.74	1.15047e-06	0.0156092	E
JUQ056_CACACTCCAATGGATA-1	2320.61	1010.19	1.76394e-08	0.00947696	E
JUQ031_CCCAGTTAGCATGGCA-1	-5035.37	446.094	0.310163	0.000885988	E
JUQ108_ATGGGAGGTATTAGCC-1	1696.24	7516.95	2.5891e-09	0.00254868	NE
JUQ066_GACGGCTCAGGATTGG-1	13963.1	1379.55	0.284527	0.00578405	E
JUQ050_AGGTCATTCTGGTTCC-1	-7.76921	6854.8	2.49219e-08	6.99586e-08	NE
JUQ066_AGGTCCGAGGGCTTGA-1	12583.9	3069.13	1.83289e-08	1.53235e-05	E
JUQ099_ACACCAAAGCTAGCCC-1	4293.96	-288.565	8.06991e-09	0.00858833	E
JUQ056_TCATTTGGTGTGACCC-1	-3984.92	5016.06	4.07072e-08	0.00743569	E
JUQ097_CGTCACTCATGAAGTA-1	2126.23	7862.25	0.0259858	9.55728e-08	NE
JUQ093_GCAGTTAAGTCCATAC-1	-3990.1	6114.23	0.273074	0.00278477	NE
JUQ031_CAGAGAGCATGGGAAC-1	-8926.78	4292.58	0.19741	0.000166256	E
JUQ101_TGTGTTTAGGCAAAGA-1	1164.72	-3187.84	0.0493666	0.00269043	E
JUQ027_TCTGAGAAGAGTGACC-1	-4371.44	7741.18	1.86375e-08	0.00896825	E
JUQ071_AGAGTGGTCGGTGTTA-1	-2831.55	4728.02	0.129276	2.08929e-05	nan
JUQ107_ATCACGAGTGACTCAT-1	4296.72	-2077.1	0.0717971	0.0128768	NE
JUQ102_GCAGTTATCCCATTTA-1	-8774.34	-11654.4	1.13733	0.00651134	E
JUQ105_GCAATCAGTGCACGAA-1	1952.95	1222.47	6.48707e-09	0.00239487	NE
JUQ069_GCGAGAACAGGACCCT-1	1718.24	-6549.35	0.550081	0.00954402	E
JUQ065_ACCCACTTCGCCAAAT-1	-6139.69	4116.88	0.246939	0.00279152	NE
JUQ105_AGAATAGTCGCTGATA-1	3177.2	-1079.12	1.87211e-08	0.00206223	NE
JUQ033_CCTACCATCGGAGGTA-1	-10736.9	-18881.2	0.797625	0.00368671	E
JUQ066_TATGCCCAGCGAGAAA-1	8024.94	611.545	1.44502e-08	0.00982771	E
JUQ039_CACCAGGGTCTCCACT-1	5141.15	4531.49	6.76362e-09	0.00928239	NE
JUQ025_TTATGCTTCGAACGGA-1	3942.88	-1983.19	6.69822e-05	0.0109501	nan
JUQ093_TCGTAGATCTGATACG-1	-1773.85	-2231.04	0.17459	0.0009593	NE
JUQ069_GCGCCAAAGCCCTAAT-1	15824.2	2762.05	4.34388e-09	2.38413e-05	E
JUQ101_GAACGGATCGGAGCAA-1	3718.09	-2129.62	0.0717894	0.00974689	E
JUQ056_AGAGCTTTCTTCATGT-1	-1224.99	6567.69	7.77543e-07	0.00031647	E
JUQ121_GCGACCAAGGAGTTTA-1	-3043.87	6730.83	0.124108	0.0025806	NE
JUQ026_GGCCGATAGTTTAGGA-1	-607.789	-3478.44	0.175951	0.00698997	E
JUQ024_CTAGAGTCAGCGAACA-1	4110.93	2452.26	9.58934e-09	0.00310802	nan
JUQ071_TGCCCATCAACTGCTA-1	-3502.9	7382.25	3.39308e-07	0.00268472	nan
JUQ056_CCATTCGTCAAACGGG-1	1927.03	2090.05	0.062546	0.0106478	E
JUQ056_CTCGAGGCACAGACTT-1	-2958.57	3930.3	0.181003	0.00124546	E
JUQ085_GCAGTTACAATGAAAC-1	4035.64	6670.05	0.000177514	0.00186046	NE
JUQ069_GCACTCTTCATATCGG-1	7072.67	3055.11	1.72261e-08	0.00287671	E
JUQ030_GAACATCCAATGTTGC-1	-4440.25	4919.62	2.76734e-08	0.00152599	E
JUQ066_CATTATCCATCAGTAC-1	10871.1	2342.83	1.7839e-08	2.48907e-05	E
JUQ031_CTACCCATCTTCGAGA-1	-923.85	1711.17	4.45609e-08	0.00376356	E
JUQ066_GACCAATAGGTGTGGT-1	14123.9	2649.61	3.96515e-08	6.8757e-10	E
JUQ069_TGCACCTAGAACTGTA-1	7804.62	2712.1	1.83219e-08	0.00424691	E
JUQ067_TAAGCGTCACCGAATT-1	-5848.21	-9295.12	0.823579	0.00970858	nan
JUQ027_CGTCCATGTGGTACAG-1	-11074.4	-19097	1.13108	0.00159003	E
JUQ026_AGGTCCGTCTCGTATT-1	907.315	-1846.12	0.0611581	0.00498606	E
JUQ095_CACTCCATCACATACG-1	-2066.6	5918.88	0.172659	0.00105825	NE
JUQ056_GGGCACTCATCCGTGG-1	2511.26	3282.67	4.99451e-06	0.0133022	E
JUQ102_GAACCTATCGTGGTCG-1	3465.79	2645.93	3.20695e-09	0.00664021	E
JUQ096_TACACGAGTTCCATGA-1	-30.4967	6565.51	1.27836e-07	0.00830673	NE
JUQ069_TTCTCAAAGTTATCGC-1	3385.91	3920.89	2.06059e-08	0.00470719	E
JUQ033_GACTACACATGTAAGA-1	-10537.9	-17662.1	0.90636	0.00370473	E
JUQ057_ACTGATGGTACGCTGC-1	4452.37	-1330.13	0.041852	0.0112066	E
JUQ088_GAACGGACACAGACAG-1	-1168.27	-1115.64	0.133301	0.00379444	NE
JUQ119_CATCGGGCATCCGGGT-1	736.254	-1904.43	0.00036046	0.0090515	NE
JUQ066_AAGGTTCCATATACGC-1	1948.46	4856.75	0.439586	1.69864e-07	E
JUQ066_GTGTTAGCAGTGAGTG-1	8433.53	2632.07	5.55982e-07	0.000731341	E
JUQ091_TCACGAAAGACGCACA-1	2044.13	-869.353	0.0921878	0.00378946	NE
JUQ066_ACACCGGGTCTGCAAT-1	2616.2	5002.71	0.360653	3.12017e-06	E
JUQ041_CATATTCTCACGATGT-1	-1993.64	-6078.04	0.251649	0.00595125	NE
JUQ052_AGAGCTTCACGCGAAA-1	-3316.14	6224.6	2.8424e-09	1.62347e-07	E
JUQ095_CGTGTCTGTGCGGTAA-1	-3015.1	6822.99	9.26469e-08	2.03019e-05	NE
JUQ024_AAGGTTCCATATGAGA-1	290.101	3839.13	4.50915e-09	0.00272118	nan
JUQ031_CCTACACGTATGAAAC-1	-2835.32	6260.37	0.175602	7.75915e-10	E
JUQ064_AGGGAGTTCACATGCA-1	-3741.75	6467.71	0.130506	1.28513e-08	NE
JUQ033_ACGTCAACATGGGACA-1	-5996.55	-6663.77	0.770367	0.00846053	E
JUQ105_AGCGTATTCTTGCCGT-1	-1557.03	9336.04	0.116611	5.39068e-05	NE
JUQ027_TCTATTGAGAGGGATA-1	433.618	-1169.28	0.0707882	0.00791873	E
JUQ094_AAAGTAGAGATGTGGC-1	5176.73	2249.63	0.0292302	0.00186131	NE
JUQ069_AGTTGGTAGGAATGGA-1	7580.63	-614.813	6.41546e-08	0.0200953	E
JUQ124_TAGCCGGAGCTGCGAA-1	2302.85	6067.34	9.12822e-07	0.000535889	NE
JUQ044_TGAAAGAAGATGGCGT-1	-5367.87	6936.89	0.0174298	0.000240058	NE
JUQ040_GACAGAGAGGAGTTGC-1	-3706.36	-8944.34	0.515786	0.00774517	E
JUQ067_GGATGTTTCCAACCAA-1	-1303.01	-3180.53	0.12781	0.00429897	nan
JUQ033_GTAACGTAGATATGCA-1	-8469.35	-10735.2	1.072	0.00425488	E
JUQ073_GATCTAGAGGTGTTAA-1	3542.75	-2495.76	0.150778	0.00607933	NE
JUQ033_AGGGAGTGTAAATACG-1	939.705	1055.6	6.69227e-08	2.81018e-06	E
JUQ040_GATCGCGTCGCATGGC-1	-10758.6	-20216.3	0.837178	0.00243102	E
JUQ069_ACTGTCCTCGAGGTAG-1	15914.8	2809.42	2.06615e-07	0.00128787	E
JUQ124_ACGCAGCGTACGACCC-1	-2166.33	7747.84	3.02125e-08	0.00627503	NE
JUQ033_CAGCTAATCAATACCG-1	-6914.66	-4138.11	0.877268	0.00216422	E
JUQ111_TGAGCATTCTTCCTTC-1	3790.62	4275.14	0.00103955	5.77719e-09	NE
JUQ067_GGAATAATCCCATTAT-1	-5817.75	-9303.14	0.500015	5.18653e-05	nan
JUQ049_CAGATCAAGATGTAAC-1	685.457	-2532.05	0.293889	0.0138062	E
JUQ108_ACAGCTATCTGGGCCA-1	5402.52	1364.39	5.36586e-08	0.00820099	NE
JUQ066_ACTGAACGTAGAGGAA-1	7137.62	-1649.33	0.0493527	0.00465367	E
JUQ027_AACGTTGGTATTACCG-1	-9024.99	-9345.31	1.3551	0.00523779	E
JUQ056_TTGAACGTCTGCGACG-1	-2343.15	3559.41	0.140799	4.08476e-06	E
JUQ040_CTGTGCTTCTTGTCAT-1	-11458.5	-20317.6	1.10428	0.00199302	E
JUQ049_CATGGCGTCTCTTGAT-1	-10936	-19555.8	1.00272	0.00238387	E
JUQ067_AGTGGGAAGGCAGTCA-1	-3732.89	-9505.99	0.647462	0.00525736	nan
JUQ043_AGTTGGTGTCGGATCC-1	-8261.26	-14435.8	0.443146	3.31178e-06	NE
JUQ109_CGTGTAATCTGAGTGT-1	3074.03	3605.28	5.26776e-09	0.00238899	NE
JUQ066_ATTACTCTCCGGCACA-1	14367.9	1786.98	4.64073e-09	4.16297e-08	E
JUQ106_AGCGGTCCACTGTTAG-1	-5003.7	5962.56	0.328819	2.25986e-05	NE
JUQ117_GTTCATTAGAATCTCC-1	-5288.16	1763.67	0.0744374	0.00617755	NE
JUQ073_CATCAAGGTTGAACTC-1	-1383.51	8673.88	0.00552161	8.52753e-08	NE
JUQ095_ACGATACTCTTAGCCC-1	-4218.01	6429.62	1.951e-07	0.00113767	NE
JUQ122_GGGCACTCATCACAAC-1	-9735.94	-17671.8	0.507032	0.00293581	NE
JUQ073_GAACATCGTCCTCCAT-1	5393.3	397.939	2.59567e-08	0.010187	NE
JUQ056_GGTATTGCATACAGCT-1	5469.81	564.573	0.00539128	0.00715398	E
JUQ061_AGTTGGTCATGAAGTA-1	331.986	-3027.4	0.0929472	0.00339415	NE
JUQ066_ACGAGGATCGCACTCT-1	13351.3	2499.97	2.95898e-08	9.74616e-05	E
JUQ027_ACATACGTCCCAAGAT-1	-5609.29	8196.32	1.09236e-08	0.00150234	E
JUQ066_CATATTCAGGATGGTC-1	6520.92	-1928.4	0.00361321	0.0138096	E
JUQ101_ACTGAACGTGTGCCTG-1	615.718	-2409.85	0.0839035	0.0052251	E
JUQ108_ATCATCTAGTCTCAAC-1	1846.16	6627.16	2.28434e-09	0.00135885	NE
JUQ033_TGCGGGTAGTGAAGAG-1	-6979.14	-10196.2	0.986988	0.00484906	E
JUQ056_CAAGAAATCTCTGCTG-1	-2073.51	-6039.24	0.348827	0.00829037	E
JUQ121_CAAGTTGAGTTAGCGG-1	-2802.21	1333.2	0.0179275	0.00183422	NE
JUQ057_CGGACGTAGCACACAG-1	5755.2	1249.56	0.000435952	0.0103457	E
JUQ119_CAACCAAAGCTAAACA-1	1257.99	7085.17	5.03248e-09	3.86701e-09	NE
JUQ057_CCGTACTGTACACCGC-1	1816.01	7376.01	2.78737e-08	1.92479e-09	E
JUQ056_ACCCACTGTTCCCTTG-1	-1247.42	3412.63	0.184014	0.00576632	E
JUQ066_TCGAGGCAGATATGCA-1	7064.84	-1615.27	0.0045651	0.0066635	E
JUQ078_GACGCGTTCAGAGGTG-1	-4948.42	5392.31	0.336345	0.00188257	NE
JUQ107_GTGCAGCCAATGAAAC-1	-1303.28	7906.07	0.0964125	0.00202308	NE
JUQ108_TGGTTAGAGTGGGTTG-1	-5884.53	2204.5	9.71456e-08	0.00141344	NE
JUQ056_ATTATCCCATTTCAGG-1	-3022.92	3979.48	0.0968738	0.00579199	E
JUQ060_TCCCGATTCTCAAGTG-1	2028.55	479.463	0.0293579	0.00541218	E
JUQ039_CATGGCGCACGTAAGG-1	1719.01	-240.122	6.68073e-08	0.00536062	NE
JUQ088_CAGTCCTAGTGGAGAA-1	-7459.81	3169.36	0.666525	0.00581899	NE
JUQ110_CGCGGTAAGGTAAACT-1	-2324.75	3878.51	0.061207	4.66048e-06	NE
JUQ036_CTCCTAGGTCCGAAGA-1	2148.83	-2539.7	0.167762	0.00860915	E
JUQ040_GAAATGAAGTGCCAGA-1	-3591.99	-8348.99	0.612996	0.0083878	E
JUQ039_CTGAAGTTCACCCTCA-1	4081.76	-416.68	0.0264327	0.00822596	NE
JUQ060_TACTTGTTCACGACTA-1	-3131.97	4201.86	7.85159e-08	0.00195765	E
JUQ066_GGATTACGTCCGAGTC-1	14342.4	2612.97	1.7847e-09	7.586e-09	E
JUQ060_TAGTTGGAGTCCCACG-1	3967.45	2294.38	6.6317e-08	0.00408146	E
JUQ095_ACACCCTCATACTACG-1	3027.11	-595.713	1.75412e-07	0.006389	NE
JUQ027_TCGCGAGGTAAGGATT-1	233.576	-4864.63	0.000300274	0.00810855	E
JUQ042_GTCGTAATCAAGGCTT-1	-2528.93	6095.77	6.44481e-08	0.00621725	NE
JUQ061_ACTTACTAGTGGTAGC-1	1971.92	281.337	1.16637e-08	0.00437189	NE
JUQ042_CTGGTCTGTGTTAAGA-1	5304.88	878.609	1.95662e-08	0.00273903	NE
JUQ027_GGATGTTCATGATCCA-1	279.519	-2052.76	0.0580254	0.00673864	E
JUQ030_AAGGAGCTCGAGCCCA-1	-7451.44	-6140.64	0.69519	2.38482e-05	E
JUQ040_CCTATTATCCATGAAC-1	2691.01	537.881	0.0113595	0.00368568	E
JUQ101_TCAGATGAGCCACGCT-1	3225.09	-1712.93	0.00448486	0.0103202	E
JUQ102_GCGCCAATCTTGTACT-1	4068.02	-2931.44	1.82865e-07	0.0162188	E
JUQ120_CGTAGCGAGCGATTCT-1	5664.01	-430.99	0.0338593	0.0131226	NE
JUQ031_GAACATCTCCGAAGAG-1	-4262.25	3082.53	0.0966988	2.98781e-09	E
JUQ039_TCGAGGCAGGACCACA-1	1125.42	-4185	0.250166	0.00480286	NE
JUQ069_CTCGAGGGTCAGTGGA-1	15200.6	3149.09	4.05728e-08	2.43736e-09	E
JUQ031_ACAGCCGTCCTGCAGG-1	-8690.17	2084.68	0.329303	0.00124539	E
JUQ101_TACAGTGCATTTCAGG-1	-2235.08	7656.78	0.0657264	0.000570163	E
JUQ047_GGAGCAATCCCATTTA-1	4565.96	-1910.54	3.62196e-08	0.0122502	NE
JUQ067_GAAACTCGTCCATGAT-1	-1318.03	9031.35	0.0563168	1.88319e-05	nan
JUQ067_TCACAAGAGTACGATA-1	-2602.56	3484.6	1.04228e-08	0.00233164	nan
JUQ039_GTGCAGCTCTGCTGCT-1	4365.5	-1192.14	0.0724056	0.00671071	NE
JUQ088_ACGGCCAAGCCCTAAT-1	989.631	4983.65	5.78287e-09	0.0010507	NE
JUQ066_CCGGGATTCGTGGGAA-1	13508.1	1925.68	1.29557e-08	0.00142758	E
JUQ069_TTAGGCAGTGTGCCTG-1	15048.1	2790.3	1.97748e-09	5.35567e-05	E
JUQ108_CTACCCAGTCGAACAG-1	3895.93	1235	3.20029e-09	0.00770054	NE
JUQ069_CACACTCGTCATCCCT-1	5896.68	-2985.98	0.316324	0.00714913	E
JUQ119_GTATTCTAGACAAAGG-1	-1279.56	9464.01	0.146305	0.000122345	NE
JUQ100_GTCACAACAATTGCTG-1	5050.84	-3028.12	0.142927	0.006212	E
JUQ069_CTCATTATCAGCCTAA-1	13093.4	2269.43	6.55568e-09	0.00255169	E
JUQ036_ACGATGTTCTCGTTTA-1	-5279.33	-8567.11	0.724134	0.00767657	E
JUQ066_TGATTTCAGGGTTTCT-1	8706.22	2500.27	0.0520536	0.00065045	E
JUQ096_AATCCAGTCTGTGCAA-1	13838.9	3407.78	1.01242e-08	0.00240564	NE
JUQ030_TTTGTCATCAACGGCC-1	-6540.05	2612.57	3.11475e-08	0.00219853	E
JUQ073_TCTTCGGGTTCCACGG-1	5247.53	-1720.33	1.29348e-08	0.0168025	NE
JUQ039_CGTGTCTGTGCGAAAC-1	2508.18	-2254	0.0326252	0.00663527	NE
JUQ066_TTGGCAATCCAAATGC-1	8195.51	2487.43	0.0961636	0.00363177	E
JUQ036_CGGACACAGCAGGCTA-1	-9766.51	-14631.1	1.1581	0.00599938	E
JUQ042_ATAAGAGAGCGTGAGT-1	3381.77	485.201	2.83969e-08	0.0110301	NE
JUQ057_TCTCTAATCCTCATTA-1	3788.05	5723.18	0.0903755	9.96299e-06	E
JUQ106_TACTCATTCATGCTCC-1	1756.79	1424.08	6.09767e-09	0.00715664	NE
JUQ049_CACCTTGGTCACTGGC-1	-9882.61	-15600.7	1.09228	0.00514989	E
JUQ036_CGTAGCGGTCCAGTTA-1	-8386.09	-10241.3	0.945004	0.00489542	E
JUQ088_AAACCTGTCGGTCTAA-1	-78.2448	3511.59	1.79673e-07	0.00310379	NE
JUQ070_TTTATGCCACCCATTC-1	-8602.33	-9371.95	0.917108	2.9216e-05	E
JUQ060_TACCTTAGTGCAGTAG-1	1664.54	979.305	0.112179	0.00096106	E
JUQ066_GGCCGATAGCAGCGTA-1	14977	2396.01	5.33488e-09	1.68907e-07	E
JUQ066_CGCTGGAAGCTAGCCC-1	-2866.8	-2606.41	0.428246	8.62622e-05	E
JUQ091_GACTGCGCACTAAGTC-1	2835.22	-2279.26	0.254828	0.00762731	NE
JUQ095_TTGACTTTCCTCAATT-1	-2260.67	6603.69	0.0540881	0.00232787	NE
JUQ060_CCGTTCACATACGCCG-1	-5979.05	-4048.94	0.438743	0.00333742	E
JUQ030_TCACGAAAGGAGTTGC-1	-7152.24	1271.48	0.467738	2.75594e-05	E
JUQ027_GTGAAGGAGGTGTTAA-1	-7408.88	7891.54	4.99735e-09	0.00220804	E
JUQ066_TTCTCAAAGGTGATAT-1	10311.2	2928.42	2.18655e-08	1.26095e-07	E
JUQ066_CAGTAACCACCTGGTG-1	-3220.3	-1620.29	0.560836	0.00264739	E
JUQ086_TTCCCAGTCTTACCGC-1	2582.8	1318.75	1.87205e-08	0.0071343	NE
JUQ101_CATCGGGCATAACCTG-1	4712.4	-2663.65	0.000367285	0.0141193	E
JUQ056_GTCTTCGGTCGCGTGT-1	-843.987	3980.23	1.68759e-08	0.00671191	E
JUQ096_GCTCCTATCGTCACGG-1	5285.22	3301.9	0.0760205	0.00886654	NE
JUQ088_GAATGAAGTACCCAAT-1	3204.54	2525.35	2.43588e-06	0.00836762	NE
JUQ057_CATTATCAGAGGTACC-1	-7937.98	-8391.14	1.11275	0.00890084	E
JUQ101_AGGTCATTCTAACCGA-1	-7037.83	3694.4	0.158537	0.00203551	E
JUQ039_CAGTAACCAGCTCCGA-1	2779.21	4740.1	5.57049e-08	0.00502804	NE
JUQ026_ACTGTCCTCACAACGT-1	-6810.88	7052.73	0.0101853	0.00112649	E
JUQ102_ACGGCCAGTTCGAATC-1	-9987.61	-10472.2	1.26097	0.0109074	E
JUQ067_CGACTTCTCAACGGCC-1	1315.98	-3632.45	0.00151871	0.00948476	nan
JUQ088_CCAATCCCAACTTGAC-1	-7812.07	-534.008	0.415437	0.000101448	NE
JUQ067_AACACGTGTACTTGAC-1	-2230.71	-7657.97	0.566416	0.00270856	nan
JUQ036_AGTGTCACATGGTAGG-1	-6559.6	-1334.66	0.508577	0.000755924	E
JUQ057_TGATTTCGTTGGTGGA-1	2767.14	1987.88	0.000125802	0.00815235	E
JUQ096_TTCTCAAAGTTTGCGT-1	10816.4	3284.19	9.77994e-07	0.00776758	NE
JUQ069_CACACCTCAGTTTACG-1	6173.9	-3371.55	0.039834	0.0115826	E
JUQ060_ACTTTCACAGATGGGT-1	1193.37	-3668.23	0.117053	0.00725681	E
JUQ024_CATATTCTCATTGCGA-1	-4502.82	7391.1	3.06158e-09	0.0030504	nan
JUQ091_GCACATACAGATGGCA-1	-6979.18	-9984.75	0.88448	0.00556581	NE
JUQ088_TACCTTAGTAAGGGCT-1	-4452.17	1275.17	0.125893	2.7016e-08	NE
JUQ027_CGGCTAGTCCGCATCT-1	1913.05	-933.505	1.42999e-08	0.0121322	E
JUQ078_GACTACAGTACCCAAT-1	4137.08	-4235.59	1.77044e-08	0.0104431	NE
JUQ040_TGGCCAGGTAAACCTC-1	-8549.47	-12688.8	1.36023	0.00766169	E
JUQ036_TTATGCTTCGTTGACA-1	-8447.64	-11137	1.45618	0.00396399	E
JUQ056_GTGGGTCTCCGCGCAA-1	-692.164	3435.15	0.000853043	0.0126697	E
JUQ069_GGAAAGCAGTGAAGAG-1	14042.7	2792.42	3.10048e-08	0.0048901	E
JUQ102_TGTTCCGTCGGGAGTA-1	-11750	-19709.4	1.23565	0.0035299	E
JUQ106_CCTTCCCCACCAGCAC-1	3001.37	966.207	8.98721e-09	0.0120613	NE
JUQ091_AGCGTATCATTGCGGC-1	3702.26	5258.13	2.42004e-08	0.00346618	NE
JUQ067_TTGAACGAGCGATGAC-1	-472.517	-4309.84	0.10401	0.00753926	nan
JUQ119_GCATGATGTGGGTATG-1	-1455.6	9674.45	1.96722e-08	0.000911956	NE
JUQ122_AGTGAGGAGAGCCCAA-1	3641.31	-3577.73	0.0517718	0.00909907	NE
JUQ069_CATCAAGCACGTCTCT-1	5359.34	2732.02	4.54154e-08	0.0059475	E
JUQ031_AAAGTAGCATAAGACA-1	3416.77	-1916.36	2.70094e-08	0.00996693	E
JUQ083_CTAGTGAGTCCAGTGC-1	-4609.31	5114.8	9.77182e-07	0.00140811	NE
JUQ102_ATTGGTGTCCTGTACC-1	-2144.2	-2089.63	0.151666	0.00429826	E
JUQ024_ATCCGAACAAGGTTCT-1	-3639.8	8318.57	5.86371e-09	7.27107e-07	nan
JUQ066_TTCTACATCGAGCCCA-1	1716.96	5208.08	0.288413	7.49096e-07	E
JUQ100_TGCTGCTGTTGATTCG-1	230.805	7776.78	0.0456349	2.74041e-07	E
JUQ067_GCTGCAGGTCTGATTG-1	-9544.49	-17527.7	0.501587	8.30893e-06	nan
JUQ033_CTACGTCTCATCGGAT-1	-5395.85	-6634.94	0.788633	0.003883	E
JUQ027_TTAACTCTCAGTTCGA-1	2407.08	-2494.41	0.0390759	0.0134818	E
JUQ036_CGACCTTTCCATGCTC-1	3491.48	-3741.09	8.11154e-08	0.0107081	E
JUQ054_CTGCGGAGTATTACCG-1	3868.77	4624.39	0.0991504	0.00629791	NE
JUQ101_ATCCACCTCCTTGCCA-1	2665.64	2216.16	3.90695e-09	0.00552328	E
JUQ097_CTGCCTAAGTGAATTG-1	-3169.14	7228.78	6.74214e-09	0.00503727	NE
JUQ039_CACCTTGTCCGTCATC-1	5102.64	2294.14	9.97136e-09	0.00394481	NE
JUQ042_CATCAAGCAGTCAGCC-1	4679.26	6253.11	3.13723e-08	0.0044097	NE
JUQ031_TACTCGCGTCCTGCTT-1	-7392.68	1139.68	0.294105	1.35441e-07	E
JUQ024_CTGCGGAAGTGTGGCA-1	3527.3	606.052	5.8207e-09	7.63821e-06	nan
JUQ044_GAGGTGACAAAGGCGT-1	-2265.4	7572.62	0.106004	3.25984e-08	NE
JUQ066_GTCTCGTGTACCGTAT-1	14222.1	1613.23	0.0319065	3.63452e-08	E
JUQ088_GGCAATTTCTAACTTC-1	1368.3	1512.14	0.0833005	0.0048223	NE
JUQ069_CGTAGCGTCTCTTGAT-1	6877.82	-1310.15	0.0357963	0.00511219	E
JUQ066_GCTCTGTCAGCATACT-1	8711.25	601.906	0.0539061	0.00604889	E
JUQ061_TGGCGCAGTGACGGTA-1	-9088.01	6184.42	0.256701	1.13304e-08	NE
JUQ030_CGTTCTGAGAAGCCCA-1	-4845.85	-552.268	0.378678	0.00124859	E
JUQ066_CGAATGTAGATCACGG-1	7249.46	-1955.35	2.73511e-08	0.00987149	E
JUQ088_TAGTTGGGTACCAGTT-1	2544.82	3210.91	5.49182e-08	0.00387886	NE
JUQ071_TGGACGCTCACAGTAC-1	-2991.36	8442.03	3.06587e-09	3.02876e-06	nan
JUQ033_ACACCGGTCAACTCTT-1	-2623.09	1676.18	0.313519	0.0019019	E
JUQ067_ATCACGAGTTACTGAC-1	-5599.87	-11970.8	0.654537	0.00772322	nan
JUQ069_AACCGCGTCCCACTTG-1	5086.63	-3854.2	0.1543	0.0130158	E
JUQ027_CATCGGGAGTGCTGCC-1	-10526.3	-17617.6	0.692409	1.35767e-05	E
JUQ057_TCAGATGTCTGCAGTA-1	-7073.55	-10082.2	1.15198	0.0127406	E
JUQ073_TATGCCCGTTCCACAA-1	-5722.17	-8246.91	0.837878	0.00313778	NE
JUQ069_TGCGTGGGTTGCGTTA-1	5238.48	-3849.99	0.627279	0.00760502	E
JUQ096_AGGCCGTAGGAGTCTG-1	-81.3871	5658.05	0.140692	0.00351863	NE
JUQ030_TACGGGCTCGCGTTTC-1	314.168	1888.15	8.30494e-09	0.00520319	E
JUQ060_CTAGCCTTCGTTTATC-1	-6547.89	-7855.37	0.884802	0.00859821	E
JUQ073_ATTGGACAGGTGCTAG-1	4616.1	-1421.15	1.04109e-07	0.00563913	NE
JUQ045_ACCAGTAAGCACGCCT-1	-2088.41	6739.51	5.18914e-08	2.8013e-09	NE
JUQ066_CGTAGGCTCACTATTC-1	3629.89	5690.07	0.122867	8.02021e-09	E
JUQ101_GCAAACTAGGGTCGAT-1	4614.88	-2799.87	1.35375e-08	0.00687214	E
JUQ101_TCTGAGACATCGATTG-1	2468.88	38.2115	0.18209	0.00952392	E
JUQ040_CGGACGTAGTGTACTC-1	-10226.1	-19274.4	0.555268	0.00234956	E
JUQ036_ACTGCTCTCCCTTGCA-1	-8967.22	-10439.2	1.15719	0.00424854	E
JUQ027_CTCGGGAAGCGTCAAG-1	-2076.25	4593.59	1.05263e-07	5.07559e-10	E
JUQ056_CAGGTGCAGACAGACC-1	-1408.71	6046.5	0.0614719	3.41208e-06	E
JUQ088_TCGCGAGGTGCGATAG-1	2779.85	4118.06	6.34655e-08	0.00199294	NE
JUQ101_ACTTTCACATGTTCCC-1	4286.86	2278.96	2.67273e-05	0.00196181	E
JUQ088_CACAGGCGTTGATTCG-1	-8627.35	4472.1	0.189335	0.00079762	NE
JUQ033_CAAGGCCCACGAAATA-1	185.101	-3270.17	0.289466	5.66838e-06	E
JUQ069_GGCTGGTCAAAGGCGT-1	6243.86	-3710.52	2.04867e-08	0.0119442	E
JUQ111_AGTGAGGCATGTAAGA-1	1969.56	6336.9	0.0542034	0.00136344	NE
JUQ088_TGGGAAGCATTGTGCA-1	588.059	60.7844	3.69824e-05	0.00258101	NE
JUQ031_TAGTGGTCACTTGGAT-1	3497.1	-1121.21	2.5703e-08	0.00489502	E
JUQ066_TTCTCCTAGCAAATCA-1	10580.9	2667.03	2.57106e-08	0.000847766	E
JUQ107_AAGGCAGGTACAGTTC-1	4018.24	7387.1	3.77348e-09	4.70521e-09	NE
JUQ066_GTTAAGCCAGTTCATG-1	6432.1	-2540.17	2.06276e-08	0.0106361	E
JUQ027_AGTGAGGTCGGCGCAT-1	326.729	-3832.58	0.256047	0.00351321	E
JUQ069_CTCGAAAGTCAATGTC-1	-6063.61	-9752.19	1.0314	0.00550863	E
JUQ031_GGGATGAGTTCTCATT-1	-3468.95	-297.111	0.157219	0.00389719	E
JUQ097_GGGCATCGTCCTCCAT-1	-3400.46	7693.89	0.0533576	0.00350632	NE
JUQ088_TTATGCTAGGGAAACA-1	1017.22	-58.8897	6.18375e-08	0.00457031	NE
JUQ072_GGTGTTAGTCAACATC-1	-914.539	-1771.36	0.288606	0.00451111	NE
JUQ119_ACGGGCTTCTCTAAGG-1	5852.71	-1454.76	0.0500167	0.00691384	NE
JUQ066_CCTACCAGTTCACCTC-1	745.998	4665.78	0.103525	0.00692705	E
JUQ069_TGACAACTCGCGTAGC-1	-2432.7	1094.67	0.35815	0.00207995	E
JUQ056_GGAAAGCTCTGGCGAC-1	-7844.05	-7267.26	0.777651	2.11525e-05	E
JUQ059_CGCTGGATCCGTAGGC-1	-1607.92	-5813.91	0.351232	0.0120001	NE
JUQ069_CCTTCCCCAATGGACG-1	8168.67	4646	0.0400376	0.00162444	E
JUQ057_CCTAAAGTCTACTATC-1	881.833	92.5768	0.0869521	0.00909234	E
JUQ027_CGAATGTAGACTAGGC-1	-6158.62	2894.33	0.333545	0.00209997	E
JUQ070_ATTCTACAGAGACTTA-1	-4451.03	7963.03	0.150358	0.00417973	E
JUQ096_GTCCTCATCAACGCTA-1	5229.3	-2035.87	0.00420031	0.00986165	NE
JUQ108_TGAAAGAAGCCTTGAT-1	3806.73	4897.86	8.78182e-05	0.0039284	NE
JUQ061_ACTGAACTCTGAAAGA-1	-5530.32	265.196	0.133614	0.00258209	NE
JUQ060_CTAGTGAAGACTAAGT-1	-454.97	-1942.75	0.0235544	0.0056077	E
JUQ044_CACCAGGAGGACCACA-1	4553.15	-1927.63	8.22059e-09	0.0132626	NE
JUQ070_CGACCTTTCGTTGACA-1	-7312.4	-8998.03	0.726426	0.0183103	E
JUQ101_CGAGCACTCACCCTCA-1	5066.04	-1185.14	6.95662e-09	0.00979881	E
JUQ049_TGCGCAGAGGCAGTCA-1	-6421.51	-6324.05	0.593126	0.00264116	E
JUQ033_TGCTGCTGTAGAGCTG-1	-7622.95	-9434.36	1.35359	0.0055314	E
JUQ106_TGGTTCCAGACAAAGG-1	5449.82	3250.7	2.39038e-08	0.00456522	NE
JUQ060_CAAGTTGGTGAGGGTT-1	3455.14	2264.67	5.73833e-09	0.0157759	E
JUQ066_GTCGGGTTCCAAATGC-1	5753.27	-4046.13	0.349398	0.00712829	E
JUQ067_TTATGCTAGGGATGGG-1	-5514.37	-9183.18	0.772471	0.00591274	nan
JUQ089_CGTGTAAAGCTGAAAT-1	-2127.87	550.344	0.185378	8.6528e-05	NE
JUQ088_ATGGGAGTCATAACCG-1	-231.412	-4768.83	0.25056	0.00753888	NE
JUQ024_GAGGTGAAGGGTCTCC-1	2230.53	675.822	0.0672639	0.00506068	nan
JUQ066_TCATTTGTCACTGGGC-1	9150.33	1045.82	0.138493	0.00617344	E
JUQ066_ACTGAGTAGTGGACGT-1	13671.8	2243.26	7.12743e-09	0.00122776	E
JUQ108_GAACGGAGTCCCTACT-1	3307.04	2086.51	2.14428e-08	0.00154757	NE
JUQ042_TAAGCGTAGTGCAAGC-1	4354.01	314.244	2.50243e-08	0.0078311	NE
JUQ060_ACTGTCCCAATCTACG-1	1784.9	1334.11	0.000229474	0.00307489	E
JUQ068_GTCGTAACATCATCCC-1	-8852.78	-8687.86	0.975575	0.0040844	E
JUQ031_GGAATAAGTCTCATCC-1	-3478.42	3936.58	0.0188056	4.42551e-08	E
JUQ036_ATTACTCCACCTTGTC-1	1456.54	-1880.61	0.0891908	0.0127743	E
JUQ040_CAAGGCCCACCGTTGG-1	-4730.7	-10307.2	0.800007	0.00407186	E
JUQ025_CGAATGTGTATTCTCT-1	-8821.54	6735.41	0.0921548	0.00119319	nan
JUQ049_CTTGGCTAGGTAAACT-1	904.55	2301.09	0.167772	0.00656863	E
JUQ031_TGCACCTCAGTTTACG-1	-3549.77	3024.75	0.10972	7.24932e-05	E
JUQ071_GCATACACAGCCTATA-1	-4122.32	7433	0.116573	0.000691732	nan
JUQ033_GACACGCAGACTACAA-1	1821.33	-1355.66	0.13993	0.00261029	E
JUQ088_GTATTCTTCTAGAGTC-1	-6787.88	7098.3	0.26128	0.00115388	NE
JUQ088_GATGAAATCGGAGGTA-1	1822.18	-1171.14	0.0912253	0.00365932	NE
JUQ060_CTCCTAGCATGCAACT-1	1104.68	-817.364	0.139924	0.00602158	E
JUQ100_TACAGTGGTTATCGGT-1	1815.52	4910.54	1.46447e-08	5.60656e-08	E
JUQ027_TATCAGGTCAGCTCTC-1	-6280.25	6680.32	7.64215e-09	0.00655942	E
JUQ066_CAACTAGTCTTAGCCC-1	8063.72	-433.349	3.65734e-09	0.00606306	E
JUQ024_TGCGGGTAGCGTAATA-1	4275.14	2654.45	0.0216434	2.29949e-08	nan
JUQ047_ACGTCAAAGCTAGTGG-1	-3644.01	6876.76	0.1215	0.00364484	NE
JUQ066_CAGCATACAAAGCGGT-1	2200.6	5180.64	0.161556	2.96378e-08	E
JUQ062_AAACCTGCAGCGAACA-1	-709.927	6787.56	1.02576e-08	0.00436112	E
JUQ070_CTCCTAGGTCTGATTG-1	3321.83	2242.67	0.166693	0.00919142	E
JUQ036_TCGTACCGTTGTCTTT-1	-10398.4	-19882.9	0.61605	0.0120572	E
JUQ088_TGTTCCGGTCTGATTG-1	3747.5	6145.56	9.59553e-09	0.00443314	NE
JUQ101_ACTTACTAGAGTAAGG-1	2542.07	-1422.15	1.66709e-06	0.0107834	E
JUQ067_TACACGATCGTGGTCG-1	-2877.3	-7999.55	0.423233	0.00623045	nan
JUQ026_AGTGGGAAGAAGATTC-1	-620.303	-3885.56	0.121958	0.00293805	E
JUQ027_CTGCTGTCATCGGAAG-1	-2163.28	1887.75	8.93356e-08	0.00589295	E
JUQ027_CACCTTGCATTACGAC-1	-8017.45	-8386.68	0.551682	0.00377227	E
JUQ033_TCAACGAAGTAGGCCA-1	-7614.41	-10621.3	1.25273	0.00708943	E
JUQ052_CGAGCCAAGAAACCAT-1	-2824.51	5861.21	1.07185e-08	4.74769e-09	E
JUQ042_GTCATTTAGTAGTGCG-1	-3356.89	6551.9	0.232336	0.000599757	NE
JUQ027_GACCAATAGCTAGGCA-1	-7379.57	8012.28	0.000615034	0.00196068	E
JUQ088_CTCCTAGGTTCCACAA-1	3118.86	4938.5	0.0230672	0.00704278	NE
JUQ073_AGCTTGAGTAAGCACG-1	3586.73	-2892.59	2.80029e-08	0.00639956	NE
JUQ091_ATCCGAAGTTATTCTC-1	3060.12	4348.21	7.72634e-09	0.00154568	NE
[truncated: 29,926 more rows]

## Sheet: d
	0-X-all_multidrug-resistance-X-norm	1-X-all_porphyrine-heme_metabolism-X-norm	10-X-all_type-II-ifn-response-X-norm	100-X-all_JAK-STAT_signaling-X-norm	101-X-all_DNA_synthesis-X-norm	102-X-all_G1S-transition-X-norm	103-X-all_LYS_metabolism-X-norm	104-X-all_hyaluronan_metabolism-X-norm	105-X-all_GABA-shunt-X-norm	106-X-all_propanoate_metabolism-X-norm	107-X-all_GLU_metabolism-X-norm	108-X-all_exocytosis-X-norm	109-X-all_pyrimidine_synthesis-X-norm	11-X-all_autophagy_regulation_positive-X-norm	110-X-all_fatty-acid_synthesis-X-norm	111-X-all_carnitine-shuttle-X-norm	112-X-all_DNA-repair-X-norm	113-X-all_biotin_metabolism-X-norm	114-X-all_cyclic-nucleotide_metabolism-X-norm	115-X-all_macroautophagy-X-norm	116-X-all_p53-signaling-X-norm	117-X-all_phosphoinositide_signaling-X-norm	118-X-118-X-norm	119-X-all_autophagy-nucleus-X-norm	12-X-all_DNA-demethylation-X-norm	120-X-all_glutathione_metabolism-X-norm	121-X-all_thrombolysis-factor_production-X-norm	122-X-all_ketone-body_metabolism-X-norm	123-X-all_nucleophagy-late-X-norm	124-X-124-X-norm	125-X-all_n-glycan_degradation-X-norm	126-X-all_autophagy-chaperone-mediated-X-norm	127-X-all_MHC-II-presentation-X-norm	128-X-all_transmembrane-transport-ER-X-norm	129-X-all_hypoxia-response-X-norm	13-X-all_TYR_metabolism-X-norm	130-X-all_TGFb_response-X-norm	131-X-all_n-glycan_degradation-X-norm	132-X-all_RIG-I-like-receptor_signaling-X-norm	133-X-all_amino-sugar-nucleotide-sugar_metabolism-X-norm	134-X-all_mitotic-spindle-component-X-norm	135-X-all_steroid_metabolism-X-norm	136-X-all_MYC_targets-X-norm	137-X-all_keratan-sulfate_synthesis-X-norm	138-X-all_hedgehog_signaling-X-norm	139-X-all_lipophagy-X-norm	14-X-all_autophagy-of-mitochondria-X-norm	140-X-all_pentose-phosphate-pathway-X-norm	141-X-all_mTORC1_signaling-X-norm
0-X-all_multidrug-resistance-X-norm	1	-0.0117017	-0.0150075	0.0125373	-0.016046	-0.0192468	0.0110319	0.00116356	0.0042496	-0.00295659	-0.000138044	-0.0137345	0.000858689	0.00415174	0.00692972	0.00690124	0.000901157	0.00059638	0.00492986	0.00356825	0.00568315	0.0123933	0.00946838	0.00750699	-0.0145181	-0.00391808	0.00234512	0.00116972	0.00257447	0.00732547	0.0238542	0.010325	-0.0226438	0.00799092	-0.00282954	0.00025185	0.0131528	0.00445114	0.00976837	0.00943572	0.0104753	-0.00678418	0.0124815	-0.000256551	0.00859889	0.000425478	-0.00333929	-0.0174125	0.00447705
1-X-all_porphyrine-heme_metabolism-X-norm	-0.0117017	1	0.0320057	0.0116377	0.0556972	0.0165205	0.0206472	0.0180846	-0.0167589	0.00451182	-0.00248351	0.0282954	0.00343264	0.0114279	0.0153131	0.00957958	0.0342676	-0.00453849	-0.000481289	0.0483217	0.0162737	0.00691603	0.000967932	0.0254253	0.0412897	0.0284261	0.022988	0.0149014	-0.00945074	-0.00665074	-0.0113689	-0.00328864	0.04079	0.000342171	0.0210877	0.0328126	0.00202584	0.00548514	0.0144472	0.014886	0.0122233	0.0368678	0.0393184	0.0156276	0.0122098	0.0123443	0.0213934	0.0887836	0.0457382
10-X-all_type-II-ifn-response-X-norm	-0.0150075	0.0320057	1	-0.0078802	0.147122	0.149614	0.0155566	0.0253833	-0.0271729	0.00321121	0.0237043	0.049891	-0.0124076	0.0311318	0.0145861	-0.00360411	0.0141491	-0.00683595	0.0353445	0.0482863	0.00689365	-0.00307154	-0.0145394	0.0335321	0.0860571	0.0156387	0.0277185	0.0147585	-0.0114322	0.0138777	0.0133889	0.0120057	0.374333	0.00652902	-0.00141335	0.0498555	-0.0193861	0.0115895	0.0551365	-0.0360402	0.0330633	0.0487288	-0.0219584	0.0322768	0.0251391	0.00930618	0.0284464	0.133091	0.0676223
100-X-all_JAK-STAT_signaling-X-norm	0.0125373	0.0116377	-0.0078802	1	-0.0408457	-0.0234624	0.0189851	0.0071434	-0.00191514	0.0115471	0.0142918	0.040752	0.0071164	0.0467405	0.00911745	0.0172689	0.0305848	0.00417675	0.0360038	0.054891	0.049439	0.037775	-0.00539834	0.027287	0.0341227	0.0125439	0.0484455	0.0035222	-0.00324721	0.0128678	0.0395639	0.0202748	0.0106413	0.0141424	0.0110095	0.0109071	0.0648536	0.00942579	0.030699	0.0228956	0.0758169	0.0297019	0.0248388	0.0250939	0.0314634	0.00665882	0.0247748	0.0219061	0.0433189
101-X-all_DNA_synthesis-X-norm	-0.016046	0.0556972	0.147122	-0.0408457	1	0.518453	0.0566403	0.122192	-0.0569792	0.0740748	0.0288656	0.0308053	0.039071	0.012026	0.0851806	0.013338	0.0305779	-0.00868333	0.0331366	0.0355548	-0.0082739	-0.0151617	-0.0335568	0.0369006	0.0183875	0.0580842	-0.00473376	0.109016	-0.0276181	-0.00941262	-0.0248552	0.0032938	0.179547	-0.00225613	-0.0231243	0.0953113	0.00148782	0.0203253	0.067194	0.0270618	0.0382872	0.0549575	0.120796	0.0247364	0.0153656	0.005017	0.0589694	0.183784	0.126992
102-X-all_G1S-transition-X-norm	-0.0192468	0.0165205	0.149614	-0.0234624	0.518453	1	0.0403278	0.0697918	-0.044673	0.0512322	0.0138805	0.0378873	-0.00691596	0.0215101	0.0700269	0.0230576	0.024653	-0.00324099	0.0319136	0.0474246	-0.00538126	-0.00813181	-0.0337839	0.0443553	0.0336058	0.0402825	-0.00430172	0.0598735	-0.0217287	-0.0051607	-0.0087127	0.00493802	0.173266	-0.00249545	-0.0230336	0.06784	0.015282	0.0211082	0.0814963	0.00879101	0.0426023	0.0466776	0.00829885	0.0410571	0.00712125	0.0142523	0.0516937	0.130243	0.111511
103-X-all_LYS_metabolism-X-norm	0.0110319	0.0206472	0.0155566	0.0189851	0.0566403	0.0403278	1	0.0242104	-0.0315847	0.0152271	0.00966545	0.0173373	0.0373595	-0.01201	0.0194852	0.0169168	0.0233703	0.0205648	-0.000534576	0.0389042	0.0129438	-0.0130581	-0.0970478	0.0115759	0.0208782	0.0223882	0.0252585	0.0294376	-0.012617	0.00306296	-0.00740519	0.0164787	0.0506095	0.0024704	0.013942	0.0145149	0.0158054	-0.00199129	7.2428e-05	0.022038	0.00879678	0.021035	0.0714355	0.00495449	0.0214188	0.0122251	0.0328642	0.0589594	0.0426599
104-X-all_hyaluronan_metabolism-X-norm	0.00116356	0.0180846	0.0253833	0.0071434	0.122192	0.0697918	0.0242104	1	0.0044807	0.0190267	0.0199626	0.0143561	0.00811812	0.00263274	0.0234375	0.00574413	0.0147562	0.00176623	0.0077254	0.0259643	0.00536964	0.00866532	0.00201863	0.0156715	0.0089038	0.0155782	0.0124362	0.0251339	-0.00590487	-0.00304439	0.00933135	0.00206701	0.0428379	0.0111433	0.00323076	0.017651	0.0196483	0.0110384	0.0197544	0.00168551	0.0169394	0.0242054	0.0241772	0.0116489	0.020029	0.00840719	0.0179545	0.0418868	0.0285149
105-X-all_GABA-shunt-X-norm	0.0042496	-0.0167589	-0.0271729	-0.00191514	-0.0569792	-0.044673	-0.0315847	0.0044807	1	-0.018117	0.000956236	-0.0220378	-0.0124712	-0.00330827	-0.00112315	0.00311786	-0.00502924	0.00356244	-0.000702935	-0.0247918	-0.00487628	0.00262061	-0.00939552	-0.0136694	-0.0313502	-0.0216352	-0.00249981	-0.0170808	0.0139114	-0.000587116	0.0161748	-0.000572724	-0.0254566	-0.000837518	-0.0222491	-0.0190905	-0.00232413	0.000975819	-0.00870531	-0.00496615	-0.00192066	-0.0162527	-0.0390658	-0.00546475	0.000565086	-0.00770897	-0.0153733	-0.0625594	-0.0382214
106-X-all_propanoate_metabolism-X-norm	-0.00295659	0.00451182	0.00321121	0.0115471	0.0740748	0.0512322	0.0152271	0.0190267	-0.018117	1	0.0242197	0.00663974	0.0121352	-0.00458703	0.00943091	0.0163688	0.000621706	0.00865354	0.0142583	0.0124474	0.00687041	-0.00585454	0.00734401	0.00714944	0.00298929	0.009854	0.0181618	-0.0147042	-0.0136277	-0.00146049	0.00154775	0.00590243	0.0217619	0.0161035	0.0201589	0.00855917	0.0120008	0.0135054	0.00892772	0.0161744	0.0119598	0.0217112	0.0402178	-0.00224374	0.000809902	0.0144519	0.0244325	0.0300297	0.029293
107-X-all_GLU_metabolism-X-norm	-0.000138044	-0.00248351	0.0237043	0.0142918	0.0288656	0.0138805	0.00966545	0.0199626	0.000956236	0.0242197	1	0.0116425	0.0212168	0.0259775	0.0122322	-0.00489868	0.0138229	0.00345774	0.00509961	0.0227517	0.0133858	0.0137313	-0.00490071	0.0127351	0.00612533	-0.00437123	0.0108363	5.97869e-05	-0.00171023	-0.0107084	0.0286939	0.00285328	0.0413754	0.00923198	0.00394313	0.00265934	0.0182208	0.00946311	0.0191594	0.00414689	0.0072571	0.0101925	0.0302005	0.0156795	-0.00864795	-0.0106235	0.0161125	-0.00188151	0.0281614
108-X-all_exocytosis-X-norm	-0.0137345	0.0282954	0.049891	0.040752	0.0308053	0.0378873	0.0173373	0.0143561	-0.0220378	0.00663974	0.0116425	1	0.0100312	0.0412642	0.0206495	0.0125917	0.0353665	-0.00353787	0.0156957	0.0567211	0.0326161	0.0224702	-0.00219316	0.0390632	0.0615818	0.0270844	0.0284304	0.0108009	-0.0258506	0.0160975	0.00932487	0.0149654	0.0636348	0.00831723	0.0213908	0.0364045	0.0195589	0.00833947	0.0366001	0.0100392	0.0554962	0.0374657	0.0357235	0.0191037	0.0195953	0.0177631	0.0271902	0.0575904	0.0706615
109-X-all_pyrimidine_synthesis-X-norm	0.000858689	0.00343264	-0.0124076	0.0071164	0.039071	-0.00691596	0.0373595	0.00811812	-0.0124712	0.0121352	0.0212168	0.0100312	1	0.00937425	0.0189179	-0.00693673	-0.0209298	0.00385758	-0.0171506	0.000824602	-0.0339276	-0.00646865	0.0223237	0.00385992	-0.0136192	0.00499941	-0.00570252	0.0242114	-0.0120678	-0.0120923	-0.00594431	0.00262361	-0.0138523	0.00417287	-0.00380585	-0.00227024	0.0166593	-0.00535221	-0.0023754	0.0290085	-0.0231808	0.0116658	0.0939506	-0.00360162	0.00896053	0.0043463	0.0284379	-0.00828337	0.0344745
11-X-all_autophagy_regulation_positive-X-norm	0.00415174	0.0114279	0.0311318	0.0467405	0.012026	0.0215101	-0.01201	0.00263274	-0.00330827	-0.00458703	0.0259775	0.0412642	0.00937425	1	0.0082555	0.0120475	0.0246555	0.0171639	0.0449174	-0.0241372	0.0348414	0.0313387	-0.0140866	0.0343026	0.0381928	0.00414939	0.0195731	0.0171282	0.00330257	-0.00164548	0.0362518	0.0159724	0.0618357	0.025631	0.0135931	0.0146794	0.0325827	0.00312654	0.0408504	0.00400851	0.0503733	0.0222911	0.0279584	0.0178558	0.0161066	0.00729697	0.0301174	0.0106849	0.0372613
110-X-all_fatty-acid_synthesis-X-norm	0.00692972	0.0153131	0.0145861	0.00911745	0.0851806	0.0700269	0.0194852	0.0234375	-0.00112315	0.00943091	0.0122322	0.0206495	0.0189179	0.0082555	1	-0.000117555	0.0199768	0.0029485	0.00345277	0.0421259	0.0058264	-0.00029378	-0.00278547	0.0209012	0.00763567	0.016931	0.00946336	0.0214441	-0.0041201	0.00389381	0.00390604	0.0190212	0.0277542	7.90448e-05	0.00903431	0.0252826	0.00966062	0.00654392	0.0125333	0.0218531	0.0137663	0.0258208	0.0480151	0.000877229	0.00338908	0.0111185	0.0166487	0.0582435	0.0459024
111-X-all_carnitine-shuttle-X-norm	0.00690124	0.00957958	-0.00360411	0.0172689	0.013338	0.0230576	0.0169168	0.00574413	0.00311786	0.0163688	-0.00489868	0.0125917	-0.00693673	0.0120475	-0.000117555	1	0.0186501	0.00564649	0.00826749	0.0212765	-0.00363311	-0.00311403	0.00454916	0.00569309	0.00687459	0.000304012	0.00457063	0.0119909	-0.0104516	0.00968044	0.00178036	0.0159718	0.00103366	0.0110107	0.00111275	0.00872176	0.010638	0.0154276	0.00238465	0.00895542	0.00809264	0.0199349	0.00436593	0.00389949	0.00718301	0.0134444	-0.00173559	0.0353435	0.022114
112-X-all_DNA-repair-X-norm	0.000901157	0.0342676	0.0141491	0.0305848	0.0305779	0.024653	0.0233703	0.0147562	-0.00502924	0.000621706	0.0138229	0.0353665	-0.0209298	0.0246555	0.0199768	0.0186501	1	0.00706141	0.0154033	0.0815684	0.0284309	0.0274124	-0.0124871	0.0314654	0.0257005	0.0103284	0.00834977	0.0278004	-0.0117189	-0.0203698	0.00647799	-0.00265872	0.0324185	0.0142231	0.0346649	0.0101593	0.0463791	0.00729829	0.0327172	0.0307438	0.0594853	0.0366704	0.0716002	0.0260898	0.00868076	0.00737671	0.0322919	0.0275639	0.0695208
113-X-all_biotin_metabolism-X-norm	0.00059638	-0.00453849	-0.00683595	0.00417675	-0.00868333	-0.00324099	0.0205648	0.00176623	0.00356244	0.00865354	0.00345774	-0.00353787	0.00385758	0.0171639	0.0029485	0.00564649	0.00706141	1	-0.00325974	-0.00196674	-0.00464376	0.00434906	0.000749704	0.00438849	-0.014961	-0.00367218	0.000968507	0.00620728	-0.00137841	-0.00570146	0.00847142	0.00428987	-0.00567328	0.00290589	0.00151237	-0.00281042	0.0126058	0.000148142	0.000415953	0.0124869	-0.00869717	-0.00229398	0.0047933	0.00735878	0.00446097	0.0050175	0.00781857	-0.0170288	0.00749628
114-X-all_cyclic-nucleotide_metabolism-X-norm	0.00492986	-0.000481289	0.0353445	0.0360038	0.0331366	0.0319136	-0.000534576	0.0077254	-0.000702935	0.0142583	0.00509961	0.0156957	-0.0171506	0.0449174	0.00345277	0.00826749	0.0154033	-0.00325974	1	0.0245001	0.0348418	0.0486603	-0.00214633	0.0310083	0.031545	-0.00155864	0.0101874	0.00343191	-0.00388073	0.0119339	0.0371757	0.0103797	0.0590242	0.00556721	0.0175405	0.0186754	0.0314718	0.0114408	0.0312166	0.00475059	0.0489787	0.0219806	-0.00336521	0.0108011	0.0139383	-0.00769432	0.019695	0.0213975	0.0251677
115-X-all_macroautophagy-X-norm	0.00356825	0.0483217	0.0482863	0.054891	0.0355548	0.0474246	0.0389042	0.0259643	-0.0247918	0.0124474	0.0227517	0.0567211	0.000824602	-0.0241372	0.0421259	0.0212765	0.0815684	-0.00196674	0.0245001	1	0.0538835	0.0366368	-0.00190891	0.0450287	0.0551866	0.0387775	0.037267	0.0234947	-0.0217733	-0.0407051	0.00156473	0.0115776	0.0762219	0.0112056	0.0498096	0.0260969	0.0463582	0.0174537	0.0459722	0.0320616	0.0904238	0.0485317	0.0565055	0.0289751	0.0258778	-0.0132842	0.0069289	0.0841264	0.0819599
116-X-all_p53-signaling-X-norm	0.00568315	0.0162737	0.00689365	0.049439	-0.0082739	-0.00538126	0.0129438	0.00536964	-0.00487628	0.00687041	0.0133858	0.0326161	-0.0339276	0.0348414	0.0058264	-0.00363311	0.0284309	-0.00464376	0.0348418	0.0538835	1	0.0289043	-0.0163506	0.0392228	0.0113728	0.0165043	0.0176624	0.00387498	0.00383548	-0.00208716	0.00760083	0.0158976	0.027261	0.010367	0.0189311	0.00691017	0.0246048	0.0100393	0.030056	0.0200465	0.0590737	0.0252857	0.0285026	0.0239387	0.0218729	0.0109531	0.0225136	-0.00418772	0.0329855
117-X-all_phosphoinositide_signaling-X-norm	0.0123933	0.00691603	-0.00307154	0.037775	-0.0151617	-0.00813181	-0.0130581	0.00866532	0.00262061	-0.00585454	0.0137313	0.0224702	-0.00646865	0.0313387	-0.00029378	-0.00311403	0.0274124	0.00434906	0.0486603	0.0366368	0.0289043	1	-0.000119893	0.0188304	0.0192486	0.00674863	0.0179055	0.0134436	0.000620506	0.00784151	0.0486506	0.0249253	0.00396868	0.0117207	0.0103575	0.00996553	0.0439457	0.00726336	0.0220385	0.0100905	0.0640989	0.0192877	-0.00206916	0.00978298	0.0101298	-0.0115995	0.0164508	-0.00606644	0.0193817
118-X-118-X-norm	0.00946838	0.000967932	-0.0145394	-0.00539834	-0.0335568	-0.0337839	-0.0970478	0.00201863	-0.00939552	0.00734401	-0.00490071	-0.00219316	0.0223237	-0.0140866	-0.00278547	0.00454916	-0.0124871	0.000749704	-0.00214633	-0.00190891	-0.0163506	-0.000119893	1	-0.004285	-0.00702253	0.00607366	-0.00201265	-0.014773	-0.00633274	-0.00829923	-0.00889139	-0.00202895	-0.0186814	-0.0245992	-0.0442734	-0.00211087	-0.000312277	0.0112769	-0.0108865	0.0036409	-0.0134105	-0.00783492	0.0180516	0.00863582	0.0073732	-0.00274174	-0.00388518	-0.0124793	-0.0483633
119-X-all_autophagy-nucleus-X-norm	0.00750699	0.0254253	0.0335321	0.027287	0.0369006	0.0443553	0.0115759	0.0156715	-0.0136694	0.00714944	0.0127351	0.0390632	0.00385992	0.0343026	0.0209012	0.00569309	0.0314654	0.00438849	0.0310083	0.0450287	0.0392228	0.0188304	-0.004285	1	0.0479509	0.0140315	0.0077958	0.0186645	-0.0335997	0.00422337	0.021215	0.00343669	0.0522763	0.0209808	0.029642	0.0174005	0.0177744	0.0148289	0.0202841	0.00345931	0.0304024	0.0212866	0.0179578	0.0290289	0.00714054	0.00786328	0.0166577	0.0446683	0.0450803
12-X-all_DNA-demethylation-X-norm	-0.0145181	0.0412897	0.0860571	0.0341227	0.0183875	0.0336058	0.0208782	0.0089038	-0.0313502	0.00298929	0.00612533	0.0615818	-0.0136192	0.0381928	0.00763567	0.00687459	0.0257005	-0.014961	0.031545	0.0551866	0.0113728	0.0192486	-0.00702253	0.0479509	1	0.0281448	-0.00799294	0.0189362	-0.0177998	-0.00986031	0.00756229	0.0103308	0.121869	-0.00853505	0.00738136	0.0307864	0.0124856	0.0128932	0.0338936	0.00153647	0.00953796	0.0210466	0.00915666	0.0229094	0.0115048	0.0115561	0.036224	0.0212041	0.076156
120-X-all_glutathione_metabolism-X-norm	-0.00391808	0.0284261	0.0156387	0.0125439	0.0580842	0.0402825	0.0223882	0.0155782	-0.0216352	0.009854	-0.00437123	0.0270844	0.00499941	0.00414939	0.016931	0.000304012	0.0103284	-0.00367218	-0.00155864	0.0387775	0.0165043	0.00674863	0.00607366	0.0140315	0.0281448	1	0.0128026	0.0135333	-0.00742859	0.000751229	-0.0108212	0.0126064	0.0136419	0.00967871	0.00621774	0.0280859	0.01235	-0.000166287	0.00127356	0.0232196	0.0130668	0.0228378	0.0335888	0.00571097	0.00348531	0.0189073	0.0197601	0.0676065	0.0355641
121-X-all_thrombolysis-factor_production-X-norm	0.00234512	0.022988	0.0277185	0.0484455	-0.00473376	-0.00430172	0.0252585	0.0124362	-0.00249981	0.0181618	0.0108363	0.0284304	-0.00570252	0.0195731	0.00946336	0.00457063	0.00834977	0.000968507	0.0101874	0.037267	0.0176624	0.0179055	-0.00201265	0.0077958	-0.00799294	0.0128026	1	0.0129252	-0.00307761	0.00399537	0.00498272	0.033877	0.040955	0.0275369	0.0316736	0.0121851	0.014465	0.0192676	0.0194518	0.0255645	0.0021155	0.0206058	0.00368941	0.00615979	0.0314177	0.0196816	0.0133568	2.08527e-05	0.011165
122-X-all_ketone-body_metabolism-X-norm	0.00116972	0.0149014	0.0147585	0.0035222	0.109016	0.0598735	0.0294376	0.0251339	-0.0170808	-0.0147042	5.97869e-05	0.0108009	0.0242114	0.0171282	0.0214441	0.0119909	0.0278004	0.00620728	0.00343191	0.0234947	0.00387498	0.0134436	-0.014773	0.0186645	0.0189362	0.0135333	0.0129252	1	0.0104822	-0.00478001	0.00532609	0.00714187	0.0142878	0.0102148	0.00920844	0.0205425	0.00472297	0.00580815	0.0190049	0.0112198	0.0198713	0.0116819	0.0413478	0.00127464	0.0250539	0.00180879	0.0118891	0.0435992	0.0406959
123-X-all_nucleophagy-late-X-norm	0.00257447	-0.00945074	-0.0114322	-0.00324721	-0.0276181	-0.0217287	-0.012617	-0.00590487	0.0139114	-0.0136277	-0.00171023	-0.0258506	-0.0120678	0.00330257	-0.0041201	-0.0104516	-0.0117189	-0.00137841	-0.00388073	-0.0217733	0.00383548	0.000620506	-0.00633274	-0.0335997	-0.0177998	-0.00742859	-0.00307761	0.0104822	1	-0.00382571	-0.00669626	-0.00292576	-0.00918934	-0.00444808	-0.0115839	-0.0121171	0.00231194	-0.00408851	-0.0094043	-0.00822439	-0.0122788	-0.0192912	-0.0033311	-0.00590829	-0.000566172	-0.0064591	-0.0137562	-0.0242825	-0.0317123
124-X-124-X-norm	0.00732547	-0.00665074	0.0138777	0.0128678	-0.00941262	-0.0051607	0.00306296	-0.00304439	-0.000587116	-0.00146049	-0.0107084	0.0160975	-0.0120923	-0.00164548	0.00389381	0.00968044	-0.0203698	-0.00570146	0.0119339	-0.0407051	-0.00208716	0.00784151	-0.00829923	0.00422337	-0.00986031	0.000751229	0.00399537	-0.00478001	-0.00382571	1	-0.0155867	-0.0030011	0.0161986	-0.00703434	0.000520526	-0.00467025	0.000603354	-0.00251051	-7.40867e-05	-0.00789602	-0.0126494	-0.0119151	-0.00243693	0.0089713	0.00432568	-0.00923853	0.000996456	-0.0120553	-0.00895014
125-X-all_n-glycan_degradation-X-norm	0.0238542	-0.0113689	0.0133889	0.0395639	-0.0248552	-0.0087127	-0.00740519	0.00933135	0.0161748	0.00154775	0.0286939	0.00932487	-0.00594431	0.0362518	0.00390604	0.00178036	0.00647799	0.00847142	0.0371757	0.00156473	0.00760083	0.0486506	-0.00889139	0.021215	0.00756229	-0.0108212	0.00498272	0.00532609	-0.00669626	-0.0155867	1	0.0181186	0.039982	0.0112232	-0.0301383	-0.00391704	0.0114603	-0.0134163	0.0221307	0.00293439	0.0451127	0.0118913	-0.023278	0.00609263	0.0202491	-0.00335612	-0.00676169	-0.0226039	0.0112623
126-X-all_autophagy-chaperone-mediated-X-norm	0.010325	-0.00328864	0.0120057	0.0202748	0.0032938	0.00493802	0.0164787	0.00206701	-0.000572724	0.00590243	0.00285328	0.0149654	0.00262361	0.0159724	0.0190212	0.0159718	-0.00265872	0.00428987	0.0103797	0.0115776	0.0158976	0.0249253	-0.00202895	0.00343669	0.0103308	0.0126064	0.033877	0.00714187	-0.00292576	-0.0030011	0.0181186	1	0.0134397	0.00690461	0.0133193	-0.00359208	0.00697665	0.0161194	0.00720048	0.018419	0.0191113	0.00743149	-2.39045e-06	0.0135904	0.00814957	-0.0106264	-0.00574698	0.00991578	0.00682693
127-X-all_MHC-II-presentation-X-norm	-0.0226438	0.04079	0.374333	0.0106413	0.179547	0.173266	0.0506095	0.0428379	-0.0254566	0.0217619	0.0413754	0.0636348	-0.0138523	0.0618357	0.0277542	0.00103366	0.0324185	-0.00567328	0.0590242	0.0762219	0.027261	0.00396868	-0.0186814	0.0522763	0.121869	0.0136419	0.040955	0.0142878	-0.00918934	0.0161986	0.039982	0.0134397	1	0.0135501	-0.0105222	0.064695	-0.00936836	0.0193486	0.0608102	-0.0343092	0.0520979	0.0658394	-0.00851547	0.0455628	0.0443067	-0.00120166	0.0468956	0.173795	0.0992023
128-X-all_transmembrane-transport-ER-X-norm	0.00799092	0.000342171	0.00652902	0.0141424	-0.00225613	-0.00249545	0.0024704	0.0111433	-0.000837518	0.0161035	0.00923198	0.00831723	0.00417287	0.025631	7.90448e-05	0.0110107	0.0142231	0.00290589	0.00556721	0.0112056	0.010367	0.0117207	-0.0245992	0.0209808	-0.00853505	0.00967871	0.0275369	0.0102148	-0.00444808	-0.00703434	0.0112232	0.00690461	0.0135501	1	-0.0140282	0.00728961	0.0302434	0.00879154	0.0126887	0.00902925	0.00273038	0.00671152	0.0155403	0.00573898	0.00882024	-0.00248288	0.00410459	-0.015342	0.0181605
129-X-all_hypoxia-response-X-norm	-0.00282954	0.0210877	-0.00141335	0.0110095	-0.0231243	-0.0230336	0.013942	0.00323076	-0.0222491	0.0201589	0.00394313	0.0213908	-0.00380585	0.0135931	0.00903431	0.00111275	0.0346649	0.00151237	0.0175405	0.0498096	0.0189311	0.0103575	-0.0442734	0.029642	0.00738136	0.00621774	0.0316736	0.00920844	-0.0115839	0.000520526	-0.0301383	0.0133193	-0.0105222	-0.0140282	1	0.0178611	0.0267351	-0.00576813	0.0112762	0.0160321	0.0289524	0.0056345	0.0158506	-0.00337153	0.000892155	0.0182951	0.0150759	0.00950332	0.0136787
13-X-all_TYR_metabolism-X-norm	0.00025185	0.0328126	0.0498555	0.0109071	0.0953113	0.06784	0.0145149	0.017651	-0.0190905	0.00855917	0.00265934	0.0364045	-0.00227024	0.0146794	0.0252826	0.00872176	0.0101593	-0.00281042	0.0186754	0.0260969	0.00691017	0.00996553	-0.00211087	0.0174005	0.0307864	0.0280859	0.0121851	0.0205425	-0.0121171	-0.00467025	-0.00391704	-0.00359208	0.064695	0.00728961	0.0178611	1	0.0143872	0.0039498	0.0218112	0.00280563	0.0170192	0.0288112	0.0186621	0.013336	0.00691262	0.0118195	0.0168083	0.0770621	0.0371596
130-X-all_TGFb_response-X-norm	0.0131528	0.00202584	-0.0193861	0.0648536	0.00148782	0.015282	0.0158054	0.0196483	-0.00232413	0.0120008	0.0182208	0.0195589	0.0166593	0.0325827	0.00966062	0.010638	0.0463791	0.0126058	0.0314718	0.0463582	0.0246048	0.0439457	-0.000312277	0.0177744	0.0124856	0.01235	0.014465	0.00472297	0.00231194	0.000603354	0.0114603	0.00697665	-0.00936836	0.0302434	0.0267351	0.0143872	1	0.0109077	0.0193672	0.0154526	0.0529692	0.0196824	0.0349137	0.0213206	0.0231917	-0.0104159	0.0243628	-0.00146152	0.0320453
131-X-all_n-glycan_degradation-X-norm	0.00445114	0.00548514	0.0115895	0.00942579	0.0203253	0.0211082	-0.00199129	0.0110384	0.000975819	0.0135054	0.00946311	0.00833947	-0.00535221	0.00312654	0.00654392	0.0154276	0.00729829	0.000148142	0.0114408	0.0174537	0.0100393	0.00726336	0.0112769	0.0148289	0.0128932	-0.000166287	0.0192676	0.00580815	-0.00408851	-0.00251051	-0.0134163	0.0161194	0.0193486	0.00879154	-0.00576813	0.0039498	0.0109077	1	0.00762084	0.00453494	0.016132	0.0111097	0.00575998	0.00301858	0.00803577	0.00921325	0.00800842	0.0157153	0.00671225
132-X-all_RIG-I-like-receptor_signaling-X-norm	0.00976837	0.0144472	0.0551365	0.030699	0.067194	0.0814963	7.2428e-05	0.0197544	-0.00870531	0.00892772	0.0191594	0.0366001	-0.0023754	0.0408504	0.0125333	0.00238465	0.0327172	0.000415953	0.0312166	0.0459722	0.030056	0.0220385	-0.0108865	0.0202841	0.0338936	0.00127356	0.0194518	0.0190049	-0.0094043	-7.40867e-05	0.0221307	0.00720048	0.0608102	0.0126887	0.0112762	0.0218112	0.0193672	0.00762084	1	0.00355538	0.041381	0.0222071	0.020846	0.0222389	0.00672213	-0.00351498	0.0196275	0.0309903	0.0470593
133-X-all_amino-sugar-nucleotide-sugar_metabolism-X-norm	0.00943572	0.014886	-0.0360402	0.0228956	0.0270618	0.00879101	0.022038	0.00168551	-0.00496615	0.0161744	0.00414689	0.0100392	0.0290085	0.00400851	0.0218531	0.00895542	0.0307438	0.0124869	0.00475059	0.0320616	0.0200465	0.0100905	0.0036409	0.00345931	0.00153647	0.0232196	0.0255645	0.0112198	-0.00822439	-0.00789602	0.00293439	0.018419	-0.0343092	0.00902925	0.0160321	0.00280563	0.0154526	0.00453494	0.00355538	1	0.0143442	0.0196987	0.0470287	-0.00519443	-0.000960938	0.0100565	0.01143	0.019108	0.0278755
134-X-all_mitotic-spindle-component-X-norm	0.0104753	0.0122233	0.0330633	0.0758169	0.0382872	0.0426023	0.00879678	0.0169394	-0.00192066	0.0119598	0.0072571	0.0554962	-0.0231808	0.0503733	0.0137663	0.00809264	0.0594853	-0.00869717	0.0489787	0.0904238	0.0590737	0.0640989	-0.0134105	0.0304024	0.00953796	0.0130668	0.0021155	0.0198713	-0.0122788	-0.0126494	0.0451127	0.0191113	0.0520979	0.00273038	0.0289524	0.0170192	0.0529692	0.016132	0.041381	0.0143442	1	0.0282659	0.0230746	0.016123	0.0400166	-0.00112575	0.0259211	0.0116032	0.0611853
135-X-all_steroid_metabolism-X-norm	-0.00678418	0.0368678	0.0487288	0.0297019	0.0549575	0.0466776	0.021035	0.0242054	-0.0162527	0.0217112	0.0101925	0.0374657	0.0116658	0.0222911	0.0258208	0.0199349	0.0366704	-0.00229398	0.0219806	0.0485317	0.0252857	0.0192877	-0.00783492	0.0212866	0.0210466	0.0228378	0.0206058	0.0116819	-0.0192912	-0.0119151	0.0118913	0.00743149	0.0658394	0.00671152	0.0056345	0.0288112	0.0196824	0.0111097	0.0222071	0.0196987	0.0282659	1	0.0412989	0.0115023	0.0197916	0.00475057	0.0311282	0.0980299	0.062477
136-X-all_MYC_targets-X-norm	0.0124815	0.0393184	-0.0219584	0.0248388	0.120796	0.00829885	0.0714355	0.0241772	-0.0390658	0.0402178	0.0302005	0.0357235	0.0939506	0.0279584	0.0480151	0.00436593	0.0716002	0.0047933	-0.00336521	0.0565055	0.0285026	-0.00206916	0.0180516	0.0179578	0.00915666	0.0335888	0.00368941	0.0413478	-0.0033311	-0.00243693	-0.023278	-2.39045e-06	-0.00851547	0.0155403	0.0158506	0.0186621	0.0349137	0.00575998	0.020846	0.0470287	0.0230746	0.0412989	1	0.00870903	0.00725906	0.00835953	0.0528662	0.0700304	0.108761
137-X-all_keratan-sulfate_synthesis-X-norm	-0.000256551	0.0156276	0.0322768	0.0250939	0.0247364	0.0410571	0.00495449	0.0116489	-0.00546475	-0.00224374	0.0156795	0.0191037	-0.00360162	0.0178558	0.000877229	0.00389949	0.0260898	0.00735878	0.0108011	0.0289751	0.0239387	0.00978298	0.00863582	0.0290289	0.0229094	0.00571097	0.00615979	0.00127464	-0.00590829	0.0089713	0.00609263	0.0135904	0.0455628	0.00573898	-0.00337153	0.013336	0.0213206	0.00301858	0.0222389	-0.00519443	0.016123	0.0115023	0.00870903	1	0.00909201	0.00420643	0.0121574	0.0193211	0.0246647
138-X-all_hedgehog_signaling-X-norm	0.00859889	0.0122098	0.0251391	0.0314634	0.0153656	0.00712125	0.0214188	0.020029	0.000565086	0.000809902	-0.00864795	0.0195953	0.00896053	0.0161066	0.00338908	0.00718301	0.00868076	0.00446097	0.0139383	0.0258778	0.0218729	0.0101298	0.0073732	0.00714054	0.0115048	0.00348531	0.0314177	0.0250539	-0.000566172	0.00432568	0.0202491	0.00814957	0.0443067	0.00882024	0.000892155	0.00691262	0.0231917	0.00803577	0.00672213	-0.000960938	0.0400166	0.0197916	0.00725906	0.00909201	1	0.00947062	0.0127526	0.0275405	0.0216879
139-X-all_lipophagy-X-norm	0.000425478	0.0123443	0.00930618	0.00665882	0.005017	0.0142523	0.0122251	0.00840719	-0.00770897	0.0144519	-0.0106235	0.0177631	0.0043463	0.00729697	0.0111185	0.0134444	0.00737671	0.0050175	-0.00769432	-0.0132842	0.0109531	-0.0115995	-0.00274174	0.00786328	0.0115561	0.0189073	0.0196816	0.00180879	-0.0064591	-0.00923853	-0.00335612	-0.0106264	-0.00120166	-0.00248288	0.0182951	0.0118195	-0.0104159	0.00921325	-0.00351498	0.0100565	-0.00112575	0.00475057	0.00835953	0.00420643	0.00947062	1	0.0107409	0.0406428	0.0207409
14-X-all_autophagy-of-mitochondria-X-norm	-0.00333929	0.0213934	0.0284464	0.0247748	0.0589694	0.0516937	0.0328642	0.0179545	-0.0153733	0.0244325	0.0161125	0.0271902	0.0284379	0.0301174	0.0166487	-0.00173559	0.0322919	0.00781857	0.019695	0.0069289	0.0225136	0.0164508	-0.00388518	0.0166577	0.036224	0.0197601	0.0133568	0.0118891	-0.0137562	0.000996456	-0.00676169	-0.00574698	0.0468956	0.00410459	0.0150759	0.0168083	0.0243628	0.00800842	0.0196275	0.01143	0.0259211	0.0311282	0.0528662	0.0121574	0.0127526	0.0107409	1	0.0651537	0.0601454
140-X-all_pentose-phosphate-pathway-X-norm	-0.0174125	0.0887836	0.133091	0.0219061	0.183784	0.130243	0.0589594	0.0418868	-0.0625594	0.0300297	-0.00188151	0.0575904	-0.00828337	0.0106849	0.0582435	0.0353435	0.0275639	-0.0170288	0.0213975	0.0841264	-0.00418772	-0.00606644	-0.0124793	0.0446683	0.0212041	0.0676065	2.08527e-05	0.0435992	-0.0242825	-0.0120553	-0.0226039	0.00991578	0.173795	-0.015342	0.00950332	0.0770621	-0.00146152	0.0157153	0.0309903	0.019108	0.0116032	0.0980299	0.0700304	0.0193211	0.0275405	0.0406428	0.0651537	1	0.121348
141-X-all_mTORC1_signaling-X-norm	0.00447705	0.0457382	0.0676223	0.0433189	0.126992	0.111511	0.0426599	0.0285149	-0.0382214	0.029293	0.0281614	0.0706615	0.0344745	0.0372613	0.0459024	0.022114	0.0695208	0.00749628	0.0251677	0.0819599	0.0329855	0.0193817	-0.0483633	0.0450803	0.076156	0.0355641	0.011165	0.0406959	-0.0317123	-0.00895014	0.0112623	0.00682693	0.0992023	0.0181605	0.0136787	0.0371596	0.0320453	0.00671225	0.0470593	0.0278755	0.0611853	0.062477	0.108761	0.0246647	0.0216879	0.0207409	0.0601454	0.121348	1
142-X-142-X-norm	-0.00115558	-0.00429688	-0.00434465	-0.0137859	0.0333172	0.0320863	-0.00560963	0.0112885	-0.0045608	-0.00124853	-0.00731926	-0.008207	-0.0011847	-0.0142882	0.01816	-0.00412158	-0.00307875	0.00610794	-0.00274941	-0.00919523	-0.00733841	-0.022218	-0.00130655	-0.00792495	-0.0103615	0.00447288	0.00797156	0.00469498	-0.00787454	-0.0155043	-0.0132133	0.00743178	-0.0156561	0.00057502	0.00295438	0.00540787	-6.37654e-05	0.00265585	0.00149823	-0.000443407	-0.00962276	0.00957312	0.0210056	-0.00503232	-0.00343594	0.00492368	-3.10407e-06	0.0102901	0.01017
143-X-all_pyroptosis-X-norm	-0.0177582	0.0364534	0.159232	-0.010506	0.137153	0.0934333	0.0437595	0.029825	-0.0410174	0.0403914	0.0188445	0.0323877	-0.00745607	0.0153877	0.000796606	0.0117092	-0.0025973	-0.0116657	0.0492332	0.0109039	-0.0139767	-0.0157318	0.0472308	0.0148553	0.0552484	0.0111173	0.0501994	0.0106471	-0.00878393	-0.0132961	-0.0176135	-0.00397373	0.206134	-0.0160014	-0.0255929	0.040844	0.0085246	0.00907473	0.0202683	-0.0144417	-0.0406801	0.0426437	0.0144714	0.028939	0.0210315	0.00464618	0.0248836	0.145255	0.0434196
144-X-all_purine_metabolism-X-norm	0.0148133	0.0372782	0.0219946	0.0262551	0.0909962	0.0542248	0.0274801	0.0221628	-0.021197	0.0193139	0.0220124	0.0340159	0.0204328	0.0249363	0.0248776	0.00704648	0.0333305	0.0100356	0.0172522	0.0448706	0.0166835	0.00839695	0.00555203	0.0176698	0.0239095	0.0183706	0.0117094	0.0222527	-0.00794591	-0.00115746	0.00703334	-0.00804352	0.0244306	-0.00234643	0.0214607	0.0130388	0.0221107	0.00273122	0.0332998	0.0314829	0.0252927	0.0260448	0.0641784	0.00722652	0.0119501	0.0175929	0.0329196	0.0645949	0.0580989
145-X-all_ethanol_metabolism-X-norm	-0.00225529	-0.00160162	0.00522896	0.00530899	0.0177474	0.0139126	0.00487012	-0.000628818	0.0040691	0.00125831	-0.00714532	0.000334298	0.00969398	0.00599805	0.00564073	0.0149924	0.0120092	0.00256021	-0.0061206	0.00298504	0.00391068	0.00844825	0.0123364	-0.000163092	-0.0140143	0.0131233	0.0177212	-0.00106408	-0.00235082	0.000562693	-0.00682782	0.00452679	0.000892903	0.00101229	-0.00594892	0.00780204	0.00536856	0.00924182	0.00688244	0.00240258	0.00532791	-0.00188818	0.0177252	-0.00590512	0.00781005	0.0040605	0.001324	0.0155235	0.0200488
146-X-all_taurine-hypotaurine_metabolism-X-norm	0.00301409	-0.00540001	-0.0322353	-0.00957271	-0.0177666	-0.0128239	-0.00472379	-0.00847201	0.0230961	-0.00733784	-0.0106827	-0.00352032	-0.0107797	0.0112269	0.0384688	-0.0133969	-0.020872	-0.00097167	0.00795274	0.00410849	0.00632532	-0.00943882	-0.0131352	0.00345174	-0.0213625	-0.00444585	0.00408935	-0.00418322	0.00793938	-0.0169789	-0.01703	0.00525156	-0.0533589	-0.010474	0.00812921	-0.00161902	0.00764722	0.00799406	0.0106402	0.0111969	-0.0146662	-0.0056324	0.021188	-0.0147451	0.00392118	-0.0172671	-0.0138407	-0.0198911	-0.0214273
147-X-all_glycerophospholipid_metabolism-X-norm	0.00113341	0.0253752	0.0320453	0.0299442	0.0353133	0.0288592	0.0152559	0.00922912	-0.00502538	0.0106779	0.0069566	0.0295199	0.00416006	0.0320946	0.0285407	0.016268	0.0399401	-0.00600472	0.0218163	0.0484375	0.0313075	0.017399	-0.0111355	0.0271661	0.0304939	0.0130953	0.0207625	0.0111146	-0.010149	0.00527463	0.0275047	0.00733391	0.05108	0.0166033	0.0105834	0.023697	0.0189499	0.00802148	0.0293732	0.0112974	0.0369936	0.0275151	0.0220642	0.0207244	0.00682887	0.00290571	0.0321674	0.0466846	0.0424881
148-X-all_complement_production-X-norm	0.00713261	0.00945871	0.0815709	0.012965	-0.0146595	-0.00943521	-0.00123006	0.0120383	-0.00403888	-0.000791332	0.0200094	0.0071113	-0.00270859	0.0158474	0.00627619	-0.0156041	-0.00588017	0.0141605	0.00618734	0.0151485	0.0246706	0.00629838	-0.0134585	0.0139742	-0.024075	0.00643408	0.184822	0.00726595	0.00430158	-0.00295783	0.00215345	0.0362811	0.0635693	0.0157735	0.0387506	-0.000510422	0.00805962	0.0177995	0.00220975	0.0131012	0.00598176	0.0109898	-0.0015167	0.00819854	0.0115575	0.00637448	0.00750342	-0.0367337	0.00020033
149-X-all_folate_metabolism-X-norm	-0.00150384	0.0306942	0.0294609	0.0324476	0.0686001	0.0166322	0.0167698	0.023391	-0.0127467	0.00961472	0.0238646	0.018785	0.0230149	0.0194508	0.0204764	0.00471039	0.0267377	-0.00641365	0.0195972	0.0389534	0.0146472	0.0179632	0.00420506	0.0167093	0.0310779	0.0206179	0.0167303	0.0225179	-0.00828602	0.00122851	0.0055794	0.000357343	0.0310368	0.0154034	0.0107125	0.0126969	0.0215081	0.00141067	0.0204247	0.0199677	0.0219485	0.0230098	0.0637973	0.00496177	0.0146797	0.0112355	0.0267948	0.0518257	0.0456337
15-X-all_autophagy-chaperone-mediated-X-norm	0.00261831	0.00416737	-0.282083	-0.0173908	-0.31281	-0.254819	-0.0571382	-0.0484281	-0.0153844	-0.0284944	-0.0601373	-0.037831	-0.0131661	-0.0672462	-0.042465	0.012714	0.0111947	-0.00605987	-0.0777907	-0.00850971	0.00857638	0.00274374	0.0020276	-0.0046789	-0.0382909	0.0217856	-0.0402328	-0.0270911	-0.0270024	-0.0463268	-0.103971	-0.0420425	-0.381907	-0.0216494	0.0479634	-0.0682177	-0.0241374	-0.00988246	-0.0602904	0.0307008	-0.0520555	-0.0323541	-0.0105572	-0.0299406	-0.0758966	0.0265874	-0.0148516	-0.109146	-0.074575
150-X-150-X-norm	0.0250574	-0.00527247	0.0658822	0.0693539	0.0634879	0.0641704	0.0183221	0.0340622	-0.00639086	0.0215345	0.0271481	0.0203899	0.00324405	0.0656483	0.0954257	-0.0216369	0.0249268	-0.00743661	0.0798119	0.038001	0.0544888	0.0477435	0.0095171	0.0410992	-0.0100117	-0.00341897	0.143116	0.00681542	-0.0256141	-0.00571847	-0.0266456	0.0694442	0.0827497	0.0303536	0.0733825	0.02339	0.0833066	0.0288931	0.0502668	0.0298726	0.0468933	0.029322	0.0602458	0.0223592	0.0539118	-0.0362968	0.0385748	0.0202814	0.036015
151-X-151-X-norm	0.0258975	-0.00199877	-0.0196798	0.0268847	-0.032283	-0.0129383	0.0151376	0.0154396	-0.00328265	-0.00138153	0.00685651	-0.004335	-0.0022167	0.0187534	0.103863	-0.00438075	0.0164092	0.00131171	0.00764589	0.0317566	0.0438623	0.0134151	0.00325914	0.0147911	-0.067651	0.00301911	0.171276	0.00797207	-0.00546382	-0.0159877	-0.0180662	0.067594	-0.0762431	0.0219572	0.113054	0.000224391	0.058531	0.0257765	0.00528628	0.0350238	0.0156767	0.0139528	0.0528303	-0.00714539	0.0286382	-0.0123515	0.0154229	-0.03146	-0.00457687
16-X-all_transmembrane-transport-golgi-X-norm	0.0110229	-0.00385715	0.027276	0.0398856	0.00761672	0.00651827	0.00729658	0.0137821	-0.00732889	-0.000762266	0.0117347	0.0196064	-3.25034e-05	0.0240437	0.00263502	-0.00362889	0.0011639	3.29452e-05	0.0319061	0.0312375	0.00629204	0.0277376	-0.0054245	0.01375	5.0055e-05	-0.00299382	0.00905983	0.00193339	-0.00273749	-0.00524847	-0.0527363	0.0118896	0.0459431	-0.00908377	-0.00625551	0.00121503	0.00945264	0.0134012	0.0158738	0.00593804	0.0300671	0.0169584	0.0011181	0.0187147	0.0228547	-0.0110385	0.0028255	-0.00686476	0.0200065
17-X-all_osmotic-stress-response-X-norm	0.00746639	0.0152569	-0.0126252	0.0380764	-0.00011739	0.00596544	0.0151768	-0.000922778	-0.00890161	0.019399	0.0112057	0.0398564	0.010602	0.0161771	0.0200312	0.00873698	0.0447195	0.00085842	0.00584278	0.0525551	0.034727	0.0310914	-0.00796967	0.0211454	0.0391372	0.0123041	0.0217223	0.0148612	-0.00418335	0.0029971	0.0267832	0.0132828	-0.00427917	0.0183645	0.0328031	0.0124951	0.0419375	0.00882842	0.00479592	0.0227963	0.053713	0.00853344	0.0267022	0.0147842	0.00670143	0.0156291	0.0234096	0.00676097	0.0523522
18-X-all_o-glycan_synthesis-X-norm	0.0205748	0.00934601	0.00944056	0.0293539	0.0101026	0.00194511	0.000421087	0.0133544	-0.00802536	0.00503235	0.00758678	0.0162744	-0.00204524	0.0219662	0.00924216	-0.00313599	0.0130181	0.010047	0.0314771	0.0283698	0.0237778	0.0257355	-0.00340777	0.0144171	-0.000608942	-0.000844847	0.0170425	0.00910806	0.00223372	0.00684641	0.0213593	0.00967696	0.0120027	0.0172489	0.0110242	0.011608	0.0254955	0.00816343	0.0169073	0.0189805	0.029296	0.00788855	-0.00198058	-0.00864826	0.00181124	-0.0101702	0.00826	0.00229874	0.0253374
19-X-all_transmembrane-transport-mitochondrial-X-norm	-0.00288786	0.0289086	0.024688	0.00578456	0.09693	0.0572692	0.0240039	0.0217143	-0.0312226	0.0197801	0.00397758	0.0174792	0.0215497	0.0017968	0.0295607	0.00892708	0.03482	0.00470896	0.00858898	0.0426724	0.0196298	0.0105044	-0.0135176	0.0377398	0.0398797	0.0318747	0.00335618	0.0316124	-0.0223444	-0.00739215	-0.0175185	0.0045711	0.0354115	0.00366988	0.0181256	0.0233546	0.0145113	0.0104836	0.00885054	0.0219327	0.00935874	0.0463147	0.0664948	0.0155489	-0.000333335	0.0177225	0.0329376	0.105625	0.0681905
2-X-all_TNF-via-NFkB_signaling-X-norm	0.014823	-0.0162284	-0.140125	0.0263499	-0.0920899	-0.0542068	0.00888554	-0.00215338	-0.051414	0.0244213	0.00732044	0.00181754	0.03549	-0.0274555	-0.0154162	0.00213239	0.00136331	0.0305846	-0.0111864	-0.0037027	0.046716	0.024631	0.00448903	0.0325751	-0.0603012	0.00137444	0.0487807	0.00502168	-0.0102749	-0.0195617	-0.020416	0.000902131	-0.161041	0.0324757	0.0889679	-0.0264706	0.0355872	0.000266268	-0.0277943	0.0375008	0.000604185	-0.00887499	0.0159558	0.00132853	-0.0277539	0.0153246	0.0128348	-0.0992232	-0.0208974
20-X-all_cytosolic-DNA-sensing_signaling-X-norm	-0.0275211	0.0050951	0.181891	-0.0657621	0.0540305	0.0531433	0.0294652	-0.00801832	-0.0333843	-0.0167446	0.012937	0.0161282	-0.0213207	-0.00341078	-0.0251169	0.00331651	-0.0214984	-0.0114787	-0.0103465	-0.000776247	-0.0311503	-0.0250638	0.0107171	0.00183573	0.03508	-0.0150866	-0.0244317	-0.0100695	-0.0137879	0.000653529	-0.0141631	-0.00129275	0.22549	-0.0206525	-0.0197735	0.0183558	-0.0254811	-0.000828032	-0.00946744	-0.0499829	-0.0169527	-0.00420951	-0.0586706	0.0208442	0.041368	0.00344397	-0.00261001	0.0454034	0.00187212
21-X-all_mitophagy_regulation_positive-X-norm	0.00967583	0.00752209	0.00429804	0.0507264	-0.00480812	0.00294927	-0.00910833	0.00360087	0.0170521	-0.00790113	0.00697866	0.0200071	0.00517708	0.0274249	0.0130595	0.00426639	0.0274256	0.00258398	0.0326524	0.0316381	0.0312976	0.0464699	-0.00441258	0.0151253	0.013861	-0.00374367	0.0279691	0.00938352	0.0113967	0.00627805	0.0575716	0.0114589	0.0129046	0.00926039	0.017288	0.00823082	0.0356234	0.00503655	0.0289154	0.0199826	0.0690693	0.0107964	0.00820791	0.00234185	0.0102393	0.00881376	0.000846053	-0.0173813	0.0226951
22-X-all_posttranslation-modification-X-norm	0.00379952	0.0180516	0.015566	0.023109	0.0898031	0.059984	0.080566	0.0141247	-0.0291837	0.0241352	0.0117694	0.0231859	0.00986209	0.0208083	0.0180718	0.00803253	0.0170274	0.00266501	0.0204146	0.0410891	0.0191618	0.00307951	0.0234195	0.0295916	0.0179843	0.0218472	0.0370214	0.0185938	-0.0191579	-0.00691504	-0.00889423	0.0253345	0.0371467	0.0269887	0.0309485	0.0212732	0.0137835	0.00578633	0.0187878	0.0160932	0.0194659	0.0242636	0.0422393	0.0105	0.0221789	0.0200207	0.023902	0.0629671	0.0433359
23-X-leuko_transendothelial-migration-X-norm	0.00470536	0.0259919	0.0452912	0.0433725	-0.00131794	0.0173241	0.0403399	0.0205516	-0.0112038	0.0157953	0.00771033	0.0434808	0.00414261	0.00581207	0.00368566	0.0269034	0.0314992	0.00235958	0.0394344	0.0668249	0.0333647	0.0128815	-0.0106761	0.0403151	0.0178439	0.0189589	0.0374685	0.0147253	0.000317241	0.0318694	0.0422122	0.0156179	0.0628613	0.0128872	0.0301113	0.024021	0.0182222	0.00864782	0.0125516	0.00664353	0.0840604	0.0351555	0.000118146	0.0045224	0.0418162	0.0245204	0.023962	0.0763898	0.0553517
24-X-all_autophagic-cell-death-X-norm	0.00326534	0.0058365	-0.0787768	-0.0265708	-0.134058	-0.0973595	-0.0562669	-0.0211101	-0.0824011	-0.0120444	-0.0232454	-0.0229473	-0.0470407	-0.00435804	-0.0438194	0.0206469	-0.0378375	-0.0164068	0.0285563	-0.0312952	0.0257358	0.0216557	-0.0233421	0.0310494	-0.0510125	0.0110855	0.000893141	-0.00477446	-0.00652335	-0.0252743	-0.0265177	-0.0209872	-0.115921	-0.042054	0.0656803	-0.0310892	-0.0328917	0.00712382	-0.0221565	-0.00615013	0.00840967	-0.00970767	-0.0693203	-0.0422899	-0.0387568	0.0269629	-0.0104019	-0.0755492	-0.0559277
25-X-all_MHC-I-presentation-X-norm	-0.00686054	0.0643329	0.132956	0.0149667	0.00402673	0.0267129	0.112971	0.0259251	-0.0392781	0.0274815	0.0399332	0.0694561	0.0375214	0.0121924	0.0405765	0.0400114	0.0606916	0.0248382	-0.043459	0.0991982	0.0139448	-0.032036	-0.00403839	0.00362668	0.0797963	0.0378163	0.00665164	0.0253531	-0.0232033	-0.00108355	-0.0707711	0.0179383	0.204007	0.00488191	0.00222254	0.043491	0.00775817	0.00649508	0.0148759	0.0168762	0.0381885	0.0745346	0.0420351	0.0213778	0.0131196	0.0582822	0.0289862	0.143217	0.11487
26-X-all_histone-methylation-X-norm	0.0236065	-0.00131853	-0.0281236	0.0343891	-0.0115777	-0.00125494	0.0082922	0.00773601	0.0051344	0.00255246	0.00987381	0.00409487	-0.00080049	0.0218342	0.00409546	0.00380217	0.0109865	0.00241889	0.0150137	0.0191327	0.0208693	0.0386985	-0.00145774	0.0146288	-0.00191824	0.00262288	0.0109467	0.0115036	0.0137157	0.0157485	0.038401	0.0107149	-0.0221475	0.0151997	0.0215861	-0.00308584	0.0273114	0.0186573	0.022236	0.0164374	0.05217	0.00827382	0.00247776	-0.00227726	0.00606855	0.00120309	0.00897931	-0.0293467	0.0208399
27-X-all_G2M-transition-X-norm	-0.00384178	0.0449192	0.0981446	0.00159518	0.492315	0.202733	0.0454771	0.068501	-0.0490594	0.0450672	0.0234861	0.0386221	0.0420538	0.0189125	0.0528286	0.00569852	0.0483797	-0.00216794	0.0285745	0.0449404	0.026377	-0.00498174	-0.0262284	0.041452	0.0380174	0.0374947	0.00293244	0.0644251	-0.0323248	0.0038979	-0.00120664	0.00282101	0.13213	0.0098962	0.00172107	0.0519091	0.0111772	0.00888213	0.0492453	0.0253265	0.0523388	0.0384731	0.0962964	0.0251384	0.0172307	0.0134154	0.046083	0.115823	0.109585
28-X-28-X-norm	0.00245164	0.00422857	0.00248627	0.00314752	0.00548041	-0.00569494	-0.000790395	0.00550124	0.0156953	0.00305333	-0.0024904	0.00497695	0.00640014	-0.00057597	0.00882031	0.00822668	0.0079594	0.00142377	-0.000868044	0.0159021	0.00227881	0.00498817	-0.00273038	0.00297375	0.00123695	0.00192095	0.00855981	0.00953256	-0.00428224	0.00225068	0.00158853	0.00880395	-0.00599279	0.00281372	0.0115929	-0.000668549	0.00346306	0.00828588	0.00380897	0.0120648	0.00582459	0.00558817	0.00944611	0.0083581	0.00394911	-0.00996253	0.00291346	0.00365531	-0.000572122
29-X-all_Beta-Ala_metabolism-X-norm	-0.00179578	-0.0164981	0.0281801	0.0108122	-0.0083185	0.00149483	-0.00795971	0.00153474	0.000603512	-0.00284913	0.0121284	0.000642888	-0.0187619	0.0173501	0.00563148	-0.00854225	-0.00499218	0.0020471	0.02011	-0.0071301	-0.0136046	0.00735695	-0.00872194	-0.00779771	0.00343351	-0.00871521	-0.00419377	0.00154912	0.000369209	0.0113031	-0.00626929	0.00639772	0.0406599	0.00687776	-0.0169403	0.000198074	0.0257018	0.00604102	0.0101296	-0.00648011	-0.000878939	-0.0107468	-0.018515	0.0109299	0.00894715	-0.0130196	-0.0193707	-0.0205957	0.00518802
3-X-all_glyoxylate-dicarboxylate_metabolism-X-norm	0.00140854	0.0735309	0.0953988	0.00608676	0.272279	0.156903	0.0843389	0.056442	-0.0764563	0.0280022	0.0268962	0.0505481	0.0564813	0.0137826	0.0697517	0.00877387	0.0583129	0.00103991	0.0146856	0.0439161	-0.0121796	-0.0260808	-0.0033332	0.0442074	0.0573482	0.0589814	0.0253869	0.0726591	-0.0323307	-0.0127197	-0.0389642	0.00435164	0.110149	0.00957103	0.0184098	0.0769147	0.022814	0.00757983	0.0554473	0.0492538	-0.00413592	0.0761206	0.220353	0.0186407	0.000528706	0.0435322	0.0868231	0.215975	0.122209
30-X-all_pterin_synthesis-X-norm	-0.00055164	0.034591	0.0275591	0.0120348	0.0665842	0.0432614	-0.00377729	0.00870424	-0.0192577	0.00489084	0.0144456	0.0261157	-0.00969138	0.0265844	0.0239389	0.000936536	0.0124034	-0.0122438	0.00692076	0.0156714	0.0157544	0.000294495	-0.0625013	0.0212306	0.0202889	-0.000135769	0.0116988	0.022614	-0.0137261	-0.0121049	-0.0105298	0.00961471	0.0472818	-0.00894429	0.0125768	0.0220554	0.00683913	0.00321556	0.0285141	0.00201751	0.00966675	0.01663	0.0219708	0.0106875	-0.000440574	0.000740493	0.0285904	0.0546604	0.020033
31-X-all_oxidative-phosphorylation-X-norm	-0.0136582	0.108705	0.12855	0.0155973	0.270517	0.172201	0.0931693	0.0468885	-0.075843	0.019208	0.00844739	0.0911865	0.0140576	0.0369106	0.0533241	0.010319	0.106767	-0.0263624	0.0422982	0.129236	0.0372929	0.00254208	-0.0074896	0.0735787	0.111265	0.0700997	0.00686709	0.0589957	-0.0567205	-0.0222445	-0.0542422	0.0157421	0.18169	-0.00993048	0.0397416	0.0824084	0.0228397	0.0170345	0.0552692	0.0308911	0.0489767	0.0742979	0.172216	0.0461476	0.0217496	0.024322	0.0911288	0.266067	0.163961
32-X-all_creatinine_metabolism-X-norm	-0.00445009	0.0128572	-0.00115114	-0.00622641	0.0119747	-0.00602435	0.00782105	-0.00855771	-0.0116807	-0.00629972	-0.0143802	0.00913929	7.5123e-05	-0.0201292	0.00559405	0.00391695	-0.000733768	-0.00946458	-0.010823	-0.000389516	-0.0141788	0.00137191	0.00757334	-0.0144471	-0.0246235	0.0165232	-0.0129526	-0.00130389	-0.00770984	-0.00218308	-0.0192686	0.00423535	-0.0261818	-0.00118503	0.00661531	0.00241667	0.00782567	0.00616751	-0.0117714	0.00317625	0.00368494	0.000266552	0.00132558	-0.00272999	-0.00205085	-0.00455452	-0.00245546	-0.0158753	-0.00209864
33-X-all_autophagy_regulation_positive-X-norm	0.00156002	-0.00690745	-0.000962444	0.0151028	-0.00513189	-0.0128814	0.00306576	-0.00431165	0.00202957	-0.000702076	-0.00181233	0.00243426	-0.000574425	0.000640705	0.0032354	0.00290318	0.0122115	0.00682889	0.00913695	-0.0155419	0.00320144	0.00814475	0.000802888	0.00130185	-4.63748e-05	0.000338963	0.0150858	0.00193772	-0.00793034	0.00948922	0.00553457	0.00334155	0.000637373	0.00468019	0.0105276	-0.00269081	0.00840827	-0.00031406	-0.00538926	0.00381975	0.0107504	-0.00564087	0.00886524	0.00202037	0.011398	0.00172434	0.00888831	-0.00781811	0.00910314
34-X-all_NAD_metabolism-X-norm	-0.00226378	0.00442483	0.0424868	0.0201922	0.0288057	0.0287158	-0.0112276	-0.00583787	0.00646418	0.00421432	0.0140676	0.0215561	-0.00316263	0.0253868	0.012877	0.00151241	0.0105098	0.00627552	0.0114913	0.0205709	0.0101858	0.0148948	-0.000262368	-0.00161373	0.0207742	-0.000589628	0.00490977	0.0146722	0.00292248	0.00172566	0.0136658	0.00912878	0.0630224	0.0032829	0.00121835	0.0226193	0.00725075	0.00239577	0.0217365	-0.00513725	0.0268425	0.0138835	-0.00551713	0.016018	0.0204185	0.00143213	0.00329774	0.0286536	0.0122342
[truncated: 78 more rows]
[truncated: 110 more columns]

## Sheet: e
marker	annotation
BATF	T-activation/survival
BTN3A2	other
CCL3	chemotaxis
CCR1	chemotaxis
CD38	other
CD8B	marker_gene
CIC	other
DOK2	TCR-signaling
FASLG	cytotoxicity
FBXW7	other
GADD45G	T-activation/survival
[truncated: 31 more rows]

## Sheet: f
clinical_var	clinical_var2	patient	171-X-CD8-T_tumor-reactive-like_UP-X-norm
[truncated: 84 more rows]

[truncated: 1 more sheets: h]
