# Supplementary material for: Supervised discovery of interpretable gene programs from single-cell data
Source: Nat Biotechnol. 2023 Sep 21;42(7):1084–95. doi: 10.1038/s41587-023-01940-3 (PMC10958532; doi:10.1038/s41587-023-01940-3)
Supplement: Supplementary file 7 — Statistical source data. [file 41587_2023_1940_MOESM7_ESM.xlsx]

## Sheet: a
groups	variable	pos_frac	groups	mean
B_GC-X-63-X-all_purine_metabolism-X-norm	63-X-all_purine_metabolism-X-norm	0	B_GC	0
B_memory-X-63-X-all_purine_metabolism-X-norm	63-X-all_purine_metabolism-X-norm	0.000197981	B_memory	0.766729
B_naive-X-63-X-all_purine_metabolism-X-norm	63-X-all_purine_metabolism-X-norm	0	B_naive	0
CD4_T-X-63-X-all_purine_metabolism-X-norm	63-X-all_purine_metabolism-X-norm	0.000232387	CD4_T	0.849298
CD8_T-X-63-X-all_purine_metabolism-X-norm	63-X-all_purine_metabolism-X-norm	0.000250587	CD8_T	0.933921
DC-X-63-X-all_purine_metabolism-X-norm	63-X-all_purine_metabolism-X-norm	0.000393391	DC	1
ILC3-X-63-X-all_purine_metabolism-X-norm	63-X-all_purine_metabolism-X-norm	0	ILC3	0
MDC-X-63-X-all_purine_metabolism-X-norm	63-X-all_purine_metabolism-X-norm	8.24266e-05	MDC	0.748563
NK-X-63-X-all_purine_metabolism-X-norm	63-X-all_purine_metabolism-X-norm	0	NK	0
Treg-X-63-X-all_purine_metabolism-X-norm	63-X-all_purine_metabolism-X-norm	0.000273823	Treg	0.858832
gdT-X-63-X-all_purine_metabolism-X-norm	63-X-all_purine_metabolism-X-norm	0	gdT	0
mast-X-63-X-all_purine_metabolism-X-norm	63-X-all_purine_metabolism-X-norm	0	mast	0
pDC-X-63-X-all_purine_metabolism-X-norm	63-X-all_purine_metabolism-X-norm	0	pDC	0
plasma-X-63-X-all_purine_metabolism-X-norm	63-X-all_purine_metabolism-X-norm	0.0015777	plasma	0.792342
B_GC-X-69-X-all_iron-uptake-and-storage-X-norm	69-X-all_iron-uptake-and-storage-X-norm	0.895928	B_GC	0.467463
B_memory-X-69-X-all_iron-uptake-and-storage-X-norm	69-X-all_iron-uptake-and-storage-X-norm	0.717482	B_memory	0.239715
B_naive-X-69-X-all_iron-uptake-and-storage-X-norm	69-X-all_iron-uptake-and-storage-X-norm	0.354688	B_naive	0.133721
CD4_T-X-69-X-all_iron-uptake-and-storage-X-norm	69-X-all_iron-uptake-and-storage-X-norm	0.773345	CD4_T	0.298673
CD8_T-X-69-X-all_iron-uptake-and-storage-X-norm	69-X-all_iron-uptake-and-storage-X-norm	0.834362	CD8_T	0.297622
DC-X-69-X-all_iron-uptake-and-storage-X-norm	69-X-all_iron-uptake-and-storage-X-norm	0.93509	DC	0.774582
ILC3-X-69-X-all_iron-uptake-and-storage-X-norm	69-X-all_iron-uptake-and-storage-X-norm	0.697561	ILC3	0.217034
MDC-X-69-X-all_iron-uptake-and-storage-X-norm	69-X-all_iron-uptake-and-storage-X-norm	0.997033	MDC	1
NK-X-69-X-all_iron-uptake-and-storage-X-norm	69-X-all_iron-uptake-and-storage-X-norm	0.862122	NK	0.324704
Treg-X-69-X-all_iron-uptake-and-storage-X-norm	69-X-all_iron-uptake-and-storage-X-norm	0.881161	Treg	0.319133
gdT-X-69-X-all_iron-uptake-and-storage-X-norm	69-X-all_iron-uptake-and-storage-X-norm	0.96607	gdT	0.399852
mast-X-69-X-all_iron-uptake-and-storage-X-norm	69-X-all_iron-uptake-and-storage-X-norm	0.993197	mast	0.72919
pDC-X-69-X-all_iron-uptake-and-storage-X-norm	69-X-all_iron-uptake-and-storage-X-norm	0.96158	pDC	0.350629
plasma-X-69-X-all_iron-uptake-and-storage-X-norm	69-X-all_iron-uptake-and-storage-X-norm	0.880095	plasma	0.298742
B_GC-X-50-X-all_pyruvate_metabolism-X-norm	50-X-all_pyruvate_metabolism-X-norm	0.135747	B_GC	0.201074
B_memory-X-50-X-all_pyruvate_metabolism-X-norm	50-X-all_pyruvate_metabolism-X-norm	0.121362	B_memory	0.180079
B_naive-X-50-X-all_pyruvate_metabolism-X-norm	50-X-all_pyruvate_metabolism-X-norm	0.107764	B_naive	0.151302
CD4_T-X-50-X-all_pyruvate_metabolism-X-norm	50-X-all_pyruvate_metabolism-X-norm	0.11294	CD4_T	0.226343
CD8_T-X-50-X-all_pyruvate_metabolism-X-norm	50-X-all_pyruvate_metabolism-X-norm	0.11527	CD8_T	0.213372
DC-X-50-X-all_pyruvate_metabolism-X-norm	50-X-all_pyruvate_metabolism-X-norm	0.418568	DC	1
ILC3-X-50-X-all_pyruvate_metabolism-X-norm	50-X-all_pyruvate_metabolism-X-norm	0.0780488	ILC3	0.174781
MDC-X-50-X-all_pyruvate_metabolism-X-norm	50-X-all_pyruvate_metabolism-X-norm	0.468678	MDC	0.779884
NK-X-50-X-all_pyruvate_metabolism-X-norm	50-X-all_pyruvate_metabolism-X-norm	0.0902401	NK	0.196576
Treg-X-50-X-all_pyruvate_metabolism-X-norm	50-X-all_pyruvate_metabolism-X-norm	0.140334	Treg	0.238445
gdT-X-50-X-all_pyruvate_metabolism-X-norm	50-X-all_pyruvate_metabolism-X-norm	0.202961	gdT	0.293853
mast-X-50-X-all_pyruvate_metabolism-X-norm	50-X-all_pyruvate_metabolism-X-norm	0.0932945	mast	0.220475
pDC-X-50-X-all_pyruvate_metabolism-X-norm	50-X-all_pyruvate_metabolism-X-norm	0.128068	pDC	0.232918
plasma-X-50-X-all_pyruvate_metabolism-X-norm	50-X-all_pyruvate_metabolism-X-norm	0.156981	plasma	0.26831
B_GC-X-121-X-all_thrombolysis-factor_production-X-norm	121-X-all_thrombolysis-factor_production-X-norm	0.201357	B_GC	0.293296
B_memory-X-121-X-all_thrombolysis-factor_production-X-norm	121-X-all_thrombolysis-factor_production-X-norm	0.216195	B_memory	0.197277
B_naive-X-121-X-all_thrombolysis-factor_production-X-norm	121-X-all_thrombolysis-factor_production-X-norm	0.175223	B_naive	0.166086
CD4_T-X-121-X-all_thrombolysis-factor_production-X-norm	121-X-all_thrombolysis-factor_production-X-norm	0.26527	CD4_T	0.188911
CD8_T-X-121-X-all_thrombolysis-factor_production-X-norm	121-X-all_thrombolysis-factor_production-X-norm	0.27527	CD8_T	0.190046
DC-X-121-X-all_thrombolysis-factor_production-X-norm	121-X-all_thrombolysis-factor_production-X-norm	0.772227	DC	1
ILC3-X-121-X-all_thrombolysis-factor_production-X-norm	121-X-all_thrombolysis-factor_production-X-norm	0.253659	ILC3	0.215915
MDC-X-121-X-all_thrombolysis-factor_production-X-norm	121-X-all_thrombolysis-factor_production-X-norm	0.7242	MDC	0.900037
NK-X-121-X-all_thrombolysis-factor_production-X-norm	121-X-all_thrombolysis-factor_production-X-norm	0.277304	NK	0.202849
Treg-X-121-X-all_thrombolysis-factor_production-X-norm	121-X-all_thrombolysis-factor_production-X-norm	0.252738	Treg	0.175316
gdT-X-121-X-all_thrombolysis-factor_production-X-norm	121-X-all_thrombolysis-factor_production-X-norm	0.331277	gdT	0.188539
mast-X-121-X-all_thrombolysis-factor_production-X-norm	121-X-all_thrombolysis-factor_production-X-norm	0.196307	mast	0.193609
pDC-X-121-X-all_thrombolysis-factor_production-X-norm	121-X-all_thrombolysis-factor_production-X-norm	0.218783	pDC	0.164333
plasma-X-121-X-all_thrombolysis-factor_production-X-norm	121-X-all_thrombolysis-factor_production-X-norm	0.281094	plasma	0.209774
B_GC-X-68-X-all_CYP_metabolism-X-norm	68-X-all_CYP_metabolism-X-norm	0.156109	B_GC	0.203149
B_memory-X-68-X-all_CYP_metabolism-X-norm	68-X-all_CYP_metabolism-X-norm	0.177193	B_memory	0.22325
B_naive-X-68-X-all_CYP_metabolism-X-norm	68-X-all_CYP_metabolism-X-norm	0.132796	B_naive	0.177346
CD4_T-X-68-X-all_CYP_metabolism-X-norm	68-X-all_CYP_metabolism-X-norm	0.220884	CD4_T	0.267089
CD8_T-X-68-X-all_CYP_metabolism-X-norm	68-X-all_CYP_metabolism-X-norm	0.2348	CD8_T	0.247223
DC-X-68-X-all_CYP_metabolism-X-norm	68-X-all_CYP_metabolism-X-norm	0.346577	DC	0.519903
ILC3-X-68-X-all_CYP_metabolism-X-norm	68-X-all_CYP_metabolism-X-norm	0.234146	ILC3	0.260898
MDC-X-68-X-all_CYP_metabolism-X-norm	68-X-all_CYP_metabolism-X-norm	0.439581	MDC	1
NK-X-68-X-all_CYP_metabolism-X-norm	68-X-all_CYP_metabolism-X-norm	0.231991	NK	0.26146
Treg-X-68-X-all_CYP_metabolism-X-norm	68-X-all_CYP_metabolism-X-norm	0.229463	Treg	0.216584
gdT-X-68-X-all_CYP_metabolism-X-norm	68-X-all_CYP_metabolism-X-norm	0.217767	gdT	0.21732
mast-X-68-X-all_CYP_metabolism-X-norm	68-X-all_CYP_metabolism-X-norm	0.188533	mast	0.306878
pDC-X-68-X-all_CYP_metabolism-X-norm	68-X-all_CYP_metabolism-X-norm	0.138741	pDC	0.184683
plasma-X-68-X-all_CYP_metabolism-X-norm	68-X-all_CYP_metabolism-X-norm	0.232185	plasma	0.240902
B_GC-X-148-X-all_complement_production-X-norm	148-X-all_complement_production-X-norm	0.201357	B_GC	0.147912
B_memory-X-148-X-all_complement_production-X-norm	148-X-all_complement_production-X-norm	0.198575	B_memory	0.153268
B_naive-X-148-X-all_complement_production-X-norm	148-X-all_complement_production-X-norm	0.164192	B_naive	0.128792
CD4_T-X-148-X-all_complement_production-X-norm	148-X-all_complement_production-X-norm	0.199814	CD4_T	0.142822
CD8_T-X-148-X-all_complement_production-X-norm	148-X-all_complement_production-X-norm	0.212592	CD8_T	0.142801
DC-X-148-X-all_complement_production-X-norm	148-X-all_complement_production-X-norm	0.692368	DC	0.659489
ILC3-X-148-X-all_complement_production-X-norm	148-X-all_complement_production-X-norm	0.141463	ILC3	0.161636
MDC-X-148-X-all_complement_production-X-norm	148-X-all_complement_production-X-norm	0.776377	MDC	1
NK-X-148-X-all_complement_production-X-norm	148-X-all_complement_production-X-norm	0.175058	NK	0.141982
Treg-X-148-X-all_complement_production-X-norm	148-X-all_complement_production-X-norm	0.215225	Treg	0.13657
gdT-X-148-X-all_complement_production-X-norm	148-X-all_complement_production-X-norm	0.291795	gdT	0.152743
mast-X-148-X-all_complement_production-X-norm	148-X-all_complement_production-X-norm	0.184645	mast	0.204039
pDC-X-148-X-all_complement_production-X-norm	148-X-all_complement_production-X-norm	0.204909	pDC	0.104323
plasma-X-148-X-all_complement_production-X-norm	148-X-all_complement_production-X-norm	0.338943	plasma	0.173545
B_GC-X-101-X-all_DNA_synthesis-X-norm	101-X-all_DNA_synthesis-X-norm	0.80543	B_GC	1
B_memory-X-101-X-all_DNA_synthesis-X-norm	101-X-all_DNA_synthesis-X-norm	0.24609	B_memory	0.176212
B_naive-X-101-X-all_DNA_synthesis-X-norm	101-X-all_DNA_synthesis-X-norm	0.210861	B_naive	0.155128
CD4_T-X-101-X-all_DNA_synthesis-X-norm	101-X-all_DNA_synthesis-X-norm	0.317596	CD4_T	0.422171
CD8_T-X-101-X-all_DNA_synthesis-X-norm	101-X-all_DNA_synthesis-X-norm	0.31054	CD8_T	0.398584
DC-X-101-X-all_DNA_synthesis-X-norm	101-X-all_DNA_synthesis-X-norm	0.453186	DC	0.364866
ILC3-X-101-X-all_DNA_synthesis-X-norm	101-X-all_DNA_synthesis-X-norm	0.214634	ILC3	0.223423
MDC-X-101-X-all_DNA_synthesis-X-norm	101-X-all_DNA_synthesis-X-norm	0.427135	MDC	0.242489
NK-X-101-X-all_DNA_synthesis-X-norm	101-X-all_DNA_synthesis-X-norm	0.27227	NK	0.202557
Treg-X-101-X-all_DNA_synthesis-X-norm	101-X-all_DNA_synthesis-X-norm	0.342963	Treg	0.193673
gdT-X-101-X-all_DNA_synthesis-X-norm	101-X-all_DNA_synthesis-X-norm	0.360888	gdT	0.341481
mast-X-101-X-all_DNA_synthesis-X-norm	101-X-all_DNA_synthesis-X-norm	0.188533	mast	0.267773
pDC-X-101-X-all_DNA_synthesis-X-norm	101-X-all_DNA_synthesis-X-norm	0.288154	pDC	0.131094
plasma-X-101-X-all_DNA_synthesis-X-norm	101-X-all_DNA_synthesis-X-norm	0.304759	plasma	0.327457
B_GC-X-103-X-all_LYS_metabolism-X-norm	103-X-all_LYS_metabolism-X-norm	0.391403	B_GC	0.275235
B_memory-X-103-X-all_LYS_metabolism-X-norm	103-X-all_LYS_metabolism-X-norm	0.49119	B_memory	0.267271
B_naive-X-103-X-all_LYS_metabolism-X-norm	103-X-all_LYS_metabolism-X-norm	0.491727	B_naive	0.243152
CD4_T-X-103-X-all_LYS_metabolism-X-norm	103-X-all_LYS_metabolism-X-norm	0.575545	CD4_T	0.307493
CD8_T-X-103-X-all_LYS_metabolism-X-norm	103-X-all_LYS_metabolism-X-norm	0.610431	CD8_T	0.325571
DC-X-103-X-all_LYS_metabolism-X-norm	103-X-all_LYS_metabolism-X-norm	0.642801	DC	0.276696
ILC3-X-103-X-all_LYS_metabolism-X-norm	103-X-all_LYS_metabolism-X-norm	0.609756	ILC3	0.331045
MDC-X-103-X-all_LYS_metabolism-X-norm	103-X-all_LYS_metabolism-X-norm	0.619024	MDC	0.288597
NK-X-103-X-all_LYS_metabolism-X-norm	103-X-all_LYS_metabolism-X-norm	0.573586	NK	0.348542
Treg-X-103-X-all_LYS_metabolism-X-norm	103-X-all_LYS_metabolism-X-norm	0.564485	Treg	0.261097
gdT-X-103-X-all_LYS_metabolism-X-norm	103-X-all_LYS_metabolism-X-norm	0.589759	gdT	0.297789
mast-X-103-X-all_LYS_metabolism-X-norm	103-X-all_LYS_metabolism-X-norm	0.60447	mast	0.395393
pDC-X-103-X-all_LYS_metabolism-X-norm	103-X-all_LYS_metabolism-X-norm	0.76841	pDC	0.318732
plasma-X-103-X-all_LYS_metabolism-X-norm	103-X-all_LYS_metabolism-X-norm	0.980016	plasma	1
B_GC-X-67-X-all_ubiquinone_synthesis-X-norm	67-X-all_ubiquinone_synthesis-X-norm	0	B_GC	0
B_memory-X-67-X-all_ubiquinone_synthesis-X-norm	67-X-all_ubiquinone_synthesis-X-norm	0.00197981	B_memory	0.83438
B_naive-X-67-X-all_ubiquinone_synthesis-X-norm	67-X-all_ubiquinone_synthesis-X-norm	0.000424268	B_naive	0.746917
CD4_T-X-67-X-all_ubiquinone_synthesis-X-norm	67-X-all_ubiquinone_synthesis-X-norm	0.000697161	CD4_T	0.839998
CD8_T-X-67-X-all_ubiquinone_synthesis-X-norm	67-X-all_ubiquinone_synthesis-X-norm	0.000657792	CD8_T	0.820723
DC-X-67-X-all_ubiquinone_synthesis-X-norm	67-X-all_ubiquinone_synthesis-X-norm	0	DC	0
ILC3-X-67-X-all_ubiquinone_synthesis-X-norm	67-X-all_ubiquinone_synthesis-X-norm	0	ILC3	0
MDC-X-67-X-all_ubiquinone_synthesis-X-norm	67-X-all_ubiquinone_synthesis-X-norm	0.00024728	MDC	1
NK-X-67-X-all_ubiquinone_synthesis-X-norm	67-X-all_ubiquinone_synthesis-X-norm	0.000774593	NK	0.780121
Treg-X-67-X-all_ubiquinone_synthesis-X-norm	67-X-all_ubiquinone_synthesis-X-norm	0.000273823	Treg	0.755291
gdT-X-67-X-all_ubiquinone_synthesis-X-norm	67-X-all_ubiquinone_synthesis-X-norm	0	gdT	0
mast-X-67-X-all_ubiquinone_synthesis-X-norm	67-X-all_ubiquinone_synthesis-X-norm	0	mast	0
pDC-X-67-X-all_ubiquinone_synthesis-X-norm	67-X-all_ubiquinone_synthesis-X-norm	0.00106724	pDC	0.956259
plasma-X-67-X-all_ubiquinone_synthesis-X-norm	67-X-all_ubiquinone_synthesis-X-norm	0.0010518	plasma	0.809817
B_GC-X-126-X-all_autophagy-chaperone-mediated-X-norm	126-X-all_autophagy-chaperone-mediated-X-norm	0	B_GC	0
B_memory-X-126-X-all_autophagy-chaperone-mediated-X-norm	126-X-all_autophagy-chaperone-mediated-X-norm	0.00277173	B_memory	0.689972
B_naive-X-126-X-all_autophagy-chaperone-mediated-X-norm	126-X-all_autophagy-chaperone-mediated-X-norm	0.000424268	B_naive	0.656145
CD4_T-X-126-X-all_autophagy-chaperone-mediated-X-norm	126-X-all_autophagy-chaperone-mediated-X-norm	0.00201402	CD4_T	0.773626
CD8_T-X-126-X-all_autophagy-chaperone-mediated-X-norm	126-X-all_autophagy-chaperone-mediated-X-norm	0.00150352	CD8_T	0.724338
DC-X-126-X-all_autophagy-chaperone-mediated-X-norm	126-X-all_autophagy-chaperone-mediated-X-norm	0.00472069	DC	0.740897
ILC3-X-126-X-all_autophagy-chaperone-mediated-X-norm	126-X-all_autophagy-chaperone-mediated-X-norm	0	ILC3	0
MDC-X-126-X-all_autophagy-chaperone-mediated-X-norm	126-X-all_autophagy-chaperone-mediated-X-norm	0.00461589	MDC	0.720986
NK-X-126-X-all_autophagy-chaperone-mediated-X-norm	126-X-all_autophagy-chaperone-mediated-X-norm	0.000774593	NK	0.694714
Treg-X-126-X-all_autophagy-chaperone-mediated-X-norm	126-X-all_autophagy-chaperone-mediated-X-norm	0.000547645	Treg	0.732847
gdT-X-126-X-all_autophagy-chaperone-mediated-X-norm	126-X-all_autophagy-chaperone-mediated-X-norm	0.000616903	gdT	1
mast-X-126-X-all_autophagy-chaperone-mediated-X-norm	126-X-all_autophagy-chaperone-mediated-X-norm	0.00485909	mast	0.72686
pDC-X-126-X-all_autophagy-chaperone-mediated-X-norm	126-X-all_autophagy-chaperone-mediated-X-norm	0.00320171	pDC	0.829593
plasma-X-126-X-all_autophagy-chaperone-mediated-X-norm	126-X-all_autophagy-chaperone-mediated-X-norm	0.0120957	plasma	0.719022
B_GC-X-114-X-all_cyclic-nucleotide_metabolism-X-norm	114-X-all_cyclic-nucleotide_metabolism-X-norm	0.178733	B_GC	0.877111
B_memory-X-114-X-all_cyclic-nucleotide_metabolism-X-norm	114-X-all_cyclic-nucleotide_metabolism-X-norm	0.436547	B_memory	0.981901
B_naive-X-114-X-all_cyclic-nucleotide_metabolism-X-norm	114-X-all_cyclic-nucleotide_metabolism-X-norm	0.445906	B_naive	0.907742
CD4_T-X-114-X-all_cyclic-nucleotide_metabolism-X-norm	114-X-all_cyclic-nucleotide_metabolism-X-norm	0.438979	CD4_T	1
CD8_T-X-114-X-all_cyclic-nucleotide_metabolism-X-norm	114-X-all_cyclic-nucleotide_metabolism-X-norm	0.461363	CD8_T	0.975857
DC-X-114-X-all_cyclic-nucleotide_metabolism-X-norm	114-X-all_cyclic-nucleotide_metabolism-X-norm	0.188828	DC	0.788061
ILC3-X-114-X-all_cyclic-nucleotide_metabolism-X-norm	114-X-all_cyclic-nucleotide_metabolism-X-norm	0.453659	ILC3	0.903607
MDC-X-114-X-all_cyclic-nucleotide_metabolism-X-norm	114-X-all_cyclic-nucleotide_metabolism-X-norm	0.201533	MDC	0.744958
NK-X-114-X-all_cyclic-nucleotide_metabolism-X-norm	114-X-all_cyclic-nucleotide_metabolism-X-norm	0.496127	NK	0.964356
Treg-X-114-X-all_cyclic-nucleotide_metabolism-X-norm	114-X-all_cyclic-nucleotide_metabolism-X-norm	0.415389	Treg	0.909041
gdT-X-114-X-all_cyclic-nucleotide_metabolism-X-norm	114-X-all_cyclic-nucleotide_metabolism-X-norm	0.547193	gdT	0.941423
mast-X-114-X-all_cyclic-nucleotide_metabolism-X-norm	114-X-all_cyclic-nucleotide_metabolism-X-norm	0.324587	mast	0.908437
pDC-X-114-X-all_cyclic-nucleotide_metabolism-X-norm	114-X-all_cyclic-nucleotide_metabolism-X-norm	0.296692	pDC	0.791801
plasma-X-114-X-all_cyclic-nucleotide_metabolism-X-norm	114-X-all_cyclic-nucleotide_metabolism-X-norm	0.17644	plasma	0.771618
B_GC-X-42-X-all_NOD-like-receptor_signaling-X-norm	42-X-all_NOD-like-receptor_signaling-X-norm	0.255656	B_GC	0.933276
B_memory-X-42-X-all_NOD-like-receptor_signaling-X-norm	42-X-all_NOD-like-receptor_signaling-X-norm	0.327856	B_memory	0.866613
B_naive-X-42-X-all_NOD-like-receptor_signaling-X-norm	42-X-all_NOD-like-receptor_signaling-X-norm	0.330505	B_naive	0.816809
CD4_T-X-42-X-all_NOD-like-receptor_signaling-X-norm	42-X-all_NOD-like-receptor_signaling-X-norm	0.482861	CD4_T	0.992822
CD8_T-X-42-X-all_NOD-like-receptor_signaling-X-norm	42-X-all_NOD-like-receptor_signaling-X-norm	0.51289	CD8_T	1
DC-X-42-X-all_NOD-like-receptor_signaling-X-norm	42-X-all_NOD-like-receptor_signaling-X-norm	0.434304	DC	0.798697
ILC3-X-42-X-all_NOD-like-receptor_signaling-X-norm	42-X-all_NOD-like-receptor_signaling-X-norm	0.409756	ILC3	0.932221
MDC-X-42-X-all_NOD-like-receptor_signaling-X-norm	42-X-all_NOD-like-receptor_signaling-X-norm	0.442301	MDC	0.830899
NK-X-42-X-all_NOD-like-receptor_signaling-X-norm	42-X-all_NOD-like-receptor_signaling-X-norm	0.533695	NK	0.997939
Treg-X-42-X-all_NOD-like-receptor_signaling-X-norm	42-X-all_NOD-like-receptor_signaling-X-norm	0.513965	Treg	0.941019
gdT-X-42-X-all_NOD-like-receptor_signaling-X-norm	42-X-all_NOD-like-receptor_signaling-X-norm	0.421962	gdT	0.990037
mast-X-42-X-all_NOD-like-receptor_signaling-X-norm	42-X-all_NOD-like-receptor_signaling-X-norm	0.248785	mast	0.892656
pDC-X-42-X-all_NOD-like-receptor_signaling-X-norm	42-X-all_NOD-like-receptor_signaling-X-norm	0.2508	pDC	0.754951
plasma-X-42-X-all_NOD-like-receptor_signaling-X-norm	42-X-all_NOD-like-receptor_signaling-X-norm	0.223245	plasma	0.805492
B_GC-X-61-X-all_fatty-acid-metabolism-X-norm	61-X-all_fatty-acid-metabolism-X-norm	0.5	B_GC	0.985077
B_memory-X-61-X-all_fatty-acid-metabolism-X-norm	61-X-all_fatty-acid-metabolism-X-norm	0.563255	B_memory	0.928701
B_naive-X-61-X-all_fatty-acid-metabolism-X-norm	61-X-all_fatty-acid-metabolism-X-norm	0.54476	B_naive	0.843065
CD4_T-X-61-X-all_fatty-acid-metabolism-X-norm	61-X-all_fatty-acid-metabolism-X-norm	0.617142	CD4_T	0.982033
CD8_T-X-61-X-all_fatty-acid-metabolism-X-norm	61-X-all_fatty-acid-metabolism-X-norm	0.625247	CD8_T	0.984954
DC-X-61-X-all_fatty-acid-metabolism-X-norm	61-X-all_fatty-acid-metabolism-X-norm	0.719906	DC	0.866129
ILC3-X-61-X-all_fatty-acid-metabolism-X-norm	61-X-all_fatty-acid-metabolism-X-norm	0.57561	ILC3	0.971298
MDC-X-61-X-all_fatty-acid-metabolism-X-norm	61-X-all_fatty-acid-metabolism-X-norm	0.653561	MDC	0.800125
NK-X-61-X-all_fatty-acid-metabolism-X-norm	61-X-all_fatty-acid-metabolism-X-norm	0.612703	NK	0.983781
Treg-X-61-X-all_fatty-acid-metabolism-X-norm	61-X-all_fatty-acid-metabolism-X-norm	0.670728	Treg	0.964178
gdT-X-61-X-all_fatty-acid-metabolism-X-norm	61-X-all_fatty-acid-metabolism-X-norm	0.656385	gdT	0.982843
mast-X-61-X-all_fatty-acid-metabolism-X-norm	61-X-all_fatty-acid-metabolism-X-norm	0.525753	mast	1
pDC-X-61-X-all_fatty-acid-metabolism-X-norm	61-X-all_fatty-acid-metabolism-X-norm	0.522946	pDC	0.737133
plasma-X-61-X-all_fatty-acid-metabolism-X-norm	61-X-all_fatty-acid-metabolism-X-norm	0.601893	plasma	0.916802
B_GC-X-30-X-all_pterin_synthesis-X-norm	30-X-all_pterin_synthesis-X-norm	0.257919	B_GC	0.831348
B_memory-X-30-X-all_pterin_synthesis-X-norm	30-X-all_pterin_synthesis-X-norm	0.236191	B_memory	0.962054
B_naive-X-30-X-all_pterin_synthesis-X-norm	30-X-all_pterin_synthesis-X-norm	0.198982	B_naive	0.868425
CD4_T-X-30-X-all_pterin_synthesis-X-norm	30-X-all_pterin_synthesis-X-norm	0.280878	CD4_T	0.945123
CD8_T-X-30-X-all_pterin_synthesis-X-norm	30-X-all_pterin_synthesis-X-norm	0.302678	CD8_T	0.968365
DC-X-30-X-all_pterin_synthesis-X-norm	30-X-all_pterin_synthesis-X-norm	0.507868	DC	0.762895
ILC3-X-30-X-all_pterin_synthesis-X-norm	30-X-all_pterin_synthesis-X-norm	0.263415	ILC3	0.896052
MDC-X-30-X-all_pterin_synthesis-X-norm	30-X-all_pterin_synthesis-X-norm	0.487059	MDC	0.799786
NK-X-30-X-all_pterin_synthesis-X-norm	30-X-all_pterin_synthesis-X-norm	0.282339	NK	1
Treg-X-30-X-all_pterin_synthesis-X-norm	30-X-all_pterin_synthesis-X-norm	0.338582	Treg	0.866504
gdT-X-30-X-all_pterin_synthesis-X-norm	30-X-all_pterin_synthesis-X-norm	0.381863	gdT	0.916411
mast-X-30-X-all_pterin_synthesis-X-norm	30-X-all_pterin_synthesis-X-norm	0.223518	mast	0.976063
pDC-X-30-X-all_pterin_synthesis-X-norm	30-X-all_pterin_synthesis-X-norm	0.51334	pDC	0.686351
plasma-X-30-X-all_pterin_synthesis-X-norm	30-X-all_pterin_synthesis-X-norm	0.488825	plasma	0.997286
B_GC-X-85-X-all_protein-degradation-proteasome-X-norm	85-X-all_protein-degradation-proteasome-X-norm	0.312217	B_GC	0.848717
B_memory-X-85-X-all_protein-degradation-proteasome-X-norm	85-X-all_protein-degradation-proteasome-X-norm	0.588992	B_memory	0.896542
B_naive-X-85-X-all_protein-degradation-proteasome-X-norm	85-X-all_protein-degradation-proteasome-X-norm	0.515062	B_naive	0.834352
CD4_T-X-85-X-all_protein-degradation-proteasome-X-norm	85-X-all_protein-degradation-proteasome-X-norm	0.695457	CD4_T	0.980836
CD8_T-X-85-X-all_protein-degradation-proteasome-X-norm	85-X-all_protein-degradation-proteasome-X-norm	0.720971	CD8_T	1
DC-X-85-X-all_protein-degradation-proteasome-X-norm	85-X-all_protein-degradation-proteasome-X-norm	0.610543	DC	0.783213
ILC3-X-85-X-all_protein-degradation-proteasome-X-norm	85-X-all_protein-degradation-proteasome-X-norm	0.487805	ILC3	0.854804
MDC-X-85-X-all_protein-degradation-proteasome-X-norm	85-X-all_protein-degradation-proteasome-X-norm	0.611276	MDC	0.795181
NK-X-85-X-all_protein-degradation-proteasome-X-norm	85-X-all_protein-degradation-proteasome-X-norm	0.643687	NK	0.954468
Treg-X-85-X-all_protein-degradation-proteasome-X-norm	85-X-all_protein-degradation-proteasome-X-norm	0.696605	Treg	0.942197
gdT-X-85-X-all_protein-degradation-proteasome-X-norm	85-X-all_protein-degradation-proteasome-X-norm	0.647748	gdT	0.889417
mast-X-85-X-all_protein-degradation-proteasome-X-norm	85-X-all_protein-degradation-proteasome-X-norm	0.500486	mast	0.90588
pDC-X-85-X-all_protein-degradation-proteasome-X-norm	85-X-all_protein-degradation-proteasome-X-norm	0.580576	pDC	0.80825
plasma-X-85-X-all_protein-degradation-proteasome-X-norm	85-X-all_protein-degradation-proteasome-X-norm	0.595057	plasma	0.904347
B_GC-X-107-X-all_GLU_metabolism-X-norm	107-X-all_GLU_metabolism-X-norm	0.251131	B_GC	0.884402
B_memory-X-107-X-all_GLU_metabolism-X-norm	107-X-all_GLU_metabolism-X-norm	0.367056	B_memory	0.968616
B_naive-X-107-X-all_GLU_metabolism-X-norm	107-X-all_GLU_metabolism-X-norm	0.375902	B_naive	0.889415
CD4_T-X-107-X-all_GLU_metabolism-X-norm	107-X-all_GLU_metabolism-X-norm	0.405128	CD4_T	0.990596
CD8_T-X-107-X-all_GLU_metabolism-X-norm	107-X-all_GLU_metabolism-X-norm	0.412467	CD8_T	0.988814
DC-X-107-X-all_GLU_metabolism-X-norm	107-X-all_GLU_metabolism-X-norm	0.353265	DC	0.811626
ILC3-X-107-X-all_GLU_metabolism-X-norm	107-X-all_GLU_metabolism-X-norm	0.370732	ILC3	0.876973
MDC-X-107-X-all_GLU_metabolism-X-norm	107-X-all_GLU_metabolism-X-norm	0.308853	MDC	0.762323
NK-X-107-X-all_GLU_metabolism-X-norm	107-X-all_GLU_metabolism-X-norm	0.386909	NK	0.928092
Treg-X-107-X-all_GLU_metabolism-X-norm	107-X-all_GLU_metabolism-X-norm	0.395263	Treg	0.987217
gdT-X-107-X-all_GLU_metabolism-X-norm	107-X-all_GLU_metabolism-X-norm	0.432449	gdT	0.959669
mast-X-107-X-all_GLU_metabolism-X-norm	107-X-all_GLU_metabolism-X-norm	0.340136	mast	0.952685
pDC-X-107-X-all_GLU_metabolism-X-norm	107-X-all_GLU_metabolism-X-norm	0.360726	pDC	0.79668
plasma-X-107-X-all_GLU_metabolism-X-norm	107-X-all_GLU_metabolism-X-norm	0.347883	plasma	1
B_GC-X-81-X-all_GPI-anchor_synthesis-X-norm	81-X-all_GPI-anchor_synthesis-X-norm	0.300905	B_GC	0.907512
B_memory-X-81-X-all_GPI-anchor_synthesis-X-norm	81-X-all_GPI-anchor_synthesis-X-norm	0.483271	B_memory	0.982997
B_naive-X-81-X-all_GPI-anchor_synthesis-X-norm	81-X-all_GPI-anchor_synthesis-X-norm	0.500212	B_naive	0.94925
CD4_T-X-81-X-all_GPI-anchor_synthesis-X-norm	81-X-all_GPI-anchor_synthesis-X-norm	0.532515	CD4_T	0.963226
CD8_T-X-81-X-all_GPI-anchor_synthesis-X-norm	81-X-all_GPI-anchor_synthesis-X-norm	0.544526	CD8_T	0.949457
DC-X-81-X-all_GPI-anchor_synthesis-X-norm	81-X-all_GPI-anchor_synthesis-X-norm	0.654996	DC	0.777922
ILC3-X-81-X-all_GPI-anchor_synthesis-X-norm	81-X-all_GPI-anchor_synthesis-X-norm	0.546341	ILC3	0.926568
MDC-X-81-X-all_GPI-anchor_synthesis-X-norm	81-X-all_GPI-anchor_synthesis-X-norm	0.639136	MDC	0.791792
NK-X-81-X-all_GPI-anchor_synthesis-X-norm	81-X-all_GPI-anchor_synthesis-X-norm	0.550349	NK	0.948996
Treg-X-81-X-all_GPI-anchor_synthesis-X-norm	81-X-all_GPI-anchor_synthesis-X-norm	0.591594	Treg	0.915948
gdT-X-81-X-all_GPI-anchor_synthesis-X-norm	81-X-all_GPI-anchor_synthesis-X-norm	0.578655	gdT	0.897842
mast-X-81-X-all_GPI-anchor_synthesis-X-norm	81-X-all_GPI-anchor_synthesis-X-norm	0.45481	mast	0.96919
pDC-X-81-X-all_GPI-anchor_synthesis-X-norm	81-X-all_GPI-anchor_synthesis-X-norm	0.642476	pDC	0.87151
plasma-X-81-X-all_GPI-anchor_synthesis-X-norm	81-X-all_GPI-anchor_synthesis-X-norm	0.527741	plasma	1
B_GC-X-119-X-all_autophagy-nucleus-X-norm	119-X-all_autophagy-nucleus-X-norm	0.171946	B_GC	0.873883
B_memory-X-119-X-all_autophagy-nucleus-X-norm	119-X-all_autophagy-nucleus-X-norm	0.241338	B_memory	0.915421
B_naive-X-119-X-all_autophagy-nucleus-X-norm	119-X-all_autophagy-nucleus-X-norm	0.223589	B_naive	0.904493
CD4_T-X-119-X-all_autophagy-nucleus-X-norm	119-X-all_autophagy-nucleus-X-norm	0.283086	CD4_T	0.914736
CD8_T-X-119-X-all_autophagy-nucleus-X-norm	119-X-all_autophagy-nucleus-X-norm	0.295881	CD8_T	0.929168
DC-X-119-X-all_autophagy-nucleus-X-norm	119-X-all_autophagy-nucleus-X-norm	0.260031	DC	0.814602
ILC3-X-119-X-all_autophagy-nucleus-X-norm	119-X-all_autophagy-nucleus-X-norm	0.360976	ILC3	0.915587
MDC-X-119-X-all_autophagy-nucleus-X-norm	119-X-all_autophagy-nucleus-X-norm	0.261292	MDC	0.846211
NK-X-119-X-all_autophagy-nucleus-X-norm	119-X-all_autophagy-nucleus-X-norm	0.294733	NK	0.910697
Treg-X-119-X-all_autophagy-nucleus-X-norm	119-X-all_autophagy-nucleus-X-norm	0.352547	Treg	0.924919
gdT-X-119-X-all_autophagy-nucleus-X-norm	119-X-all_autophagy-nucleus-X-norm	0.318939	gdT	0.921334
mast-X-119-X-all_autophagy-nucleus-X-norm	119-X-all_autophagy-nucleus-X-norm	0.275024	mast	0.935744
pDC-X-119-X-all_autophagy-nucleus-X-norm	119-X-all_autophagy-nucleus-X-norm	0.271078	pDC	0.856908
plasma-X-119-X-all_autophagy-nucleus-X-norm	119-X-all_autophagy-nucleus-X-norm	0.42335	plasma	1
B_GC-X-87-X-all_cholesterol-homeostasis-X-norm	87-X-all_cholesterol-homeostasis-X-norm	0.237557	B_GC	0.938267
B_memory-X-87-X-all_cholesterol-homeostasis-X-norm	87-X-all_cholesterol-homeostasis-X-norm	0.362304	B_memory	0.961582
B_naive-X-87-X-all_cholesterol-homeostasis-X-norm	87-X-all_cholesterol-homeostasis-X-norm	0.295291	B_naive	0.895719
CD4_T-X-87-X-all_cholesterol-homeostasis-X-norm	87-X-all_cholesterol-homeostasis-X-norm	0.413649	CD4_T	0.990787
CD8_T-X-87-X-all_cholesterol-homeostasis-X-norm	87-X-all_cholesterol-homeostasis-X-norm	0.392608	CD8_T	0.968205
DC-X-87-X-all_cholesterol-homeostasis-X-norm	87-X-all_cholesterol-homeostasis-X-norm	0.504327	DC	0.986992
ILC3-X-87-X-all_cholesterol-homeostasis-X-norm	87-X-all_cholesterol-homeostasis-X-norm	0.282927	ILC3	0.93728
MDC-X-87-X-all_cholesterol-homeostasis-X-norm	87-X-all_cholesterol-homeostasis-X-norm	0.472552	MDC	0.91238
NK-X-87-X-all_cholesterol-homeostasis-X-norm	87-X-all_cholesterol-homeostasis-X-norm	0.340434	NK	0.903386
Treg-X-87-X-all_cholesterol-homeostasis-X-norm	87-X-all_cholesterol-homeostasis-X-norm	0.4273	Treg	0.948876
gdT-X-87-X-all_cholesterol-homeostasis-X-norm	87-X-all_cholesterol-homeostasis-X-norm	0.369525	gdT	0.95839
mast-X-87-X-all_cholesterol-homeostasis-X-norm	87-X-all_cholesterol-homeostasis-X-norm	0.343052	mast	0.97792
pDC-X-87-X-all_cholesterol-homeostasis-X-norm	87-X-all_cholesterol-homeostasis-X-norm	0.287086	pDC	0.802201
plasma-X-87-X-all_cholesterol-homeostasis-X-norm	87-X-all_cholesterol-homeostasis-X-norm	0.351302	plasma	1
B_GC-X-115-X-all_macroautophagy-X-norm	115-X-all_macroautophagy-X-norm	0.515837	B_GC	0.853994
B_memory-X-115-X-all_macroautophagy-X-norm	115-X-all_macroautophagy-X-norm	0.705999	B_memory	0.938377
B_naive-X-115-X-all_macroautophagy-X-norm	115-X-all_macroautophagy-X-norm	0.688587	B_naive	0.883346
CD4_T-X-115-X-all_macroautophagy-X-norm	115-X-all_macroautophagy-X-norm	0.769085	CD4_T	0.97629
CD8_T-X-115-X-all_macroautophagy-X-norm	115-X-all_macroautophagy-X-norm	0.799311	CD8_T	1
DC-X-115-X-all_macroautophagy-X-norm	115-X-all_macroautophagy-X-norm	0.837923	DC	0.947811
ILC3-X-115-X-all_macroautophagy-X-norm	115-X-all_macroautophagy-X-norm	0.697561	ILC3	0.960483
MDC-X-115-X-all_macroautophagy-X-norm	115-X-all_macroautophagy-X-norm	0.823525	MDC	0.893386
NK-X-115-X-all_macroautophagy-X-norm	115-X-all_macroautophagy-X-norm	0.759876	NK	0.988192
Treg-X-115-X-all_macroautophagy-X-norm	115-X-all_macroautophagy-X-norm	0.799836	Treg	0.971308
gdT-X-115-X-all_macroautophagy-X-norm	115-X-all_macroautophagy-X-norm	0.742751	gdT	0.922508
mast-X-115-X-all_macroautophagy-X-norm	115-X-all_macroautophagy-X-norm	0.650146	mast	0.947961
pDC-X-115-X-all_macroautophagy-X-norm	115-X-all_macroautophagy-X-norm	0.748132	pDC	0.824016
plasma-X-115-X-all_macroautophagy-X-norm	115-X-all_macroautophagy-X-norm	0.672364	plasma	0.881052
B_GC-X-135-X-all_steroid_metabolism-X-norm	135-X-all_steroid_metabolism-X-norm	0.323529	B_GC	0.976664
B_memory-X-135-X-all_steroid_metabolism-X-norm	135-X-all_steroid_metabolism-X-norm	0.465848	B_memory	0.993596
B_naive-X-135-X-all_steroid_metabolism-X-norm	135-X-all_steroid_metabolism-X-norm	0.458634	B_naive	1
CD4_T-X-135-X-all_steroid_metabolism-X-norm	135-X-all_steroid_metabolism-X-norm	0.549208	CD4_T	0.990482
CD8_T-X-135-X-all_steroid_metabolism-X-norm	135-X-all_steroid_metabolism-X-norm	0.525701	CD8_T	0.958871
DC-X-135-X-all_steroid_metabolism-X-norm	135-X-all_steroid_metabolism-X-norm	0.565303	DC	0.899829
ILC3-X-135-X-all_steroid_metabolism-X-norm	135-X-all_steroid_metabolism-X-norm	0.458537	ILC3	0.897595
MDC-X-135-X-all_steroid_metabolism-X-norm	135-X-all_steroid_metabolism-X-norm	0.506264	MDC	0.833798
NK-X-135-X-all_steroid_metabolism-X-norm	135-X-all_steroid_metabolism-X-norm	0.503486	NK	0.993737
Treg-X-135-X-all_steroid_metabolism-X-norm	135-X-all_steroid_metabolism-X-norm	0.559693	Treg	0.92541
gdT-X-135-X-all_steroid_metabolism-X-norm	135-X-all_steroid_metabolism-X-norm	0.566934	gdT	0.965739
mast-X-135-X-all_steroid_metabolism-X-norm	135-X-all_steroid_metabolism-X-norm	0.461613	mast	0.9774
pDC-X-135-X-all_steroid_metabolism-X-norm	135-X-all_steroid_metabolism-X-norm	0.401281	pDC	0.781946
plasma-X-135-X-all_steroid_metabolism-X-norm	135-X-all_steroid_metabolism-X-norm	0.412043	plasma	0.896729
B_GC-X-11-X-all_autophagy_regulation_positive-X-norm	11-X-all_autophagy_regulation_positive-X-norm	0.309955	B_GC	0.938135
B_memory-X-11-X-all_autophagy_regulation_positive-X-norm	11-X-all_autophagy_regulation_positive-X-norm	0.420709	B_memory	0.990285
B_naive-X-11-X-all_autophagy_regulation_positive-X-norm	11-X-all_autophagy_regulation_positive-X-norm	0.421298	B_naive	0.975215
CD4_T-X-11-X-all_autophagy_regulation_positive-X-norm	11-X-all_autophagy_regulation_positive-X-norm	0.492002	CD4_T	1
CD8_T-X-11-X-all_autophagy_regulation_positive-X-norm	11-X-all_autophagy_regulation_positive-X-norm	0.465215	CD8_T	0.982147
DC-X-11-X-all_autophagy_regulation_positive-X-norm	11-X-all_autophagy_regulation_positive-X-norm	0.492132	DC	0.898834
ILC3-X-11-X-all_autophagy_regulation_positive-X-norm	11-X-all_autophagy_regulation_positive-X-norm	0.370732	ILC3	0.986208
MDC-X-11-X-all_autophagy_regulation_positive-X-norm	11-X-all_autophagy_regulation_positive-X-norm	0.510138	MDC	0.91384
NK-X-11-X-all_autophagy_regulation_positive-X-norm	11-X-all_autophagy_regulation_positive-X-norm	0.420604	NK	0.95176
Treg-X-11-X-all_autophagy_regulation_positive-X-norm	11-X-all_autophagy_regulation_positive-X-norm	0.504929	Treg	0.98314
gdT-X-11-X-all_autophagy_regulation_positive-X-norm	11-X-all_autophagy_regulation_positive-X-norm	0.481184	gdT	0.99253
mast-X-11-X-all_autophagy_regulation_positive-X-norm	11-X-all_autophagy_regulation_positive-X-norm	0.317784	mast	0.896522
pDC-X-11-X-all_autophagy_regulation_positive-X-norm	11-X-all_autophagy_regulation_positive-X-norm	0.322305	pDC	0.853878
plasma-X-11-X-all_autophagy_regulation_positive-X-norm	11-X-all_autophagy_regulation_positive-X-norm	0.259269	plasma	0.928741
B_GC-X-60-X-all_PI3K-AKT-mTOR_signaling-X-norm	60-X-all_PI3K-AKT-mTOR_signaling-X-norm	0.361991	B_GC	0.960422
B_memory-X-60-X-all_PI3K-AKT-mTOR_signaling-X-norm	60-X-all_PI3K-AKT-mTOR_signaling-X-norm	0.426054	B_memory	0.9949
B_naive-X-60-X-all_PI3K-AKT-mTOR_signaling-X-norm	60-X-all_PI3K-AKT-mTOR_signaling-X-norm	0.418328	B_naive	0.973485
CD4_T-X-60-X-all_PI3K-AKT-mTOR_signaling-X-norm	60-X-all_PI3K-AKT-mTOR_signaling-X-norm	0.437546	CD4_T	1
CD8_T-X-60-X-all_PI3K-AKT-mTOR_signaling-X-norm	60-X-all_PI3K-AKT-mTOR_signaling-X-norm	0.446453	CD8_T	0.996911
DC-X-60-X-all_PI3K-AKT-mTOR_signaling-X-norm	60-X-all_PI3K-AKT-mTOR_signaling-X-norm	0.420535	DC	0.901295
ILC3-X-60-X-all_PI3K-AKT-mTOR_signaling-X-norm	60-X-all_PI3K-AKT-mTOR_signaling-X-norm	0.356098	ILC3	0.971794
MDC-X-60-X-all_PI3K-AKT-mTOR_signaling-X-norm	60-X-all_PI3K-AKT-mTOR_signaling-X-norm	0.299209	MDC	0.872056
NK-X-60-X-all_PI3K-AKT-mTOR_signaling-X-norm	60-X-all_PI3K-AKT-mTOR_signaling-X-norm	0.448877	NK	0.998054
Treg-X-60-X-all_PI3K-AKT-mTOR_signaling-X-norm	60-X-all_PI3K-AKT-mTOR_signaling-X-norm	0.445372	Treg	0.985509
gdT-X-60-X-all_PI3K-AKT-mTOR_signaling-X-norm	60-X-all_PI3K-AKT-mTOR_signaling-X-norm	0.362122	gdT	0.946742
mast-X-60-X-all_PI3K-AKT-mTOR_signaling-X-norm	60-X-all_PI3K-AKT-mTOR_signaling-X-norm	0.326531	mast	0.955597
pDC-X-60-X-all_PI3K-AKT-mTOR_signaling-X-norm	60-X-all_PI3K-AKT-mTOR_signaling-X-norm	0.304162	pDC	0.857412
plasma-X-60-X-all_PI3K-AKT-mTOR_signaling-X-norm	60-X-all_PI3K-AKT-mTOR_signaling-X-norm	0.353142	plasma	0.933045
B_GC-X-64-X-all_nucleotide_metabolism-X-norm	64-X-all_nucleotide_metabolism-X-norm	0.289593	B_GC	0.99398
B_memory-X-64-X-all_nucleotide_metabolism-X-norm	64-X-all_nucleotide_metabolism-X-norm	0.442487	B_memory	0.944696
B_naive-X-64-X-all_nucleotide_metabolism-X-norm	64-X-all_nucleotide_metabolism-X-norm	0.430632	B_naive	0.856745
CD4_T-X-64-X-all_nucleotide_metabolism-X-norm	64-X-all_nucleotide_metabolism-X-norm	0.529765	CD4_T	0.963199
CD8_T-X-64-X-all_nucleotide_metabolism-X-norm	64-X-all_nucleotide_metabolism-X-norm	0.501832	CD8_T	0.927531
DC-X-64-X-all_nucleotide_metabolism-X-norm	64-X-all_nucleotide_metabolism-X-norm	0.587726	DC	0.858757
ILC3-X-64-X-all_nucleotide_metabolism-X-norm	64-X-all_nucleotide_metabolism-X-norm	0.429268	ILC3	1
MDC-X-64-X-all_nucleotide_metabolism-X-norm	64-X-all_nucleotide_metabolism-X-norm	0.515496	MDC	0.831258
NK-X-64-X-all_nucleotide_metabolism-X-norm	64-X-all_nucleotide_metabolism-X-norm	0.462432	NK	0.912257
Treg-X-64-X-all_nucleotide_metabolism-X-norm	64-X-all_nucleotide_metabolism-X-norm	0.527793	Treg	0.944241
gdT-X-64-X-all_nucleotide_metabolism-X-norm	64-X-all_nucleotide_metabolism-X-norm	0.491055	gdT	0.888439
mast-X-64-X-all_nucleotide_metabolism-X-norm	64-X-all_nucleotide_metabolism-X-norm	0.40622	mast	0.953178
pDC-X-64-X-all_nucleotide_metabolism-X-norm	64-X-all_nucleotide_metabolism-X-norm	0.473853	pDC	0.866424
plasma-X-64-X-all_nucleotide_metabolism-X-norm	64-X-all_nucleotide_metabolism-X-norm	0.497765	plasma	0.984254
B_GC-X-144-X-all_purine_metabolism-X-norm	144-X-all_purine_metabolism-X-norm	0.384615	B_GC	0.978529
B_memory-X-144-X-all_purine_metabolism-X-norm	144-X-all_purine_metabolism-X-norm	0.2843	B_memory	0.967195
B_naive-X-144-X-all_purine_metabolism-X-norm	144-X-all_purine_metabolism-X-norm	0.31311	B_naive	0.966167
CD4_T-X-144-X-all_purine_metabolism-X-norm	144-X-all_purine_metabolism-X-norm	0.320384	CD4_T	0.929328
CD8_T-X-144-X-all_purine_metabolism-X-norm	144-X-all_purine_metabolism-X-norm	0.291214	CD8_T	0.918673
DC-X-144-X-all_purine_metabolism-X-norm	144-X-all_purine_metabolism-X-norm	0.344217	DC	0.852389
ILC3-X-144-X-all_purine_metabolism-X-norm	144-X-all_purine_metabolism-X-norm	0.35122	ILC3	1
MDC-X-144-X-all_purine_metabolism-X-norm	144-X-all_purine_metabolism-X-norm	0.352868	MDC	0.872442
NK-X-144-X-all_purine_metabolism-X-norm	144-X-all_purine_metabolism-X-norm	0.271495	NK	0.89669
Treg-X-144-X-all_purine_metabolism-X-norm	144-X-all_purine_metabolism-X-norm	0.349261	Treg	0.933662
gdT-X-144-X-all_purine_metabolism-X-norm	144-X-all_purine_metabolism-X-norm	0.27884	gdT	0.8863
mast-X-144-X-all_purine_metabolism-X-norm	144-X-all_purine_metabolism-X-norm	0.263362	mast	0.919616
pDC-X-144-X-all_purine_metabolism-X-norm	144-X-all_purine_metabolism-X-norm	0.407684	pDC	0.898715
plasma-X-144-X-all_purine_metabolism-X-norm	144-X-all_purine_metabolism-X-norm	0.330791	plasma	0.939817
B_GC-X-149-X-all_folate_metabolism-X-norm	149-X-all_folate_metabolism-X-norm	0.167421	B_GC	0.994919
B_memory-X-149-X-all_folate_metabolism-X-norm	149-X-all_folate_metabolism-X-norm	0.139576	B_memory	0.939278
B_naive-X-149-X-all_folate_metabolism-X-norm	149-X-all_folate_metabolism-X-norm	0.162495	B_naive	0.981519
CD4_T-X-149-X-all_folate_metabolism-X-norm	149-X-all_folate_metabolism-X-norm	0.138696	CD4_T	0.921923
CD8_T-X-149-X-all_folate_metabolism-X-norm	149-X-all_folate_metabolism-X-norm	0.131245	CD8_T	0.919966
DC-X-149-X-all_folate_metabolism-X-norm	149-X-all_folate_metabolism-X-norm	0.149882	DC	0.870373
ILC3-X-149-X-all_folate_metabolism-X-norm	149-X-all_folate_metabolism-X-norm	0.180488	ILC3	0.989978
MDC-X-149-X-all_folate_metabolism-X-norm	149-X-all_folate_metabolism-X-norm	0.129575	MDC	0.864831
NK-X-149-X-all_folate_metabolism-X-norm	149-X-all_folate_metabolism-X-norm	0.156081	NK	0.921736
Treg-X-149-X-all_folate_metabolism-X-norm	149-X-all_folate_metabolism-X-norm	0.130476	Treg	0.905943
gdT-X-149-X-all_folate_metabolism-X-norm	149-X-all_folate_metabolism-X-norm	0.144972	gdT	0.89666
mast-X-149-X-all_folate_metabolism-X-norm	149-X-all_folate_metabolism-X-norm	0.164237	mast	1
pDC-X-149-X-all_folate_metabolism-X-norm	149-X-all_folate_metabolism-X-norm	0.10032	pDC	0.858338
plasma-X-149-X-all_folate_metabolism-X-norm	149-X-all_folate_metabolism-X-norm	0.115172	plasma	0.950431
B_GC-X-99-X-all_galactose_metabolism-X-norm	99-X-all_galactose_metabolism-X-norm	0.0837104	B_GC	0.921348
B_memory-X-99-X-all_galactose_metabolism-X-norm	99-X-all_galactose_metabolism-X-norm	0.0972085	B_memory	0.995442
B_naive-X-99-X-all_galactose_metabolism-X-norm	99-X-all_galactose_metabolism-X-norm	0.0895206	B_naive	0.9505
CD4_T-X-99-X-all_galactose_metabolism-X-norm	99-X-all_galactose_metabolism-X-norm	0.121074	CD4_T	0.972549
CD8_T-X-99-X-all_galactose_metabolism-X-norm	99-X-all_galactose_metabolism-X-norm	0.115991	CD8_T	0.95963
DC-X-99-X-all_galactose_metabolism-X-norm	99-X-all_galactose_metabolism-X-norm	0.130999	DC	0.949582
ILC3-X-99-X-all_galactose_metabolism-X-norm	99-X-all_galactose_metabolism-X-norm	0.0780488	ILC3	0.863238
MDC-X-99-X-all_galactose_metabolism-X-norm	99-X-all_galactose_metabolism-X-norm	0.0955325	MDC	0.921785
NK-X-99-X-all_galactose_metabolism-X-norm	99-X-all_galactose_metabolism-X-norm	0.10457	NK	0.930206
Treg-X-99-X-all_galactose_metabolism-X-norm	99-X-all_galactose_metabolism-X-norm	0.117881	Treg	0.944759
gdT-X-99-X-all_galactose_metabolism-X-norm	99-X-all_galactose_metabolism-X-norm	0.104257	gdT	0.971503
mast-X-99-X-all_galactose_metabolism-X-norm	99-X-all_galactose_metabolism-X-norm	0.137026	mast	1
pDC-X-99-X-all_galactose_metabolism-X-norm	99-X-all_galactose_metabolism-X-norm	0.0704376	pDC	0.943015
plasma-X-99-X-all_galactose_metabolism-X-norm	99-X-all_galactose_metabolism-X-norm	0.126479	plasma	0.938434
B_GC-X-6-X-all_triacylglycerol_synthesis-X-norm	6-X-all_triacylglycerol_synthesis-X-norm	0.106335	B_GC	0.992638
B_memory-X-6-X-all_triacylglycerol_synthesis-X-norm	6-X-all_triacylglycerol_synthesis-X-norm	0.161948	B_memory	0.97002
B_naive-X-6-X-all_triacylglycerol_synthesis-X-norm	6-X-all_triacylglycerol_synthesis-X-norm	0.144675	B_naive	0.923664
CD4_T-X-6-X-all_triacylglycerol_synthesis-X-norm	6-X-all_triacylglycerol_synthesis-X-norm	0.18285	CD4_T	0.94144
CD8_T-X-6-X-all_triacylglycerol_synthesis-X-norm	6-X-all_triacylglycerol_synthesis-X-norm	0.167549	CD8_T	0.920967
DC-X-6-X-all_triacylglycerol_synthesis-X-norm	6-X-all_triacylglycerol_synthesis-X-norm	0.269079	DC	0.909806
ILC3-X-6-X-all_triacylglycerol_synthesis-X-norm	6-X-all_triacylglycerol_synthesis-X-norm	0.146341	ILC3	0.958657
MDC-X-6-X-all_triacylglycerol_synthesis-X-norm	6-X-all_triacylglycerol_synthesis-X-norm	0.195434	MDC	0.90685
NK-X-6-X-all_triacylglycerol_synthesis-X-norm	6-X-all_triacylglycerol_synthesis-X-norm	0.156855	NK	0.923861
Treg-X-6-X-all_triacylglycerol_synthesis-X-norm	6-X-all_triacylglycerol_synthesis-X-norm	0.163198	Treg	0.90881
gdT-X-6-X-all_triacylglycerol_synthesis-X-norm	6-X-all_triacylglycerol_synthesis-X-norm	0.170882	gdT	0.907587
mast-X-6-X-all_triacylglycerol_synthesis-X-norm	6-X-all_triacylglycerol_synthesis-X-norm	0.187561	mast	1
pDC-X-6-X-all_triacylglycerol_synthesis-X-norm	6-X-all_triacylglycerol_synthesis-X-norm	0.180363	pDC	0.895967
plasma-X-6-X-all_triacylglycerol_synthesis-X-norm	6-X-all_triacylglycerol_synthesis-X-norm	0.157244	plasma	0.965582
B_GC-X-62-X-all_NOTCH_signaling-X-norm	62-X-all_NOTCH_signaling-X-norm	0.10181	B_GC	0.965275
B_memory-X-62-X-all_NOTCH_signaling-X-norm	62-X-all_NOTCH_signaling-X-norm	0.294001	B_memory	1
B_naive-X-62-X-all_NOTCH_signaling-X-norm	62-X-all_NOTCH_signaling-X-norm	0.311837	B_naive	0.951997
CD4_T-X-62-X-all_NOTCH_signaling-X-norm	62-X-all_NOTCH_signaling-X-norm	0.290794	CD4_T	0.981614
CD8_T-X-62-X-all_NOTCH_signaling-X-norm	62-X-all_NOTCH_signaling-X-norm	0.26036	CD8_T	0.954691
DC-X-62-X-all_NOTCH_signaling-X-norm	62-X-all_NOTCH_signaling-X-norm	0.343824	DC	0.932691
ILC3-X-62-X-all_NOTCH_signaling-X-norm	62-X-all_NOTCH_signaling-X-norm	0.302439	ILC3	0.964035
MDC-X-62-X-all_NOTCH_signaling-X-norm	62-X-all_NOTCH_signaling-X-norm	0.39911	MDC	0.943095
NK-X-62-X-all_NOTCH_signaling-X-norm	62-X-all_NOTCH_signaling-X-norm	0.273819	NK	0.949784
Treg-X-62-X-all_NOTCH_signaling-X-norm	62-X-all_NOTCH_signaling-X-norm	0.246714	Treg	0.923316
gdT-X-62-X-all_NOTCH_signaling-X-norm	62-X-all_NOTCH_signaling-X-norm	0.257866	gdT	0.923135
mast-X-62-X-all_NOTCH_signaling-X-norm	62-X-all_NOTCH_signaling-X-norm	0.2138	mast	0.979734
pDC-X-62-X-all_NOTCH_signaling-X-norm	62-X-all_NOTCH_signaling-X-norm	0.218783	pDC	0.90295
plasma-X-62-X-all_NOTCH_signaling-X-norm	62-X-all_NOTCH_signaling-X-norm	0.14883	plasma	0.949199
B_GC-X-65-X-all_CoA_synthesis-X-norm	65-X-all_CoA_synthesis-X-norm	0.199095	B_GC	0.972745
B_memory-X-65-X-all_CoA_synthesis-X-norm	65-X-all_CoA_synthesis-X-norm	0.248466	B_memory	1
B_naive-X-65-X-all_CoA_synthesis-X-norm	65-X-all_CoA_synthesis-X-norm	0.254137	B_naive	0.953581
CD4_T-X-65-X-all_CoA_synthesis-X-norm	65-X-all_CoA_synthesis-X-norm	0.24083	CD4_T	0.955678
CD8_T-X-65-X-all_CoA_synthesis-X-norm	65-X-all_CoA_synthesis-X-norm	0.250963	CD8_T	0.959477
DC-X-65-X-all_CoA_synthesis-X-norm	65-X-all_CoA_synthesis-X-norm	0.285208	DC	0.869481
ILC3-X-65-X-all_CoA_synthesis-X-norm	65-X-all_CoA_synthesis-X-norm	0.297561	ILC3	0.993266
MDC-X-65-X-all_CoA_synthesis-X-norm	65-X-all_CoA_synthesis-X-norm	0.299209	MDC	0.899918
NK-X-65-X-all_CoA_synthesis-X-norm	65-X-all_CoA_synthesis-X-norm	0.264524	NK	0.995176
Treg-X-65-X-all_CoA_synthesis-X-norm	65-X-all_CoA_synthesis-X-norm	0.227957	Treg	0.938417
gdT-X-65-X-all_CoA_synthesis-X-norm	65-X-all_CoA_synthesis-X-norm	0.256015	gdT	0.955098
mast-X-65-X-all_CoA_synthesis-X-norm	65-X-all_CoA_synthesis-X-norm	0.244898	mast	0.959939
pDC-X-65-X-all_CoA_synthesis-X-norm	65-X-all_CoA_synthesis-X-norm	0.254002	pDC	0.912874
plasma-X-65-X-all_CoA_synthesis-X-norm	65-X-all_CoA_synthesis-X-norm	0.254799	plasma	0.976135
B_GC-X-76-X-all_lactate_production-X-norm	76-X-all_lactate_production-X-norm	0.0927602	B_GC	0.91735
B_memory-X-76-X-all_lactate_production-X-norm	76-X-all_lactate_production-X-norm	0.132251	B_memory	0.933295
B_naive-X-76-X-all_lactate_production-X-norm	76-X-all_lactate_production-X-norm	0.112431	B_naive	0.897454
CD4_T-X-76-X-all_lactate_production-X-norm	76-X-all_lactate_production-X-norm	0.252411	CD4_T	0.96638
CD8_T-X-76-X-all_lactate_production-X-norm	76-X-all_lactate_production-X-norm	0.288019	CD8_T	0.974711
DC-X-76-X-all_lactate_production-X-norm	76-X-all_lactate_production-X-norm	0.0192762	DC	0.912245
ILC3-X-76-X-all_lactate_production-X-norm	76-X-all_lactate_production-X-norm	0.180488	ILC3	0.95837
MDC-X-76-X-all_lactate_production-X-norm	76-X-all_lactate_production-X-norm	0.0418727	MDC	0.892827
NK-X-76-X-all_lactate_production-X-norm	76-X-all_lactate_production-X-norm	0.243997	NK	0.968004
Treg-X-76-X-all_lactate_production-X-norm	76-X-all_lactate_production-X-norm	0.197289	Treg	0.927368
gdT-X-76-X-all_lactate_production-X-norm	76-X-all_lactate_production-X-norm	0.233189	gdT	0.95554
mast-X-76-X-all_lactate_production-X-norm	76-X-all_lactate_production-X-norm	0.0962099	mast	0.946724
pDC-X-76-X-all_lactate_production-X-norm	76-X-all_lactate_production-X-norm	0.122732	pDC	0.903907
plasma-X-76-X-all_lactate_production-X-norm	76-X-all_lactate_production-X-norm	0.0804628	plasma	1
B_GC-X-84-X-all_unfolded-protein-response-X-norm	84-X-all_unfolded-protein-response-X-norm	0.366516	B_GC	0.952511
B_memory-X-84-X-all_unfolded-protein-response-X-norm	84-X-all_unfolded-protein-response-X-norm	0.517917	B_memory	0.969507
B_naive-X-84-X-all_unfolded-protein-response-X-norm	84-X-all_unfolded-protein-response-X-norm	0.456088	B_naive	0.936387
CD4_T-X-84-X-all_unfolded-protein-response-X-norm	84-X-all_unfolded-protein-response-X-norm	0.56044	CD4_T	0.978226
CD8_T-X-84-X-all_unfolded-protein-response-X-norm	84-X-all_unfolded-protein-response-X-norm	0.553923	CD8_T	0.978343
DC-X-84-X-all_unfolded-protein-response-X-norm	84-X-all_unfolded-protein-response-X-norm	0.614477	DC	0.891778
ILC3-X-84-X-all_unfolded-protein-response-X-norm	84-X-all_unfolded-protein-response-X-norm	0.434146	ILC3	0.939539
MDC-X-84-X-all_unfolded-protein-response-X-norm	84-X-all_unfolded-protein-response-X-norm	0.496868	MDC	0.863883
NK-X-84-X-all_unfolded-protein-response-X-norm	84-X-all_unfolded-protein-response-X-norm	0.528273	NK	0.977164
Treg-X-84-X-all_unfolded-protein-response-X-norm	84-X-all_unfolded-protein-response-X-norm	0.519168	Treg	0.925538
gdT-X-84-X-all_unfolded-protein-response-X-norm	84-X-all_unfolded-protein-response-X-norm	0.504627	gdT	0.936533
mast-X-84-X-all_unfolded-protein-response-X-norm	84-X-all_unfolded-protein-response-X-norm	0.524781	mast	1
pDC-X-84-X-all_unfolded-protein-response-X-norm	84-X-all_unfolded-protein-response-X-norm	0.573106	pDC	0.912577
plasma-X-84-X-all_unfolded-protein-response-X-norm	84-X-all_unfolded-protein-response-X-norm	0.481988	plasma	0.986585
B_GC-X-21-X-all_mitophagy_regulation_positive-X-norm	21-X-all_mitophagy_regulation_positive-X-norm	0.162896	B_GC	0.875269
B_memory-X-21-X-all_mitophagy_regulation_positive-X-norm	21-X-all_mitophagy_regulation_positive-X-norm	0.259949	B_memory	0.95575
B_naive-X-21-X-all_mitophagy_regulation_positive-X-norm	21-X-all_mitophagy_regulation_positive-X-norm	0.27238	B_naive	0.935811
CD4_T-X-21-X-all_mitophagy_regulation_positive-X-norm	21-X-all_mitophagy_regulation_positive-X-norm	0.301251	CD4_T	0.97636
CD8_T-X-21-X-all_mitophagy_regulation_positive-X-norm	21-X-all_mitophagy_regulation_positive-X-norm	0.294534	CD8_T	0.958956
DC-X-21-X-all_mitophagy_regulation_positive-X-norm	21-X-all_mitophagy_regulation_positive-X-norm	0.227773	DC	0.901737
ILC3-X-21-X-all_mitophagy_regulation_positive-X-norm	21-X-all_mitophagy_regulation_positive-X-norm	0.317073	ILC3	0.965234
MDC-X-21-X-all_mitophagy_regulation_positive-X-norm	21-X-all_mitophagy_regulation_positive-X-norm	0.29179	MDC	0.870234
NK-X-21-X-all_mitophagy_regulation_positive-X-norm	21-X-all_mitophagy_regulation_positive-X-norm	0.290473	NK	0.957026
Treg-X-21-X-all_mitophagy_regulation_positive-X-norm	21-X-all_mitophagy_regulation_positive-X-norm	0.290663	Treg	0.935556
gdT-X-21-X-all_mitophagy_regulation_positive-X-norm	21-X-all_mitophagy_regulation_positive-X-norm	0.237508	gdT	0.948444
mast-X-21-X-all_mitophagy_regulation_positive-X-norm	21-X-all_mitophagy_regulation_positive-X-norm	0.292517	mast	1
pDC-X-21-X-all_mitophagy_regulation_positive-X-norm	21-X-all_mitophagy_regulation_positive-X-norm	0.296692	pDC	0.917558
plasma-X-21-X-all_mitophagy_regulation_positive-X-norm	21-X-all_mitophagy_regulation_positive-X-norm	0.166448	plasma	0.910984
B_GC-X-72-X-all_VAL-LEU-ILE_metabolism-X-norm	72-X-all_VAL-LEU-ILE_metabolism-X-norm	0.0384615	B_GC	0.886017
B_memory-X-72-X-all_VAL-LEU-ILE_metabolism-X-norm	72-X-all_VAL-LEU-ILE_metabolism-X-norm	0.0423678	B_memory	0.93282
B_naive-X-72-X-all_VAL-LEU-ILE_metabolism-X-norm	72-X-all_VAL-LEU-ILE_metabolism-X-norm	0.0420025	B_naive	0.938054
CD4_T-X-72-X-all_VAL-LEU-ILE_metabolism-X-norm	72-X-all_VAL-LEU-ILE_metabolism-X-norm	0.0310237	CD4_T	0.943173
CD8_T-X-72-X-all_VAL-LEU-ILE_metabolism-X-norm	72-X-all_VAL-LEU-ILE_metabolism-X-norm	0.0331088	CD8_T	0.917672
DC-X-72-X-all_VAL-LEU-ILE_metabolism-X-norm	72-X-all_VAL-LEU-ILE_metabolism-X-norm	0.0153423	DC	0.900334
ILC3-X-72-X-all_VAL-LEU-ILE_metabolism-X-norm	72-X-all_VAL-LEU-ILE_metabolism-X-norm	0.0487805	ILC3	0.8554
MDC-X-72-X-all_VAL-LEU-ILE_metabolism-X-norm	72-X-all_VAL-LEU-ILE_metabolism-X-norm	0.0157435	MDC	0.880701
NK-X-72-X-all_VAL-LEU-ILE_metabolism-X-norm	72-X-all_VAL-LEU-ILE_metabolism-X-norm	0.0305964	NK	0.933142
Treg-X-72-X-all_VAL-LEU-ILE_metabolism-X-norm	72-X-all_VAL-LEU-ILE_metabolism-X-norm	0.029299	Treg	0.917206
gdT-X-72-X-all_VAL-LEU-ILE_metabolism-X-norm	72-X-all_VAL-LEU-ILE_metabolism-X-norm	0.019124	gdT	0.907131
mast-X-72-X-all_VAL-LEU-ILE_metabolism-X-norm	72-X-all_VAL-LEU-ILE_metabolism-X-norm	0.0388727	mast	1
pDC-X-72-X-all_VAL-LEU-ILE_metabolism-X-norm	72-X-all_VAL-LEU-ILE_metabolism-X-norm	0.0384205	pDC	0.936117
plasma-X-72-X-all_VAL-LEU-ILE_metabolism-X-norm	72-X-all_VAL-LEU-ILE_metabolism-X-norm	0.0539048	plasma	0.948891
B_GC-X-51-X-all_ros_response-X-norm	51-X-all_ros_response-X-norm	0.176471	B_GC	0.899104
B_memory-X-51-X-all_ros_response-X-norm	51-X-all_ros_response-X-norm	0.235201	B_memory	0.950348
B_naive-X-51-X-all_ros_response-X-norm	51-X-all_ros_response-X-norm	0.207467	B_naive	0.9273
CD4_T-X-51-X-all_ros_response-X-norm	51-X-all_ros_response-X-norm	0.240443	CD4_T	0.93141
CD8_T-X-51-X-all_ros_response-X-norm	51-X-all_ros_response-X-norm	0.252028	CD8_T	0.934464
DC-X-51-X-all_ros_response-X-norm	51-X-all_ros_response-X-norm	0.350511	DC	0.910787
ILC3-X-51-X-all_ros_response-X-norm	51-X-all_ros_response-X-norm	0.219512	ILC3	0.954867
MDC-X-51-X-all_ros_response-X-norm	51-X-all_ros_response-X-norm	0.245796	MDC	0.881211
NK-X-51-X-all_ros_response-X-norm	51-X-all_ros_response-X-norm	0.259876	NK	0.940527
Treg-X-51-X-all_ros_response-X-norm	51-X-all_ros_response-X-norm	0.262733	Treg	0.92774
gdT-X-51-X-all_ros_response-X-norm	51-X-all_ros_response-X-norm	0.247995	gdT	0.93264
mast-X-51-X-all_ros_response-X-norm	51-X-all_ros_response-X-norm	0.176871	mast	1
pDC-X-51-X-all_ros_response-X-norm	51-X-all_ros_response-X-norm	0.178228	pDC	0.835131
plasma-X-51-X-all_ros_response-X-norm	51-X-all_ros_response-X-norm	0.127005	plasma	0.949686
B_GC-X-8-X-all_heparan-sulfate_degradation-X-norm	8-X-all_heparan-sulfate_degradation-X-norm	0.0475113	B_GC	0.914887
B_memory-X-8-X-all_heparan-sulfate_degradation-X-norm	8-X-all_heparan-sulfate_degradation-X-norm	0.185508	B_memory	0.94581
B_naive-X-8-X-all_heparan-sulfate_degradation-X-norm	8-X-all_heparan-sulfate_degradation-X-norm	0.0903691	B_naive	0.906624
CD4_T-X-8-X-all_heparan-sulfate_degradation-X-norm	8-X-all_heparan-sulfate_degradation-X-norm	0.195205	CD4_T	0.963939
CD8_T-X-8-X-all_heparan-sulfate_degradation-X-norm	8-X-all_heparan-sulfate_degradation-X-norm	0.198747	CD8_T	0.939455
DC-X-8-X-all_heparan-sulfate_degradation-X-norm	8-X-all_heparan-sulfate_degradation-X-norm	0.0999213	DC	0.892056
ILC3-X-8-X-all_heparan-sulfate_degradation-X-norm	8-X-all_heparan-sulfate_degradation-X-norm	0.126829	ILC3	0.881094
MDC-X-8-X-all_heparan-sulfate_degradation-X-norm	8-X-all_heparan-sulfate_degradation-X-norm	0.0933894	MDC	0.902476
NK-X-8-X-all_heparan-sulfate_degradation-X-norm	8-X-all_heparan-sulfate_degradation-X-norm	0.152208	NK	0.923809
Treg-X-8-X-all_heparan-sulfate_degradation-X-norm	8-X-all_heparan-sulfate_degradation-X-norm	0.173604	Treg	0.934581
gdT-X-8-X-all_heparan-sulfate_degradation-X-norm	8-X-all_heparan-sulfate_degradation-X-norm	0.154843	gdT	0.919649
mast-X-8-X-all_heparan-sulfate_degradation-X-norm	8-X-all_heparan-sulfate_degradation-X-norm	0.257532	mast	1
pDC-X-8-X-all_heparan-sulfate_degradation-X-norm	8-X-all_heparan-sulfate_degradation-X-norm	0.0928495	pDC	0.883653
plasma-X-8-X-all_heparan-sulfate_degradation-X-norm	8-X-all_heparan-sulfate_degradation-X-norm	0.0883513	plasma	0.992422
B_GC-X-14-X-all_autophagy-of-mitochondria-X-norm	14-X-all_autophagy-of-mitochondria-X-norm	0.226244	B_GC	0.945321
B_memory-X-14-X-all_autophagy-of-mitochondria-X-norm	14-X-all_autophagy-of-mitochondria-X-norm	0.196001	B_memory	0.929646
B_naive-X-14-X-all_autophagy-of-mitochondria-X-norm	14-X-all_autophagy-of-mitochondria-X-norm	0.216801	B_naive	0.943035
CD4_T-X-14-X-all_autophagy-of-mitochondria-X-norm	14-X-all_autophagy-of-mitochondria-X-norm	0.236028	CD4_T	0.934092
CD8_T-X-14-X-all_autophagy-of-mitochondria-X-norm	14-X-all_autophagy-of-mitochondria-X-norm	0.226938	CD8_T	0.942844
DC-X-14-X-all_autophagy-of-mitochondria-X-norm	14-X-all_autophagy-of-mitochondria-X-norm	0.284815	DC	0.873197
ILC3-X-14-X-all_autophagy-of-mitochondria-X-norm	14-X-all_autophagy-of-mitochondria-X-norm	0.214634	ILC3	0.916566
MDC-X-14-X-all_autophagy-of-mitochondria-X-norm	14-X-all_autophagy-of-mitochondria-X-norm	0.313963	MDC	0.900597
NK-X-14-X-all_autophagy-of-mitochondria-X-norm	14-X-all_autophagy-of-mitochondria-X-norm	0.222696	NK	0.959426
Treg-X-14-X-all_autophagy-of-mitochondria-X-norm	14-X-all_autophagy-of-mitochondria-X-norm	0.239869	Treg	0.923224
gdT-X-14-X-all_autophagy-of-mitochondria-X-norm	14-X-all_autophagy-of-mitochondria-X-norm	0.23504	gdT	0.918484
mast-X-14-X-all_autophagy-of-mitochondria-X-norm	14-X-all_autophagy-of-mitochondria-X-norm	0.315841	mast	1
pDC-X-14-X-all_autophagy-of-mitochondria-X-norm	14-X-all_autophagy-of-mitochondria-X-norm	0.21238	pDC	0.878721
plasma-X-14-X-all_autophagy-of-mitochondria-X-norm	14-X-all_autophagy-of-mitochondria-X-norm	0.342361	plasma	0.977626
B_GC-X-58-X-all_fructose-mannose_metabolism-X-norm	58-X-all_fructose-mannose_metabolism-X-norm	0.135747	B_GC	0.984928
B_memory-X-58-X-all_fructose-mannose_metabolism-X-norm	58-X-all_fructose-mannose_metabolism-X-norm	0.0671154	B_memory	0.944981
B_naive-X-58-X-all_fructose-mannose_metabolism-X-norm	58-X-all_fructose-mannose_metabolism-X-norm	0.071277	B_naive	0.928511
CD4_T-X-58-X-all_fructose-mannose_metabolism-X-norm	58-X-all_fructose-mannose_metabolism-X-norm	0.0871064	CD4_T	0.930122
CD8_T-X-58-X-all_fructose-mannose_metabolism-X-norm	58-X-all_fructose-mannose_metabolism-X-norm	0.0836022	CD8_T	0.930699
DC-X-58-X-all_fructose-mannose_metabolism-X-norm	58-X-all_fructose-mannose_metabolism-X-norm	0.0436664	DC	0.825863
ILC3-X-58-X-all_fructose-mannose_metabolism-X-norm	58-X-all_fructose-mannose_metabolism-X-norm	0.0536585	ILC3	0.804241
MDC-X-58-X-all_fructose-mannose_metabolism-X-norm	58-X-all_fructose-mannose_metabolism-X-norm	0.0386581	MDC	0.881961
NK-X-58-X-all_fructose-mannose_metabolism-X-norm	58-X-all_fructose-mannose_metabolism-X-norm	0.070488	NK	0.933091
Treg-X-58-X-all_fructose-mannose_metabolism-X-norm	58-X-all_fructose-mannose_metabolism-X-norm	0.0870756	Treg	0.926319
gdT-X-58-X-all_fructose-mannose_metabolism-X-norm	58-X-all_fructose-mannose_metabolism-X-norm	0.0660086	gdT	0.91681
mast-X-58-X-all_fructose-mannose_metabolism-X-norm	58-X-all_fructose-mannose_metabolism-X-norm	0.0553936	mast	0.89563
pDC-X-58-X-all_fructose-mannose_metabolism-X-norm	58-X-all_fructose-mannose_metabolism-X-norm	0.0352188	pDC	0.890988
plasma-X-58-X-all_fructose-mannose_metabolism-X-norm	58-X-all_fructose-mannose_metabolism-X-norm	0.174599	plasma	1
B_GC-X-122-X-all_ketone-body_metabolism-X-norm	122-X-all_ketone-body_metabolism-X-norm	0.113122	B_GC	0.977063
B_memory-X-122-X-all_ketone-body_metabolism-X-norm	122-X-all_ketone-body_metabolism-X-norm	0.0348446	B_memory	0.945537
B_naive-X-122-X-all_ketone-body_metabolism-X-norm	122-X-all_ketone-body_metabolism-X-norm	0.0326686	B_naive	0.903552
CD4_T-X-122-X-all_ketone-body_metabolism-X-norm	122-X-all_ketone-body_metabolism-X-norm	0.0527518	CD4_T	0.931441
CD8_T-X-122-X-all_ketone-body_metabolism-X-norm	122-X-all_ketone-body_metabolism-X-norm	0.0437901	CD8_T	0.912183
DC-X-122-X-all_ketone-body_metabolism-X-norm	122-X-all_ketone-body_metabolism-X-norm	0.00747443	DC	0.870603
ILC3-X-122-X-all_ketone-body_metabolism-X-norm	122-X-all_ketone-body_metabolism-X-norm	0.0390244	ILC3	0.827786
MDC-X-122-X-all_ketone-body_metabolism-X-norm	122-X-all_ketone-body_metabolism-X-norm	0.00848994	MDC	0.876969
NK-X-122-X-all_ketone-body_metabolism-X-norm	122-X-all_ketone-body_metabolism-X-norm	0.0317583	NK	0.918719
Treg-X-122-X-all_ketone-body_metabolism-X-norm	122-X-all_ketone-body_metabolism-X-norm	0.0340909	Treg	0.917717
gdT-X-122-X-all_ketone-body_metabolism-X-norm	122-X-all_ketone-body_metabolism-X-norm	0.0314621	gdT	0.894425
mast-X-122-X-all_ketone-body_metabolism-X-norm	122-X-all_ketone-body_metabolism-X-norm	0.0281827	mast	0.906995
pDC-X-122-X-all_ketone-body_metabolism-X-norm	122-X-all_ketone-body_metabolism-X-norm	0.0117396	pDC	0.822141
plasma-X-122-X-all_ketone-body_metabolism-X-norm	122-X-all_ketone-body_metabolism-X-norm	0.0376019	plasma	1
B_GC-X-43-X-all_xenobiotics_metabolism-X-norm	43-X-all_xenobiotics_metabolism-X-norm	0.11991	B_GC	0.956213
B_memory-X-43-X-all_xenobiotics_metabolism-X-norm	43-X-all_xenobiotics_metabolism-X-norm	0.0910711	B_memory	0.943157
B_naive-X-43-X-all_xenobiotics_metabolism-X-norm	43-X-all_xenobiotics_metabolism-X-norm	0.0733984	B_naive	0.856406
CD4_T-X-43-X-all_xenobiotics_metabolism-X-norm	43-X-all_xenobiotics_metabolism-X-norm	0.0898563	CD4_T	0.88895
CD8_T-X-43-X-all_xenobiotics_metabolism-X-norm	43-X-all_xenobiotics_metabolism-X-norm	0.0877995	CD8_T	0.890472
DC-X-43-X-all_xenobiotics_metabolism-X-norm	43-X-all_xenobiotics_metabolism-X-norm	0.107396	DC	0.84221
ILC3-X-43-X-all_xenobiotics_metabolism-X-norm	43-X-all_xenobiotics_metabolism-X-norm	0.097561	ILC3	0.819307
MDC-X-43-X-all_xenobiotics_metabolism-X-norm	43-X-all_xenobiotics_metabolism-X-norm	0.0703099	MDC	0.845824
NK-X-43-X-all_xenobiotics_metabolism-X-norm	43-X-all_xenobiotics_metabolism-X-norm	0.112703	NK	0.900732
Treg-X-43-X-all_xenobiotics_metabolism-X-norm	43-X-all_xenobiotics_metabolism-X-norm	0.0869387	Treg	0.89241
gdT-X-43-X-all_xenobiotics_metabolism-X-norm	43-X-all_xenobiotics_metabolism-X-norm	0.101172	gdT	0.88495
mast-X-43-X-all_xenobiotics_metabolism-X-norm	43-X-all_xenobiotics_metabolism-X-norm	0.0855199	mast	1
pDC-X-43-X-all_xenobiotics_metabolism-X-norm	43-X-all_xenobiotics_metabolism-X-norm	0.0715048	pDC	0.875559
plasma-X-43-X-all_xenobiotics_metabolism-X-norm	43-X-all_xenobiotics_metabolism-X-norm	0.0883513	plasma	0.996149
B_GC-X-120-X-all_glutathione_metabolism-X-norm	120-X-all_glutathione_metabolism-X-norm	0.0950226	B_GC	0.973822
B_memory-X-120-X-all_glutathione_metabolism-X-norm	120-X-all_glutathione_metabolism-X-norm	0.0477133	B_memory	0.915645
B_naive-X-120-X-all_glutathione_metabolism-X-norm	120-X-all_glutathione_metabolism-X-norm	0.0309716	B_naive	0.850205
CD4_T-X-120-X-all_glutathione_metabolism-X-norm	120-X-all_glutathione_metabolism-X-norm	0.0701809	CD4_T	0.897524
CD8_T-X-120-X-all_glutathione_metabolism-X-norm	120-X-all_glutathione_metabolism-X-norm	0.0699139	CD8_T	0.902099
DC-X-120-X-all_glutathione_metabolism-X-norm	120-X-all_glutathione_metabolism-X-norm	0.0472069	DC	0.84667
ILC3-X-120-X-all_glutathione_metabolism-X-norm	120-X-all_glutathione_metabolism-X-norm	0.0536585	ILC3	0.877975
MDC-X-120-X-all_glutathione_metabolism-X-norm	120-X-all_glutathione_metabolism-X-norm	0.0552258	MDC	0.885926
NK-X-120-X-all_glutathione_metabolism-X-norm	120-X-all_glutathione_metabolism-X-norm	0.0507359	NK	0.891866
Treg-X-120-X-all_glutathione_metabolism-X-norm	120-X-all_glutathione_metabolism-X-norm	0.050931	Treg	0.886899
gdT-X-120-X-all_glutathione_metabolism-X-norm	120-X-all_glutathione_metabolism-X-norm	0.0351635	gdT	0.863717
mast-X-120-X-all_glutathione_metabolism-X-norm	120-X-all_glutathione_metabolism-X-norm	0.05345	mast	0.929578
pDC-X-120-X-all_glutathione_metabolism-X-norm	120-X-all_glutathione_metabolism-X-norm	0.0256137	pDC	0.835937
plasma-X-120-X-all_glutathione_metabolism-X-norm	120-X-all_glutathione_metabolism-X-norm	0.0533789	plasma	1
B_GC-X-80-X-leuko_ROS_production-X-norm	80-X-leuko_ROS_production-X-norm	0.470588	B_GC	0.981846
B_memory-X-80-X-leuko_ROS_production-X-norm	80-X-leuko_ROS_production-X-norm	0.508414	B_memory	0.915969
B_naive-X-80-X-leuko_ROS_production-X-norm	80-X-leuko_ROS_production-X-norm	0.422995	B_naive	0.848301
CD4_T-X-80-X-leuko_ROS_production-X-norm	80-X-leuko_ROS_production-X-norm	0.536659	CD4_T	0.8978
CD8_T-X-80-X-leuko_ROS_production-X-norm	80-X-leuko_ROS_production-X-norm	0.425529	CD8_T	0.840006
DC-X-80-X-leuko_ROS_production-X-norm	80-X-leuko_ROS_production-X-norm	0.54642	DC	0.907726
ILC3-X-80-X-leuko_ROS_production-X-norm	80-X-leuko_ROS_production-X-norm	0.560976	ILC3	0.937556
MDC-X-80-X-leuko_ROS_production-X-norm	80-X-leuko_ROS_production-X-norm	0.456891	MDC	0.855102
NK-X-80-X-leuko_ROS_production-X-norm	80-X-leuko_ROS_production-X-norm	0.42409	NK	0.836446
Treg-X-80-X-leuko_ROS_production-X-norm	80-X-leuko_ROS_production-X-norm	0.5204	Treg	0.872061
gdT-X-80-X-leuko_ROS_production-X-norm	80-X-leuko_ROS_production-X-norm	0.420728	gdT	0.856093
mast-X-80-X-leuko_ROS_production-X-norm	80-X-leuko_ROS_production-X-norm	0.47036	mast	1
pDC-X-80-X-leuko_ROS_production-X-norm	80-X-leuko_ROS_production-X-norm	0.461046	pDC	0.819334
plasma-X-80-X-leuko_ROS_production-X-norm	80-X-leuko_ROS_production-X-norm	0.582172	plasma	0.958101
B_GC-X-37-X-all_lipophagy-X-norm	37-X-all_lipophagy-X-norm	0.0158371	B_GC	0.898176
B_memory-X-37-X-all_lipophagy-X-norm	37-X-all_lipophagy-X-norm	0.0279153	B_memory	0.936844
B_naive-X-37-X-all_lipophagy-X-norm	37-X-all_lipophagy-X-norm	0.0195163	B_naive	0.942372
CD4_T-X-37-X-all_lipophagy-X-norm	37-X-all_lipophagy-X-norm	0.0278864	CD4_T	0.949225
CD8_T-X-37-X-all_lipophagy-X-norm	37-X-all_lipophagy-X-norm	0.0190133	CD8_T	0.911733
DC-X-37-X-all_lipophagy-X-norm	37-X-all_lipophagy-X-norm	0.0283242	DC	0.874783
ILC3-X-37-X-all_lipophagy-X-norm	37-X-all_lipophagy-X-norm	0.0341463	ILC3	0.90705
MDC-X-37-X-all_lipophagy-X-norm	37-X-all_lipophagy-X-norm	0.0329707	MDC	0.916571
NK-X-37-X-all_lipophagy-X-norm	37-X-all_lipophagy-X-norm	0.0243997	NK	0.883111
Treg-X-37-X-all_lipophagy-X-norm	37-X-all_lipophagy-X-norm	0.0149233	Treg	0.898977
gdT-X-37-X-all_lipophagy-X-norm	37-X-all_lipophagy-X-norm	0.0228254	gdT	0.840253
mast-X-37-X-all_lipophagy-X-norm	37-X-all_lipophagy-X-norm	0.0233236	mast	1
pDC-X-37-X-all_lipophagy-X-norm	37-X-all_lipophagy-X-norm	0.0117396	pDC	0.834104
plasma-X-37-X-all_lipophagy-X-norm	37-X-all_lipophagy-X-norm	0.0147252	plasma	0.907245
B_GC-X-88-X-all_sphingolipid_metabolism-X-norm	88-X-all_sphingolipid_metabolism-X-norm	0.158371	B_GC	0.896028
B_memory-X-88-X-all_sphingolipid_metabolism-X-norm	88-X-all_sphingolipid_metabolism-X-norm	0.321916	B_memory	0.925084
B_naive-X-88-X-all_sphingolipid_metabolism-X-norm	88-X-all_sphingolipid_metabolism-X-norm	0.320747	B_naive	0.844051
CD4_T-X-88-X-all_sphingolipid_metabolism-X-norm	88-X-all_sphingolipid_metabolism-X-norm	0.312754	CD4_T	0.912634
CD8_T-X-88-X-all_sphingolipid_metabolism-X-norm	88-X-all_sphingolipid_metabolism-X-norm	0.31101	CD8_T	0.891757
DC-X-88-X-all_sphingolipid_metabolism-X-norm	88-X-all_sphingolipid_metabolism-X-norm	0.229347	DC	0.860645
ILC3-X-88-X-all_sphingolipid_metabolism-X-norm	88-X-all_sphingolipid_metabolism-X-norm	0.356098	ILC3	0.875371
MDC-X-88-X-all_sphingolipid_metabolism-X-norm	88-X-all_sphingolipid_metabolism-X-norm	0.272008	MDC	0.854422
NK-X-88-X-all_sphingolipid_metabolism-X-norm	88-X-all_sphingolipid_metabolism-X-norm	0.311774	NK	0.921075
Treg-X-88-X-all_sphingolipid_metabolism-X-norm	88-X-all_sphingolipid_metabolism-X-norm	0.339951	Treg	0.887339
gdT-X-88-X-all_sphingolipid_metabolism-X-norm	88-X-all_sphingolipid_metabolism-X-norm	0.327576	gdT	0.867081
mast-X-88-X-all_sphingolipid_metabolism-X-norm	88-X-all_sphingolipid_metabolism-X-norm	0.217687	mast	1
pDC-X-88-X-all_sphingolipid_metabolism-X-norm	88-X-all_sphingolipid_metabolism-X-norm	0.2508	pDC	0.799461
plasma-X-88-X-all_sphingolipid_metabolism-X-norm	88-X-all_sphingolipid_metabolism-X-norm	0.243755	plasma	0.937919
B_GC-X-147-X-all_glycerophospholipid_metabolism-X-norm	147-X-all_glycerophospholipid_metabolism-X-norm	0.357466	B_GC	0.896506
B_memory-X-147-X-all_glycerophospholipid_metabolism-X-norm	147-X-all_glycerophospholipid_metabolism-X-norm	0.520689	B_memory	0.908934
B_naive-X-147-X-all_glycerophospholipid_metabolism-X-norm	147-X-all_glycerophospholipid_metabolism-X-norm	0.487484	B_naive	0.864094
CD4_T-X-147-X-all_glycerophospholipid_metabolism-X-norm	147-X-all_glycerophospholipid_metabolism-X-norm	0.620861	CD4_T	0.938073
CD8_T-X-147-X-all_glycerophospholipid_metabolism-X-norm	147-X-all_glycerophospholipid_metabolism-X-norm	0.620673	CD8_T	0.92767
DC-X-147-X-all_glycerophospholipid_metabolism-X-norm	147-X-all_glycerophospholipid_metabolism-X-norm	0.654209	DC	0.810372
ILC3-X-147-X-all_glycerophospholipid_metabolism-X-norm	147-X-all_glycerophospholipid_metabolism-X-norm	0.536585	ILC3	0.948321
MDC-X-147-X-all_glycerophospholipid_metabolism-X-norm	147-X-all_glycerophospholipid_metabolism-X-norm	0.623887	MDC	0.797028
NK-X-147-X-all_glycerophospholipid_metabolism-X-norm	147-X-all_glycerophospholipid_metabolism-X-norm	0.580945	NK	0.903819
Treg-X-147-X-all_glycerophospholipid_metabolism-X-norm	147-X-all_glycerophospholipid_metabolism-X-norm	0.644168	Treg	0.914399
gdT-X-147-X-all_glycerophospholipid_metabolism-X-norm	147-X-all_glycerophospholipid_metabolism-X-norm	0.62554	gdT	0.895044
mast-X-147-X-all_glycerophospholipid_metabolism-X-norm	147-X-all_glycerophospholipid_metabolism-X-norm	0.524781	mast	1
pDC-X-147-X-all_glycerophospholipid_metabolism-X-norm	147-X-all_glycerophospholipid_metabolism-X-norm	0.538954	pDC	0.777469
plasma-X-147-X-all_glycerophospholipid_metabolism-X-norm	147-X-all_glycerophospholipid_metabolism-X-norm	0.568762	plasma	0.895835
B_GC-X-93-X-all_ascorbate-uptake-X-norm	93-X-all_ascorbate-uptake-X-norm	0.0384615	B_GC	0.947957
B_memory-X-93-X-all_ascorbate-uptake-X-norm	93-X-all_ascorbate-uptake-X-norm	0.111859	B_memory	0.983351
B_naive-X-93-X-all_ascorbate-uptake-X-norm	93-X-all_ascorbate-uptake-X-norm	0.0924905	B_naive	0.946981
CD4_T-X-93-X-all_ascorbate-uptake-X-norm	93-X-all_ascorbate-uptake-X-norm	0.0907084	CD4_T	0.856177
CD8_T-X-93-X-all_ascorbate-uptake-X-norm	93-X-all_ascorbate-uptake-X-norm	0.0966954	CD8_T	0.812299
DC-X-93-X-all_ascorbate-uptake-X-norm	93-X-all_ascorbate-uptake-X-norm	0.0802518	DC	0.806531
ILC3-X-93-X-all_ascorbate-uptake-X-norm	93-X-all_ascorbate-uptake-X-norm	0.097561	ILC3	0.759068
MDC-X-93-X-all_ascorbate-uptake-X-norm	93-X-all_ascorbate-uptake-X-norm	0.0893505	MDC	0.760279
NK-X-93-X-all_ascorbate-uptake-X-norm	93-X-all_ascorbate-uptake-X-norm	0.0871418	NK	0.812412
Treg-X-93-X-all_ascorbate-uptake-X-norm	93-X-all_ascorbate-uptake-X-norm	0.0700986	Treg	0.775513
gdT-X-93-X-all_ascorbate-uptake-X-norm	93-X-all_ascorbate-uptake-X-norm	0.0801974	gdT	0.755543
mast-X-93-X-all_ascorbate-uptake-X-norm	93-X-all_ascorbate-uptake-X-norm	0.068999	mast	0.821191
pDC-X-93-X-all_ascorbate-uptake-X-norm	93-X-all_ascorbate-uptake-X-norm	0.107791	pDC	0.782651
plasma-X-93-X-all_ascorbate-uptake-X-norm	93-X-all_ascorbate-uptake-X-norm	0.0460163	plasma	1
B_GC-X-145-X-all_ethanol_metabolism-X-norm	145-X-all_ethanol_metabolism-X-norm	0.237557	B_GC	0.940078
B_memory-X-145-X-all_ethanol_metabolism-X-norm	145-X-all_ethanol_metabolism-X-norm	0.222134	B_memory	0.862208
B_naive-X-145-X-all_ethanol_metabolism-X-norm	145-X-all_ethanol_metabolism-X-norm	0.229529	B_naive	0.798162
CD4_T-X-145-X-all_ethanol_metabolism-X-norm	145-X-all_ethanol_metabolism-X-norm	0.24695	CD4_T	0.795147
CD8_T-X-145-X-all_ethanol_metabolism-X-norm	145-X-all_ethanol_metabolism-X-norm	0.2322	CD8_T	0.770895
DC-X-145-X-all_ethanol_metabolism-X-norm	145-X-all_ethanol_metabolism-X-norm	0.241542	DC	0.72009
ILC3-X-145-X-all_ethanol_metabolism-X-norm	145-X-all_ethanol_metabolism-X-norm	0.258537	ILC3	0.843384
MDC-X-145-X-all_ethanol_metabolism-X-norm	145-X-all_ethanol_metabolism-X-norm	0.256924	MDC	0.767766
NK-X-145-X-all_ethanol_metabolism-X-norm	145-X-all_ethanol_metabolism-X-norm	0.239737	NK	0.780298
Treg-X-145-X-all_ethanol_metabolism-X-norm	145-X-all_ethanol_metabolism-X-norm	0.255203	Treg	0.764131
gdT-X-145-X-all_ethanol_metabolism-X-norm	145-X-all_ethanol_metabolism-X-norm	0.261567	gdT	0.744464
mast-X-145-X-all_ethanol_metabolism-X-norm	145-X-all_ethanol_metabolism-X-norm	0.295432	mast	1
pDC-X-145-X-all_ethanol_metabolism-X-norm	145-X-all_ethanol_metabolism-X-norm	0.184632	pDC	0.637678
plasma-X-145-X-all_ethanol_metabolism-X-norm	145-X-all_ethanol_metabolism-X-norm	0.206416	plasma	0.915713
B_GC-X-40-X-all_citric-acid-cycle-X-norm	40-X-all_citric-acid-cycle-X-norm	0.513575	B_GC	1
B_memory-X-40-X-all_citric-acid-cycle-X-norm	40-X-all_citric-acid-cycle-X-norm	0.522273	B_memory	0.825049
B_naive-X-40-X-all_citric-acid-cycle-X-norm	40-X-all_citric-acid-cycle-X-norm	0.538396	B_naive	0.802216
CD4_T-X-40-X-all_citric-acid-cycle-X-norm	40-X-all_citric-acid-cycle-X-norm	0.582207	CD4_T	0.826564
CD8_T-X-40-X-all_citric-acid-cycle-X-norm	40-X-all_citric-acid-cycle-X-norm	0.585529	CD8_T	0.809127
DC-X-40-X-all_citric-acid-cycle-X-norm	40-X-all_citric-acid-cycle-X-norm	0.753344	DC	0.847625
ILC3-X-40-X-all_citric-acid-cycle-X-norm	40-X-all_citric-acid-cycle-X-norm	0.517073	ILC3	0.896582
MDC-X-40-X-all_citric-acid-cycle-X-norm	40-X-all_citric-acid-cycle-X-norm	0.743241	MDC	0.837834
NK-X-40-X-all_citric-acid-cycle-X-norm	40-X-all_citric-acid-cycle-X-norm	0.530209	NK	0.76998
Treg-X-40-X-all_citric-acid-cycle-X-norm	40-X-all_citric-acid-cycle-X-norm	0.637048	Treg	0.815858
gdT-X-40-X-all_citric-acid-cycle-X-norm	40-X-all_citric-acid-cycle-X-norm	0.564466	gdT	0.782525
mast-X-40-X-all_citric-acid-cycle-X-norm	40-X-all_citric-acid-cycle-X-norm	0.483965	mast	0.781074
pDC-X-40-X-all_citric-acid-cycle-X-norm	40-X-all_citric-acid-cycle-X-norm	0.643543	pDC	0.69312
plasma-X-40-X-all_citric-acid-cycle-X-norm	40-X-all_citric-acid-cycle-X-norm	0.509598	plasma	0.7808
B_GC-X-19-X-all_transmembrane-transport-mitochondrial-X-norm	19-X-all_transmembrane-transport-mitochondrial-X-norm	0.579186	B_GC	1
B_memory-X-19-X-all_transmembrane-transport-mitochondrial-X-norm	19-X-all_transmembrane-transport-mitochondrial-X-norm	0.460305	B_memory	0.8635
B_naive-X-19-X-all_transmembrane-transport-mitochondrial-X-norm	19-X-all_transmembrane-transport-mitochondrial-X-norm	0.505728	B_naive	0.79068
CD4_T-X-19-X-all_transmembrane-transport-mitochondrial-X-norm	19-X-all_transmembrane-transport-mitochondrial-X-norm	0.49359	CD4_T	0.815868
CD8_T-X-19-X-all_transmembrane-transport-mitochondrial-X-norm	19-X-all_transmembrane-transport-mitochondrial-X-norm	0.440595	CD8_T	0.785147
DC-X-19-X-all_transmembrane-transport-mitochondrial-X-norm	19-X-all_transmembrane-transport-mitochondrial-X-norm	0.674666	DC	0.811868
ILC3-X-19-X-all_transmembrane-transport-mitochondrial-X-norm	19-X-all_transmembrane-transport-mitochondrial-X-norm	0.604878	ILC3	0.813916
MDC-X-19-X-all_transmembrane-transport-mitochondrial-X-norm	19-X-all_transmembrane-transport-mitochondrial-X-norm	0.557287	MDC	0.765655
NK-X-19-X-all_transmembrane-transport-mitochondrial-X-norm	19-X-all_transmembrane-transport-mitochondrial-X-norm	0.455461	NK	0.8061
Treg-X-19-X-all_transmembrane-transport-mitochondrial-X-norm	19-X-all_transmembrane-transport-mitochondrial-X-norm	0.551752	Treg	0.81397
gdT-X-19-X-all_transmembrane-transport-mitochondrial-X-norm	19-X-all_transmembrane-transport-mitochondrial-X-norm	0.413325	gdT	0.765139
mast-X-19-X-all_transmembrane-transport-mitochondrial-X-norm	19-X-all_transmembrane-transport-mitochondrial-X-norm	0.516035	mast	0.898222
pDC-X-19-X-all_transmembrane-transport-mitochondrial-X-norm	19-X-all_transmembrane-transport-mitochondrial-X-norm	0.547492	pDC	0.765609
plasma-X-19-X-all_transmembrane-transport-mitochondrial-X-norm	19-X-all_transmembrane-transport-mitochondrial-X-norm	0.508546	plasma	0.849844
B_GC-X-98-X-all_selenoamino-acid_metabolism-X-norm	98-X-all_selenoamino-acid_metabolism-X-norm	0.423077	B_GC	1
B_memory-X-98-X-all_selenoamino-acid_metabolism-X-norm	98-X-all_selenoamino-acid_metabolism-X-norm	0.490596	B_memory	0.848619
B_naive-X-98-X-all_selenoamino-acid_metabolism-X-norm	98-X-all_selenoamino-acid_metabolism-X-norm	0.570641	B_naive	0.821785
CD4_T-X-98-X-all_selenoamino-acid_metabolism-X-norm	98-X-all_selenoamino-acid_metabolism-X-norm	0.465394	CD4_T	0.787395
CD8_T-X-98-X-all_selenoamino-acid_metabolism-X-norm	98-X-all_selenoamino-acid_metabolism-X-norm	0.455599	CD8_T	0.757148
DC-X-98-X-all_selenoamino-acid_metabolism-X-norm	98-X-all_selenoamino-acid_metabolism-X-norm	0.694729	DC	0.805621
ILC3-X-98-X-all_selenoamino-acid_metabolism-X-norm	98-X-all_selenoamino-acid_metabolism-X-norm	0.526829	ILC3	0.811023
MDC-X-98-X-all_selenoamino-acid_metabolism-X-norm	98-X-all_selenoamino-acid_metabolism-X-norm	0.646225	MDC	0.78019
NK-X-98-X-all_selenoamino-acid_metabolism-X-norm	98-X-all_selenoamino-acid_metabolism-X-norm	0.482959	NK	0.790876
Treg-X-98-X-all_selenoamino-acid_metabolism-X-norm	98-X-all_selenoamino-acid_metabolism-X-norm	0.526835	Treg	0.758389
gdT-X-98-X-all_selenoamino-acid_metabolism-X-norm	98-X-all_selenoamino-acid_metabolism-X-norm	0.554596	gdT	0.755018
mast-X-98-X-all_selenoamino-acid_metabolism-X-norm	98-X-all_selenoamino-acid_metabolism-X-norm	0.471331	mast	0.877023
pDC-X-98-X-all_selenoamino-acid_metabolism-X-norm	98-X-all_selenoamino-acid_metabolism-X-norm	0.447172	pDC	0.680497
plasma-X-98-X-all_selenoamino-acid_metabolism-X-norm	98-X-all_selenoamino-acid_metabolism-X-norm	0.392322	plasma	0.76602
B_GC-X-110-X-all_fatty-acid_synthesis-X-norm	110-X-all_fatty-acid_synthesis-X-norm	0.400452	B_GC	0.843828
B_memory-X-110-X-all_fatty-acid_synthesis-X-norm	110-X-all_fatty-acid_synthesis-X-norm	0.518511	B_memory	0.842012
B_naive-X-110-X-all_fatty-acid_synthesis-X-norm	110-X-all_fatty-acid_synthesis-X-norm	0.567671	B_naive	0.843661
CD4_T-X-110-X-all_fatty-acid_synthesis-X-norm	110-X-all_fatty-acid_synthesis-X-norm	0.568535	CD4_T	0.868916
CD8_T-X-110-X-all_fatty-acid_synthesis-X-norm	110-X-all_fatty-acid_synthesis-X-norm	0.571308	CD8_T	0.87329
DC-X-110-X-all_fatty-acid_synthesis-X-norm	110-X-all_fatty-acid_synthesis-X-norm	0.750197	DC	0.870282
ILC3-X-110-X-all_fatty-acid_synthesis-X-norm	110-X-all_fatty-acid_synthesis-X-norm	0.512195	ILC3	0.843335
MDC-X-110-X-all_fatty-acid_synthesis-X-norm	110-X-all_fatty-acid_synthesis-X-norm	0.754286	MDC	0.760254
NK-X-110-X-all_fatty-acid_synthesis-X-norm	110-X-all_fatty-acid_synthesis-X-norm	0.629744	NK	0.868445
Treg-X-110-X-all_fatty-acid_synthesis-X-norm	110-X-all_fatty-acid_synthesis-X-norm	0.549151	Treg	0.785188
gdT-X-110-X-all_fatty-acid_synthesis-X-norm	110-X-all_fatty-acid_synthesis-X-norm	0.648365	gdT	0.816491
mast-X-110-X-all_fatty-acid_synthesis-X-norm	110-X-all_fatty-acid_synthesis-X-norm	0.50243	mast	1
pDC-X-110-X-all_fatty-acid_synthesis-X-norm	110-X-all_fatty-acid_synthesis-X-norm	0.63714	pDC	0.631843
plasma-X-110-X-all_fatty-acid_synthesis-X-norm	110-X-all_fatty-acid_synthesis-X-norm	0.52143	plasma	0.809845
B_GC-X-17-X-all_osmotic-stress-response-X-norm	17-X-all_osmotic-stress-response-X-norm	0.477376	B_GC	0.826144
B_memory-X-17-X-all_osmotic-stress-response-X-norm	17-X-all_osmotic-stress-response-X-norm	0.628786	B_memory	0.914043
B_naive-X-17-X-all_osmotic-stress-response-X-norm	17-X-all_osmotic-stress-response-X-norm	0.610946	B_naive	0.876876
CD4_T-X-17-X-all_osmotic-stress-response-X-norm	17-X-all_osmotic-stress-response-X-norm	0.687013	CD4_T	0.927194
CD8_T-X-17-X-all_osmotic-stress-response-X-norm	17-X-all_osmotic-stress-response-X-norm	0.68971	CD8_T	0.932905
DC-X-17-X-all_osmotic-stress-response-X-norm	17-X-all_osmotic-stress-response-X-norm	0.737215	DC	0.793723
ILC3-X-17-X-all_osmotic-stress-response-X-norm	17-X-all_osmotic-stress-response-X-norm	0.756098	ILC3	1
MDC-X-17-X-all_osmotic-stress-response-X-norm	17-X-all_osmotic-stress-response-X-norm	0.747692	MDC	0.799499
NK-X-17-X-all_osmotic-stress-response-X-norm	17-X-all_osmotic-stress-response-X-norm	0.616576	NK	0.87557
Treg-X-17-X-all_osmotic-stress-response-X-norm	17-X-all_osmotic-stress-response-X-norm	0.680723	Treg	0.871573
gdT-X-17-X-all_osmotic-stress-response-X-norm	17-X-all_osmotic-stress-response-X-norm	0.647131	gdT	0.838641
mast-X-17-X-all_osmotic-stress-response-X-norm	17-X-all_osmotic-stress-response-X-norm	0.539359	mast	0.893252
pDC-X-17-X-all_osmotic-stress-response-X-norm	17-X-all_osmotic-stress-response-X-norm	0.591249	pDC	0.680066
plasma-X-17-X-all_osmotic-stress-response-X-norm	17-X-all_osmotic-stress-response-X-norm	0.612148	plasma	0.818262
B_GC-X-49-X-all_peroxisome-component-X-norm	49-X-all_peroxisome-component-X-norm	0.425339	B_GC	0.87757
B_memory-X-49-X-all_peroxisome-component-X-norm	49-X-all_peroxisome-component-X-norm	0.530192	B_memory	0.905596
B_naive-X-49-X-all_peroxisome-component-X-norm	49-X-all_peroxisome-component-X-norm	0.554943	B_naive	0.893727
CD4_T-X-49-X-all_peroxisome-component-X-norm	49-X-all_peroxisome-component-X-norm	0.585925	CD4_T	0.900059
CD8_T-X-49-X-all_peroxisome-component-X-norm	49-X-all_peroxisome-component-X-norm	0.581018	CD8_T	0.885915
DC-X-49-X-all_peroxisome-component-X-norm	49-X-all_peroxisome-component-X-norm	0.618017	DC	0.761707
ILC3-X-49-X-all_peroxisome-component-X-norm	49-X-all_peroxisome-component-X-norm	0.536585	ILC3	1
MDC-X-49-X-all_peroxisome-component-X-norm	49-X-all_peroxisome-component-X-norm	0.576657	MDC	0.752738
NK-X-49-X-all_peroxisome-component-X-norm	49-X-all_peroxisome-component-X-norm	0.557707	NK	0.897343
Treg-X-49-X-all_peroxisome-component-X-norm	49-X-all_peroxisome-component-X-norm	0.608297	Treg	0.878147
gdT-X-49-X-all_peroxisome-component-X-norm	49-X-all_peroxisome-component-X-norm	0.553362	gdT	0.832083
mast-X-49-X-all_peroxisome-component-X-norm	49-X-all_peroxisome-component-X-norm	0.45967	mast	0.94598
pDC-X-49-X-all_peroxisome-component-X-norm	49-X-all_peroxisome-component-X-norm	0.49413	pDC	0.771231
plasma-X-49-X-all_peroxisome-component-X-norm	49-X-all_peroxisome-component-X-norm	0.530634	plasma	0.875716
B_GC-X-13-X-all_TYR_metabolism-X-norm	13-X-all_TYR_metabolism-X-norm	0.210407	B_GC	1
B_memory-X-13-X-all_TYR_metabolism-X-norm	13-X-all_TYR_metabolism-X-norm	0.173827	B_memory	0.891054
B_naive-X-13-X-all_TYR_metabolism-X-norm	13-X-all_TYR_metabolism-X-norm	0.176496	B_naive	0.852343
CD4_T-X-13-X-all_TYR_metabolism-X-norm	13-X-all_TYR_metabolism-X-norm	0.270421	CD4_T	0.866664
CD8_T-X-13-X-all_TYR_metabolism-X-norm	13-X-all_TYR_metabolism-X-norm	0.300548	CD8_T	0.883791
DC-X-13-X-all_TYR_metabolism-X-norm	13-X-all_TYR_metabolism-X-norm	0.376869	DC	0.701454
ILC3-X-13-X-all_TYR_metabolism-X-norm	13-X-all_TYR_metabolism-X-norm	0.229268	ILC3	0.896915
MDC-X-13-X-all_TYR_metabolism-X-norm	13-X-all_TYR_metabolism-X-norm	0.39911	MDC	0.741051
NK-X-13-X-all_TYR_metabolism-X-norm	13-X-all_TYR_metabolism-X-norm	0.293184	NK	0.889283
Treg-X-13-X-all_TYR_metabolism-X-norm	13-X-all_TYR_metabolism-X-norm	0.353505	Treg	0.79092
gdT-X-13-X-all_TYR_metabolism-X-norm	13-X-all_TYR_metabolism-X-norm	0.410857	gdT	0.85287
mast-X-13-X-all_TYR_metabolism-X-norm	13-X-all_TYR_metabolism-X-norm	0.297376	mast	0.95372
pDC-X-13-X-all_TYR_metabolism-X-norm	13-X-all_TYR_metabolism-X-norm	0.310566	pDC	0.685011
plasma-X-13-X-all_TYR_metabolism-X-norm	13-X-all_TYR_metabolism-X-norm	0.348146	plasma	0.904695
B_GC-X-139-X-all_lipophagy-X-norm	139-X-all_lipophagy-X-norm	0.303167	B_GC	0.917747
B_memory-X-139-X-all_lipophagy-X-norm	139-X-all_lipophagy-X-norm	0.302316	B_memory	0.912082
B_naive-X-139-X-all_lipophagy-X-norm	139-X-all_lipophagy-X-norm	0.341112	B_naive	0.878633
CD4_T-X-139-X-all_lipophagy-X-norm	139-X-all_lipophagy-X-norm	0.359735	CD4_T	0.870239
CD8_T-X-139-X-all_lipophagy-X-norm	139-X-all_lipophagy-X-norm	0.353453	CD8_T	0.883124
DC-X-139-X-all_lipophagy-X-norm	139-X-all_lipophagy-X-norm	0.599921	DC	0.763529
ILC3-X-139-X-all_lipophagy-X-norm	139-X-all_lipophagy-X-norm	0.341463	ILC3	0.935536
MDC-X-139-X-all_lipophagy-X-norm	139-X-all_lipophagy-X-norm	0.607237	MDC	0.763296
NK-X-139-X-all_lipophagy-X-norm	139-X-all_lipophagy-X-norm	0.372192	NK	0.937054
Treg-X-139-X-all_lipophagy-X-norm	139-X-all_lipophagy-X-norm	0.393346	Treg	0.776129
gdT-X-139-X-all_lipophagy-X-norm	139-X-all_lipophagy-X-norm	0.386798	gdT	0.816138
mast-X-139-X-all_lipophagy-X-norm	139-X-all_lipophagy-X-norm	0.349854	mast	1
pDC-X-139-X-all_lipophagy-X-norm	139-X-all_lipophagy-X-norm	0.45571	pDC	0.660812
plasma-X-139-X-all_lipophagy-X-norm	139-X-all_lipophagy-X-norm	0.33605	plasma	0.780432
B_GC-X-70-X-all_chondroitine-and-heparan-sulfate_synthesis-X-norm	70-X-all_chondroitine-and-heparan-sulfate_synthesis-X-norm	0.205882	B_GC	0.809079
B_memory-X-70-X-all_chondroitine-and-heparan-sulfate_synthesis-X-norm	70-X-all_chondroitine-and-heparan-sulfate_synthesis-X-norm	0.387448	B_memory	0.807809
B_naive-X-70-X-all_chondroitine-and-heparan-sulfate_synthesis-X-norm	70-X-all_chondroitine-and-heparan-sulfate_synthesis-X-norm	0.415783	B_naive	0.80172
CD4_T-X-70-X-all_chondroitine-and-heparan-sulfate_synthesis-X-norm	70-X-all_chondroitine-and-heparan-sulfate_synthesis-X-norm	0.49847	CD4_T	0.895735
CD8_T-X-70-X-all_chondroitine-and-heparan-sulfate_synthesis-X-norm	70-X-all_chondroitine-and-heparan-sulfate_synthesis-X-norm	0.491088	CD8_T	0.885633
DC-X-70-X-all_chondroitine-and-heparan-sulfate_synthesis-X-norm	70-X-all_chondroitine-and-heparan-sulfate_synthesis-X-norm	0.459481	DC	0.735683
ILC3-X-70-X-all_chondroitine-and-heparan-sulfate_synthesis-X-norm	70-X-all_chondroitine-and-heparan-sulfate_synthesis-X-norm	0.443902	ILC3	0.886636
MDC-X-70-X-all_chondroitine-and-heparan-sulfate_synthesis-X-norm	70-X-all_chondroitine-and-heparan-sulfate_synthesis-X-norm	0.524975	MDC	0.766657
NK-X-70-X-all_chondroitine-and-heparan-sulfate_synthesis-X-norm	70-X-all_chondroitine-and-heparan-sulfate_synthesis-X-norm	0.502324	NK	0.894778
Treg-X-70-X-all_chondroitine-and-heparan-sulfate_synthesis-X-norm	70-X-all_chondroitine-and-heparan-sulfate_synthesis-X-norm	0.589266	Treg	0.89306
gdT-X-70-X-all_chondroitine-and-heparan-sulfate_synthesis-X-norm	70-X-all_chondroitine-and-heparan-sulfate_synthesis-X-norm	0.510796	gdT	0.857848
mast-X-70-X-all_chondroitine-and-heparan-sulfate_synthesis-X-norm	70-X-all_chondroitine-and-heparan-sulfate_synthesis-X-norm	0.412051	mast	0.917678
pDC-X-70-X-all_chondroitine-and-heparan-sulfate_synthesis-X-norm	70-X-all_chondroitine-and-heparan-sulfate_synthesis-X-norm	0.470651	pDC	0.780599
plasma-X-70-X-all_chondroitine-and-heparan-sulfate_synthesis-X-norm	70-X-all_chondroitine-and-heparan-sulfate_synthesis-X-norm	0.548514	plasma	1
B_GC-X-34-X-all_NAD_metabolism-X-norm	34-X-all_NAD_metabolism-X-norm	0.0701357	B_GC	0.852613
B_memory-X-34-X-all_NAD_metabolism-X-norm	34-X-all_NAD_metabolism-X-norm	0.0734508	B_memory	0.860335
B_naive-X-34-X-all_NAD_metabolism-X-norm	34-X-all_NAD_metabolism-X-norm	0.0814595	B_naive	0.854125
CD4_T-X-34-X-all_NAD_metabolism-X-norm	34-X-all_NAD_metabolism-X-norm	0.0649134	CD4_T	0.848228
CD8_T-X-34-X-all_NAD_metabolism-X-norm	34-X-all_NAD_metabolism-X-norm	0.0577291	CD8_T	0.846215
DC-X-34-X-all_NAD_metabolism-X-norm	34-X-all_NAD_metabolism-X-norm	0.0597954	DC	0.85598
ILC3-X-34-X-all_NAD_metabolism-X-norm	34-X-all_NAD_metabolism-X-norm	0.0731707	ILC3	0.824921
MDC-X-34-X-all_NAD_metabolism-X-norm	34-X-all_NAD_metabolism-X-norm	0.0447577	MDC	0.827271
NK-X-34-X-all_NAD_metabolism-X-norm	34-X-all_NAD_metabolism-X-norm	0.084818	NK	0.877473
Treg-X-34-X-all_NAD_metabolism-X-norm	34-X-all_NAD_metabolism-X-norm	0.055586	Treg	0.828068
gdT-X-34-X-all_NAD_metabolism-X-norm	34-X-all_NAD_metabolism-X-norm	0.0592227	gdT	0.823095
mast-X-34-X-all_NAD_metabolism-X-norm	34-X-all_NAD_metabolism-X-norm	0.0777454	mast	0.917271
pDC-X-34-X-all_NAD_metabolism-X-norm	34-X-all_NAD_metabolism-X-norm	0.105656	pDC	0.827414
plasma-X-34-X-all_NAD_metabolism-X-norm	34-X-all_NAD_metabolism-X-norm	0.0667894	plasma	1
B_GC-X-52-X-all_n-glycan_synthesis-X-norm	52-X-all_n-glycan_synthesis-X-norm	0.11086	B_GC	0.836578
B_memory-X-52-X-all_n-glycan_synthesis-X-norm	52-X-all_n-glycan_synthesis-X-norm	0.180558	B_memory	0.864712
B_naive-X-52-X-all_n-glycan_synthesis-X-norm	52-X-all_n-glycan_synthesis-X-norm	0.178617	B_naive	0.871607
CD4_T-X-52-X-all_n-glycan_synthesis-X-norm	52-X-all_n-glycan_synthesis-X-norm	0.251443	CD4_T	0.889132
CD8_T-X-52-X-all_n-glycan_synthesis-X-norm	52-X-all_n-glycan_synthesis-X-norm	0.24852	CD8_T	0.882044
DC-X-52-X-all_n-glycan_synthesis-X-norm	52-X-all_n-glycan_synthesis-X-norm	0.252557	DC	0.809047
ILC3-X-52-X-all_n-glycan_synthesis-X-norm	52-X-all_n-glycan_synthesis-X-norm	0.341463	ILC3	0.900078
MDC-X-52-X-all_n-glycan_synthesis-X-norm	52-X-all_n-glycan_synthesis-X-norm	0.258985	MDC	0.825978
NK-X-52-X-all_n-glycan_synthesis-X-norm	52-X-all_n-glycan_synthesis-X-norm	0.236251	NK	0.876203
Treg-X-52-X-all_n-glycan_synthesis-X-norm	52-X-all_n-glycan_synthesis-X-norm	0.220975	Treg	0.840142
gdT-X-52-X-all_n-glycan_synthesis-X-norm	52-X-all_n-glycan_synthesis-X-norm	0.223936	gdT	0.8613
mast-X-52-X-all_n-glycan_synthesis-X-norm	52-X-all_n-glycan_synthesis-X-norm	0.189504	mast	0.855682
pDC-X-52-X-all_n-glycan_synthesis-X-norm	52-X-all_n-glycan_synthesis-X-norm	0.26254	pDC	0.839418
plasma-X-52-X-all_n-glycan_synthesis-X-norm	52-X-all_n-glycan_synthesis-X-norm	0.383119	plasma	1
B_GC-X-108-X-all_exocytosis-X-norm	108-X-all_exocytosis-X-norm	0.581448	B_GC	0.954451
B_memory-X-108-X-all_exocytosis-X-norm	108-X-all_exocytosis-X-norm	0.641061	B_memory	0.89052
B_naive-X-108-X-all_exocytosis-X-norm	108-X-all_exocytosis-X-norm	0.621977	B_naive	0.838374
CD4_T-X-108-X-all_exocytosis-X-norm	108-X-all_exocytosis-X-norm	0.670901	CD4_T	0.864641
CD8_T-X-108-X-all_exocytosis-X-norm	108-X-all_exocytosis-X-norm	0.686296	CD8_T	0.887667
DC-X-108-X-all_exocytosis-X-norm	108-X-all_exocytosis-X-norm	0.815893	DC	1
ILC3-X-108-X-all_exocytosis-X-norm	108-X-all_exocytosis-X-norm	0.702439	ILC3	0.858492
MDC-X-108-X-all_exocytosis-X-norm	108-X-all_exocytosis-X-norm	0.811985	MDC	0.980424
NK-X-108-X-all_exocytosis-X-norm	108-X-all_exocytosis-X-norm	0.698296	NK	0.904782
Treg-X-108-X-all_exocytosis-X-norm	108-X-all_exocytosis-X-norm	0.726862	Treg	0.882601
gdT-X-108-X-all_exocytosis-X-norm	108-X-all_exocytosis-X-norm	0.708822	gdT	0.890839
mast-X-108-X-all_exocytosis-X-norm	108-X-all_exocytosis-X-norm	0.559767	mast	0.925046
pDC-X-108-X-all_exocytosis-X-norm	108-X-all_exocytosis-X-norm	0.641409	pDC	0.745726
plasma-X-108-X-all_exocytosis-X-norm	108-X-all_exocytosis-X-norm	0.606626	plasma	0.861344
B_GC-X-79-X-all_riboflavin_metabolism-X-norm	79-X-all_riboflavin_metabolism-X-norm	0.386878	B_GC	1
B_memory-X-79-X-all_riboflavin_metabolism-X-norm	79-X-all_riboflavin_metabolism-X-norm	0.345476	B_memory	0.836306
B_naive-X-79-X-all_riboflavin_metabolism-X-norm	79-X-all_riboflavin_metabolism-X-norm	0.290199	B_naive	0.811978
CD4_T-X-79-X-all_riboflavin_metabolism-X-norm	79-X-all_riboflavin_metabolism-X-norm	0.418761	CD4_T	0.891018
CD8_T-X-79-X-all_riboflavin_metabolism-X-norm	79-X-all_riboflavin_metabolism-X-norm	0.407612	CD8_T	0.890167
DC-X-79-X-all_riboflavin_metabolism-X-norm	79-X-all_riboflavin_metabolism-X-norm	0.576318	DC	0.940224
ILC3-X-79-X-all_riboflavin_metabolism-X-norm	79-X-all_riboflavin_metabolism-X-norm	0.321951	ILC3	0.776534
MDC-X-79-X-all_riboflavin_metabolism-X-norm	79-X-all_riboflavin_metabolism-X-norm	0.573195	MDC	0.823872
NK-X-79-X-all_riboflavin_metabolism-X-norm	79-X-all_riboflavin_metabolism-X-norm	0.288923	NK	0.804386
Treg-X-79-X-all_riboflavin_metabolism-X-norm	79-X-all_riboflavin_metabolism-X-norm	0.45523	Treg	0.930196
gdT-X-79-X-all_riboflavin_metabolism-X-norm	79-X-all_riboflavin_metabolism-X-norm	0.342381	gdT	0.872565
mast-X-79-X-all_riboflavin_metabolism-X-norm	79-X-all_riboflavin_metabolism-X-norm	0.315841	mast	0.82791
pDC-X-79-X-all_riboflavin_metabolism-X-norm	79-X-all_riboflavin_metabolism-X-norm	0.368196	pDC	0.676238
plasma-X-79-X-all_riboflavin_metabolism-X-norm	79-X-all_riboflavin_metabolism-X-norm	0.408099	plasma	0.851923
B_GC-X-141-X-all_mTORC1_signaling-X-norm	141-X-all_mTORC1_signaling-X-norm	0.561086	B_GC	1
B_memory-X-141-X-all_mTORC1_signaling-X-norm	141-X-all_mTORC1_signaling-X-norm	0.55098	B_memory	0.80967
B_naive-X-141-X-all_mTORC1_signaling-X-norm	141-X-all_mTORC1_signaling-X-norm	0.55367	B_naive	0.81561
CD4_T-X-141-X-all_mTORC1_signaling-X-norm	141-X-all_mTORC1_signaling-X-norm	0.63798	CD4_T	0.864003
CD8_T-X-141-X-all_mTORC1_signaling-X-norm	141-X-all_mTORC1_signaling-X-norm	0.662835	CD8_T	0.879259
DC-X-141-X-all_mTORC1_signaling-X-norm	141-X-all_mTORC1_signaling-X-norm	0.695122	DC	0.870313
ILC3-X-141-X-all_mTORC1_signaling-X-norm	141-X-all_mTORC1_signaling-X-norm	0.55122	ILC3	0.817818
MDC-X-141-X-all_mTORC1_signaling-X-norm	141-X-all_mTORC1_signaling-X-norm	0.663947	MDC	0.838701
NK-X-141-X-all_mTORC1_signaling-X-norm	141-X-all_mTORC1_signaling-X-norm	0.626259	NK	0.866038
Treg-X-141-X-all_mTORC1_signaling-X-norm	141-X-all_mTORC1_signaling-X-norm	0.652656	Treg	0.848955
gdT-X-141-X-all_mTORC1_signaling-X-norm	141-X-all_mTORC1_signaling-X-norm	0.684146	gdT	0.900013
mast-X-141-X-all_mTORC1_signaling-X-norm	141-X-all_mTORC1_signaling-X-norm	0.542274	mast	0.822958
pDC-X-141-X-all_mTORC1_signaling-X-norm	141-X-all_mTORC1_signaling-X-norm	0.577375	pDC	0.743555
plasma-X-141-X-all_mTORC1_signaling-X-norm	141-X-all_mTORC1_signaling-X-norm	0.603997	plasma	0.885808
B_GC-X-46-X-all_oxidative-phosphorylation-X-norm	46-X-all_oxidative-phosphorylation-X-norm	0.0791855	B_GC	1
B_memory-X-46-X-all_oxidative-phosphorylation-X-norm	46-X-all_oxidative-phosphorylation-X-norm	0.0500891	B_memory	0.891642
B_naive-X-46-X-all_oxidative-phosphorylation-X-norm	46-X-all_oxidative-phosphorylation-X-norm	0.0568519	B_naive	0.895066
CD4_T-X-46-X-all_oxidative-phosphorylation-X-norm	46-X-all_oxidative-phosphorylation-X-norm	0.0458964	CD4_T	0.876372
CD8_T-X-46-X-all_oxidative-phosphorylation-X-norm	46-X-all_oxidative-phosphorylation-X-norm	0.0481754	CD8_T	0.872798
DC-X-46-X-all_oxidative-phosphorylation-X-norm	46-X-all_oxidative-phosphorylation-X-norm	0.0298977	DC	0.843413
ILC3-X-46-X-all_oxidative-phosphorylation-X-norm	46-X-all_oxidative-phosphorylation-X-norm	0.0536585	ILC3	0.854218
MDC-X-46-X-all_oxidative-phosphorylation-X-norm	46-X-all_oxidative-phosphorylation-X-norm	0.0336301	MDC	0.866519
NK-X-46-X-all_oxidative-phosphorylation-X-norm	46-X-all_oxidative-phosphorylation-X-norm	0.0507359	NK	0.864642
Treg-X-46-X-all_oxidative-phosphorylation-X-norm	46-X-all_oxidative-phosphorylation-X-norm	0.0355969	Treg	0.848813
gdT-X-46-X-all_oxidative-phosphorylation-X-norm	46-X-all_oxidative-phosphorylation-X-norm	0.0413325	gdT	0.851355
mast-X-46-X-all_oxidative-phosphorylation-X-norm	46-X-all_oxidative-phosphorylation-X-norm	0.047619	mast	0.899456
pDC-X-46-X-all_oxidative-phosphorylation-X-norm	46-X-all_oxidative-phosphorylation-X-norm	0.0277481	pDC	0.880098
plasma-X-46-X-all_oxidative-phosphorylation-X-norm	46-X-all_oxidative-phosphorylation-X-norm	0.0491717	plasma	0.884141
B_GC-X-57-X-all_polyamines_metabolism-X-norm	57-X-all_polyamines_metabolism-X-norm	0.149321	B_GC	1
B_memory-X-57-X-all_polyamines_metabolism-X-norm	57-X-all_polyamines_metabolism-X-norm	0.221936	B_memory	0.874571
B_naive-X-57-X-all_polyamines_metabolism-X-norm	57-X-all_polyamines_metabolism-X-norm	0.214255	B_naive	0.841864
CD4_T-X-57-X-all_polyamines_metabolism-X-norm	57-X-all_polyamines_metabolism-X-norm	0.184554	CD4_T	0.851429
CD8_T-X-57-X-all_polyamines_metabolism-X-norm	57-X-all_polyamines_metabolism-X-norm	0.198152	CD8_T	0.84694
DC-X-57-X-all_polyamines_metabolism-X-norm	57-X-all_polyamines_metabolism-X-norm	0.280881	DC	0.802009
ILC3-X-57-X-all_polyamines_metabolism-X-norm	57-X-all_polyamines_metabolism-X-norm	0.170732	ILC3	0.871706
MDC-X-57-X-all_polyamines_metabolism-X-norm	57-X-all_polyamines_metabolism-X-norm	0.294346	MDC	0.817079
NK-X-57-X-all_polyamines_metabolism-X-norm	57-X-all_polyamines_metabolism-X-norm	0.19907	NK	0.833067
Treg-X-57-X-all_polyamines_metabolism-X-norm	57-X-all_polyamines_metabolism-X-norm	0.153614	Treg	0.825519
gdT-X-57-X-all_polyamines_metabolism-X-norm	57-X-all_polyamines_metabolism-X-norm	0.166564	gdT	0.838217
mast-X-57-X-all_polyamines_metabolism-X-norm	57-X-all_polyamines_metabolism-X-norm	0.254616	mast	0.907781
pDC-X-57-X-all_polyamines_metabolism-X-norm	57-X-all_polyamines_metabolism-X-norm	0.103522	pDC	0.76168
plasma-X-57-X-all_polyamines_metabolism-X-norm	57-X-all_polyamines_metabolism-X-norm	0.383907	plasma	0.940312
B_GC-X-96-X-all_fatty-acid-beta-oxidation-mitochondrial-X-norm	96-X-all_fatty-acid-beta-oxidation-mitochondrial-X-norm	0.0271493	B_GC	1
B_memory-X-96-X-all_fatty-acid-beta-oxidation-mitochondrial-X-norm	96-X-all_fatty-acid-beta-oxidation-mitochondrial-X-norm	0.0368244	B_memory	0.841459
B_naive-X-96-X-all_fatty-acid-beta-oxidation-mitochondrial-X-norm	96-X-all_fatty-acid-beta-oxidation-mitochondrial-X-norm	0.0292745	B_naive	0.821865
CD4_T-X-96-X-all_fatty-acid-beta-oxidation-mitochondrial-X-norm	96-X-all_fatty-acid-beta-oxidation-mitochondrial-X-norm	0.0544948	CD4_T	0.846319
CD8_T-X-96-X-all_fatty-acid-beta-oxidation-mitochondrial-X-norm	96-X-all_fatty-acid-beta-oxidation-mitochondrial-X-norm	0.0488958	CD8_T	0.842409
DC-X-96-X-all_fatty-acid-beta-oxidation-mitochondrial-X-norm	96-X-all_fatty-acid-beta-oxidation-mitochondrial-X-norm	0.0192762	DC	0.823173
ILC3-X-96-X-all_fatty-acid-beta-oxidation-mitochondrial-X-norm	96-X-all_fatty-acid-beta-oxidation-mitochondrial-X-norm	0.0585366	ILC3	0.910406
MDC-X-96-X-all_fatty-acid-beta-oxidation-mitochondrial-X-norm	96-X-all_fatty-acid-beta-oxidation-mitochondrial-X-norm	0.0139301	MDC	0.856529
NK-X-96-X-all_fatty-acid-beta-oxidation-mitochondrial-X-norm	96-X-all_fatty-acid-beta-oxidation-mitochondrial-X-norm	0.0317583	NK	0.839307
Treg-X-96-X-all_fatty-acid-beta-oxidation-mitochondrial-X-norm	96-X-all_fatty-acid-beta-oxidation-mitochondrial-X-norm	0.0464129	Treg	0.821838
gdT-X-96-X-all_fatty-acid-beta-oxidation-mitochondrial-X-norm	96-X-all_fatty-acid-beta-oxidation-mitochondrial-X-norm	0.0345466	gdT	0.834395
mast-X-96-X-all_fatty-acid-beta-oxidation-mitochondrial-X-norm	96-X-all_fatty-acid-beta-oxidation-mitochondrial-X-norm	0.0631681	mast	0.94683
pDC-X-96-X-all_fatty-acid-beta-oxidation-mitochondrial-X-norm	96-X-all_fatty-acid-beta-oxidation-mitochondrial-X-norm	0.0160085	pDC	0.810798
plasma-X-96-X-all_fatty-acid-beta-oxidation-mitochondrial-X-norm	96-X-all_fatty-acid-beta-oxidation-mitochondrial-X-norm	0.0276098	plasma	0.851374
B_GC-X-91-X-all_pyrimidine_metabolism-X-norm	91-X-all_pyrimidine_metabolism-X-norm	0.414027	B_GC	1
B_memory-X-91-X-all_pyrimidine_metabolism-X-norm	91-X-all_pyrimidine_metabolism-X-norm	0.453772	B_memory	0.898632
B_naive-X-91-X-all_pyrimidine_metabolism-X-norm	91-X-all_pyrimidine_metabolism-X-norm	0.377599	B_naive	0.828295
CD4_T-X-91-X-all_pyrimidine_metabolism-X-norm	91-X-all_pyrimidine_metabolism-X-norm	0.544676	CD4_T	0.877499
CD8_T-X-91-X-all_pyrimidine_metabolism-X-norm	91-X-all_pyrimidine_metabolism-X-norm	0.554487	CD8_T	0.880216
DC-X-91-X-all_pyrimidine_metabolism-X-norm	91-X-all_pyrimidine_metabolism-X-norm	0.638474	DC	0.835173
ILC3-X-91-X-all_pyrimidine_metabolism-X-norm	91-X-all_pyrimidine_metabolism-X-norm	0.497561	ILC3	0.849841
MDC-X-91-X-all_pyrimidine_metabolism-X-norm	91-X-all_pyrimidine_metabolism-X-norm	0.5333	MDC	0.770177
NK-X-91-X-all_pyrimidine_metabolism-X-norm	91-X-all_pyrimidine_metabolism-X-norm	0.566615	NK	0.907474
Treg-X-91-X-all_pyrimidine_metabolism-X-norm	91-X-all_pyrimidine_metabolism-X-norm	0.556681	Treg	0.859083
gdT-X-91-X-all_pyrimidine_metabolism-X-norm	91-X-all_pyrimidine_metabolism-X-norm	0.563849	gdT	0.903435
mast-X-91-X-all_pyrimidine_metabolism-X-norm	91-X-all_pyrimidine_metabolism-X-norm	0.482993	mast	0.932291
pDC-X-91-X-all_pyrimidine_metabolism-X-norm	91-X-all_pyrimidine_metabolism-X-norm	0.34365	pDC	0.740742
plasma-X-91-X-all_pyrimidine_metabolism-X-norm	91-X-all_pyrimidine_metabolism-X-norm	0.306074	plasma	0.764682
B_GC-X-137-X-all_keratan-sulfate_synthesis-X-norm	137-X-all_keratan-sulfate_synthesis-X-norm	0.0859729	B_GC	1
B_memory-X-137-X-all_keratan-sulfate_synthesis-X-norm	137-X-all_keratan-sulfate_synthesis-X-norm	0.16769	B_memory	0.849125
B_naive-X-137-X-all_keratan-sulfate_synthesis-X-norm	137-X-all_keratan-sulfate_synthesis-X-norm	0.184981	B_naive	0.838536
CD4_T-X-137-X-all_keratan-sulfate_synthesis-X-norm	137-X-all_keratan-sulfate_synthesis-X-norm	0.193385	CD4_T	0.884996
CD8_T-X-137-X-all_keratan-sulfate_synthesis-X-norm	137-X-all_keratan-sulfate_synthesis-X-norm	0.278058	CD8_T	0.911619
DC-X-137-X-all_keratan-sulfate_synthesis-X-norm	137-X-all_keratan-sulfate_synthesis-X-norm	0.121951	DC	0.804002
ILC3-X-137-X-all_keratan-sulfate_synthesis-X-norm	137-X-all_keratan-sulfate_synthesis-X-norm	0.190244	ILC3	0.912149
MDC-X-137-X-all_keratan-sulfate_synthesis-X-norm	137-X-all_keratan-sulfate_synthesis-X-norm	0.160979	MDC	0.793497
NK-X-137-X-all_keratan-sulfate_synthesis-X-norm	137-X-all_keratan-sulfate_synthesis-X-norm	0.268009	NK	0.944859
Treg-X-137-X-all_keratan-sulfate_synthesis-X-norm	137-X-all_keratan-sulfate_synthesis-X-norm	0.222755	Treg	0.880914
gdT-X-137-X-all_keratan-sulfate_synthesis-X-norm	137-X-all_keratan-sulfate_synthesis-X-norm	0.349784	gdT	0.908762
mast-X-137-X-all_keratan-sulfate_synthesis-X-norm	137-X-all_keratan-sulfate_synthesis-X-norm	0.113703	mast	0.945649
pDC-X-137-X-all_keratan-sulfate_synthesis-X-norm	137-X-all_keratan-sulfate_synthesis-X-norm	0.169691	pDC	0.806812
plasma-X-137-X-all_keratan-sulfate_synthesis-X-norm	137-X-all_keratan-sulfate_synthesis-X-norm	0.089929	plasma	0.882068
B_GC-X-89-X-all_transmembrane-transport-cellmembrane-X-norm	89-X-all_transmembrane-transport-cellmembrane-X-norm	0.242081	B_GC	0.70636
B_memory-X-89-X-all_transmembrane-transport-cellmembrane-X-norm	89-X-all_transmembrane-transport-cellmembrane-X-norm	0.399129	B_memory	0.814545
B_naive-X-89-X-all_transmembrane-transport-cellmembrane-X-norm	89-X-all_transmembrane-transport-cellmembrane-X-norm	0.288927	B_naive	0.690722
CD4_T-X-89-X-all_transmembrane-transport-cellmembrane-X-norm	89-X-all_transmembrane-transport-cellmembrane-X-norm	0.626051	CD4_T	1
CD8_T-X-89-X-all_transmembrane-transport-cellmembrane-X-norm	89-X-all_transmembrane-transport-cellmembrane-X-norm	0.637619	CD8_T	0.994667
DC-X-89-X-all_transmembrane-transport-cellmembrane-X-norm	89-X-all_transmembrane-transport-cellmembrane-X-norm	0.61487	DC	0.752292
ILC3-X-89-X-all_transmembrane-transport-cellmembrane-X-norm	89-X-all_transmembrane-transport-cellmembrane-X-norm	0.453659	ILC3	0.827542
MDC-X-89-X-all_transmembrane-transport-cellmembrane-X-norm	89-X-all_transmembrane-transport-cellmembrane-X-norm	0.575668	MDC	0.732443
NK-X-89-X-all_transmembrane-transport-cellmembrane-X-norm	89-X-all_transmembrane-transport-cellmembrane-X-norm	0.503486	NK	0.876381
Treg-X-89-X-all_transmembrane-transport-cellmembrane-X-norm	89-X-all_transmembrane-transport-cellmembrane-X-norm	0.60282	Treg	0.866435
gdT-X-89-X-all_transmembrane-transport-cellmembrane-X-norm	89-X-all_transmembrane-transport-cellmembrane-X-norm	0.572486	gdT	0.858033
mast-X-89-X-all_transmembrane-transport-cellmembrane-X-norm	89-X-all_transmembrane-transport-cellmembrane-X-norm	0.344023	mast	0.895908
pDC-X-89-X-all_transmembrane-transport-cellmembrane-X-norm	89-X-all_transmembrane-transport-cellmembrane-X-norm	0.55603	pDC	0.713567
plasma-X-89-X-all_transmembrane-transport-cellmembrane-X-norm	89-X-all_transmembrane-transport-cellmembrane-X-norm	0.408362	plasma	0.734691
B_GC-X-95-X-all_TRP_metabolism-X-norm	95-X-all_TRP_metabolism-X-norm	0.167421	B_GC	0.915823
B_memory-X-95-X-all_TRP_metabolism-X-norm	95-X-all_TRP_metabolism-X-norm	0.151257	B_memory	0.960414
B_naive-X-95-X-all_TRP_metabolism-X-norm	95-X-all_TRP_metabolism-X-norm	0.134069	B_naive	0.92558
CD4_T-X-95-X-all_TRP_metabolism-X-norm	95-X-all_TRP_metabolism-X-norm	0.253031	CD4_T	0.970105
CD8_T-X-95-X-all_TRP_metabolism-X-norm	95-X-all_TRP_metabolism-X-norm	0.29372	CD8_T	0.990136
DC-X-95-X-all_TRP_metabolism-X-norm	95-X-all_TRP_metabolism-X-norm	0.337136	DC	0.544234
ILC3-X-95-X-all_TRP_metabolism-X-norm	95-X-all_TRP_metabolism-X-norm	0.239024	ILC3	0.955523
MDC-X-95-X-all_TRP_metabolism-X-norm	95-X-all_TRP_metabolism-X-norm	0.276954	MDC	0.538463
NK-X-95-X-all_TRP_metabolism-X-norm	95-X-all_TRP_metabolism-X-norm	0.238962	NK	0.966258
Treg-X-95-X-all_TRP_metabolism-X-norm	95-X-all_TRP_metabolism-X-norm	0.308598	Treg	0.918559
gdT-X-95-X-all_TRP_metabolism-X-norm	95-X-all_TRP_metabolism-X-norm	0.362739	gdT	0.928437
mast-X-95-X-all_TRP_metabolism-X-norm	95-X-all_TRP_metabolism-X-norm	0.202138	mast	0.925896
pDC-X-95-X-all_TRP_metabolism-X-norm	95-X-all_TRP_metabolism-X-norm	0.550694	pDC	0.735568
plasma-X-95-X-all_TRP_metabolism-X-norm	95-X-all_TRP_metabolism-X-norm	0.42335	plasma	1
B_GC-X-97-X-all_ARG-PRO_metabolism-X-norm	97-X-all_ARG-PRO_metabolism-X-norm	0.251131	B_GC	0.858223
B_memory-X-97-X-all_ARG-PRO_metabolism-X-norm	97-X-all_ARG-PRO_metabolism-X-norm	0.425856	B_memory	0.964869
B_naive-X-97-X-all_ARG-PRO_metabolism-X-norm	97-X-all_ARG-PRO_metabolism-X-norm	0.482817	B_naive	0.946765
CD4_T-X-97-X-all_ARG-PRO_metabolism-X-norm	97-X-all_ARG-PRO_metabolism-X-norm	0.512723	CD4_T	0.963102
CD8_T-X-97-X-all_ARG-PRO_metabolism-X-norm	97-X-all_ARG-PRO_metabolism-X-norm	0.525137	CD8_T	0.95808
DC-X-97-X-all_ARG-PRO_metabolism-X-norm	97-X-all_ARG-PRO_metabolism-X-norm	0.351692	DC	0.690543
ILC3-X-97-X-all_ARG-PRO_metabolism-X-norm	97-X-all_ARG-PRO_metabolism-X-norm	0.385366	ILC3	0.882427
MDC-X-97-X-all_ARG-PRO_metabolism-X-norm	97-X-all_ARG-PRO_metabolism-X-norm	0.121002	MDC	0.590682
NK-X-97-X-all_ARG-PRO_metabolism-X-norm	97-X-all_ARG-PRO_metabolism-X-norm	0.508521	NK	1
Treg-X-97-X-all_ARG-PRO_metabolism-X-norm	97-X-all_ARG-PRO_metabolism-X-norm	0.537377	Treg	0.857109
gdT-X-97-X-all_ARG-PRO_metabolism-X-norm	97-X-all_ARG-PRO_metabolism-X-norm	0.466379	gdT	0.818962
mast-X-97-X-all_ARG-PRO_metabolism-X-norm	97-X-all_ARG-PRO_metabolism-X-norm	0.205053	mast	0.760598
pDC-X-97-X-all_ARG-PRO_metabolism-X-norm	97-X-all_ARG-PRO_metabolism-X-norm	0.600854	pDC	0.893319
plasma-X-97-X-all_ARG-PRO_metabolism-X-norm	97-X-all_ARG-PRO_metabolism-X-norm	0.35025	plasma	0.860008
B_GC-X-54-X-all_urea-cycle-X-norm	54-X-all_urea-cycle-X-norm	0.156109	B_GC	0.838078
B_memory-X-54-X-all_urea-cycle-X-norm	54-X-all_urea-cycle-X-norm	0.0987923	B_memory	0.969881
B_naive-X-54-X-all_urea-cycle-X-norm	54-X-all_urea-cycle-X-norm	0.100552	B_naive	0.911319
CD4_T-X-54-X-all_urea-cycle-X-norm	54-X-all_urea-cycle-X-norm	0.112398	CD4_T	0.845838
CD8_T-X-54-X-all_urea-cycle-X-norm	54-X-all_urea-cycle-X-norm	0.0957557	CD8_T	0.861264
DC-X-54-X-all_urea-cycle-X-norm	54-X-all_urea-cycle-X-norm	0.287962	DC	0.482992
ILC3-X-54-X-all_urea-cycle-X-norm	54-X-all_urea-cycle-X-norm	0.131707	ILC3	0.919128
MDC-X-54-X-all_urea-cycle-X-norm	54-X-all_urea-cycle-X-norm	0.275552	MDC	0.484024
NK-X-54-X-all_urea-cycle-X-norm	54-X-all_urea-cycle-X-norm	0.172347	NK	0.946092
Treg-X-54-X-all_urea-cycle-X-norm	54-X-all_urea-cycle-X-norm	0.148138	Treg	0.769931
gdT-X-54-X-all_urea-cycle-X-norm	54-X-all_urea-cycle-X-norm	0.170265	gdT	0.782988
mast-X-54-X-all_urea-cycle-X-norm	54-X-all_urea-cycle-X-norm	0.197279	mast	1
pDC-X-54-X-all_urea-cycle-X-norm	54-X-all_urea-cycle-X-norm	0.0565635	pDC	0.498794
plasma-X-54-X-all_urea-cycle-X-norm	54-X-all_urea-cycle-X-norm	0.227189	plasma	0.839648
B_GC-X-113-X-all_biotin_metabolism-X-norm	113-X-all_biotin_metabolism-X-norm	0.0791855	B_GC	0.643523
B_memory-X-113-X-all_biotin_metabolism-X-norm	113-X-all_biotin_metabolism-X-norm	0.0875074	B_memory	0.895187
B_naive-X-113-X-all_biotin_metabolism-X-norm	113-X-all_biotin_metabolism-X-norm	0.0848536	B_naive	0.959922
CD4_T-X-113-X-all_biotin_metabolism-X-norm	113-X-all_biotin_metabolism-X-norm	0.12514	CD4_T	0.868071
CD8_T-X-113-X-all_biotin_metabolism-X-norm	113-X-all_biotin_metabolism-X-norm	0.117275	CD8_T	0.886182
DC-X-113-X-all_biotin_metabolism-X-norm	113-X-all_biotin_metabolism-X-norm	0.224233	DC	0.502107
ILC3-X-113-X-all_biotin_metabolism-X-norm	113-X-all_biotin_metabolism-X-norm	0.0780488	ILC3	0.839447
MDC-X-113-X-all_biotin_metabolism-X-norm	113-X-all_biotin_metabolism-X-norm	0.201945	MDC	0.479169
NK-X-113-X-all_biotin_metabolism-X-norm	113-X-all_biotin_metabolism-X-norm	0.0995352	NK	0.950449
Treg-X-113-X-all_biotin_metabolism-X-norm	113-X-all_biotin_metabolism-X-norm	0.135679	Treg	0.715072
gdT-X-113-X-all_biotin_metabolism-X-norm	113-X-all_biotin_metabolism-X-norm	0.130167	gdT	0.780221
mast-X-113-X-all_biotin_metabolism-X-norm	113-X-all_biotin_metabolism-X-norm	0.114674	mast	1
pDC-X-113-X-all_biotin_metabolism-X-norm	113-X-all_biotin_metabolism-X-norm	0.173959	pDC	0.657245
plasma-X-113-X-all_biotin_metabolism-X-norm	113-X-all_biotin_metabolism-X-norm	0.190113	plasma	0.843173
B_GC-X-128-X-all_transmembrane-transport-ER-X-norm	128-X-all_transmembrane-transport-ER-X-norm	0.0769231	B_GC	0.558447
B_memory-X-128-X-all_transmembrane-transport-ER-X-norm	128-X-all_transmembrane-transport-ER-X-norm	0.102356	B_memory	0.856232
B_naive-X-128-X-all_transmembrane-transport-ER-X-norm	128-X-all_transmembrane-transport-ER-X-norm	0.114128	B_naive	0.782419
CD4_T-X-128-X-all_transmembrane-transport-ER-X-norm	128-X-all_transmembrane-transport-ER-X-norm	0.134358	CD4_T	0.807261
CD8_T-X-128-X-all_transmembrane-transport-ER-X-norm	128-X-all_transmembrane-transport-ER-X-norm	0.124605	CD8_T	0.85607
DC-X-128-X-all_transmembrane-transport-ER-X-norm	128-X-all_transmembrane-transport-ER-X-norm	0.244689	DC	0.485717
ILC3-X-128-X-all_transmembrane-transport-ER-X-norm	128-X-all_transmembrane-transport-ER-X-norm	0.146341	ILC3	0.819002
MDC-X-128-X-all_transmembrane-transport-ER-X-norm	128-X-all_transmembrane-transport-ER-X-norm	0.264177	MDC	0.517343
NK-X-128-X-all_transmembrane-transport-ER-X-norm	128-X-all_transmembrane-transport-ER-X-norm	0.127421	NK	0.887634
Treg-X-128-X-all_transmembrane-transport-ER-X-norm	128-X-all_transmembrane-transport-ER-X-norm	0.143346	Treg	0.68872
gdT-X-128-X-all_transmembrane-transport-ER-X-norm	128-X-all_transmembrane-transport-ER-X-norm	0.1314	gdT	0.692935
mast-X-128-X-all_transmembrane-transport-ER-X-norm	128-X-all_transmembrane-transport-ER-X-norm	0.103013	mast	1
pDC-X-128-X-all_transmembrane-transport-ER-X-norm	128-X-all_transmembrane-transport-ER-X-norm	0.241195	pDC	0.656473
plasma-X-128-X-all_transmembrane-transport-ER-X-norm	128-X-all_transmembrane-transport-ER-X-norm	0.374704	plasma	0.902235
B_GC-X-59-X-all_thiamin_metabolism-X-norm	59-X-all_thiamin_metabolism-X-norm	0.151584	B_GC	0.704182
B_memory-X-59-X-all_thiamin_metabolism-X-norm	59-X-all_thiamin_metabolism-X-norm	0.208276	B_memory	0.977925
B_naive-X-59-X-all_thiamin_metabolism-X-norm	59-X-all_thiamin_metabolism-X-norm	0.254561	B_naive	1
CD4_T-X-59-X-all_thiamin_metabolism-X-norm	59-X-all_thiamin_metabolism-X-norm	0.213835	CD4_T	0.92736
CD8_T-X-59-X-all_thiamin_metabolism-X-norm	59-X-all_thiamin_metabolism-X-norm	0.179608	CD8_T	0.875798
DC-X-59-X-all_thiamin_metabolism-X-norm	59-X-all_thiamin_metabolism-X-norm	0.401652	DC	0.780473
ILC3-X-59-X-all_thiamin_metabolism-X-norm	59-X-all_thiamin_metabolism-X-norm	0.273171	ILC3	0.831037
MDC-X-59-X-all_thiamin_metabolism-X-norm	59-X-all_thiamin_metabolism-X-norm	0.369106	MDC	0.682561
NK-X-59-X-all_thiamin_metabolism-X-norm	59-X-all_thiamin_metabolism-X-norm	0.226956	NK	0.962589
Treg-X-59-X-all_thiamin_metabolism-X-norm	59-X-all_thiamin_metabolism-X-norm	0.217278	Treg	0.824558
gdT-X-59-X-all_thiamin_metabolism-X-norm	59-X-all_thiamin_metabolism-X-norm	0.154843	gdT	0.754166
mast-X-59-X-all_thiamin_metabolism-X-norm	59-X-all_thiamin_metabolism-X-norm	0.209913	mast	0.97511
pDC-X-59-X-all_thiamin_metabolism-X-norm	59-X-all_thiamin_metabolism-X-norm	0.246531	pDC	0.684246
plasma-X-59-X-all_thiamin_metabolism-X-norm	59-X-all_thiamin_metabolism-X-norm	0.222456	plasma	0.821279
B_GC-X-73-X-all_glycogenolysis-X-norm	73-X-all_glycogenolysis-X-norm	0.214932	B_GC	0.65148
B_memory-X-73-X-all_glycogenolysis-X-norm	73-X-all_glycogenolysis-X-norm	0.326866	B_memory	1
B_naive-X-73-X-all_glycogenolysis-X-norm	73-X-all_glycogenolysis-X-norm	0.299958	B_naive	0.860741
CD4_T-X-73-X-all_glycogenolysis-X-norm	73-X-all_glycogenolysis-X-norm	0.319571	CD4_T	0.902752
CD8_T-X-73-X-all_glycogenolysis-X-norm	73-X-all_glycogenolysis-X-norm	0.299546	CD8_T	0.949515
DC-X-73-X-all_glycogenolysis-X-norm	73-X-all_glycogenolysis-X-norm	0.560582	DC	0.647244
ILC3-X-73-X-all_glycogenolysis-X-norm	73-X-all_glycogenolysis-X-norm	0.321951	ILC3	0.880301
MDC-X-73-X-all_glycogenolysis-X-norm	73-X-all_glycogenolysis-X-norm	0.498022	MDC	0.618198
NK-X-73-X-all_glycogenolysis-X-norm	73-X-all_glycogenolysis-X-norm	0.359411	NK	0.967072
Treg-X-73-X-all_glycogenolysis-X-norm	73-X-all_glycogenolysis-X-norm	0.391019	Treg	0.872795
gdT-X-73-X-all_glycogenolysis-X-norm	73-X-all_glycogenolysis-X-norm	0.27699	gdT	0.760819
mast-X-73-X-all_glycogenolysis-X-norm	73-X-all_glycogenolysis-X-norm	0.275996	mast	0.95692
pDC-X-73-X-all_glycogenolysis-X-norm	73-X-all_glycogenolysis-X-norm	0.485592	pDC	0.754157
plasma-X-73-X-all_glycogenolysis-X-norm	73-X-all_glycogenolysis-X-norm	0.370497	plasma	0.81655
B_GC-X-18-X-all_o-glycan_synthesis-X-norm	18-X-all_o-glycan_synthesis-X-norm	0.208145	B_GC	0.686363
B_memory-X-18-X-all_o-glycan_synthesis-X-norm	18-X-all_o-glycan_synthesis-X-norm	0.426252	B_memory	0.849765
B_naive-X-18-X-all_o-glycan_synthesis-X-norm	18-X-all_o-glycan_synthesis-X-norm	0.516759	B_naive	0.936675
CD4_T-X-18-X-all_o-glycan_synthesis-X-norm	18-X-all_o-glycan_synthesis-X-norm	0.509663	CD4_T	0.872526
CD8_T-X-18-X-all_o-glycan_synthesis-X-norm	18-X-all_o-glycan_synthesis-X-norm	0.532843	CD8_T	0.898659
DC-X-18-X-all_o-glycan_synthesis-X-norm	18-X-all_o-glycan_synthesis-X-norm	0.631786	DC	0.59408
ILC3-X-18-X-all_o-glycan_synthesis-X-norm	18-X-all_o-glycan_synthesis-X-norm	0.419512	ILC3	1
MDC-X-18-X-all_o-glycan_synthesis-X-norm	18-X-all_o-glycan_synthesis-X-norm	0.668727	MDC	0.649528
NK-X-18-X-all_o-glycan_synthesis-X-norm	18-X-all_o-glycan_synthesis-X-norm	0.537955	NK	0.964812
Treg-X-18-X-all_o-glycan_synthesis-X-norm	18-X-all_o-glycan_synthesis-X-norm	0.460022	Treg	0.743873
gdT-X-18-X-all_o-glycan_synthesis-X-norm	18-X-all_o-glycan_synthesis-X-norm	0.613819	gdT	0.897877
mast-X-18-X-all_o-glycan_synthesis-X-norm	18-X-all_o-glycan_synthesis-X-norm	0.403304	mast	0.836327
pDC-X-18-X-all_o-glycan_synthesis-X-norm	18-X-all_o-glycan_synthesis-X-norm	0.529349	pDC	0.66428
plasma-X-18-X-all_o-glycan_synthesis-X-norm	18-X-all_o-glycan_synthesis-X-norm	0.370497	plasma	0.69488
B_GC-X-83-X-all_inositol-phosphate_metabolism-X-norm	83-X-all_inositol-phosphate_metabolism-X-norm	0.219457	B_GC	0.721349
B_memory-X-83-X-all_inositol-phosphate_metabolism-X-norm	83-X-all_inositol-phosphate_metabolism-X-norm	0.232231	B_memory	0.867475
B_naive-X-83-X-all_inositol-phosphate_metabolism-X-norm	83-X-all_inositol-phosphate_metabolism-X-norm	0.213407	B_naive	0.843646
CD4_T-X-83-X-all_inositol-phosphate_metabolism-X-norm	83-X-all_inositol-phosphate_metabolism-X-norm	0.276773	CD4_T	0.888003
CD8_T-X-83-X-all_inositol-phosphate_metabolism-X-norm	83-X-all_inositol-phosphate_metabolism-X-norm	0.282944	CD8_T	0.851962
DC-X-83-X-all_inositol-phosphate_metabolism-X-norm	83-X-all_inositol-phosphate_metabolism-X-norm	0.421322	DC	0.598522
ILC3-X-83-X-all_inositol-phosphate_metabolism-X-norm	83-X-all_inositol-phosphate_metabolism-X-norm	0.297561	ILC3	1
MDC-X-83-X-all_inositol-phosphate_metabolism-X-norm	83-X-all_inositol-phosphate_metabolism-X-norm	0.4015	MDC	0.517095
NK-X-83-X-all_inositol-phosphate_metabolism-X-norm	83-X-all_inositol-phosphate_metabolism-X-norm	0.331526	NK	0.89871
Treg-X-83-X-all_inositol-phosphate_metabolism-X-norm	83-X-all_inositol-phosphate_metabolism-X-norm	0.287377	Treg	0.759161
gdT-X-83-X-all_inositol-phosphate_metabolism-X-norm	83-X-all_inositol-phosphate_metabolism-X-norm	0.347933	gdT	0.80857
mast-X-83-X-all_inositol-phosphate_metabolism-X-norm	83-X-all_inositol-phosphate_metabolism-X-norm	0.31001	mast	0.86414
pDC-X-83-X-all_inositol-phosphate_metabolism-X-norm	83-X-all_inositol-phosphate_metabolism-X-norm	0.316969	pDC	0.608708
plasma-X-83-X-all_inositol-phosphate_metabolism-X-norm	83-X-all_inositol-phosphate_metabolism-X-norm	0.278727	plasma	0.72101
B_GC-X-106-X-all_propanoate_metabolism-X-norm	106-X-all_propanoate_metabolism-X-norm	0.323529	B_GC	0.697118
B_memory-X-106-X-all_propanoate_metabolism-X-norm	106-X-all_propanoate_metabolism-X-norm	0.294397	B_memory	0.763225
B_naive-X-106-X-all_propanoate_metabolism-X-norm	106-X-all_propanoate_metabolism-X-norm	0.319474	B_naive	0.773051
CD4_T-X-106-X-all_propanoate_metabolism-X-norm	106-X-all_propanoate_metabolism-X-norm	0.319067	CD4_T	0.833399
CD8_T-X-106-X-all_propanoate_metabolism-X-norm	106-X-all_propanoate_metabolism-X-norm	0.296257	CD8_T	0.832242
DC-X-106-X-all_propanoate_metabolism-X-norm	106-X-all_propanoate_metabolism-X-norm	0.337923	DC	0.636626
ILC3-X-106-X-all_propanoate_metabolism-X-norm	106-X-all_propanoate_metabolism-X-norm	0.44878	ILC3	1
MDC-X-106-X-all_propanoate_metabolism-X-norm	106-X-all_propanoate_metabolism-X-norm	0.296818	MDC	0.610038
NK-X-106-X-all_propanoate_metabolism-X-norm	106-X-all_propanoate_metabolism-X-norm	0.423703	NK	0.928438
Treg-X-106-X-all_propanoate_metabolism-X-norm	106-X-all_propanoate_metabolism-X-norm	0.331325	Treg	0.775837
gdT-X-106-X-all_propanoate_metabolism-X-norm	106-X-all_propanoate_metabolism-X-norm	0.429981	gdT	0.877212
mast-X-106-X-all_propanoate_metabolism-X-norm	106-X-all_propanoate_metabolism-X-norm	0.341108	mast	0.860505
pDC-X-106-X-all_propanoate_metabolism-X-norm	106-X-all_propanoate_metabolism-X-norm	0.308431	pDC	0.538443
plasma-X-106-X-all_propanoate_metabolism-X-norm	106-X-all_propanoate_metabolism-X-norm	0.330266	plasma	0.766247
B_GC-X-16-X-all_transmembrane-transport-golgi-X-norm	16-X-all_transmembrane-transport-golgi-X-norm	0.190045	B_GC	0.828122
B_memory-X-16-X-all_transmembrane-transport-golgi-X-norm	16-X-all_transmembrane-transport-golgi-X-norm	0.325084	B_memory	0.984097
B_naive-X-16-X-all_transmembrane-transport-golgi-X-norm	16-X-all_transmembrane-transport-golgi-X-norm	0.300382	B_naive	0.944488
CD4_T-X-16-X-all_transmembrane-transport-golgi-X-norm	16-X-all_transmembrane-transport-golgi-X-norm	0.357644	CD4_T	0.965117
CD8_T-X-16-X-all_transmembrane-transport-golgi-X-norm	16-X-all_transmembrane-transport-golgi-X-norm	0.365889	CD8_T	1
DC-X-16-X-all_transmembrane-transport-golgi-X-norm	16-X-all_transmembrane-transport-golgi-X-norm	0.536585	DC	0.618228
ILC3-X-16-X-all_transmembrane-transport-golgi-X-norm	16-X-all_transmembrane-transport-golgi-X-norm	0.341463	ILC3	0.934762
MDC-X-16-X-all_transmembrane-transport-golgi-X-norm	16-X-all_transmembrane-transport-golgi-X-norm	0.517227	MDC	0.621831
NK-X-16-X-all_transmembrane-transport-golgi-X-norm	16-X-all_transmembrane-transport-golgi-X-norm	0.316034	NK	0.972002
Treg-X-16-X-all_transmembrane-transport-golgi-X-norm	16-X-all_transmembrane-transport-golgi-X-norm	0.386227	Treg	0.85237
gdT-X-16-X-all_transmembrane-transport-golgi-X-norm	16-X-all_transmembrane-transport-golgi-X-norm	0.40839	gdT	0.920525
mast-X-16-X-all_transmembrane-transport-golgi-X-norm	16-X-all_transmembrane-transport-golgi-X-norm	0.269193	mast	0.898847
pDC-X-16-X-all_transmembrane-transport-golgi-X-norm	16-X-all_transmembrane-transport-golgi-X-norm	0.484525	pDC	0.742637
plasma-X-16-X-all_transmembrane-transport-golgi-X-norm	16-X-all_transmembrane-transport-golgi-X-norm	0.41888	plasma	0.787619
B_GC-X-82-X-all_cholesterol_metabolism-X-norm	82-X-all_cholesterol_metabolism-X-norm	0.237557	B_GC	0.84577
B_memory-X-82-X-all_cholesterol_metabolism-X-norm	82-X-all_cholesterol_metabolism-X-norm	0.304296	B_memory	0.955407
B_naive-X-82-X-all_cholesterol_metabolism-X-norm	82-X-all_cholesterol_metabolism-X-norm	0.333899	B_naive	0.974515
CD4_T-X-82-X-all_cholesterol_metabolism-X-norm	82-X-all_cholesterol_metabolism-X-norm	0.259073	CD4_T	0.868795
CD8_T-X-82-X-all_cholesterol_metabolism-X-norm	82-X-all_cholesterol_metabolism-X-norm	0.271919	CD8_T	0.881216
DC-X-82-X-all_cholesterol_metabolism-X-norm	82-X-all_cholesterol_metabolism-X-norm	0.399292	DC	0.549034
ILC3-X-82-X-all_cholesterol_metabolism-X-norm	82-X-all_cholesterol_metabolism-X-norm	0.209756	ILC3	0.980107
MDC-X-82-X-all_cholesterol_metabolism-X-norm	82-X-all_cholesterol_metabolism-X-norm	0.360204	MDC	0.531693
NK-X-82-X-all_cholesterol_metabolism-X-norm	82-X-all_cholesterol_metabolism-X-norm	0.331139	NK	0.937011
Treg-X-82-X-all_cholesterol_metabolism-X-norm	82-X-all_cholesterol_metabolism-X-norm	0.302437	Treg	0.777087
gdT-X-82-X-all_cholesterol_metabolism-X-norm	82-X-all_cholesterol_metabolism-X-norm	0.367674	gdT	0.850987
mast-X-82-X-all_cholesterol_metabolism-X-norm	82-X-all_cholesterol_metabolism-X-norm	0.297376	mast	1
pDC-X-82-X-all_cholesterol_metabolism-X-norm	82-X-all_cholesterol_metabolism-X-norm	0.338314	pDC	0.648767
plasma-X-82-X-all_cholesterol_metabolism-X-norm	82-X-all_cholesterol_metabolism-X-norm	0.303971	plasma	0.738619
B_GC-X-86-X-all_retinol_metabolism-X-norm	86-X-all_retinol_metabolism-X-norm	0.147059	B_GC	0.764158
B_memory-X-86-X-all_retinol_metabolism-X-norm	86-X-all_retinol_metabolism-X-norm	0.231439	B_memory	1
B_naive-X-86-X-all_retinol_metabolism-X-norm	86-X-all_retinol_metabolism-X-norm	0.242257	B_naive	0.958794
CD4_T-X-86-X-all_retinol_metabolism-X-norm	86-X-all_retinol_metabolism-X-norm	0.235718	CD4_T	0.91404
CD8_T-X-86-X-all_retinol_metabolism-X-norm	86-X-all_retinol_metabolism-X-norm	0.270634	CD8_T	0.934359
DC-X-86-X-all_retinol_metabolism-X-norm	86-X-all_retinol_metabolism-X-norm	0.456334	DC	0.548672
ILC3-X-86-X-all_retinol_metabolism-X-norm	86-X-all_retinol_metabolism-X-norm	0.243902	ILC3	0.993903
MDC-X-86-X-all_retinol_metabolism-X-norm	86-X-all_retinol_metabolism-X-norm	0.435872	MDC	0.576642
NK-X-86-X-all_retinol_metabolism-X-norm	86-X-all_retinol_metabolism-X-norm	0.240124	NK	0.933634
Treg-X-86-X-all_retinol_metabolism-X-norm	86-X-all_retinol_metabolism-X-norm	0.259036	Treg	0.822593
gdT-X-86-X-all_retinol_metabolism-X-norm	86-X-all_retinol_metabolism-X-norm	0.275139	gdT	0.835753
mast-X-86-X-all_retinol_metabolism-X-norm	86-X-all_retinol_metabolism-X-norm	0.23518	mast	0.967913
pDC-X-86-X-all_retinol_metabolism-X-norm	86-X-all_retinol_metabolism-X-norm	0.467449	pDC	0.681538
plasma-X-86-X-all_retinol_metabolism-X-norm	86-X-all_retinol_metabolism-X-norm	0.330266	plasma	0.832044
B_GC-X-29-X-all_Beta-Ala_metabolism-X-norm	29-X-all_Beta-Ala_metabolism-X-norm	0.156109	B_GC	0.712737
B_memory-X-29-X-all_Beta-Ala_metabolism-X-norm	29-X-all_Beta-Ala_metabolism-X-norm	0.152841	B_memory	0.910231
B_naive-X-29-X-all_Beta-Ala_metabolism-X-norm	29-X-all_Beta-Ala_metabolism-X-norm	0.137039	B_naive	0.841782
CD4_T-X-29-X-all_Beta-Ala_metabolism-X-norm	29-X-all_Beta-Ala_metabolism-X-norm	0.184941	CD4_T	0.983292
CD8_T-X-29-X-all_Beta-Ala_metabolism-X-norm	29-X-all_Beta-Ala_metabolism-X-norm	0.183774	CD8_T	1
DC-X-29-X-all_Beta-Ala_metabolism-X-norm	29-X-all_Beta-Ala_metabolism-X-norm	0.370181	DC	0.616562
ILC3-X-29-X-all_Beta-Ala_metabolism-X-norm	29-X-all_Beta-Ala_metabolism-X-norm	0.160976	ILC3	0.957449
MDC-X-29-X-all_Beta-Ala_metabolism-X-norm	29-X-all_Beta-Ala_metabolism-X-norm	0.407105	MDC	0.563321
NK-X-29-X-all_Beta-Ala_metabolism-X-norm	29-X-all_Beta-Ala_metabolism-X-norm	0.154144	NK	0.903547
Treg-X-29-X-all_Beta-Ala_metabolism-X-norm	29-X-all_Beta-Ala_metabolism-X-norm	0.236309	Treg	0.845716
gdT-X-29-X-all_Beta-Ala_metabolism-X-norm	29-X-all_Beta-Ala_metabolism-X-norm	0.244911	gdT	0.899581
mast-X-29-X-all_Beta-Ala_metabolism-X-norm	29-X-all_Beta-Ala_metabolism-X-norm	0.186589	mast	0.889696
pDC-X-29-X-all_Beta-Ala_metabolism-X-norm	29-X-all_Beta-Ala_metabolism-X-norm	0.166489	pDC	0.63261
plasma-X-29-X-all_Beta-Ala_metabolism-X-norm	29-X-all_Beta-Ala_metabolism-X-norm	0.155667	plasma	0.600042
B_GC-X-33-X-all_autophagy_regulation_positive-X-norm	33-X-all_autophagy_regulation_positive-X-norm	0.0746606	B_GC	0.675067
B_memory-X-33-X-all_autophagy_regulation_positive-X-norm	33-X-all_autophagy_regulation_positive-X-norm	0.103544	B_memory	0.965531
B_naive-X-33-X-all_autophagy_regulation_positive-X-norm	33-X-all_autophagy_regulation_positive-X-norm	0.0975817	B_naive	0.99024
CD4_T-X-33-X-all_autophagy_regulation_positive-X-norm	33-X-all_autophagy_regulation_positive-X-norm	0.132461	CD4_T	0.902052
CD8_T-X-33-X-all_autophagy_regulation_positive-X-norm	33-X-all_autophagy_regulation_positive-X-norm	0.115583	CD8_T	0.92025
DC-X-33-X-all_autophagy_regulation_positive-X-norm	33-X-all_autophagy_regulation_positive-X-norm	0.383556	DC	0.563393
ILC3-X-33-X-all_autophagy_regulation_positive-X-norm	33-X-all_autophagy_regulation_positive-X-norm	0.107317	ILC3	0.878737
MDC-X-33-X-all_autophagy_regulation_positive-X-norm	33-X-all_autophagy_regulation_positive-X-norm	0.356907	MDC	0.563931
NK-X-33-X-all_autophagy_regulation_positive-X-norm	33-X-all_autophagy_regulation_positive-X-norm	0.0778466	NK	0.897713
Treg-X-33-X-all_autophagy_regulation_positive-X-norm	33-X-all_autophagy_regulation_positive-X-norm	0.13787	Treg	0.816868
gdT-X-33-X-all_autophagy_regulation_positive-X-norm	33-X-all_autophagy_regulation_positive-X-norm	0.125848	gdT	0.836755
mast-X-33-X-all_autophagy_regulation_positive-X-norm	33-X-all_autophagy_regulation_positive-X-norm	0.11759	mast	1
pDC-X-33-X-all_autophagy_regulation_positive-X-norm	33-X-all_autophagy_regulation_positive-X-norm	0.16222	pDC	0.594671
plasma-X-33-X-all_autophagy_regulation_positive-X-norm	33-X-all_autophagy_regulation_positive-X-norm	0.135419	plasma	0.663126
B_GC-X-39-X-all_glycerin-SER-THR_metabolism-X-norm	39-X-all_glycerin-SER-THR_metabolism-X-norm	0.135747	B_GC	1
B_memory-X-39-X-all_glycerin-SER-THR_metabolism-X-norm	39-X-all_glycerin-SER-THR_metabolism-X-norm	0.0991883	B_memory	0.794852
B_naive-X-39-X-all_glycerin-SER-THR_metabolism-X-norm	39-X-all_glycerin-SER-THR_metabolism-X-norm	0.0717013	B_naive	0.733105
CD4_T-X-39-X-all_glycerin-SER-THR_metabolism-X-norm	39-X-all_glycerin-SER-THR_metabolism-X-norm	0.163484	CD4_T	0.746368
CD8_T-X-39-X-all_glycerin-SER-THR_metabolism-X-norm	39-X-all_glycerin-SER-THR_metabolism-X-norm	0.144902	CD8_T	0.72732
DC-X-39-X-all_glycerin-SER-THR_metabolism-X-norm	39-X-all_glycerin-SER-THR_metabolism-X-norm	0.0448466	DC	0.680968
ILC3-X-39-X-all_glycerin-SER-THR_metabolism-X-norm	39-X-all_glycerin-SER-THR_metabolism-X-norm	0.15122	ILC3	0.682285
MDC-X-39-X-all_glycerin-SER-THR_metabolism-X-norm	39-X-all_glycerin-SER-THR_metabolism-X-norm	0.0365974	MDC	0.635236
NK-X-39-X-all_glycerin-SER-THR_metabolism-X-norm	39-X-all_glycerin-SER-THR_metabolism-X-norm	0.0999225	NK	0.691063
Treg-X-39-X-all_glycerin-SER-THR_metabolism-X-norm	39-X-all_glycerin-SER-THR_metabolism-X-norm	0.129107	Treg	0.746543
gdT-X-39-X-all_glycerin-SER-THR_metabolism-X-norm	39-X-all_glycerin-SER-THR_metabolism-X-norm	0.108575	gdT	0.690738
mast-X-39-X-all_glycerin-SER-THR_metabolism-X-norm	39-X-all_glycerin-SER-THR_metabolism-X-norm	0.0913508	mast	0.777131
pDC-X-39-X-all_glycerin-SER-THR_metabolism-X-norm	39-X-all_glycerin-SER-THR_metabolism-X-norm	0.0309498	pDC	0.66743
plasma-X-39-X-all_glycerin-SER-THR_metabolism-X-norm	39-X-all_glycerin-SER-THR_metabolism-X-norm	0.127794	plasma	0.976729
B_GC-X-66-X-all_platelet-activation-factor_production-X-norm	66-X-all_platelet-activation-factor_production-X-norm	0.162896	B_GC	0.79792
B_memory-X-66-X-all_platelet-activation-factor_production-X-norm	66-X-all_platelet-activation-factor_production-X-norm	0.32845	B_memory	0.882654
B_naive-X-66-X-all_platelet-activation-factor_production-X-norm	66-X-all_platelet-activation-factor_production-X-norm	0.164192	B_naive	0.626854
CD4_T-X-66-X-all_platelet-activation-factor_production-X-norm	66-X-all_platelet-activation-factor_production-X-norm	0.234905	CD4_T	0.871913
CD8_T-X-66-X-all_platelet-activation-factor_production-X-norm	66-X-all_platelet-activation-factor_production-X-norm	0.26816	CD8_T	0.82623
DC-X-66-X-all_platelet-activation-factor_production-X-norm	66-X-all_platelet-activation-factor_production-X-norm	0.352872	DC	0.644777
ILC3-X-66-X-all_platelet-activation-factor_production-X-norm	66-X-all_platelet-activation-factor_production-X-norm	0.243902	ILC3	0.750115
MDC-X-66-X-all_platelet-activation-factor_production-X-norm	66-X-all_platelet-activation-factor_production-X-norm	0.403314	MDC	0.660548
NK-X-66-X-all_platelet-activation-factor_production-X-norm	66-X-all_platelet-activation-factor_production-X-norm	0.331526	NK	0.80476
Treg-X-66-X-all_platelet-activation-factor_production-X-norm	66-X-all_platelet-activation-factor_production-X-norm	0.192771	Treg	0.676816
gdT-X-66-X-all_platelet-activation-factor_production-X-norm	66-X-all_platelet-activation-factor_production-X-norm	0.233806	gdT	0.646797
mast-X-66-X-all_platelet-activation-factor_production-X-norm	66-X-all_platelet-activation-factor_production-X-norm	0.257532	mast	0.913591
pDC-X-66-X-all_platelet-activation-factor_production-X-norm	66-X-all_platelet-activation-factor_production-X-norm	0.232657	pDC	0.583108
plasma-X-66-X-all_platelet-activation-factor_production-X-norm	66-X-all_platelet-activation-factor_production-X-norm	0.289771	plasma	1
B_GC-X-56-X-all_glycogenesis-X-norm	56-X-all_glycogenesis-X-norm	0.377828	B_GC	0.652899
B_memory-X-56-X-all_glycogenesis-X-norm	56-X-all_glycogenesis-X-norm	0.393981	B_memory	0.660252
B_naive-X-56-X-all_glycogenesis-X-norm	56-X-all_glycogenesis-X-norm	0.401358	B_naive	0.662651
CD4_T-X-56-X-all_glycogenesis-X-norm	56-X-all_glycogenesis-X-norm	0.50703	CD4_T	0.810896
CD8_T-X-56-X-all_glycogenesis-X-norm	56-X-all_glycogenesis-X-norm	0.495442	CD8_T	0.774321
DC-X-56-X-all_glycogenesis-X-norm	56-X-all_glycogenesis-X-norm	0.671912	DC	0.710688
ILC3-X-56-X-all_glycogenesis-X-norm	56-X-all_glycogenesis-X-norm	0.487805	ILC3	0.685663
MDC-X-56-X-all_glycogenesis-X-norm	56-X-all_glycogenesis-X-norm	0.663452	MDC	0.871454
NK-X-56-X-all_glycogenesis-X-norm	56-X-all_glycogenesis-X-norm	0.5	NK	0.800869
Treg-X-56-X-all_glycogenesis-X-norm	56-X-all_glycogenesis-X-norm	0.525876	Treg	0.801683
gdT-X-56-X-all_glycogenesis-X-norm	56-X-all_glycogenesis-X-norm	0.560765	gdT	0.655926
mast-X-56-X-all_glycogenesis-X-norm	56-X-all_glycogenesis-X-norm	0.449951	mast	0.746156
pDC-X-56-X-all_glycogenesis-X-norm	56-X-all_glycogenesis-X-norm	0.466382	pDC	0.826069
plasma-X-56-X-all_glycogenesis-X-norm	56-X-all_glycogenesis-X-norm	0.474888	plasma	1
B_GC-X-104-X-all_hyaluronan_metabolism-X-norm	104-X-all_hyaluronan_metabolism-X-norm	0.0135747	B_GC	0.812528
B_memory-X-104-X-all_hyaluronan_metabolism-X-norm	104-X-all_hyaluronan_metabolism-X-norm	0.0184122	B_memory	0.797715
B_naive-X-104-X-all_hyaluronan_metabolism-X-norm	104-X-all_hyaluronan_metabolism-X-norm	0.011031	B_naive	0.751918
CD4_T-X-104-X-all_hyaluronan_metabolism-X-norm	104-X-all_hyaluronan_metabolism-X-norm	0.0211472	CD4_T	0.749713
CD8_T-X-104-X-all_hyaluronan_metabolism-X-norm	104-X-all_hyaluronan_metabolism-X-norm	0.0171339	CD8_T	0.736514
DC-X-104-X-all_hyaluronan_metabolism-X-norm	104-X-all_hyaluronan_metabolism-X-norm	0.0173092	DC	0.760019
ILC3-X-104-X-all_hyaluronan_metabolism-X-norm	104-X-all_hyaluronan_metabolism-X-norm	0.0292683	ILC3	0.724331
MDC-X-104-X-all_hyaluronan_metabolism-X-norm	104-X-all_hyaluronan_metabolism-X-norm	0.025305	MDC	0.759671
NK-X-104-X-all_hyaluronan_metabolism-X-norm	104-X-all_hyaluronan_metabolism-X-norm	0.0243997	NK	0.722645
Treg-X-104-X-all_hyaluronan_metabolism-X-norm	104-X-all_hyaluronan_metabolism-X-norm	0.0101314	Treg	0.730428
gdT-X-104-X-all_hyaluronan_metabolism-X-norm	104-X-all_hyaluronan_metabolism-X-norm	0.0197409	gdT	0.76064
mast-X-104-X-all_hyaluronan_metabolism-X-norm	104-X-all_hyaluronan_metabolism-X-norm	0.0291545	mast	0.823803
pDC-X-104-X-all_hyaluronan_metabolism-X-norm	104-X-all_hyaluronan_metabolism-X-norm	0.00213447	pDC	1
plasma-X-104-X-all_hyaluronan_metabolism-X-norm	104-X-all_hyaluronan_metabolism-X-norm	0.100184	plasma	0.830864
B_GC-X-111-X-all_carnitine-shuttle-X-norm	111-X-all_carnitine-shuttle-X-norm	0.00452489	B_GC	0.786826
B_memory-X-111-X-all_carnitine-shuttle-X-norm	111-X-all_carnitine-shuttle-X-norm	0.00316769	B_memory	0.835655
B_naive-X-111-X-all_carnitine-shuttle-X-norm	111-X-all_carnitine-shuttle-X-norm	0.000848536	B_naive	0.76978
CD4_T-X-111-X-all_carnitine-shuttle-X-norm	111-X-all_carnitine-shuttle-X-norm	0.00255626	CD4_T	0.847841
CD8_T-X-111-X-all_carnitine-shuttle-X-norm	111-X-all_carnitine-shuttle-X-norm	0.0025372	CD8_T	0.868767
DC-X-111-X-all_carnitine-shuttle-X-norm	111-X-all_carnitine-shuttle-X-norm	0.000393391	DC	0.955519
ILC3-X-111-X-all_carnitine-shuttle-X-norm	111-X-all_carnitine-shuttle-X-norm	0.00487805	ILC3	0.754552
MDC-X-111-X-all_carnitine-shuttle-X-norm	111-X-all_carnitine-shuttle-X-norm	0.00107155	MDC	0.86898
NK-X-111-X-all_carnitine-shuttle-X-norm	111-X-all_carnitine-shuttle-X-norm	0.00426026	NK	0.855411
Treg-X-111-X-all_carnitine-shuttle-X-norm	111-X-all_carnitine-shuttle-X-norm	0.000821468	Treg	0.789701
gdT-X-111-X-all_carnitine-shuttle-X-norm	111-X-all_carnitine-shuttle-X-norm	0.00123381	gdT	0.773221
mast-X-111-X-all_carnitine-shuttle-X-norm	111-X-all_carnitine-shuttle-X-norm	0.00485909	mast	0.766502
pDC-X-111-X-all_carnitine-shuttle-X-norm	111-X-all_carnitine-shuttle-X-norm	0.00106724	pDC	1
plasma-X-111-X-all_carnitine-shuttle-X-norm	111-X-all_carnitine-shuttle-X-norm	0.00762556	plasma	0.835127
B_GC-X-129-X-all_hypoxia-response-X-norm	129-X-all_hypoxia-response-X-norm	0.341629	B_GC	0.669165
B_memory-X-129-X-all_hypoxia-response-X-norm	129-X-all_hypoxia-response-X-norm	0.389824	B_memory	0.710233
B_naive-X-129-X-all_hypoxia-response-X-norm	129-X-all_hypoxia-response-X-norm	0.301655	B_naive	0.616161
CD4_T-X-129-X-all_hypoxia-response-X-norm	129-X-all_hypoxia-response-X-norm	0.577946	CD4_T	0.855244
CD8_T-X-129-X-all_hypoxia-response-X-norm	129-X-all_hypoxia-response-X-norm	0.594017	CD8_T	0.862138
DC-X-129-X-all_hypoxia-response-X-norm	129-X-all_hypoxia-response-X-norm	0.531865	DC	0.757682
ILC3-X-129-X-all_hypoxia-response-X-norm	129-X-all_hypoxia-response-X-norm	0.278049	ILC3	0.739509
MDC-X-129-X-all_hypoxia-response-X-norm	129-X-all_hypoxia-response-X-norm	0.582179	MDC	1
NK-X-129-X-all_hypoxia-response-X-norm	129-X-all_hypoxia-response-X-norm	0.486832	NK	0.790505
Treg-X-129-X-all_hypoxia-response-X-norm	129-X-all_hypoxia-response-X-norm	0.576533	Treg	0.77519
gdT-X-129-X-all_hypoxia-response-X-norm	129-X-all_hypoxia-response-X-norm	0.558914	gdT	0.782192
mast-X-129-X-all_hypoxia-response-X-norm	129-X-all_hypoxia-response-X-norm	0.449951	mast	0.821906
pDC-X-129-X-all_hypoxia-response-X-norm	129-X-all_hypoxia-response-X-norm	0.300961	pDC	0.550835
plasma-X-129-X-all_hypoxia-response-X-norm	129-X-all_hypoxia-response-X-norm	0.512753	plasma	0.775373
B_GC-X-131-X-all_n-glycan_degradation-X-norm	131-X-all_n-glycan_degradation-X-norm	0.0972851	B_GC	0.514812
B_memory-X-131-X-all_n-glycan_degradation-X-norm	131-X-all_n-glycan_degradation-X-norm	0.0708771	B_memory	0.762957
B_naive-X-131-X-all_n-glycan_degradation-X-norm	131-X-all_n-glycan_degradation-X-norm	0.0547306	B_naive	0.761119
CD4_T-X-131-X-all_n-glycan_degradation-X-norm	131-X-all_n-glycan_degradation-X-norm	0.106975	CD4_T	0.725983
CD8_T-X-131-X-all_n-glycan_degradation-X-norm	131-X-all_n-glycan_degradation-X-norm	0.100486	CD8_T	0.724904
DC-X-131-X-all_n-glycan_degradation-X-norm	131-X-all_n-glycan_degradation-X-norm	0.506294	DC	0.768559
ILC3-X-131-X-all_n-glycan_degradation-X-norm	131-X-all_n-glycan_degradation-X-norm	0.0731707	ILC3	0.840225
MDC-X-131-X-all_n-glycan_degradation-X-norm	131-X-all_n-glycan_degradation-X-norm	0.750989	MDC	1
NK-X-131-X-all_n-glycan_degradation-X-norm	131-X-all_n-glycan_degradation-X-norm	0.115027	NK	0.773083
Treg-X-131-X-all_n-glycan_degradation-X-norm	131-X-all_n-glycan_degradation-X-norm	0.148686	Treg	0.705621
gdT-X-131-X-all_n-glycan_degradation-X-norm	131-X-all_n-glycan_degradation-X-norm	0.0937693	gdT	0.658946
mast-X-131-X-all_n-glycan_degradation-X-norm	131-X-all_n-glycan_degradation-X-norm	0.236152	mast	0.920764
pDC-X-131-X-all_n-glycan_degradation-X-norm	131-X-all_n-glycan_degradation-X-norm	0.501601	pDC	0.649533
plasma-X-131-X-all_n-glycan_degradation-X-norm	131-X-all_n-glycan_degradation-X-norm	0.212201	plasma	0.690881
B_GC-X-78-X-all_eicosanoid_metabolism-X-norm	78-X-all_eicosanoid_metabolism-X-norm	0.217195	B_GC	0.835437
B_memory-X-78-X-all_eicosanoid_metabolism-X-norm	78-X-all_eicosanoid_metabolism-X-norm	0.34706	B_memory	0.874946
B_naive-X-78-X-all_eicosanoid_metabolism-X-norm	78-X-all_eicosanoid_metabolism-X-norm	0.274501	B_naive	0.844088
CD4_T-X-78-X-all_eicosanoid_metabolism-X-norm	78-X-all_eicosanoid_metabolism-X-norm	0.238894	CD4_T	0.775702
CD8_T-X-78-X-all_eicosanoid_metabolism-X-norm	78-X-all_eicosanoid_metabolism-X-norm	0.197901	CD8_T	0.752224
DC-X-78-X-all_eicosanoid_metabolism-X-norm	78-X-all_eicosanoid_metabolism-X-norm	0.526357	DC	0.891697
ILC3-X-78-X-all_eicosanoid_metabolism-X-norm	78-X-all_eicosanoid_metabolism-X-norm	0.292683	ILC3	0.942441
MDC-X-78-X-all_eicosanoid_metabolism-X-norm	78-X-all_eicosanoid_metabolism-X-norm	0.495137	MDC	1
NK-X-78-X-all_eicosanoid_metabolism-X-norm	78-X-all_eicosanoid_metabolism-X-norm	0.326491	NK	0.837372
Treg-X-78-X-all_eicosanoid_metabolism-X-norm	78-X-all_eicosanoid_metabolism-X-norm	0.303943	Treg	0.738174
gdT-X-78-X-all_eicosanoid_metabolism-X-norm	78-X-all_eicosanoid_metabolism-X-norm	0.177051	gdT	0.670867
mast-X-78-X-all_eicosanoid_metabolism-X-norm	78-X-all_eicosanoid_metabolism-X-norm	0.276968	mast	0.866776
pDC-X-78-X-all_eicosanoid_metabolism-X-norm	78-X-all_eicosanoid_metabolism-X-norm	0.308431	pDC	0.683843
plasma-X-78-X-all_eicosanoid_metabolism-X-norm	78-X-all_eicosanoid_metabolism-X-norm	0.256114	plasma	0.84638
B_GC-X-48-X-all_bile-acid_synthesis-X-norm	48-X-all_bile-acid_synthesis-X-norm	0.0520362	B_GC	0.833728
B_memory-X-48-X-all_bile-acid_synthesis-X-norm	48-X-all_bile-acid_synthesis-X-norm	0.0641457	B_memory	0.828318
B_naive-X-48-X-all_bile-acid_synthesis-X-norm	48-X-all_bile-acid_synthesis-X-norm	0.0623674	B_naive	0.714747
CD4_T-X-48-X-all_bile-acid_synthesis-X-norm	48-X-all_bile-acid_synthesis-X-norm	0.0742089	CD4_T	0.881732
CD8_T-X-48-X-all_bile-acid_synthesis-X-norm	48-X-all_bile-acid_synthesis-X-norm	0.0526547	CD8_T	0.816163
DC-X-48-X-all_bile-acid_synthesis-X-norm	48-X-all_bile-acid_synthesis-X-norm	0.0967742	DC	0.933143
ILC3-X-48-X-all_bile-acid_synthesis-X-norm	48-X-all_bile-acid_synthesis-X-norm	0.0780488	ILC3	0.724011
MDC-X-48-X-all_bile-acid_synthesis-X-norm	48-X-all_bile-acid_synthesis-X-norm	0.149852	MDC	0.97551
NK-X-48-X-all_bile-acid_synthesis-X-norm	48-X-all_bile-acid_synthesis-X-norm	0.0584818	NK	0.799871
Treg-X-48-X-all_bile-acid_synthesis-X-norm	48-X-all_bile-acid_synthesis-X-norm	0.0518894	Treg	0.821393
gdT-X-48-X-all_bile-acid_synthesis-X-norm	48-X-all_bile-acid_synthesis-X-norm	0.0487353	gdT	0.863315
mast-X-48-X-all_bile-acid_synthesis-X-norm	48-X-all_bile-acid_synthesis-X-norm	0.0573372	mast	1
pDC-X-48-X-all_bile-acid_synthesis-X-norm	48-X-all_bile-acid_synthesis-X-norm	0.0341515	pDC	0.793211
plasma-X-48-X-all_bile-acid_synthesis-X-norm	48-X-all_bile-acid_synthesis-X-norm	0.0641599	plasma	0.861634
B_GC-X-125-X-all_n-glycan_degradation-X-norm	125-X-all_n-glycan_degradation-X-norm	0.253394	B_GC	0.613432
B_memory-X-125-X-all_n-glycan_degradation-X-norm	125-X-all_n-glycan_degradation-X-norm	0.4706	B_memory	0.777348
B_naive-X-125-X-all_n-glycan_degradation-X-norm	125-X-all_n-glycan_degradation-X-norm	0.439118	B_naive	0.750905
CD4_T-X-125-X-all_n-glycan_degradation-X-norm	125-X-all_n-glycan_degradation-X-norm	0.540339	CD4_T	0.838869
CD8_T-X-125-X-all_n-glycan_degradation-X-norm	125-X-all_n-glycan_degradation-X-norm	0.529773	CD8_T	0.818054
DC-X-125-X-all_n-glycan_degradation-X-norm	125-X-all_n-glycan_degradation-X-norm	0.739182	DC	1
ILC3-X-125-X-all_n-glycan_degradation-X-norm	125-X-all_n-glycan_degradation-X-norm	0.502439	ILC3	0.757205
MDC-X-125-X-all_n-glycan_degradation-X-norm	125-X-all_n-glycan_degradation-X-norm	0.731784	MDC	0.973803
NK-X-125-X-all_n-glycan_degradation-X-norm	125-X-all_n-glycan_degradation-X-norm	0.49574	NK	0.781033
Treg-X-125-X-all_n-glycan_degradation-X-norm	125-X-all_n-glycan_degradation-X-norm	0.577766	Treg	0.764801
gdT-X-125-X-all_n-glycan_degradation-X-norm	125-X-all_n-glycan_degradation-X-norm	0.504627	gdT	0.758489
mast-X-125-X-all_n-glycan_degradation-X-norm	125-X-all_n-glycan_degradation-X-norm	0.547133	mast	0.970449
pDC-X-125-X-all_n-glycan_degradation-X-norm	125-X-all_n-glycan_degradation-X-norm	0.708645	pDC	0.733184
plasma-X-125-X-all_n-glycan_degradation-X-norm	125-X-all_n-glycan_degradation-X-norm	0.60163	plasma	0.867227
B_GC-X-15-X-all_autophagy-chaperone-mediated-X-norm	15-X-all_autophagy-chaperone-mediated-X-norm	0.963801	B_GC	0.516825
B_memory-X-15-X-all_autophagy-chaperone-mediated-X-norm	15-X-all_autophagy-chaperone-mediated-X-norm	0.982182	B_memory	0.944552
B_naive-X-15-X-all_autophagy-chaperone-mediated-X-norm	15-X-all_autophagy-chaperone-mediated-X-norm	0.997879	B_naive	1
CD4_T-X-15-X-all_autophagy-chaperone-mediated-X-norm	15-X-all_autophagy-chaperone-mediated-X-norm	0.944421	CD4_T	0.921678
CD8_T-X-15-X-all_autophagy-chaperone-mediated-X-norm	15-X-all_autophagy-chaperone-mediated-X-norm	0.990822	CD8_T	0.778485
DC-X-15-X-all_autophagy-chaperone-mediated-X-norm	15-X-all_autophagy-chaperone-mediated-X-norm	0.756491	DC	0.460809
ILC3-X-15-X-all_autophagy-chaperone-mediated-X-norm	15-X-all_autophagy-chaperone-mediated-X-norm	1	ILC3	0.820658
MDC-X-15-X-all_autophagy-chaperone-mediated-X-norm	15-X-all_autophagy-chaperone-mediated-X-norm	0.552753	MDC	0.282637
NK-X-15-X-all_autophagy-chaperone-mediated-X-norm	15-X-all_autophagy-chaperone-mediated-X-norm	0.984508	NK	0.574052
Treg-X-15-X-all_autophagy-chaperone-mediated-X-norm	15-X-all_autophagy-chaperone-mediated-X-norm	0.997125	Treg	0.817063
gdT-X-15-X-all_autophagy-chaperone-mediated-X-norm	15-X-all_autophagy-chaperone-mediated-X-norm	0.982727	gdT	0.524105
mast-X-15-X-all_autophagy-chaperone-mediated-X-norm	15-X-all_autophagy-chaperone-mediated-X-norm	0.639456	mast	0.262414
pDC-X-15-X-all_autophagy-chaperone-mediated-X-norm	15-X-all_autophagy-chaperone-mediated-X-norm	0.951974	pDC	0.477024
plasma-X-15-X-all_autophagy-chaperone-mediated-X-norm	15-X-all_autophagy-chaperone-mediated-X-norm	0.603208	plasma	0.247176
B_GC-X-24-X-all_autophagic-cell-death-X-norm	24-X-all_autophagic-cell-death-X-norm	0.294118	B_GC	0.393549
B_memory-X-24-X-all_autophagic-cell-death-X-norm	24-X-all_autophagic-cell-death-X-norm	0.561869	B_memory	0.569118
B_naive-X-24-X-all_autophagic-cell-death-X-norm	24-X-all_autophagic-cell-death-X-norm	0.671616	B_naive	0.624952
CD4_T-X-24-X-all_autophagic-cell-death-X-norm	24-X-all_autophagic-cell-death-X-norm	0.835431	CD4_T	1
CD8_T-X-24-X-all_autophagic-cell-death-X-norm	24-X-all_autophagic-cell-death-X-norm	0.85444	CD8_T	0.984521
DC-X-24-X-all_autophagic-cell-death-X-norm	24-X-all_autophagic-cell-death-X-norm	0.618017	DC	0.501787
ILC3-X-24-X-all_autophagic-cell-death-X-norm	24-X-all_autophagic-cell-death-X-norm	0.819512	ILC3	0.890343
MDC-X-24-X-all_autophagic-cell-death-X-norm	24-X-all_autophagic-cell-death-X-norm	0.573937	MDC	0.410701
NK-X-24-X-all_autophagic-cell-death-X-norm	24-X-all_autophagic-cell-death-X-norm	0.735864	NK	0.764402
Treg-X-24-X-all_autophagic-cell-death-X-norm	24-X-all_autophagic-cell-death-X-norm	0.845564	Treg	0.882525
gdT-X-24-X-all_autophagic-cell-death-X-norm	24-X-all_autophagic-cell-death-X-norm	0.724244	gdT	0.702769
mast-X-24-X-all_autophagic-cell-death-X-norm	24-X-all_autophagic-cell-death-X-norm	0.5345	mast	0.521607
pDC-X-24-X-all_autophagic-cell-death-X-norm	24-X-all_autophagic-cell-death-X-norm	0.445037	pDC	0.330907
plasma-X-24-X-all_autophagic-cell-death-X-norm	24-X-all_autophagic-cell-death-X-norm	0.364449	plasma	0.461712
B_GC-X-105-X-all_GABA-shunt-X-norm	105-X-all_GABA-shunt-X-norm	0.169683	B_GC	0.5904
B_memory-X-105-X-all_GABA-shunt-X-norm	105-X-all_GABA-shunt-X-norm	0.160364	B_memory	0.622196
B_naive-X-105-X-all_GABA-shunt-X-norm	105-X-all_GABA-shunt-X-norm	0.162495	B_naive	0.570648
CD4_T-X-105-X-all_GABA-shunt-X-norm	105-X-all_GABA-shunt-X-norm	0.239862	CD4_T	1
CD8_T-X-105-X-all_GABA-shunt-X-norm	105-X-all_GABA-shunt-X-norm	0.205857	CD8_T	0.919608
DC-X-105-X-all_GABA-shunt-X-norm	105-X-all_GABA-shunt-X-norm	0.156176	DC	0.402414
ILC3-X-105-X-all_GABA-shunt-X-norm	105-X-all_GABA-shunt-X-norm	0.204878	ILC3	0.821927
MDC-X-105-X-all_GABA-shunt-X-norm	105-X-all_GABA-shunt-X-norm	0.134438	MDC	0.351634
NK-X-105-X-all_GABA-shunt-X-norm	105-X-all_GABA-shunt-X-norm	0.19055	NK	0.864403
Treg-X-105-X-all_GABA-shunt-X-norm	105-X-all_GABA-shunt-X-norm	0.250411	Treg	0.792636
gdT-X-105-X-all_GABA-shunt-X-norm	105-X-all_GABA-shunt-X-norm	0.222702	gdT	0.792289
mast-X-105-X-all_GABA-shunt-X-norm	105-X-all_GABA-shunt-X-norm	0.127308	mast	0.529345
pDC-X-105-X-all_GABA-shunt-X-norm	105-X-all_GABA-shunt-X-norm	0.0704376	pDC	0.383217
plasma-X-105-X-all_GABA-shunt-X-norm	105-X-all_GABA-shunt-X-norm	0.122535	plasma	0.479444
B_GC-X-38-X-all_CYS_metabolism-X-norm	38-X-all_CYS_metabolism-X-norm	0.294118	B_GC	0.583521
B_memory-X-38-X-all_CYS_metabolism-X-norm	38-X-all_CYS_metabolism-X-norm	0.171253	B_memory	0.519672
B_naive-X-38-X-all_CYS_metabolism-X-norm	38-X-all_CYS_metabolism-X-norm	0.136614	B_naive	0.460338
CD4_T-X-38-X-all_CYS_metabolism-X-norm	38-X-all_CYS_metabolism-X-norm	0.214183	CD4_T	0.547427
CD8_T-X-38-X-all_CYS_metabolism-X-norm	38-X-all_CYS_metabolism-X-norm	0.23787	CD8_T	0.524975
DC-X-38-X-all_CYS_metabolism-X-norm	38-X-all_CYS_metabolism-X-norm	0.483478	DC	0.580627
ILC3-X-38-X-all_CYS_metabolism-X-norm	38-X-all_CYS_metabolism-X-norm	0.356098	ILC3	0.571008
MDC-X-38-X-all_CYS_metabolism-X-norm	38-X-all_CYS_metabolism-X-norm	0.389631	MDC	0.422927
NK-X-38-X-all_CYS_metabolism-X-norm	38-X-all_CYS_metabolism-X-norm	0.339659	NK	0.536445
Treg-X-38-X-all_CYS_metabolism-X-norm	38-X-all_CYS_metabolism-X-norm	0.303395	Treg	0.54787
gdT-X-38-X-all_CYS_metabolism-X-norm	38-X-all_CYS_metabolism-X-norm	0.638495	gdT	1
mast-X-38-X-all_CYS_metabolism-X-norm	38-X-all_CYS_metabolism-X-norm	0.200194	mast	0.458464
pDC-X-38-X-all_CYS_metabolism-X-norm	38-X-all_CYS_metabolism-X-norm	0.210245	pDC	0.576557
plasma-X-38-X-all_CYS_metabolism-X-norm	38-X-all_CYS_metabolism-X-norm	0.449119	plasma	0.809767
B_GC-X-123-X-all_nucleophagy-late-X-norm	123-X-all_nucleophagy-late-X-norm	0.0361991	B_GC	0.402391
B_memory-X-123-X-all_nucleophagy-late-X-norm	123-X-all_nucleophagy-late-X-norm	0.0530588	B_memory	0.541305
B_naive-X-123-X-all_nucleophagy-late-X-norm	123-X-all_nucleophagy-late-X-norm	0.0530335	B_naive	0.472987
CD4_T-X-123-X-all_nucleophagy-late-X-norm	123-X-all_nucleophagy-late-X-norm	0.0640614	CD4_T	0.592878
CD8_T-X-123-X-all_nucleophagy-late-X-norm	123-X-all_nucleophagy-late-X-norm	0.0656226	CD8_T	0.55366
DC-X-123-X-all_nucleophagy-late-X-norm	123-X-all_nucleophagy-late-X-norm	0.0499607	DC	0.450189
ILC3-X-123-X-all_nucleophagy-late-X-norm	123-X-all_nucleophagy-late-X-norm	0.0243902	ILC3	1
MDC-X-123-X-all_nucleophagy-late-X-norm	123-X-all_nucleophagy-late-X-norm	0.0715463	MDC	0.443472
NK-X-123-X-all_nucleophagy-late-X-norm	123-X-all_nucleophagy-late-X-norm	0.0619675	NK	0.495645
Treg-X-123-X-all_nucleophagy-late-X-norm	123-X-all_nucleophagy-late-X-norm	0.0573658	Treg	0.492566
gdT-X-123-X-all_nucleophagy-late-X-norm	123-X-all_nucleophagy-late-X-norm	0.0666255	gdT	0.5786
mast-X-123-X-all_nucleophagy-late-X-norm	123-X-all_nucleophagy-late-X-norm	0.0515063	mast	0.500768
pDC-X-123-X-all_nucleophagy-late-X-norm	123-X-all_nucleophagy-late-X-norm	0.0320171	pDC	0.407888
plasma-X-123-X-all_nucleophagy-late-X-norm	123-X-all_nucleophagy-late-X-norm	0.0394425	plasma	0.4983
B_GC-X-41-X-all_ROS-detoxification-X-norm	41-X-all_ROS-detoxification-X-norm	0.676471	B_GC	1
B_memory-X-41-X-all_ROS-detoxification-X-norm	41-X-all_ROS-detoxification-X-norm	0.549198	B_memory	0.647967
B_naive-X-41-X-all_ROS-detoxification-X-norm	41-X-all_ROS-detoxification-X-norm	0.551973	B_naive	0.605325
CD4_T-X-41-X-all_ROS-detoxification-X-norm	41-X-all_ROS-detoxification-X-norm	0.609512	CD4_T	0.656789
CD8_T-X-41-X-all_ROS-detoxification-X-norm	41-X-all_ROS-detoxification-X-norm	0.6374	CD8_T	0.639478
DC-X-41-X-all_ROS-detoxification-X-norm	41-X-all_ROS-detoxification-X-norm	0.709284	DC	0.618592
ILC3-X-41-X-all_ROS-detoxification-X-norm	41-X-all_ROS-detoxification-X-norm	0.55122	ILC3	0.692032
MDC-X-41-X-all_ROS-detoxification-X-norm	41-X-all_ROS-detoxification-X-norm	0.596439	MDC	0.523775
NK-X-41-X-all_ROS-detoxification-X-norm	41-X-all_ROS-detoxification-X-norm	0.600697	NK	0.614835
Treg-X-41-X-all_ROS-detoxification-X-norm	41-X-all_ROS-detoxification-X-norm	0.647727	Treg	0.640804
gdT-X-41-X-all_ROS-detoxification-X-norm	41-X-all_ROS-detoxification-X-norm	0.632943	gdT	0.599407
mast-X-41-X-all_ROS-detoxification-X-norm	41-X-all_ROS-detoxification-X-norm	0.503401	mast	0.749207
pDC-X-41-X-all_ROS-detoxification-X-norm	41-X-all_ROS-detoxification-X-norm	0.477054	pDC	0.459922
plasma-X-41-X-all_ROS-detoxification-X-norm	41-X-all_ROS-detoxification-X-norm	0.644491	plasma	0.73466
B_GC-X-109-X-all_pyrimidine_synthesis-X-norm	109-X-all_pyrimidine_synthesis-X-norm	0.337104	B_GC	1
B_memory-X-109-X-all_pyrimidine_synthesis-X-norm	109-X-all_pyrimidine_synthesis-X-norm	0.22055	B_memory	0.651113
B_naive-X-109-X-all_pyrimidine_synthesis-X-norm	109-X-all_pyrimidine_synthesis-X-norm	0.230802	B_naive	0.699972
CD4_T-X-109-X-all_pyrimidine_synthesis-X-norm	109-X-all_pyrimidine_synthesis-X-norm	0.23382	CD4_T	0.623008
CD8_T-X-109-X-all_pyrimidine_synthesis-X-norm	109-X-all_pyrimidine_synthesis-X-norm	0.228536	CD8_T	0.607859
DC-X-109-X-all_pyrimidine_synthesis-X-norm	109-X-all_pyrimidine_synthesis-X-norm	0.285208	DC	0.517079
ILC3-X-109-X-all_pyrimidine_synthesis-X-norm	109-X-all_pyrimidine_synthesis-X-norm	0.2	ILC3	0.573027
MDC-X-109-X-all_pyrimidine_synthesis-X-norm	109-X-all_pyrimidine_synthesis-X-norm	0.28907	MDC	0.50686
NK-X-109-X-all_pyrimidine_synthesis-X-norm	109-X-all_pyrimidine_synthesis-X-norm	0.204493	NK	0.617056
Treg-X-109-X-all_pyrimidine_synthesis-X-norm	109-X-all_pyrimidine_synthesis-X-norm	0.21454	Treg	0.602648
gdT-X-109-X-all_pyrimidine_synthesis-X-norm	109-X-all_pyrimidine_synthesis-X-norm	0.191857	gdT	0.586398
mast-X-109-X-all_pyrimidine_synthesis-X-norm	109-X-all_pyrimidine_synthesis-X-norm	0.231293	mast	0.642953
pDC-X-109-X-all_pyrimidine_synthesis-X-norm	109-X-all_pyrimidine_synthesis-X-norm	0.260406	pDC	0.498768
plasma-X-109-X-all_pyrimidine_synthesis-X-norm	109-X-all_pyrimidine_synthesis-X-norm	0.204838	plasma	0.570507
B_GC-X-74-X-all_HIS_metabolism-X-norm	74-X-all_HIS_metabolism-X-norm	0.0995475	B_GC	1
B_memory-X-74-X-all_HIS_metabolism-X-norm	74-X-all_HIS_metabolism-X-norm	0.139576	B_memory	0.910243
B_naive-X-74-X-all_HIS_metabolism-X-norm	74-X-all_HIS_metabolism-X-norm	0.0683072	B_naive	0.799672
CD4_T-X-74-X-all_HIS_metabolism-X-norm	74-X-all_HIS_metabolism-X-norm	0.10957	CD4_T	0.908246
CD8_T-X-74-X-all_HIS_metabolism-X-norm	74-X-all_HIS_metabolism-X-norm	0.0833516	CD8_T	0.761063
DC-X-74-X-all_HIS_metabolism-X-norm	74-X-all_HIS_metabolism-X-norm	0.107396	DC	0.566613
ILC3-X-74-X-all_HIS_metabolism-X-norm	74-X-all_HIS_metabolism-X-norm	0.136585	ILC3	0.97783
MDC-X-74-X-all_HIS_metabolism-X-norm	74-X-all_HIS_metabolism-X-norm	0.0924827	MDC	0.454803
NK-X-74-X-all_HIS_metabolism-X-norm	74-X-all_HIS_metabolism-X-norm	0.0762974	NK	0.788845
Treg-X-74-X-all_HIS_metabolism-X-norm	74-X-all_HIS_metabolism-X-norm	0.0950164	Treg	0.684675
gdT-X-74-X-all_HIS_metabolism-X-norm	74-X-all_HIS_metabolism-X-norm	0.0777298	gdT	0.598379
mast-X-74-X-all_HIS_metabolism-X-norm	74-X-all_HIS_metabolism-X-norm	0.114674	mast	0.828007
pDC-X-74-X-all_HIS_metabolism-X-norm	74-X-all_HIS_metabolism-X-norm	0.0747065	pDC	0.566208
plasma-X-74-X-all_HIS_metabolism-X-norm	74-X-all_HIS_metabolism-X-norm	0.187747	plasma	0.732393
B_GC-X-146-X-all_taurine-hypotaurine_metabolism-X-norm	146-X-all_taurine-hypotaurine_metabolism-X-norm	0.0769231	B_GC	0.842928
B_memory-X-146-X-all_taurine-hypotaurine_metabolism-X-norm	146-X-all_taurine-hypotaurine_metabolism-X-norm	0.092259	B_memory	0.891896
B_naive-X-146-X-all_taurine-hypotaurine_metabolism-X-norm	146-X-all_taurine-hypotaurine_metabolism-X-norm	0.064913	B_naive	0.677634
CD4_T-X-146-X-all_taurine-hypotaurine_metabolism-X-norm	146-X-all_taurine-hypotaurine_metabolism-X-norm	0.134397	CD4_T	0.696425
CD8_T-X-146-X-all_taurine-hypotaurine_metabolism-X-norm	146-X-all_taurine-hypotaurine_metabolism-X-norm	0.0945654	CD8_T	0.878111
DC-X-146-X-all_taurine-hypotaurine_metabolism-X-norm	146-X-all_taurine-hypotaurine_metabolism-X-norm	0.125098	DC	0.419213
ILC3-X-146-X-all_taurine-hypotaurine_metabolism-X-norm	146-X-all_taurine-hypotaurine_metabolism-X-norm	0.126829	ILC3	0.908536
MDC-X-146-X-all_taurine-hypotaurine_metabolism-X-norm	146-X-all_taurine-hypotaurine_metabolism-X-norm	0.173261	MDC	0.37302
NK-X-146-X-all_taurine-hypotaurine_metabolism-X-norm	146-X-all_taurine-hypotaurine_metabolism-X-norm	0.0906274	NK	1
Treg-X-146-X-all_taurine-hypotaurine_metabolism-X-norm	146-X-all_taurine-hypotaurine_metabolism-X-norm	0.16621	Treg	0.649672
gdT-X-146-X-all_taurine-hypotaurine_metabolism-X-norm	146-X-all_taurine-hypotaurine_metabolism-X-norm	0.0740284	gdT	0.560991
mast-X-146-X-all_taurine-hypotaurine_metabolism-X-norm	146-X-all_taurine-hypotaurine_metabolism-X-norm	0.144801	mast	0.801718
pDC-X-146-X-all_taurine-hypotaurine_metabolism-X-norm	146-X-all_taurine-hypotaurine_metabolism-X-norm	0.189968	pDC	0.473334
plasma-X-146-X-all_taurine-hypotaurine_metabolism-X-norm	146-X-all_taurine-hypotaurine_metabolism-X-norm	0.186958	plasma	0.697826
B_GC-X-140-X-all_pentose-phosphate-pathway-X-norm	140-X-all_pentose-phosphate-pathway-X-norm	0.762443	B_GC	0.652852
B_memory-X-140-X-all_pentose-phosphate-pathway-X-norm	140-X-all_pentose-phosphate-pathway-X-norm	0.672144	B_memory	0.574012
B_naive-X-140-X-all_pentose-phosphate-pathway-X-norm	140-X-all_pentose-phosphate-pathway-X-norm	0.601612	B_naive	0.418037
CD4_T-X-140-X-all_pentose-phosphate-pathway-X-norm	140-X-all_pentose-phosphate-pathway-X-norm	0.713467	CD4_T	0.659398
CD8_T-X-140-X-all_pentose-phosphate-pathway-X-norm	140-X-all_pentose-phosphate-pathway-X-norm	0.74011	CD8_T	0.635735
DC-X-140-X-all_pentose-phosphate-pathway-X-norm	140-X-all_pentose-phosphate-pathway-X-norm	0.845004	DC	1
ILC3-X-140-X-all_pentose-phosphate-pathway-X-norm	140-X-all_pentose-phosphate-pathway-X-norm	0.585366	ILC3	0.424227
MDC-X-140-X-all_pentose-phosphate-pathway-X-norm	140-X-all_pentose-phosphate-pathway-X-norm	0.781982	MDC	0.611264
NK-X-140-X-all_pentose-phosphate-pathway-X-norm	140-X-all_pentose-phosphate-pathway-X-norm	0.585593	NK	0.579838
Treg-X-140-X-all_pentose-phosphate-pathway-X-norm	140-X-all_pentose-phosphate-pathway-X-norm	0.764923	Treg	0.65861
gdT-X-140-X-all_pentose-phosphate-pathway-X-norm	140-X-all_pentose-phosphate-pathway-X-norm	0.703886	gdT	0.604827
mast-X-140-X-all_pentose-phosphate-pathway-X-norm	140-X-all_pentose-phosphate-pathway-X-norm	0.570457	mast	0.469723
pDC-X-140-X-all_pentose-phosphate-pathway-X-norm	140-X-all_pentose-phosphate-pathway-X-norm	0.632871	pDC	0.401128
plasma-X-140-X-all_pentose-phosphate-pathway-X-norm	140-X-all_pentose-phosphate-pathway-X-norm	0.459637	plasma	0.326419
B_GC-X-3-X-all_glyoxylate-dicarboxylate_metabolism-X-norm	3-X-all_glyoxylate-dicarboxylate_metabolism-X-norm	0.708145	B_GC	1
B_memory-X-3-X-all_glyoxylate-dicarboxylate_metabolism-X-norm	3-X-all_glyoxylate-dicarboxylate_metabolism-X-norm	0.479707	B_memory	0.440031
B_naive-X-3-X-all_glyoxylate-dicarboxylate_metabolism-X-norm	3-X-all_glyoxylate-dicarboxylate_metabolism-X-norm	0.435299	B_naive	0.418101
CD4_T-X-3-X-all_glyoxylate-dicarboxylate_metabolism-X-norm	3-X-all_glyoxylate-dicarboxylate_metabolism-X-norm	0.473953	CD4_T	0.517133
CD8_T-X-3-X-all_glyoxylate-dicarboxylate_metabolism-X-norm	3-X-all_glyoxylate-dicarboxylate_metabolism-X-norm	0.489679	CD8_T	0.450353
DC-X-3-X-all_glyoxylate-dicarboxylate_metabolism-X-norm	3-X-all_glyoxylate-dicarboxylate_metabolism-X-norm	0.763179	DC	0.886556
ILC3-X-3-X-all_glyoxylate-dicarboxylate_metabolism-X-norm	3-X-all_glyoxylate-dicarboxylate_metabolism-X-norm	0.37561	ILC3	0.452429
MDC-X-3-X-all_glyoxylate-dicarboxylate_metabolism-X-norm	3-X-all_glyoxylate-dicarboxylate_metabolism-X-norm	0.697659	MDC	0.664674
NK-X-3-X-all_glyoxylate-dicarboxylate_metabolism-X-norm	3-X-all_glyoxylate-dicarboxylate_metabolism-X-norm	0.41983	NK	0.427235
Treg-X-3-X-all_glyoxylate-dicarboxylate_metabolism-X-norm	3-X-all_glyoxylate-dicarboxylate_metabolism-X-norm	0.481791	Treg	0.541997
gdT-X-3-X-all_glyoxylate-dicarboxylate_metabolism-X-norm	3-X-all_glyoxylate-dicarboxylate_metabolism-X-norm	0.503393	gdT	0.480211
mast-X-3-X-all_glyoxylate-dicarboxylate_metabolism-X-norm	3-X-all_glyoxylate-dicarboxylate_metabolism-X-norm	0.474247	mast	0.379145
pDC-X-3-X-all_glyoxylate-dicarboxylate_metabolism-X-norm	3-X-all_glyoxylate-dicarboxylate_metabolism-X-norm	0.615795	pDC	0.403242
plasma-X-3-X-all_glyoxylate-dicarboxylate_metabolism-X-norm	3-X-all_glyoxylate-dicarboxylate_metabolism-X-norm	0.562977	plasma	0.426583
B_GC-X-94-X-all_glycolysis-X-norm	94-X-all_glycolysis-X-norm	0.828054	B_GC	1
B_memory-X-94-X-all_glycolysis-X-norm	94-X-all_glycolysis-X-norm	0.536527	B_memory	0.538437
B_naive-X-94-X-all_glycolysis-X-norm	94-X-all_glycolysis-X-norm	0.360628	B_naive	0.466793
CD4_T-X-94-X-all_glycolysis-X-norm	94-X-all_glycolysis-X-norm	0.62667	CD4_T	0.642048
CD8_T-X-94-X-all_glycolysis-X-norm	94-X-all_glycolysis-X-norm	0.54888	CD8_T	0.555341
DC-X-94-X-all_glycolysis-X-norm	94-X-all_glycolysis-X-norm	0.686074	DC	0.632513
ILC3-X-94-X-all_glycolysis-X-norm	94-X-all_glycolysis-X-norm	0.380488	ILC3	0.447797
MDC-X-94-X-all_glycolysis-X-norm	94-X-all_glycolysis-X-norm	0.790389	MDC	0.791458
NK-X-94-X-all_glycolysis-X-norm	94-X-all_glycolysis-X-norm	0.38536	NK	0.505012
Treg-X-94-X-all_glycolysis-X-norm	94-X-all_glycolysis-X-norm	0.715498	Treg	0.677335
gdT-X-94-X-all_glycolysis-X-norm	94-X-all_glycolysis-X-norm	0.576804	gdT	0.555305
mast-X-94-X-all_glycolysis-X-norm	94-X-all_glycolysis-X-norm	0.504373	mast	0.59757
pDC-X-94-X-all_glycolysis-X-norm	94-X-all_glycolysis-X-norm	0.379936	pDC	0.385975
plasma-X-94-X-all_glycolysis-X-norm	94-X-all_glycolysis-X-norm	0.408888	plasma	0.49003
B_GC-X-47-X-all_transmembrane-transport-lysosome-X-norm	47-X-all_transmembrane-transport-lysosome-X-norm	0.19457	B_GC	0.703875
B_memory-X-47-X-all_transmembrane-transport-lysosome-X-norm	47-X-all_transmembrane-transport-lysosome-X-norm	0.281924	B_memory	0.636494
B_naive-X-47-X-all_transmembrane-transport-lysosome-X-norm	47-X-all_transmembrane-transport-lysosome-X-norm	0.219771	B_naive	0.601666
CD4_T-X-47-X-all_transmembrane-transport-lysosome-X-norm	47-X-all_transmembrane-transport-lysosome-X-norm	0.332158	CD4_T	0.629956
CD8_T-X-47-X-all_transmembrane-transport-lysosome-X-norm	47-X-all_transmembrane-transport-lysosome-X-norm	0.3387	CD8_T	0.636489
DC-X-47-X-all_transmembrane-transport-lysosome-X-norm	47-X-all_transmembrane-transport-lysosome-X-norm	0.397718	DC	0.675822
ILC3-X-47-X-all_transmembrane-transport-lysosome-X-norm	47-X-all_transmembrane-transport-lysosome-X-norm	0.297561	ILC3	0.728896
MDC-X-47-X-all_transmembrane-transport-lysosome-X-norm	47-X-all_transmembrane-transport-lysosome-X-norm	0.528684	MDC	1
NK-X-47-X-all_transmembrane-transport-lysosome-X-norm	47-X-all_transmembrane-transport-lysosome-X-norm	0.317583	NK	0.636452
Treg-X-47-X-all_transmembrane-transport-lysosome-X-norm	47-X-all_transmembrane-transport-lysosome-X-norm	0.331462	Treg	0.629127
gdT-X-47-X-all_transmembrane-transport-lysosome-X-norm	47-X-all_transmembrane-transport-lysosome-X-norm	0.342998	gdT	0.644328
mast-X-47-X-all_transmembrane-transport-lysosome-X-norm	47-X-all_transmembrane-transport-lysosome-X-norm	0.343052	mast	0.728459
pDC-X-47-X-all_transmembrane-transport-lysosome-X-norm	47-X-all_transmembrane-transport-lysosome-X-norm	0.178228	pDC	0.56719
plasma-X-47-X-all_transmembrane-transport-lysosome-X-norm	47-X-all_transmembrane-transport-lysosome-X-norm	0.361557	plasma	0.683749
B_GC-X-71-X-all_coagulation-factor_production-X-norm	71-X-all_coagulation-factor_production-X-norm	0.199095	B_GC	0.564424
B_memory-X-71-X-all_coagulation-factor_production-X-norm	71-X-all_coagulation-factor_production-X-norm	0.166898	B_memory	0.612943
B_naive-X-71-X-all_coagulation-factor_production-X-norm	71-X-all_coagulation-factor_production-X-norm	0.103946	B_naive	0.475894
CD4_T-X-71-X-all_coagulation-factor_production-X-norm	71-X-all_coagulation-factor_production-X-norm	0.266316	CD4_T	0.72038
CD8_T-X-71-X-all_coagulation-factor_production-X-norm	71-X-all_coagulation-factor_production-X-norm	0.254096	CD8_T	0.694367
DC-X-71-X-all_coagulation-factor_production-X-norm	71-X-all_coagulation-factor_production-X-norm	0.369394	DC	0.726113
ILC3-X-71-X-all_coagulation-factor_production-X-norm	71-X-all_coagulation-factor_production-X-norm	0.258537	ILC3	0.601565
MDC-X-71-X-all_coagulation-factor_production-X-norm	71-X-all_coagulation-factor_production-X-norm	0.433399	MDC	1
NK-X-71-X-all_coagulation-factor_production-X-norm	71-X-all_coagulation-factor_production-X-norm	0.183191	NK	0.734295
Treg-X-71-X-all_coagulation-factor_production-X-norm	71-X-all_coagulation-factor_production-X-norm	0.247946	Treg	0.672163
gdT-X-71-X-all_coagulation-factor_production-X-norm	71-X-all_coagulation-factor_production-X-norm	0.174584	gdT	0.559849
mast-X-71-X-all_coagulation-factor_production-X-norm	71-X-all_coagulation-factor_production-X-norm	0.172012	mast	0.649077
pDC-X-71-X-all_coagulation-factor_production-X-norm	71-X-all_coagulation-factor_production-X-norm	0.15048	pDC	0.390877
plasma-X-71-X-all_coagulation-factor_production-X-norm	71-X-all_coagulation-factor_production-X-norm	0.177754	plasma	0.56443
B_GC-X-32-X-all_creatinine_metabolism-X-norm	32-X-all_creatinine_metabolism-X-norm	0.0972851	B_GC	0.582204
B_memory-X-32-X-all_creatinine_metabolism-X-norm	32-X-all_creatinine_metabolism-X-norm	0.113443	B_memory	0.648197
B_naive-X-32-X-all_creatinine_metabolism-X-norm	32-X-all_creatinine_metabolism-X-norm	0.0907934	B_naive	0.548637
CD4_T-X-32-X-all_creatinine_metabolism-X-norm	32-X-all_creatinine_metabolism-X-norm	0.136605	CD4_T	0.565859
CD8_T-X-32-X-all_creatinine_metabolism-X-norm	32-X-all_creatinine_metabolism-X-norm	0.124699	CD8_T	0.592345
DC-X-32-X-all_creatinine_metabolism-X-norm	32-X-all_creatinine_metabolism-X-norm	0.208891	DC	0.827491
ILC3-X-32-X-all_creatinine_metabolism-X-norm	32-X-all_creatinine_metabolism-X-norm	0.102439	ILC3	0.716797
MDC-X-32-X-all_creatinine_metabolism-X-norm	32-X-all_creatinine_metabolism-X-norm	0.148368	MDC	0.694266
NK-X-32-X-all_creatinine_metabolism-X-norm	32-X-all_creatinine_metabolism-X-norm	0.1189	NK	0.620543
Treg-X-32-X-all_creatinine_metabolism-X-norm	32-X-all_creatinine_metabolism-X-norm	0.102273	Treg	0.498081
gdT-X-32-X-all_creatinine_metabolism-X-norm	32-X-all_creatinine_metabolism-X-norm	0.132017	gdT	0.496636
mast-X-32-X-all_creatinine_metabolism-X-norm	32-X-all_creatinine_metabolism-X-norm	0.136054	mast	1
pDC-X-32-X-all_creatinine_metabolism-X-norm	32-X-all_creatinine_metabolism-X-norm	0.164354	pDC	0.530897
plasma-X-32-X-all_creatinine_metabolism-X-norm	32-X-all_creatinine_metabolism-X-norm	0.274783	plasma	0.873834
B_GC-X-22-X-all_posttranslation-modification-X-norm	22-X-all_posttranslation-modification-X-norm	0.205882	B_GC	0.608869
B_memory-X-22-X-all_posttranslation-modification-X-norm	22-X-all_posttranslation-modification-X-norm	0.232231	B_memory	0.577998
B_naive-X-22-X-all_posttranslation-modification-X-norm	22-X-all_posttranslation-modification-X-norm	0.259228	B_naive	0.537662
CD4_T-X-22-X-all_posttranslation-modification-X-norm	22-X-all_posttranslation-modification-X-norm	0.361013	CD4_T	0.607373
CD8_T-X-22-X-all_posttranslation-modification-X-norm	22-X-all_posttranslation-modification-X-norm	0.377666	CD8_T	0.599469
DC-X-22-X-all_posttranslation-modification-X-norm	22-X-all_posttranslation-modification-X-norm	0.57081	DC	0.625007
ILC3-X-22-X-all_posttranslation-modification-X-norm	22-X-all_posttranslation-modification-X-norm	0.385366	ILC3	0.579334
MDC-X-22-X-all_posttranslation-modification-X-norm	22-X-all_posttranslation-modification-X-norm	0.677877	MDC	0.696159
NK-X-22-X-all_posttranslation-modification-X-norm	22-X-all_posttranslation-modification-X-norm	0.42409	NK	0.631373
Treg-X-22-X-all_posttranslation-modification-X-norm	22-X-all_posttranslation-modification-X-norm	0.321605	Treg	0.562262
gdT-X-22-X-all_posttranslation-modification-X-norm	22-X-all_posttranslation-modification-X-norm	0.46021	gdT	0.595238
mast-X-22-X-all_posttranslation-modification-X-norm	22-X-all_posttranslation-modification-X-norm	0.332362	mast	0.649795
pDC-X-22-X-all_posttranslation-modification-X-norm	22-X-all_posttranslation-modification-X-norm	0.649947	pDC	0.622161
plasma-X-22-X-all_posttranslation-modification-X-norm	22-X-all_posttranslation-modification-X-norm	0.837497	plasma	1
B_GC-X-31-X-all_oxidative-phosphorylation-X-norm	31-X-all_oxidative-phosphorylation-X-norm	0.81448	B_GC	0.808109
B_memory-X-31-X-all_oxidative-phosphorylation-X-norm	31-X-all_oxidative-phosphorylation-X-norm	0.847357	B_memory	0.614223
B_naive-X-31-X-all_oxidative-phosphorylation-X-norm	31-X-all_oxidative-phosphorylation-X-norm	0.81714	B_naive	0.534731
CD4_T-X-31-X-all_oxidative-phosphorylation-X-norm	31-X-all_oxidative-phosphorylation-X-norm	0.869321	CD4_T	0.714211
CD8_T-X-31-X-all_oxidative-phosphorylation-X-norm	31-X-all_oxidative-phosphorylation-X-norm	0.906186	CD8_T	0.687928
DC-X-31-X-all_oxidative-phosphorylation-X-norm	31-X-all_oxidative-phosphorylation-X-norm	0.878836	DC	0.956784
ILC3-X-31-X-all_oxidative-phosphorylation-X-norm	31-X-all_oxidative-phosphorylation-X-norm	0.785366	ILC3	0.60362
MDC-X-31-X-all_oxidative-phosphorylation-X-norm	31-X-all_oxidative-phosphorylation-X-norm	0.90966	MDC	0.857833
NK-X-31-X-all_oxidative-phosphorylation-X-norm	31-X-all_oxidative-phosphorylation-X-norm	0.835012	NK	0.595292
Treg-X-31-X-all_oxidative-phosphorylation-X-norm	31-X-all_oxidative-phosphorylation-X-norm	0.884721	Treg	0.669258
gdT-X-31-X-all_oxidative-phosphorylation-X-norm	31-X-all_oxidative-phosphorylation-X-norm	0.863048	gdT	0.593502
mast-X-31-X-all_oxidative-phosphorylation-X-norm	31-X-all_oxidative-phosphorylation-X-norm	0.821186	mast	0.61209
pDC-X-31-X-all_oxidative-phosphorylation-X-norm	31-X-all_oxidative-phosphorylation-X-norm	0.929562	pDC	0.729716
plasma-X-31-X-all_oxidative-phosphorylation-X-norm	31-X-all_oxidative-phosphorylation-X-norm	0.888246	plasma	1

## Sheet: c
gene	dataset
BBOX1	Bassez
AASS	Bassez
SPCS2	Bassez
ALDH7A1	Bassez
TMLHE	Bassez
SLC7A1	Bassez
SPCS3	Bassez
SLC6A8	Bassez
SLC25A15	Bassez
PLPBP	Bassez
AADAT	Bassez
SPCS1	Bassez
PIPOX	Bassez
PYCR3	Bassez
SLC6A7	Bassez
PYCR2	Bassez
SLC7A2	Bassez
SLC3A1	Bassez
XBP1	Bassez
SEC11C	Bassez
SDF2L1	Bassez
HSP90B1	Bassez
HSPA5	Bassez
TPT1	Bassez
MYDGF	Bassez
PDIA6	Bassez
TMEM59	Bassez
SELENOS	Bassez
OSTC	Bassez
SSR3	Bassez
SEC61B	Bassez
SSR4	Bassez
SEC61G	Bassez
CANX	Bassez
PLPP5	Bassez
FKBBP11	Bassez
DNAJ89	Bassez
HERPUD1	Bassez
TMED2	Bassez
NUCB2	Bassez
TRAM1	Bassez
SSR1	Bassez
ERLEC1	Bassez
SEC61A1	Bassez
FKBP2	Bassez
SERP1	Bassez
IGKC	Bassez
ITM2C	Bassez
ALDH2	Bassez
MTDH	Bassez
BBOX1	Zhang
ALDH7A1	Zhang
AASS	Zhang
TMLHE	Zhang
SPCS3	Zhang
AADAT	Zhang
PIPOX	Zhang
SLC7A1	Zhang
SPCS1	Zhang
SLC7A2	Zhang
SLC7A3	Zhang
SLC3A1	Zhang
PRDX4	Zhang
TENT5C	Zhang
DERL3	Zhang
DUSP5	Zhang
MZB1	Zhang
JCHAIN	Zhang
IGKC	Zhang
FTL	Zhang
XBP1	Zhang
IGLL5	Zhang
SSR4	Zhang
IFI6	Zhang
SD2L1	Zhang
SEC11C	Zhang
HERPUD1	Zhang
FKBP2	Zhang
CD79A	Zhang
TMEM59	Zhang
ITM2C	Zhang
SSR3	Zhang
ISG20	Zhang
MIF	Zhang
CYBA	Zhang
SEC61B	Zhang
CD74	Zhang
FTH1	Zhang
HLA-C	Zhang
TMED2	Zhang
SVIP	Zhang
NME2	Zhang
PDIA6	Zhang
SERP1	Zhang
MYDGF	Zhang
GSTP1	Zhang
GAPDH	Zhang
ERLEC1	Zhang
DAD1	Zhang
TPT1	Zhang
AADAT	input
AASS	input
ALDH2	input
ALDH7A1	input
BBOX1	input
GCDH	input
PIPOX	input
SLC25A21	input
SLC38A4	input
SLC3A1	input
SLC6A14	input
SLC7A1	input
SLC7A2	input
SLC7A3	input
SPCS1	input
SPCS2	input
SPCS3	input
TMLHE	input

## Sheet: d_Bassez
	0	1	103-X-all_LYS_metabolism-X-norm
JUQ024_AAACCTGCAAGAAGAG-1	-21.8735	4.40252	1.37384e-07
JUQ024_AAAGATGCAAGCCGTC-1	6.73232	32.2457	0.00106037
JUQ024_AAAGATGTCAACGCTA-1	-19.8588	5.59596	0.0119822
JUQ024_AAAGCAAGTGCAGTAG-1	2.25222	54.2441	0.0278178
JUQ024_AAAGTAGCAACACCCG-1	-4.2701	38.8572	2.02662e-09
JUQ024_AAATGCCAGAGCCTAG-1	-9.94662	-1.61988	0.0145704
JUQ024_AACACGTAGTGTACCT-1	-35.2173	-18.2511	0.0290161
JUQ024_AACACGTAGTGTTAGA-1	9.06367	47.7813	0.0114915
JUQ024_AACACGTCATGACGGA-1	-33.5812	17.2182	3.58005e-05
JUQ024_AACCATGAGATATGCA-1	-15.6946	-1.44726	0.0344253
JUQ024_AACCATGCAGTCGTGC-1	-20.7292	19.9501	8.11116e-08
JUQ024_AACCATGGTGCACTTA-1	-18.1815	1.21129	0.0108253
JUQ024_AACCGCGAGCGTTTAC-1	1.13458	26.8993	1.47389e-09
JUQ024_AACCGCGGTGAGCGAT-1	16.0849	46.4355	0.0144842
JUQ024_AACGTTGAGCTGGAAC-1	14.7834	10.8047	0.000116886
JUQ024_AACGTTGAGGTGACCA-1	-22.4009	3.17372	0.0266017
JUQ024_AACGTTGGTAAATACG-1	15.6724	32.4182	2.02296e-09
JUQ024_AACGTTGGTCGTTGTA-1	-22.179	5.76899	9.35063e-10
JUQ024_AACGTTGGTGACGCCT-1	-20.7812	45.8353	1.83811e-09
JUQ024_AACTCAGTCCTAAGTG-1	-22.6779	4.23401	0.000661663
JUQ024_AACTCCCTCATTGCCC-1	-22.2928	3.89957	1.87968e-09
JUQ024_AACTCTTAGCCTATGT-1	11.5516	22.3805	0.0169271
JUQ024_AACTCTTAGGCATGGT-1	7.25842	27.9039	0.030614
JUQ024_AACTCTTCACACTGCG-1	10.314	30.5872	1.47391e-08
JUQ024_AACTCTTCATTACGAC-1	2.73424	49.6415	2.20687e-08
JUQ024_AACTCTTGTCTCTTAT-1	7.77832	18.9123	0.00828984
JUQ024_AACTGGTAGTGGGATC-1	-36.5105	-8.39386	0.00136514
JUQ024_AACTTTCGTGTGAAAT-1	-20.657	0.222974	5.44007e-09
JUQ024_AACTTTCTCCCAAGTA-1	7.02711	31.822	0.0164661
JUQ024_AAGCCGCCATACGCTA-1	0.678098	38.9185	1.15191e-08
JUQ024_AAGCCGCCATGGGACA-1	-17.146	-3.63415	0.0160932
JUQ024_AAGCCGCGTCCATCCT-1	0.999345	41.7984	0.0275086
JUQ024_AAGGAGCTCATTCACT-1	-11.344	5.73304	0.010446
JUQ024_AAGGCAGAGCTGATAA-1	-16.4633	-2.2508	4.16734e-09
JUQ024_AAGGTTCCATATGAGA-1	-6.04367	3.46318	5.24397e-09
JUQ024_AAGGTTCCATCCTAGA-1	12.7207	21.8329	3.21059e-08
JUQ024_AAGGTTCGTAGTAGTA-1	18.6552	31.067	6.24124e-09
JUQ024_AAGGTTCGTCAAAGAT-1	-5.25742	38.344	1.36181e-09
JUQ024_AAGGTTCGTGACCAAG-1	3.13671	34.2647	2.95922e-09
JUQ024_AAGGTTCTCCAACCAA-1	17.8644	32.2681	2.19504e-06
JUQ024_AAGTCTGGTTAAGGGC-1	17.9486	31.0571	2.17644e-08
JUQ024_AAGTCTGTCCCTTGTG-1	14.1631	8.66518	8.44737e-07
JUQ024_AAGTCTGTCGGAAATA-1	13.9352	12.2873	0.00865473
JUQ024_AATCCAGAGAAGCCCA-1	-16.2995	-2.32903	0.0249117
JUQ024_AATCCAGAGAGTACAT-1	-20.0174	3.23947	0.0138893
JUQ024_AATCCAGTCATTTGGG-1	-10.6423	-2.27092	0.0241726
JUQ024_AATCGGTAGAGGTAGA-1	7.42183	44.5531	8.72879e-09
JUQ024_AATCGGTAGTTCGCGC-1	3.00013	48.9526	0.0243592
JUQ024_AATCGGTCACATTCGA-1	-19.3253	3.27789	0.00014675
JUQ024_AATCGGTGTACACCGC-1	5.44003	28.5887	3.35249e-09
JUQ024_ACACCAAAGAAGGACA-1	14.0967	8.99093	4.66831e-09
JUQ024_ACACCCTGTTCGGGCT-1	-23.0483	4.27565	0.0299459
JUQ024_ACACCGGAGGACATTA-1	-23.158	7.26379	0.00247128
JUQ024_ACACCGGCAGCTATTG-1	9.09361	48.3265	0.00179811
JUQ024_ACACTGACACAAGACG-1	-16.3048	69.3743	0.0110714
JUQ024_ACACTGAGTACGCTGC-1	-12.0012	-3.24207	2.83044e-07
JUQ024_ACAGCCGGTACTCAAC-1	-20.1365	6.14121	6.12879e-06
JUQ024_ACAGCCGTCCGTAGGC-1	12.9633	22.3878	0.0078597
JUQ024_ACAGCTAGTGAACCTT-1	-2.9308	32.0274	0.000471856
JUQ024_ACAGCTATCAAACCGT-1	10.5292	46.8157	4.45575e-09
JUQ024_ACATACGAGAACTGTA-1	-14.1067	12.866	0.000841931
JUQ024_ACATACGAGTCCAGGA-1	4.9212	27.8123	0.000654115
JUQ024_ACATACGTCATAGCAC-1	-15.2396	-0.248327	0.000441242
JUQ024_ACATCAGGTAGAGCTG-1	8.97352	42.3196	1.80525e-09
JUQ024_ACATCAGGTATGGTTC-1	10.1082	35.8591	0.0314855
JUQ024_ACATCAGGTTAAGAAC-1	2.82706	10.0213	1.1117e-06
JUQ024_ACATCAGTCACAATGC-1	6.15648	48.065	1.52391e-09
JUQ024_ACATCAGTCTTGAGAC-1	19.1562	37.3178	1.75166e-09
JUQ024_ACATGGTCAGTAAGAT-1	-21.9651	6.40505	2.70196e-09
JUQ024_ACCAGTATCGGCTACG-1	-19.9885	-4.10698	0.0248084
JUQ024_ACCCACTAGTGTGAAT-1	-15.8002	-2.34571	1.83427e-07
JUQ024_ACCGTAACAAGCCATT-1	-40.2661	4.88123	2.28224e-07
JUQ024_ACCGTAAGTAAAGTCA-1	-14.8088	-2.03789	7.30919e-08
JUQ024_ACCGTAATCAGAGCTT-1	-11.5353	-1.92911	2.43397e-09
JUQ024_ACCTTTACACGTAAGG-1	-16.6065	-1.56468	0.0123984
JUQ024_ACCTTTAGTGAGTATA-1	-16.6513	-2.67035	7.774e-07
JUQ024_ACCTTTAGTGTGACCC-1	-22.6082	23.3834	0.0078617
JUQ024_ACGAGCCAGGCTCATT-1	17.2615	12.1809	2.80367e-08
JUQ024_ACGAGCCGTTAAGGGC-1	4.30551	33.4616	9.17323e-10
JUQ024_ACGAGCCTCGATAGAA-1	-19.3636	3.34528	4.19545e-08
JUQ024_ACGATACGTACCGTAT-1	-21.7253	4.94083	3.96272e-09
JUQ024_ACGATGTTCTCGAGTA-1	-15.5634	1.34025	0.0108417
JUQ024_ACGCCAGGTGAACCTT-1	16.2873	29.3846	0.00367748
JUQ024_ACGCCAGTCCACGTGG-1	1.57313	34.5169	1.02919e-08
JUQ024_ACGCCAGTCTCCGGTT-1	-2.88971	-19.2306	1.14023e-09
JUQ024_ACGCCGAAGCGTAGTG-1	3.2508	29.8213	0.0268367
JUQ024_ACGCCGACAGTACACT-1	6.27158	30.1597	0.00676442
JUQ024_ACGCCGAGTGACTCAT-1	-20.3373	6.95399	9.92302e-08
JUQ024_ACGCCGATCAGCTCTC-1	-30.2069	46.9717	0.00686573
JUQ024_ACGCCGATCCTTTCTC-1	1.0548	27.9566	0.00800583
JUQ024_ACGGAGAGTAAGCACG-1	-0.405516	28.7628	0.0107456
JUQ024_ACGGAGATCAGTCAGT-1	4.82626	31.1449	0.0139578
JUQ024_ACGGCCACACAGCGTC-1	26.1821	-24.8281	2.47158e-09
JUQ024_ACGGGCTAGTGGAGAA-1	-20.2473	3.3627	0.0152268
JUQ024_ACGGGCTCACGGCGTT-1	-17.5221	-4.24665	0.019976
JUQ024_ACGGGTCAGCGACGTA-1	-17.4894	1.41672	0.00933034
JUQ024_ACGGGTCCACATCCAA-1	-14.0754	-0.416537	0.0131882
JUQ024_ACGTCAACAACACCTA-1	1.76255	28.2955	0.0158228
JUQ024_ACTATCTAGGAATGGA-1	-15.8977	30.6463	1.00669e-08
JUQ024_ACTATCTAGTCAATAG-1	1.47197	28.628	0.000498486
JUQ024_ACTATCTCAGCTGTAT-1	2.16894	-17.8073	0.0170912
JUQ024_ACTGAACTCATCGCTC-1	19.8948	26.8666	0.0239146
JUQ024_ACTGAGTAGGTGGGTT-1	-20.5734	3.68715	0.0127436
JUQ024_ACTGAGTTCTCCCTGA-1	-22.8515	5.66681	0.0019316
JUQ024_ACTGATGAGCTAGTCT-1	-24.1815	1.81853	1.58279e-08
JUQ024_ACTGATGGTGATGATA-1	17.827	32.1465	4.60307e-07
JUQ024_ACTGATGTCAACGAAA-1	-7.73809	7.39415	5.51189e-05
JUQ024_ACTGTCCAGATGAGAG-1	13.9998	15.9761	4.01894e-09
JUQ024_ACTGTCCCAAATCCGT-1	10.9495	24.4647	0.000160872
JUQ024_ACTGTCCGTTCCGGCA-1	5.4998	28.7633	0.0230808
JUQ024_ACTTACTGTCATCGGC-1	-19.8022	3.11306	2.86253e-09
JUQ024_ACTTTCACAAGTTCTG-1	-10.9553	6.41122	0.0103002
JUQ024_AGACGTTAGATGGCGT-1	-15.5888	-0.963166	1.31714e-08
JUQ024_AGACGTTTCTGGTTCC-1	-23.056	7.41965	4.04177e-09
JUQ024_AGAGCGAAGTCGTACT-1	-9.48644	5.44465	0.0224584
JUQ024_AGAGCGAGTCTCGTTC-1	5.7565	46.7339	0.0102811
JUQ024_AGAGCGATCCAGTATG-1	-16.554	-4.5384	0.0227919
JUQ024_AGAGCGATCGAATGGG-1	4.29927	45.4339	4.56222e-07
JUQ024_AGATCTGCATTAACCG-1	-14.7673	-1.22891	1.71463e-09
JUQ024_AGATCTGGTTAGTGGG-1	15.5535	44.7384	0.0413471
JUQ024_AGATTGCGTGTGTGCC-1	-16.148	-0.582244	0.000490578
JUQ024_AGATTGCTCTACTTAC-1	-13.759	0.433215	0.00428504
JUQ024_AGCATACCAGACAAGC-1	-15.7431	-1.25584	0.0191256
JUQ024_AGCATACGTCTGCCAG-1	-20.547	5.68274	9.64301e-08
JUQ024_AGCATACGTTTGTTGG-1	2.10185	51.7884	1.56563e-09
JUQ024_AGCATACGTTTGTTTC-1	-20.642	4.23891	0.00564603
JUQ024_AGCCTAAAGTAGGCCA-1	17.3032	17.4724	1.12434e-08
JUQ024_AGCCTAAGTCTTCAAG-1	-16.0431	-2.27085	6.24172e-10
JUQ024_AGCCTAATCAACCAAC-1	4.52314	26.3971	6.59074e-05
JUQ024_AGCGGTCGTGTGAAAT-1	-9.49535	-1.95252	1.96771e-09
JUQ024_AGCGGTCGTTGGTGGA-1	1.6006	42.4505	1.43273e-09
JUQ024_AGCGTATAGGTGATAT-1	-5.81484	5.48794	5.04374e-08
JUQ024_AGCGTATCACTACAGT-1	-6.07362	3.71057	3.43504e-07
JUQ024_AGCGTATCATCGGACC-1	2.93191	49.939	0.0253629
JUQ024_AGCTCCTGTACAGACG-1	-4.04248	17.7285	2.32873e-09
JUQ024_AGCTCCTGTCAGTGGA-1	-20.5037	0.467027	1.74742e-07
JUQ024_AGCTCTCGTCCAAGTT-1	-16.8275	-0.749447	9.02851e-08
JUQ024_AGGCCACGTAAGAGAG-1	-2.62985	29.9177	4.46027e-09
JUQ024_AGGCCGTTCAGAGCTT-1	-21.6416	4.41036	0.0123345
JUQ024_AGGGAGTAGTGGGATC-1	-22.1798	4.17033	0.0104826
JUQ024_AGGGATGCACGGTAAG-1	-24.9898	11.3523	3.18514e-08
JUQ024_AGGGATGCACTTAACG-1	21.1277	24.6295	6.78863e-09
JUQ024_AGGGATGCAGGGATTG-1	-22.7133	4.97055	0.0326415
JUQ024_AGGGTGAAGCAGCGTA-1	1.98922	31.1576	5.13399e-09
JUQ024_AGGGTGAAGTACGACG-1	-25.1163	11.4892	0.000796205
JUQ024_AGGGTGACAGACGCTC-1	-14.0899	-0.121168	0.0109655
JUQ024_AGGGTGAGTCCGTCAG-1	3.36458	34.4093	1.02471e-09
JUQ024_AGGGTGAGTCTACCTC-1	4.93608	31.1451	6.84276e-05
JUQ024_AGGTCATAGACTAGAT-1	15.4547	17.828	0.0101214
JUQ024_AGGTCATAGGCTCATT-1	-6.83343	-1.76688	0.0205401
JUQ024_AGGTCCGCAAGGTGTG-1	-5.61323	18.5818	0.00075257
JUQ024_AGGTCCGCAGGAATGC-1	-21.2353	-0.662862	9.97906e-08
JUQ024_AGGTCCGGTACCCAAT-1	-4.36608	2.83227	8.84723e-10
JUQ024_AGTAGTCAGGTGTGGT-1	5.68238	29.2633	7.16436e-09
JUQ024_AGTAGTCTCATCGGAT-1	-14.8217	-1.15592	0.0125372
JUQ024_AGTAGTCTCTGCGTAA-1	2.14758	35.06	0.00896379
JUQ024_AGTCTTTTCCCTAATT-1	1.21199	34.5272	7.2155e-09
JUQ024_AGTGAGGAGAACTGTA-1	-15.6551	-0.0685575	0.0141253
JUQ024_AGTGGGAAGACTCGGA-1	-16.8736	-0.236293	0.00679794
JUQ024_AGTGGGAAGGAGTTTA-1	-15.0303	-0.974507	0.0147764
JUQ024_AGTGGGACAACTGCTA-1	-16.6285	-1.61244	4.49877e-06
JUQ024_AGTGGGACACAGACAG-1	11.6344	22.4192	0.00763819
JUQ024_AGTGTCAAGACCCACC-1	-19.5714	3.0999	0.0380786
JUQ024_AGTGTCACACGACGAA-1	-13.3682	7.67386	0.0138507
JUQ024_AGTGTCACAGGCGATA-1	10.7122	43.3897	9.93441e-06
JUQ024_AGTTGGTCACTAGTAC-1	-17.5947	-0.0612233	0.0124396
JUQ024_AGTTGGTGTGTGGTTT-1	-12.6766	-1.60983	0.0247694
JUQ024_ATAACGCAGTACATGA-1	-14.7701	-10.929	1.35323e-08
JUQ024_ATAAGAGCAAGGCTCC-1	-20.7648	4.43727	1.94235e-08
JUQ024_ATAAGAGTCCACGCAG-1	-21.3728	3.23286	0.0282969
JUQ024_ATCACGATCCGAGCCA-1	-15.8734	-0.822136	0.0111785
JUQ024_ATCATCTCATGCTAGT-1	-6.68494	6.1631	0.000889224
JUQ024_ATCCACCAGCGTTTAC-1	-18.9723	2.3626	2.6839e-09
JUQ024_ATCCACCCAAGGTTTC-1	-26.4955	21.2726	1.84553e-07
JUQ024_ATCCACCGTCGCGAAA-1	-11.8615	-0.327591	7.45909e-07
JUQ024_ATCCACCTCAACACTG-1	4.19036	9.55143	0.012325
JUQ024_ATCCACCTCGCCAAAT-1	6.7222	45.605	4.00942e-09
JUQ024_ATCCGAACAAGGTTCT-1	-14.3759	-0.320944	0.0261737
JUQ024_ATCCGAAGTCTCCCTA-1	5.88738	29.1127	0.0162115
JUQ024_ATCGAGTAGCTGTTCA-1	-22.6591	5.12737	1.22604e-07
JUQ024_ATCGAGTAGGAGTTGC-1	-21.6212	6.00433	0.0149169
JUQ024_ATCGAGTTCACGAAGG-1	5.51561	28.2878	0.0228519
JUQ024_ATCTACTAGTTAGGTA-1	-21.3878	2.62706	2.43281e-08
JUQ024_ATCTACTCATGCCTTC-1	18.219	32.9464	1.44508e-09
JUQ024_ATCTACTGTCTAGCGC-1	4.97764	25.8134	8.37453e-06
JUQ024_ATCTGCCAGACTGTAA-1	-17.9628	-2.65406	0.018973
JUQ024_ATCTGCCAGCTGCAAG-1	-16.2345	-1.73758	0.013673
JUQ024_ATGAGGGCATCCCACT-1	-14.6749	-2.71611	1.10937e-06
JUQ024_ATGCGATAGAAACCTA-1	5.45395	45.087	0.0227401
JUQ024_ATGCGATCACGGCCAT-1	-15.3866	-1.02183	6.33993e-06
JUQ024_ATGGGAGCACGGCTAC-1	-22.629	4.39032	1.14022e-08
JUQ024_ATGTGTGCAGTGGGAT-1	6.42234	45.9385	9.73781e-10
JUQ024_ATGTGTGCATTGGTAC-1	-15.9787	-0.780266	0.000372841
JUQ024_ATGTGTGGTAGCTTGT-1	11.7508	46.1782	9.76982e-08
JUQ024_ATGTGTGTCAGGATCT-1	-15.6368	-2.18087	0.000528609
JUQ024_ATTACTCGTCTCTCTG-1	-18.7457	5.67219	6.22925e-09
JUQ024_ATTATCCAGCAGGTCA-1	-25.1055	5.70887	0.0145551
JUQ024_ATTATCCAGGATATAC-1	-21.9241	4.03678	3.23761e-08
JUQ024_ATTATCCGTTCCACTC-1	-14.7852	-2.20893	0.0164823
JUQ024_ATTCTACAGCTAACTC-1	-25.0763	11.5911	0.0276425
JUQ024_ATTCTACCAGGGAGAG-1	-15.3559	-0.653106	0.0113424
JUQ024_ATTGGACCATATGGTC-1	-19.5836	4.65355	0.00106337
JUQ024_ATTGGACCATGGTAGG-1	-14.3218	-0.312046	4.61294e-09
JUQ024_ATTGGACGTATCGCAT-1	6.24942	48.023	1.6197e-09
JUQ024_ATTTCTGCAAGCTGAG-1	-16.087	-1.06812	0.0269193
JUQ024_ATTTCTGCACCAGTTA-1	-18.1828	3.51322	0.00121227
JUQ024_ATTTCTGGTCGGCTCA-1	-20.0202	-1.30222	0.00988796
JUQ024_ATTTCTGGTGCAGTAG-1	-6.35496	-5.58474	6.89774e-05
JUQ024_CAACCAAGTATCACCA-1	-16.8602	-1.94035	0.0183505
JUQ024_CAACCTCGTCAAAGCG-1	-18.0745	19.6833	5.22446e-08
JUQ024_CAACCTCTCATCACCC-1	-21.1629	19.3625	6.09822e-09
JUQ024_CAACTAGGTCAGGACA-1	-23.7497	4.10149	0.0166219
JUQ024_CAACTAGGTCATATCG-1	-20.5625	4.89306	8.7159e-07
JUQ024_CAAGAAACAATGGTCT-1	3.55865	30.6875	8.21922e-10
JUQ024_CAAGAAAGTACAAGTA-1	3.81082	28.3493	2.3709e-09
JUQ024_CAAGATCTCCACGTGG-1	-11.5595	31.8874	0.0252134
JUQ024_CAAGATCTCTATGTGG-1	3.01123	26.8279	7.29423e-09
JUQ024_CAAGGCCAGAGGGCTT-1	5.76646	44.9074	3.63732e-09
JUQ024_CAAGGCCTCATATCGG-1	-21.085	5.48475	0.00815884
JUQ024_CAAGGCCTCTTACCGC-1	-15.834	-1.4252	8.57789e-07
JUQ024_CACAAACCAGCCTTTC-1	-7.40829	0.578874	8.59534e-09
JUQ024_CACAAACTCCAAACTG-1	-14.9984	-1.4793	0.0112306
JUQ024_CACACAACATGATCCA-1	-22.2938	3.64176	5.10479e-09
JUQ024_CACACAATCACTATTC-1	-0.870605	31.3654	1.70863e-09
JUQ024_CACACCTTCATGTCTT-1	-16.661	-1.64985	0.0127472
JUQ024_CACACTCAGTAATCCC-1	7.62053	36.8626	1.43086e-09
JUQ024_CACACTCCAAGTCATC-1	-19.9374	5.07345	0.000307909
JUQ024_CACACTCTCAGCTCGG-1	-21.7239	4.05733	1.8731e-09
JUQ024_CACAGGCAGAAGGGTA-1	2.52405	40.3725	9.31264e-07
JUQ024_CACAGGCGTGACGGTA-1	-23.2289	5.001	0.0104686
JUQ024_CACAGGCGTTGGAGGT-1	-20.7944	20.152	1.93633e-06
JUQ024_CACAGGCGTTTGGCGC-1	4.22621	53.6261	0.000161787
JUQ024_CACAGTAAGAGAGCTC-1	2.81112	39.7331	1.20533e-05
JUQ024_CACATAGGTAGCCTAT-1	-19.1099	5.00034	0.015556
JUQ024_CACATTTTCCAGGGCT-1	-13.1995	65.3273	6.25371e-09
JUQ024_CACCAGGGTAGAGGAA-1	-6.74336	33.1451	0.0252112
JUQ024_CACCAGGTCATGTCCC-1	16.5262	14.1479	1.05773e-08
JUQ024_CACCTTGGTTCCACGG-1	-16.7783	41.1009	0.00686099
JUQ024_CACCTTGTCTCAACTT-1	-15.0991	-0.947429	0.0179846
JUQ024_CACTCCACATTGCGGC-1	-22.5808	3.46082	0.000302587
JUQ024_CACTCCAGTGCCTTGG-1	-21.092	26.7957	4.70188e-09
JUQ024_CACTCCATCGCACTCT-1	6.81729	48.6698	0.00943376
JUQ024_CACTCCATCTGACCTC-1	-20.3877	4.01201	0.0181365
JUQ024_CAGAGAGTCAATAAGG-1	0.689966	28.3663	0.000129119
JUQ024_CAGATCACAGCTTCGG-1	-14.7527	-0.875387	0.0143923
JUQ024_CAGATCAGTAAATGTG-1	-21.4885	4.14972	0.000513476
JUQ024_CAGATCAGTACATGTC-1	-16.5774	-1.64529	2.33871e-07
JUQ024_CAGCAGCCACATGGGA-1	15.4985	8.61543	0.0296645
JUQ024_CAGCAGCGTCATGCCG-1	17.1978	-34.6989	0.000640618
JUQ024_CAGCAGCGTTAAGTAG-1	-21.6328	3.4045	3.64358e-09
JUQ024_CAGCAGCTCTTTAGTC-1	-16.4302	-1.31025	0.019154
JUQ024_CAGCATAAGTTATCGC-1	6.21223	30.2399	0.0243043
JUQ024_CAGCATACAAGGTGTG-1	12.4619	36.6637	1.97716e-08
JUQ024_CAGCCGAAGACATAAC-1	-21.3766	5.15129	0.0131481
JUQ024_CAGCCGAGTCTCTCGT-1	-17.3492	-2.7148	0.00663011
JUQ024_CAGCCGATCCTAGAAC-1	-19.7868	-0.470321	3.91715e-07
JUQ024_CAGCGACGTTTACTCT-1	-22.1196	5.70839	0.0313587
JUQ024_CAGCTAAGTTACGCGC-1	6.47099	26.1767	0.0104534
JUQ024_CAGCTGGCAAAGGCGT-1	-21.5796	4.60885	3.98438e-08
JUQ024_CAGCTGGCAGCTGCAC-1	8.59117	48.5695	4.57873e-06
JUQ024_CAGCTGGGTTCAGCGC-1	-12.4914	30.8854	7.4684e-08
JUQ024_CAGCTGGTCTTTACAC-1	-22.2036	6.21069	9.83179e-09
JUQ024_CAGTAACCAAGTAGTA-1	3.5369	26.9025	0.0343504
JUQ024_CAGTAACTCCTTGGTC-1	-0.971399	-21.7353	6.857e-07
JUQ024_CAGTCCTGTTATTCTC-1	2.13813	51.5098	8.21627e-08
JUQ024_CAGTCCTGTTGCGTTA-1	-25.0452	11.1861	1.04075e-07
JUQ024_CATATGGAGGAGCGAG-1	-18.1499	3.56272	0.00455547
JUQ024_CATATGGCAAGCCGCT-1	-34.6325	-1.31429	3.15722e-09
JUQ024_CATATGGTCGACCAGC-1	-20.5101	5.86875	0.000829538
JUQ024_CATATTCTCAACGCTA-1	1.59579	35.3547	6.17371e-08
JUQ024_CATATTCTCATTGCGA-1	-19.3025	3.27504	0.0154383
JUQ024_CATCAAGGTATGGTTC-1	-8.26166	10.775	2.31498e-09
JUQ024_CATCAAGGTTTGGCGC-1	-5.20398	6.66472	6.44639e-06
JUQ024_CATCAGAAGCTGCAAG-1	10.0021	40.134	0.0145745
JUQ024_CATCCACGTGTAAGTA-1	-16.2164	-3.69508	0.00349909
JUQ024_CATCCACTCAGCACAT-1	-12.0664	13.7743	5.85201e-05
JUQ024_CATCCACTCCTTTACA-1	-23.1505	2.97998	0.00025693
JUQ024_CATCGAAAGTGTACTC-1	1.24913	44.1384	1.11123e-06
JUQ024_CATCGAAGTACGACCC-1	-16.8068	-3.00167	2.49587e-08
JUQ024_CATCGAATCGTACGGC-1	14.4272	20.9429	0.0115612
JUQ024_CATCGAATCTACTCAT-1	5.40083	45.0762	0.043392
JUQ024_CATCGGGCATTTGCCC-1	2.91959	30.8118	1.64477e-08
JUQ024_CATCGGGTCGTAGGAG-1	-16.4599	-3.71628	0.000148831
JUQ024_CATGACAGTTGCGTTA-1	-20.9587	4.09913	2.737e-06
JUQ024_CATGCCTAGGATTCGG-1	-20.5866	0.423939	0.00923344
JUQ024_CATGCCTTCCCAAGAT-1	2.11672	26.8447	6.30764e-09
JUQ024_CATTATCAGCTGAAAT-1	-7.82553	6.64003	0.000280138
JUQ024_CATTATCGTCATACTG-1	-26.2123	3.73485	0.00888769
JUQ024_CATTATCTCCTCCTAG-1	5.84363	45.533	0.000124684
JUQ024_CATTCGCAGAAGGCCT-1	-8.08961	3.81859	0.0147971
JUQ024_CATTCGCCACATCCGG-1	-19.3143	20.461	0.0225317
JUQ024_CATTCGCGTAGCTGCC-1	-23.7747	4.87431	4.77799e-07
JUQ024_CATTCGCGTCTAAACC-1	8.97142	42.6853	2.12646e-08
JUQ024_CCAATCCGTCACACGC-1	-17.4366	-3.50731	1.49531e-08
JUQ024_CCAATCCGTCGCTTCT-1	13.2888	21.487	4.99756e-09
JUQ024_CCAATCCGTTTCCACC-1	-23.2406	4.8653	0.0142223
JUQ024_CCAATCCTCTGGTTCC-1	-20.138	2.88921	2.15731e-09
JUQ024_CCACCTAGTACAAGTA-1	-16.4689	-2.70262	3.69728e-09
JUQ024_CCACCTAGTGATGTGG-1	-16.4145	-2.63256	1.67584e-09
JUQ024_CCACGGAAGACAATAC-1	-20.4388	4.15449	6.12279e-08
JUQ024_CCACGGATCAGAAATG-1	13.8715	40.4696	0.0155168
JUQ024_CCACTACAGAATGTTG-1	-14.8581	1.37214	0.000827143
JUQ024_CCACTACGTAAGTTCC-1	-11.117	13.7075	0.00914817
JUQ024_CCACTACTCCGCGTTT-1	-34.6072	-15.5536	4.09088e-09
JUQ024_CCATGTCAGGCCCGTT-1	-25.8064	69.0344	0.0222654
JUQ024_CCATGTCTCGGCGCAT-1	-22.6567	5.07225	0.0176346
JUQ024_CCATTCGAGTTCGCGC-1	2.75988	34.2993	1.54694e-09
JUQ024_CCCAGTTCATCACCCT-1	-4.62246	3.94443	3.85462e-09
JUQ024_CCCTCCTCAAGCCGTC-1	-4.0142	32.3122	6.25492e-08
JUQ024_CCGGGATAGGCCCTCA-1	2.64927	29.2313	0.0464071
JUQ024_CCGGTAGAGTGGTAAT-1	-20.2345	6.98639	6.20878e-09
JUQ024_CCGGTAGGTTCCTCCA-1	-21.9161	7.22117	3.35171e-08
JUQ024_CCGTACTCAACGCACC-1	16.8882	14.9096	0.0102626
JUQ024_CCGTACTGTGAGGGAG-1	-6.53732	6.66256	4.98681e-09
JUQ024_CCGTGGACAACACCCG-1	-35.0952	-21.2198	0.0135061
JUQ024_CCGTGGATCACGCATA-1	7.38093	51.8415	3.80488e-09
JUQ024_CCGTTCAAGTTCCACA-1	-25.8429	11.5938	0.0114865
JUQ024_CCTAAAGCATCCCACT-1	-15.0744	-1.93604	0.0207646
JUQ024_CCTACACTCAACACAC-1	-0.212268	39.7827	2.87473e-09
JUQ024_CCTACACTCACAACGT-1	14.3603	21.3266	0.0106311
JUQ024_CCTACCAGTAAATGTG-1	-20.3508	2.89553	4.36982e-08
JUQ024_CCTACCAGTTGGTAAA-1	13.8923	26.409	0.00691696
JUQ024_CCTAGCTGTTCTGTTT-1	-22.1082	4.93198	0.0103958
JUQ024_CCTAGCTTCCCTAACC-1	-17.7289	-2.90302	1.37664e-08
JUQ024_CCTAGCTTCTGGTTCC-1	-19.7484	3.72245	0.000149365
JUQ024_CCTATTAGTGCAGACA-1	18.1149	30.7043	0.0107665
JUQ024_CCTATTATCCACTCCA-1	-16.4335	-3.61461	0.00740676
JUQ024_CCTCAGTGTGAAAGAG-1	11.9005	32.1521	2.29957e-08
JUQ024_CCTCAGTTCCCTCTTT-1	-16.1368	-2.16527	2.10698e-09
JUQ024_CCTCTGAAGCTATGCT-1	-25.5604	9.3876	1.88144e-05
JUQ024_CCTTACGGTTCCCGAG-1	2.89842	29.589	2.57783e-09
JUQ024_CCTTACGTCTACTCAT-1	3.39337	26.8611	0.0152263
JUQ024_CCTTCCCTCAACACGT-1	24.1585	18.6785	4.91847e-08
JUQ024_CCTTCGAAGCGCCTCA-1	14.136	15.7805	3.6462e-09
JUQ024_CCTTCGAGTGTTTGTG-1	-7.00861	6.53201	0.0375718
JUQ024_CCTTCGATCTGACCTC-1	6.46954	48.0833	3.7358e-09
JUQ024_CGAACATAGTGGACGT-1	22.1096	37.9365	1.39477e-08
JUQ024_CGAACATGTAATCACC-1	-25.0806	5.76419	6.08228e-09
JUQ024_CGAATGTGTCATGCAT-1	-1.4934	40.8071	6.57319e-08
JUQ024_CGAATGTGTGCCTGTG-1	-16.772	-9.6765	0.0205799
JUQ024_CGACCTTAGAGTCGGT-1	-23.7078	4.73517	0.00184548
JUQ024_CGACCTTAGCCGTCGT-1	2.68026	42.3441	1.17348e-08
JUQ024_CGACCTTCAGCGTCCA-1	3.08186	52.5636	1.11497e-07
JUQ024_CGACCTTTCCGCAGTG-1	8.99846	33.89	0.00942931
JUQ024_CGACCTTTCCGGGTGT-1	-22.266	3.15899	3.96068e-08
JUQ024_CGACTTCAGTGACTCT-1	-23.0767	4.76128	0.0147174
JUQ024_CGAGAAGCAATAAGCA-1	-16.086	-1.29605	0.0317205
JUQ024_CGAGAAGGTCGCATAT-1	-20.7321	6.03203	0.0203928
JUQ024_CGAGAAGTCACATAGC-1	-22.7104	4.01818	6.44247e-09
JUQ024_CGAGAAGTCAGCTGGC-1	4.81105	36.1704	0.00842926
JUQ024_CGAGCACCATCTCGCT-1	-20.9821	4.95568	0.00347957
JUQ024_CGAGCACTCGATGAGG-1	-20.4399	18.7378	4.56091e-08
JUQ024_CGAGCCAGTGGTCTCG-1	-18.2825	-4.12314	2.75224e-09
JUQ024_CGATCGGAGGACACCA-1	10.8678	39.9279	0.0257746
JUQ024_CGATCGGAGTTATCGC-1	-7.30251	14.4549	0.0404407
JUQ024_CGATCGGCAAACGTGG-1	-3.10346	12.9136	9.79013e-09
JUQ024_CGATCGGCAACTGCGC-1	-21.142	5.58235	0.0254774
JUQ024_CGATCGGCAGCTGCAC-1	-14.868	-3.16365	1.98885e-08
JUQ024_CGATCGGTCGCCTGTT-1	1.21975	33.5458	6.10183e-09
JUQ024_CGATGGCGTCCGACGT-1	0.519685	28.1117	0.0101858
JUQ024_CGATGGCTCGGAAACG-1	-19.9145	19.8233	0.000342678
JUQ024_CGATGGCTCTGGCGTG-1	6.50909	48.4597	0.00875498
JUQ024_CGATGTAAGTGGACGT-1	-13.2705	-1.36529	0.000349793
JUQ024_CGATGTAAGTGGGTTG-1	-19.1685	2.41043	1.48255e-09
JUQ024_CGATGTATCAACGAAA-1	-1.10056	45.3647	1.95605e-09
JUQ024_CGATTGAAGAGCCTAG-1	2.2096	27.0215	1.10074e-07
JUQ024_CGATTGAAGCGCCTCA-1	-15.6254	1.34149	0.000243157
JUQ024_CGATTGAGTGTGCCTG-1	-20.3438	-0.435729	0.0169888
JUQ024_CGATTGAGTTCTGAAC-1	-16.1056	-2.27153	4.82261e-08
JUQ024_CGCCAAGAGGGCACTA-1	12.446	46.767	0.0181696
JUQ024_CGCCAAGCATATACGC-1	3.07201	33.3448	0.0017186
JUQ024_CGCCAAGCATGTTGAC-1	-6.23471	7.27689	2.49667e-07
JUQ024_CGCCAAGTCCCTAACC-1	-22.4939	4.36675	0.0183513
JUQ024_CGCGTTTTCTTAACCT-1	-11.1156	-4.38862	1.60151e-09
JUQ024_CGCTATCAGATCGATA-1	-15.639	-1.83228	3.84189e-05
JUQ024_CGCTATCCACCATGTA-1	8.01017	38.9985	0.0262044
JUQ024_CGCTGGACAGCTGGCT-1	-13.8982	-0.0816079	0.0215788
JUQ024_CGCTGGATCATGCAAC-1	-14.3209	-1.05475	1.4065e-09
JUQ024_CGCTGGATCTTTCCTC-1	3.74174	40.843	3.29598e-09
JUQ024_CGCTTCACAACCGCCA-1	-23.1708	5.64056	0.0119332
JUQ024_CGCTTCATCCGAAGAG-1	-2.44984	24.6917	0.00241106
JUQ024_CGGACGTAGGCAAAGA-1	-23.207	6.8048	1.68754e-09
JUQ024_CGGACGTGTCGCTTTC-1	-0.560768	43.0748	3.45877e-07
JUQ024_CGGACGTTCGACCAGC-1	-17.8509	-3.89167	0.0148951
JUQ024_CGGACTGAGAGTTGGC-1	17.6737	33.5694	9.1237e-08
JUQ024_CGGACTGAGATAGTCA-1	10.0264	29.9143	0.00915714
JUQ024_CGGACTGCAAGAAGAG-1	-21.7409	4.67642	1.28987e-09
JUQ024_CGGAGCTAGTGCGTGA-1	4.89767	29.5758	1.05067e-08
JUQ024_CGGAGTCAGCTTTGGT-1	1.97801	43.8088	1.32289e-05
JUQ024_CGGAGTCCATTCACTT-1	-22.0417	4.1222	0.000753855
JUQ024_CGGCTAGTCCTATGTT-1	-15.1083	29.6365	0.0216957
JUQ024_CGGGTCAGTCGCATCG-1	-15.9896	-2.1024	5.62181e-08
JUQ024_CGGGTCATCAGCTCGG-1	-21.5818	5.2457	1.89649e-09
JUQ024_CGTAGCGCAACTTGAC-1	-16.7934	-1.73172	7.16348e-05
JUQ024_CGTAGCGGTACCCAAT-1	4.21006	40.629	4.19897e-09
JUQ024_CGTAGGCAGTTCGCGC-1	-29.1741	48.9192	0.000112348
JUQ024_CGTAGGCTCCTGCCAT-1	19.8538	31.519	1.11689e-07
JUQ024_CGTCACTAGGCGCTCT-1	-34.1401	12.0016	0.014431
JUQ024_CGTCACTCAACGATCT-1	3.58763	53.3533	3.21589e-09
JUQ024_CGTCACTGTATAGGTA-1	-15.7538	-1.32273	0.0311638
JUQ024_CGTCACTTCGCGATCG-1	-23.1192	7.72439	0.0209447
JUQ024_CGTCAGGAGAGCAATT-1	6.33554	48.0273	2.94531e-09
JUQ024_CGTCAGGAGGATATAC-1	-16.8166	-2.05104	0.0121248
JUQ024_CGTCAGGTCAGAGGTG-1	-16.0837	-0.996848	0.000146019
JUQ024_CGTCAGGTCAGCAACT-1	-14.3261	72.5243	0.0167762
JUQ024_CGTCAGGTCCGGGTGT-1	19.9797	28.4205	1.14182e-07
JUQ024_CGTCAGGTCGCAAACT-1	-15.0569	-1.51211	0.0158267
JUQ024_CGTCCATGTGACAAAT-1	-25.1352	11.3034	5.16908e-08
JUQ024_CGTCCATTCTGCAGTA-1	8.07273	47.4176	8.45677e-10
JUQ024_CGTGAGCAGTCTTGCA-1	2.88096	49.9803	0.0133507
JUQ024_CGTGAGCTCAGAGACG-1	-13.125	67.982	0.0021613
JUQ024_CGTGTAAAGCTGAAAT-1	2.54711	29.2867	0.020312
JUQ024_CGTGTAAAGGAGTACC-1	1.38033	34.7473	0.00140555
JUQ024_CGTGTAACAAGAAGAG-1	-19.9965	6.95769	0.0131505
JUQ024_CGTGTAATCGCCCTTA-1	-22.034	4.36195	3.03736e-07
JUQ024_CGTGTCTAGACCCACC-1	-19.0175	5.13295	0.00152453
JUQ024_CGTGTCTAGCAGCCTC-1	-22.2331	4.70667	0.00942235
JUQ024_CGTGTCTCAAGCCGTC-1	6.35945	48.573	0.000688737
JUQ024_CGTGTCTGTAGAAGGA-1	4.43741	30.2746	0.0387494
JUQ024_CGTTAGAAGGTGCAAC-1	5.80675	45.5892	2.60006e-08
JUQ024_CGTTAGACATAGTAAG-1	2.13912	43.8059	0.00731783
JUQ024_CGTTAGACATCGGACC-1	-22.7047	4.69126	0.0104475
JUQ024_CGTTAGAGTTAAGGGC-1	-13.2862	-0.0667331	5.59565e-09
JUQ024_CGTTAGAGTTTGGGCC-1	-23.9714	8.72755	1.49807e-09
JUQ024_CGTTAGATCCTCGCAT-1	-16.4481	-1.22886	3.63187e-09
JUQ024_CGTTAGATCGGCTTGG-1	14.9336	8.80613	0.02034
JUQ024_CGTTCTGGTCTGCAAT-1	-10.8624	5.48388	4.19988e-08
JUQ024_CGTTGGGGTAACGTTC-1	-16.472	-0.924119	0.0229271
JUQ024_CGTTGGGTCTGTGCAA-1	-13.404	-0.398536	1.38293e-06
JUQ024_CTAATGGAGACCTAGG-1	11.8965	50.6871	3.39916e-09
JUQ024_CTAATGGAGATGTAAC-1	-16.9079	69.5282	0.000202064
JUQ024_CTACACCTCAATCTCT-1	-20.7346	2.39052	4.63982e-08
JUQ024_CTACACCTCACTTACT-1	17.1512	46.9194	0.0111699
JUQ024_CTACACCTCATTGCCC-1	-21.8354	3.72561	9.70412e-09
JUQ024_CTACATTCAGTACACT-1	7.95302	52.3977	0.00584653
JUQ024_CTACATTTCGAACTGT-1	-2.91202	13.0621	0.012304
JUQ024_CTACCCACACCTTGTC-1	1.27277	31.0658	1.80521e-08
JUQ024_CTACCCACACGTAAGG-1	-23.91	8.51955	2.05874e-09
JUQ024_CTACCCACAGTCAGAG-1	13.5581	13.9184	1.31221e-08
JUQ024_CTACGTCCACACCGAC-1	-20.6373	-0.261116	7.95843e-10
JUQ024_CTACGTCCATCTCCCA-1	-10.05	16.688	6.15311e-07
JUQ024_CTAGAGTCAGATGGGT-1	1.41141	48.3712	9.94151e-09
JUQ024_CTAGAGTCAGCGAACA-1	0.843933	29.112	1.30467e-05
JUQ024_CTAGCCTCAGCTTCGG-1	-22.0854	3.69196	0.00507423
JUQ024_CTAGCCTGTAACGCGA-1	-16.058	-2.4067	0.000123542
JUQ024_CTAGCCTGTGACAAAT-1	-1.48149	47.2617	0.0234584
JUQ024_CTAGTGAAGCCGTCGT-1	-6.49547	0.396479	9.08667e-06
JUQ024_CTAGTGAAGGCTCAGA-1	-22.8221	4.45959	1.97563e-05
JUQ024_CTCACACAGACAGGCT-1	-15.4832	-13.2223	0.0294461
JUQ024_CTCACACAGGCAGTCA-1	-37.2085	5.96607	6.53196e-07
JUQ024_CTCAGAAAGATGGGTC-1	-22.3379	2.48251	8.86432e-05
JUQ024_CTCAGAAAGCGACGTA-1	6.09202	27.9814	1.55218e-09
JUQ024_CTCCTAGCAGCATGAG-1	7.90025	38.8682	0.0161541
JUQ024_CTCCTAGGTGCTTCTC-1	9.25729	17.6455	6.57801e-05
JUQ024_CTCCTAGTCCTTGCCA-1	-13.0784	68.2415	1.88844e-08
JUQ024_CTCGAAACATGCTGGC-1	-19.0004	5.50364	0.0204505
JUQ024_CTCGAAAGTGATAAGT-1	-16.1667	-1.36196	8.29074e-07
JUQ024_CTCGAAAGTGATGTCT-1	4.95516	31.0412	5.40031e-06
JUQ024_CTCGAGGCAAATACAG-1	-11.9447	-7.57119	0.00323274
JUQ024_CTCGGAGGTAGGGACT-1	-16.2793	-2.92686	1.24713e-06
JUQ024_CTCGTACAGTGTCCAT-1	6.20096	27.8651	9.47327e-05
JUQ024_CTCGTCAAGCGCTTAT-1	-1.60605	36.7795	0.0111025
JUQ024_CTCGTCATCAGGCGAA-1	-23.406	4.84454	3.29449e-08
JUQ024_CTCTAATAGATCTGCT-1	4.53309	29.999	6.33062e-08
JUQ024_CTCTAATGTAGGCTGA-1	-19.9145	3.44327	0.0191712
JUQ024_CTCTAATTCGTCACGG-1	-21.8875	4.42321	1.69174e-07
JUQ024_CTCTAATTCTGTCAAG-1	-21.1225	5.35937	0.0309313
JUQ024_CTCTACGTCCGTTGTC-1	-0.50927	30.1659	0.00252455
JUQ024_CTCTGGTTCAACGAAA-1	-16.7303	-2.0799	0.0149562
JUQ024_CTGAAACCACAGTCGC-1	-22.3241	5.01318	0.0164178
JUQ024_CTGAAACCATTACCTT-1	3.1908	34.1292	0.000638896
JUQ024_CTGAAGTAGGCAAAGA-1	-12.4442	0.220422	2.91591e-09
JUQ024_CTGATAGAGACAGACC-1	-7.17635	6.5514	0.0191591
JUQ024_CTGATAGAGCAAATCA-1	-24.1457	6.60009	0.0145864
JUQ024_CTGATAGAGCTAGCCC-1	-14.7056	-0.422328	0.0214768
JUQ024_CTGATAGCAAGCTGGA-1	-18.6977	20.1195	0.0109971
JUQ024_CTGATAGCAGAAGCAC-1	-4.97843	6.07649	0.0224421
JUQ024_CTGATAGGTTACTGAC-1	6.05595	48.2885	1.48215e-09
JUQ024_CTGATAGTCAGTTCGA-1	-32.2437	14.9229	3.93515e-08
JUQ024_CTGATCCAGACATAAC-1	-12.9	67.0128	1.14554e-09
JUQ024_CTGATCCGTAGCCTAT-1	-6.94082	5.21509	0.000780921
JUQ024_CTGATCCGTGACGGTA-1	-14.9646	-2.95172	0.0132868
JUQ024_CTGATCCGTGGGTATG-1	-12.0744	-7.50841	0.00264015
JUQ024_CTGATCCTCACCCTCA-1	-16.4628	-1.615	0.00199138
JUQ024_CTGATCCTCGGAAATA-1	-23.2639	5.27222	1.31119e-05
JUQ024_CTGCCTAAGTGGGCTA-1	-35.3298	5.50441	0.00943088
JUQ024_CTGCCTACACCTCGGA-1	-19.9034	-0.921408	0.00752284
JUQ024_CTGCCTAGTATTAGCC-1	-12.1831	-7.5973	2.41455e-09
JUQ024_CTGCCTAGTCTAGAGG-1	-21.1617	5.97651	0.00745118
JUQ024_CTGCCTATCTGCGACG-1	3.64973	29.3134	5.49102e-08
JUQ024_CTGCGGAAGACTTGAA-1	-6.68288	7.38465	1.18149e-07
JUQ024_CTGCGGAAGGATGTAT-1	-21.6383	3.96931	0.0112786
JUQ024_CTGCGGAAGTGTGGCA-1	5.45038	47.3105	5.62691e-08
JUQ024_CTGCGGAGTAGCGTGA-1	0.192863	44.4057	1.25407e-07
JUQ024_CTGCGGAGTGCATCTA-1	-16.4486	-2.38779	0.0326541
JUQ024_CTGCGGATCAAACCGT-1	14.0118	15.6318	0.010453
JUQ024_CTGCGGATCAACACCA-1	-16.0661	-1.42397	1.51663e-07
JUQ024_CTGCTGTAGTGGGATC-1	0.871955	33.604	5.6927e-09
JUQ024_CTGCTGTTCTGCGTAA-1	-20.2608	-0.224203	3.1075e-09
JUQ024_CTGGTCTCAGCTCGCA-1	14.6522	48.7238	0.0167718
JUQ024_CTGGTCTTCAAACGGG-1	-15.5291	-3.14999	2.04899e-09
JUQ024_CTGGTCTTCCGATATG-1	-9.64944	-12.4842	0.00487541
JUQ024_CTGTTTATCTTCCTTC-1	-1.33083	-21.4203	0.0180836
JUQ024_CTTAACTCATTCGACA-1	-5.3505	2.93708	0.0127488
JUQ024_CTTAACTGTCTGGTCG-1	-21.7208	3.44271	0.00600385
JUQ024_CTTAGGAGTTGAACTC-1	-18.6658	3.32777	0.0132346
JUQ024_CTTGGCTAGACAGACC-1	-15.5542	6.88692	0.0141232
JUQ024_CTTGGCTAGTTCGCGC-1	-20.3852	5.93073	0.00970488
JUQ024_CTTGGCTGTATAGGTA-1	-1.96494	30.8889	4.86473e-09
JUQ024_CTTGGCTTCAAGGCTT-1	-13.2347	-0.308223	0.000232328
JUQ024_CTTTGCGTCTCAAGTG-1	13.9574	13.4348	2.83133e-07
JUQ024_GAAACTCTCTTTACAC-1	-17.3874	-3.55706	0.0133292
JUQ024_GAAATGACACTCAGGC-1	-16.0992	-1.40781	0.00608587
JUQ024_GAAATGATCCGGGTGT-1	3.00214	49.8821	0.0414144
JUQ024_GAACCTACAATTCCTT-1	-23.4267	3.56264	2.14333e-08
JUQ024_GAACCTAGTCACAAGG-1	-15.9267	70.9103	0.0114964
JUQ024_GAACCTATCAGTGCAT-1	-19.9468	6.0246	0.0172243
JUQ024_GAACCTATCTAACCGA-1	-14.8337	-1.30922	5.10164e-07
JUQ024_GAACGGAAGCTTCGCG-1	-10.5386	-3.03234	2.8272e-09
JUQ024_GAACGGAGTCCATCCT-1	-13.0364	13.8582	0.000324609
JUQ024_GAAGCAGCAGACGCAA-1	7.94353	19.0947	0.044761
JUQ024_GAAGCAGCATTCTTAC-1	-20.8296	19.8132	0.00800817
JUQ024_GAAGCAGGTCAATGTC-1	-20.4417	16.8653	2.16595e-08
JUQ024_GAAGCAGTCTGCTGTC-1	-25.2446	9.92657	9.25102e-05
JUQ024_GAATAAGCAATGAATG-1	-19.4462	20.5943	0.0135573
JUQ024_GAATAAGTCCAAAGTC-1	-16.2439	-3.50571	1.16168e-09
JUQ024_GAATAAGTCGCGTAGC-1	-12.0883	-0.200545	2.96134e-07
JUQ024_GAATGAATCGTCGTTC-1	4.62359	40.9208	0.0365064
JUQ024_GACACGCAGTAGTGCG-1	20.5719	8.63735	0.0155079
JUQ024_GACACGCCAGAGTGTG-1	-23.0702	5.43464	2.34406e-05
JUQ024_GACACGCTCCTTTACA-1	-24.4997	4.99229	0.0190559
JUQ024_GACAGAGAGTACGTTC-1	11.7598	42.4934	4.53371e-09
JUQ024_GACAGAGCATCCAACA-1	-26.1507	8.60298	2.78798e-09
JUQ024_GACAGAGGTGCAACGA-1	0.549853	-19.9841	9.12635e-09
JUQ024_GACCAATGTCCAGTGC-1	-22.6061	5.35882	7.54723e-09
JUQ024_GACCAATTCGAATGGG-1	-6.13102	5.32065	0.0197992
JUQ024_GACCAATTCTGATTCT-1	26.548	28.7099	2.28674e-08
JUQ024_GACCTGGCAAGACGTG-1	-1.64564	38.188	0.000745945
JUQ024_GACGCGTAGCATCATC-1	-22.8671	4.38091	8.77875e-07
JUQ024_GACGCGTGTGTGTGCC-1	0.761799	44.0558	0.0102687
JUQ024_GACGTGCAGCGTAGTG-1	-8.9526	-5.3601	3.27733e-09
JUQ024_GACGTGCAGGGTGTTG-1	-14.2853	-0.256848	1.76298e-08
JUQ024_GACGTGCTCCCAAGAT-1	-15.906	-1.67693	0.034882
JUQ024_GACGTTAAGCTGCGAA-1	-20.7563	4.84103	0.0328682
JUQ024_GACGTTACACATCCGG-1	1.38009	43.8428	0.0197517
JUQ024_GACGTTATCGCCTGTT-1	-22.9737	3.69777	4.19452e-05
JUQ024_GACTAACGTAAATACG-1	-22.5727	4.23464	0.0184965
JUQ024_GACTACAAGGCAGGTT-1	-22.0524	1.51764	3.24022e-09
JUQ024_GACTACAAGTGTGGCA-1	5.48747	33.1082	0.0379072
JUQ024_GACTGCGCAAACCCAT-1	-10.9437	6.7771	0.00398042
JUQ024_GACTGCGCAGGTCTCG-1	-12.5199	0.200468	4.13679e-09
JUQ024_GAGCAGATCTTCGGTC-1	4.80021	27.8443	0.0117452
JUQ024_GAGGTGAAGGGTCTCC-1	0.414463	33.1166	3.80317e-08
JUQ024_GAGTCCGTCATGCAAC-1	-7.62665	9.40003	0.0208458
JUQ024_GATCAGTGTAGCCTAT-1	-16.7246	-2.11163	6.22116e-05
JUQ024_GATCAGTGTTGTGGAG-1	-23.0575	0.437042	0.0150484
JUQ024_GATCGATCAGTCAGCC-1	-21.6166	5.45613	1.61284e-09
JUQ024_GATCGATGTGGTTTCA-1	-14.242	5.76188	1.57327e-07
JUQ024_GATCGATTCCCATTTA-1	16.0362	23.0149	0.0156317
JUQ024_GATCGCGAGTTGAGTA-1	-20.6708	5.63543	1.1307e-09
JUQ024_GATCGCGTCGAATGCT-1	-15.489	-2.00482	1.84047e-09
JUQ024_GATCGCGTCTTTACAC-1	-21.7172	7.00202	0.0152317
JUQ024_GATCGTAAGCCCAATT-1	6.34255	48.0834	8.23199e-08
JUQ024_GATCGTAAGGTACTCT-1	8.86654	33.347	3.9658e-05
JUQ024_GATCGTAGTCCGAAGA-1	-24.0513	4.80293	0.022617
JUQ024_GATCTAGTCCAGAAGG-1	-21.3054	44.4484	4.39259e-07
JUQ024_GATGAAAGTGAGTGAC-1	5.59601	38.4166	0.0148837
JUQ024_GATGAGGAGTAGCGGT-1	-12.9461	-1.34292	4.16982e-09
JUQ024_GATGCTAAGTCTCGGC-1	-18.8327	27.0002	0.00244164
JUQ024_GATGCTACAAGTTGTC-1	-4.62925	31.8077	1.1182e-08
JUQ024_GATGCTAGTCAAACTC-1	-23.9401	21.7989	6.23573e-09
JUQ024_GATTCAGAGTGGGTTG-1	-14.4971	-0.251381	0.0196333
JUQ024_GCACATAGTAAGTAGT-1	-20.9854	5.07439	0.00968624
JUQ024_GCACTCTGTGTGAAAT-1	3.86012	43.8805	3.33055e-09
JUQ024_GCACTCTTCATAAAGG-1	-14.5148	-2.31589	0.000134811
JUQ024_GCAGCCAGTTAGAACA-1	-25.2373	2.15537	0.0173678
JUQ024_GCAGCCATCACAAACC-1	-17.5139	14.2642	2.92403e-09
JUQ024_GCAGTTATCTAGCACA-1	-20.448	4.45933	2.17633e-09
JUQ024_GCATGATAGGCCCGTT-1	-23.312	4.2992	0.027337
JUQ024_GCATGATCACTGTCGG-1	5.14142	27.4183	0.0134144
JUQ024_GCATGATCAGCTTAAC-1	-21.7823	5.02233	0.014603
JUQ024_GCATGCGAGAGTGACC-1	12.3214	45.4596	0.00735313
JUQ024_GCATGCGGTTCCGGCA-1	-6.17403	3.87256	7.70103e-09
JUQ024_GCATGTAGTATTCTCT-1	-13.89	-0.0985011	0.0180307
JUQ024_GCATGTAGTTAAGACA-1	-17.7906	30.9107	1.59704e-09
JUQ024_GCCAAATGTGACCAAG-1	13.539	14.1912	0.000182797
JUQ024_GCCAAATTCAGAGACG-1	-4.10277	7.30106	0.000565011
JUQ024_GCCTCTAAGTCGAGTG-1	-7.07004	5.7209	0.0280993
JUQ024_GCCTCTACACGAGGTA-1	-16.6133	-0.820203	1.38633e-08
JUQ024_GCCTCTAGTAGAAAGG-1	-6.85206	0.779077	2.92953e-08
JUQ024_GCCTCTAGTTATGCGT-1	-19.905	2.33573	9.90023e-08
JUQ024_GCGACCATCTAAGCCA-1	-20.4438	18.745	3.09288e-09
JUQ024_GCGAGAAAGCACAGGT-1	-28.4439	13.9986	5.92428e-09
JUQ024_GCGAGAACATGGTCAT-1	8.24044	52.2831	5.15105e-07
JUQ024_GCGAGAAGTTACCGAT-1	14.6695	17.175	2.05521e-05
JUQ024_GCGCAGTCAATCAGAA-1	-14.663	-0.690734	2.96626e-09
JUQ024_GCGCAGTCATTTGCTT-1	-6.11135	-1.76137	1.99618e-09
JUQ024_GCGCCAAAGGGCATGT-1	-30.9753	-3.71273	0.005493
JUQ024_GCGCCAATCTTGACGA-1	2.14572	36.3305	0.012549
JUQ024_GCGCGATCAGCTGGCT-1	-20.2412	3.54083	0.0241287
JUQ024_GCGCGATGTGAGTATA-1	-23.9616	1.49993	0.0728846
JUQ024_GCGGGTTGTCAGAATA-1	1.83209	38.0546	1.41802e-08
JUQ024_GCTCCTAGTACAGCAG-1	1.09	35.6371	1.28432e-09
JUQ024_GCTCCTATCGTAGGAG-1	-32.8473	-21.0465	1.47924e-05
JUQ024_GCTCTGTTCAACCATG-1	-18.7228	2.26243	1.62645e-09
JUQ024_GCTGCGAAGTCCGTAT-1	-20.5037	4.86301	5.04906e-09
JUQ024_GCTGCGATCCTTTCGG-1	-12.2643	-3.24239	0.0281892
JUQ024_GCTGCTTAGTTCGATC-1	-23.1958	21.1408	0.000208082
JUQ024_GCTGCTTGTTCCGGCA-1	-4.84091	29.4826	0.000129701
JUQ024_GCTGGGTAGACTTGAA-1	-20.8043	14.1797	0.0445126
JUQ024_GCTTCCAGTCGGGTCT-1	-18.5743	3.43481	1.03823e-08
JUQ024_GCTTCCATCGTTACAG-1	-21.4319	5.66705	0.0154094
JUQ024_GCTTCCATCTTAACCT-1	4.976	37.1478	3.22425e-08
JUQ024_GCTTGAACACCGAATT-1	1.37537	33.9049	8.19315e-10
JUQ024_GGAACTTGTAGCTTGT-1	3.76732	40.4878	0.0168955
JUQ024_GGAACTTTCGTAGGAG-1	2.35452	35.1127	1.63643e-09
JUQ024_GGAATAACAAGACACG-1	-1.62789	36.2494	0.00894504
JUQ024_GGAATAACACGAAAGC-1	-0.136964	29.576	0.0134409
JUQ024_GGAATAAGTTGATTGC-1	6.19719	30.3279	0.0145633
JUQ024_GGACAAGAGAACTCGG-1	11.2866	23.1591	0.0010459
JUQ024_GGACAGAGTCTTGTCC-1	-12.9859	-2.21603	0.0233879
JUQ024_GGACAGATCTGGAGCC-1	-27.3479	14.2688	0.0275731
JUQ024_GGACATTGTGCAGTAG-1	7.20493	46.6464	1.46158e-08
JUQ024_GGACGTCCAAGCGTAG-1	7.94513	38.4562	0.0192417
JUQ024_GGACGTCGTCCTCCAT-1	-24.818	11.1073	0.0118244
JUQ024_GGACGTCTCAGCCTAA-1	6.29449	32.1067	0.000116002
JUQ024_GGACGTCTCCCGGATG-1	-16.4084	16.0245	2.41605e-08
JUQ024_GGAGCAACAGCCTTTC-1	-16.6122	-2.36191	3.21125e-07
JUQ024_GGATGTTAGCGCCTCA-1	6.40069	27.9931	2.05341e-06
JUQ024_GGATGTTAGGTGCAAC-1	17.5402	33.1861	4.78112e-09
JUQ024_GGATGTTAGTGTGGCA-1	-21.8636	4.16756	0.0143846
JUQ024_GGATGTTGTCTGATCA-1	-15.1848	15.2771	0.0110748
JUQ024_GGATGTTGTGATAAGT-1	13.2118	21.3601	0.0199824
JUQ024_GGCAATTGTCGACTAT-1	-14.1526	-1.55357	4.98134e-09
JUQ024_GGCAATTTCGACAGCC-1	14.1541	15.9242	3.57592e-09
JUQ024_GGCCGATGTGTAAGTA-1	8.12186	30.396	6.88752e-09
JUQ024_GGCGACTCATCACCCT-1	-23.1409	4.83905	0.0199228
JUQ024_GGCGTGTCATGGTCTA-1	-20.6006	5.98965	0.0171532
JUQ024_GGCGTGTTCCTCCTAG-1	-13.5819	-2.1548	0.0124775
JUQ024_GGCTCGAAGGAATCGC-1	-22.3649	4.06688	6.19177e-06
JUQ024_GGCTCGAAGTGCTGCC-1	-15.1536	-0.164634	2.52942e-08
JUQ024_GGCTCGACAAGCCGTC-1	0.866675	28.1178	0.00804466
JUQ024_GGCTCGACAGACGCCT-1	-16.8068	-2.89543	4.4572e-08
JUQ024_GGCTCGATCCGAAGAG-1	-18.6453	5.25258	0.00153119
JUQ024_GGCTCGATCGACAGCC-1	-23.3845	5.77663	0.0383905
JUQ024_GGCTCGATCTGAGGGA-1	-9.71149	14.2404	3.57687e-07
JUQ024_GGCTGGTTCAACCAAC-1	9.25496	-9.97752	0.000203618
JUQ024_GGGAATGCAAGGTTCT-1	4.90071	29.576	1.16182e-08
JUQ024_GGGAATGCAGTAAGAT-1	17.1666	47.4626	0.0134998
JUQ024_GGGACCTAGTGAACGC-1	-21.8108	6.21385	8.39094e-09
JUQ024_GGGACCTCAGGCTGAA-1	-23.7643	4.96066	0.00025603
JUQ024_GGGACCTTCCGCATCT-1	-20.2288	7.80165	5.64482e-08
JUQ024_GGGAGATGTCCGAGTC-1	-12.81	3.04788	1.38224e-09
JUQ024_GGGAGATTCCCGACTT-1	-0.516934	36.8084	0.0232211
JUQ024_GGGATGATCCTCGCAT-1	7.36479	45.5452	0.013313
JUQ024_GGGCACTCACCGCTAG-1	-4.12625	32.3521	0.000493552
JUQ024_GGGCACTCACTAAGTC-1	3.46521	29.1073	0.0038325
JUQ024_GGGCACTCAGAAGCAC-1	-16.1164	-2.11672	3.25487e-09
JUQ024_GGGCACTGTGTCAATC-1	-26.6073	69.2755	0.0148247
JUQ024_GGGCATCGTACAGTGG-1	-23.0948	4.80164	1.34789e-07
JUQ024_GGGTCTGCACCAGGTC-1	-11.4161	-4.30739	0.00641668
JUQ024_GGGTTGCTCGATAGAA-1	-19.7353	6.2077	0.034922
JUQ024_GGTATTGCAAACCTAC-1	-21.9714	2.86373	7.16083e-09
JUQ024_GGTATTGTCCCTAACC-1	26.3568	10.3856	2.76156e-09
JUQ024_GGTGAAGCACCATCCT-1	-33.4422	-18.5543	0.00745315
JUQ024_GGTGCGTAGGCCGAAT-1	-22.9067	23.4151	0.00366255
JUQ024_GGTGTTACAATAGAGT-1	12.9435	21.4086	2.1833e-07
JUQ024_GTAACGTCACATCCAA-1	-29.7006	8.73118	4.79055e-07
JUQ024_GTAACTGAGACGCTTT-1	-16.3285	-2.28248	0.00801413
JUQ024_GTAACTGCACCCAGTG-1	11.9185	22.3186	0.00767681
JUQ024_GTAACTGCATGTCGAT-1	-15.8549	-1.15842	0.000283167
JUQ024_GTACGTACAGCCAATT-1	2.14676	40.1595	0.0208747
JUQ024_GTACGTATCACATACG-1	8.83858	35.141	3.23236e-06
JUQ024_GTACTCCAGACAATAC-1	5.63938	36.4052	2.06503e-07
JUQ024_GTACTCCCAGACGCCT-1	8.28396	17.7939	0.00590211
JUQ024_GTACTCCTCGCCAAAT-1	-16.2262	-1.61183	7.36145e-09
JUQ024_GTACTTTTCCGCGGTA-1	-7.75725	0.0131032	0.0128227
JUQ024_GTACTTTTCTGAAAGA-1	2.851	33.5891	3.44045e-09
JUQ024_GTAGGCCCAAGGTTCT-1	2.62953	28.1399	2.5134e-09
JUQ024_GTAGTCACAAATCCGT-1	8.98917	17.7511	0.0208521
JUQ024_GTAGTCACATCATCCC-1	-6.13458	6.59342	1.37382e-09
JUQ024_GTAGTCAGTCTGATCA-1	-14.0015	-0.215425	0.000335956
JUQ024_GTATTCTCATAGTAAG-1	-19.2306	3.83173	3.44769e-05
JUQ024_GTATTCTGTACCGGCT-1	8.13372	28.4633	1.3423e-07
JUQ024_GTCACAACATTGGTAC-1	-0.561246	53.8128	0.0417775
JUQ024_GTCACAAGTCAGAATA-1	-13.9235	-0.467277	0.00949283
JUQ024_GTCACAATCACAGGCC-1	-17.5495	5.12689	0.0220424
JUQ024_GTCACGGCACTACAGT-1	-22.324	4.94035	1.4142e-08
JUQ024_GTCACGGGTAAGGGAA-1	-14.7003	-2.7542	7.86985e-09
JUQ024_GTCATTTGTAAGTGGC-1	3.55398	26.9267	2.69565e-08
JUQ024_GTCATTTGTGCTCTTC-1	12.8059	21.1524	1.2222e-07
JUQ024_GTCATTTGTGGCCCTA-1	-6.22476	10.5808	1.66266e-08
JUQ024_GTCGGGTGTTGTGGAG-1	11.036	23.4625	2.19755e-07
JUQ024_GTCGGGTTCTTCGAGA-1	-15.3113	-1.30367	0.0104049
JUQ024_GTCGGGTTCTTTACAC-1	-20.3465	5.47835	0.0201663
JUQ024_GTCGTAAAGTACGTAA-1	0.721632	49.9347	0.0255001
JUQ024_GTCGTAACATGCGCAC-1	-7.5617	-0.0809803	1.48872e-05
JUQ024_GTCGTAATCCGTCATC-1	2.59792	39.5226	0.0287234
JUQ024_GTCTCGTCAATTGCTG-1	-17.5562	-0.972578	4.1493e-08
JUQ024_GTCTCGTCATGCTGGC-1	-7.13273	13.8102	6.86317e-07
JUQ024_GTCTCGTGTACCTACA-1	-21.8703	3.85747	4.68133e-05
JUQ024_GTCTCGTTCGTGGGAA-1	-14.4796	-1.41066	1.77037e-08
JUQ024_GTCTTCGAGTAACCCT-1	-23.1711	4.72124	0.031111
JUQ024_GTCTTCGAGTCGTACT-1	-20.2629	4.43841	7.87901e-09
JUQ024_GTCTTCGTCTTGCAAG-1	-16.422	-1.34613	0.0119232
JUQ024_GTGCATAAGGCCGAAT-1	-21.0669	5.50245	0.00568367
JUQ024_GTGCATATCTCGTATT-1	-20.7949	20.1874	0.0212174
JUQ024_GTGCGGTCAACAACCT-1	-20.3142	3.53644	1.2992e-08
JUQ024_GTGCTTCAGACACGAC-1	15.5644	13.2452	0.0191507
JUQ024_GTGCTTCGTACATGTC-1	-10.8387	7.7392	0.036927
JUQ024_GTGCTTCGTAGAGTGC-1	-20.058	-0.352271	0.00650908
JUQ024_GTGCTTCTCACGAAGG-1	-5.66261	5.23729	3.25755e-08
JUQ024_GTGGGTCGTCTAAACC-1	-21.1385	7.11427	4.61371e-08
JUQ024_GTGTGCGTCACAGGCC-1	1.61189	48.9794	2.43572e-08
JUQ024_GTGTTAGCAGATCGGA-1	14.0626	15.662	1.77253e-09
JUQ024_GTGTTAGCATTGCGGC-1	10.7155	40.3974	1.49469e-09
JUQ024_GTTAAGCTCTGATACG-1	-13.913	1.06318	0.00916819
JUQ024_GTTAAGCTCTTGCCGT-1	-21.7595	4.72706	4.642e-09
JUQ024_GTTACAGAGAAACGAG-1	14.0002	15.5131	0.00182563
JUQ024_GTTACAGAGTTACCCA-1	-22.4364	4.00905	0.0128228
JUQ024_GTTACAGGTATCGCAT-1	-22.8252	4.6811	0.0258205
JUQ024_GTTACAGTCATCGATG-1	1.24798	48.7749	0.00960575
JUQ024_GTTCATTTCATTATCC-1	30.597	-23.5526	4.55627e-09
JUQ024_GTTCGGGAGACTGGGT-1	2.00919	31.1544	2.29205e-09
JUQ024_GTTCGGGAGGGATCTG-1	4.93704	28.2604	1.31705e-07
JUQ024_GTTCGGGAGTATGACA-1	7.89204	50.7318	0.0351239
JUQ024_GTTCTCGTCCCTGACT-1	8.23608	46.2582	4.02047e-05
JUQ024_GTTTCTAAGTCCATAC-1	-19.5733	4.10889	4.31036e-09
JUQ024_GTTTCTAAGTGTCTCA-1	-15.4072	64.7556	6.9284e-09
JUQ024_GTTTCTAGTGCACGAA-1	-11.3198	13.9969	8.16627e-05
JUQ024_TAAACCGCAAGACGTG-1	-21.0495	4.85006	4.95949e-09
JUQ024_TAAGCGTAGATCCCAT-1	-11.7442	-2.00997	0.0199314
JUQ024_TAAGCGTTCCAGTATG-1	15.2665	20.5319	9.14478e-09
JUQ024_TAAGTGCTCCTTCAAT-1	-3.90446	6.90453	4.37515e-05
JUQ024_TACACGACAGTCGTGC-1	-16.2622	-2.06641	2.12528e-06
JUQ024_TACACGATCCACTGGG-1	-23.2622	22.2684	0.00062718
JUQ024_TACAGTGCAGTAAGAT-1	0.694246	28.3506	7.72815e-09
JUQ024_TACAGTGGTTTAAGCC-1	-14.5374	4.84943	0.0351985
JUQ024_TACAGTGTCTTAGCCC-1	-21.2916	4.55337	0.0117574
JUQ024_TACCTATAGGTACTCT-1	4.09788	35.7009	0.000444981
JUQ024_TACCTTATCGCTGATA-1	-30.894	-3.57491	0.0304193
JUQ024_TACGGATGTACATCCA-1	14.1849	11.4876	0.0163137
JUQ024_TACGGATGTCTTCGTC-1	-9.91526	9.77932	0.0130376
JUQ024_TACGGGCTCCGTTGCT-1	-20.7876	19.628	0.0201004
JUQ024_TACTCATGTCAATGTC-1	-7.56671	11.82	3.95314e-09
JUQ024_TACTCATTCTGAGGGA-1	9.95125	41.5993	1.27041e-08
JUQ024_TACTCGCGTAAGCACG-1	-22.1503	4.06251	0.011205
JUQ024_TACTCGCGTATGCTTG-1	14.5499	11.3915	0.0148791
JUQ024_TACTTACAGTGGGATC-1	-20.5368	4.13288	0.00728966
JUQ024_TACTTACGTGCGATAG-1	-21.8292	3.55674	0.00155585
JUQ024_TACTTGTAGTTGCAGG-1	-17.4353	1.87373	6.02318e-09
JUQ024_TAGACCAAGATAGCAT-1	-23.999	4.82674	6.31834e-08
JUQ024_TAGACCACAGCTGGCT-1	-21.3699	3.98787	0.0185531
JUQ024_TAGACCAGTAGCTGCC-1	14.3526	15.6976	3.49476e-08
JUQ024_TAGACCATCCCATTAT-1	-0.762011	36.1021	0.035972
JUQ024_TAGAGCTTCTAGCACA-1	0.949143	31.9798	1.62915e-09
JUQ024_TAGCCGGGTTCAACCA-1	5.91843	19.0026	2.04833e-08
JUQ024_TAGGCATCAAGCTGAG-1	11.6908	22.2622	3.99999e-09
JUQ024_TAGGCATTCAGCTGGC-1	15.6097	44.1543	4.4167e-08
JUQ024_TAGTGGTAGAGCCCAA-1	-23.0222	7.35891	0.000640906
JUQ024_TAGTGGTAGATCTGCT-1	-30.5182	4.1871	8.09007e-09
JUQ024_TAGTGGTGTCTCATCC-1	-21.6202	6.31064	0.000716736
JUQ024_TAGTGGTGTTATGTGC-1	5.55949	32.9698	0.015681
JUQ024_TAGTTGGTCATGTCTT-1	-15.5285	28.7646	0.0165063
JUQ024_TATCAGGCAGGGCATA-1	15.5524	44.2175	2.75903e-09
JUQ024_TATCAGGCATCCCATC-1	2.21812	39.3501	0.00938057
JUQ024_TATCTCACAGCCTTTC-1	0.233477	53.3018	0.0179714
JUQ024_TATCTCAGTGTGAAAT-1	10.9466	21.645	2.58559e-07
JUQ024_TATGCCCGTTCGGGCT-1	-15.1144	-1.23263	0.00251
JUQ024_TATGCCCTCAGATAAG-1	-19.9041	-0.955711	3.77599e-08
JUQ024_TATTACCCATAAGACA-1	-20.7453	2.67932	0.0176285
JUQ024_TATTACCGTAACGCGA-1	-15.6898	-1.67729	0.0153306
JUQ024_TATTACCTCTCCCTGA-1	5.02064	29.0941	0.0167094
JUQ024_TCAACGACATCCCATC-1	-15.0072	67.9919	0.0407743
JUQ024_TCAACGACATTCCTCG-1	5.10022	41.8326	8.17377e-10
JUQ024_TCAACGAGTCCCGACA-1	-13.6357	-1.30139	0.00119987
JUQ024_TCAACGATCCTACAGA-1	1.96489	-23.5903	5.05015e-09
JUQ024_TCACAAGAGGTGATAT-1	-20.9679	2.99023	4.06086e-08
JUQ024_TCACAAGTCCCATTTA-1	5.84599	33.0699	0.0356634
JUQ024_TCACAAGTCGAATGCT-1	-15.1789	-0.117516	0.000194444
JUQ024_TCACGAAAGCACGCCT-1	5.41697	38.3673	9.34405e-10
JUQ024_TCACGAAGTCGGCACT-1	0.116546	31.7449	0.00119928
JUQ024_TCACGAATCGCAAGCC-1	-9.02102	-4.57078	0.000243996
JUQ024_TCAGATGAGCTGAACG-1	-20.3772	3.80873	2.66634e-09
JUQ024_TCAGCAACACACCGCA-1	-15.8625	-0.9425	0.0357018
JUQ024_TCAGCAAGTGTCTGAT-1	14.3737	28.253	1.53829e-08
JUQ024_TCAGCTCGTTGGACCC-1	-15.6961	-2.02716	5.32228e-09
JUQ024_TCAGCTCTCTGGTTCC-1	-26.6826	9.5802	3.69188e-09
JUQ024_TCATTACGTCATTAGC-1	-6.55968	8.86671	0.0267339
JUQ024_TCATTTGGTCATTAGC-1	-22.3451	4.35909	0.0113986
JUQ024_TCATTTGGTCGCTTCT-1	2.38219	27.17	0.00939725
JUQ024_TCCACACCAATCTACG-1	-15.1932	-3.25969	0.0104531
JUQ024_TCCACACGTGCCTTGG-1	-17.3484	1.66592	4.95771e-05
JUQ024_TCGAGGCAGTGTTAGA-1	-23.4816	5.4899	9.49947e-08
JUQ024_TCGAGGCCACCCATGG-1	7.97429	13.7958	1.23398e-08
JUQ024_TCGAGGCCACGGACAA-1	-26.6752	10.8042	0.0188094
JUQ024_TCGAGGCCAGACAAGC-1	-18.8329	2.25653	9.14034e-10
JUQ024_TCGAGGCTCCACGACG-1	19.9371	29.5171	0.0181983
JUQ024_TCGAGGCTCGTCTGCT-1	-20.9706	4.32431	2.66265e-09
JUQ024_TCGAGGCTCTTACCTA-1	6.42217	26.1051	0.0121594
JUQ024_TCGCGAGCAGACAAGC-1	-22.5122	7.27488	9.70278e-09
JUQ024_TCGCGTTCACGACTCG-1	2.71231	40.2817	7.27617e-09
JUQ024_TCGCGTTCATAAGACA-1	-20.9535	4.98514	3.56661e-09
JUQ024_TCGGGACGTGCAGTAG-1	-14.3595	-1.26508	1.5603e-09
JUQ024_TCGGTAACATTGGTAC-1	5.51943	28.8871	8.59233e-09
JUQ024_TCGTACCGTTGCGTTA-1	-15.8707	-1.45772	9.12517e-08
JUQ024_TCGTACCTCAGTTGAC-1	-21.1093	5.73099	2.51025e-09
JUQ024_TCGTAGAAGCAATATG-1	0.355003	28.8988	3.70575e-09
JUQ024_TCGTAGACAGCTGTTA-1	-0.718061	30.4373	2.02084e-07
JUQ024_TCTATTGCAAAGCAAT-1	-16.3186	-2.73081	1.75371e-08
JUQ024_TCTATTGGTGCGGTAA-1	-28.4927	5.74749	0.000292732
JUQ024_TCTATTGTCCCTGACT-1	2.21151	51.6089	1.10714e-07
JUQ024_TCTCTAATCCGAATGT-1	-14.0181	-4.10213	3.82114e-09
JUQ024_TCTGAGAAGGACGAAA-1	-20.3036	2.97979	6.86845e-08
JUQ024_TCTGAGACAATGTTGC-1	-22.8184	4.22183	4.66171e-08
JUQ024_TCTGGAATCCTAGGGC-1	-7.22837	7.83553	0.017611
JUQ024_TCTTCGGAGCACAGGT-1	-18.4412	2.29803	0.0162962
JUQ024_TCTTCGGTCGAATCCA-1	-11.9259	2.95651	0.0191631
JUQ024_TCTTCGGTCGCCTGTT-1	10.5185	10.5121	9.10753e-09
JUQ024_TCTTTCCAGGTCATCT-1	-21.3068	5.72074	4.79682e-08
JUQ024_TCTTTCCGTGTGCGTC-1	-15.7613	-2.13885	0.000273304
JUQ024_TCTTTCCTCGTCTGAA-1	-6.61294	15.0233	0.0284552
JUQ024_TGAAAGAAGCTGCCCA-1	-26.4192	9.73587	0.0161616
JUQ024_TGAAAGAAGTTAGCGG-1	16.7886	13.7308	7.79865e-09
JUQ024_TGAAAGACAACAACCT-1	-19.922	4.05599	0.000107111
JUQ024_TGAAAGATCAGAGACG-1	-20.4619	6.95108	8.40618e-09
JUQ024_TGACAACTCCTCCTAG-1	15.96	23.3143	0.0177184
JUQ024_TGACAACTCGAGGTAG-1	-14.2395	-0.186889	1.9324e-09
JUQ024_TGACGGCAGCGTGTCC-1	1.36445	26.4964	0.0167964
JUQ024_TGACTAGCATCCGTGG-1	-21.0607	5.86309	0.000393872
JUQ024_TGACTAGTCGACGGAA-1	2.32899	28.1192	3.05275e-09
JUQ024_TGACTAGTCTCTAAGG-1	5.42054	33.4684	9.66362e-09
JUQ024_TGACTTTTCACAATGC-1	-29.0012	17.7229	0.0099399
JUQ024_TGAGAGGGTCCGCTGA-1	-14.5083	-28.1659	2.02195e-09
JUQ024_TGAGCATGTGAAATCA-1	5.55418	28.8149	0.00989953
JUQ024_TGAGCATGTGCACTTA-1	-19.0845	3.81958	3.7467e-09
JUQ024_TGAGCATTCGTTGCCT-1	3.02188	49.9404	0.000266807
JUQ024_TGAGCCGTCAAGATCC-1	2.42274	28.7821	4.18245e-09
JUQ024_TGAGCCGTCCAGTAGT-1	-7.65152	-0.072766	5.09877e-09
JUQ024_TGAGGGAAGGGCATGT-1	8.00814	48.6577	1.67212e-09
JUQ024_TGAGGGATCAATCACG-1	-14.6536	-0.0565544	0.0121616
JUQ024_TGATTTCCATTCTCAT-1	8.43655	51.3153	0.0234758
JUQ024_TGATTTCGTTTCCACC-1	-22.2743	4.13828	3.45165e-06
JUQ024_TGCACCTAGATCGGGT-1	16.994	21.8463	0.000566854
JUQ024_TGCACCTAGTACACCT-1	2.48667	48.1307	2.84683e-09
JUQ024_TGCACCTGTAGCGTGA-1	8.71765	42.0075	0.014655
JUQ024_TGCACCTTCTCATTCA-1	-7.10356	6.53184	0.00205901
JUQ024_TGCCAAAAGACTAGAT-1	5.27922	35.1518	1.48446e-05
JUQ024_TGCCAAAAGAGCTATA-1	2.83308	-25.3551	0.0121835
JUQ024_TGCCAAATCTTCGAGA-1	-12.3677	-3.15007	4.14394e-05
JUQ024_TGCCCATAGACTACAA-1	2.12925	-16.6498	1.93304e-09
JUQ024_TGCCCATAGGACAGAA-1	-18.2091	4.78132	3.51207e-08
JUQ024_TGCCCATCAGACAAGC-1	-5.53846	4.29885	2.85485e-09
JUQ024_TGCCCATCATGGATGG-1	-14.2382	29.6778	0.0152709
JUQ024_TGCGCAGAGATGTGGC-1	6.08318	46.595	3.88292e-09
JUQ024_TGCGCAGGTCAGATAA-1	4.44609	30.5722	0.00935177
JUQ024_TGCGCAGGTCCATCCT-1	9.19633	29.9712	5.37019e-09
JUQ024_TGCGGGTAGCGTAATA-1	13.2008	42.5149	0.0117869
JUQ024_TGCGGGTTCCTTTCGG-1	4.47212	35.0505	3.01006e-09
JUQ024_TGCGTGGCATGTTCCC-1	-24.6341	25.5064	7.92893e-05
JUQ024_TGCGTGGGTCCGTCAG-1	-20.9448	3.90194	2.5589e-09
JUQ024_TGCTACCAGGTAGCTG-1	-20.97	10.7019	0.0190835
JUQ024_TGCTACCTCCACGTTC-1	-15.3079	-1.69602	1.16248e-07
JUQ024_TGCTACCTCCATGAAC-1	3.73888	37.7699	4.03008e-09
JUQ024_TGCTACCTCTATCCCG-1	-21.6434	4.52377	1.13558e-08
JUQ024_TGCTGCTAGACGCTTT-1	6.5956	27.2839	8.56252e-08
JUQ024_TGCTGCTCAGAGTGTG-1	-14.25	69.674	1.37452e-08
JUQ024_TGCTGCTTCCAGTATG-1	3.41324	29.038	0.00443755
JUQ024_TGGACGCAGGGCTCTC-1	-6.90763	7.76509	2.2509e-08
JUQ024_TGGACGCTCCCAAGTA-1	-22.5496	5.37107	0.00891558
JUQ024_TGGCCAGAGGCGTACA-1	-22.6409	3.02545	3.26117e-09
JUQ024_TGGCGCAAGTACGCGA-1	4.99856	25.8044	5.26408e-10
JUQ024_TGGCGCACAGGCTGAA-1	0.523629	25.6751	3.22899e-09
JUQ024_TGGCTGGCACCGTTGG-1	-20.6472	0.734029	1.55013e-07
JUQ024_TGGGAAGGTATTCTCT-1	-16.0813	38.2846	1.55124e-09
JUQ024_TGGGCGTCAAGTCATC-1	-20.7212	5.2124	2.06628e-08
JUQ024_TGGTTAGGTAAGGATT-1	-13.1218	-1.24382	0.0139039
JUQ024_TGGTTAGTCACAACGT-1	4.03146	35.7155	0.0106083
JUQ024_TGGTTCCAGAAGGCCT-1	3.35902	40.8082	3.56825e-08
JUQ024_TGGTTCCTCCATGAGT-1	-24.0008	4.6981	3.21241e-08
JUQ024_TGGTTCCTCTCTGAGA-1	-15.693	-2.71966	0.000180538
JUQ024_TGTATTCCAGCTGTTA-1	-20.5579	3.68056	2.06306e-09
JUQ024_TGTATTCTCTCTGCTG-1	-22.2187	4.44824	0.00622636
JUQ024_TGTCCCAAGTGTCCCG-1	-22.5357	3.49028	0.013849
JUQ024_TGTCCCAGTATTAGCC-1	-18.0354	60.285	7.8753e-08
JUQ024_TGTCCCAGTCATATCG-1	5.84657	45.5677	4.87408e-08
JUQ024_TGTCCCAGTTCCATGA-1	-19.6213	4.79309	2.49835e-09
JUQ024_TGTGGTAAGTCAAGCG-1	17.4124	33.5596	8.01795e-08
JUQ024_TGTGGTATCAAACGGG-1	-23.7262	5.13572	0.0200932
JUQ024_TTAACTCTCGCCAGCA-1	-20.7653	6.96211	1.11541e-09
JUQ024_TTAACTCTCTGTCTAT-1	-24.5135	2.025	3.60634e-08
JUQ024_TTAGGACTCTGGAGCC-1	-10.2648	9.31337	0.00945712
JUQ024_TTAGGCAAGAGTAATC-1	2.9742	28.7447	2.56726e-09
JUQ024_TTAGGCACACTTGGAT-1	-6.4915	6.70369	6.38486e-09
JUQ024_TTAGTTCCACTCAGGC-1	16.19	21.951	2.69902e-06
JUQ024_TTAGTTCGTTGATTCG-1	-6.01527	19.2655	9.509e-05
JUQ024_TTATGCTTCCGCAGTG-1	-21.991	4.27371	4.86348e-07
JUQ024_TTCCCAGCACCGATAT-1	3.48424	28.9773	2.09e-09
JUQ024_TTCGAAGAGTGCTGCC-1	-20.6662	3.99668	3.81742e-06
JUQ024_TTCGAAGCAACGCACC-1	-11.1515	13.8541	1.38804e-08
JUQ024_TTCGAAGGTAGTAGTA-1	-21.8513	3.369	0.0251948
JUQ024_TTCGAAGGTCATACTG-1	-10.3155	10.1009	1.34399e-08
JUQ024_TTCGAAGGTTAAAGAC-1	2.77408	49.7508	0.0100896
JUQ024_TTCGAAGTCGCCCTTA-1	-18.9025	20.105	0.0216648
JUQ024_TTCTACATCGGCATCG-1	-16.7913	5.18273	0.00207194
JUQ024_TTCTACATCGTGGTCG-1	7.68341	48.8404	1.55193e-07
JUQ024_TTCTCCTAGCCCAACC-1	-0.28676	35.959	0.00901565
JUQ024_TTCTCCTAGGGTGTTG-1	2.45125	49.7493	4.62603e-07
JUQ024_TTCTTAGAGAACAATC-1	3.05114	29.7185	0.0527672
JUQ024_TTGACTTAGACTGTAA-1	-20.4879	-0.392921	3.16908e-05
JUQ024_TTGACTTGTGCCTGTG-1	-0.196686	9.12679	0.00423948
JUQ024_TTGCGTCCATAGTAAG-1	-14.9123	-10.9728	0.0146545
JUQ024_TTGGAACAGACTGGGT-1	-14.6041	-3.20783	2.549e-09
JUQ024_TTGGAACTCAATACCG-1	-9.43194	3.82947	2.24812e-08
JUQ024_TTGGCAAAGGTGTTAA-1	16.3769	43.8916	5.22284e-08
JUQ024_TTGGCAAGTTCCACTC-1	-18.1786	-4.23419	4.07034e-09
JUQ024_TTGGCAAGTTGGTTTG-1	-2.5648	31.4354	0.0304373
JUQ024_TTGGCAATCACCATAG-1	2.51418	48.4051	0.0174142
JUQ024_TTGTAGGAGACCTAGG-1	-7.81555	4.64853	0.0142433
JUQ024_TTGTAGGAGGCTAGAC-1	-10.9333	3.91828	0.033614
JUQ024_TTGTAGGTCTGGGCCA-1	2.13395	52.6232	0.0144484
JUQ024_TTTACTGAGAGTGACC-1	-14.1864	15.448	2.08199e-07
JUQ024_TTTATGCAGCGGCTTC-1	-20.229	-7.80474	0.00889074
JUQ024_TTTGCGCGTGGAAAGA-1	5.61506	32.9169	2.53735e-09
JUQ024_TTTGGTTAGTAGTGCG-1	-20.7728	0.767129	6.11519e-09
JUQ024_TTTGGTTAGTGCTGCC-1	-2.95426	12.9578	3.02364e-09
JUQ024_TTTGGTTTCAGGATCT-1	-21.3367	19.4775	0.0171717
JUQ024_TTTGGTTTCTCTTGAT-1	-18.8119	-1.29618	3.55728e-08
JUQ024_TTTGTCAGTAGAGCTG-1	15.1438	23.1341	0.0109556
JUQ025_AAACGGGGTAGTAGTA-1	-22.9592	2.17873	2.08381e-08
JUQ025_AAAGATGAGGCTAGGT-1	-16.3211	2.81885	7.60109e-08
JUQ025_AAAGATGGTCTAGCGC-1	-2.76715	13.8633	0.0117718
JUQ025_AAAGTAGTCCTTGCCA-1	-24.6497	4.01054	0.00780605
JUQ025_AAATGCCGTACCGGCT-1	-3.44026	8.44613	0.0134693
JUQ025_AACGTTGGTCTTGCGG-1	25.4229	7.01265	0.00647225
JUQ025_AACTCTTCAGTGGGAT-1	15.3233	13.3757	0.00662481
JUQ025_AAGCCGCGTTCAGCGC-1	0.996538	30.9048	0.0147895
JUQ025_AAGGTTCCATGCTAGT-1	-16.8418	1.91437	0.000247127
JUQ025_AATCGGTCAATGACCT-1	-23.2513	2.46798	0.00517251
JUQ025_ACATCAGAGATAGCAT-1	18.0987	24.2665	0.012483
JUQ025_ACATGGTCACTGAAGG-1	-20.6774	0.820374	1.31798e-07
JUQ025_ACCCACTAGGTAGCCA-1	-7.72654	32.6066	2.37996e-08
JUQ025_ACCGTAACACGAAACG-1	-8.1345	11.3623	0.0234179
JUQ025_ACGCAGCTCTAACTTC-1	-14.057	71.3685	0.0160429
JUQ025_ACGCCGAGTTACGACT-1	-23.3563	1.99528	0.0103819
JUQ025_ACGGGCTGTGCAACTT-1	-23.5272	2.37833	0.013574
JUQ025_ACGTCAAAGGCCATAG-1	28.0291	22.3723	9.65401e-08
JUQ025_ACTGCTCAGTGGAGTC-1	-23.2092	3.47156	0.00784422
JUQ025_ACTTACTTCGGCGCAT-1	9.97345	51.4528	0.0201479
JUQ025_AGCGGTCTCTTGCCGT-1	14.5074	37.9321	6.09923e-09
JUQ025_AGGCCGTCATCGACGC-1	-18.7497	-2.63728	0.000169815
JUQ025_AGTCTTTTCTTACCGC-1	-17.85	-0.514265	0.00685464
JUQ025_AGTGGGACAAGTCATC-1	-22.5555	1.73514	4.01412e-08
JUQ025_AGTGGGACAGATTGCT-1	-18.3371	-1.74769	0.00492621
JUQ025_AGTGGGATCTGAGTGT-1	-23.2897	2.6431	5.43649e-08
JUQ025_AGTGTCATCGATCCCT-1	-7.36802	12.2329	0.0174416
JUQ025_AGTTGGTGTTTCCACC-1	-22.9557	2.13905	0.0066681
JUQ025_ATAAGAGAGCTACCTA-1	-21.2297	2.34005	0.00392129
JUQ025_ATCATCTCACTCAGGC-1	12.3851	52.3127	0.0241263
JUQ025_ATCTACTCACAAGACG-1	-9.7378	65.0417	1.70847e-09
JUQ025_ATCTACTGTGTCAATC-1	-13.2895	10.458	0.0149516
JUQ025_ATCTGCCTCGCGTTTC-1	-23.4569	2.63203	0.012368
JUQ025_ATGGGAGTCTGGTATG-1	-36.42	59.4266	8.66294e-09
JUQ025_ATGTGTGGTCCATCCT-1	-38.9828	0.796456	2.72042e-08
JUQ025_ATTGGTGAGCTAAGAT-1	-17.6612	-0.103546	0.00701535
JUQ025_CAAGGCCCAAAGAATC-1	-20.3341	2.21896	0.0105278
JUQ025_CACACCTCATCCTTGC-1	-22.479	1.67612	0.0211229
JUQ025_CACCAGGTCGACAGCC-1	-22.5779	1.73836	8.13714e-09
JUQ025_CACTCCAAGGTAAACT-1	24.8072	22.0518	0.0119895
JUQ025_CAGATCAAGTTGTAGA-1	-23.7944	3.02534	0.0146247
JUQ025_CAGTCCTGTCCGTTAA-1	-23.4281	2.73638	0.00395566
JUQ025_CATCCACCAGTGGGAT-1	-4.109	11.2671	2.23285e-05
JUQ025_CATTATCAGAACTCGG-1	-22.4234	2.36782	0.00627207
JUQ025_CATTCGCTCCCTTGCA-1	-18.5037	20.2046	0.00162503
JUQ025_CCACGGAGTAGCGTAG-1	-17.0092	1.94036	0.00945551
JUQ025_CCCAATCTCCTTGACC-1	-13.9056	68.2561	0.0330921
JUQ025_CCCTCCTGTAGCGTCC-1	-22.4443	2.23352	0.0168186
JUQ025_CCGGGATCATCCCACT-1	-23.4605	20.2307	0.0265313
JUQ025_CCGGTAGTCTGCGGCA-1	-24.1139	2.71794	0.0141206
JUQ025_CCTAAAGCATATGCTG-1	-10.8253	12.4346	0.0188077
JUQ025_CCTACCATCCAGATCA-1	-16.657	-2.83563	2.21578e-09
JUQ025_CCTCAGTGTCTGCCAG-1	-21.2185	12.1872	1.43556e-08
JUQ025_CCTTACGCATGGTTGT-1	-23.375	2.69724	0.0083041
JUQ025_CGAATGTGTATTCTCT-1	-24.5024	3.42425	0.023006
JUQ025_CGAGAAGCAGGAACGT-1	14.9913	38.2876	2.5231e-08
JUQ025_CGAGCACGTCCTCTTG-1	-23.7943	2.28922	0.0142875
JUQ025_CGAGCACTCCACGTGG-1	-23.1925	2.22404	0.0107161
JUQ025_CGAGCCAGTTATCACG-1	-23.3022	3.33972	0.00698293
JUQ025_CGATGGCAGTGCGTGA-1	-24.0875	2.15284	0.0264169
JUQ025_CGCCAAGTCACGATGT-1	-27.4924	20.7376	0.0148337
JUQ025_CGCGTTTTCAGAGGTG-1	-23.188	2.31169	0.0156526
JUQ025_CGGACGTAGATGTGTA-1	15.2247	48.9309	0.0142588
JUQ025_CGGAGCTCAGCTTAAC-1	-22.6696	1.98673	0.0234009
JUQ025_CGGCTAGCATTAACCG-1	7.18175	40.3337	0.00862375
JUQ025_CGTAGGCTCGATGAGG-1	-23.94	3.35872	0.00507334
JUQ025_CTACACCCATGGGACA-1	7.54734	40.6904	9.2793e-07
JUQ025_CTAGTGACATTGGCGC-1	8.11547	48.3099	0.0142936
JUQ025_CTCTAATAGAGTTGGC-1	8.45803	51.2211	7.78404e-05
JUQ025_CTGAAACTCAGGCCCA-1	-22.5842	1.76365	2.17915e-08
JUQ025_CTGAAGTTCGCCGTGA-1	-23.0154	3.28539	0.0110944
JUQ025_CTGATAGAGGACATTA-1	11.4127	53.1138	0.0226428
JUQ025_CTTCTCTGTTCGCGAC-1	-3.2161	14.0786	1.01992e-08
JUQ025_CTTCTCTTCTATCCTA-1	9.19373	17.6209	1.15432e-05
JUQ025_CTTGGCTAGCAGACTG-1	23.3404	22.5329	0.00730351
JUQ025_GAATAAGCACTTGGAT-1	-23.0482	2.16789	6.76997e-09
JUQ025_GACACGCGTGTGACCC-1	-23.2347	2.38948	0.0099266
JUQ025_GACAGAGCATCCGTGG-1	10.0413	54.0858	0.0272514
JUQ025_GACGTGCCACTACAGT-1	-23.4768	2.63081	0.000111513
JUQ025_GACGTGCGTATTACCG-1	-35.6236	4.10691	2.28006e-09
JUQ025_GACTACAGTTCGGGCT-1	-23.526	2.66982	0.0109859
JUQ025_GACTACAGTTTGTTGG-1	-23.2013	2.21158	0.012268
JUQ025_GAGCAGAGTCAGCTAT-1	-23.2503	2.59846	0.0170248
JUQ025_GAGGTGAAGACCCACC-1	-23.7384	2.83742	0.014135
JUQ025_GATCGATCAGCCTTTC-1	-17.9505	-0.931133	0.0175042
JUQ025_GATCGTACAAGGTTCT-1	-9.17658	-5.70245	2.73858e-09
JUQ025_GATCTAGTCCCTTGCA-1	-29.0613	14.8941	0.0142778
JUQ025_GATGCTATCCTGCTTG-1	-18.0872	-2.9103	0.0094933
JUQ025_GCACATAAGGCTAGGT-1	-22.6092	1.94197	0.0191086
JUQ025_GCATGTAAGCAGCGTA-1	-23.496	2.95398	0.00805104
JUQ025_GCCAAATCACAAGACG-1	-23.4008	3.34216	0.0127206
JUQ025_GCGACCAAGGAGTACC-1	-19.6898	-14.3517	1.36156e-09
JUQ025_GCTGCGAAGGACAGAA-1	-23.7818	2.35922	0.0276749
JUQ025_GCTGCTTGTATCACCA-1	6.6796	38.4511	0.011329
JUQ025_GCTGGGTTCGGTCTAA-1	-11.1027	13.1067	0.00432297
JUQ025_GGAACTTAGCTAGGCA-1	-26.8886	12.7643	0.0298967
JUQ025_GGAATAACATACTCTT-1	11.4878	52.8232	0.00551186
JUQ025_GGACAGAGTCTCGTTC-1	-11.3349	18.4687	0.0150246
JUQ025_GGACATTCAAGACGTG-1	-3.40696	9.31307	1.27053e-08
JUQ025_GGATTACCACGAAATA-1	-22.5706	1.75162	4.40661e-09
JUQ025_GGCAATTTCGGCGCAT-1	-22.7186	2.24952	2.85507e-09
JUQ025_GGCCGATTCCACGTTC-1	-23.09	2.13806	0.0146799
JUQ025_GGCGACTGTGACGGTA-1	-23.9811	2.18056	5.70269e-07
JUQ025_GGGTTGCAGTGTGGCA-1	14.9608	14.6922	0.00966376
JUQ025_GGTGTTATCCAGAGGA-1	-13.6831	10.2611	0.0138055
JUQ025_GTATCTTCAACTGCGC-1	11.1359	54.49	1.09259e-05
JUQ025_GTCAAGTAGTCCGTAT-1	18.753	32.3209	2.94296e-09
JUQ025_GTCATTTTCGAGGTAG-1	-14.1859	-9.53949	0.000461928
JUQ025_GTCGGGTTCCGGCACA-1	-4.28415	11.1764	0.00832905
JUQ025_GTCTCGTCACGGATAG-1	7.01934	44.4794	4.15157e-08
JUQ025_GTCTTCGCATCGGGTC-1	-22.0444	2.2157	3.15744e-09
JUQ025_GTTTCTAGTGATGTCT-1	-22.7822	2.11197	0.0179761
JUQ025_TAAGAGATCCAGTAGT-1	10.7556	49.9562	0.00501599
JUQ025_TACCTATCATTATCTC-1	6.6586	50.8815	0.0143058
JUQ025_TACCTTATCATCGATG-1	-23.0825	2.50776	0.00619563
JUQ025_TACGGATGTTATCACG-1	8.61037	36.3896	0.0083854
JUQ025_TACGGGCGTACTCGCG-1	-23.1233	2.27555	0.024418
JUQ025_TACGGGCGTCGTGGCT-1	-21.7838	4.61756	6.9848e-10
JUQ025_TACGGGCGTTGGGACA-1	-17.9392	-0.284841	0.0102408
JUQ025_TACTCATTCTCAAACG-1	-4.02024	13.4084	0.0127807
JUQ025_TACTTGTGTATATCCG-1	-23.3049	2.58112	0.0062477
JUQ025_TAGTGGTTCTGTGCAA-1	2.46198	32.2542	0.019003
JUQ025_TATCAGGTCCAAAGTC-1	-21.4563	2.56123	5.51352e-06
JUQ025_TCAATCTAGTGCGATG-1	-7.85801	1.83346	1.09109e-08
JUQ025_TCAGGATGTATGAAAC-1	-22.06	19.7381	0.0103685
JUQ025_TCATTACAGATGCCAG-1	-23.9022	2.34107	4.29846e-08
JUQ025_TCATTTGCACCATCCT-1	-17.6755	0.0393077	0.0150295
JUQ025_TCATTTGGTCTCCACT-1	9.13422	44.3959	0.0246255
JUQ025_TCGTACCAGTCCGGTC-1	-34.9771	14.9821	0.0122335
JUQ025_TCGTAGACATGAAGTA-1	7.8791	14.1523	2.73465e-08
JUQ025_TCTCTAACAGCTCGCA-1	-20.8583	2.32134	0.00236059
JUQ025_TGACTTTTCACGCGGT-1	-31.0823	20.0646	0.0110889
JUQ025_TGAGGGACACGTCTCT-1	-23.2702	3.03203	4.18958e-07
JUQ025_TGCACCTCATGCTGGC-1	-45.932	7.67747	5.12167e-07
JUQ025_TGCACCTGTGCGATAG-1	14.5504	48.7816	0.0177096
JUQ025_TGCCCATTCGTCGTTC-1	32.8854	23.1814	0.0313448
JUQ025_TGCGGGTAGCCACCTG-1	-22.6452	2.30616	6.80213e-08
JUQ025_TGCTACCAGATGTGGC-1	-23.3244	2.58415	0.0151688
JUQ025_TGCTACCGTTGCCTCT-1	-27.1522	17.6221	3.60723e-08
JUQ025_TGGACGCGTTAAGTAG-1	19.1951	32.7366	2.27121e-09
JUQ025_TGGGCGTGTATAATGG-1	-22.6363	2.16121	3.45846e-09
JUQ025_TGGTTCCAGGGCTTCC-1	-23.4833	3.02315	1.35864e-08
JUQ025_TGGTTCCTCTTCCTTC-1	-11.927	67.261	1.80645e-08
JUQ025_TGTTCCGGTGCTTCTC-1	-22.5726	1.70224	0.0264387
JUQ025_TTAGGCAGTAAGGGCT-1	-22.9764	2.47067	0.0169496
JUQ025_TTATGCTTCCATTCTA-1	12.881	12.36	3.62269e-09
JUQ025_TTATGCTTCGAACGGA-1	-2.50183	50.0544	0.0152164
JUQ025_TTATGCTTCTAGAGTC-1	-18.6918	15.2625	8.87028e-07
JUQ025_TTCGGTCTCCGCAAGC-1	-23.1255	1.19962	0.0164087
JUQ025_TTGACTTGTTACCGAT-1	-28.3747	18.8945	0.0178713
JUQ025_TTTATGCCATCCGTGG-1	-12.1274	21.2481	0.0143629
JUQ025_TTTGGTTTCGACGGAA-1	9.4418	17.4405	0.0119807
JUQ025_TTTGTCAAGGCCGAAT-1	-17.8368	-0.152307	0.00965384
JUQ026_AAACCTGCATCTCGCT-1	-23.4358	13.9381	0.0204564
JUQ026_AAACCTGTCAAGAAGT-1	-10.0535	38.5927	0.0142213
JUQ026_AAACCTGTCTCGCATC-1	-44.6771	2.50002	0.035998
JUQ026_AAAGATGAGGGTTCCC-1	-10.7243	40.2092	0.0143617
JUQ026_AAAGCAAAGGGAGTAA-1	-9.87312	39.3406	0.000218482
JUQ026_AAAGCAAAGGGCTTGA-1	-18.9306	40.2289	0.00591686
JUQ026_AAAGCAACAAGTAATG-1	-10.6881	37.7719	0.0128235
JUQ026_AAAGCAACACGTAAGG-1	-13.6643	6.73449	0.00981577
JUQ026_AAAGCAAGTAGAGGAA-1	-16.8115	-36.8953	0.0133172
JUQ026_AAAGTAGCAACGATCT-1	-23.0997	13.2562	0.0109852
JUQ026_AAATGCCAGCTAAGAT-1	-42.6031	7.22623	0.0216451
JUQ026_AACACGTAGCTGTCTA-1	-13.2155	8.50227	0.0353317
JUQ026_AACCGCGGTAAACACA-1	-10.4265	40.0722	0.0190636
JUQ026_AACTCAGAGCGCCTCA-1	-12.1759	34.8145	0.0149415
JUQ026_AACTCCCCACTGTGTA-1	-10.3805	40.4719	0.0196077
JUQ026_AACTTTCAGTGCGTGA-1	-23.1418	13.4946	0.0154997
JUQ026_AACTTTCCATCACGTA-1	-48.0401	0.143085	0.0127253
JUQ026_AAGCCGCAGACTACAA-1	-12.1372	34.7619	1.60182e-08
JUQ026_AAGGCAGAGGATGGTC-1	-13.6778	7.19539	2.19477e-06
JUQ026_AAGGTTCCAGTAAGCG-1	-23.561	13.8629	0.0118046
JUQ026_AAGGTTCCATCAGTCA-1	-10.4902	37.3252	0.0281556
JUQ026_AAGTCTGTCGCGTTTC-1	-10.7935	38.8002	0.00997523
JUQ026_AATCCAGTCACAACGT-1	-22.7673	-5.00986	0.0179072
JUQ026_AATCCAGTCGCAAGCC-1	-23.4635	13.7106	0.0183322
JUQ026_AATCGGTCAAGGTGTG-1	-9.95139	39.2479	0.0154936
JUQ026_AATCGGTCACCGTTGG-1	-27.0423	2.58419	0.0109481
JUQ026_ACACCCTAGCCCAGCT-1	-11.9854	46.0159	0.0243242
JUQ026_ACACCCTCAAACGTGG-1	-27.7348	3.23339	2.99578e-08
JUQ026_ACACCCTTCAAAGTAG-1	-55.529	-1.68817	0.0148217
JUQ026_ACACCGGAGTTAGGTA-1	-8.89332	37.0204	0.0190144
JUQ026_ACAGCCGAGATGTTAG-1	-10.5297	-6.55039	3.61884e-07
JUQ026_ACAGCCGAGTTACCCA-1	-9.48568	40.2236	4.3466e-09
JUQ026_ACAGCCGCAGTGAGTG-1	-11.0275	38.2708	0.0199335
JUQ026_ACAGCTACATGAACCT-1	-14.8889	34.2359	2.80244e-08
JUQ026_ACAGCTATCCGCGTTT-1	-12.2467	35.2876	0.0173857
JUQ026_ACATGGTGTACATGTC-1	-12.0547	39.1143	2.27353e-09
JUQ026_ACCAGTACACATTTCT-1	-11.2583	37.4984	4.55486e-08
JUQ026_ACCCACTCAATGAAAC-1	-11.1746	36.2224	0.00821592
JUQ026_ACCCACTCATAAGACA-1	-9.97692	40.1188	0.0215933
JUQ026_ACCCACTTCTTAACCT-1	-12.013	36.937	1.02695e-07
JUQ026_ACCGTAAGTCCTAGCG-1	-18.882	40.6414	0.0222642
JUQ026_ACGAGCCAGTGTACTC-1	-18.6046	31.1249	0.0292206
JUQ026_ACGAGGACACATCCAA-1	-22.7818	-4.62534	0.0151551
JUQ026_ACGCAGCGTAATTGGA-1	7.82896	19.6049	0.0160061
JUQ026_ACGCCAGTCACGAAGG-1	-10.4109	37.7711	5.13265e-09
JUQ026_ACGCCGACATGAACCT-1	-10.5502	38.894	3.75299e-08
JUQ026_ACGCCGAGTACAGACG-1	-11.7343	3.59276	6.60509e-06
JUQ026_ACGGCCAAGTGGTAGC-1	-27.089	18.2558	0.000912085
JUQ026_ACGGCCAGTCACTGGC-1	-10.3954	37.1362	2.43004e-09
JUQ026_ACGGGCTAGCTAGTTC-1	-11.5459	37.6559	0.000124504
JUQ026_ACGGGCTAGGCTAGGT-1	-10.3517	38.8999	0.0323931
JUQ026_ACGGGCTTCTATGTGG-1	-21.6156	11.6155	0.00956941
JUQ026_ACTGAGTGTAGCGCAA-1	-21.837	12.8346	2.95351e-09
JUQ026_ACTGATGCAGGACCCT-1	-22.7466	-5.1419	0.0499274
JUQ026_ACTGATGCATCTCCCA-1	-11.6879	34.0887	0.0246997
JUQ026_ACTGATGGTATTCTCT-1	-18.209	32.0301	0.014157
JUQ026_ACTGATGGTCAGCTAT-1	-10.0391	38.5097	1.01464e-06
JUQ026_ACTGTCCGTCGAGTTT-1	-7.01933	34.7782	0.00703866
JUQ026_ACTGTCCTCACAACGT-1	-21.7871	-3.98162	0.00476838
JUQ026_ACTTTCAAGGCGTACA-1	-11.6356	35.8874	0.00576397
JUQ026_ACTTTCACAAACCTAC-1	-45.4812	3.11661	0.00733592
JUQ026_ACTTTCAGTAGCGTGA-1	-10.8774	40.211	0.0159162
JUQ026_AGAATAGAGCGATAGC-1	-10.5083	40.4602	0.00778759
JUQ026_AGAATAGAGTTAACGA-1	-2.09676	-0.684587	3.62607e-08
JUQ026_AGAATAGGTGCCTGCA-1	-21.7558	-4.59817	0.00150516
JUQ026_AGACGTTAGAATGTTG-1	-26.4951	17.9115	0.0248504
JUQ026_AGACGTTCATCGATGT-1	-10.8121	37.699	2.64967e-07
JUQ026_AGACGTTTCACGCGGT-1	-11.7165	38.5125	0.00735051
JUQ026_AGAGCGAGTCGAAAGC-1	6.75021	49.2351	8.27111e-08
JUQ026_AGAGCTTAGTCACGCC-1	-6.94627	31.7884	4.69661e-08
JUQ026_AGAGCTTAGTGTCCCG-1	-27.6416	3.34609	0.0217041
JUQ026_AGAGTGGCAACACGCC-1	-21.2791	-6.44863	0.00699317
JUQ026_AGAGTGGTCATAACCG-1	-27.1661	2.43463	0.000218396
JUQ026_AGATCTGAGGAATGGA-1	-18.3546	33.3014	0.0437321
JUQ026_AGATCTGAGTGCAAGC-1	-21.9294	-0.873334	0.00996441
JUQ026_AGATCTGGTCGGATCC-1	-18.2782	32.7673	0.0156419
JUQ026_AGCAGCCGTGTTCTTT-1	-11.2598	38.7398	0.000240496
JUQ026_AGCAGCCTCAACCAAC-1	-10.3186	37.7796	0.00725823
JUQ026_AGCAGCCTCCTGCTTG-1	-11.0939	41.4227	0.0135815
JUQ026_AGCATACGTGTAATGA-1	-11.8822	41.0249	0.0135782
JUQ026_AGCATACTCACATGCA-1	-11.7293	38.4668	0.0128533
JUQ026_AGCCTAAAGGTCATCT-1	2.96087	38.8558	0.00782825
JUQ026_AGCCTAACAAGTTGTC-1	-11.1955	36.5439	0.0246907
JUQ026_AGCCTAAGTCCGTGAC-1	-23.4065	-4.5609	0.0061496
JUQ026_AGCGGTCAGGAGTTGC-1	-19.4535	-9.69589	0.00966
JUQ026_AGCGTATAGACTGGGT-1	-31.1303	-3.82643	0.0408195
JUQ026_AGGCCACGTCTCTCTG-1	-17.7011	-23.2606	0.00645566
JUQ026_AGGGAGTTCATCACCC-1	-27.7301	3.15706	0.0257362
JUQ026_AGGGATGCACATAACC-1	-10.2267	16.7475	9.81499e-05
JUQ026_AGGGATGGTCTAGCCG-1	-22.9246	40.8175	0.0232944
JUQ026_AGGGATGTCTCCTATA-1	-54.2501	-1.27942	0.0284298
JUQ026_AGGGTGAAGCTAAGAT-1	-20.1242	32.1415	0.00912893
JUQ026_AGGGTGAGTGTTTGTG-1	-12.7918	7.50485	0.010022
JUQ026_AGGTCCGTCTCGTATT-1	-11.2881	38.8089	0.0129078
JUQ026_AGTAGTCGTATTCTCT-1	-23.7713	14.0555	0.0226783
JUQ026_AGTCTTTCAAGGACTG-1	-35.1871	-22.7449	0.00892166
JUQ026_AGTCTTTTCGAATGGG-1	-45.4381	2.65619	3.13043e-07
JUQ026_AGTGAGGTCGTCGTTC-1	-10.9495	8.27622	0.0111376
JUQ026_AGTGGGAAGAAGATTC-1	-10.0408	40.6617	0.0161458
JUQ026_AGTGGGAAGTAGCCGA-1	-10.734	40.0874	0.0287587
JUQ026_AGTGGGAGTGCGATAG-1	-18.2432	32.6447	0.0178031
JUQ026_ATAACGCCAGTCCTTC-1	8.97709	52.667	0.00762818
JUQ026_ATAACGCTCCGTACAA-1	-18.3398	32.6099	0.0213434
JUQ026_ATAAGAGGTCTTCTCG-1	-47.0549	4.86535	0.0205429
JUQ026_ATAGACCTCAGAGACG-1	-22.7355	40.5276	2.61967e-09
JUQ026_ATCACGAGTTGTCGCG-1	-17.8989	-23.4099	0.00960844
JUQ026_ATCATCTCATGGGAAC-1	-27.9509	10.3999	0.00720633
JUQ026_ATCCACCTCCTAGTGA-1	-9.83274	36.509	0.0436095
JUQ026_ATGCGATAGGTTACCT-1	-41.4494	-6.36637	0.0132836
JUQ026_ATGCGATGTGACGGTA-1	-10.5921	37.9094	0.0112309
JUQ026_ATGGGAGTCAACCATG-1	-18.6607	31.8187	0.0293395
JUQ026_ATGTGTGGTCTCTTTA-1	-18.7817	33.6903	7.03802e-08
JUQ026_ATTATCCAGGGTGTTG-1	-22.5419	-4.53135	0.0216803
JUQ026_ATTATCCCAAAGTGCG-1	-11.0881	39.3516	0.0259419
JUQ026_ATTATCCGTTCGCGAC-1	-6.20147	38.1884	0.000311265
JUQ026_ATTCTACAGCGGATCA-1	-11.0375	37.9221	0.000171516
JUQ026_ATTCTACCACGGACAA-1	-34.1163	-18.1515	0.0106521
JUQ026_ATTGGACCAACTTGAC-1	-11.0413	38.9325	0.0259377
JUQ026_ATTTCTGAGCACACAG-1	-27.3775	18.154	0.0247424
JUQ026_ATTTCTGCATCGATTG-1	-43.5543	0.160895	0.0231286
JUQ026_CAACCAATCGATAGAA-1	-23.6094	-4.25767	0.0107431
JUQ026_CAACCAATCGCCCTTA-1	-33.9668	-15.3876	0.0277363
JUQ026_CAACCTCGTCCAACTA-1	-26.5967	17.9263	9.99316e-08
JUQ026_CAACTAGCAGTCCTTC-1	-30.638	21.6479	0.00793988
JUQ026_CAAGAAAGTCAACTGT-1	-9.91008	38.8855	1.40575e-08
JUQ026_CAAGAAATCACCATAG-1	-18.568	31.1994	0.0136093
JUQ026_CAAGATCGTTCACCTC-1	-18.2433	32.6557	0.011535
JUQ026_CAAGATCTCTCCGGTT-1	-12.1211	36.1397	0.00989814
JUQ026_CAAGGCCAGTGCAAGC-1	-18.2429	39.1839	0.0142595
JUQ026_CAAGGCCGTTAGAACA-1	-18.2282	32.5305	0.0334167
JUQ026_CAAGGCCTCAGTTTGG-1	-10.7021	37.9806	3.02535e-09
JUQ026_CAAGGCCTCGCGTAGC-1	-0.245247	15.272	0.0137979
JUQ026_CAAGTTGTCTCGCATC-1	-14.6753	35.0893	0.0118493
JUQ026_CACAAACGTTGCTCCT-1	-12.2114	34.816	0.00049701
JUQ026_CACAAACTCAAACAAG-1	-7.90021	32.2597	0.0155078
JUQ026_CACAAACTCTAGCACA-1	-17.8468	-23.9838	0.0276038
JUQ026_CACACCTTCCTTTACA-1	-31.1225	2.8496	0.00769608
JUQ026_CACACTCAGTCTCGGC-1	-27.7217	3.2671	0.0309211
JUQ026_CACACTCCAATCGAAA-1	-14.785	5.76794	0.00608731
JUQ026_CACATTTCAAGAGGCT-1	-27.2843	17.7909	0.0114453
JUQ026_CACATTTCACAGGCCT-1	-18.4017	39.0415	0.0143061
JUQ026_CACATTTGTAAATGTG-1	9.34334	1.19477	0.0238088
JUQ026_CACATTTTCATGGTCA-1	-23.5896	13.8118	0.0198628
JUQ026_CACCACTAGAGAGCTC-1	-21.7704	11.3876	0.0217046
JUQ026_CACCACTGTAGAAGGA-1	-43.753	0.150563	2.67773e-08
JUQ026_CACCAGGTCTCGTATT-1	-21.2387	-3.85561	0.00882905
JUQ026_CAGAATCCACATGTGT-1	-21.7557	-1.50455	0.00874645
JUQ026_CAGAGAGAGGTCATCT-1	-10.5065	37.3994	0.00904307
JUQ026_CAGCAGCTCATCGATG-1	-27.5028	3.11958	8.47633e-08
JUQ026_CAGCATAGTTGCCTCT-1	-10.3077	37.713	0.00775374
JUQ026_CAGCCGAAGCCGTCGT-1	-10.7352	39.4387	0.0119326
JUQ026_CAGCCGATCAAACAAG-1	-39.4658	6.18678	0.0120883
JUQ026_CAGGTGCTCAAGGTAA-1	5.79445	37.4301	3.59244e-09
JUQ026_CAGTAACCAATCCGAT-1	-49.3322	-0.487728	0.00599582
JUQ026_CAGTCCTGTCCAGTTA-1	-10.6626	40.018	0.0178223
JUQ026_CATATTCAGCAAATCA-1	-10.3224	40.1664	0.0132114
JUQ026_CATCAAGAGTGGGTTG-1	-9.77476	34.5175	2.40655e-09
JUQ026_CATCGAAAGGTGTGGT-1	-23.3562	13.7052	0.0153606
JUQ026_CATGACAAGCACCGCT-1	-9.52488	40.5301	0.000143748
JUQ026_CATGACATCTCCGGTT-1	-10.6902	39.0555	0.0153038
JUQ026_CATGCCTGTAAGAGAG-1	-22.761	-4.90917	0.00884599
JUQ026_CATGCCTGTTGAGGTG-1	-41.6224	-7.32405	0.0156819
JUQ026_CATGGCGCATGTCGAT-1	-11.3287	37.6929	0.0152712
JUQ026_CATTCGCCACAACGCC-1	-17.9765	33.5638	0.00145926
JUQ026_CATTCGCTCCTATTCA-1	-9.90698	36.787	0.0155075
JUQ026_CCAATCCTCAGCTCGG-1	-11.55	38.6952	0.0198332
JUQ026_CCAATCCTCGCCCTTA-1	-26.8	2.72249	0.000411023
JUQ026_CCAGCGACACCGAAAG-1	-18.334	32.7273	0.0100024
JUQ026_CCAGCGAGTTATGCGT-1	-9.02515	38.879	8.40728e-06
JUQ026_CCATGTCCACACAGAG-1	-8.76722	40.5976	0.0139031
JUQ026_CCATGTCTCCTATTCA-1	-12.624	7.56775	0.00115034
JUQ026_CCCAGTTCACCACGTG-1	-11.1154	37.8174	0.00034737
JUQ026_CCCAGTTCAGCTGTGC-1	-23.0387	-5.35186	0.0107946
JUQ026_CCCAGTTTCTTCATGT-1	-44.3229	1.89941	1.85287e-05
JUQ026_CCGGGATCACGAAAGC-1	-27.3719	3.27186	0.0205994
JUQ026_CCGGGATCATCTACGA-1	-45.7578	24.9899	0.0104483
JUQ026_CCGGGATGTACAGCAG-1	-23.82	14.2078	0.0191036
JUQ026_CCGGGATTCCTTTACA-1	-33.3498	-20.0135	0.0234244
JUQ026_CCGGTAGCATTCGACA-1	-10.3903	42.3128	1.31959e-08
JUQ026_CCGTGGAGTCGGATCC-1	-7.40991	32.3599	0.0167731
JUQ026_CCGTGGATCAGCACAT-1	-13.4974	6.50474	0.00901104
JUQ026_CCGTGGATCAGGCCCA-1	-10.1058	4.82078	9.09456e-10
JUQ026_CCGTTCACACCCAGTG-1	-10.8006	40.0797	0.00760107
JUQ026_CCTACACCACGAAGCA-1	-22.2839	-4.07172	0.00790784
JUQ026_CCTACCAAGAAGGCCT-1	-18.1615	32.4275	0.0125479
JUQ026_CCTACCAAGAGGTTGC-1	-9.96496	40.2026	0.0160886
JUQ026_CCTATTAGTTTCCACC-1	-14.3425	55.6363	6.16886e-05
JUQ026_CCTCTGACACTTGGAT-1	-22.6956	13.2783	0.000420608
JUQ026_CCTCTGAGTGAGTGAC-1	-11.7797	38.406	0.0157257
JUQ026_CCTCTGAGTGATGTGG-1	-10.8786	38.033	2.99439e-05
JUQ026_CCTTACGCACCTATCC-1	-9.49635	37.5098	0.00514425
JUQ026_CCTTCGATCGGTGTTA-1	-10.6877	37.7589	0.00827646
JUQ026_CCTTTCTAGTCCTCCT-1	-10.5254	37.7086	0.0207672
JUQ026_CCTTTCTCACCAGTTA-1	-32.4494	21.1061	0.0199921
JUQ026_CCTTTCTGTGCAGGTA-1	-11.3697	7.84673	0.00707279
JUQ026_CGAACATAGCTATGCT-1	-9.25014	30.8415	0.00664873
JUQ026_CGAACATGTCAACTGT-1	-21.4373	-3.61177	0.0122606
JUQ026_CGAACATGTGCAACGA-1	-18.8708	40.2717	0.00958173
JUQ026_CGACCTTGTAAAGGAG-1	-11.6278	38.572	0.0019374
JUQ026_CGACCTTGTGCCTTGG-1	-19.1781	32.5066	0.0158986
JUQ026_CGACCTTTCTACCAGA-1	-27.2669	3.23086	0.010069
JUQ026_CGACTTCCAAGCGTAG-1	-10.4416	40.4657	8.25077e-09
JUQ026_CGACTTCCACTCTGTC-1	-22.4749	-4.47582	0.0219226
JUQ026_CGACTTCGTGTTGAGG-1	-42.187	-12.221	0.0125594
JUQ026_CGAGAAGTCGGAAACG-1	-10.8889	38.8165	0.0197791
JUQ026_CGAGCACCAGCGTTCG-1	-22.0766	-4.78929	0.0348301
JUQ026_CGAGCCAGTATAGGGC-1	-27.0443	2.52236	0.0267409
JUQ026_CGATCGGCAAACGTGG-1	-12.8193	7.49676	0.019786
JUQ026_CGATGTACAATGGACG-1	-18.3821	32.599	5.35316e-05
JUQ026_CGATTGATCAGCACAT-1	-10.5718	41.2729	1.28796e-08
JUQ026_CGATTGATCAGTGCAT-1	10.3947	-47.4251	0.00591627
JUQ026_CGCGTTTAGCAACGGT-1	-10.5346	40.2875	0.0221919
JUQ026_CGCGTTTGTGTGAAAT-1	-11.7504	38.7822	0.0108513
JUQ026_CGCTTCAGTAAATACG-1	-10.2608	41.3327	0.0197603
JUQ026_CGCTTCATCGCCAGCA-1	-12.1221	35.4414	0.0110122
JUQ026_CGGACACCAAAGCAAT-1	-41.0058	-8.17887	0.0218159
JUQ026_CGGACACCATACTACG-1	-10.274	39.5582	5.84387e-09
JUQ026_CGGACACGTCAAAGCG-1	-27.955	5.66076	0.0137004
JUQ026_CGGACGTGTTGGTGGA-1	-22.5819	-4.70521	0.0146854
JUQ026_CGGACTGGTTCTGAAC-1	-11.7058	35.3732	0.000138146
JUQ026_CGGCTAGTCATAACCG-1	-18.2894	32.5556	0.000347716
JUQ026_CGGGTCATCAGTTAGC-1	-10.0934	38.6606	0.0226931
JUQ026_CGGTTAAAGTCATCCA-1	-23.1258	15.1774	2.20794e-09
JUQ026_CGGTTAACATCACGAT-1	-34.3481	-21.1269	0.0175012
JUQ026_CGTAGCGGTGCACTTA-1	-21.8915	-4.89597	0.0115754
JUQ026_CGTAGGCCAACGATGG-1	-8.97926	-12.4835	1.69292e-09
JUQ026_CGTCAGGAGCGTTGCC-1	-20.2414	32.0161	0.000104324
JUQ026_CGTCCATCATTACCTT-1	-13.6053	6.4289	0.0177635
JUQ026_CGTGAGCAGTCGCCGT-1	-41.5832	-8.00213	0.0212234
JUQ026_CGTGAGCGTCAAGCGA-1	-19.2357	40.3606	2.66676e-09
JUQ026_CGTGAGCGTTCGCTAA-1	-27.7415	3.21022	1.45152e-08
JUQ026_CGTGAGCTCCGTTGCT-1	-11.4055	37.6732	0.00670022
JUQ026_CGTGTAATCAGCTTAG-1	-22.9336	-5.67997	0.000229423
JUQ026_CGTGTCTTCGCCTGTT-1	7.44036	49.9772	0.000174264
JUQ026_CGTTAGACATGCCTAA-1	-20.9574	11.6508	0.0113053
JUQ026_CGTTCTGAGTCCGGTC-1	-10.7057	40.1083	0.019896
JUQ026_CGTTCTGTCGCCGTGA-1	-9.90303	39.0689	2.59276e-05
JUQ026_CTAACTTTCAGGATCT-1	-10.4031	38.9049	0.00941151
JUQ026_CTACACCCAAGTTGTC-1	-22.5737	-4.59463	0.000189596
JUQ026_CTACACCGTACCTACA-1	-11.017	37.3543	1.47184e-08
JUQ026_CTACACCGTTTGTTTC-1	-25.8609	5.5348	0.000125668
JUQ026_CTACACCTCCAATGGT-1	-30.5636	21.3071	0.0177922
JUQ026_CTACACCTCGAGGTAG-1	-21.036	-3.4484	0.00978415
JUQ026_CTACATTGTCTAGTGT-1	-17.7706	-25.6759	2.38115e-09
JUQ026_CTACATTTCCTTTACA-1	-9.7826	37.7143	0.00775729
JUQ026_CTACCCACATCAGTCA-1	-30.7555	-33.601	0.0182401
JUQ026_CTACGTCTCGTAGATC-1	-19.5301	-9.57592	5.27032e-06
JUQ026_CTAGCCTAGGTAAACT-1	-10.5199	40.3885	1.39248e-07
JUQ026_CTAGCCTCAACGATCT-1	-18.5302	31.6397	0.020269
JUQ026_CTCACACAGGGAGTAA-1	14.9742	26.1732	5.42306e-06
JUQ026_CTCACACAGGGTTCCC-1	10.7657	10.6268	0.0292764
JUQ026_CTCACACAGTATCTCG-1	-9.22112	10.1846	0.021378
JUQ026_CTCACACTCGCATGGC-1	-10.4134	37.4045	0.036657
JUQ026_CTCAGAAGTACTTGAC-1	-27.2151	3.51504	0.0183856
JUQ026_CTCGTACTCACATGCA-1	8.95655	1.30309	0.00996794
JUQ026_CTCGTACTCACCCGAG-1	-10.4017	38.8309	0.0199785
JUQ026_CTCGTCAGTCTAAACC-1	-15.5957	44.5566	0.0194435
JUQ026_CTCTACGGTATGCTTG-1	-42.9592	0.850898	0.00647638
JUQ026_CTCTGGTAGTTGTAGA-1	-37.1489	44.1532	0.00422714
JUQ026_CTGAAACCATCAGTCA-1	8.07322	34.1547	0.0181747
JUQ026_CTGAAACGTTCCAACA-1	-52.7737	-2.56669	0.0206436
JUQ026_CTGAAACGTTCGAATC-1	-14.4838	3.23315	0.0108904
JUQ026_CTGATAGAGACTACAA-1	-27.5718	3.43309	0.0312285
JUQ026_CTGATAGTCCGTTGCT-1	-22.8793	-5.25926	0.0147726
JUQ026_CTGATAGTCGCTAGCG-1	-11.1429	37.8423	0.0147755
JUQ026_CTGATCCCAAGACGTG-1	-11.6577	35.4592	0.0178313
JUQ026_CTGATCCGTCTGATCA-1	10.4654	5.26843	5.0479e-08
JUQ026_CTGCCTAGTTATCGGT-1	-5.68746	40.038	0.0186901
JUQ026_CTGGTCTTCTGGTGTA-1	-18.146	31.8957	0.0109269
JUQ026_CTGTGCTAGTGACATA-1	-22.8362	40.7635	0.000389486
JUQ026_CTGTTTATCATCACCC-1	-45.0341	1.91334	3.47949e-08
JUQ026_CTGTTTATCTCCGGTT-1	-10.4558	7.12541	5.37676e-07
JUQ026_CTTAACTAGGTAGCCA-1	-11.302	37.5992	0.0305154
JUQ026_CTTAACTCATTGGGCC-1	-10.8208	39.9365	3.73954e-06
JUQ026_CTTACCGAGGTCGGAT-1	-10.179	38.045	2.78378e-08
JUQ026_CTTACCGGTGCATCTA-1	-9.03651	-12.5526	2.07371e-09
JUQ026_CTTCTCTCAGCCTATA-1	-11.8721	8.06768	0.00348891
JUQ026_CTTGGCTAGGATCGCA-1	-16.8479	38.373	3.28761e-09
JUQ026_CTTGGCTGTGGTCTCG-1	-41.2154	-1.29687	0.00423392
JUQ026_CTTGGCTTCTGCGTAA-1	-19.2734	40.2677	0.00410781
JUQ026_CTTTGCGTCTTGTACT-1	-21.1306	-6.71398	4.56177e-09
JUQ026_GAAACTCTCATCGATG-1	-18.7722	33.6639	0.00909745
JUQ026_GAACATCTCTCAAGTG-1	-17.3121	-23.3072	2.56899e-09
JUQ026_GAACCTAAGAAAGTGG-1	-10.7999	40.1604	0.013353
JUQ026_GAACGGAGTTAGGGTG-1	-11.1182	37.8063	0.00737969
JUQ026_GAATAAGGTCCGTGAC-1	-11.8707	36.0198	0.0119621
JUQ026_GAATGAAAGGTTACCT-1	-10.848	37.5648	0.0207222
JUQ026_GAATGAAGTGCCTGGT-1	-23.1042	13.4522	0.00817667
JUQ026_GACACGCGTAAAGGAG-1	-39.7611	-12.0299	0.015896
JUQ026_GACAGAGGTCCGAGTC-1	-11.3505	37.2669	0.0220938
JUQ026_GACAGAGTCCACGCAG-1	-21.8061	-4.03942	0.0144528
JUQ026_GACGGCTAGACGCTTT-1	-21.5893	-10.7481	1.7549e-09
JUQ026_GACGGCTTCCAGTATG-1	-10.463	40.3828	0.00944171
JUQ026_GACGTGCAGGACTGGT-1	-19.8689	49.6423	8.56854e-05
JUQ026_GACGTGCCACGTAAGG-1	-11.9043	36.1469	0.0185128
JUQ026_GACTAACGTCTAGCCG-1	-43.2725	-0.314272	0.0200676
JUQ026_GACTAACGTGCACTTA-1	-17.7233	-11.2029	0.00441239
JUQ026_GACTACACATGTCGAT-1	-11.1782	34.9269	0.0326781
JUQ026_GACTGCGAGCGCCTTG-1	-18.3645	32.5373	0.00929232
JUQ026_GACTGCGGTGACGGTA-1	-44.8343	2.65108	0.0241651
JUQ026_GAGCAGACACCAGCAC-1	-18.5991	32.6831	0.020996
JUQ026_GAGGTGATCGCATGAT-1	-9.68454	39.1269	0.0287727
JUQ026_GAGTCCGTCTCCAACC-1	-23.4697	14.2935	0.0116397
JUQ026_GAGTCCGTCTGTTTGT-1	-18.1188	32.3488	4.64901e-08
JUQ026_GATCAGTAGATATGCA-1	-10.6603	38.8457	0.000109188
JUQ026_GATCAGTAGTGGACGT-1	-18.1906	-23.1161	1.59928e-08
JUQ026_GATCAGTGTGGTAACG-1	-11.7139	39.0704	0.0114456
JUQ026_GATCGATAGACTACAA-1	-10.4429	40.5146	2.6303e-08
JUQ026_GATCGCGTCCCTGACT-1	-18.148	32.5463	0.0293213
JUQ026_GATCTAGCAGTCGTGC-1	-20.3484	-4.55133	0.0189951
JUQ026_GATCTAGGTCGAATCT-1	-11.4048	37.6358	0.0247146
JUQ026_GATCTAGGTGTGTGCC-1	-21.742	11.4879	0.0246492
JUQ026_GATGAAACACCCATTC-1	-18.1048	-23.2489	0.000647516
JUQ026_GATGAAATCAGTCCCT-1	-10.6374	37.5838	0.0117744
JUQ026_GATGAAATCATAAAGG-1	-23.3288	14.1355	0.0192078
JUQ026_GATGAGGGTTCCATGA-1	-10.2279	40.3765	0.0157802
JUQ026_GCAAACTGTCATGCCG-1	-24.4211	18.2547	0.0165737
JUQ026_GCAAACTGTCCAGTAT-1	-23.0665	18.9729	0.00878332
JUQ026_GCAATCACAGGGTATG-1	-10.942	39.3811	0.0109834
JUQ026_GCAATCACATTTGCCC-1	-10.5783	40.4014	0.00856828
JUQ026_GCACATACATACCATG-1	6.39458	40.9494	0.00805037
JUQ026_GCACTCTTCCATGAGT-1	7.70982	23.6934	0.0297359
JUQ026_GCAGCCATCCAAACTG-1	-10.6298	66.1302	0.0110746
JUQ026_GCAGTTAAGCGTCTAT-1	-22.3284	-4.24152	0.013708
JUQ026_GCATGATCAGCGAACA-1	-63.0711	15.8441	0.0415311
JUQ026_GCATGATGTGTGACCC-1	-11.447	38.9506	0.00749742
JUQ026_GCATGCGGTAAGTGGC-1	-13.5178	6.90474	0.0151346
JUQ026_GCATGCGTCGTCCGTT-1	-21.633	10.8633	0.00325378
JUQ026_GCATGTACATAGGATA-1	-26.7701	3.09744	0.0138815
JUQ026_GCCAAATCACAGACTT-1	-10.1383	38.1664	0.0320182
JUQ026_GCCAAATCACCCATGG-1	-21.5409	-5.04791	0.0155561
JUQ026_GCGACCAAGGCTCAGA-1	-13.5257	6.94724	0.0249386
JUQ026_GCGACCACATTCTCAT-1	-27.4815	3.34012	0.00740263
JUQ026_GCGAGAAAGAGAGCTC-1	-34.5032	-23.8827	0.0234468
JUQ026_GCGAGAAAGGCGACAT-1	-10.1082	40.661	5.54438e-05
JUQ026_GCGCAACAGAGGGATA-1	-26.5452	7.86853	0.0270247
JUQ026_GCGCAACAGTCAATAG-1	-49.1667	0.61622	0.0200604
JUQ026_GCGCAGTCAGGACGTA-1	-10.4769	37.6791	0.00884037
JUQ026_GCGCGATTCATGCATG-1	-18.383	32.4194	0.0173182
JUQ026_GCGGGTTGTTTCGCTC-1	-14.7054	35.025	7.09529e-07
JUQ026_GCGGGTTTCAACACAC-1	-12.4432	36.9349	0.0202639
JUQ026_GCGGGTTTCTGACCTC-1	9.42721	10.6214	0.0115267
JUQ026_GCTCCTACACGTCAGC-1	-11.8331	36.0758	0.0102706
JUQ026_GCTCCTATCAAACCGT-1	-8.22978	37.6536	0.00761529
JUQ026_GCTCTGTAGTGCGATG-1	-26.9372	18.0606	0.00163516
JUQ026_GCTGCAGCAAGGTTTC-1	-11.1331	7.8253	8.14355e-07
JUQ026_GCTGCAGGTCCATGAT-1	-18.0072	-23.2589	2.75374e-07
JUQ026_GCTGCAGGTCGTCTTC-1	-45.0969	3.65659	0.0146789
JUQ026_GCTGCTTTCGGCATCG-1	-21.7423	-4.91611	0.00266851
JUQ026_GCTTCCACATACGCCG-1	-1.58695	33.4831	0.000114934
JUQ026_GCTTGAACAAGGACTG-1	-21.0076	-6.73153	0.010455
JUQ026_GCTTGAATCACAGGCC-1	-10.8066	38.2056	0.000349276
JUQ026_GGAACTTAGGATGCGT-1	-21.9409	13.2904	0.0289382
JUQ026_GGAACTTGTTAGTGGG-1	-36.5019	-15.2456	0.0171101
JUQ026_GGAATAAAGTAGTGCG-1	-27.7918	2.30728	0.00816004
JUQ026_GGACAAGAGCCACGTC-1	-27.1156	2.58256	0.0172535
JUQ026_GGACAAGCAAAGGTGC-1	-22.0635	-4.16389	0.0135194
JUQ026_GGACAAGTCTTACCGC-1	-9.50344	40.6121	0.0214879
JUQ026_GGACAGACACCGGAAA-1	10.1363	3.83321	0.0118337
JUQ026_GGACATTAGTGTTGAA-1	-12.0507	36.0423	0.0180047
JUQ026_GGACGTCAGTACGACG-1	-21.516	-4.49131	0.0153503
JUQ026_GGACGTCCATTCACTT-1	-11.286	7.99643	2.91448e-05
JUQ026_GGAGCAACAGGATTGG-1	-10.6821	41.4637	9.09112e-09
JUQ026_GGAGCAATCCGTAGTA-1	-18.6176	39.8802	0.0303194
JUQ026_GGATTACCAAACCCAT-1	-18.2855	32.4488	0.000154332
JUQ026_GGCCGATAGTTTAGGA-1	-10.4277	40.5561	8.35929e-08
JUQ026_GGCTCGAGTTGGTTTG-1	3.56701	13.3876	0.000242887
JUQ026_GGCTCGATCAGAGGTG-1	-19.4069	40.2643	0.017751
JUQ026_GGCTGGTAGTGTCTCA-1	-10.1593	37.9748	0.0128152
JUQ026_GGGACCTAGGGAACGG-1	-31.944	12.892	0.0267066
JUQ026_GGGATGAGTAAGAGGA-1	-11.3589	38.2481	0.0350541
JUQ026_GGGATGATCCTTCAAT-1	-0.291984	45.8276	2.41275e-05
JUQ026_GGGCACTCATAGAAAC-1	-13.3952	7.02897	2.25531e-08
JUQ026_GGGCATCCAATCCGAT-1	-10.3482	38.8951	0.0158398
JUQ026_GGGCATCTCATCGATG-1	-10.4479	39.8704	0.00309492
JUQ026_GGTGAAGGTACCGTAT-1	-41.4902	-7.84952	0.0112935
JUQ026_GGTGCGTTCAGTTCGA-1	-9.98848	37.6576	0.0129342
JUQ026_GGTGTTACAAAGAATC-1	-49.1831	0.610922	0.0140622
JUQ026_GTAACGTAGCCCTAAT-1	-41.8725	-7.82162	0.0311009
JUQ026_GTAACGTCATGGATGG-1	-11.6542	38.1962	0.000363098
JUQ026_GTACGTAAGTGCCATT-1	-11.77	39.0919	0.000117058
JUQ026_GTACTCCTCAGCTGGC-1	-12.967	38.3192	1.88978e-08
JUQ026_GTACTTTGTGGGTATG-1	-22.5491	-4.5182	0.0286719
JUQ026_GTAGGCCAGCTGGAAC-1	-23.8565	-5.04024	0.000430947
JUQ026_GTATCTTGTTGCGCAC-1	-15.7593	39.866	1.34656e-05
JUQ026_GTATCTTTCTTAGCCC-1	-16.4124	39.5098	0.00138452
JUQ026_GTCAAGTAGAACTGTA-1	-36.6006	11.6338	0.0151496
JUQ026_GTCAAGTGTTCCATGA-1	-22.9187	-5.33447	0.0152467
JUQ026_GTCAAGTTCTTTACAC-1	-10.2543	40.7792	0.0179403
JUQ026_GTCACGGTCACATGCA-1	-8.87758	-12.4899	1.08513e-08
JUQ026_GTCATTTGTAGCCTCG-1	-12.7128	36.8137	0.0265233
JUQ026_GTCATTTGTAGCTTGT-1	-17.28	40.5079	0.01554
JUQ026_GTCCTCACAAGAAAGG-1	-26.0229	18.3112	0.0130942
JUQ026_GTCCTCATCCTCAATT-1	-11.1971	39.4255	0.0095549
JUQ026_GTCTTCGAGTATGACA-1	-21.8132	-3.84906	0.0133526
JUQ026_GTCTTCGCAACACCCG-1	-19.0464	-10.027	0.000689512
JUQ026_GTCTTCGTCCAAAGTC-1	-26.598	7.70274	0.0073566
JUQ026_GTGAAGGGTCAACTGT-1	-20.4957	-7.40362	7.56128e-05
JUQ026_GTGCGGTGTATGAAAC-1	-14.7175	35.056	0.016497
JUQ026_GTGGGTCTCTTGTTTG-1	-10.0042	38.0691	3.25741e-08
JUQ026_GTTAAGCTCAGTGCAT-1	-26.1474	2.90114	0.0119311
JUQ026_GTTAAGCTCGCAAACT-1	-21.7498	-5.1945	0.0204699
JUQ026_GTTAAGCTCGCCATAA-1	-18.8667	31.7075	0.0172045
JUQ026_GTTACAGAGCACACAG-1	-11.0104	41.5449	0.0141269
JUQ026_GTTACAGGTGATGTGG-1	-10.1631	38.0335	0.00146234
JUQ026_GTTCATTTCTCAACTT-1	-27.6276	3.29626	0.0113943
JUQ026_GTTCATTTCTGGGCCA-1	-13.7243	6.82022	0.0241523
JUQ026_GTTCTCGGTCGTCTTC-1	-17.7879	-23.2488	0.0155267
JUQ026_TAAACCGCAGTTTACG-1	-10.5339	40.3265	0.0135304
JUQ026_TAAGAGATCTCGTATT-1	-18.2266	32.247	0.0247092
JUQ026_TAAGCGTAGATCTGAA-1	-21.7031	-4.55966	6.77018e-09
JUQ026_TAAGTGCTCGCCTGAG-1	-12.4196	35.0228	1.09759e-09
JUQ026_TACACGAAGTACCGGA-1	-10.1622	38.9749	3.64251e-08
JUQ026_TACACGATCAACACTG-1	-11.4512	38.3557	4.89036e-09
JUQ026_TACACGATCACATAGC-1	-43.7404	-0.155363	0.0207857
JUQ026_TACCTATCACAGACAG-1	-18.2821	33.29	0.0116281
JUQ026_TACCTTATCGTACGGC-1	-14.2723	9.6167	8.59641e-05
JUQ026_TACGGATAGCTGATAA-1	-18.2568	32.5732	0.0108492
JUQ026_TACGGGCCACAGCCCA-1	-27.7815	3.06371	0.0203013
JUQ026_TACGGGCGTGTCGCTG-1	-10.8615	36.2175	0.00593053
JUQ026_TACGGTAGTCTGGAGA-1	-23.0549	-5.3467	0.00834112
JUQ026_TACTCATTCCTCTAGC-1	-15.533	-11.1522	0.0144143
JUQ026_TACTCGCTCATCACCC-1	-18.2736	32.5957	3.54324e-09
JUQ026_TACTTGTTCATCATTC-1	-7.38837	38.9696	0.00859937
JUQ026_TAGACCATCATGTAGC-1	-20.9372	11.7099	0.0435544
JUQ026_TAGAGCTCAGCTGTGC-1	-18.7477	39.5842	0.0140217
JUQ026_TAGCCGGAGTACATGA-1	-35.7321	-8.87066	0.0154399
JUQ026_TAGGCATGTTAAGAAC-1	-9.30615	37.2043	0.00791228
JUQ026_TAGTGGTAGGGATCTG-1	4.47619	-2.10863	0.0241942
JUQ026_TAGTTGGAGACACTAA-1	9.52331	10.7033	0.00945295
JUQ026_TAGTTGGCACTCGACG-1	-26.5266	7.91104	0.0239378
JUQ026_TATCAGGAGATACACA-1	-12.7117	50.9863	7.58735e-09
JUQ026_TATCAGGAGGACGAAA-1	-22.4093	-4.60143	0.0204376
JUQ026_TATCAGGCATGACGGA-1	-11.3517	37.6474	4.2548e-06
JUQ026_TATGCCCAGCTAACAA-1	-26.9661	3.30476	0.0181574
JUQ026_TATGCCCAGTGGTAGC-1	-10.5734	36.876	0.0119489
JUQ026_TATTACCAGAAGGACA-1	-22.9908	13.229	0.0148715
JUQ026_TATTACCTCACTTCAT-1	-22.9323	41.052	8.73432e-08
JUQ026_TCAACGAGTATTCTCT-1	-8.93136	55.4095	2.82354e-09
JUQ026_TCAACGATCACTTCAT-1	-9.75531	37.6234	0.0206226
JUQ026_TCAACGATCTCCTATA-1	-18.3842	32.4654	0.0229926
JUQ026_TCACAAGGTGACGCCT-1	10.0667	3.74538	0.0139019
JUQ026_TCACGAAAGTGTGAAT-1	-11.0986	37.7934	0.0201642
JUQ026_TCAGCAACAGCGTCCA-1	-34.877	27.778	0.0149877
JUQ026_TCAGCTCAGCGAGAAA-1	-11.5234	37.4747	8.11309e-05
JUQ026_TCAGGATAGTTCGCAT-1	-23.487	13.8077	0.0180825
JUQ026_TCAGGATCACAAGTAA-1	-23.5662	-4.32895	9.48237e-05
JUQ026_TCAGGTAAGACACGAC-1	-11.1748	38.6969	0.00803258
JUQ026_TCAGGTAGTATCTGCA-1	-11.0846	37.8184	0.000370563
JUQ026_TCATTTGCACGTCAGC-1	-9.67295	40.7057	0.00745825
JUQ026_TCCACACCAGATAATG-1	33.8714	5.84053	0.0433892
JUQ026_TCCCGATCAGGATTGG-1	-18.5751	32.1297	3.58515e-07
JUQ026_TCGAGGCCACGACGAA-1	-21.7781	-4.93302	0.000224628
JUQ026_TCGAGGCGTCTAGTGT-1	-9.81997	39.4029	0.0147048
JUQ026_TCGAGGCGTGGTTTCA-1	-11.7667	7.82275	0.0126671
JUQ026_TCGCGTTTCCAGATCA-1	-23.2489	14.29	0.0320528
JUQ026_TCGCGTTTCCTTTCTC-1	-8.98711	37.6173	0.0027893
JUQ026_TCGGGACTCTGGTATG-1	-10.6036	38.5882	0.0299724
JUQ026_TCGGTAAGTACCGTAT-1	-43.3706	-0.0198272	0.0070589
JUQ026_TCGGTAATCCGTAGTA-1	-26.8746	18.3336	0.00557533
JUQ026_TCGTAGATCAACACAC-1	-23.4094	13.9849	0.000234545
JUQ026_TCTATTGCAAAGTGCG-1	10.5472	5.19633	0.00745699
JUQ026_TCTATTGTCACTCCTG-1	-12.2416	35.3862	0.0170606
JUQ026_TCTCTAAGTCAAGCGA-1	-22.2071	-4.50764	0.000121297
JUQ026_TCTGAGAGTGTCCTCT-1	-19.4233	32.4743	0.0248639
JUQ026_TCTGAGATCAAGGCTT-1	-13.2351	7.71099	0.0143016
JUQ026_TCTGGAAGTAAGAGGA-1	-30.6088	21.351	0.00431737
JUQ026_TCTTCGGCACGACGAA-1	-27.6927	3.19599	0.00556504
JUQ026_TCTTCGGCATCGGTTA-1	-11.0789	37.8904	6.26783e-08
JUQ026_TCTTCGGGTACTTCTT-1	-13.5279	6.94711	0.008928
JUQ026_TGACAACCAGCTGTGC-1	-18.2441	32.1198	0.000164035
JUQ026_TGACAACGTAGCGTCC-1	-10.5856	40.7776	1.60743e-07
JUQ026_TGACAACGTTGGAGGT-1	-18.3157	15.5239	0.029492
JUQ026_TGACGGCAGAGGTTAT-1	-22.596	13.1757	0.0149074
JUQ026_TGACGGCCATTGGTAC-1	-43.755	-0.411307	0.0147031
JUQ026_TGACTAGGTTCCTCCA-1	-23.8213	13.9571	0.0257704
JUQ026_TGAGAGGAGAGTACAT-1	-9.62861	53.9645	0.0180901
JUQ026_TGAGAGGCAGCGATCC-1	-18.1559	39.3575	0.0206798
JUQ026_TGAGAGGTCGCAAGCC-1	-10.809	39.5715	0.00697397
JUQ026_TGAGAGGTCTATCGCC-1	-22.8279	-4.75332	0.0269432
JUQ026_TGAGCATCATTGCGGC-1	-27.4443	2.72372	0.000789455
JUQ026_TGAGCCGGTTTAAGCC-1	-21.6532	-1.37628	0.0157446
JUQ026_TGAGCCGTCCTTCAAT-1	-13.9621	6.39901	0.0104196
JUQ026_TGAGGGAAGCACGCCT-1	-43.664	-0.516185	1.28127e-07
JUQ026_TGCACCTCATCCCATC-1	-23.4459	13.7433	3.07902e-08
JUQ026_TGCACCTGTGTGACCC-1	-27.5735	3.2372	0.0135984
JUQ026_TGCCCATTCATGTAGC-1	7.70876	21.4563	0.0176801
JUQ026_TGCCCATTCTCATTCA-1	-18.3262	32.9236	0.0114191
JUQ026_TGCCCTACACAGACTT-1	-9.39943	40.2378	0.017465
JUQ026_TGCCCTACAGGGATTG-1	-9.6671	36.3237	0.0065859
JUQ026_TGCCCTACATCCCACT-1	5.31121	42.6266	0.0106993
JUQ026_TGCGCAGAGAACAACT-1	-22.446	-4.53749	0.00755294
JUQ026_TGCTACCTCCCTAACC-1	-10.8634	39.8289	0.00065227
JUQ026_TGCTACCTCGAGGTAG-1	-19.4427	-9.66794	0.00554629
JUQ026_TGCTGCTGTAACGTTC-1	-23.5299	13.8642	0.0106436
JUQ026_TGCTGCTTCAGTTAGC-1	-15.491	10.3545	1.55787e-08
JUQ026_TGGCCAGCACACAGAG-1	-12.2308	36.5812	0.00946325
JUQ026_TGGCCAGCAGCGATCC-1	-12.182	35.4122	6.59254e-05
JUQ026_TGGCGCAAGACGCTTT-1	-13.4891	38.7421	0.0163882
JUQ026_TGGCGCACAGATCTGT-1	-21.468	-3.98088	0.00823525
JUQ026_TGGCTGGAGGCAGGTT-1	-18.3095	32.4709	0.000246038
JUQ026_TGGCTGGGTAGTACCT-1	-15.6739	44.4588	0.0175883
JUQ026_TGGGAAGAGAGATGAG-1	-10.9153	40.2868	0.0220742
JUQ026_TGGGAAGCACGTCTCT-1	-11.1586	37.7602	6.37425e-05
JUQ026_TGGGAAGTCATCGCTC-1	-26.9057	2.53857	0.0185005
JUQ026_TGGGAAGTCTTCAACT-1	-17.8398	32.9474	0.0356164
JUQ026_TGGGCGTAGGATCGCA-1	-7.38143	42.1617	0.0137605
JUQ026_TGGGCGTTCTTGTATC-1	-43.3218	-0.16044	0.0517051
JUQ026_TGGTTAGAGAACAATC-1	-10.4013	40.2323	0.0126091
JUQ026_TGGTTAGCAAACTGTC-1	-10.2455	38.6928	0.0156936
JUQ026_TGGTTAGCATATGGTC-1	-44.9072	1.20323	0.0199032
JUQ026_TGGTTAGGTAAATGAC-1	-12.1351	36.8851	0.00832272
JUQ026_TGGTTAGGTCAAGCGA-1	-17.9752	-23.142	6.62566e-09
JUQ026_TGGTTCCCACTTAACG-1	-18.2374	32.6694	0.0175564
JUQ026_TGGTTCCTCCGCGTTT-1	-23.4371	13.7875	0.00380061
JUQ026_TGGTTCCTCCGTAGTA-1	-10.2387	40.4723	0.000174421
JUQ026_TGGTTCCTCTCCGGTT-1	-37.1848	-15.2684	0.0117139
JUQ026_TGTGGTACATATGCTG-1	-11.7892	40.4319	0.0108879
JUQ026_TGTGGTATCTTTCCTC-1	-10.8587	39.8529	0.0211344
JUQ026_TGTTCCGTCTTTAGTC-1	-17.7762	-23.0502	0.0189999
JUQ026_TTAACTCTCGGCGGTT-1	-20.3093	40.2963	0.00722198
JUQ026_TTAGGACTCAGTTCGA-1	-10.7043	40.8282	0.00673574
JUQ026_TTAGGACTCATCTGCC-1	-11.6065	38.0384	1.22205e-07
JUQ026_TTAGGCAAGAGACTAT-1	-10.5616	40.1028	0.00481678
JUQ026_TTAGGCAAGGTGTTAA-1	-41.2569	-6.98855	0.0218208
JUQ026_TTAGTTCTCTCCAGGG-1	-30.72	21.3899	0.0252258
JUQ026_TTATGCTTCTGGTGTA-1	-26.8593	2.8252	0.0182325
JUQ026_TTCCCAGAGTGGAGTC-1	-23.3543	13.7496	0.0256741
JUQ026_TTCCCAGCATCTCCCA-1	-18.3263	32.4573	1.71608e-09
JUQ026_TTCCCAGTCTTGCAAG-1	-23.4106	-4.35402	0.0269498
JUQ026_TTCGAAGTCCAAACAC-1	-19.6923	40.1097	0.018447
JUQ026_TTCGAAGTCCAATGGT-1	-18.2599	32.0662	0.00988932
JUQ026_TTCGGTCGTGGCTCCA-1	-26.6191	2.99442	0.0223763
JUQ026_TTCGGTCTCTTAGCCC-1	-22.4821	-1.89817	0.0104456
JUQ026_TTCTACAGTCTAGCCG-1	-33.228	-20.2565	0.0128018
JUQ026_TTCTCAAAGACATAAC-1	-10.4284	37.7919	0.0162318
JUQ026_TTCTCCTCACACATGT-1	-45.4363	2.38336	0.0145006
JUQ026_TTCTTAGAGCGTAATA-1	-20.0585	40.4053	0.011348
JUQ026_TTCTTAGAGGCACATG-1	-10.1693	40.2873	0.000999079
JUQ026_TTGAACGCATCACGTA-1	-22.6581	-4.53955	0.005342
JUQ026_TTGACTTCACAGGTTT-1	-17.9001	-24.9122	1.34142e-06
JUQ026_TTGACTTCAGCTGCAC-1	-11.409	38.1493	0.00159809
JUQ026_TTGCCGTCATTCCTCG-1	-18.2838	32.5179	0.0112196
JUQ026_TTGCCGTGTGCGGTAA-1	-27.1747	3.44437	0.0137131
JUQ026_TTGCCGTTCCTCAATT-1	-10.1655	37.736	0.0119669
JUQ026_TTGCGTCCAGGATCGA-1	-4.24716	51.8043	0.0162481
JUQ026_TTGCGTCCATTATCTC-1	-12.6788	36.8687	0.000217653
JUQ026_TTGGAACTCAGTTCGA-1	-11.1834	8.90154	0.0119537
JUQ026_TTGTAGGAGAAAGTGG-1	-20.0003	40.3574	5.9389e-06
JUQ026_TTGTAGGAGCCCAACC-1	8.35727	42.7923	0.0341887
JUQ026_TTTCCTCCAATGACCT-1	-23.7909	13.9603	0.000414936
JUQ026_TTTCCTCTCAGGCCCA-1	-31.6932	44.5787	0.00627839
JUQ026_TTTGCGCTCTTGTACT-1	7.53228	35.6133	2.03346e-08
JUQ026_TTTGGTTCATGTAGTC-1	-11.762	7.87714	7.44791e-05
JUQ026_TTTGGTTTCTCGTTTA-1	-22.3836	-4.65215	0.011496
JUQ027_AAACCTGCACAACTGT-1	-27.356	-0.79582	0.0163195
JUQ027_AAACCTGCAGTCTTCC-1	-10.2907	50.6682	0.000542613
JUQ027_AAACCTGGTTTGGGCC-1	-12.4838	51.0937	0.000229557
JUQ027_AAACCTGTCTGATACG-1	-22.681	32.3309	1.8577e-08
JUQ027_AAACCTGTCTGCTTGC-1	-13.2567	54.1427	2.44433e-09
JUQ027_AAACGGGAGATCACGG-1	-22.5405	32.1742	0.0262588
JUQ027_AAACGGGAGTAGCGGT-1	-44.5835	9.06097	2.07602e-08
JUQ027_AAACGGGCAAGGACAC-1	-55.253	-1.64763	0.0144884
JUQ027_AAACGGGGTACCGCTG-1	-26.9096	0.855299	3.71389e-05
JUQ027_AAACGGGGTTCATGGT-1	-22.8667	-3.19415	0.00665672
JUQ027_AAACGGGTCCCGGATG-1	-27.6157	-1.175	0.00963966
JUQ027_AAAGATGAGGCCCGTT-1	-16.1606	9.11246	0.00891923
JUQ027_AAAGCAATCCGCATCT-1	-25.8215	20.4104	0.0109768
JUQ027_AAAGTAGCACTGTGTA-1	-25.7263	0.490261	0.000183329
JUQ027_AAAGTAGTCGCCATAA-1	-12.498	50.8005	0.0220953
JUQ027_AAAGTAGTCTCGATGA-1	-25.4701	-4.96816	9.77067e-09
JUQ027_AAATGCCCATTTGCTT-1	-34.7014	-24.0765	0.0334478
JUQ027_AAATGCCGTGTAATGA-1	-40.834	10.3042	0.000213635
JUQ027_AAATGCCGTGTTGAGG-1	-13.5786	53.7107	2.25156e-08
JUQ027_AACACGTAGGCGCTCT-1	-11.9963	52.4013	0.0151873
JUQ027_AACACGTTCAATACCG-1	-27.0245	-3.49604	0.0103771
JUQ027_AACACGTTCTGGGCCA-1	-23.8926	-3.04229	0.0124932
JUQ027_AACCATGCAGACGCCT-1	-12.1315	55.7673	0.0105026
JUQ027_AACCATGCAGGGATTG-1	-49.2698	-0.271838	3.9469e-08
JUQ027_AACCATGTCAACGGCC-1	-21.723	32.2099	1.88603e-06
JUQ027_AACCGCGCAGATTGCT-1	-9.87952	54.0947	0.00627322
JUQ027_AACGTTGCAAGCGTAG-1	-13.3745	51.6996	2.70373e-05
JUQ027_AACGTTGCATAAGACA-1	-13.5516	38.5024	0.0193048
JUQ027_AACGTTGGTATTACCG-1	-45.3604	2.46111	0.000377504
JUQ027_AACGTTGGTTGGACCC-1	-15.5073	48.1067	0.000318582
JUQ027_AACGTTGTCCGAACGC-1	-42.7112	28.1479	0.0125096
JUQ027_AACTCAGAGAGTCGGT-1	-26.8208	-4.85118	9.04355e-08
JUQ027_AACTCAGAGCTAGCCC-1	-12.8477	54.4795	0.000291213
JUQ027_AACTCCCAGCAGACTG-1	-22.5992	-3.15927	0.0185216
JUQ027_AACTCCCCAATTCCTT-1	-37.1495	-15.4083	0.0163319
JUQ027_AACTCCCTCGGCCGAT-1	-23.4457	33.2143	0.0143797
JUQ027_AACTCTTAGTTTAGGA-1	4.41702	23.0472	0.0141685
JUQ027_AACTCTTCATGGTTGT-1	-44.0465	0.336416	0.000765198
JUQ027_AACTCTTGTCCAGTGC-1	-37.0322	-15.3638	0.0171616
JUQ027_AACTCTTTCAGCGATT-1	-11.7847	55.7975	0.00943865
JUQ027_AACTGGTAGATGTGGC-1	-44.4876	1.27241	5.65875e-05
JUQ027_AACTGGTCACAGCGTC-1	-10.003	51.8426	0.0163848
JUQ027_AACTGGTGTTCGAATC-1	-13.2638	55.3205	0.0073639
JUQ027_AACTTTCAGGAATGGA-1	-17.328	7.96963	0.00919215
JUQ027_AACTTTCGTTGTCGCG-1	-16.8766	8.89812	5.1351e-09
JUQ027_AAGACCTCAGCTTCGG-1	-27.2607	0.481705	0.00705168
JUQ027_AAGCCGCAGAGACTAT-1	-12.1553	34.5555	0.0145581
JUQ027_AAGCCGCAGCCAACAG-1	-16.919	-29.0903	8.98387e-07
JUQ027_AAGCCGCTCATGGTCA-1	-27.8817	-4.66603	7.77259e-08
JUQ027_AAGCCGCTCTGAGTGT-1	-33.3524	40.1456	4.3715e-07
JUQ027_AAGGAGCGTATTACCG-1	-9.0415	56.3341	9.75477e-09
JUQ027_AAGGAGCTCAGCTGGC-1	-9.61226	54.2374	0.0189855
JUQ027_AAGGAGCTCAGGCCCA-1	18.9251	31.4225	0.0171796
JUQ027_AAGGAGCTCGGTTCGG-1	-12.6948	51.5232	0.00941632
JUQ027_AAGGCAGGTCCATCCT-1	-27.0962	-3.87883	0.00838336
JUQ027_AAGGTTCAGCGATCCC-1	-28.3116	-0.556864	0.0316385
JUQ027_AAGGTTCCACTTCGAA-1	-23.8152	-3.42125	0.0107148
JUQ027_AAGGTTCCATGGAATA-1	-56.5377	-0.251564	9.04298e-09
JUQ027_AAGGTTCGTGTGGTTT-1	-17.6992	47.8611	2.26691e-09
JUQ027_AAGGTTCTCCTTTACA-1	-44.1934	2.06594	4.72134e-09
JUQ027_AAGTCTGAGAGCTATA-1	-14.0582	51.7149	1.22436e-09
JUQ027_AAGTCTGGTAAACCTC-1	-12.5482	53.4713	0.0224876
JUQ027_AAGTCTGGTGCACCAC-1	-36.4872	-8.97371	0.0154183
JUQ027_AATCCAGCACGAAAGC-1	-42.5944	6.01728	3.30714e-08
JUQ027_AATCCAGCACGGATAG-1	-27.4424	0.788114	0.000124035
JUQ027_AATCCAGCAGCTATTG-1	-18.8068	31.5496	2.38921e-07
JUQ027_AATCCAGTCCGCGTTT-1	-26.328	-5.32353	0.0166728
JUQ027_AATCGGTAGCCCAACC-1	-19.4372	-9.66163	0.0177265
JUQ027_ACACCAAGTGCTAGCC-1	-12.4661	54.1658	5.95559e-09
JUQ027_ACACCCTAGAGGTACC-1	-26.4386	-4.14047	0.00614994
JUQ027_ACACCCTCACTTGGAT-1	-13.4931	56.1143	6.76954e-08
JUQ027_ACACCGGAGCGTTGCC-1	-25.0745	-3.46096	8.22938e-08
JUQ027_ACACCGGAGCTGGAAC-1	-1.50163	14.4547	0.0194558
JUQ027_ACACCGGCATTGGGCC-1	-20.2402	23.3478	0.00888377
JUQ027_ACACTGAAGTCCGTAT-1	-8.27924	52.6669	0.0218885
JUQ027_ACACTGAGTAGGACAC-1	-12.4894	54.836	0.00082793
JUQ027_ACAGCCGAGGACATTA-1	-12.5811	54.6653	1.59469e-09
JUQ027_ACAGCCGAGTGCTGCC-1	-16.4914	9.87808	0.000178087
JUQ027_ACAGCCGCAAATACAG-1	-28.2331	-2.01726	2.27161e-06
JUQ027_ACAGCCGCATTCTTAC-1	-13.9403	55.576	0.0102247
JUQ027_ACAGCCGGTAGCGCTC-1	-16.8807	8.463	0.0213871
JUQ027_ACAGCCGGTCAGCTAT-1	-30.1741	-3.51497	3.49208e-05
JUQ027_ACAGCCGGTTCCGTCT-1	-13.0044	55.0133	0.0109158
JUQ027_ACAGCTACAAGGTTCT-1	-24.8617	-4.02978	0.0154552
JUQ027_ACAGCTACATCCTTGC-1	11.8041	52.1301	0.00713968
JUQ027_ACAGCTACATCTACGA-1	-36.579	0.755225	2.96115e-08
JUQ027_ACATACGAGGCTCATT-1	-13.0499	51.3658	0.0208514
JUQ027_ACATACGCAGTATAAG-1	-21.1634	32.2086	0.0137208
JUQ027_ACATACGGTGAGTGAC-1	-16.8696	9.96833	0.0121016
JUQ027_ACATACGTCCCAAGAT-1	-25.6436	-5.38131	0.000189009
JUQ027_ACATCAGAGTAGGTGC-1	-15.678	52.54	0.00650353
JUQ027_ACATGGTAGCAGGCTA-1	-13.0948	56.071	8.50769e-05
JUQ027_ACATGGTAGGCGATAC-1	12.1785	52.517	2.44528e-05
JUQ027_ACATGGTCAACGATGG-1	-46.2225	0.356971	5.97612e-05
JUQ027_ACATGGTTCTGTTTGT-1	-41.7691	-6.92682	0.0396431
JUQ027_ACCAGTAAGCTGCGAA-1	-33.605	-18.4919	0.000732193
JUQ027_ACCAGTACAGGAATCG-1	-10.4151	51.5155	1.17991e-07
JUQ027_ACCAGTACAGGTGCCT-1	-52.2973	-2.11195	8.37191e-08
JUQ027_ACCAGTACATGCCTTC-1	23.5966	25.8726	0.000247055
JUQ027_ACCAGTATCGGTCTAA-1	-15.8573	9.95108	3.85381e-05
JUQ027_ACCCACTTCTTTACAC-1	-46.2781	5.05459	1.04064e-05
JUQ027_ACCGTAATCCCTTGTG-1	-10.7673	53.5357	0.0102518
JUQ027_ACCTTTAAGGCAGGTT-1	-16.9224	8.52757	4.53545e-09
JUQ027_ACCTTTACATACCATG-1	-20.2871	12.2202	0.0258656
JUQ027_ACCTTTACATCAGTCA-1	-10.8864	51.3427	1.75756e-08
JUQ027_ACGAGCCAGCCACCTG-1	-49.9876	0.0207692	0.00332901
JUQ027_ACGAGCCCAGATGGCA-1	-27.0174	-4.05684	0.00477761
JUQ027_ACGAGCCGTCCAGTTA-1	-11.8708	55.6239	0.0078808
JUQ027_ACGAGCCGTGACAAAT-1	-18.1434	9.53307	2.49194e-09
JUQ027_ACGAGCCTCACGGTTA-1	-20.8101	12.9702	0.0122313
JUQ027_ACGAGGACAAACAACA-1	-45.5237	1.07538	0.00641021
JUQ027_ACGAGGACACGAAATA-1	-13.451	54.337	0.0111863
JUQ027_ACGAGGATCAAACGGG-1	-26.9644	-4.68843	0.0103422
JUQ027_ACGATACTCGCCCTTA-1	-2.30928	51.2101	0.0331056
JUQ027_ACGATGTAGGCATTGG-1	-23.3767	-5.36762	0.0201511
JUQ027_ACGATGTGTGTATGGG-1	-22.6897	32.2184	2.41853e-08
JUQ027_ACGCAGCAGAATTGTG-1	-8.03982	31.9307	0.0147114
JUQ027_ACGCAGCAGCACACAG-1	-39.0053	-20.5087	0.0188349
JUQ027_ACGCAGCGTGCTAGCC-1	-9.82235	53.6147	7.52896e-07
JUQ027_ACGCAGCTCTGTACGA-1	-12.678	51.1466	3.15823e-05
JUQ027_ACGCCAGAGAGTGAGA-1	-19.2564	44.2349	0.00611942
JUQ027_ACGCCAGCAGTTAACC-1	-41.8987	4.13232	0.00763882
JUQ027_ACGCCAGCATTCCTGC-1	-10.0321	51.4609	0.00857603
JUQ027_ACGCCGAAGCTAAACA-1	-22.8914	32.6257	0.0236741
JUQ027_ACGCCGAGTGCGGTAA-1	0.911301	31.1512	2.80342e-09
JUQ027_ACGCCGAGTTCCGGCA-1	-35.23	-22.7526	0.0127511
JUQ027_ACGCCGATCAAACCAC-1	-12.631	40.6182	1.02478e-07
JUQ027_ACGCCGATCAACACTG-1	-23.6948	32.6587	9.3492e-07
JUQ027_ACGGAGAAGTGGCACA-1	-27.1494	-3.81852	0.0163988
JUQ027_ACGGAGACACAGGTTT-1	-26.3848	-4.21875	0.0169615
JUQ027_ACGGAGACACCAGCAC-1	-13.1424	51.5671	0.00219115
JUQ027_ACGGAGACAGGGAGAG-1	-19.1785	30.6771	7.0562e-07
JUQ027_ACGGAGAGTCGACTGC-1	-10.274	53.6789	0.0258644
JUQ027_ACGGAGAGTCTCATCC-1	-11.38	55.304	2.15424e-08
JUQ027_ACGGCCAAGCCATCGC-1	-9.16896	54.6361	0.0247426
JUQ027_ACGGCCAAGTACGTTC-1	-27.6944	-0.578654	0.000655705
JUQ027_ACGGCCAGTCAGGACA-1	-21.5767	31.838	2.86269e-09
JUQ027_ACGGCCATCATGCAAC-1	7.96814	46.4506	0.0253377
JUQ027_ACGGGTCAGACCTAGG-1	-46.0818	1.463	1.96048e-07
JUQ027_ACGGGTCGTCATATGC-1	-54.5701	-1.72629	4.17299e-08
JUQ027_ACGGGTCGTTCTGGTA-1	-26.5678	24.74	2.73621e-09
JUQ027_ACGGGTCGTTGTGGAG-1	-18.1678	10.5313	9.19886e-05
JUQ027_ACGTCAAAGTCTCGGC-1	-39.7387	-2.73827	0.0142736
JUQ027_ACGTCAAGTAGCGTGA-1	-21.9103	32.9774	0.00345246
JUQ027_ACGTCAAGTCGACTAT-1	-49.402	-0.136246	0.00753152
JUQ027_ACGTCAAGTTTGTGTG-1	-27.6154	-1.89338	0.00789767
JUQ027_ACGTCAATCCAGGGCT-1	-27.6873	-1.5002	0.00835138
JUQ027_ACTATCTTCCAAACAC-1	-24.7846	-3.25383	0.00622781
JUQ027_ACTATCTTCTCGTTTA-1	-17.5441	8.87338	0.00895012
JUQ027_ACTGAACTCTGAGGGA-1	-20.0725	23.6303	0.00655241
JUQ027_ACTGAGTAGGGCACTA-1	-31.8778	19.9874	0.0142573
JUQ027_ACTGAGTCAGTTTACG-1	-27.4167	0.720051	5.13246e-09
JUQ027_ACTGAGTTCCTCGCAT-1	6.15465	41.0303	0.00938932
JUQ027_ACTGATGAGTAGTGCG-1	-10.5939	54.6533	0.0158004
JUQ027_ACTGATGGTGTAAGTA-1	-11.9721	55.8356	2.86437e-09
JUQ027_ACTGATGGTTGAGTTC-1	-12.7396	57.0756	4.23842e-05
JUQ027_ACTGCTCAGGACAGAA-1	-7.99304	40.0537	1.80162e-07
JUQ027_ACTGCTCAGTGTACCT-1	1.16819	23.7484	0.000468452
JUQ027_ACTGCTCCAGGATCGA-1	-13.2187	52.0742	0.00775209
JUQ027_ACTGCTCTCCCGACTT-1	-44.9375	-0.413117	0.0159984
JUQ027_ACTGTCCAGACCTTTG-1	-13.7878	56.4386	1.41622e-08
JUQ027_ACTGTCCCAGCATACT-1	-44.554	1.5351	0.00429948
JUQ027_ACTGTCCTCTGGGCCA-1	-44.3831	0.788388	0.0086306
JUQ027_ACTTACTCACCAGGCT-1	-16.5474	11.4027	0.00940239
JUQ027_ACTTACTGTATCACCA-1	0.396313	62.9771	4.01962e-09
JUQ027_ACTTACTGTTTGCATG-1	13.5882	38.8439	0.0188663
JUQ027_ACTTGTTAGGGCATGT-1	-12.2506	52.3473	0.00775315
JUQ027_ACTTGTTAGTACGCGA-1	-41.9586	-0.308778	0.0099415
JUQ027_ACTTGTTAGTCCGTAT-1	18.776	31.5354	1.40849e-06
JUQ027_ACTTGTTGTGCAGGTA-1	-10.9562	57.6788	0.000219749
JUQ027_ACTTTCATCATCACCC-1	-27.7359	-1.27354	0.00101202
JUQ027_AGAATAGAGCAGGTCA-1	-45.681	2.65267	0.010662
JUQ027_AGAATAGAGGGTCGAT-1	-8.1562	52.7738	0.000114633
JUQ027_AGAATAGAGTGACATA-1	-22.7004	32.58	0.0196429
JUQ027_AGAATAGTCGCGGATC-1	-20.2354	31.1039	0.0197041
JUQ027_AGACGTTAGCACCGCT-1	-27.6419	-1.62256	0.00156044
JUQ027_AGACGTTCACAGGCCT-1	-26.5464	0.429625	6.19837e-06
JUQ027_AGACGTTCATTACCTT-1	1.53958	42.913	3.47156e-07
JUQ027_AGACGTTTCCGCTGTT-1	-11.7915	39.2488	0.00151522
JUQ027_AGAGCGAAGACAGACC-1	-16.9196	8.20541	2.4728e-07
JUQ027_AGAGCGACAGGTGGAT-1	-11.3368	57.4088	0.0089082
JUQ027_AGAGCGATCACTCTTA-1	-12.716	55.6515	7.53261e-08
JUQ027_AGAGCTTCATCGATGT-1	-12.6086	51.0912	0.000501851
JUQ027_AGAGCTTGTTCGTTGA-1	-18.4811	10.1516	0.0223368
JUQ027_AGAGCTTTCTAACTTC-1	-12.6467	50.8771	0.00488309
JUQ027_AGAGTGGCAAAGGCGT-1	-17.005	8.10321	2.43724e-08
JUQ027_AGAGTGGCAAGACGTG-1	-21.996	-3.92091	6.60731e-08
JUQ027_AGAGTGGGTTGTCGCG-1	-8.85847	52.4884	1.59367e-08
JUQ027_AGAGTGGTCACCTCGT-1	-47.3226	-0.899578	0.00893474
JUQ027_AGATCTGAGGACACCA-1	35.1116	9.87409	3.66719e-07
JUQ027_AGATCTGCACAAGTAA-1	-12.38	53.4785	0.0206584
JUQ027_AGATCTGGTACGCACC-1	-42.5056	3.68039	6.81874e-09
JUQ027_AGATCTGTCCAAGCCG-1	34.5436	-36.3226	1.46473e-08
JUQ027_AGATCTGTCTTAGCCC-1	-17.6287	10.2884	0.0133619
JUQ027_AGATTGCCACCTTGTC-1	-27.7067	-1.58494	0.0114213
JUQ027_AGCAGCCGTTACGGAG-1	6.75273	49.3956	0.0174946
JUQ027_AGCAGCCTCAACACGT-1	-26.3082	-5.818	1.63804e-08
JUQ027_AGCAGCCTCAACTCTT-1	-9.48724	54.7157	5.38328e-06
JUQ027_AGCATACAGGTCATCT-1	-27.7018	-5.42486	0.0102609
JUQ027_AGCATACGTCGCATCG-1	-44.4933	2.24801	2.28406e-08
JUQ027_AGCATACGTCTAGCCG-1	-23.7766	0.617452	0.0134182
JUQ027_AGCATACGTTCTCATT-1	-17.2387	8.596	0.0316804
JUQ027_AGCATACTCAGCCTAA-1	-23.25	32.6193	0.019922
JUQ027_AGCATACTCTTGCCGT-1	-27.1428	-4.836	0.00760964
JUQ027_AGCCTAACATGGTTGT-1	-12.8157	51.6356	0.0186702
JUQ027_AGCCTAATCCGCGGTA-1	-45.307	3.20749	0.0227273
JUQ027_AGCGGTCAGGACTGGT-1	-54.7296	-1.69097	0.0245172
JUQ027_AGCGGTCAGGCCGAAT-1	-13.6712	55.9481	0.01399
JUQ027_AGCGGTCGTTGTACAC-1	-27.6591	-0.73571	0.0142383
JUQ027_AGCGGTCTCCAGATCA-1	-21.3149	32.3201	2.3433e-08
JUQ027_AGCGTATAGCACGCCT-1	-18.4553	9.74071	0.0115579
JUQ027_AGCGTATAGTTATCGC-1	-39.5354	-9.94586	0.0194791
JUQ027_AGCGTATGTAAAGTCA-1	-43.9406	0.372634	0.0133572
JUQ027_AGCGTATGTACGACCC-1	0.535135	43.6484	0.00848017
JUQ027_AGCGTCGCAGACACTT-1	-24.3572	-3.6691	0.0167557
JUQ027_AGCGTCGTCAAGAAGT-1	-13.4431	55.4687	1.53537e-07
JUQ027_AGCTCCTGTTCGGCAC-1	-15.9403	52.4675	1.07285e-07
JUQ027_AGCTCTCAGAGTACAT-1	-21.9899	44.8314	1.66179e-08
JUQ027_AGCTCTCAGGAGTAGA-1	-13.1641	56.1685	0.00678475
JUQ027_AGCTCTCAGGCCCGTT-1	-23.5538	30.9451	8.01102e-06
JUQ027_AGCTCTCCATAGACTC-1	-12.2559	51.8876	0.0111788
JUQ027_AGCTCTCGTAGCTCCG-1	-17.6906	49.8553	0.00628396
JUQ027_AGCTCTCGTTGCCTCT-1	-12.0443	35.9146	0.0190103
JUQ027_AGCTTGAAGAGTCTGG-1	29.9405	32.8496	0.0180042
JUQ027_AGCTTGAAGGTAAACT-1	-44.6183	1.71328	0.00624675
JUQ027_AGCTTGAAGTCAAGCG-1	-12.2925	55.4747	1.52699e-07
JUQ027_AGCTTGAGTAAGCACG-1	-15.924	8.32821	0.0341958
JUQ027_AGGCCACTCACGACTA-1	-17.3182	9.92719	0.0115439
JUQ027_AGGCCACTCAGGCGAA-1	-18.5602	-1.00185	0.00089811
JUQ027_AGGCCACTCTGATACG-1	4.5103	45.4633	0.0162752
JUQ027_AGGCCGTCAAACCCAT-1	-10.5195	40.1518	0.0241208
JUQ027_AGGCCGTTCTTCGAGA-1	-21.7317	32.7443	0.00424814
JUQ027_AGGGAGTCACCCATGG-1	-17.9762	9.58222	0.0114689
JUQ027_AGGGAGTCAGATCTGT-1	-15.5386	52.6058	0.0114206
JUQ027_AGGGATGCAGACGCTC-1	-44.3449	1.61929	0.008865
JUQ027_AGGGATGCAGCTGTGC-1	-18.6613	9.44962	0.0289083
JUQ027_AGGGATGGTCGACTAT-1	-25.2183	-3.23755	1.211e-08
JUQ027_AGGGATGTCGATCCCT-1	-50.4166	1.80876	0.00701511
JUQ027_AGGGATGTCTGTCTCG-1	11.9057	52.2064	0.0290439
JUQ027_AGGGTGAAGAACTGTA-1	-12.6161	57.243	0.0100756
JUQ027_AGGGTGAGTCTTTCAT-1	-12.9052	51.8724	0.0172503
JUQ027_AGGGTGAGTGAGTATA-1	-2.17062	23.476	0.00657119
JUQ027_AGGGTGATCGTCCGTT-1	7.78689	42.2268	0.0248396
JUQ027_AGGTCCGAGCCACTAT-1	-42.1735	0.0653827	0.000151401
JUQ027_AGGTCCGAGCTATGCT-1	-27.4007	-1.02449	6.38745e-06
JUQ027_AGGTCCGCACAGGAGT-1	-28.509	-0.995591	2.29234e-09
JUQ027_AGGTCCGCACCACGTG-1	-27.4948	0.695644	0.00807301
JUQ027_AGGTCCGGTCGACTGC-1	-24.3491	-3.27623	0.000559097
JUQ027_AGGTCCGTCACAATGC-1	-26.5714	-4.5749	0.000213367
JUQ027_AGTAGTCAGACAATAC-1	-12.4816	54.367	8.1749e-07
JUQ027_AGTAGTCCAATCTGCA-1	-45.5714	6.90309	6.6798e-08
JUQ027_AGTCTTTTCAAACCGT-1	-11.7903	53.5592	0.0122228
JUQ027_AGTCTTTTCCTTCAAT-1	-9.97979	55.9712	0.0092049
JUQ027_AGTCTTTTCTAACTGG-1	-26.1468	1.25612	1.47895e-05
JUQ027_AGTGAGGAGAGGTTAT-1	-25.9783	-4.68722	0.00997858
JUQ027_AGTGAGGAGAGTCTGG-1	-13.2275	55.2972	0.0280924
JUQ027_AGTGAGGTCAGCCTAA-1	-44.1861	0.908988	0.00760246
JUQ027_AGTGAGGTCCCTTGTG-1	-18.1972	9.50392	0.0158662
JUQ027_AGTGAGGTCGGCGCAT-1	-12.5231	52.1105	0.00633163
JUQ027_AGTGGGAAGAAGGCCT-1	-21.423	31.4576	0.0139012
JUQ027_AGTGGGAAGTCCAGGA-1	-11.5469	52.975	0.000115409
JUQ027_AGTGGGAGTAAGCACG-1	-13.8184	50.772	0.010131
JUQ027_AGTGGGAGTTGATTCG-1	-24.2615	-4.6829	0.0070084
JUQ027_AGTGGGATCCACGCAG-1	-46.1263	1.11122	9.80852e-09
JUQ027_AGTGTCAAGCGTTCCG-1	-13.0877	55.967	0.00657323
JUQ027_AGTTGGTCACTGTGTA-1	-11.2471	53.1397	0.0107924
JUQ027_ATAACGCAGGTACTCT-1	-8.43381	49.2221	0.00797084
JUQ027_ATAACGCCAGGGCATA-1	-46.0442	1.64525	0.0109261
JUQ027_ATAACGCGTCATCGGC-1	-15.7371	9.74274	0.0082762
JUQ027_ATAACGCTCATTATCC-1	-23.1884	31.8325	0.0217073
JUQ027_ATAAGAGGTACGACCC-1	-25.7583	-4.80283	0.0161342
JUQ027_ATAAGAGTCCGTAGGC-1	-28.3068	-1.07259	0.00946402
JUQ027_ATAGACCCAGGATCGA-1	-9.30487	54.801	1.15401e-08
JUQ027_ATCACGATCCCAACGG-1	-23.8948	-3.46758	0.00470363
JUQ027_ATCACGATCTCTGTCG-1	-33.7103	1.25772	0.0312123
JUQ027_ATCATCTGTCAAACTC-1	-19.3054	-3.03762	0.00950437
JUQ027_ATCATCTGTGAGTATA-1	-45.3457	1.65633	1.70859e-05
JUQ027_ATCATCTGTTGTTTGG-1	-21.0863	-21.1028	3.28244e-09
JUQ027_ATCATCTTCTAGCACA-1	-27.6172	-1.18395	0.00557185
JUQ027_ATCATGGCAATGGTCT-1	-11.575	57.4363	1.591e-09
JUQ027_ATCATGGCACTATCTT-1	-1.3524	16.8704	4.17615e-08
JUQ027_ATCATGGGTCAGGACA-1	-12.3031	54.1775	0.0111813
JUQ027_ATCATGGGTCATGCCG-1	-26.1886	-4.34096	0.0108168
JUQ027_ATCATGGTCTTGGGTA-1	-25.521	-2.41078	0.019695
JUQ027_ATCCACCCAACTGGCC-1	-12.7437	54.7413	0.0121078
JUQ027_ATCCACCCAGATGGGT-1	9.69508	52.6489	7.20651e-05
JUQ027_ATCCACCCATCCGCGA-1	11.8842	52.2069	0.0201041
JUQ027_ATCCACCGTCGCGTGT-1	2.92089	27.4767	0.00278119
JUQ027_ATCCACCGTGTAACGG-1	-53.825	-3.09632	4.18946e-09
JUQ027_ATCCGAAAGAGGGATA-1	-9.66781	53.2251	2.08097e-08
JUQ027_ATCCGAACAATGCCAT-1	-26.3086	0.640947	0.0267389
JUQ027_ATCCGAATCGCGATCG-1	-9.77456	53.7967	0.00020118
JUQ027_ATCGAGTAGCTGCCCA-1	-23.609	30.895	1.97268e-07
JUQ027_ATCGAGTAGTAACCCT-1	-54.4516	-0.919334	4.70497e-09
JUQ027_ATCGAGTTCAAACCAC-1	-16.942	8.31844	0.00761669
JUQ027_ATCGAGTTCATCTGTT-1	-8.3022	52.7304	3.13965e-07
JUQ027_ATCTACTAGAAGGTGA-1	-16.8401	10.7599	0.0283471
JUQ027_ATCTACTAGACGCAAC-1	-41.991	-0.223647	0.0112885
JUQ027_ATCTACTCACGAGAGT-1	-10.5563	52.518	0.0125881
JUQ027_ATCTACTGTCTCCACT-1	-11.3249	53.7509	0.0110386
JUQ027_ATCTACTGTGATAAGT-1	-21.2929	31.3988	0.0100825
JUQ027_ATCTACTGTTTAGCTG-1	-21.5024	31.8755	1.98907e-07
JUQ027_ATCTACTTCAAACGGG-1	-11.6429	54.0344	1.78237e-09
JUQ027_ATCTACTTCAGTGTTG-1	-27.4539	-0.349735	1.80527e-08
JUQ027_ATCTGCCAGAATGTTG-1	-28.3404	0.0407348	0.00740452
JUQ027_ATCTGCCCAATCACAC-1	-16.9853	7.30603	1.1049e-08
JUQ027_ATCTGCCCACCCATGG-1	-11.8299	56.2332	0.000816538
JUQ027_ATGAGGGCACACCGAC-1	-13.5377	18.3167	0.00885844
JUQ027_ATGAGGGCAGCTCCGA-1	-11.1399	55.7912	2.634e-09
JUQ027_ATGCGATAGATAGCAT-1	-43.4877	0.0623671	0.0211861
JUQ027_ATGCGATTCCCTAACC-1	-13.8877	50.3357	6.50057e-09
JUQ027_ATGGGAGAGATGTCGG-1	-12.6814	51.0761	0.000822794
JUQ027_ATGGGAGAGTTGTAGA-1	6.47268	14.2342	1.02417e-09
JUQ027_ATGGGAGGTCTCAACA-1	-15.9147	9.69458	0.0106027
JUQ027_ATGGGAGGTGATGTGG-1	-41.4399	-7.59174	0.000319487
JUQ027_ATGGGAGTCGTAGATC-1	-15.1718	52.6758	0.0111822
JUQ027_ATGTGTGTCAATCTCT-1	-2.09292	47.9019	0.0262518
JUQ027_ATTACTCCATCGATTG-1	-38.9914	-20.6474	0.015745
JUQ027_ATTACTCCATGACGGA-1	-3.86154	39.1816	8.82919e-07
JUQ027_ATTACTCGTTATGCGT-1	-26.9159	-4.98325	5.87517e-08
JUQ027_ATTACTCTCATAAAGG-1	-21.8348	31.01	1.44535e-08
JUQ027_ATTACTCTCCAAATGC-1	-24.785	-2.99087	0.00564005
JUQ027_ATTACTCTCTTACCTA-1	-20.3878	30.722	0.00598146
JUQ027_ATTATCCCACCAACCG-1	-11.7066	53.0374	0.000488359
JUQ027_ATTATCCTCCTAGTGA-1	-49.3356	-0.501082	0.0151275
JUQ027_ATTGGACAGCAATCTC-1	-33.3578	40.203	4.47798e-08
JUQ027_ATTGGACAGTAGGCCA-1	-18.202	9.07531	0.0173524
JUQ027_ATTGGACCATGTAGTC-1	-15.7484	10.0222	0.0074664
JUQ027_ATTGGACTCGTTTAGG-1	-10.6231	51.3188	0.00052854
JUQ027_ATTGGTGGTCCCTTGT-1	-20.195	-5.21991	0.0155324
JUQ027_ATTGGTGTCTCCGGTT-1	-33.6894	14.6199	0.00582209
JUQ027_ATTTCTGAGAAGGTTT-1	0.305916	36.3662	3.6848e-08
JUQ027_ATTTCTGCAACTTGAC-1	-20.4279	-7.47927	0.000133727
JUQ027_ATTTCTGCACAACGTT-1	-55.494	-0.625964	6.08263e-09
JUQ027_ATTTCTGCATAAAGGT-1	-26.1673	0.340018	5.65003e-09
JUQ027_ATTTCTGGTATATCCG-1	-20.2645	32.4658	0.0197102
JUQ027_CAACCAAGTAGCTTGT-1	-23.6533	30.5267	0.00875159
JUQ027_CAACCAATCAACCATG-1	-9.46604	54.567	0.0169712
JUQ027_CAACCTCCATCTCCCA-1	-42.8556	2.08657	0.037561
JUQ027_CAACTAGCACGAGAGT-1	-10.9844	41.0733	0.000275882
JUQ027_CAACTAGTCACAATGC-1	-13.7199	56.535	0.014959
JUQ027_CAAGAAAGTTCCATGA-1	-26.8062	1.04217	0.0183171
JUQ027_CAAGAAATCCTGCAGG-1	-12.627	56.9383	0.0164658
JUQ027_CAAGAAATCTTCGAGA-1	-22.5877	12.7561	0.0190978
JUQ027_CAAGATCAGTCTCAAC-1	14.794	16.3412	2.24336e-08
JUQ027_CAAGATCTCAGAGACG-1	-6.19713	45.078	0.0164355
JUQ027_CAAGATCTCATGTCCC-1	-51.3009	-1.51579	0.0138714
JUQ027_CAAGGCCAGAGTGACC-1	-29.9507	-2.19464	0.00935974
JUQ027_CAAGTTGAGGACATTA-1	-23.6158	30.838	2.45501e-09
JUQ027_CAAGTTGAGGCTATCT-1	-13.6172	52.7261	0.0145671
JUQ027_CAAGTTGCAAACCTAC-1	-2.04007	-35.4619	2.42817e-09
JUQ027_CAAGTTGCATAGGATA-1	-12.0173	8.72517	0.000126399
JUQ027_CAAGTTGCATTTCAGG-1	-18.001	12.0133	0.0177891
JUQ027_CAAGTTGGTGTGACGA-1	-23.3789	33.0933	1.27627e-09
JUQ027_CAAGTTGTCGTGGACC-1	-13.1398	50.2118	5.76392e-05
JUQ027_CACAAACGTCGTGGCT-1	-2.13973	23.1255	7.14619e-09
JUQ027_CACAAACTCCAAACAC-1	-19.4201	48.0788	0.027067
JUQ027_CACACAAAGTACGACG-1	-22.7909	13.114	1.55515e-09
JUQ027_CACACAACATAAGACA-1	-17.321	10.2604	0.0190198
JUQ027_CACACAACATGATCCA-1	-27.4394	-4.42919	0.00760365
JUQ027_CACACCTCAGCTGTAT-1	-42.2568	0.208577	0.0128501
JUQ027_CACACTCAGACTGGGT-1	-26.7411	0.571727	0.0147865
[truncated: 29,926 more rows]

## Sheet: d_Zhang
	0	1	103-X-all_LYS_metabolism-X-norm
AAACCTGAGAGTCTGG.Pre_P007_t	-37.1302	-5.33204	9.77023e-10
AAACCTGAGCACACAG.Pre_P007_t	-6.31422	42.7787	4.88428e-09
AAACCTGCAAGTCATC.Pre_P007_t	-37.9702	-5.30669	1.00334e-09
AAACCTGGTTGGGACA.Pre_P007_t	-29.2253	-3.65094	4.76449e-09
AAACCTGTCAGCTCGG.Pre_P007_t	-36.9419	-7.52248	1.55801e-09
AAACCTGTCCACGTGG.Pre_P007_t	-38.2792	-4.52803	5.01011e-08
AAACCTGTCTGAAAGA.Pre_P007_t	-40.7773	-8.4162	5.76182e-05
AAACCTGTCTTAACCT.Pre_P007_t	-37.7161	-4.60537	1.78797e-09
AAACGGGAGAAGATTC.Pre_P007_t	-35.7367	-6.5414	6.62731e-09
AAACGGGAGATAGCAT.Pre_P007_t	-37.0061	-7.70194	3.88346e-09
AAACGGGAGATGCCTT.Pre_P007_t	-41.1658	-4.80884	7.93273e-10
AAACGGGAGCTACCGC.Pre_P007_t	-30.1798	-6.02277	2.10364e-09
AAACGGGAGGTGCTTT.Pre_P007_t	-38.0283	-4.46689	6.30185e-10
AAACGGGCAAACCCAT.Pre_P007_t	-37.9656	0.166448	0.00958976
AAACGGGGTGCAACGA.Pre_P007_t	-38.3154	-10.1394	2.05982e-09
AAACGGGGTTACCGAT.Pre_P007_t	7.84027	12.1653	5.90207e-10
AAACGGGGTTACTGAC.Pre_P007_t	-36.2639	-2.86484	9.29709e-10
AAACGGGGTTTAAGCC.Pre_P007_t	-36.2307	-6.90384	0.000175927
AAACGGGTCATGTCCC.Pre_P007_t	-40.0075	-5.73164	0.000326166
AAACGGGTCATTCACT.Pre_P007_t	-41.8591	-6.06706	2.20345e-05
AAACGGGTCGAATGCT.Pre_P007_t	-38.0293	-8.14819	1.64369e-05
AAAGATGAGCACGCCT.Pre_P007_t	-38.6675	-8.53373	1.16374e-07
AAAGATGAGTGATCGG.Pre_P007_t	-39.5555	-6.47945	0.000857359
AAAGATGCAGACAGGT.Pre_P007_t	-37.8825	-20.3369	0.0101492
AAAGATGGTGTGAATA.Pre_P007_t	-36.1623	-7.28064	0.00845629
AAAGCAAAGAAGATTC.Pre_P007_t	-36.9612	-8.29579	9.95434e-06
AAAGCAAAGACTTGAA.Pre_P007_t	-6.82963	42.5388	1.1432e-08
AAAGCAAAGATCGGGT.Pre_P007_t	-35.0583	-6.92057	4.83089e-10
AAAGCAAAGCACCGCT.Pre_P007_t	-40.6363	-7.50053	6.19207e-10
AAAGCAAAGCAGATCG.Pre_P007_t	-41.4051	-6.38809	4.91142e-09
AAAGCAAAGCCGCCTA.Pre_P007_t	-40.3871	-5.58256	6.37539e-10
AAAGCAACAAGAGTCG.Pre_P007_t	-42.733	-6.80416	1.45365e-08
AAAGCAACAGGATCGA.Pre_P007_t	-15.8398	-3.23614	4.86271e-06
AAAGCAACATGACATC.Pre_P007_t	-37.169	0.579136	0.00788075
AAAGCAAGTACTTGAC.Pre_P007_t	-37.2925	-7.29597	1.27159e-09
AAAGCAATCCATGAGT.Pre_P007_t	-38.7136	-8.4763	1.16029e-09
AAAGCAATCCGAATGT.Pre_P007_t	-42.4397	-5.63688	3.6306e-10
AAAGCAATCGCCCTTA.Pre_P007_t	-6.26317	43.6256	4.04701e-10
AAAGTAGAGAACTCGG.Pre_P007_t	-6.57451	42.1734	1.14225e-09
AAAGTAGCACGGACAA.Pre_P007_t	-40.5202	-9.60706	8.4679e-10
AAAGTAGCAGGTCCAC.Pre_P007_t	-36.6761	-8.42154	1.70257e-09
AAAGTAGCAGTATGCT.Pre_P007_t	-37.7924	-6.92973	4.79119e-07
AAAGTAGCATATGAGA.Pre_P007_t	-38.0024	-5.64084	4.53854e-09
AAAGTAGGTAGGGTAC.Pre_P007_t	-39.6844	-7.6873	0.0035376
AAAGTAGGTCTAGTCA.Pre_P007_t	-6.69777	42.8937	0.00179779
AAAGTAGGTTGAACTC.Pre_P007_t	-38.0468	-8.06309	1.58893e-08
AAAGTAGTCACATGCA.Pre_P007_t	-35.8497	-1.56382	0.010149
AAAGTAGTCCTACAGA.Pre_P007_t	-39.6837	-8.3207	9.45078e-10
AAATGCCAGATGAGAG.Pre_P007_t	-40.18	-8.9061	0.0105401
AAATGCCAGGCTAGCA.Pre_P007_t	-5.61091	43.9196	1.42474e-09
AAATGCCCAAGCCGCT.Pre_P007_t	-40.7449	-6.64391	0.000253844
AAATGCCCACCGGAAA.Pre_P007_t	-11.882	30.8276	1.05532e-09
AAATGCCCAGCCAGAA.Pre_P007_t	-38.2135	-6.67999	8.91496e-05
AAATGCCCATCACAAC.Pre_P007_t	-37.6594	-8.82288	6.08814e-09
AAATGCCCATTGGCGC.Pre_P007_t	-38.8502	-3.95307	9.29756e-10
AAATGCCGTGAAAGAG.Pre_P007_t	-35.7677	-2.62134	2.50131e-06
AAATGCCTCACAGTAC.Pre_P007_t	-6.13032	43.8545	3.56093e-09
AAATGCCTCATAACCG.Pre_P007_t	-8.35835	-33.8558	1.68287e-09
AAATGCCTCATCTGCC.Pre_P007_t	0.268811	-27.8851	1.32245e-06
AAATGCCTCGTCCGTT.Pre_P007_t	10.3411	34.6244	0.00922962
AACACGTAGAGCCTAG.Pre_P007_t	-41.8128	-8.28895	0.00421499
AACACGTAGATGAGAG.Pre_P007_t	-36.7966	-5.63015	0.0167173
AACACGTAGCCAGAAC.Pre_P007_t	-37.5535	-5.59104	6.54983e-06
AACACGTAGGCCCTTG.Pre_P007_t	-21.145	-9.93979	1.06847e-05
AACACGTCAAGGTTCT.Pre_P007_t	-37.1143	-8.49512	1.00908e-09
AACACGTCACGAAATA.Pre_P007_t	-37.737	-6.63147	3.66818e-07
AACACGTCAGCTATTG.Pre_P007_t	-39.6428	-4.81821	7.07643e-08
AACACGTGTAAATACG.Pre_P007_t	0.372813	-28.0791	0.0136649
AACACGTGTCTTCTCG.Pre_P007_t	-37.4649	-6.51418	1.5361e-09
AACACGTTCATAGCAC.Pre_P007_t	-36.9677	-5.23848	1.37776e-09
AACACGTTCGGAAATA.Pre_P007_t	12.856	-2.40125	5.71568e-10
AACACGTTCTGTGCAA.Pre_P007_t	-38.625	-6.14945	1.2743e-09
AACCATGCAAGCTGTT.Pre_P007_t	-39.9453	-5.03488	2.09549e-09
AACCATGCACGGATAG.Pre_P007_t	0.319993	-27.9976	1.34879e-08
AACCATGCAGGTCGTC.Pre_P007_t	-38.4632	-4.43172	0.00401465
AACCATGCATTGGCGC.Pre_P007_t	-40.771	-7.44377	0.00109165
AACCATGGTCACCCAG.Pre_P007_t	-9.3134	27.4444	1.73806e-08
AACCATGGTCATCGGC.Pre_P007_t	-9.38684	27.3899	3.34161e-09
AACCATGGTTCGCTAA.Pre_P007_t	-7.13195	42.6641	0.000454264
AACCATGTCCAGAAGG.Pre_P007_t	-7.09972	42.5148	6.04259e-10
AACCATGTCCCATTTA.Pre_P007_t	-6.80156	42.7614	5.28817e-10
AACCATGTCCGAATGT.Pre_P007_t	-38.129	-7.45447	0.000974236
AACCATGTCCTAGGGC.Pre_P007_t	-41.3387	-7.35236	2.80243e-09
AACCGCGCATGACATC.Pre_P007_t	-38.0871	-6.38181	6.99139e-05
AACCGCGGTAGAGGAA.Pre_P007_t	-38.2231	-3.69907	8.03703e-07
AACCGCGGTATAATGG.Pre_P007_t	-37.6311	2.23382	7.60977e-07
AACCGCGGTCAACATC.Pre_P007_t	-30.37	-5.32752	0.016792
AACCGCGGTTAAGACA.Pre_P007_t	-37.0967	-2.40885	6.38309e-10
AACCGCGGTTGGTAAA.Pre_P007_t	-37.612	-6.5998	7.84262e-10
AACCGCGTCAGAGACG.Pre_P007_t	-5.25738	0.477252	4.57507e-09
AACGTTGAGACTGGGT.Pre_P007_t	-42.4552	-6.187	0.000262451
AACGTTGAGATGAGAG.Pre_P007_t	-35.9609	-4.53004	2.78073e-09
AACGTTGCAATCTGCA.Pre_P007_t	-37.9789	-9.37193	1.15458e-08
AACGTTGGTCAGAATA.Pre_P007_t	-37.3511	-6.83249	3.51085e-09
AACGTTGGTCGCATAT.Pre_P007_t	-42.3226	-8.67311	9.65081e-10
AACGTTGTCAGAGCTT.Pre_P007_t	-38.8914	-7.74743	7.4283e-09
AACTCAGCAAGTTAAG.Pre_P007_t	-6.69358	43.6847	0.00140705
AACTCAGCAATCTACG.Pre_P007_t	-40.0487	-5.96371	0.00317422
AACTCAGGTACGCTGC.Pre_P007_t	-41.3659	-8.62243	1.06742e-09
AACTCAGGTCAAAGCG.Pre_P007_t	-30.3581	-6.0498	0.000127699
AACTCAGGTCCATCCT.Pre_P007_t	-38.2652	-7.64096	2.38615e-09
AACTCAGTCACAGGCC.Pre_P007_t	-36.7043	-0.644204	4.91379e-09
AACTCAGTCGCTTGTC.Pre_P007_t	-36.6904	-7.31129	1.37361e-09
AACTCAGTCTATGTGG.Pre_P007_t	-39.7822	-6.7756	0.00742995
AACTCAGTCTCAAACG.Pre_P007_t	-36.1896	-6.07875	3.13026e-09
AACTCCCAGCGTGAAC.Pre_P007_t	-6.77619	42.9527	2.43125e-09
AACTCCCAGTCGCCGT.Pre_P007_t	-6.59665	41.9344	6.11121e-10
AACTCCCAGTGGAGTC.Pre_P007_t	-38.2239	-0.421678	6.94038e-10
AACTCCCCACCATCCT.Pre_P007_t	-38.2277	-4.76212	1.96038e-09
AACTCCCCAGACAAAT.Pre_P007_t	-39.1106	-7.46195	6.16717e-10
AACTCCCCAGATCCAT.Pre_P007_t	-40.8807	-6.54146	1.43945e-09
AACTCCCGTTTGGCGC.Pre_P007_t	-37.4034	1.71077	1.89304e-09
AACTCCCTCAAAGACA.Pre_P007_t	-38.962	-0.952056	0.0010367
AACTCCCTCCGCGCAA.Pre_P007_t	-36.7534	-0.466354	8.82028e-09
AACTCCCTCTAACCGA.Pre_P007_t	-12.3982	14.4799	0.00127341
AACTCTTCACACTGCG.Pre_P007_t	-36.0524	-7.00901	0.0149531
AACTCTTGTCAGATAA.Pre_P007_t	-40.8294	-8.94449	5.12176e-10
AACTCTTGTCCATGAT.Pre_P007_t	-40.4835	-5.24408	0.00682125
AACTCTTTCACCTTAT.Pre_P007_t	-37.1602	-7.9664	0.01233
AACTCTTTCTGTACGA.Pre_P007_t	-40.5652	-5.01108	4.02837e-09
AACTCTTTCTTGCAAG.Pre_P007_t	-40.0323	-5.45231	2.62273e-09
AACTGGTAGGTACTCT.Pre_P007_t	-32.5002	-1.09878	0.00444661
AACTGGTCAGTCCTTC.Pre_P007_t	-39.5031	-7.45335	2.02938e-09
AACTGGTGTATGGTTC.Pre_P007_t	-15.9777	7.35901	4.19073e-06
AACTGGTGTATTAGCC.Pre_P007_t	-36.788	-5.1779	5.4427e-10
AACTGGTGTTCAGCGC.Pre_P007_t	-36.967	-8.89203	0.00492059
AACTGGTGTTGGTGGA.Pre_P007_t	-37.8754	-7.67462	8.34478e-07
AACTGGTTCAAACAAG.Pre_P007_t	-31.3979	-4.42854	4.45949e-06
AACTGGTTCGACGGAA.Pre_P007_t	-33.6743	-3.3473	2.35943e-09
AACTTTCAGAAACCTA.Pre_P007_t	-37.4927	-6.72419	1.38853e-09
AACTTTCAGAGGTTGC.Pre_P007_t	-36.2069	-7.00085	0.00614259
AACTTTCAGTGACTCT.Pre_P007_t	-39.721	-5.6008	2.33126e-08
AACTTTCCAAGAGTCG.Pre_P007_t	-25.3397	1.39415	8.44548e-10
AACTTTCCAATGGATA.Pre_P007_t	0.27584	-28.2431	1.27397e-09
AACTTTCCAGGCTGAA.Pre_P007_t	-33.8544	-3.23026	2.25341e-09
AACTTTCCATCACGTA.Pre_P007_t	-39.9324	-5.06249	0.00576756
AACTTTCGTGCGATAG.Pre_P007_t	-38.9548	-4.04506	6.17596e-10
AACTTTCTCCTCAATT.Pre_P007_t	-39.986	-6.87285	0.000786722
AAGACCTAGATGTAAC.Pre_P007_t	0.24612	-28.1502	7.95477e-10
AAGACCTAGCAGACTG.Pre_P007_t	-7.31813	-35.3732	0.00027564
AAGACCTAGCTAGGCA.Pre_P007_t	-19.2841	3.29283	0.00196843
AAGACCTAGGGAACGG.Pre_P007_t	-36.8547	-4.81681	4.43127e-10
AAGACCTAGGTGATAT.Pre_P007_t	-36.1922	-7.34542	9.74781e-08
AAGACCTAGTGAAGTT.Pre_P007_t	-37.8907	-4.8901	4.84168e-08
AAGACCTAGTGGGCTA.Pre_P007_t	-37.2805	-4.54081	0.000270751
AAGACCTAGTTGAGTA.Pre_P007_t	8.48156	32.0915	8.5795e-10
AAGACCTCACGTTGGC.Pre_P007_t	-39.7222	-5.56876	1.30459e-09
AAGACCTCAGATGGCA.Pre_P007_t	6.10669	38.8586	7.51409e-09
AAGACCTGTGTGGCTC.Pre_P007_t	-38.0307	-5.3609	1.61747e-09
AAGACCTTCAACGGGA.Pre_P007_t	-38.3899	2.43063	0.000144889
AAGACCTTCCGCATAA.Pre_P007_t	-6.5997	43.058	8.96557e-07
AAGACCTTCGGAAACG.Pre_P007_t	-5.23771	4.4228	1.17282e-09
AAGACCTTCTGCCAGG.Pre_P007_t	6.6841	-7.71415	7.46707e-10
AAGCCGCCAAGTAATG.Pre_P007_t	-39.1587	-4.59005	4.06359e-09
AAGCCGCGTCACCCAG.Pre_P007_t	-36.6549	-7.62567	2.38602e-09
AAGCCGCGTGCCTGTG.Pre_P007_t	-25.0106	19.4339	5.09957e-09
AAGCCGCTCGTTGCCT.Pre_P007_t	-37.0151	-5.50929	0.000274181
AAGGAGCAGACGCAAC.Pre_P007_t	-4.92866	18.4688	2.74777e-09
AAGGAGCAGGAGTCTG.Pre_P007_t	-40.2035	-5.95884	3.27517e-07
AAGGAGCCAAACGCGA.Pre_P007_t	-37.683	-8.4103	0.0165868
AAGGAGCCACGTCAGC.Pre_P007_t	-30.3467	-5.43416	1.37129e-08
AAGGAGCCAGACGCCT.Pre_P007_t	-7.31426	41.3724	1.24979e-09
AAGGAGCCAGCTGTAT.Pre_P007_t	-40.9504	-6.21776	1.59338e-09
AAGGAGCCAGGACCCT.Pre_P007_t	-35.9018	-5.1641	8.35778e-05
AAGGAGCCAGGCTGAA.Pre_P007_t	-34.5775	-3.57882	9.68106e-05
AAGGAGCCATGCATGT.Pre_P007_t	-11.7561	29.1927	0.000230109
AAGGAGCTCCATGCTC.Pre_P007_t	-6.11554	43.2066	2.10872e-08
AAGGAGCTCGGCCGAT.Pre_P007_t	-40.492	-6.59462	0.0106684
AAGGAGCTCTGGAGCC.Pre_P007_t	-41.255	-4.90091	0.00126822
AAGGCAGAGCGATATA.Pre_P007_t	-38.0222	-3.96835	1.3125e-09
AAGGCAGAGGTAAACT.Pre_P007_t	-38.7872	2.30262	5.6552e-05
AAGGCAGAGTCAATAG.Pre_P007_t	-33.7626	-3.45929	8.72155e-10
AAGGCAGCACAACTGT.Pre_P007_t	-38.035	2.35298	2.86351e-05
AAGGCAGCACGAAATA.Pre_P007_t	-23.7907	19.5932	4.79233e-09
AAGGCAGCACGTCTCT.Pre_P007_t	-37.8192	-7.52013	6.79075e-09
AAGGCAGGTCGGCTCA.Pre_P007_t	-5.51589	41.7802	1.11258e-07
AAGGCAGGTTTGACTG.Pre_P007_t	-36.6163	-2.39933	1.11792e-09
AAGGCAGTCAACCATG.Pre_P007_t	-36.5576	-7.72133	0.00775122
AAGGCAGTCGCAAACT.Pre_P007_t	-40.2543	-5.60492	6.82342e-09
AAGGCAGTCTACCAGA.Pre_P007_t	-38.2858	-4.49748	1.53109e-09
AAGGTTCAGAGTGAGA.Pre_P007_t	-42.611	-6.11015	4.84615e-10
AAGGTTCAGATGAGAG.Pre_P007_t	-8.67557	26.7266	2.59823e-05
AAGGTTCAGGTGACCA.Pre_P007_t	-42.2472	-6.33663	0.00214203
AAGGTTCAGTCTCAAC.Pre_P007_t	-39.3983	-6.39533	0.0117967
AAGGTTCCAATGGAGC.Pre_P007_t	-37.5079	-7.71741	3.54635e-05
AAGGTTCCACGAGGTA.Pre_P007_t	-40.186	2.8439	5.59002e-08
AAGGTTCCACTAAGTC.Pre_P007_t	-39.5214	-5.7736	2.05321e-09
AAGGTTCGTCTTGTCC.Pre_P007_t	-41.599	-7.07101	0.00601929
AAGGTTCTCCCAACGG.Pre_P007_t	0.158112	-28.0986	0.0129066
AAGGTTCTCTATCCTA.Pre_P007_t	-37.2033	-2.98521	0.00917477
AAGGTTCTCTTGTCAT.Pre_P007_t	-40.2755	-6.88545	5.55705e-10
AAGTCTGAGAAACCAT.Pre_P007_t	-37.767	-7.88615	3.84881e-08
AAGTCTGAGAGTGACC.Pre_P007_t	-6.86588	42.4331	4.55233e-08
AAGTCTGAGATCGATA.Pre_P007_t	-40.0633	-2.58806	1.48024e-09
AAGTCTGAGCCCAACC.Pre_P007_t	-37.673	-7.68056	0.00575189
AAGTCTGAGTGTTAGA.Pre_P007_t	10.0871	42.4003	0.0103263
AAGTCTGCATAGGATA.Pre_P007_t	-37.3697	-6.02064	3.6051e-08
AAGTCTGGTCTAGGTT.Pre_P007_t	-40.4123	-8.92417	7.48096e-10
AAGTCTGGTTAAAGAC.Pre_P007_t	-41.5183	-5.60749	2.62482e-09
AAGTCTGTCGGCATCG.Pre_P007_t	-39.6947	-6.59241	2.21852e-07
AAGTCTGTCTCTAAGG.Pre_P007_t	-39.4932	-6.71486	5.64819e-06
AATCCAGAGCGTTCCG.Pre_P007_t	-18.3716	-28.65	7.19658e-09
AATCCAGAGTCAAGCG.Pre_P007_t	-37.2559	-8.64524	1.38783e-07
AATCCAGCACTCAGGC.Pre_P007_t	6.90979	-23.9436	0.00952219
AATCCAGCAGACGTAG.Pre_P007_t	-6.54284	43.2367	2.4663e-09
AATCCAGTCACTCTTA.Pre_P007_t	3.42726	39.2869	4.00174e-09
AATCCAGTCAGTCAGT.Pre_P007_t	-38.284	-8.3232	1.15157e-05
AATCCAGTCCTCAATT.Pre_P007_t	-37.1218	2.52352	1.59274e-09
AATCCAGTCGTACGGC.Pre_P007_t	-40.7218	-8.4426	2.53366e-09
AATCCAGTCTCCGGTT.Pre_P007_t	-37.7222	-7.8255	3.17807e-09
AATCCAGTCTGAGTGT.Pre_P007_t	4.07624	30.7857	0.0159167
AATCGGTAGATAGTCA.Pre_P007_t	-37.6272	-4.02514	1.71598e-06
AATCGGTAGCGATCCC.Pre_P007_t	-37.4227	1.3683	0.0248405
AATCGGTAGGAATTAC.Pre_P007_t	-30.4417	-5.01126	8.85664e-10
AATCGGTAGTACATGA.Pre_P007_t	-37.1267	-7.51986	2.53096e-09
AATCGGTCACAGTCGC.Pre_P007_t	33.3351	-20.6271	0.190667
AATCGGTCATTTGCCC.Pre_P007_t	-40.2218	-5.96394	9.95743e-09
AATCGGTGTCAACTGT.Pre_P007_t	-39.5541	-7.37217	7.67492e-08
AATCGGTTCCTTGCCA.Pre_P007_t	3.02695	-10.1144	1.40333e-08
AATCGGTTCGGCATCG.Pre_P007_t	-37.0937	0.592	5.78494e-07
ACACCAAAGAAACGCC.Pre_P007_t	-37.8533	-6.54898	1.77671e-09
ACACCAAAGGTGATAT.Pre_P007_t	-38.9329	-6.34214	2.53092e-08
ACACCAAAGTCCATAC.Pre_P007_t	-8.07472	-13.1997	6.35287e-07
ACACCAACACAAGACG.Pre_P007_t	-38.1277	-8.42403	0.00668525
ACACCAACATTAACCG.Pre_P007_t	-31.2131	-3.71347	6.19528e-08
ACACCAATCCCTTGTG.Pre_P007_t	-37.828	-4.92606	3.92173e-09
ACACCCTAGATGGCGT.Pre_P007_t	-35.1645	-1.8737	1.03218e-09
ACACCCTAGCACCGTC.Pre_P007_t	-37.3311	-5.8297	1.82783e-08
ACACCCTAGGAGTTGC.Pre_P007_t	22.4556	13.2975	9.80398e-05
ACACCCTAGGTGGGTT.Pre_P007_t	-38.95	-4.99034	6.67371e-10
ACACCCTCAAGTTGTC.Pre_P007_t	-38.0032	-8.19223	6.75314e-09
ACACCCTCAATCTACG.Pre_P007_t	-36.8909	-2.29675	1.54195e-08
ACACCCTCACATGGGA.Pre_P007_t	-37.4352	-2.63025	5.20648e-05
ACACCCTCAGGATCGA.Pre_P007_t	-16.1117	7.60064	0.00599001
ACACCCTCAGGCTCAC.Pre_P007_t	-37.5873	-6.91982	2.28167e-09
ACACCCTGTCAATGTC.Pre_P007_t	-38.5449	-8.25693	4.62274e-09
ACACCCTGTCCGTCAG.Pre_P007_t	-38.3217	-1.19725	1.87199e-09
ACACCCTGTCTCCATC.Pre_P007_t	22.0636	34.1057	2.21174e-09
ACACCCTGTTAAGATG.Pre_P007_t	-38.6155	2.07186	5.91486e-07
ACACCCTGTTAGAACA.Pre_P007_t	-6.77236	43.3987	4.12189e-09
ACACCCTGTTATCGGT.Pre_P007_t	-21.8547	16.2617	1.59238e-07
ACACCCTTCACAAACC.Pre_P007_t	-38.4052	-6.4597	4.99575e-08
ACACCCTTCCTCCTAG.Pre_P007_t	-38.1313	-4.67773	0.00735929
ACACCGGAGAAACCAT.Pre_P007_t	-39.826	-8.82259	4.30087e-09
ACACCGGAGGTGCTAG.Pre_P007_t	-35.7094	-6.02155	5.66329e-10
ACACCGGCACAACGCC.Pre_P007_t	-37.7783	-3.99938	3.00674e-08
ACACCGGCACAAGCCC.Pre_P007_t	9.61314	26.6371	6.91682e-10
ACACCGGCACGACGAA.Pre_P007_t	-37.0857	-6.77661	8.57687e-10
ACACCGGCAGCGAACA.Pre_P007_t	-38.1939	-7.11592	0.00478516
ACACCGGCAGCGTCCA.Pre_P007_t	0.234171	-27.7155	0.0173969
ACACCGGCAGCTCGAC.Pre_P007_t	-38.8204	-6.08379	1.37178e-06
ACACCGGCATACTCTT.Pre_P007_t	-37.8644	3.21129	6.47872e-10
ACACCGGGTAGCGTCC.Pre_P007_t	23.6001	-27.0678	2.2476e-08
ACACCGGGTGAAGGCT.Pre_P007_t	-36.7594	-0.521237	9.23197e-10
ACACCGGGTTCCATGA.Pre_P007_t	-38.2274	1.29608	1.4585e-09
ACACCGGGTTGATTGC.Pre_P007_t	-35.7611	-3.0794	1.05838e-06
ACACCGGTCACCTTAT.Pre_P007_t	-36.969	-7.78691	1.24475e-08
ACACCGGTCGTACCGG.Pre_P007_t	-38.4756	-3.61604	1.9053e-09
ACACCGGTCGTAGGTT.Pre_P007_t	11.8367	30.9794	1.42939e-09
ACACCGGTCTGATACG.Pre_P007_t	-37.2293	0.664298	7.22099e-09
ACACTGAAGAGACTAT.Pre_P007_t	-38.7502	-7.55677	2.31881e-08
ACACTGAAGAGTAATC.Pre_P007_t	-31.0645	-7.73669	1.10009e-09
ACACTGAAGATGTTAG.Pre_P007_t	-37.0548	1.99211	8.72026e-10
ACACTGAAGGAGTTGC.Pre_P007_t	-22.2572	10.3496	1.67645e-09
ACACTGAAGTCAATAG.Pre_P007_t	-40.2417	-6.27841	6.80189e-10
ACACTGAAGTGTACCT.Pre_P007_t	-6.2621	42.0649	1.69049e-08
ACACTGACATCGGTTA.Pre_P007_t	-37.52	-9.0908	8.8082e-10
ACACTGATCACCTTAT.Pre_P007_t	-35.7904	-5.05184	2.194e-09
ACACTGATCTACGAGT.Pre_P007_t	-35.6958	-3.96686	7.81479e-05
ACACTGATCTTACCTA.Pre_P007_t	-41.805	-7.41667	1.09497e-08
ACAGCCGAGATGCCTT.Pre_P007_t	-39.7993	-6.22632	0.00308681
ACAGCCGAGCACCGCT.Pre_P007_t	-28.0374	-30.5481	0.0192207
ACAGCCGAGCCCTAAT.Pre_P007_t	-6.80588	42.7744	4.24735e-10
ACAGCCGAGTACATGA.Pre_P007_t	-5.76759	42.1961	0.000166581
ACAGCCGCAGCCAATT.Pre_P007_t	-35.0636	11.2798	5.67562e-05
ACAGCCGCAGTGAGTG.Pre_P007_t	-36.7957	1.0317	0.0115171
ACAGCCGCAGTTCCCT.Pre_P007_t	-35.0098	-5.5149	0.000576386
ACAGCCGCATATACCG.Pre_P007_t	-29.7156	-6.76975	4.10673e-06
ACAGCCGGTGGGTCAA.Pre_P007_t	-38.9657	-9.60378	0.00636637
ACAGCCGGTGGTTTCA.Pre_P007_t	-35.3687	0.119764	4.98679e-10
ACAGCCGGTTGACGTT.Pre_P007_t	-38.9892	2.47414	0.0129535
ACAGCTAAGAACAATC.Pre_P007_t	-38.3856	1.40312	0.0204803
ACAGCTAAGATCCTGT.Pre_P007_t	-36.1065	-2.77808	6.93723e-09
ACAGCTAAGTGGCACA.Pre_P007_t	-39.9659	-5.04654	2.71628e-09
ACAGCTAAGTTACGGG.Pre_P007_t	-6.46311	41.0248	0.0186117
ACAGCTACACAGATTC.Pre_P007_t	-38.4828	2.7063	4.24928e-08
ACAGCTACAGGTCCAC.Pre_P007_t	-0.888284	-34.9027	0.0145368
ACAGCTACATCGGGTC.Pre_P007_t	-39.5335	-4.72984	0.000375415
ACAGCTAGTACCGAGA.Pre_P007_t	-38.0148	-6.20776	5.97131e-09
ACAGCTATCAGTACGT.Pre_P007_t	-37.9134	-8.95474	0.0186424
ACAGCTATCCGCTGTT.Pre_P007_t	-0.0293814	-28.3243	1.35492e-09
ACAGCTATCGTTGACA.Pre_P007_t	-6.92754	42.6216	3.29837e-08
ACAGCTATCTGATACG.Pre_P007_t	-30.0595	-6.59056	7.87042e-07
ACATACGAGGGCTCTC.Pre_P007_t	-40.9751	-6.85354	2.15061e-07
ACATACGAGGTGCACA.Pre_P007_t	10.0743	32.2966	6.2611e-10
ACATACGAGTGCCAGA.Pre_P007_t	-36.4442	-0.804684	0.0110512
ACATACGAGTTGAGTA.Pre_P007_t	-42.1017	-7.34334	2.91806e-09
ACATACGCAGCCTGTG.Pre_P007_t	-37.3599	-6.88328	0.0128754
ACATACGCAGTAACGG.Pre_P007_t	-35.8304	-6.69728	5.01231e-06
ACATACGGTAGCTGCC.Pre_P007_t	-39.2429	-7.38411	3.91109e-07
ACATACGGTCGTGGCT.Pre_P007_t	-30.1075	-6.01845	4.75882e-10
ACATACGGTGTTGGGA.Pre_P007_t	-20.4352	8.47898	4.68877e-09
ACATACGGTTCAGTAC.Pre_P007_t	-20.0649	14.6447	2.82264e-09
ACATACGTCTATCGCC.Pre_P007_t	-35.2956	-3.20814	0.0169851
ACATCAGAGACCCACC.Pre_P007_t	-6.71152	28.6068	2.72751e-09
ACATCAGAGACTGGGT.Pre_P007_t	-35.4538	-4.19787	4.08379e-09
ACATCAGAGATCCCGC.Pre_P007_t	-36.6642	-7.71873	1.95529e-08
ACATCAGCAGACTCGC.Pre_P007_t	-40.849	-3.16944	8.31053e-10
ACATCAGTCAAACCGT.Pre_P007_t	-37.0688	-7.38012	3.8451e-09
ACATCAGTCAGCGACC.Pre_P007_t	-6.26459	43.4748	3.58077e-10
ACATCAGTCAGCTCTC.Pre_P007_t	-35.7242	-4.33629	7.64681e-10
ACATCAGTCTTCAACT.Pre_P007_t	-38.2947	-7.87476	1.92312e-09
ACATGGTAGCGTCAAG.Pre_P007_t	-37.6618	-9.22122	0.00611966
ACATGGTCAATGTTGC.Pre_P007_t	-38.5344	-9.56503	7.93343e-06
ACATGGTCATCTACGA.Pre_P007_t	6.71762	-8.03844	1.56884e-08
ACATGGTGTACCTACA.Pre_P007_t	-41.9884	-6.40149	0.0143922
ACATGGTGTGCATCTA.Pre_P007_t	-41.211	-8.12052	0.018409
ACATGGTGTGGTAACG.Pre_P007_t	-38.2897	2.40259	0.00757439
ACATGGTGTTCTGAAC.Pre_P007_t	-37.88	3.07811	7.45498e-10
ACCAGTAAGTGGTAGC.Pre_P007_t	-30.2896	-6.45912	9.25467e-10
ACCAGTACAAGGGTCA.Pre_P007_t	-37.0599	-0.061084	1.32179e-05
ACCAGTACAGATGGGT.Pre_P007_t	-38.7212	1.32587	0.00439889
ACCAGTACAGGTGGAT.Pre_P007_t	-6.35485	42.5042	9.24953e-08
ACCAGTACAGTTTACG.Pre_P007_t	-35.946	-3.55536	0.00794576
ACCAGTAGTAGATTAG.Pre_P007_t	-16.5394	26.3343	0.0240403
ACCAGTAGTATGAATG.Pre_P007_t	0.498342	-28.5169	1.43857e-09
ACCAGTAGTCCAGTGC.Pre_P007_t	-38.4051	-3.84045	1.09318e-09
ACCAGTAGTTGCTCCT.Pre_P007_t	-5.60914	41.6863	1.90175e-09
ACCAGTAGTTTGTTTC.Pre_P007_t	-11.7432	30.5385	5.72774e-09
ACCAGTATCAGCTCTC.Pre_P007_t	-36.2769	-4.23843	5.50174e-08
ACCAGTATCCATTCTA.Pre_P007_t	-30.3573	-4.6423	1.61407e-09
ACCCACTAGACTGTAA.Pre_P007_t	-37.6779	-9.66512	1.16034e-07
ACCCACTGTAACGCGA.Pre_P007_t	-39.298	-7.12916	2.31125e-09
ACCCACTGTCGAGTTT.Pre_P007_t	-9.24296	26.6018	0.00850267
ACCCACTGTCTAGGTT.Pre_P007_t	-40.3366	-7.46896	1.51977e-08
ACCCACTGTCTTGCGG.Pre_P007_t	-11.5093	15.9975	0.0106663
ACCCACTGTGATGTCT.Pre_P007_t	-35.7539	6.49084	2.91267e-08
ACCCACTGTTTAGGAA.Pre_P007_t	-7.1537	42.975	2.75995e-09
ACCCACTTCACCATAG.Pre_P007_t	-37.0343	-5.72379	4.61877e-06
ACCCACTTCACGATGT.Pre_P007_t	-38.7415	2.0781	0.00222695
ACCCACTTCAGAGCTT.Pre_P007_t	-38.8939	-6.28046	3.23643e-08
ACCCACTTCGCTTAGA.Pre_P007_t	-36.9728	-2.82046	3.80087e-09
ACCGTAAAGAACTCGG.Pre_P007_t	-36.5616	-6.54981	5.22314e-05
ACCGTAAAGCGTTGCC.Pre_P007_t	-38.5067	2.22273	0.0034383
ACCGTAAAGCTAACTC.Pre_P007_t	-18.9644	-29.7497	2.95882e-09
ACCGTAACAATCGAAA.Pre_P007_t	-37.8628	-8.52556	3.44304e-09
ACCGTAAGTTCGCTAA.Pre_P007_t	-37.0746	-3.73366	1.04454e-09
ACCGTAATCGTCCGTT.Pre_P007_t	-37.6867	-4.65332	4.17139e-07
ACCTTTAAGATAGTCA.Pre_P007_t	-40.9711	-6.87285	0.00649786
ACCTTTAAGGCTAGAC.Pre_P007_t	-37.4638	2.43582	1.26786e-09
ACCTTTAAGGGTTCCC.Pre_P007_t	-38.7027	-8.37426	4.20534e-09
ACCTTTAAGTGAAGTT.Pre_P007_t	3.53198	39.0139	7.95446e-07
ACCTTTACAGACGCCT.Pre_P007_t	-41.3593	-6.09932	1.30115e-09
ACCTTTAGTACCGAGA.Pre_P007_t	-40.8864	-6.26954	6.09201e-08
ACCTTTAGTACGCACC.Pre_P007_t	-37.5682	2.13748	3.61815e-09
ACCTTTAGTCGTCTTC.Pre_P007_t	-31.2497	21.7098	3.98269e-09
ACCTTTAGTGTTGAGG.Pre_P007_t	-39.6708	-4.56032	0.010787
ACCTTTAGTTAAGGGC.Pre_P007_t	-36.4354	-3.89938	6.37402e-07
ACCTTTATCCGCAGTG.Pre_P007_t	-37.1757	-6.75163	2.07475e-09
ACGAGCCAGCACCGCT.Pre_P007_t	-38.7918	2.18706	0.0164134
ACGAGCCAGCGTTGCC.Pre_P007_t	-36.628	-4.9021	0.00987256
ACGAGCCAGCTAGGCA.Pre_P007_t	-36.1053	-6.94524	1.47959e-09
ACGAGCCAGGGTCTCC.Pre_P007_t	-40.6391	-6.70856	6.55049e-10
ACGAGCCCAAGCCTAT.Pre_P007_t	-36.8963	-0.937509	1.28208e-07
ACGAGCCCACGAGGTA.Pre_P007_t	-38.9748	-6.13277	4.53703e-09
ACGAGCCGTACCGTTA.Pre_P007_t	-37.632	-8.08862	8.04416e-09
ACGAGCCGTGCTAGCC.Pre_P007_t	-37.7347	-4.81748	6.6176e-10
ACGAGCCTCAGAGCTT.Pre_P007_t	-37.8556	-3.76632	1.32387e-08
ACGAGCCTCGTAGGTT.Pre_P007_t	-6.3075	-24.7529	0.0156103
ACGAGGAAGACTAGGC.Pre_P007_t	-38.3704	-0.688761	8.24593e-10
ACGAGGAAGCGGATCA.Pre_P007_t	-37.1505	0.356884	2.63113e-08
ACGAGGAAGTAGCCGA.Pre_P007_t	-38.2703	3.43083	5.7264e-09
ACGAGGACAACAACCT.Pre_P007_t	-40.5842	-7.04083	3.62597e-09
ACGAGGACAATACGCT.Pre_P007_t	-6.55169	43.1106	1.71822e-08
ACGAGGACATACGCTA.Pre_P007_t	-38.0448	-6.66168	1.18301e-09
ACGAGGAGTAACGACG.Pre_P007_t	-35.2733	-3.14771	1.66701e-08
ACGATACAGATGTCGG.Pre_P007_t	-11.5781	30.9089	2.42909e-06
ACGATACAGGGATACC.Pre_P007_t	-36.7724	-7.4178	1.93263e-08
ACGATACCAACACGCC.Pre_P007_t	-37.6008	-3.83902	0.001641
ACGATACCACGAGGTA.Pre_P007_t	-37.9213	-7.82422	8.04646e-10
ACGATACCAGTCTTCC.Pre_P007_t	-38.6227	2.33777	9.85461e-10
ACGATACCATGGGAAC.Pre_P007_t	-30.3145	-6.03725	0.00662883
ACGATACGTCTCACCT.Pre_P007_t	-39.4652	-4.07234	0.00557235
ACGATACGTGTTTGGT.Pre_P007_t	-37.6572	-4.43348	0.00818066
ACGATACTCAGATAAG.Pre_P007_t	4.06175	38.792	1.73632e-09
ACGATGTAGAGGGCTT.Pre_P007_t	-17.1193	25.5023	4.13888e-09
ACGATGTAGGCTAGAC.Pre_P007_t	-36.8639	-3.8907	5.73861e-09
ACGATGTAGTAGGCCA.Pre_P007_t	-6.91674	43.0883	5.53437e-09
ACGATGTAGTCAAGCG.Pre_P007_t	-36.0275	-3.48951	2.91593e-09
ACGATGTCAGGCTGAA.Pre_P007_t	-36.1219	-5.48968	1.65387e-09
ACGATGTGTACAAGTA.Pre_P007_t	-31.3371	21.7163	6.04234e-09
ACGATGTGTGTCTGAT.Pre_P007_t	-37.0747	-3.51414	7.20037e-10
ACGATGTTCCACGAAT.Pre_P007_t	-5.7184	41.4359	6.13534e-09
ACGCAGCAGACCCACC.Pre_P007_t	-7.03933	42.2634	1.14404e-08
ACGCAGCAGATATGGT.Pre_P007_t	-20.5583	2.58844	1.73064e-09
ACGCAGCAGGCCCTTG.Pre_P007_t	-39.5516	-6.89308	2.77729e-05
ACGCAGCAGGCGACAT.Pre_P007_t	-38.4666	-5.72718	1.37022e-09
ACGCAGCAGGGTTTCT.Pre_P007_t	-41.8873	-6.01414	3.01615e-09
ACGCAGCAGTGTGAAT.Pre_P007_t	9.90507	31.92	5.62936e-09
ACGCAGCCAAAGGTGC.Pre_P007_t	-41.1036	-6.07875	2.86659e-09
ACGCAGCCAAGACGTG.Pre_P007_t	-36.6577	-6.06439	0.00423635
ACGCAGCGTAAACACA.Pre_P007_t	-35.7746	-6.13896	8.76385e-10
ACGCAGCGTGCCTTGG.Pre_P007_t	-8.64716	-11.2857	1.87631e-07
ACGCAGCTCACATACG.Pre_P007_t	-39.6349	-4.37775	4.04497e-09
ACGCAGCTCAGCTTAG.Pre_P007_t	-8.45446	28.1812	4.73672e-07
ACGCAGCTCGGAGGTA.Pre_P007_t	-38.4328	-7.1052	0.0134519
ACGCCAGCACGGCCAT.Pre_P007_t	-19.8445	-6.10823	2.95963e-07
ACGCCAGCAGCTGGCT.Pre_P007_t	-40.0252	-0.500026	1.35297e-09
ACGCCAGCATGAAGTA.Pre_P007_t	-30.1416	-6.36745	9.07972e-10
ACGCCAGTCAGGTTCA.Pre_P007_t	-6.75323	42.3879	9.21992e-10
ACGCCAGTCATCTGTT.Pre_P007_t	-6.68266	42.5074	7.90502e-10
ACGCCGAAGACAGGCT.Pre_P007_t	-38.4904	-7.47205	4.57414e-09
ACGCCGAAGTCACGCC.Pre_P007_t	-6.40504	43.7028	9.45885e-10
ACGCCGACAATCTACG.Pre_P007_t	-36.3923	-6.93486	9.81463e-10
ACGCCGACAGGGCATA.Pre_P007_t	-38.5483	-7.21899	3.56246e-05
ACGCCGACATAGTAAG.Pre_P007_t	-24.7595	-5.67627	1.04209e-09
ACGCCGAGTCAACATC.Pre_P007_t	-37.114	0.464598	6.9736e-09
ACGCCGAGTCAAGCGA.Pre_P007_t	-39.7521	-8.86387	0.000191518
ACGCCGAGTCACAAGG.Pre_P007_t	-14.4963	-1.55891	0.00211947
ACGCCGAGTCTAAACC.Pre_P007_t	-36.7236	-7.07629	4.46508e-05
ACGCCGAGTGTTTGGT.Pre_P007_t	-39.8388	-6.44578	1.07271e-08
ACGCCGAGTTATGTGC.Pre_P007_t	-31.276	-4.43189	1.41318e-09
ACGCCGATCGAACTGT.Pre_P007_t	-40.7532	-6.58701	1.58914e-09
ACGCCGATCGGTGTTA.Pre_P007_t	-38.6752	-6.61371	0.0142985
ACGCCGATCGTGGTCG.Pre_P007_t	-42.4159	-6.8015	1.46441e-09
ACGCCGATCTGAGGGA.Pre_P007_t	-38.9389	-6.00673	2.0764e-09
ACGCCGATCTGTCAAG.Pre_P007_t	-0.596284	-29.1853	0.012491
ACGGAGAAGCATGGCA.Pre_P007_t	10.9848	39.4103	4.83018e-08
ACGGAGAAGGTGCACA.Pre_P007_t	-1.43182	-3.03625	1.40015e-09
ACGGAGAAGTCCGTAT.Pre_P007_t	-7.14314	42.1353	5.97309e-09
ACGGAGACAGCTGTGC.Pre_P007_t	-38.3746	-8.36043	0.000498919
ACGGAGAGTCTAGTCA.Pre_P007_t	-38.4541	1.76473	3.52378e-10
ACGGAGAGTGCGAAAC.Pre_P007_t	-39.4973	-5.16119	0.00742243
ACGGAGAGTGGACGAT.Pre_P007_t	-39.8098	-5.30825	0.00147871
ACGGAGATCCTAGGGC.Pre_P007_t	-39.135	-6.59723	6.93473e-10
ACGGAGATCTCATTCA.Pre_P007_t	3.61992	39.0261	1.46196e-09
ACGGCCAAGCGTGTCC.Pre_P007_t	-36.3822	-2.71095	4.24428e-10
ACGGCCAAGGTGTGGT.Pre_P007_t	11.6101	31.2235	9.57399e-10
ACGGCCACAGTAAGCG.Pre_P007_t	-38.6992	-6.94911	9.69131e-10
ACGGCCACATACGCTA.Pre_P007_t	-36.4594	-3.92847	0.00882076
ACGGCCAGTAGCGCTC.Pre_P007_t	-6.86431	42.8871	9.59185e-10
ACGGCCAGTAGGAGTC.Pre_P007_t	-28.0498	24.1621	6.62708e-05
ACGGCCATCCGCATCT.Pre_P007_t	-39.1014	-8.78096	1.41786e-09
ACGGCCATCGTGGACC.Pre_P007_t	-7.06127	42.9995	5.13796e-09
ACGGCCATCTGCAAGT.Pre_P007_t	-40.515	-4.67687	8.55773e-10
ACGGCCATCTTGCATT.Pre_P007_t	-5.7648	41.9057	5.4555e-09
ACGGGCTAGAAACCAT.Pre_P007_t	-5.58487	41.8874	1.93206e-09
ACGGGCTAGTCCAGGA.Pre_P007_t	-39.4585	-9.05129	3.06306e-08
ACGGGCTAGTCTCAAC.Pre_P007_t	-11.9212	15.5773	3.53424e-08
ACGGGCTAGTGGCACA.Pre_P007_t	-15.6983	7.50133	3.65284e-06
ACGGGCTCAAACTGCT.Pre_P007_t	-42.6937	-6.75265	6.94732e-10
ACGGGCTCAATCTACG.Pre_P007_t	-39.8722	-7.5688	1.14202e-09
ACGGGCTCACGGATAG.Pre_P007_t	-38.1637	-9.7411	9.84594e-09
ACGGGCTGTGTCAATC.Pre_P007_t	-38.0975	-4.8345	0.00674208
ACGGGCTGTTGAGGTG.Pre_P007_t	-40.5701	-6.91315	3.16901e-09
ACGGGTCAGAATGTTG.Pre_P007_t	-38.2557	-5.36123	5.96179e-10
ACGGGTCAGACTAGAT.Pre_P007_t	-38.3861	-6.88994	2.56901e-09
ACGGGTCAGAGGTTGC.Pre_P007_t	-36.2134	-8.144	0.0135776
ACGGGTCCAGTATCTG.Pre_P007_t	-38.94	-6.6141	5.67256e-09
ACGGGTCCATACCATG.Pre_P007_t	-35.9296	-6.78127	0.000198402
ACGGGTCCATCCCATC.Pre_P007_t	-39.1515	-4.47247	1.5975e-09
ACGGGTCCATTTCACT.Pre_P007_t	-30.3739	-5.71165	9.80714e-08
ACGGGTCGTCCCTACT.Pre_P007_t	-40.5834	-6.11865	6.06357e-08
ACGGGTCGTCGCGGTT.Pre_P007_t	-37.1112	-2.35322	7.96575e-10
ACGGGTCGTCTCTTAT.Pre_P007_t	-41.5994	-6.81175	0.0043651
ACGGGTCGTCTTTCAT.Pre_P007_t	41.6225	-13.1936	0.124036
ACGGGTCTCGAGAACG.Pre_P007_t	-20.4978	14.5601	1.13207e-08
ACGGGTCTCGCGTTTC.Pre_P007_t	-36.83	-7.66114	1.56433e-08
ACGGGTCTCTCGATGA.Pre_P007_t	-38.2503	-6.80146	1.67022e-09
ACGGGTCTCTGCTGTC.Pre_P007_t	-38.7598	2.18814	6.71471e-10
ACGTCAAAGAGCCCAA.Pre_P007_t	-36.9722	-8.10706	7.3609e-10
ACGTCAACACATGTGT.Pre_P007_t	-33.8663	-2.84763	4.19277e-05
ACGTCAACAGCCAATT.Pre_P007_t	-41.5287	-5.53933	8.95117e-10
ACGTCAACATGATCCA.Pre_P007_t	5.72582	42.951	0.00600206
ACGTCAAGTTACTGAC.Pre_P007_t	-38.143	3.12856	8.77449e-10
ACGTCAAGTTGTACAC.Pre_P007_t	-37.9676	0.317595	1.14505e-08
ACGTCAATCGGTGTTA.Pre_P007_t	-38.144	-3.88973	5.23706e-10
ACGTCAATCTCGTATT.Pre_P007_t	-34.978	-3.34065	5.45423e-10
ACTATCTAGGCGTACA.Pre_P007_t	-37.8952	2.34458	1.96247e-08
ACTATCTAGTACGTAA.Pre_P007_t	-35.8438	-5.73774	1.11067e-08
ACTATCTCAAATCCGT.Pre_P007_t	-40.6979	-4.33468	7.57478e-06
ACTATCTCACAAGTAA.Pre_P007_t	-36.392	-6.95052	5.77019e-09
ACTATCTCATATGAGA.Pre_P007_t	-40.5375	-4.33176	9.64844e-10
ACTATCTGTAGTACCT.Pre_P007_t	-36.5713	-5.70678	1.71261e-08
ACTATCTGTATGAATG.Pre_P007_t	-41.3805	-8.9668	1.08855e-06
ACTATCTGTCGAAAGC.Pre_P007_t	-5.89342	42.1918	8.56772e-09
ACTATCTTCAACGAAA.Pre_P007_t	-41.0905	-6.50853	2.12121e-09
ACTGAACAGTCATGCT.Pre_P007_t	-39.2135	-6.66632	3.80528e-08
ACTGAACCAGTATCTG.Pre_P007_t	0.247332	-28.2038	1.1182e-08
ACTGAACGTCACTTCC.Pre_P007_t	-40.2429	-4.33076	7.80205e-10
ACTGAACGTTCCACGG.Pre_P007_t	-37.9238	-5.25888	9.70935e-10
ACTGAACTCATACGGT.Pre_P007_t	0.550386	-28.8306	9.96088e-10
ACTGAACTCGTGGGAA.Pre_P007_t	-38.1759	0.473149	5.47172e-09
ACTGAGTAGCTGCGAA.Pre_P007_t	-6.57527	43.2287	0.00422922
ACTGAGTAGTCAAGGC.Pre_P007_t	-39.0197	1.25191	8.00815e-09
ACTGAGTAGTTTAGGA.Pre_P007_t	0.0147464	-29.0388	0.00144515
ACTGAGTCAATGAATG.Pre_P007_t	-36.5694	-6.91564	4.61722e-05
ACTGAGTCAATGGTCT.Pre_P007_t	-22.9247	15.0461	2.47459e-07
ACTGAGTCACTGTCGG.Pre_P007_t	-38.9941	-5.89072	7.496e-10
ACTGAGTGTAGAGTGC.Pre_P007_t	-27.4895	-7.06036	2.17684e-08
ACTGAGTGTCTGGTCG.Pre_P007_t	-30.5284	-5.73106	1.04271e-09
ACTGAGTTCCAACCAA.Pre_P007_t	-38.9028	-6.31425	4.31494e-06
ACTGAGTTCGAGGTAG.Pre_P007_t	-40.6674	-9.06345	5.28977e-10
ACTGAGTTCTGGTGTA.Pre_P007_t	-6.26756	42.0697	1.19614e-09
ACTGATGAGACGACGT.Pre_P007_t	-37.5567	-5.4466	6.89462e-08
ACTGATGAGACTTTCG.Pre_P007_t	-40.1648	-6.71361	5.53046e-09
ACTGATGAGAGCAATT.Pre_P007_t	-42.1385	-8.13069	0.0141394
ACTGATGAGTGAACGC.Pre_P007_t	-39.2702	-7.52403	1.10565e-09
ACTGATGAGTGTTAGA.Pre_P007_t	-37.4661	3.80498	4.9986e-09
ACTGATGAGTTTGCGT.Pre_P007_t	0.0623793	-27.4768	5.43467e-09
ACTGATGCAATGGATA.Pre_P007_t	16.4262	25.5452	0.000307707
ACTGATGGTACCGTAT.Pre_P007_t	-38.6624	-3.38256	8.198e-08
ACTGATGGTAGGGTAC.Pre_P007_t	-39.3947	-9.0466	1.39185e-09
ACTGATGGTCTAGGTT.Pre_P007_t	-11.4782	-32.9581	0.00581563
ACTGATGGTGGTGTAG.Pre_P007_t	-5.77859	41.589	3.07501e-09
ACTGATGGTGTCAATC.Pre_P007_t	-38.4582	2.6613	0.00291626
ACTGATGTCAACGGGA.Pre_P007_t	11.9146	40.4052	1.79528e-05
ACTGATGTCCTAAGTG.Pre_P007_t	-1.04983	22.6515	3.40987e-07
ACTGATGTCGAATGCT.Pre_P007_t	-37.2764	-4.99984	3.04859e-08
ACTGATGTCGTGACAT.Pre_P007_t	-41.1067	-4.56042	8.58109e-09
ACTGCTCAGACTTTCG.Pre_P007_t	-36.7295	-2.95139	5.93823e-10
ACTGCTCAGCTAACTC.Pre_P007_t	-17.7502	-28.4406	1.24175e-09
ACTGCTCCATTCACTT.Pre_P007_t	-40.5012	-7.96084	1.08924e-09
ACTGCTCGTCCAGTGC.Pre_P007_t	-37.1626	-7.85211	1.24226e-09
ACTGCTCGTCTAAACC.Pre_P007_t	-36.0542	-7.73502	5.02091e-08
ACTGCTCGTGGTCCGT.Pre_P007_t	-35.6142	-5.64506	1.59128e-08
ACTGCTCGTGTGGTTT.Pre_P007_t	-30.0226	-6.18624	5.37885e-10
ACTGCTCGTGTTTGTG.Pre_P007_t	-37.6455	-2.75409	3.12178e-09
ACTGCTCGTTTGGGCC.Pre_P007_t	-31.4313	-3.88568	2.85672e-09
ACTGTCCAGGACCACA.Pre_P007_t	23.9071	-27.0537	8.53586e-10
ACTGTCCCAATGGAAT.Pre_P007_t	-38.301	-8.4715	2.96213e-09
ACTGTCCCACCTGGTG.Pre_P007_t	-39.0431	-9.26316	5.36776e-09
ACTGTCCCAGCTGTGC.Pre_P007_t	3.77825	-7.70182	7.21783e-10
ACTGTCCCATTTGCCC.Pre_P007_t	-36.8509	-1.85719	0.0002333
ACTGTCCGTTCTGTTT.Pre_P007_t	-19.4621	-23.5441	3.31217e-09
ACTGTCCTCAGCACAT.Pre_P007_t	-37.8042	-7.37169	6.74099e-10
ACTGTCCTCCTCATTA.Pre_P007_t	-38.6922	-4.81673	4.93197e-10
ACTGTCCTCTTTACAC.Pre_P007_t	-36.17	-4.1622	2.02017e-09
ACTTACTAGCGTAATA.Pre_P007_t	-37.2802	-7.27371	3.3805e-09
ACTTACTAGTGGACGT.Pre_P007_t	6.96453	-7.73881	2.80852e-09
ACTTACTCAGGATCGA.Pre_P007_t	-6.09634	42.3298	3.12406e-07
ACTTACTCATCACGTA.Pre_P007_t	-37.1334	0.532989	5.91461e-09
ACTTACTCATGCCACG.Pre_P007_t	-36.8837	-7.0921	7.4556e-09
ACTTACTGTCGAACAG.Pre_P007_t	-38.2346	1.64294	1.01195e-09
ACTTACTGTTCCGTCT.Pre_P007_t	-36.4006	-4.53084	0.0260458
ACTTACTTCCCTCTTT.Pre_P007_t	11.5473	36.1666	8.80868e-10
ACTTACTTCCGCGCAA.Pre_P007_t	-37.7465	-5.11241	3.86884e-09
ACTTACTTCTCGTTTA.Pre_P007_t	-20.4574	14.8434	6.28633e-09
ACTTGTTAGGCATGGT.Pre_P007_t	30.6491	22.7896	4.83759e-08
ACTTGTTCACCATGTA.Pre_P007_t	-36.1449	-6.67477	2.18188e-08
ACTTGTTCAGCTGTAT.Pre_P007_t	-40.0895	-5.74531	4.14562e-09
ACTTGTTCATTCGACA.Pre_P007_t	-38.3775	-9.05352	0.00129814
ACTTGTTGTCAATACC.Pre_P007_t	-36.2334	-1.04621	1.58959e-07
ACTTGTTTCCTAGGGC.Pre_P007_t	-28.4966	-0.915213	0.000164944
ACTTTCAAGACACGAC.Pre_P007_t	10.3142	31.978	2.57512e-09
ACTTTCAAGCTGTCTA.Pre_P007_t	-36.1041	-4.77742	0.00236125
ACTTTCAAGGTCATCT.Pre_P007_t	-11.9597	30.6236	2.61748e-09
ACTTTCAAGTGTTTGC.Pre_P007_t	-36.2683	-2.35794	2.38442e-09
ACTTTCACACCTCGGA.Pre_P007_t	-39.3175	-6.74371	1.01206e-09
ACTTTCACACGTTGGC.Pre_P007_t	-36.8559	-1.24042	0.00416965
ACTTTCACATACCATG.Pre_P007_t	-39.5913	-5.62327	1.58906e-05
ACTTTCACATTGAGCT.Pre_P007_t	-35.1622	0.0668379	1.25057e-09
ACTTTCAGTCTCTTTA.Pre_P007_t	-38.6025	1.77723	2.73608e-07
ACTTTCATCAGTTAGC.Pre_P007_t	-7.1004	42.4843	9.15762e-09
ACTTTCATCCTTCAAT.Pre_P007_t	-37.9795	-8.96662	3.92344e-09
AGAATAGAGGGAAACA.Pre_P007_t	-40.4736	-5.17257	9.82938e-05
AGAATAGCAAGGTGTG.Pre_P007_t	-17.7885	-1.08694	0.00836134
AGAATAGCACACAGAG.Pre_P007_t	-40.448	-5.57596	1.41612e-06
AGAATAGCACTGTCGG.Pre_P007_t	-36.0205	-3.58851	2.58284e-09
AGAATAGTCCTCATTA.Pre_P007_t	-6.73721	42.8838	2.12573e-09
AGAATAGTCTCTGTCG.Pre_P007_t	-37.7377	-5.55359	6.8595e-09
AGAATAGTCTGAAAGA.Pre_P007_t	-38.6841	-5.71185	6.15853e-10
AGAATAGTCTTGGGTA.Pre_P007_t	-11.7505	30.4387	4.86251e-09
AGACGTTAGAGTAATC.Pre_P007_t	-5.57769	41.7391	8.91843e-10
AGACGTTAGTCGTACT.Pre_P007_t	-37.2941	-8.60001	1.41365e-09
AGACGTTAGTGAATTG.Pre_P007_t	-35.9272	-8.50355	2.02897e-06
AGACGTTAGTGTACTC.Pre_P007_t	-37.9763	-8.46183	8.17623e-10
AGACGTTCAATGGATA.Pre_P007_t	-39.522	-5.87146	6.45073e-09
AGACGTTCAGACACTT.Pre_P007_t	-38.4611	-4.23696	1.52415e-08
AGACGTTCATCATCCC.Pre_P007_t	-27.5556	-7.29433	2.0955e-09
AGACGTTCATCCGGGT.Pre_P007_t	-37.5658	-0.248886	2.27405e-09
AGACGTTCATCTCGCT.Pre_P007_t	-40.4183	-9.80187	1.42181e-09
AGACGTTCATGGGAAC.Pre_P007_t	-7.0998	42.8506	4.90038e-09
AGACGTTGTATCAGTC.Pre_P007_t	0.0349345	-29.3379	0.00995313
AGAGCGAAGCCGCCTA.Pre_P007_t	-36.1082	-7.36619	5.32414e-08
AGAGCGAAGTGCCAGA.Pre_P007_t	-38.5376	2.12009	0.0106051
AGAGCGACAGATAATG.Pre_P007_t	-38.2799	-4.83297	0.0144387
AGAGCGACATACTACG.Pre_P007_t	-36.01	-5.12944	0.0107646
AGAGCGATCCGAGCCA.Pre_P007_t	-38.5063	-8.1112	1.18101e-08
AGAGCGATCCGTAGTA.Pre_P007_t	-37.024	-5.24899	1.49842e-09
AGAGCTTAGTATCTCG.Pre_P007_t	-11.8841	30.9413	1.31411e-08
AGAGCTTCACGCCAGT.Pre_P007_t	-5.03718	42.2792	1.06889e-08
AGAGCTTGTCTGCCAG.Pre_P007_t	0.259705	-28.7296	7.61321e-10
AGAGCTTGTGATGTCT.Pre_P007_t	-39.5794	-5.36355	1.49588e-09
AGAGCTTGTTCCACTC.Pre_P007_t	-7.06877	42.8002	1.33784e-09
AGAGCTTGTTTAAGCC.Pre_P007_t	6.86438	-6.04803	1.02479e-09
AGAGCTTGTTTGTTGG.Pre_P007_t	-41.2327	-5.70693	1.76641e-09
AGAGCTTTCAGCCTAA.Pre_P007_t	-40.9209	-7.27212	9.89285e-10
AGAGCTTTCGATAGAA.Pre_P007_t	8.69661	32.1889	8.24972e-07
AGAGCTTTCGGTTAAC.Pre_P007_t	-5.7274	41.4407	9.36479e-10
AGAGCTTTCTTGACGA.Pre_P007_t	-35.555	-2.75042	0.0060477
AGAGTGGAGACAATAC.Pre_P007_t	-38.0361	3.64683	0.00932141
AGAGTGGAGATGTGGC.Pre_P007_t	-40.5825	-6.77333	0.0155197
AGAGTGGAGCGCCTCA.Pre_P007_t	0.504697	-28.3867	6.85335e-09
AGAGTGGAGTACACCT.Pre_P007_t	-39.8418	-6.77621	3.18781e-10
AGAGTGGCACTTCGAA.Pre_P007_t	-37.2576	0.564477	1.50017e-09
AGAGTGGGTATGAAAC.Pre_P007_t	-40.203	-4.09894	0.00095326
AGAGTGGGTCCATGAT.Pre_P007_t	-35.4866	-3.77093	0.0110839
AGAGTGGGTCTAGCGC.Pre_P007_t	-39.1202	-7.09551	1.64298e-08
AGAGTGGGTTGTACAC.Pre_P007_t	-39.0331	-6.18893	6.41527e-10
AGAGTGGTCTTGCATT.Pre_P007_t	-6.95907	4.21519	1.93058e-07
AGATCTGAGACTAGAT.Pre_P007_t	-11.9126	30.7752	1.90276e-07
AGATCTGAGCCCGAAA.Pre_P007_t	-37.6558	-4.62886	0.00849608
AGATCTGAGCCTTGAT.Pre_P007_t	-35.4987	-0.999296	0.000253102
AGATCTGCAGTTAACC.Pre_P007_t	-38.4935	1.47223	4.87183e-05
AGATCTGGTATAGGTA.Pre_P007_t	-38.9111	-8.7611	0.00730682
AGATCTGGTCACAAGG.Pre_P007_t	0.149966	-27.4016	1.19621e-09
AGATCTGTCCACGACG.Pre_P007_t	-38.5129	-5.05592	3.67884e-09
AGATCTGTCCCTGACT.Pre_P007_t	-42.227	-7.01959	0.00054562
AGATCTGTCCGGCACA.Pre_P007_t	-35.0957	11.2607	0.0118927
AGATTGCAGAATAGGG.Pre_P007_t	-38.095	-8.71917	2.57222e-09
AGATTGCCAATGTAAG.Pre_P007_t	-6.57984	41.5101	7.39193e-08
AGATTGCGTAGGCTGA.Pre_P007_t	-37.9907	-5.97762	5.40448e-10
AGATTGCGTCCGTGAC.Pre_P007_t	-41.1939	-4.8714	1.60827e-08
AGATTGCGTTCACGGC.Pre_P007_t	-40.9251	-6.67163	5.3498e-08
AGATTGCTCAAAGTAG.Pre_P007_t	18.8934	-13.9711	0.133502
AGATTGCTCAAGGCTT.Pre_P007_t	-37.8799	-9.66357	0.0154847
AGATTGCTCCTCAATT.Pre_P007_t	-27.9755	-33.8196	0.0145084
AGATTGCTCGCTTAGA.Pre_P007_t	-6.6809	42.8289	8.96319e-09
AGATTGCTCTTGCATT.Pre_P007_t	-30.3709	-5.89365	7.83406e-10
AGCAGCCAGTGGTAGC.Pre_P007_t	-38.8007	-5.8763	6.46541e-10
AGCAGCCCAAGGACTG.Pre_P007_t	-38.0186	-6.16852	2.76992e-08
AGCAGCCCAGACGTAG.Pre_P007_t	-38.6273	-4.79556	2.89604e-09
AGCAGCCCATGGAATA.Pre_P007_t	-36.7821	-9.15879	0.0230443
AGCAGCCGTAAGGGCT.Pre_P007_t	-41.5652	-5.2544	2.38165e-06
AGCAGCCGTCAAAGAT.Pre_P007_t	-31.1707	-4.03733	0.0130596
AGCAGCCGTCCTCTTG.Pre_P007_t	-37.1416	-6.65172	3.3136e-09
AGCAGCCGTCTAGTCA.Pre_P007_t	-37.4224	-4.98193	1.44061e-09
AGCATACAGAACTGTA.Pre_P007_t	-36.5897	-6.42193	2.01236e-09
AGCATACAGTAACCCT.Pre_P007_t	-41.4797	-6.84976	0.0140282
AGCATACAGTAGGCCA.Pre_P007_t	-37.2755	-6.97316	4.80621e-09
AGCATACAGTGTCTCA.Pre_P007_t	-0.476863	-28.2449	2.26251e-08
AGCATACAGTTTGCGT.Pre_P007_t	-35.8215	-2.94729	1.23876e-09
AGCATACCAGATGGCA.Pre_P007_t	-18.6737	-28.4306	1.03181e-09
AGCATACCAGCTGTTA.Pre_P007_t	-37.1238	2.29471	0.00227369
AGCATACGTAGGGACT.Pre_P007_t	-6.59746	42.5432	1.67056e-07
AGCATACGTATTACCG.Pre_P007_t	-39.0721	-5.53644	1.65305e-09
AGCATACGTCTTGTCC.Pre_P007_t	-36.6815	-6.95388	0.00988189
AGCATACGTTCCAACA.Pre_P007_t	-36.9941	-6.45256	1.13119e-09
AGCATACTCCTTGGTC.Pre_P007_t	8.86062	32.4103	2.63615e-08
AGCCTAAAGAAGGGTA.Pre_P007_t	-36.4494	-6.02712	5.08472e-09
AGCCTAAAGTACCGGA.Pre_P007_t	-42.2814	-7.46833	5.16111e-10
AGCCTAAAGTCCTCCT.Pre_P007_t	-38.8334	-9.98717	2.59426e-09
AGCCTAACAAGGACTG.Pre_P007_t	5.96714	5.33092	1.26994e-09
AGCCTAACACAGGAGT.Pre_P007_t	-39.5123	-7.12611	3.69386e-07
AGCCTAACAGGACGTA.Pre_P007_t	-40.9835	-6.26563	9.06862e-10
AGCCTAACAGTCAGAG.Pre_P007_t	0.253204	-28.4721	8.97408e-10
AGCCTAAGTAGAAGGA.Pre_P007_t	-36.9942	-2.74771	7.29342e-10
AGCCTAAGTGGGTCAA.Pre_P007_t	-36.8048	-5.41864	1.12516e-08
AGCCTAATCAACGGGA.Pre_P007_t	-37.5386	-7.67346	0.00724735
AGCCTAATCCTAAGTG.Pre_P007_t	7.1017	-6.30634	2.31465e-09
AGCCTAATCTTGTATC.Pre_P007_t	-40.1039	-6.02283	3.41878e-09
AGCGGTCAGCCAGAAC.Pre_P007_t	-43.1236	-6.2136	2.30333e-09
AGCGGTCAGCCAGTAG.Pre_P007_t	-37.6548	-4.66726	8.04234e-09
AGCGGTCAGCGTCAAG.Pre_P007_t	-38.0437	-4.92092	6.97252e-09
AGCGGTCAGTCAATAG.Pre_P007_t	-38.2871	-7.98536	7.43201e-10
AGCGGTCCACGCATCG.Pre_P007_t	-39.5411	-9.03296	1.63625e-07
AGCGGTCGTTCATGGT.Pre_P007_t	22.3524	34.3988	0.010391
AGCGGTCTCACCGGGT.Pre_P007_t	-6.08821	42.2478	2.88198e-05
AGCGGTCTCACGATGT.Pre_P007_t	-11.4958	30.8943	0.00791148
AGCGGTCTCCATGAGT.Pre_P007_t	-40.4792	-5.51482	7.70988e-10
AGCGGTCTCTACGAGT.Pre_P007_t	-36.2406	-2.94757	3.86512e-09
AGCGTATAGTATGACA.Pre_P007_t	-6.93639	42.6045	2.12595e-09
AGCGTATCAAGCTGTT.Pre_P007_t	-5.84251	41.4979	7.04644e-10
AGCGTATGTATTCGTG.Pre_P007_t	-3.83913	-4.4374	2.72489e-07
AGCGTATGTTGATTCG.Pre_P007_t	-7.71228	43.0845	1.08857e-09
AGCGTATTCCGGCACA.Pre_P007_t	-19.5098	-6.02043	1.94693e-08
AGCGTATTCCGTACAA.Pre_P007_t	-38.0268	-1.95178	2.02431e-08
AGCGTATTCTAACGGT.Pre_P007_t	-37.3479	-4.98133	1.2352e-09
AGCGTCGCATATACGC.Pre_P007_t	-37.9423	-1.69315	0.000348754
AGCTCCTAGCCAGGAT.Pre_P007_t	-36.7598	-2.41481	4.22842e-07
AGCTCCTAGCCAGTTT.Pre_P007_t	-41.244	-7.61438	1.50457e-09
AGCTCCTAGGACGAAA.Pre_P007_t	-38.3137	1.96813	8.41704e-08
AGCTCCTAGTTACCCA.Pre_P007_t	-38.2275	-7.26772	1.04334e-09
AGCTCCTCAAGCCCAC.Pre_P007_t	-31.1612	-4.84166	3.64852e-05
AGCTCCTCAAGTCATC.Pre_P007_t	-36.7484	-7.97731	8.23115e-09
AGCTCCTCACAACGCC.Pre_P007_t	-7.07001	28.2646	8.65543e-09
AGCTCCTGTAGCGTCC.Pre_P007_t	-6.25572	43.7845	1.39551e-09
AGCTCCTGTGCCTTGG.Pre_P007_t	-39.733	-7.68384	0.00674591
AGCTCCTGTGTGAATA.Pre_P007_t	41.0045	7.99743	2.87279e-09
AGCTCCTTCCATGCTC.Pre_P007_t	-37.2801	1.51425	3.12006e-10
AGCTCTCAGAGGGCTT.Pre_P007_t	3.59618	39.0012	7.15836e-10
AGCTCTCAGATCGATA.Pre_P007_t	-35.5995	0.097328	6.76096e-06
AGCTCTCCAAGACGTG.Pre_P007_t	-34.5694	-4.77875	2.73619e-06
AGCTCTCGTAAACGCG.Pre_P007_t	-37.2728	-9.44023	1.98663e-09
AGCTCTCGTCAGATAA.Pre_P007_t	-39.6825	-4.51095	1.1048e-08
AGCTCTCTCGTCCGTT.Pre_P007_t	-38.4644	-9.43084	1.85335e-09
AGCTTGAAGGACATTA.Pre_P007_t	-37.1617	2.42785	1.71735e-09
AGCTTGAAGTTCGCAT.Pre_P007_t	-37.3539	-2.62634	2.18217e-07
AGCTTGACAAATACAG.Pre_P007_t	-38.9512	-5.42388	0.000458614
AGCTTGAGTAGATTAG.Pre_P007_t	-37.0238	-5.79684	1.63143e-09
AGCTTGAGTATTAGCC.Pre_P007_t	-42.6621	-6.72683	1.38123e-08
AGCTTGAGTCAGCTAT.Pre_P007_t	-37.2765	-5.88108	0.00657815
AGCTTGAGTCATGCAT.Pre_P007_t	-11.7597	31.0514	2.81938e-07
AGCTTGAGTTACGACT.Pre_P007_t	-38.7093	-4.46152	1.25887e-09
AGCTTGATCAATCACG.Pre_P007_t	-35.8792	-5.66398	1.59206e-05
AGCTTGATCCTTGCCA.Pre_P007_t	-29.6897	-6.43931	1.33188e-09
AGCTTGATCTAAGCCA.Pre_P007_t	-36.7029	-5.56659	1.04226e-09
AGCTTGATCTGTCAAG.Pre_P007_t	-37.5507	-3.40117	1.04834e-08
AGGCCACAGCAGACTG.Pre_P007_t	-37.7738	-4.47812	7.72327e-08
AGGCCACAGCTAAACA.Pre_P007_t	-36.3713	-3.89265	0.00682556
AGGCCACAGCTGTTCA.Pre_P007_t	-20.0764	-9.95012	1.20304e-09
AGGCCACAGGTAGCTG.Pre_P007_t	-40.3771	-7.77506	7.39622e-07
AGGCCACCACATGGGA.Pre_P007_t	0.143739	-27.7847	0.00983208
AGGCCACCATACGCTA.Pre_P007_t	-39.9706	1.62305	0.0054661
AGGCCACCATTACGAC.Pre_P007_t	-37.2007	-3.67956	1.42966e-09
AGGCCACGTGAAATCA.Pre_P007_t	-25.3594	14.4685	9.97355e-06
AGGCCACTCAGCGACC.Pre_P007_t	-38.7875	-7.31654	3.46524e-06
AGGCCACTCTGCGTAA.Pre_P007_t	-15.9261	7.36964	5.27264e-09
AGGCCACTCTGTCTAT.Pre_P007_t	6.41874	43.249	3.11076e-07
AGGCCGTAGAGACTTA.Pre_P007_t	-38.5879	-4.08002	0.0193234
AGGCCGTAGCTAACAA.Pre_P007_t	-41.627	-6.5123	1.15715e-09
AGGCCGTAGCTAGTCT.Pre_P007_t	-23.1853	-8.95746	0.010614
AGGCCGTAGGCGACAT.Pre_P007_t	-28.8078	-5.9262	5.07864e-10
AGGCCGTCAAGCCGTC.Pre_P007_t	-37.4309	-9.73805	5.85089e-08
AGGCCGTCATTAACCG.Pre_P007_t	-42.084	-8.32759	9.81455e-10
AGGCCGTGTACCGAGA.Pre_P007_t	-38.9754	-9.28385	4.15799e-08
AGGCCGTGTACCGTAT.Pre_P007_t	-39.8339	-6.52338	1.67471e-09
AGGCCGTGTGTGCGTC.Pre_P007_t	-36.5933	-5.69847	4.92302e-08
AGGCCGTTCAATCTCT.Pre_P007_t	-9.26717	27.4705	4.91233e-09
AGGCCGTTCTTTAGGG.Pre_P007_t	-18.4933	-28.7901	1.76929e-05
AGGGAGTAGACTAAGT.Pre_P007_t	-41.9286	-6.45612	7.73274e-10
AGGGAGTAGATGCCTT.Pre_P007_t	-39.9072	-5.01881	1.91362e-09
AGGGAGTAGCAATCTC.Pre_P007_t	-1.06431	-33.9591	0.00727885
AGGGAGTAGCTCCTCT.Pre_P007_t	-16.258	8.23626	0.00699766
AGGGAGTAGGCACATG.Pre_P007_t	-39.6922	-8.14691	5.98013e-10
AGGGAGTCAACTGCGC.Pre_P007_t	-37.2634	-4.14589	1.30936e-08
AGGGAGTTCTCTTATG.Pre_P007_t	-39.2503	-4.6932	1.47813e-09
AGGGATGCAAGCGCTC.Pre_P007_t	-28.1198	-7.07717	2.36255e-09
AGGGATGCACACCGAC.Pre_P007_t	-5.12262	43.7453	5.87504e-09
AGGGATGCAGCTGCAC.Pre_P007_t	-27.5687	-15.004	9.60881e-09
AGGGATGGTAGCGATG.Pre_P007_t	-40.8537	-7.41962	2.28162e-09
AGGGTGAAGAAACGAG.Pre_P007_t	-39.3647	-7.55955	1.36062e-09
AGGGTGAAGAGACTAT.Pre_P007_t	-37.4064	-6.14922	2.01238e-09
AGGGTGAAGAGGTACC.Pre_P007_t	-0.402134	-4.1503	1.04106e-09
AGGGTGAAGATGAGAG.Pre_P007_t	-35.3212	-4.87853	0.0055142
AGGGTGAAGCTTTGGT.Pre_P007_t	-38.0386	0.394629	1.69987e-09
AGGGTGAAGTGCGTGA.Pre_P007_t	-39.3072	-5.34844	4.24463e-10
AGGGTGACAGGTGGAT.Pre_P007_t	-11.3669	29.857	7.64311e-08
AGGGTGAGTCATATGC.Pre_P007_t	-30.9373	-6.69763	0.00752045
AGGGTGAGTTCGCTAA.Pre_P007_t	3.6625	38.9101	1.92735e-09
AGGTCATAGATGCGAC.Pre_P007_t	-41.9155	-6.61078	0.0112372
AGGTCATAGCATCATC.Pre_P007_t	-38.0929	-4.29543	0.0208821
AGGTCATAGGCTAGAC.Pre_P007_t	-8.79183	25.7257	1.67481e-09
AGGTCATAGGTTCCTA.Pre_P007_t	-35.8085	-3.78244	1.2397e-09
AGGTCATCATCACGAT.Pre_P007_t	-39.3468	-9.91844	1.56542e-08
AGGTCATCATTGGCGC.Pre_P007_t	-37.0885	-3.97193	9.28949e-10
AGGTCATGTGTTCTTT.Pre_P007_t	-30.2467	-8.31845	0.000482745
AGGTCATTCAGCTCTC.Pre_P007_t	-36.8511	-3.19127	5.75088e-09
AGGTCATTCGTAGGTT.Pre_P007_t	-0.845543	-31.8117	8.14978e-10
AGGTCATTCGTGACAT.Pre_P007_t	-25.1148	20.5153	5.28128e-07
AGGTCATTCTTATCTG.Pre_P007_t	16.5095	34.0121	4.70163e-08
AGGTCCGAGATCCTGT.Pre_P007_t	-37.8201	-9.42284	0.0127539
AGGTCCGAGCGTTGCC.Pre_P007_t	-40.3861	-6.57519	3.56134e-07
AGGTCCGAGTGCGATG.Pre_P007_t	-6.3722	42.2257	5.56776e-09
AGGTCCGCAGACAAAT.Pre_P007_t	6.87022	-7.80983	0.0147375
AGGTCCGGTAGCGCTC.Pre_P007_t	-6.0139	43.6316	2.18494e-09
AGGTCCGGTATGAAAC.Pre_P007_t	-33.8608	-3.05372	3.41197e-10
AGGTCCGGTATGCTTG.Pre_P007_t	-6.55909	43.3617	1.65045e-07
AGGTCCGGTGCGCTTG.Pre_P007_t	-36.8567	-5.95172	0.0103829
AGGTCCGGTTCCCGAG.Pre_P007_t	-38.7299	2.99214	1.28333e-09
AGGTCCGTCCGCGGTA.Pre_P007_t	-36.8766	-2.96333	2.40449e-09
AGGTCCGTCGTTGCCT.Pre_P007_t	-39.1053	-6.55792	1.91488e-08
AGTAGTCAGAGGACGG.Pre_P007_t	-35.9217	-2.07256	7.65792e-10
AGTAGTCAGAGTAAGG.Pre_P007_t	-40.2584	-7.27456	0.000143086
AGTAGTCAGCGTTTAC.Pre_P007_t	-31.1582	-6.8655	5.08536e-09
AGTAGTCAGTAGATGT.Pre_P007_t	-41.0655	-5.85079	0.00688799
AGTAGTCCAAGCCGTC.Pre_P007_t	-42.2678	1.35719	0.00584655
AGTAGTCCAGTTTACG.Pre_P007_t	-36.5842	-4.95969	1.0873e-09
AGTAGTCCATCTCCCA.Pre_P007_t	-36.0363	-6.78929	5.64952e-10
AGTAGTCGTGTCAATC.Pre_P007_t	-40.3575	-6.42194	1.05242e-09
AGTAGTCGTTCTGGTA.Pre_P007_t	-6.40326	43.2807	8.24972e-10
AGTAGTCGTTGTCGCG.Pre_P007_t	-39.3335	-5.63069	3.40025e-09
AGTAGTCTCACGCGGT.Pre_P007_t	-6.65968	42.908	1.83993e-09
AGTAGTCTCAGATAAG.Pre_P007_t	-37.382	1.34705	1.04199e-08
AGTAGTCTCATTGCGA.Pre_P007_t	-37.9844	-5.79855	1.51472e-07
AGTAGTCTCCTCAATT.Pre_P007_t	-38.0878	-4.27732	7.30127e-07
AGTCTTTAGCGAGAAA.Pre_P007_t	-35.8661	-8.00812	9.27635e-09
AGTCTTTCAAGCGAGT.Pre_P007_t	-38.8773	0.844954	0.00994552
AGTCTTTCACATTAGC.Pre_P007_t	32.2657	24.3504	2.7036e-09
AGTCTTTCAGCGTTCG.Pre_P007_t	-38.8503	-3.98092	6.44863e-10
AGTCTTTCATAAGACA.Pre_P007_t	-6.57812	43.721	5.03524e-09
AGTCTTTGTAGAGGAA.Pre_P007_t	-37.9818	-6.33297	1.44608e-09
AGTCTTTGTATAATGG.Pre_P007_t	-35.8227	-2.89465	3.91031e-06
AGTCTTTGTCGAGATG.Pre_P007_t	-42.031	-4.95208	7.22485e-10
AGTCTTTGTCGATTGT.Pre_P007_t	-40.757	-7.75638	4.20966e-07
AGTCTTTGTTACGCGC.Pre_P007_t	-36.8366	-6.24791	3.58267e-09
AGTGAGGCAAACGCGA.Pre_P007_t	-36.7488	-3.46357	0.0202162
AGTGAGGCACTAGTAC.Pre_P007_t	-38.4177	-5.64381	0.0101595
AGTGAGGGTCGGCATC.Pre_P007_t	-37.9331	2.54371	2.07914e-09
AGTGAGGGTCTCTCTG.Pre_P007_t	-37.0571	-4.24318	6.16987e-10
AGTGAGGGTGCACCAC.Pre_P007_t	12.3061	30.9864	6.46553e-10
AGTGAGGGTGTGGTTT.Pre_P007_t	-36.5462	-4.12153	4.85884e-09
AGTGAGGTCACTTACT.Pre_P007_t	-37.0394	-7.59868	0.000444254
AGTGAGGTCTTCCTTC.Pre_P007_t	-21.3244	-32.7125	1.78056e-09
AGTGAGGTCTTGCCGT.Pre_P007_t	-6.67206	42.7555	3.2454e-08
AGTGGGAAGCGCCTCA.Pre_P007_t	-37.993	-4.54994	7.83287e-10
AGTGGGAAGTACATGA.Pre_P007_t	0.460352	-27.0467	0.0165653
AGTGGGACATACAGCT.Pre_P007_t	-36.9852	-3.76755	2.91542e-09
AGTGGGACATGGTCAT.Pre_P007_t	-17.089	-26.7505	0.00789046
AGTGGGAGTACCCAAT.Pre_P007_t	-36.9239	-7.21351	0.0362172
AGTGGGAGTAGAAGGA.Pre_P007_t	-35.6769	-3.53471	2.60748e-07
AGTGGGAGTCCTGCTT.Pre_P007_t	-38.9572	-5.76903	0.00884188
AGTGTCAAGACAGGCT.Pre_P007_t	44.7197	4.99912	0.0139682
AGTGTCAAGAGTACAT.Pre_P007_t	-39.9346	-5.02326	3.43732e-08
AGTGTCAAGCAACGGT.Pre_P007_t	-39.5227	-7.4551	1.43031e-08
AGTGTCAAGCAATATG.Pre_P007_t	-29.8456	-6.01255	2.9704e-09
AGTGTCAAGGCGATAC.Pre_P007_t	-38.9447	3.10373	1.568e-07
AGTGTCAAGTGAACAT.Pre_P007_t	-38.3738	-9.91739	2.82863e-09
AGTGTCACAAGCCCAC.Pre_P007_t	-29.1598	-29.1396	0.00386855
AGTGTCACAGCTTCGG.Pre_P007_t	-37.9489	-5.44112	2.49319e-08
AGTGTCACATCACAAC.Pre_P007_t	-40.8979	-5.81346	1.23793e-09
AGTGTCACATGCCACG.Pre_P007_t	-35.9223	-3.9787	1.79361e-09
AGTGTCAGTCTACCTC.Pre_P007_t	-39.0523	-9.43264	0.0100023
AGTGTCAGTGAGGCTA.Pre_P007_t	-35.8717	-4.78127	0.0119514
AGTGTCAGTTGGACCC.Pre_P007_t	-36.5617	-8.96039	0.00169358
AGTGTCATCTGAGTGT.Pre_P007_t	0.407833	-28.5055	0.0045384
AGTTGGTAGAAACCAT.Pre_P007_t	-36.5351	-4.84744	1.0582e-08
AGTTGGTCAACTGCTA.Pre_P007_t	-41.0648	-5.40558	4.46899e-06
AGTTGGTCATGCTGGC.Pre_P007_t	-36.0932	-6.25673	1.83441e-09
AGTTGGTCATTAACCG.Pre_P007_t	-2.99068	-3.5214	4.37135e-10
AGTTGGTGTAGAAGGA.Pre_P007_t	-41.2379	-6.96894	2.6885e-09
AGTTGGTTCAAACCGT.Pre_P007_t	-38.5069	-6.40179	8.26803e-10
AGTTGGTTCCTTTCTC.Pre_P007_t	-31.2718	-4.78691	9.32915e-10
ATAACGCAGAAACGAG.Pre_P007_t	3.92047	38.2659	1.0421e-09
ATAACGCAGAGCTATA.Pre_P007_t	-6.50122	43.6615	7.18073e-10
ATAACGCAGGATGGAA.Pre_P007_t	-23.5753	14.1686	0.0132324
ATAACGCCAGATGGGT.Pre_P007_t	-39.3611	-3.69417	2.42459e-09
ATAACGCCAGGGCATA.Pre_P007_t	-6.84622	42.874	0.0135718
ATAACGCCATGCTAGT.Pre_P007_t	-38.9193	-7.83268	2.59855e-09
ATAACGCGTAGGGTAC.Pre_P007_t	-37.6353	-6.08902	1.371e-08
ATAACGCGTCCATCCT.Pre_P007_t	-14.2861	-1.36485	1.2888e-09
ATAACGCGTTACTGAC.Pre_P007_t	-38.0635	-9.45747	1.62687e-07
ATAACGCTCTATCGCC.Pre_P007_t	-37.2385	-7.57572	0.00815851
ATAACGCTCTGTCAAG.Pre_P007_t	-38.8905	-7.67603	8.75795e-10
ATAACGCTCTTGGGTA.Pre_P007_t	5.57643	43.0088	7.11528e-10
ATAAGAGAGCGCCTTG.Pre_P007_t	12.1569	-22.0529	1.21598e-09
ATAAGAGAGGCGCTCT.Pre_P007_t	-3.88792	13.6176	1.3242e-09
ATAAGAGCACTGCCAG.Pre_P007_t	-39.0992	-4.57035	4.4817e-10
ATAAGAGGTCCCTTGT.Pre_P007_t	-36.6915	-5.45485	2.71348e-09
ATAAGAGGTCTTGTCC.Pre_P007_t	-37.33	-5.53774	8.0994e-10
ATAAGAGGTGCACTTA.Pre_P007_t	-40.6446	-7.64188	1.17253e-08
ATAAGAGGTGGTACAG.Pre_P007_t	-36.3975	-6.88706	8.51185e-10
ATAAGAGGTTGGACCC.Pre_P007_t	-38.4938	-9.05943	0.0140577
ATAAGAGGTTGTCTTT.Pre_P007_t	-37.3598	-4.30142	0.0170654
ATAAGAGTCAATCACG.Pre_P007_t	-30.7713	-4.22838	6.89392e-10
ATAAGAGTCTCTAAGG.Pre_P007_t	-18.2309	-28.6243	0.0109233
ATAGACCAGTACGTTC.Pre_P007_t	-37.2312	0.650413	4.77557e-08
ATAGACCAGTCAAGCG.Pre_P007_t	-40.2876	-5.59311	3.06649e-09
ATAGACCCACATCTTT.Pre_P007_t	-6.66785	43.3709	9.21169e-09
ATAGACCGTAGCTGCC.Pre_P007_t	-38.0858	4.04301	4.86757e-10
ATAGACCGTCCAGTTA.Pre_P007_t	-38.2121	4.1523	4.78739e-09
ATAGACCGTCTAAAGA.Pre_P007_t	12.3024	-22.3088	3.13915e-09
ATCACGAAGAATGTTG.Pre_P007_t	-28.0576	-27.6558	2.90119e-08
ATCACGAAGTCATCCA.Pre_P007_t	9.14363	31.9785	2.09474e-09
ATCACGACAAGCCATT.Pre_P007_t	-38.0651	-9.22288	4.55471e-08
ATCACGACAAGGACTG.Pre_P007_t	-3.04331	-33.2219	3.27701e-09
ATCACGACACCTGGTG.Pre_P007_t	-8.1097	30.9452	1.90599e-09
ATCACGAGTACCTACA.Pre_P007_t	-38.6767	-5.14529	5.13898e-08
ATCACGAGTCTGGTCG.Pre_P007_t	-40.4077	-7.94725	2.28796e-09
ATCACGAGTGAGCGAT.Pre_P007_t	-37.4364	3.34524	0.000482993
ATCACGAGTGATGTGG.Pre_P007_t	2.71585	37.5342	6.34156e-10
ATCACGATCATCACCC.Pre_P007_t	-35.879	-2.36396	2.41811e-09
ATCATCTCAAGCGCTC.Pre_P007_t	-38.3542	-9.40411	5.73816e-10
ATCATCTCAGCTGTGC.Pre_P007_t	-39.132	-3.79494	9.76264e-09
ATCATCTCATGGTCTA.Pre_P007_t	-41.2001	-8.41007	0.0196544
ATCATCTGTCTAAAGA.Pre_P007_t	-38.9226	2.55229	5.45229e-10
ATCATCTGTTAAGATG.Pre_P007_t	-40.4294	-7.35412	0.00631683
ATCATCTGTTGGGACA.Pre_P007_t	-38.5094	-6.79035	0.00658919
ATCATCTTCCTCTAGC.Pre_P007_t	-36.0839	-2.48338	0.0239671
ATCATGGAGGGATGGG.Pre_P007_t	-10.7778	31.0333	2.58932e-08
ATCATGGCAAAGCAAT.Pre_P007_t	0.284634	-27.3939	0.00805882
ATCATGGCATATACCG.Pre_P007_t	-42.2021	-6.6316	2.32831e-09
ATCATGGGTCCGAAGA.Pre_P007_t	-37.721	-7.79434	1.65777e-09
ATCCACCAGAATTCCC.Pre_P007_t	-37.5752	-8.08133	1.03831e-09
ATCCACCCAAAGCAAT.Pre_P007_t	-36.8687	-6.18141	9.61345e-10
ATCCACCCACACAGAG.Pre_P007_t	-35.6274	-3.69684	3.86882e-08
ATCCACCCAGTCTTCC.Pre_P007_t	-7.03237	42.7416	3.8196e-09
ATCCACCGTCAGCTAT.Pre_P007_t	-40.4345	-7.02038	1.39323e-08
ATCCACCGTTGTGGCC.Pre_P007_t	-40.0237	-9.3471	0.000130114
ATCCACCTCAACCATG.Pre_P007_t	-39.9442	-7.22705	1.18329e-09
ATCCACCTCCCAGGTG.Pre_P007_t	0.388229	-28.4181	1.00195e-09
ATCCACCTCGCGATCG.Pre_P007_t	-32.0774	-0.668149	1.13952e-09
ATCCACCTCTGTTTGT.Pre_P007_t	-36.7742	-7.16721	7.04467e-10
ATCCGAAAGATGTTAG.Pre_P007_t	-38.0911	1.72032	4.36492e-06
ATCCGAAAGTCTCCTC.Pre_P007_t	-36.6008	-7.67336	8.8862e-10
ATCCGAACAACTGCTA.Pre_P007_t	-36.003	-2.41779	0.0110667
ATCCGAACACCATCCT.Pre_P007_t	-39.2903	-5.72595	8.16858e-10
ATCCGAACACGGCTAC.Pre_P007_t	-11.2912	16.206	6.98649e-07
ATCCGAACAGATGGCA.Pre_P007_t	-37.255	-3.61133	5.91563e-10
ATCCGAACAGCTGGCT.Pre_P007_t	-36.6269	-5.64885	5.79633e-06
ATCCGAACATCGTCGG.Pre_P007_t	-35.7279	-5.11165	1.07896e-09
ATCCGAATCCAAATGC.Pre_P007_t	-36.9166	8.43985	9.0928e-10
ATCGAGTCAGTTCCCT.Pre_P007_t	-5.78995	-28.4516	0.0100567
ATCGAGTGTTCCTCCA.Pre_P007_t	-38.3239	-5.18324	1.03841e-09
ATCTACTAGATGCCTT.Pre_P007_t	-10.9692	12.4186	2.87283e-09
ATCTACTAGCGTCTAT.Pre_P007_t	-27.7866	-7.31571	2.35906e-09
ATCTACTAGCTAGTCT.Pre_P007_t	-41.5511	-6.86642	1.15957e-09
ATCTACTCAACAACCT.Pre_P007_t	-38.4141	-7.83803	8.51352e-07
ATCTACTCAATCGGTT.Pre_P007_t	-36.5467	-6.65511	6.92041e-09
ATCTACTCAGTAAGCG.Pre_P007_t	-38.1537	2.97425	0.0179798
ATCTACTCATAACCTG.Pre_P007_t	-38.989	3.25583	5.06345e-09
ATCTACTGTATAGGTA.Pre_P007_t	-41.5273	-6.26329	0.0079878
ATCTACTGTGCAGACA.Pre_P007_t	-38.8915	-6.56108	1.15543e-08
ATCTACTGTGCGCTTG.Pre_P007_t	-37.0973	-7.02307	0.0140789
ATCTACTGTGTTCGAT.Pre_P007_t	-38.824	-3.72804	0.000105225
ATCTACTTCCAAACAC.Pre_P007_t	-40.0194	-4.43645	1.35752e-09
ATCTACTTCTTTCCTC.Pre_P007_t	-36.8411	-3.8381	1.45445e-09
ATCTGCCAGAACAATC.Pre_P007_t	-41.1509	-8.2426	9.06374e-10
ATCTGCCAGCACCGTC.Pre_P007_t	-41.6448	-5.7313	4.1209e-09
ATCTGCCAGCTGTCTA.Pre_P007_t	-5.75576	41.4356	0.000361577
ATCTGCCAGGGATACC.Pre_P007_t	-38.6206	-4.86238	2.42393e-09
ATCTGCCCACAGCGTC.Pre_P007_t	-7.88973	41.9123	0.000323678
ATCTGCCCAGCCTGTG.Pre_P007_t	-40.699	-8.1152	0.00163084
ATCTGCCGTACACCGC.Pre_P007_t	-33.8156	-3.07402	1.86516e-09
ATCTGCCGTTGCCTCT.Pre_P007_t	-35.8351	-4.11496	1.42517e-09
ATCTGCCTCCACGTTC.Pre_P007_t	-37.0187	0.488243	0.000535016
ATCTGCCTCGGAGCAA.Pre_P007_t	-39.0771	-8.21858	3.21567e-09
ATCTGCCTCGTGGACC.Pre_P007_t	-36.3955	-7.58391	4.85649e-09
ATGAGGGAGAATGTGT.Pre_P007_t	-2.13121	-32.2318	3.85529e-05
ATGAGGGAGACAGAGA.Pre_P007_t	-38.0374	-5.67929	2.53208e-09
ATGAGGGGTGTGGCTC.Pre_P007_t	-37.4839	-6.35884	1.37019e-09
ATGAGGGGTGTTTGTG.Pre_P007_t	-39.8248	-6.8527	0.000107265
ATGAGGGTCGGATGGA.Pre_P007_t	-39.6257	-5.03695	3.11215e-09
ATGAGGGTCTGATACG.Pre_P007_t	-36.5165	-4.51867	4.5383e-10
ATGCGATAGATCCCGC.Pre_P007_t	-36.4142	-3.82036	0.00571551
ATGCGATAGTACACCT.Pre_P007_t	-11.7169	31.0896	0.00988765
ATGCGATAGTCCAGGA.Pre_P007_t	-38.6001	1.42072	1.04602e-09
ATGCGATCAAGCGCTC.Pre_P007_t	-3.35336	-25.3036	2.39858e-09
ATGCGATCATATGGTC.Pre_P007_t	-23.3289	-30.0758	3.77714e-09
ATGCGATGTAGCAAAT.Pre_P007_t	-37.0517	-6.73162	3.15445e-08
ATGCGATGTCATATGC.Pre_P007_t	-17.1225	4.21381	2.28415e-09
ATGCGATGTTCTGTTT.Pre_P007_t	-39.2245	-7.27844	2.84094e-07
ATGCGATTCGGCTTGG.Pre_P007_t	-30.5185	-5.65077	3.51323e-09
ATGCGATTCTCTTGAT.Pre_P007_t	-41.6454	-5.55071	1.45484e-09
ATGCGATTCTGAGGGA.Pre_P007_t	-29.9088	-6.48857	1.27663e-09
ATGGGAGAGCATGGCA.Pre_P007_t	-41.6386	-6.76957	3.63988e-09
ATGGGAGAGGACGAAA.Pre_P007_t	-38.4037	1.85745	2.45501e-05
ATGGGAGAGGTGATTA.Pre_P007_t	-38.1886	-7.65364	6.83884e-09
ATGGGAGGTCACTTCC.Pre_P007_t	26.3857	33.5969	1.06227e-09
ATGGGAGGTGTGGTTT.Pre_P007_t	-19.2532	-4.61409	3.7744e-05
ATGGGAGGTTGTGGCC.Pre_P007_t	-3.4081	25.1594	4.15967e-09
ATGGGAGTCGTTGACA.Pre_P007_t	-11.8747	30.8201	7.71845e-10
ATGGGAGTCTTGTTTG.Pre_P007_t	-20.9815	-31.964	0.00721055
ATGTGTGAGCCCAGCT.Pre_P007_t	-37.8522	1.2924	2.88733e-09
ATGTGTGCACATGGGA.Pre_P007_t	-37.7639	2.26333	1.93009e-09
ATGTGTGGTAATAGCA.Pre_P007_t	-30.2212	-5.37917	6.49657e-09
ATGTGTGGTCCAGTAT.Pre_P007_t	-36.1666	-2.78606	4.85553e-10
ATGTGTGGTCGAACAG.Pre_P007_t	-38.8291	-5.72296	0.00691394
ATGTGTGGTCGGCACT.Pre_P007_t	-36.1115	-2.76811	3.55026e-05
ATGTGTGGTGTTCTTT.Pre_P007_t	-30.0216	-6.65717	0.0102776
ATGTGTGGTTCCGTCT.Pre_P007_t	-21.0664	12.2897	1.40663e-05
ATGTGTGTCTCATTCA.Pre_P007_t	-37.6439	-9.06671	6.77999e-10
ATGTGTGTCTGGTGTA.Pre_P007_t	-36.1359	-3.15417	1.47077e-09
ATTACTCAGAAACCTA.Pre_P007_t	-37.1405	-9.11227	1.0108e-08
ATTACTCAGAACTCGG.Pre_P007_t	-36.7267	-7.7374	3.88677e-10
ATTACTCAGCGATAGC.Pre_P007_t	-28.7657	-28.6855	2.3518e-09
ATTACTCCAAACAACA.Pre_P007_t	-40.3599	-7.74656	1.23612e-08
ATTACTCGTAGCGATG.Pre_P007_t	-28.6195	-0.97232	0.000179618
ATTACTCTCCACGTTC.Pre_P007_t	23.6424	35.9895	1.33372e-06
ATTACTCTCCGTAGGC.Pre_P007_t	-38.4578	-4.6747	9.57012e-10
ATTACTCTCCTATTCA.Pre_P007_t	-40.3391	-5.93741	0.0051776
ATTACTCTCGACAGCC.Pre_P007_t	-9.36832	27.0696	1.95446e-09
ATTATCCAGCGTGAAC.Pre_P007_t	-35.6677	-4.10195	6.57317e-06
ATTATCCAGGGCTTGA.Pre_P007_t	14.8419	31.1238	7.22964e-10
ATTATCCAGTTACGGG.Pre_P007_t	-29.9226	-28.6736	4.35211e-09
ATTATCCCAAGGACAC.Pre_P007_t	-12.0681	30.249	1.11853e-08
ATTATCCCATCAGTAC.Pre_P007_t	-40.1575	-7.65172	2.39935e-09
ATTATCCCATGTCCTC.Pre_P007_t	-36.7235	-3.13494	4.87981e-09
ATTATCCCATGTCTCC.Pre_P007_t	-38.3609	4.34523	5.72072e-05
ATTATCCGTACTCGCG.Pre_P007_t	-38.6281	-6.91385	4.12803e-08
ATTATCCGTCATACTG.Pre_P007_t	-7.00665	41.8957	8.54551e-08
ATTATCCGTGTGACGA.Pre_P007_t	-33.4654	-3.35018	2.48423e-08
ATTATCCTCCAAACAC.Pre_P007_t	-6.97401	42.8022	1.53064e-09
ATTCTACAGGACAGCT.Pre_P007_t	-5.53717	41.5098	8.52024e-10
ATTCTACAGGGTTTCT.Pre_P007_t	-39.3563	-5.02445	7.09267e-10
ATTCTACAGTGGGTTG.Pre_P007_t	-29.8109	-28.7642	0.0146951
ATTCTACCACAGACTT.Pre_P007_t	-18.5216	-28.9778	3.50246e-05
ATTCTACCACCAACCG.Pre_P007_t	-34.3817	-2.58401	2.12125e-09
ATTCTACCACTTCTGC.Pre_P007_t	5.85103	29.988	1.75891e-09
ATTCTACCAGACAAGC.Pre_P007_t	0.0754899	-27.9517	0.0119944
ATTCTACCAGCGTTCG.Pre_P007_t	0.257161	-28.5739	0.00378822
ATTCTACGTAAGAGGA.Pre_P007_t	-38.492	-6.68223	3.2446e-09
ATTCTACGTCCAGTAT.Pre_P007_t	-38.1412	-9.75638	9.88461e-10
ATTCTACGTGTCCTCT.Pre_P007_t	-35.6319	-0.592751	4.14559e-10
ATTCTACTCATTGCCC.Pre_P007_t	-40.0927	-8.12547	0.0155128
ATTGGACAGATTACCC.Pre_P007_t	-40.5087	-5.44196	0.00826312
ATTGGACAGGATTCGG.Pre_P007_t	-37.9178	-4.36243	2.44078e-09
ATTGGACAGGTGTTAA.Pre_P007_t	7.288	-22.798	2.62927e-09
ATTGGACCAAGAGGCT.Pre_P007_t	-19.3763	-6.23408	2.22272e-07
ATTGGACCAAGTTAAG.Pre_P007_t	-7.05086	42.8403	1.56452e-09
ATTGGACCACATCTTT.Pre_P007_t	-37.6793	0.246161	2.56757e-08
ATTGGACCACCGCTAG.Pre_P007_t	-37.55	-6.807	3.09207e-09
ATTGGACCAGACGCAA.Pre_P007_t	-36.7275	-2.84122	6.56325e-09
ATTGGACCATAAGACA.Pre_P007_t	-23.2427	14.1626	0.0268533
ATTGGACGTAGCTGCC.Pre_P007_t	-40.0803	-8.24239	0.000105594
ATTGGACGTCCAGTGC.Pre_P007_t	-42.0705	-6.33263	3.06296e-08
ATTGGACGTGCCTGTG.Pre_P007_t	-40.7406	-6.8556	9.76603e-10
ATTGGACTCACGATGT.Pre_P007_t	-33.438	-3.26581	0.0247431
ATTGGACTCACGGTTA.Pre_P007_t	-36.8353	-4.4506	2.2988e-07
ATTGGACTCAGGATCT.Pre_P007_t	-36.4018	1.16262	8.63556e-10
ATTGGACTCCGGCACA.Pre_P007_t	-35.5954	-3.2828	1.81788e-08
ATTGGACTCCGTACAA.Pre_P007_t	-34.7328	-3.96643	1.70151e-08
ATTGGACTCTTGCATT.Pre_P007_t	-6.66648	42.822	0.0133971
ATTGGTGAGATCGGGT.Pre_P007_t	-36.7206	-8.3404	2.15278e-09
ATTGGTGAGCAATCTC.Pre_P007_t	-36.963	-4.62025	2.36348e-08
ATTGGTGAGCGATGAC.Pre_P007_t	-35.4794	-2.24624	8.20425e-08
ATTGGTGAGTTTCCTT.Pre_P007_t	-40.9506	-7.30768	0.00766824
ATTGGTGCACGCTTTC.Pre_P007_t	-37.4341	0.519893	0.00210843
ATTGGTGCATGAGCGA.Pre_P007_t	-36.9476	-8.39579	8.80963e-10
ATTGGTGGTCGGCTCA.Pre_P007_t	-35.7193	-4.6672	0.0056952
ATTGGTGTCCTAGAAC.Pre_P007_t	-35.4838	-6.46059	1.47205e-09
ATTGGTGTCGGAAACG.Pre_P007_t	-5.16059	0.626562	3.09471e-09
ATTTCTGAGACCACGA.Pre_P007_t	-38.218	0.550989	8.18347e-10
ATTTCTGAGACTAAGT.Pre_P007_t	15.7015	31.4499	2.79182e-09
ATTTCTGAGATCACGG.Pre_P007_t	-40.9276	-7.23174	9.56309e-05
ATTTCTGAGGATGGTC.Pre_P007_t	-6.07193	43.3444	7.61111e-07
ATTTCTGAGTTTAGGA.Pre_P007_t	-36.5352	-2.4815	6.78992e-05
ATTTCTGCAATGGTCT.Pre_P007_t	-38.6578	-5.39061	0.0235688
ATTTCTGCAGTAGAGC.Pre_P007_t	-37.1335	0.0241893	2.94961e-09
ATTTCTGGTCACCTAA.Pre_P007_t	-37.8632	-2.14357	4.89862e-09
ATTTCTGTCAGTTTGG.Pre_P007_t	11.8216	-14.5996	8.28093e-10
ATTTCTGTCGGTTCGG.Pre_P007_t	-38.643	-5.32306	1.20675e-09
ATTTCTGTCGTTACAG.Pre_P007_t	-36.5174	-9.02675	1.17493e-06
CAACCAAAGGAGCGAG.Pre_P007_t	13.3246	-22.181	2.03709e-09
CAACCAAAGTGTCCAT.Pre_P007_t	-37.1503	0.371861	1.82036e-08
CAACCAACAAAGCGGT.Pre_P007_t	-39.2673	-7.65047	0.00739374
CAACCAACAAGCGTAG.Pre_P007_t	32.7052	-14.0424	0.1185
CAACCAACACAGGTTT.Pre_P007_t	-6.3147	42.1069	5.09323e-09
CAACCAAGTAGCAAAT.Pre_P007_t	-35.9364	-7.61242	0.0108143
CAACCAAGTAGGCTGA.Pre_P007_t	-6.72737	43.1479	5.17435e-10
CAACCAAGTCAAACTC.Pre_P007_t	-36.149	-7.75218	9.93106e-10
CAACCAAGTCCTCTTG.Pre_P007_t	-38.7641	-5.65611	0.00746223
CAACCAAGTGCAACGA.Pre_P007_t	-38.1314	-9.417	6.14149e-09
CAACCAATCCACTCCA.Pre_P007_t	-6.27528	43.8074	7.88915e-10
CAACCTCAGATGGCGT.Pre_P007_t	-5.66722	42.3104	2.65286e-09
CAACCTCCACACAGAG.Pre_P007_t	-14.8527	-2.32465	5.75313e-07
CAACCTCCACCTTGTC.Pre_P007_t	-37.7897	1.96138	1.06685e-08
CAACCTCCACTTCTGC.Pre_P007_t	-41.8449	-3.03619	5.03279e-10
CAACCTCCAGATGGCA.Pre_P007_t	-11.8715	30.7739	0.01427
CAACCTCCAGGCAGTA.Pre_P007_t	-37.7176	-6.46603	1.52591e-09
CAACCTCCATGCATGT.Pre_P007_t	0.253969	-28.7041	9.9465e-10
CAACCTCGTAGAGCTG.Pre_P007_t	-41.2221	-6.59708	5.89281e-09
CAACCTCGTCTCCACT.Pre_P007_t	-35.7459	-4.87902	8.6692e-10
CAACCTCTCGCCAAAT.Pre_P007_t	0.0490307	-27.4065	0.00952247
CAACCTCTCGCGTAGC.Pre_P007_t	-41.2404	-7.24243	0.0151641
CAACCTCTCGTGACAT.Pre_P007_t	-38.8333	-7.93568	1.98347e-09
CAACCTCTCTTCTGGC.Pre_P007_t	-38.3285	3.44291	2.37453e-08
CAACTAGAGAGCCTAG.Pre_P007_t	-37.3734	1.95723	1.10721e-08
CAACTAGAGATCTGAA.Pre_P007_t	-18.7415	-29.415	8.50825e-10
CAACTAGAGCCGGTAA.Pre_P007_t	-18.7938	-6.90294	0.00667538
CAACTAGAGGAGTTGC.Pre_P007_t	-36.047	-3.23839	1.04028e-09
CAACTAGAGTCATGCT.Pre_P007_t	-38.294	-9.16218	3.24029e-05
CAACTAGCACCGAAAG.Pre_P007_t	-39.7742	-6.70396	5.64777e-10
CAACTAGCAGACGCAA.Pre_P007_t	-37.5618	-5.75209	1.77711e-09
CAACTAGCATCCGGGT.Pre_P007_t	-35.9294	-6.31777	1.12223e-07
CAACTAGGTAAACGCG.Pre_P007_t	-36.4298	-6.41821	6.41235e-09
CAACTAGGTCAAAGAT.Pre_P007_t	10.4136	-10.0292	7.83309e-10
CAACTAGGTGACTCAT.Pre_P007_t	-37.6807	-5.86492	6.33128e-09
CAACTAGTCACTTATC.Pre_P007_t	-36.9811	-7.19143	1.56846e-09
CAACTAGTCGGACAAG.Pre_P007_t	-38.3125	2.9679	0.000383591
CAACTAGTCTTGCCGT.Pre_P007_t	-40.9694	-6.301	9.24542e-10
CAAGAAAAGACCTTTG.Pre_P007_t	-11.7153	30.3898	1.09724e-06
CAAGAAAAGACTGGGT.Pre_P007_t	-37.2863	-3.26587	5.51696e-10
CAAGAAAAGCTGTTCA.Pre_P007_t	23.2716	-27.8702	5.97435e-10
CAAGAAAAGTGGACGT.Pre_P007_t	-36.3743	-7.25307	9.07193e-08
CAAGAAACACACCGCA.Pre_P007_t	-37.3631	0.73969	1.60162e-09
CAAGAAACACATAACC.Pre_P007_t	-40.9248	-6.47237	0.00634258
CAAGAAAGTGACCAAG.Pre_P007_t	-28.5108	-3.884	1.0952e-09
CAAGAAAGTGGCTCCA.Pre_P007_t	-39.9949	-5.77936	0.0211429
CAAGAAATCAAACAAG.Pre_P007_t	-37.7826	-8.15154	1.24866e-08
CAAGAAATCACTTATC.Pre_P007_t	-38.5556	-7.62047	4.53208e-07
CAAGAAATCGTACCGG.Pre_P007_t	-19.3848	-31.9211	1.24048e-08
CAAGAAATCTCTGCTG.Pre_P007_t	-37.8217	-8.2862	9.77653e-10
CAAGATCAGTAACCCT.Pre_P007_t	-6.80439	43.0191	2.80312e-09
CAAGATCCAGCGAACA.Pre_P007_t	-36.219	-5.56891	0.0128522
CAAGATCCATGCCTTC.Pre_P007_t	-24.3448	18.6336	1.2807e-09
CAAGATCCATTTGCCC.Pre_P007_t	0.474932	-28.4788	0.00808634
CAAGATCGTACCGTAT.Pre_P007_t	-37.9452	-8.0032	7.72182e-10
CAAGATCGTGGTCTCG.Pre_P007_t	-40.1786	-6.45193	4.30617e-10
CAAGATCGTTCAGGCC.Pre_P007_t	-40.6211	-4.32709	6.96718e-10
CAAGATCTCAGGTTCA.Pre_P007_t	-29.8894	-13.6285	0.0023986
CAAGATCTCGATAGAA.Pre_P007_t	-7.03046	42.5978	1.71697e-09
CAAGATCTCGCCTGTT.Pre_P007_t	-30.6048	-5.44471	0.0173689
CAAGGCCAGACGACGT.Pre_P007_t	-22.3686	-10.2055	1.65794e-07
CAAGGCCAGCCAACAG.Pre_P007_t	-37.1383	-3.97463	8.0791e-08
CAAGGCCAGCCAGAAC.Pre_P007_t	-40.0252	-5.66494	1.19137e-08
CAAGGCCAGTTGTCGT.Pre_P007_t	-36.5623	-5.47269	2.20381e-09
CAAGGCCCAGTAAGCG.Pre_P007_t	-6.32433	43.4469	5.33594e-09
CAAGGCCCAGTTCCCT.Pre_P007_t	-40.6692	-6.61232	7.93124e-10
CAAGGCCGTTTGGCGC.Pre_P007_t	-4.97538	40.4068	1.91228e-05
CAAGGCCTCATCACCC.Pre_P007_t	-6.65248	43.1534	7.54121e-10
CAAGGCCTCTCTTATG.Pre_P007_t	-38.9895	-6.16079	9.32916e-10
CAAGGCCTCTTAGAGC.Pre_P007_t	-38.1053	-0.0830144	0.00850182
CAAGGCCTCTTGGGTA.Pre_P007_t	-35.4778	-6.25827	4.64351e-09
CAAGTTGAGCTAACAA.Pre_P007_t	-42.2726	-6.43646	2.15846e-09
CAAGTTGCAAGCGTAG.Pre_P007_t	-37.3812	-6.15105	6.47228e-09
CAAGTTGGTAGAGCTG.Pre_P007_t	-40.5145	-7.38532	1.57463e-08
CAAGTTGGTCAGTGGA.Pre_P007_t	-11.4864	31.1011	1.84155e-09
CAAGTTGGTCTCCATC.Pre_P007_t	-38.7049	-3.15361	0.0105873
CAAGTTGGTGACGGTA.Pre_P007_t	-38.4161	1.23712	2.90102e-08
CAAGTTGTCAACTCTT.Pre_P007_t	-37.3049	2.4291	9.03599e-08
CAAGTTGTCAAGCCTA.Pre_P007_t	-40.6243	-7.03334	2.14971e-09
CAAGTTGTCATCGGAT.Pre_P007_t	-37.2264	-9.55995	3.71546e-08
CAAGTTGTCCGCAGTG.Pre_P007_t	-39.3623	-6.04655	5.69267e-10
CAAGTTGTCTGCCAGG.Pre_P007_t	-38.1455	-3.79446	4.9232e-08
CACAAACAGATGCCTT.Pre_P007_t	-36.5299	-2.56915	7.91346e-09
CACAAACAGGAGTTGC.Pre_P007_t	-41.4825	-7.32381	0.00588514
CACAAACAGTGCAAGC.Pre_P007_t	-12.4605	12.1423	4.47109e-08
CACAAACAGTTCGATC.Pre_P007_t	-37.8735	-6.32544	9.43171e-09
CACAAACCACGCATCG.Pre_P007_t	-37.5393	-7.53073	1.163e-09
CACAAACCACTTGGAT.Pre_P007_t	-36.424	-3.9706	1.22969e-09
CACAAACGTCATATGC.Pre_P007_t	-35.8559	-6.48181	2.13343e-06
CACAAACGTCTCATCC.Pre_P007_t	-37.3006	-5.46495	1.10384e-08
CACAAACTCCATTCTA.Pre_P007_t	-38.6488	-9.16368	6.7567e-10
CACAAACTCGGCGGTT.Pre_P007_t	-35.9858	-5.44421	7.11238e-10
CACAAACTCTAGAGTC.Pre_P007_t	-37.4468	-5.83356	0.0093447
CACAAACTCTGCCCTA.Pre_P007_t	-18.8397	-6.77316	5.19077e-08
CACAAACTCTTGTTTG.Pre_P007_t	-37.0948	-7.51619	0.0112963
CACACAAAGAATGTGT.Pre_P007_t	-29.9038	-5.65262	2.17708e-09
CACACAAAGGCAGGTT.Pre_P007_t	-7.01029	42.7451	1.89875e-09
CACACAAAGGGTCTCC.Pre_P007_t	-39.3597	-5.00243	4.96914e-09
CACACAAAGGTTACCT.Pre_P007_t	-42.7226	-6.76322	0.0101701
CACACAAAGTCGCCGT.Pre_P007_t	-37.2475	-4.87789	0.00433197
CACACAACAAGCCGCT.Pre_P007_t	-39.4705	-6.49652	0.0212507
CACACAAGTGATAAAC.Pre_P007_t	-38.3453	-6.35051	7.29859e-10
CACACAAGTGCCTGCA.Pre_P007_t	-42.4193	-6.29839	1.26262e-09
CACACCTCACGGACAA.Pre_P007_t	-37.4697	-3.97846	7.88704e-10
CACACCTCATCGACGC.Pre_P007_t	-39.8359	-4.30833	5.95435e-10
CACACCTGTCAGAATA.Pre_P007_t	-6.9407	42.9091	9.00284e-09
CACACCTGTTCAGGCC.Pre_P007_t	-38.618	3.34683	2.58512e-09
CACACCTTCAACCAAC.Pre_P007_t	-36.2564	10.0747	0.0362703
CACACCTTCAAGGCTT.Pre_P007_t	-6.11089	41.3248	1.46366e-09
CACACCTTCAGCTCTC.Pre_P007_t	-38.4851	-7.19476	0.0125801
CACACTCAGACTAGAT.Pre_P007_t	-23.1653	14.8954	7.30816e-06
CACACTCAGCGAAGGG.Pre_P007_t	-40.7876	-8.21985	1.51911e-05
CACACTCAGTCCATAC.Pre_P007_t	-38.0972	-9.81994	0.0116581
CACACTCCAAGAGTCG.Pre_P007_t	-7.95352	41.7429	0.000708687
CACACTCCATTAGCCA.Pre_P007_t	3.87492	38.3899	3.17082e-08
CACACTCGTAGCTGCC.Pre_P007_t	-37.7788	0.609164	1.46143e-09
CACACTCGTCGCATAT.Pre_P007_t	-36.4115	-5.66553	0.000220346
CACACTCTCACTCTTA.Pre_P007_t	0.114018	-28.2367	4.1571e-09
CACACTCTCAGAGGTG.Pre_P007_t	-36.9475	-2.34872	1.06412e-08
CACACTCTCCTAAGTG.Pre_P007_t	-40.052	-7.5849	2.55404e-07
CACACTCTCGCAAGCC.Pre_P007_t	-37.664	3.45978	5.69381e-07
CACACTCTCGTTTAGG.Pre_P007_t	0.270604	-25.0269	1.00483e-09
CACAGGCAGTCCGTAT.Pre_P007_t	-38.5674	-5.16202	2.15783e-05
CACAGGCCAAAGGTGC.Pre_P007_t	-41.1017	-8.17463	2.53649e-08
CACAGGCCAATGAATG.Pre_P007_t	-11.2924	12.2401	5.40281e-09
CACAGGCGTCAACTGT.Pre_P007_t	-7.92762	24.902	1.29864e-09
CACAGGCGTGTGCCTG.Pre_P007_t	-41.7028	-7.56868	7.20975e-10
CACAGGCGTTCTGAAC.Pre_P007_t	-36.5271	-4.53795	6.53718e-09
CACAGGCTCCTTTCGG.Pre_P007_t	-36.9807	-6.03367	6.67937e-07
CACAGTAAGATGTGGC.Pre_P007_t	-39.6956	-6.77516	9.62098e-10
CACAGTAAGGGCTTCC.Pre_P007_t	-38.5341	0.292063	1.12323e-08
CACAGTAAGTTCGCGC.Pre_P007_t	-37.2141	-2.04361	0.00218972
CACAGTACAACGCACC.Pre_P007_t	-38.9299	-7.00929	0.00513133
CACAGTACACGGTGTC.Pre_P007_t	-7.06827	42.3327	5.07251e-09
CACAGTACAGGGAGAG.Pre_P007_t	-40.1556	-6.5323	6.82824e-10
CACAGTACATTGGTAC.Pre_P007_t	-6.1304	42.7976	9.72597e-09
CACAGTAGTAGTACCT.Pre_P007_t	-37.6188	3.50072	9.12915e-10
CACAGTAGTATAGGTA.Pre_P007_t	-38.4939	0.499114	6.14202e-05
CACAGTAGTGACTCAT.Pre_P007_t	-35.9331	-3.68539	3.13294e-09
CACAGTAGTGTCGCTG.Pre_P007_t	-40.3016	-4.8712	8.78843e-05
CACAGTAGTTGCGTTA.Pre_P007_t	-38.8975	-5.76528	0.00826351
CACAGTATCAAACCAC.Pre_P007_t	-37.2498	-7.32512	9.36926e-08
CACAGTATCAACCAAC.Pre_P007_t	-15.7895	8.60958	3.14473e-08
CACAGTATCCCGGATG.Pre_P007_t	7.39072	36.7625	1.46388e-08
CACAGTATCGCATGAT.Pre_P007_t	-11.7056	28.0827	2.53827e-09
CACAGTATCTGGGCCA.Pre_P007_t	-36.0403	-5.87509	9.19559e-08
CACATAGAGAGACTTA.Pre_P007_t	-6.26859	41.6388	3.54843e-09
CACATAGAGGGTCGAT.Pre_P007_t	-7.10224	28.5912	9.34604e-10
CACATAGCAAACGTGG.Pre_P007_t	-37.1965	0.629526	6.51453e-10
CACATAGCATGCCTTC.Pre_P007_t	-33.4498	-3.33277	1.32253e-09
CACATAGGTCATCCCT.Pre_P007_t	-36.773	-4.19261	7.36095e-06
CACATAGTCACCTCGT.Pre_P007_t	-37.2026	-5.69487	7.21723e-10
CACATAGTCTTGTCAT.Pre_P007_t	-6.6778	42.8291	8.42022e-09
CACATTTAGTTCGCGC.Pre_P007_t	-40.5228	-8.79167	1.31428e-08
CACATTTCACAAGCCC.Pre_P007_t	-23.6276	14.2843	9.13334e-09
CACATTTCACCCATGG.Pre_P007_t	-6.09752	43.5452	3.17638e-09
CACATTTCATTTCACT.Pre_P007_t	-41.2249	-6.89191	3.63626e-09
CACATTTGTCTCAACA.Pre_P007_t	7.12741	-3.87264	2.11387e-09
CACATTTTCAACGAAA.Pre_P007_t	-40.249	-8.37799	0.000150663
CACATTTTCATTGCGA.Pre_P007_t	-35.3022	-0.520155	9.4381e-09
CACATTTTCGACCAGC.Pre_P007_t	-40.3615	-7.05364	1.2483e-09
CACCACTAGCACCGCT.Pre_P007_t	-35.902	-3.88528	1.1192e-09
CACCACTAGGAGTCTG.Pre_P007_t	-5.43248	41.462	1.61939e-09
CACCACTAGGGTTTCT.Pre_P007_t	-37.0838	-8.32868	1.45324e-09
CACCACTCAGGCTCAC.Pre_P007_t	-38.9401	-8.37754	1.41823e-09
CACCACTCATGTCTCC.Pre_P007_t	-40.4351	-6.43933	2.21794e-09
CACCACTGTACATCCA.Pre_P007_t	-38.6329	-7.94855	2.65703e-08
CACCACTGTCACCCAG.Pre_P007_t	13.5058	38.9794	7.08193e-06
CACCACTTCATGCTCC.Pre_P007_t	-18.542	-28.7385	1.3482e-07
CACCACTTCCACGAAT.Pre_P007_t	-6.8872	3.96571	0.00284066
CACCACTTCGTTACAG.Pre_P007_t	-38.0309	0.825533	0.0165195
CACCAGGAGTCATGCT.Pre_P007_t	-37.9644	-8.5235	6.46336e-08
CACCAGGAGTGTACTC.Pre_P007_t	-30.749	-5.46167	0.00797222
CACCAGGCAAGGTGTG.Pre_P007_t	-38.4695	-8.22723	6.29354e-10
CACCAGGCACACTGCG.Pre_P007_t	-35.9439	-6.8376	8.15232e-10
CACCAGGCACTCTGTC.Pre_P007_t	-6.71132	42.6195	2.39901e-09
CACCAGGCAGCTCCGA.Pre_P007_t	0.610004	-28.6771	7.57848e-06
CACCAGGCAGCTGCTG.Pre_P007_t	8.53229	25.8102	0.0113924
CACCAGGCAGCTTAAC.Pre_P007_t	-30.2483	-6.34422	8.57057e-10
CACCAGGGTAGCTGCC.Pre_P007_t	-6.08349	42.4562	1.6172e-09
CACCAGGGTCTCTCGT.Pre_P007_t	-39.5125	-4.75908	4.32353e-09
CACCAGGGTGCAGGTA.Pre_P007_t	-38.012	-6.13775	7.88431e-10
CACCAGGGTTAAAGTG.Pre_P007_t	-15.1585	8.40456	1.28568e-06
CACCAGGGTTAAGGGC.Pre_P007_t	-39.0688	-4.8521	0.00510485
CACCAGGGTTGTCTTT.Pre_P007_t	-6.54449	43.028	2.80658e-09
CACCAGGTCAATACCG.Pre_P007_t	-36.9284	-6.13837	0.00276556
CACCAGGTCACTCTTA.Pre_P007_t	-6.99422	43.0095	5.98578e-08
CACCAGGTCTCGTATT.Pre_P007_t	-7.06142	42.8284	1.04332e-09
CACCTTGAGACGCTTT.Pre_P007_t	-42.6433	-6.70326	6.50668e-10
CACCTTGAGCCGTCGT.Pre_P007_t	-41.2561	-5.6615	1.78117e-09
CACCTTGAGTTAGCGG.Pre_P007_t	-35.9721	-4.13691	1.03874e-09
CACCTTGCAACGCACC.Pre_P007_t	-39.5366	-4.90797	1.41348e-08
CACCTTGCACAAGTAA.Pre_P007_t	-35.7413	-1.55525	2.03413e-09
CACCTTGCACCAGCAC.Pre_P007_t	-19.2625	8.65129	2.11282e-09
CACCTTGCAGACAAAT.Pre_P007_t	12.8099	-24.5065	0.00583088
CACCTTGGTCTACCTC.Pre_P007_t	-36.8489	-7.44128	4.15045e-09
CACCTTGGTTCACCTC.Pre_P007_t	-38.6171	-7.12854	0.000257038
CACCTTGTCCACTCCA.Pre_P007_t	-37.0319	0.98128	1.99494e-07
CACCTTGTCCATGAAC.Pre_P007_t	-17.6732	-27.9836	0.000216842
CACCTTGTCCATGAGT.Pre_P007_t	-37.1321	-2.2292	3.37107e-09
CACCTTGTCCGAACGC.Pre_P007_t	-39.1447	-9.72293	7.92329e-05
CACCTTGTCGGTGTTA.Pre_P007_t	21.9185	34.0657	1.92041e-09
CACCTTGTCTTGTCAT.Pre_P007_t	-38.079	-9.67478	0.000623526
CACTCCAAGCCAACAG.Pre_P007_t	-38.4527	2.63727	0.00196484
CACTCCAAGCCAGAAC.Pre_P007_t	-38.1861	-9.05649	1.01328e-09
CACTCCAAGCCCGAAA.Pre_P007_t	-38.5895	-2.12946	2.72137e-08
CACTCCAAGCCTCGTG.Pre_P007_t	-24.6333	-28.9725	4.10424e-09
CACTCCAAGCGTTCCG.Pre_P007_t	-6.63215	43.3908	6.14852e-09
CACTCCAAGGTGATTA.Pre_P007_t	-37.7485	-2.72482	1.9357e-09
CACTCCACAACGATGG.Pre_P007_t	10.8303	5.97357	0.00666407
CACTCCACACAACGTT.Pre_P007_t	-35.7559	-4.55133	1.11311e-08
CACTCCACATGAGCGA.Pre_P007_t	-41.0823	-4.56924	2.06908e-09
CACTCCAGTACAGACG.Pre_P007_t	-7.07867	42.3357	0.000355955
CACTCCAGTTTAGCTG.Pre_P007_t	-35.7479	-3.94382	0.010791
CACTCCATCTGCAAGT.Pre_P007_t	-11.7189	29.0725	2.58583e-09
CAGAATCAGATCACGG.Pre_P007_t	-40.2524	-4.50232	0.0083409
CAGAATCGTAATCGTC.Pre_P007_t	-35.6079	-2.51123	9.83599e-09
CAGAATCGTTGAGGTG.Pre_P007_t	-37.5062	-8.52675	0.00675488
CAGAATCTCCAGAAGG.Pre_P007_t	-36.4147	-3.19523	1.90931e-09
CAGAATCTCCGCATCT.Pre_P007_t	-35.9685	-6.68504	3.98404e-09
CAGAATCTCCTAAGTG.Pre_P007_t	0.831557	-28.313	0.0129515
CAGAGAGAGCCCGAAA.Pre_P007_t	-35.0055	-5.49692	0.0117536
CAGAGAGAGGGCACTA.Pre_P007_t	8.90977	32.183	0.0158441
CAGAGAGCACAACTGT.Pre_P007_t	0.0970725	-24.8949	3.1765e-09
CAGAGAGCACAGATTC.Pre_P007_t	-36.8596	-5.9365	0.00500944
CAGAGAGCAGCTCCGA.Pre_P007_t	-8.28023	39.6884	1.04812e-09
CAGAGAGCAGTTTACG.Pre_P007_t	-37.6665	-4.44847	2.53235e-09
CAGAGAGGTAAGGGCT.Pre_P007_t	-16.5534	9.60496	0.00223582
CAGAGAGGTATAGGTA.Pre_P007_t	-39.8523	-3.5722	3.83282e-09
CAGAGAGGTCCATGAT.Pre_P007_t	40.822	8.13113	0.00553084
CAGAGAGGTGTGCGTC.Pre_P007_t	-39.1204	-7.06962	7.57046e-10
CAGAGAGGTTGGTGGA.Pre_P007_t	-36.3471	-3.99417	1.77348e-09
CAGAGAGTCCCTTGTG.Pre_P007_t	-37.5681	-6.81091	1.38308e-09
CAGAGAGTCGAGAACG.Pre_P007_t	-37.2351	-4.94882	3.47318e-09
CAGAGAGTCGCTAGCG.Pre_P007_t	-41.2803	-3.40431	1.30491e-09
CAGAGAGTCGGAAATA.Pre_P007_t	-37.7654	-3.99666	6.76489e-10
CAGAGAGTCGGTGTCG.Pre_P007_t	5.62467	42.8853	0.00270519
CAGAGAGTCTGTTGAG.Pre_P007_t	-33.9204	-3.27295	3.76522e-09
CAGATCAAGACAGAGA.Pre_P007_t	-37.1619	-2.00993	1.50836e-09
CAGATCAAGAGAGCTC.Pre_P007_t	-37.8177	-5.00409	0.00813102
CAGATCAAGCCGATTT.Pre_P007_t	-36.8597	-6.55909	8.27312e-09
CAGATCAAGGCATGTG.Pre_P007_t	-27.2353	-7.27703	1.39931e-07
CAGATCAAGTAGCGGT.Pre_P007_t	-7.02707	42.6758	5.39605e-08
CAGATCACAGCTGCAC.Pre_P007_t	-39.0704	-0.241179	9.57489e-09
CAGATCACAGTAACGG.Pre_P007_t	-36.6292	-3.69123	0.000102774
CAGATCACAGTCGATT.Pre_P007_t	-36.6433	-6.46231	8.00796e-10
CAGATCACATGAACCT.Pre_P007_t	-37.5504	-8.45965	0.000751616
CAGATCACATGCCCGA.Pre_P007_t	-40.9664	-5.4053	3.19235e-09
CAGATCATCAAGCCTA.Pre_P007_t	-37.7747	-7.64684	1.26797e-09
CAGATCATCCATGAAC.Pre_P007_t	-35.6269	-4.18721	2.14711e-09
CAGATCATCCGTAGTA.Pre_P007_t	-36.0425	-4.13279	3.78452e-05
CAGATCATCGGCTACG.Pre_P007_t	-37.85	3.22817	5.53416e-07
CAGATCATCTACGAGT.Pre_P007_t	-40.4986	-5.43606	1.00159e-09
CAGCAGCAGAGGGCTT.Pre_P007_t	-36.3242	-4.05509	2.15766e-07
CAGCAGCAGGTGCACA.Pre_P007_t	-36.2024	-5.46148	2.06214e-08
CAGCAGCCAATTGCTG.Pre_P007_t	-6.95594	43.4528	1.02684e-09
CAGCAGCCATATACGC.Pre_P007_t	-36.5622	-2.92559	2.07533e-07
CAGCAGCGTAAATGTG.Pre_P007_t	-40.9256	-8.00556	8.54489e-10
CAGCAGCGTGATAAAC.Pre_P007_t	-37.0026	-6.0649	0.000365751
CAGCAGCGTTCTCATT.Pre_P007_t	-39.5735	2.19668	3.49704e-09
CAGCAGCTCAACACCA.Pre_P007_t	-36.2474	-4.89759	2.15078e-07
CAGCAGCTCAACGGCC.Pre_P007_t	-5.12408	0.404915	1.37123e-09
CAGCAGCTCCTAAGTG.Pre_P007_t	-40.2278	-3.24395	2.82688e-08
CAGCAGCTCGGAAACG.Pre_P007_t	-15.8748	8.57723	0.0216044
CAGCAGCTCGTACCGG.Pre_P007_t	-38.3953	1.73801	0.00999522
CAGCATAAGATCTGCT.Pre_P007_t	-36.2843	-5.53933	1.69194e-09
CAGCATAAGTCGCCGT.Pre_P007_t	-35.6957	-1.57454	0.00251069
CAGCATACAAACAACA.Pre_P007_t	-36.9568	-5.77095	9.18209e-06
CAGCATACAAGGTTTC.Pre_P007_t	21.6966	-26.9422	1.05861e-09
CAGCATACAGACAGGT.Pre_P007_t	-40.4443	-8.4476	1.04759e-07
CAGCATACAGTATCTG.Pre_P007_t	-41.6139	-8.68851	0.0230591
CAGCATACATCGATTG.Pre_P007_t	-11.8726	30.7113	2.01915e-08
CAGCATAGTACAGTTC.Pre_P007_t	-41.8592	-8.00541	1.74864e-09
CAGCATAGTACCCAAT.Pre_P007_t	-36.4086	-6.24537	0.0114247
CAGCATAGTACGAAAT.Pre_P007_t	-39.9686	-3.67909	4.56664e-10
CAGCATAGTCGCCATG.Pre_P007_t	-29.2122	-7.79209	3.06833e-07
CAGCATATCAAACCGT.Pre_P007_t	28.0012	-16.3312	0.136314
CAGCATATCCGGCACA.Pre_P007_t	-15.9252	7.55991	7.07781e-09
CAGCATATCTCGTTTA.Pre_P007_t	-42.765	-6.58579	3.0216e-06
CAGCATATCTGCAAGT.Pre_P007_t	-35.8893	-5.57942	0.00885706
CAGCCGACAGCCTATA.Pre_P007_t	-34.9806	-3.5648	2.17347e-07
CAGCCGACATAACCTG.Pre_P007_t	-37.9992	-3.23147	6.96828e-10
CAGCCGAGTACACCGC.Pre_P007_t	-39.8742	-6.29588	2.39557e-08
CAGCCGAGTATAGTAG.Pre_P007_t	-18.41	-28.2648	9.33172e-10
CAGCCGAGTCCAAGTT.Pre_P007_t	-34.8249	-3.36944	1.07158e-09
CAGCCGAGTCTTTCAT.Pre_P007_t	-39.0648	1.5349	3.37634e-09
CAGCCGAGTGACAAAT.Pre_P007_t	-37.0049	-8.59194	2.26365e-08
CAGCCGAGTGACGCCT.Pre_P007_t	-38.5979	2.80682	5.86431e-09
CAGCCGAGTGAGCGAT.Pre_P007_t	-42.5111	-7.09206	9.71046e-10
CAGCCGATCACATGCA.Pre_P007_t	-38.1939	-6.30021	1.15428e-08
CAGCCGATCATGTCCC.Pre_P007_t	-36.3206	-7.58777	2.41484e-10
CAGCCGATCTGCGGCA.Pre_P007_t	-40.9423	-6.15585	2.51964e-09
CAGCCGATCTGTCTCG.Pre_P007_t	-11.7375	30.8071	1.06838e-09
CAGCGACAGACTGGGT.Pre_P007_t	-39.9502	-7.46248	1.73151e-08
CAGCGACAGATAGGAG.Pre_P007_t	36.0445	-19.7628	0.185852
CAGCGACAGATGCGAC.Pre_P007_t	-36.0997	-4.33285	2.05107e-09
CAGCGACAGCTGTCTA.Pre_P007_t	-6.84425	42.6692	4.26319e-07
CAGCGACCAGTTCCCT.Pre_P007_t	-4.83559	9.38284	5.3327e-08
CAGCGACCATATACGC.Pre_P007_t	-37.9249	-0.418635	0.0147956
CAGCGACCATTTCAGG.Pre_P007_t	8.79379	32.1283	7.46059e-05
CAGCGACGTCAATACC.Pre_P007_t	-37.848	-5.48081	7.1698e-10
CAGCGACGTCCAGTTA.Pre_P007_t	-39.0938	-7.43108	0.000866639
CAGCGACTCATATCGG.Pre_P007_t	-36.7042	-4.13571	6.32162e-08
CAGCGACTCGTGACAT.Pre_P007_t	-11.3192	11.6295	6.75183e-09
CAGCTAAAGAAGGTGA.Pre_P007_t	-28.715	-3.92565	9.19278e-08
CAGCTAAAGGAGTTTA.Pre_P007_t	-39.2558	-5.5443	0.000120396
CAGCTAAGTCACCTAA.Pre_P007_t	-37.4279	-9.04341	0.0107822
CAGCTAAGTCATATCG.Pre_P007_t	1.99344	-26.6033	4.12227e-09
CAGCTAAGTGCCTGTG.Pre_P007_t	-40.6346	-4.63658	1.01716e-09
CAGCTAATCGTCGTTC.Pre_P007_t	-35.7633	-6.70596	0.00716239
CAGCTAATCGTTTGCC.Pre_P007_t	-39.0051	-4.6046	7.60131e-09
CAGCTAATCTGGTGTA.Pre_P007_t	-3.92085	13.7213	1.33395e-07
CAGCTGGCACATTTCT.Pre_P007_t	-39.3953	2.35454	2.50115e-05
CAGCTGGGTGAGGGAG.Pre_P007_t	-35.7893	-0.20124	3.52956e-09
CAGCTGGTCACATAGC.Pre_P007_t	-38.4597	-4.51965	2.93602e-08
CAGCTGGTCAGTTTGG.Pre_P007_t	-38.1242	-3.52366	1.53449e-08
CAGCTGGTCCCAAGTA.Pre_P007_t	-36.7784	-4.77417	0.00990532
CAGCTGGTCCGCATCT.Pre_P007_t	-35.9044	-3.59953	7.62732e-07
CAGGTGCAGAAACGAG.Pre_P007_t	-6.50431	43.5808	1.44917e-09
CAGGTGCAGAGGACGG.Pre_P007_t	31.6734	-23.4839	0.217178
CAGGTGCAGTCATCCA.Pre_P007_t	-38.3308	1.32463	3.08359e-08
CAGGTGCAGTGTACTC.Pre_P007_t	-36.1842	-5.36055	0.00988033
CAGGTGCCAATCGGTT.Pre_P007_t	-38.3049	2.28584	0.000101043
CAGGTGCCATGGGACA.Pre_P007_t	-35.6085	-8.0509	8.44668e-10
CAGGTGCGTACTTCTT.Pre_P007_t	-37.9214	-7.98516	6.41071e-06
CAGGTGCGTCTAGCGC.Pre_P007_t	-36.8787	-5.21947	2.93047e-09
CAGGTGCTCAGTTGAC.Pre_P007_t	-38.6334	2.06121	2.907e-09
CAGGTGCTCATGTCCC.Pre_P007_t	-40.7845	-6.50278	0.00325112
CAGGTGCTCTTGCAAG.Pre_P007_t	-37.9758	-8.60971	1.59622e-09
CAGTAACAGACTACAA.Pre_P007_t	-37.3757	-6.38881	1.13533e-09
CAGTAACAGAGAACAG.Pre_P007_t	-38.3666	-4.55145	1.18914e-05
CAGTAACAGGCCGAAT.Pre_P007_t	-37.6827	-3.95648	1.76817e-08
CAGTAACAGTGGTCCC.Pre_P007_t	-34.2726	-3.26063	0.00783633
CAGTAACCAAACCCAT.Pre_P007_t	-37.8909	3.12401	5.85141e-09
CAGTAACCACAGGAGT.Pre_P007_t	-40.313	-5.14614	5.64046e-08
CAGTAACCACGACGAA.Pre_P007_t	-39.0948	-9.29828	4.76834e-09
CAGTAACCACTCGACG.Pre_P007_t	-41.949	-6.34941	8.41383e-10
CAGTAACGTAACGTTC.Pre_P007_t	-36.7522	-4.3195	2.99307e-09
CAGTAACTCATTTGGG.Pre_P007_t	0.449584	-28.4918	3.48647e-08
CAGTAACTCGAACTGT.Pre_P007_t	-36.7573	-7.62835	2.68402e-06
CAGTAACTCGTAGGTT.Pre_P007_t	-40.5529	-5.84374	1.56868e-08
CAGTAACTCTACTTAC.Pre_P007_t	-41.8433	-2.65731	2.72467e-06
CAGTCCTAGGGATACC.Pre_P007_t	-11.578	30.8045	0.0149533
CAGTCCTCAAGCGAGT.Pre_P007_t	-37.6052	-4.74892	1.30938e-09
CAGTCCTCAATCGGTT.Pre_P007_t	-24.2803	19.4402	4.02334e-09
CAGTCCTCATAAGACA.Pre_P007_t	-38.6049	-6.31914	6.78011e-09
CAGTCCTCATGCTAGT.Pre_P007_t	0.178257	-5.03016	1.27255e-07
CAGTCCTGTGTCTGAT.Pre_P007_t	-18.1073	16.021	2.59156e-08
CAGTCCTGTTCGAATC.Pre_P007_t	-36.3914	-5.67142	2.96466e-09
CAGTCCTTCCACTGGG.Pre_P007_t	-38.3829	-8.51971	1.07456e-07
CAGTCCTTCCAGAGGA.Pre_P007_t	-36.7585	-9.57099	8.13844e-10
CAGTCCTTCGGTGTTA.Pre_P007_t	-2.89752	15.2389	6.58201e-10
CAGTCCTTCGTACCGG.Pre_P007_t	4.15785	38.7072	9.38908e-10
CAGTCCTTCTCCAACC.Pre_P007_t	-6.3302	40.936	3.88557e-09
CATATGGAGTGGTCCC.Pre_P007_t	-4.92444	43.181	2.58407e-09
CATATGGGTGTTAAGA.Pre_P007_t	-35.1919	-5.48358	6.36913e-05
CATATGGGTTGGTTTG.Pre_P007_t	-42.4679	-6.64321	4.28063e-09
CATATGGTCCCAGGTG.Pre_P007_t	4.48746	14.3539	0.00176324
CATATGGTCGAGAACG.Pre_P007_t	-5.89578	19.8899	4.02125e-09
CATATGGTCTCGTTTA.Pre_P007_t	-38.7156	-9.23892	8.06408e-09
CATATTCAGAGCCCAA.Pre_P007_t	-37.192	-2.94353	0.00211654
CATATTCAGGCTAGAC.Pre_P007_t	-40.6852	-9.31799	3.06805e-05
CATATTCCACCCATGG.Pre_P007_t	9.91067	-9.31743	3.56562e-10
CATATTCCAGTTTACG.Pre_P007_t	-36.0443	-3.29813	7.9464e-10
CATATTCCATCGGAAG.Pre_P007_t	-19.0015	-6.19241	7.41025e-10
CATATTCGTCAAGCGA.Pre_P007_t	-40.7317	-5.21958	2.79233e-09
CATATTCGTCGGCTCA.Pre_P007_t	-37.7185	-5.48527	0.00604007
CATATTCGTCTGCAAT.Pre_P007_t	-6.77547	42.7455	2.57108e-09
CATATTCTCAGCACAT.Pre_P007_t	-37.1577	-0.939104	1.20011e-08
CATATTCTCAGTGCAT.Pre_P007_t	-36.1405	-5.53973	5.29955e-10
CATATTCTCCGCAGTG.Pre_P007_t	-14.4783	8.36769	0.0133695
CATATTCTCTCCGGTT.Pre_P007_t	-41.5563	-8.64887	2.41723e-09
CATATTCTCTGCCCTA.Pre_P007_t	-41.1448	-6.23757	5.96605e-09
CATCAAGAGACACGAC.Pre_P007_t	-28.3005	-7.94312	0.0216213
CATCAAGAGGCACATG.Pre_P007_t	-36.0291	-1.66989	2.6889e-05
CATCAAGAGTGATCGG.Pre_P007_t	-38.7151	1.639	9.25922e-10
CATCAAGCAAAGTCAA.Pre_P007_t	-41.4858	-6.71318	1.39677e-09
CATCAAGGTCATATCG.Pre_P007_t	-37.9215	1.94835	1.02413e-09
CATCAAGTCGTAGATC.Pre_P007_t	-36.9097	-6.981	1.25246e-09
CATCAGAAGAGGGATA.Pre_P007_t	-35.3865	0.273864	1.0721e-09
CATCAGAAGGGTGTGT.Pre_P007_t	-39.6766	-4.99458	6.12691e-10
CATCAGACAACTTGAC.Pre_P007_t	-33.5275	22.4413	4.45086e-10
CATCAGACAAGTTAAG.Pre_P007_t	-38.4279	-3.82551	1.1711e-08
CATCAGAGTCAGAATA.Pre_P007_t	-40.8732	-8.26827	0.0100606
CATCAGAGTCCATCCT.Pre_P007_t	-35.2807	-0.74528	3.32954e-08
CATCAGAGTGAAAGAG.Pre_P007_t	-40.8482	-4.69521	4.65123e-10
CATCAGAGTTCCACTC.Pre_P007_t	-11.7934	30.5101	0.0100156
CATCAGATCGTTGCCT.Pre_P007_t	0.123578	-5.09134	0.000132899
CATCAGATCTGAGTGT.Pre_P007_t	-6.75994	42.8664	3.27194e-07
CATCAGATCTGGTTCC.Pre_P007_t	-7.81498	12.1218	4.40604e-05
CATCCACAGCAGATCG.Pre_P007_t	-20.7415	14.8186	0.0129335
CATCCACAGCGCCTCA.Pre_P007_t	-22.8349	15.0863	1.09179e-07
CATCCACAGTAACCCT.Pre_P007_t	-35.2564	0.172858	2.39271e-09
CATCCACAGTCCCACG.Pre_P007_t	-28.4787	-7.09369	0.00080785
CATCCACCAGTGGAGT.Pre_P007_t	-36.2518	-2.46428	0.0207514
CATCCACGTCACTTCC.Pre_P007_t	-41.9529	-6.38221	0.000801721
CATCCACGTGTCTGAT.Pre_P007_t	-4.90808	18.4777	1.1745e-09
CATCCACGTTCCCGAG.Pre_P007_t	-35.0957	-6.04265	7.90162e-08
CATCCACTCCTTTCTC.Pre_P007_t	-40.3379	-8.39371	1.06985e-09
CATCCACTCGAGGTAG.Pre_P007_t	-36.0654	-5.53657	0.008492
CATCCACTCGTTTGCC.Pre_P007_t	-36.669	-7.05073	0.000148715
CATCCACTCTACTATC.Pre_P007_t	-37.646	0.276306	1.63105e-09
CATCCACTCTGTCAAG.Pre_P007_t	-6.82354	42.9534	2.15995e-09
CATCGAAAGCGAGAAA.Pre_P007_t	-37.5062	3.78584	8.04408e-09
CATCGAACAATGACCT.Pre_P007_t	-15.9399	7.39159	2.2697e-07
CATCGAACAGGCTCAC.Pre_P007_t	-37.5443	3.78773	5.82486e-09
CATCGAATCCCTTGCA.Pre_P007_t	-38.0633	-8.11667	0.0142441
CATCGGGAGGAGTCTG.Pre_P007_t	-30.2723	-6.57858	1.55417e-09
CATCGGGAGTTAAGTG.Pre_P007_t	-15.7796	-3.81488	7.07994e-09
CATCGGGAGTTGTCGT.Pre_P007_t	-30.4789	-10.8027	8.53041e-09
CATCGGGCAGTCAGCC.Pre_P007_t	-38.0045	-8.19494	1.88059e-09
CATCGGGCATAAGACA.Pre_P007_t	-6.93408	42.9063	1.27937e-09
CATCGGGCATCACAAC.Pre_P007_t	-39.0472	2.22769	7.01925e-10
CATCGGGGTCGCTTTC.Pre_P007_t	-38.2645	-5.42394	3.45519e-09
CATCGGGGTGTGGCTC.Pre_P007_t	14.6402	-22.6628	1.72408e-09
CATCGGGGTTGGAGGT.Pre_P007_t	-37.1988	-3.54557	0.00289681
CATCGGGGTTTGTGTG.Pre_P007_t	-6.81874	42.7472	0.00822973
CATCGGGTCCTTGGTC.Pre_P007_t	-36.2948	-7.34548	2.0821e-08
CATCGGGTCGGACAAG.Pre_P007_t	0.40373	-28.1621	1.32263e-05
CATCGGGTCTCACATT.Pre_P007_t	-39.6092	-8.31016	4.33845e-10
CATGACAAGACGCACA.Pre_P007_t	-36.9327	-5.60401	1.10906e-09
CATGACAAGCATCATC.Pre_P007_t	-36.06	-2.81208	0.00134829
CATGACAAGCTAGCCC.Pre_P007_t	21.7718	-26.7633	2.28381e-09
CATGACACAACACCCG.Pre_P007_t	-41.5487	-7.11874	1.84281e-09
CATGACACATGAACCT.Pre_P007_t	-41.4958	-5.45533	5.59835e-10
CATGACACATGGAATA.Pre_P007_t	-38.2765	-6.83891	1.43551e-09
CATGACACATTCACTT.Pre_P007_t	-36.1988	-3.18577	4.49329e-09
CATGACAGTAAACGCG.Pre_P007_t	-6.50612	43.8465	3.4828e-07
CATGACAGTAAAGTCA.Pre_P007_t	-7.50667	42.5017	1.17977e-09
CATGACAGTTACCGAT.Pre_P007_t	0.315153	-25.0843	9.17788e-10
CATGCCTAGAATGTTG.Pre_P007_t	-36.1395	-6.84926	1.04798e-08
CATGCCTAGGACATTA.Pre_P007_t	-40.7579	-6.55235	8.56517e-08
CATGCCTAGGCATGGT.Pre_P007_t	-39.9663	-5.9561	4.83627e-10
CATGCCTAGTGAACGC.Pre_P007_t	-39.4393	-8.79418	2.72792e-08
CATGCCTCACCGAAAG.Pre_P007_t	-35.2071	-3.68403	6.47945e-10
CATGCCTCACCGCTAG.Pre_P007_t	-36.8235	-6.30937	6.31309e-10
CATGCCTCACGACGAA.Pre_P007_t	-37.5962	-6.04552	5.13856e-10
CATGCCTGTACCGTTA.Pre_P007_t	-37.2971	3.5844	1.55892e-09
CATGCCTGTACCTACA.Pre_P007_t	-37.6002	-5.52887	4.4341e-09
CATGCCTGTATGAATG.Pre_P007_t	-5.82575	43.3245	2.69538e-05
CATGCCTGTCACAAGG.Pre_P007_t	-37.3539	-5.75546	9.74921e-10
CATGCCTGTCATCCCT.Pre_P007_t	-41.6752	-7.28491	0.00571656
CATGCCTGTCTCTTTA.Pre_P007_t	-39.1925	-4.7469	4.97641e-10
CATGCCTTCCAGATCA.Pre_P007_t	-39.4741	-5.37589	3.96658e-09
CATGCCTTCGTGGTCG.Pre_P007_t	-7.00141	43.1769	5.46004e-10
CATGCCTTCTGGCGTG.Pre_P007_t	-37.6597	0.486337	3.1588e-08
CATGGCGGTCAACATC.Pre_P007_t	-41.8842	-5.83035	1.09692e-09
CATGGCGGTTGAACTC.Pre_P007_t	-40.1803	-5.79825	9.9765e-10
CATGGCGTCAGGTAAA.Pre_P007_t	-6.91927	42.3301	4.84961e-07
CATGGCGTCCAAACTG.Pre_P007_t	-39.2638	-6.81268	5.0794e-10
CATTATCAGACGACGT.Pre_P007_t	-39.0511	-6.38655	3.40075e-07
CATTATCAGTTCGCAT.Pre_P007_t	-11.9707	15.4467	4.77759e-09
CATTATCCAATAGCAA.Pre_P007_t	10.6024	31.8184	6.21138e-09
CATTATCCACGGTGTC.Pre_P007_t	-38.8599	1.93073	1.96617e-08
CATTATCCATTCGACA.Pre_P007_t	-37.6474	-8.67626	4.88157e-10
CATTATCCATTTCAGG.Pre_P007_t	-33.8571	-2.65815	0.00957805
CATTATCGTGGCCCTA.Pre_P007_t	-36.0377	-3.14036	5.43997e-09
CATTATCGTTACCGAT.Pre_P007_t	-29.7475	-28.8063	0.0155659
CATTATCTCGCACTCT.Pre_P007_t	-35.4237	7.18528	5.55125e-10
CATTATCTCGGCGCTA.Pre_P007_t	-31.0411	15.0179	4.01215e-08
CATTCGCAGAATGTGT.Pre_P007_t	-38.3999	-8.97968	2.28059e-09
CATTCGCAGACGCAAC.Pre_P007_t	-6.60437	41.8928	0.00566218
CATTCGCAGAGCCTAG.Pre_P007_t	-39.1113	-9.82584	1.95234e-09
CATTCGCAGAGTCGGT.Pre_P007_t	-37.2076	-5.06288	0.010395
CATTCGCAGATGAGAG.Pre_P007_t	-38.9482	2.53482	0.000972454
CATTCGCAGGGAAACA.Pre_P007_t	-38.9037	2.0196	1.23748e-09
CATTCGCCACCGCTAG.Pre_P007_t	-21.0668	-9.93441	0.00528701
CATTCGCCACTGCCAG.Pre_P007_t	-19.054	-6.84268	0.00473716
CATTCGCCATAGGATA.Pre_P007_t	-37.7928	-5.93295	7.85264e-10
CATTCGCTCATCATTC.Pre_P007_t	-37.991	0.0647752	1.11504e-09
CATTCGCTCATCTGTT.Pre_P007_t	-35.601	-6.22618	1.5843e-09
CATTCGCTCCACGAAT.Pre_P007_t	-39.6932	-5.8942	1.22861e-09
CATTCGCTCCCATTTA.Pre_P007_t	-37.3464	0.127057	8.12093e-07
CATTCGCTCGCCATAA.Pre_P007_t	-38.7134	-9.99101	8.82415e-10
CATTCGCTCGTTACAG.Pre_P007_t	-38.9469	2.05797	0.000212412
CATTCGCTCTTGCCGT.Pre_P007_t	-40.133	-5.16957	0.00211049
CCAATCCAGAGTAATC.Pre_P007_t	-37.3747	-5.68763	0.00950241
CCAATCCCAAGCCCAC.Pre_P007_t	-37.4729	-5.13077	7.97028e-10
CCAATCCCACGGCCAT.Pre_P007_t	-39.7625	-4.5169	1.35104e-08
CCAATCCCAGACAAAT.Pre_P007_t	-15.3568	7.63299	2.45592e-09
CCAATCCCAGGGAGAG.Pre_P007_t	-38.1221	-2.29995	1.15264e-09
CCAATCCCATTCCTGC.Pre_P007_t	-36.7577	-5.30337	4.67538e-09
CCAATCCGTCCATGAT.Pre_P007_t	-5.98452	41.5957	3.52703e-09
CCAATCCGTTGTGGAG.Pre_P007_t	6.32319	-5.18997	7.23765e-10
CCAATCCTCGAGAGCA.Pre_P007_t	-6.36117	43.4286	2.25389e-08
CCACCTAAGACAAAGG.Pre_P007_t	-13.819	-28.3891	1.48143e-08
CCACCTAAGACTCGGA.Pre_P007_t	-37.217	-8.65167	7.30595e-10
CCACCTAAGAGCTGCA.Pre_P007_t	-7.15505	42.4542	1.30142e-07
CCACCTAAGCTGAACG.Pre_P007_t	-36.0947	-2.52319	4.55402e-09
CCACCTAAGGTCGGAT.Pre_P007_t	-14.6673	-2.04473	6.3498e-09
CCACCTACATGGATGG.Pre_P007_t	-39.8101	-7.63123	3.95555e-09
CCACCTAGTACACCGC.Pre_P007_t	-31.0522	-5.19287	6.17609e-10
CCACCTATCAACCAAC.Pre_P007_t	-37.5736	-7.15682	0.00422968
CCACCTATCACAAACC.Pre_P007_t	-38.2238	2.81572	0.0318668
CCACCTATCATATCGG.Pre_P007_t	-5.38362	43.3407	1.16285e-09
CCACCTATCCCGGATG.Pre_P007_t	-27.2288	-7.02202	0.0100145
CCACCTATCCGTACAA.Pre_P007_t	-38.0444	-8.81006	1.15091e-08
CCACCTATCCTGCCAT.Pre_P007_t	-39.8212	-8.7727	1.0187e-09
CCACCTATCGCCTGAG.Pre_P007_t	-41.6262	-8.98492	0.00723889
CCACCTATCGTGGTCG.Pre_P007_t	-40.8984	-6.73619	1.2399e-07
CCACCTATCTTGAGAC.Pre_P007_t	-28.758	-14.6289	7.56349e-09
CCACGGAAGAAGGCCT.Pre_P007_t	-9.76132	27.3875	1.44462e-09
CCACGGAAGGAGCGAG.Pre_P007_t	6.88164	-23.9643	3.03227e-09
CCACGGACACTATCTT.Pre_P007_t	-36.8606	-3.25828	0.00304111
CCACGGACATGAAGTA.Pre_P007_t	-39.4868	-4.921	0.00522097
CCACGGAGTGGTACAG.Pre_P007_t	-6.62371	41.7164	1.11419e-08
CCACGGAGTTAAAGAC.Pre_P007_t	-37.4759	-1.8454	7.8009e-09
CCACGGAGTTCAGTAC.Pre_P007_t	-39.5775	-6.04363	1.32555e-09
CCACGGAGTTCGTCTC.Pre_P007_t	-35.9167	-5.29132	7.1738e-09
CCACGGATCTTCAACT.Pre_P007_t	-35.5073	-4.66348	7.1936e-10
CCACTACAGAGCTGGT.Pre_P007_t	-37.3354	0.711501	8.00372e-09
CCACTACAGCTAAGAT.Pre_P007_t	33.0284	25.7929	1.71856e-09
CCACTACAGCTAGGCA.Pre_P007_t	-5.89327	42.0833	2.71309e-09
CCACTACAGGACACCA.Pre_P007_t	-38.2971	2.1341	4.22967e-08
CCACTACAGTATCGAA.Pre_P007_t	-6.08714	43.6706	1.82868e-09
CCACTACAGTCGCCGT.Pre_P007_t	-35.158	-4.64921	8.47425e-10
CCACTACAGTCTCCTC.Pre_P007_t	-6.79085	42.5876	4.14763e-08
CCACTACAGTGGAGAA.Pre_P007_t	-5.98406	42.8689	5.62158e-10
CCACTACCAATGGACG.Pre_P007_t	-35.2057	0.00753531	5.4566e-08
CCACTACCAGTATAAG.Pre_P007_t	-35.5024	-2.48171	0.00104777
CCACTACGTAACGCGA.Pre_P007_t	-36.7301	-6.29433	0.000617149
CCACTACTCATCATTC.Pre_P007_t	-5.30194	0.384936	6.76075e-07
CCACTACTCCCTTGCA.Pre_P007_t	-37.6257	-7.40274	2.2545e-09
CCAGCGAAGCTAGTGG.Pre_P007_t	-36.5717	-8.61675	2.67382e-09
CCAGCGAAGGTAGCCA.Pre_P007_t	-38.2287	-6.78693	1.06079e-08
CCAGCGACACTTAACG.Pre_P007_t	-41.5345	-7.23479	0.0137198
CCAGCGACATGGAATA.Pre_P007_t	11.6464	-14.6695	1.02739e-09
CCAGCGAGTCTAGGTT.Pre_P007_t	-36.1462	-5.8872	1.23094e-05
CCAGCGAGTTCGGGCT.Pre_P007_t	-5.81363	41.9512	2.8638e-08
CCAGCGATCGATCCCT.Pre_P007_t	-37.7112	-7.95432	0.0113586
CCATGTCAGCGCCTCA.Pre_P007_t	-37.2066	-0.16082	5.78543e-10
CCATGTCAGGAGCGTT.Pre_P007_t	-9.06157	27.3364	7.03503e-09
CCATGTCAGTGTTAGA.Pre_P007_t	0.104966	-27.4882	1.93594e-09
CCATGTCCAAAGCAAT.Pre_P007_t	-36.8555	-5.22639	3.9675e-09
CCATGTCCACACCGAC.Pre_P007_t	-36.8177	-6.9096	2.05933e-08
CCATGTCCACAGTCGC.Pre_P007_t	-35.9903	-7.10999	0.00983375
CCATGTCGTAAGCACG.Pre_P007_t	-36.7493	-2.65526	1.08565e-09
CCATGTCGTAGCCTAT.Pre_P007_t	-38.265	-8.42588	0.0175871
CCATGTCGTGGCGAAT.Pre_P007_t	-6.7853	42.551	1.54744e-08
CCATGTCGTGTGACGA.Pre_P007_t	-40.8294	-6.66818	2.8623e-08
CCATGTCTCTTTCCTC.Pre_P007_t	-36.4969	-8.12127	1.10656e-08
CCATTCGAGACTGGGT.Pre_P007_t	-37.3528	-4.98484	0.000850608
CCATTCGAGACTGTAA.Pre_P007_t	-38.7735	4.31631	2.80416e-08
CCATTCGAGCTCTCGG.Pre_P007_t	-36.866	-7.01062	2.3492e-07
CCATTCGCACAGACTT.Pre_P007_t	-38.7592	-9.36421	3.88968e-10
CCATTCGCACTCGACG.Pre_P007_t	-38.8475	1.96798	8.75031e-09
CCATTCGTCCTTCAAT.Pre_P007_t	-7.15063	42.6856	1.57673e-08
CCCAATCCACCGAATT.Pre_P007_t	-41.8306	-8.1895	6.17654e-10
CCCAATCCATTACCTT.Pre_P007_t	-40.4789	-9.12874	9.82375e-10
CCCAATCGTAGCGTCC.Pre_P007_t	-7.0403	42.7196	4.00123e-09
CCCAATCGTCTAGCCG.Pre_P007_t	-38.403	1.40155	0.00285834
CCCAATCGTTCGTCTC.Pre_P007_t	-38.2273	-5.97004	1.71849e-09
CCCAATCTCATCGGAT.Pre_P007_t	-35.6304	-5.70868	0.000440075
CCCAATCTCCGTAGTA.Pre_P007_t	-38.8127	-4.7662	1.51109e-09
CCCAATCTCGGTTAAC.Pre_P007_t	-39.173	-4.11619	4.52183e-09
CCCAATCTCTGCAGTA.Pre_P007_t	-39.2966	-5.78373	6.85505e-10
CCCAGTTAGACTGGGT.Pre_P007_t	-20.8441	-32.276	7.24039e-08
CCCAGTTAGCCCGAAA.Pre_P007_t	-38.0588	-6.304	6.86309e-05
CCCAGTTAGGCGTACA.Pre_P007_t	-28.63	-0.859112	6.48868e-09
CCCAGTTTCATGCATG.Pre_P007_t	-6.1543	43.095	9.38529e-09
CCCTCCTAGGCTACGA.Pre_P007_t	-15.4983	23.7413	2.88778e-09
CCCTCCTAGTGTCTCA.Pre_P007_t	6.13922	38.6926	4.41608e-09
CCCTCCTCAACCGCCA.Pre_P007_t	-38.3248	-4.14294	5.59832e-10
CCCTCCTCAATACGCT.Pre_P007_t	-38.4841	0.736462	3.57021e-09
CCCTCCTCACGTGAGA.Pre_P007_t	-38.7335	-6.49729	3.65299e-06
CCCTCCTCATACTACG.Pre_P007_t	15.2512	-0.533477	1.00564e-05
CCCTCCTGTCGGCATC.Pre_P007_t	15.0284	30.6279	3.01658e-09
CCCTCCTTCGGCGCAT.Pre_P007_t	-34.7948	-3.99543	4.38768e-09
CCGGGATAGCACACAG.Pre_P007_t	-39.7794	-6.83514	0.00704163
CCGGGATAGGAGTTGC.Pre_P007_t	-40.8312	-2.06937	1.0545e-07
CCGGGATAGTACCGGA.Pre_P007_t	-20.0318	-5.60958	0.0138257
CCGGGATAGTACGACG.Pre_P007_t	-37.771	-8.93828	1.08422e-09
CCGGGATAGTAGATGT.Pre_P007_t	-37.2765	1.00009	5.07566e-08
CCGGGATCAGCCAATT.Pre_P007_t	-37.8756	3.61279	3.76751e-09
CCGGGATCATCACGTA.Pre_P007_t	-36.9193	-7.62677	1.71478e-08
CCGGGATCATCGGAAG.Pre_P007_t	-37.7926	-8.59751	9.42603e-10
CCGGGATGTCCAGTAT.Pre_P007_t	-37.9392	-6.82338	5.02584e-06
CCGGGATTCACCCGAG.Pre_P007_t	-37.4494	-6.83226	1.94413e-08
CCGGGATTCGCGTAGC.Pre_P007_t	22.8972	-27.7546	3.04716e-08
CCGGGATTCTGTTGAG.Pre_P007_t	-21.9589	-21.8209	0.0118538
CCGGTAGAGGCAGGTT.Pre_P007_t	-37.2914	-7.46194	1.37613e-09
CCGGTAGAGTAGCGGT.Pre_P007_t	-40.0127	-2.88526	3.37769e-09
CCGGTAGCAAGTACCT.Pre_P007_t	5.89996	38.2539	2.44883e-09
CCGGTAGCACCAGCAC.Pre_P007_t	-30.602	-5.57038	0.00180534
CCGGTAGCAGGATCGA.Pre_P007_t	0.0743285	-27.4449	1.88301e-08
CCGGTAGCAGTCACTA.Pre_P007_t	-32.2807	-26.2095	8.32764e-10
CCGGTAGCATACGCTA.Pre_P007_t	-37.2211	-5.77793	0.0125796
CCGGTAGGTCAGCTAT.Pre_P007_t	-37.5798	1.09455	9.78829e-10
CCGGTAGGTCGAAAGC.Pre_P007_t	-38.2576	-7.87978	6.58942e-10
CCGGTAGGTGGTACAG.Pre_P007_t	-35.8637	-4.99117	8.67544e-10
CCGGTAGGTGTTGGGA.Pre_P007_t	-7.04867	43.2161	1.72814e-09
CCGGTAGTCCAGATCA.Pre_P007_t	-38.5008	3.11439	9.60348e-10
CCGTACTAGGTGCACA.Pre_P007_t	-6.53581	42.6641	1.1213e-09
CCGTACTAGTGGGCTA.Pre_P007_t	-36.4028	-4.19303	0.00223351
CCGTACTCAGACGCCT.Pre_P007_t	-37.7304	1.45056	0.00893697
CCGTACTCAGTGGGAT.Pre_P007_t	-39.7425	-4.91809	3.4018e-08
CCGTACTCATTATCTC.Pre_P007_t	-36.832	-2.14976	2.08279e-09
CCGTACTGTCAGCTAT.Pre_P007_t	-33.6162	-3.07174	1.02477e-08
CCGTACTTCACAGTAC.Pre_P007_t	-31.2299	-4.09831	2.0675e-09
CCGTACTTCCGTCAAA.Pre_P007_t	-15.7131	9.39973	2.0706e-09
CCGTACTTCCGTTGTC.Pre_P007_t	-39.9924	-3.81078	1.41307e-09
CCGTACTTCGATAGAA.Pre_P007_t	-41.4347	-5.12954	3.91696e-07
CCGTACTTCGGTGTTA.Pre_P007_t	-35.9371	-8.64234	1.3226e-06
CCGTACTTCTCTGCTG.Pre_P007_t	-39.2955	-6.47911	0.0110525
CCGTGGAAGAAGAAGC.Pre_P007_t	-39.0034	-6.18349	2.80005e-08
CCGTGGAAGAGTACCG.Pre_P007_t	3.35518	18.3215	7.65462e-10
CCGTGGAAGGCCGAAT.Pre_P007_t	-30.3529	-6.63363	0.0186266
CCGTGGAAGGGTATCG.Pre_P007_t	-37.634	-6.80834	7.8429e-09
CCGTGGACATTGCGGC.Pre_P007_t	-37.0264	-7.75345	1.59247e-09
CCGTGGAGTGTGAATA.Pre_P007_t	-38.379	2.15697	2.96949e-08
CCGTGGAGTGTTAAGA.Pre_P007_t	-37.2008	-5.58782	1.49862e-09
CCGTGGATCAACACAC.Pre_P007_t	-39.8413	-8.90296	1.52318e-09
CCGTGGATCACGATGT.Pre_P007_t	-41.9243	-8.25446	1.33024e-09
CCGTGGATCGGCGGTT.Pre_P007_t	-37.6188	-2.77871	5.38496e-10
CCGTTCAAGGATCGCA.Pre_P007_t	-7.39498	42.8758	7.72289e-09
CCGTTCAAGTGGTCCC.Pre_P007_t	-36.8745	2.17448	4.78057e-06
CCGTTCAAGTTCGATC.Pre_P007_t	-37.2365	-8.39059	3.13633e-09
CCGTTCACACGGACAA.Pre_P007_t	-38.325	-7.25663	1.56177e-09
CCGTTCACACTACAGT.Pre_P007_t	-38.0409	-6.53471	1.66048e-09
CCGTTCACAGAAGCAC.Pre_P007_t	-39.3477	-6.99219	9.95103e-09
CCGTTCACAGATCGGA.Pre_P007_t	-36.9624	-1.5832	1.33859e-08
CCGTTCACAGCGAACA.Pre_P007_t	-36.7321	-6.36882	1.13912e-09
CCGTTCAGTGAGTATA.Pre_P007_t	-21.3541	-30.7394	1.07207e-09
CCGTTCATCCCTCTTT.Pre_P007_t	-36.1961	-6.58032	2.16765e-08
CCGTTCATCGCGTAGC.Pre_P007_t	-41.4064	-5.68016	0.0162201
CCTAAAGAGAGTGAGA.Pre_P007_t	-6.31309	40.8894	4.43999e-09
CCTAAAGAGGCATGTG.Pre_P007_t	-37.8983	-6.31995	1.76493e-09
CCTAAAGCAAGGTTCT.Pre_P007_t	21.9566	-26.698	7.40954e-10
CCTAAAGCAATCCAAC.Pre_P007_t	-34.9107	-5.38892	9.71095e-10
CCTAAAGCACACTGCG.Pre_P007_t	-40.456	-5.6292	2.72175e-09
CCTAAAGCACGCCAGT.Pre_P007_t	13.3442	-21.9805	0.00450136
CCTAAAGCATGGTTGT.Pre_P007_t	-39.1112	2.17977	0.000404593
CCTAAAGGTAAGTGTA.Pre_P007_t	18.6096	-13.9227	0.132362
CCTAAAGGTAGCGTGA.Pre_P007_t	-38.3045	-9.85914	1.10321e-09
CCTAAAGGTAGTACCT.Pre_P007_t	-38.2393	-5.18602	1.4658e-09
CCTAAAGGTATGGTTC.Pre_P007_t	-38.2283	-2.98245	9.24352e-10
CCTAAAGTCATCGGAT.Pre_P007_t	-38.686	-6.74164	4.26074e-07
CCTAAAGTCCCAACGG.Pre_P007_t	-41.2147	-8.51634	1.67758e-09
CCTAAAGTCCGTAGGC.Pre_P007_t	-7.13643	-32.2165	2.38496e-06
CCTAAAGTCCGTTGCT.Pre_P007_t	-38.8622	2.31636	4.72655e-09
CCTAAAGTCGAGCCCA.Pre_P007_t	-37.3354	2.75028	0.00267927
CCTAAAGTCTCTAGGA.Pre_P007_t	-6.67989	42.6579	1.69155e-09
CCTAAAGTCTGGCGTG.Pre_P007_t	-39.6331	-7.61839	4.36352e-10
CCTACACAGCCCTAAT.Pre_P007_t	-34.9424	-5.44668	1.72816e-09
CCTACACAGTACGACG.Pre_P007_t	-42.2132	-5.34972	0.00966816
CCTACACAGTCTCAAC.Pre_P007_t	-37.3477	4.02284	1.10023e-09
CCTACACCAGCCTTTC.Pre_P007_t	-36.6425	-6.83282	7.74174e-09
CCTACACCATTTGCTT.Pre_P007_t	-38.8779	1.78646	0.00660923
CCTACACGTCAACTGT.Pre_P007_t	-35.2974	-5.88931	0.00826469
CCTACACGTTTACTCT.Pre_P007_t	11.9744	3.86593	3.13062e-08
CCTACACTCCAAAGTC.Pre_P007_t	-25.4241	14.3755	0.0103136
CCTACACTCCTAGAAC.Pre_P007_t	-2.68322	-33.5057	2.47087e-09
CCTACACTCTGCGACG.Pre_P007_t	-33.6186	-2.50571	2.06022e-09
CCTACCAAGCGTCTAT.Pre_P007_t	0.102203	-26.9194	4.40589e-09
CCTACCAAGGAGTACC.Pre_P007_t	-39.3037	-7.95495	6.58142e-09
CCTACCAAGGCACATG.Pre_P007_t	-6.59298	41.6785	2.49807e-09
CCTACCAAGGCCCGTT.Pre_P007_t	-37.6149	-6.65796	2.85388e-09
CCTACCAAGGCCGAAT.Pre_P007_t	-37.7167	-3.02702	1.28982e-09
CCTACCACACACCGCA.Pre_P007_t	-39.1221	-6.15817	7.76338e-09
CCTACCACACTAGTAC.Pre_P007_t	-26.6011	-12.4615	1.02758e-09
CCTACCACACTATCTT.Pre_P007_t	-40.4976	-7.04154	2.38113e-08
CCTACCACAGGACGTA.Pre_P007_t	-29.4201	-9.06909	1.41666e-09
CCTACCACATTTCACT.Pre_P007_t	-24.3881	19.1294	8.34874e-09
CCTACCAGTATGGTTC.Pre_P007_t	-7.24796	-30.4752	0.0167427
CCTACCAGTGTGCGTC.Pre_P007_t	-15.7089	7.9651	4.56009e-10
CCTACCAGTTTAGGAA.Pre_P007_t	-38.0007	-4.30306	1.55384e-07
CCTAGCTAGCACAGGT.Pre_P007_t	-24.1093	19.5303	7.69021e-09
CCTAGCTAGCGTGTCC.Pre_P007_t	-37.3574	-4.50984	0.000393969
CCTAGCTAGGACAGCT.Pre_P007_t	-38.3409	2.08421	4.64497e-08
CCTAGCTCAAGTCATC.Pre_P007_t	-37.213	-7.424	0.000778783
CCTAGCTCAGCTCCGA.Pre_P007_t	-39.7441	-8.33519	5.18288e-09
CCTAGCTCATCCCATC.Pre_P007_t	-34.6579	-3.10158	0.0174752
CCTAGCTGTCCAAGTT.Pre_P007_t	-40.8194	-6.62962	1.00854e-09
CCTAGCTTCAACCAAC.Pre_P007_t	-39.6694	-6.13521	7.82981e-10
CCTAGCTTCCTATTCA.Pre_P007_t	-36.4303	-7.01119	7.00336e-09
CCTAGCTTCTCTGCTG.Pre_P007_t	-36.6764	-4.98892	4.33294e-09
CCTATTAAGAGCCTAG.Pre_P007_t	-41.1953	-8.50547	1.14674e-09
CCTATTAAGATGCCAG.Pre_P007_t	1.47494	-26.844	0.0169417
CCTATTAAGCTCCTTC.Pre_P007_t	-40.7914	-5.1557	1.37034e-09
CCTATTACACCATGTA.Pre_P007_t	-39.3208	-8.07965	1.04088e-08
CCTATTAGTAGCGTCC.Pre_P007_t	-36.9733	-6.60528	0.00451621
CCTATTATCGTGGGAA.Pre_P007_t	-35.9286	-6.78395	1.01817e-05
CCTATTATCTGTCCGT.Pre_P007_t	-38.1845	-4.75163	2.96182e-09
CCTATTATCTTACCTA.Pre_P007_t	-34.3747	-2.65097	1.33297e-06
CCTCAGTAGCCCAACC.Pre_P007_t	0.608039	-28.2027	1.14407e-08
CCTCAGTCACGTTGGC.Pre_P007_t	-11.2996	31.0902	1.24419e-07
CCTCAGTGTCTCGTTC.Pre_P007_t	-41.6697	-7.15317	2.99663e-06
CCTCAGTGTTATGCGT.Pre_P007_t	23.0882	-27.4616	1.10076e-09
CCTCAGTTCACTCTTA.Pre_P007_t	-36.7707	-4.55807	0.00380491
CCTCAGTTCTGAGTGT.Pre_P007_t	-37.5291	0.326659	2.02543e-07
CCTCTGAAGACTACAA.Pre_P007_t	-41.813	-7.95317	0.00656312
CCTCTGAAGTCCAGGA.Pre_P007_t	-40.6838	-7.78314	0.000492405
CCTCTGACAGTCCTTC.Pre_P007_t	-39.9506	-6.21561	2.06326e-09
CCTCTGAGTTACAGAA.Pre_P007_t	-36.0463	-8.57527	7.42487e-09
CCTCTGAGTTCACCTC.Pre_P007_t	-38.9083	-2.63218	0.0163912
CCTCTGATCACTATTC.Pre_P007_t	-6.40821	42.746	7.21914e-10
CCTCTGATCAGCCTAA.Pre_P007_t	-39.1933	-4.51385	1.02895e-08
CCTTACGAGGTGCTAG.Pre_P007_t	-38.4889	2.39892	3.72336e-09
CCTTACGCAACCGCCA.Pre_P007_t	-37.2726	-8.2294	0.00438776
CCTTACGCAACTTGAC.Pre_P007_t	-36.2844	-7.95857	1.55468e-09
CCTTACGCATCTGGTA.Pre_P007_t	-41.8793	-5.72687	1.8346e-09
CCTTACGGTAACGTTC.Pre_P007_t	-37.6832	-5.26713	0.00214629
CCTTACGGTGTGTGCC.Pre_P007_t	-38.0996	-5.4633	1.18364e-07
CCTTACGGTTGAGGTG.Pre_P007_t	-30.1821	0.0468996	4.22453e-09
CCTTACGTCAACACGT.Pre_P007_t	-39.2052	1.17639	0.0105371
CCTTCCCAGCTAGGCA.Pre_P007_t	-38.8434	-7.33468	1.17794e-08
CCTTCCCCAGCCTTTC.Pre_P007_t	0.460878	-28.6969	2.21248e-05
CCTTCCCCATGCTGGC.Pre_P007_t	-6.96425	43.0401	4.50935e-08
CCTTCCCGTCATCCCT.Pre_P007_t	-35.9197	-3.16567	0.00376031
CCTTCCCGTGGACGAT.Pre_P007_t	-38.9369	4.02161	3.18048e-08
CCTTCCCTCACGGTTA.Pre_P007_t	-43.1344	-9.10117	1.60153e-09
CCTTCCCTCCCTTGCA.Pre_P007_t	-38.0351	-5.57051	1.3452e-09
CCTTCGAAGGATATAC.Pre_P007_t	-36.7854	-4.39237	2.69355e-09
CCTTCGACATATGAGA.Pre_P007_t	-35.7963	-3.592	0.00511469
CCTTCGAGTACAGCAG.Pre_P007_t	-39.5081	-6.37805	8.22838e-08
CCTTCGAGTGAGTATA.Pre_P007_t	-20.3546	-31.0615	1.77062e-07
CCTTCGAGTTCGGGCT.Pre_P007_t	-38.9927	-5.40606	9.3009e-05
CCTTCGATCAACCATG.Pre_P007_t	-24.2254	19.6952	0.000346512
CCTTCGATCCAAACAC.Pre_P007_t	4.31186	29.5019	9.75739e-10
CCTTTCTAGAAAGTGG.Pre_P007_t	-35.9619	-2.85178	0.00374152
CCTTTCTAGACTACAA.Pre_P007_t	-6.96902	42.6967	0.00666324
CCTTTCTAGATGTCGG.Pre_P007_t	-35.9036	-4.25289	6.57374e-08
CCTTTCTAGCTATGCT.Pre_P007_t	-35.5274	-3.91452	1.85149e-07
CCTTTCTCAAGCCGTC.Pre_P007_t	-39.0112	2.14885	3.49745e-05
CCTTTCTCATAGTAAG.Pre_P007_t	-39.2994	-6.20886	4.53197e-09
CCTTTCTGTTGGTGGA.Pre_P007_t	-39.7655	-7.16231	9.51781e-10
CCTTTCTTCATGCATG.Pre_P007_t	-40.6365	-7.59592	5.60532e-09
CCTTTCTTCTTCGAGA.Pre_P007_t	-38.2283	-5.93726	0.00894273
CGAACATAGATGTGTA.Pre_P007_t	-11.1602	-32.1974	0.00330545
CGAACATAGTGTGAAT.Pre_P007_t	-37.489	1.53812	3.30685e-09
CGAACATCACATTTCT.Pre_P007_t	-8.82877	26.6778	6.30746e-09
CGAACATGTCGAATCT.Pre_P007_t	-38.3444	-3.97052	2.53673e-08
CGAACATGTTGGTAAA.Pre_P007_t	-40.7759	-5.3829	1.57758e-09
CGAACATTCATTATCC.Pre_P007_t	-37.3276	-7.55677	1.32376e-08
CGAACATTCCAAGTAC.Pre_P007_t	-40.3237	-3.59439	3.02049e-08
CGAACATTCGGTTAAC.Pre_P007_t	-40.1664	-5.8677	1.2301e-09
CGAACATTCTTGAGAC.Pre_P007_t	-1.81054	-23.8602	8.46121e-10
CGAATGTAGAAAGTGG.Pre_P007_t	-36.4834	-7.34204	0.000134798
CGAATGTAGACTTGAA.Pre_P007_t	-31.4611	-5.11681	8.14077e-10
CGAATGTAGCACCGCT.Pre_P007_t	-26.0138	21.9349	3.68896e-09
CGAATGTAGCAGATCG.Pre_P007_t	-6.62756	42.4206	1.1645e-07
CGAATGTAGCCTCGTG.Pre_P007_t	-37.41	1.99862	0.000659929
CGAATGTAGTAGCGGT.Pre_P007_t	-38.0098	-5.87635	1.53705e-09
CGAATGTCAAGAGGCT.Pre_P007_t	-38.6558	-5.94186	2.43753e-09
CGAATGTCAGTCGATT.Pre_P007_t	-33.3599	-3.32684	0.00143586
CGAATGTCATCGACGC.Pre_P007_t	-38.3289	-9.79776	0.00492833
CGAATGTGTAAGGATT.Pre_P007_t	-37.8069	-4.78093	9.99151e-08
CGAATGTGTTGCGTTA.Pre_P007_t	-39.3932	1.69482	0.0100655
CGAATGTGTTTGCATG.Pre_P007_t	-36.5126	-7.00714	2.67083e-09
CGAATGTTCGGATGTT.Pre_P007_t	-39.3614	-4.43647	5.61214e-10
CGAATGTTCTCCGGTT.Pre_P007_t	-38.7765	1.00679	3.24999e-09
CGAATGTTCTGAGTGT.Pre_P007_t	5.29074	-10.5439	0.00436833
CGACCTTAGTGTCCAT.Pre_P007_t	-41.9493	-5.75931	1.03349e-09
CGACCTTCAACGCACC.Pre_P007_t	-36.6551	-5.7695	4.17657e-09
CGACCTTCATTGCGGC.Pre_P007_t	-40.2724	-8.37086	1.33003e-08
CGACCTTGTCAAAGAT.Pre_P007_t	-6.96224	42.858	4.80672e-09
CGACCTTGTTCTGAAC.Pre_P007_t	-38.726	-8.91531	1.52354e-09
CGACCTTTCAGGCAAG.Pre_P007_t	-36.9098	-4.48531	5.26947e-09
CGACCTTTCCTCAACC.Pre_P007_t	-35.1661	-2.3932	1.92368e-08
CGACCTTTCGTAGGAG.Pre_P007_t	-5.58781	43.4306	1.08141e-09
CGACCTTTCTGTACGA.Pre_P007_t	6.25583	-7.50991	5.96614e-10
CGACTTCAGATCCGAG.Pre_P007_t	-38.4836	-5.46636	1.0667e-07
CGACTTCAGCTCCTTC.Pre_P007_t	-36.9573	-7.58794	5.52151e-09
CGACTTCCAACTGGCC.Pre_P007_t	-35.919	6.35229	4.53989e-09
CGACTTCCAATCGGTT.Pre_P007_t	-37.7594	-2.62251	3.98739e-10
CGACTTCGTCTTGTCC.Pre_P007_t	-38.7899	-6.34898	6.08265e-08
CGACTTCTCAAGCCTA.Pre_P007_t	-38.3713	-6.80789	1.15289e-09
CGACTTCTCACCAGGC.Pre_P007_t	-6.76302	42.6971	1.36585e-09
CGACTTCTCATGTCTT.Pre_P007_t	-6.34316	43.7461	1.17295e-09
CGACTTCTCTTTAGGG.Pre_P007_t	-38.3612	-4.38114	2.30007e-08
CGAGAAGAGATCCCAT.Pre_P007_t	-39.2641	-4.48768	0.00053477
CGAGAAGAGCTAGTCT.Pre_P007_t	-24.5058	19.6237	1.94765e-09
CGAGAAGAGTACGCCC.Pre_P007_t	-39.2161	-3.16255	5.05836e-09
CGAGAAGAGTTCGATC.Pre_P007_t	-37.737	-7.67787	1.07236e-08
CGAGAAGCAAAGTCAA.Pre_P007_t	6.9046	-23.8351	1.37812e-09
CGAGAAGCAAGCCTAT.Pre_P007_t	-31.7598	-1.09951	0.0403534
CGAGAAGCAGGTTTCA.Pre_P007_t	6.09041	38.6062	6.24964e-09
CGAGAAGTCACCGGGT.Pre_P007_t	-5.64556	41.7507	0.00837692
CGAGAAGTCGGTTCGG.Pre_P007_t	-36.9151	0.48563	5.52718e-08
CGAGAAGTCTCGTATT.Pre_P007_t	-37.6133	-8.04748	1.2145e-08
CGAGCACAGCATGGCA.Pre_P007_t	-8.3178	-36.0589	2.48822e-09
CGAGCACAGCGATAGC.Pre_P007_t	7.28937	-22.4778	2.25675e-09
CGAGCACAGCGATTCT.Pre_P007_t	-40.5934	-5.8343	0.000115041
CGAGCACAGTTCCACA.Pre_P007_t	-38.3344	-4.70797	1.30057e-09
CGAGCACCAGCAGTTT.Pre_P007_t	-6.63665	43.2724	2.36162e-09
CGAGCACCATCCCACT.Pre_P007_t	-38.8064	-5.87878	1.46906e-09
CGAGCACCATCTGGTA.Pre_P007_t	-38.1307	-8.57285	8.78256e-10
CGAGCACGTCGGCTCA.Pre_P007_t	8.5468	32.0994	1.68961e-09
CGAGCACTCAACACGT.Pre_P007_t	-35.726	-2.59198	8.48503e-08
CGAGCACTCACAATGC.Pre_P007_t	-36.6967	4.66838	7.13166e-10
CGAGCACTCCTATGTT.Pre_P007_t	-42.0425	-6.76679	6.86644e-10
CGAGCACTCGGATGTT.Pre_P007_t	-35.7373	-4.00658	1.17668e-09
CGAGCCAAGACGACGT.Pre_P007_t	-6.51213	42.2233	1.39651e-08
CGAGCCAAGTGAATTG.Pre_P007_t	-30.2591	-8.12475	1.6437e-09
CGAGCCAAGTTCGATC.Pre_P007_t	-36.4733	-3.82371	1.44398e-09
CGAGCCACAGACAAAT.Pre_P007_t	-36.5321	-6.14345	7.87983e-05
CGAGCCACAGACAGGT.Pre_P007_t	-37.8829	-5.81559	8.53924e-10
CGAGCCAGTATAGTAG.Pre_P007_t	-15.2997	40.5474	0.0762365
CGAGCCAGTCATCCCT.Pre_P007_t	-39.8655	-6.32108	2.0404e-09
CGAGCCAGTGACCAAG.Pre_P007_t	-7.039	42.3693	1.94762e-05
CGAGCCAGTGCAACGA.Pre_P007_t	-21.8012	-21.9886	0.00662543
CGAGCCAGTGTGCGTC.Pre_P007_t	-36.8382	-8.14843	3.62791e-09
CGAGCCATCAACGGCC.Pre_P007_t	-7.40083	42.4337	9.88557e-10
CGAGCCATCACCCGAG.Pre_P007_t	-36.914	-5.99427	2.09779e-09
CGAGCCATCCGAATGT.Pre_P007_t	-37.5127	-5.43195	1.04198e-09
CGAGCCATCGTAGGAG.Pre_P007_t	-39.2364	-7.27575	0.0183814
CGAGCCATCGTTTAGG.Pre_P007_t	-37.6979	-6.94436	2.61286e-05
CGAGCCATCTGAAAGA.Pre_P007_t	-35.9031	-6.14009	6.88568e-10
CGATCGGAGTGAAGTT.Pre_P007_t	-41.4697	-4.88982	3.64245e-09
CGATCGGCAAACTGTC.Pre_P007_t	-42.3746	-6.6677	0.0101691
CGATCGGCAACTTGAC.Pre_P007_t	-25.753	24.0097	1.35452e-09
CGATCGGCAGTGGGAT.Pre_P007_t	-34.9583	5.10716	8.47607e-10
CGATCGGGTGGTCTCG.Pre_P007_t	-40.1243	-8.31118	5.27783e-09
CGATCGGGTTCCACTC.Pre_P007_t	-38.6991	2.53402	0.00773186
CGATCGGTCGAATGCT.Pre_P007_t	-6.21978	42.7552	2.08471e-09
CGATGGCAGGATGCGT.Pre_P007_t	-38.0673	-7.56722	8.70667e-10
CGATGGCAGGCTATCT.Pre_P007_t	-36.1323	-7.43251	5.45774e-08
CGATGGCCAAGTCTAC.Pre_P007_t	-6.21862	43.5507	2.55952e-09
CGATGGCCACACAGAG.Pre_P007_t	5.5176	-7.81867	3.62369e-09
CGATGGCCACGGACAA.Pre_P007_t	-37.431	-8.30864	1.33299e-08
CGATGGCCAGTCACTA.Pre_P007_t	-36.4823	-7.34397	0.00678047
CGATGGCCATCTATGG.Pre_P007_t	-37.5466	-7.95993	7.63346e-09
CGATGGCCATTATCTC.Pre_P007_t	-37.4757	-7.55341	4.3753e-06
CGATGGCGTCGCTTTC.Pre_P007_t	-36.7535	-3.9033	1.00463e-09
CGATGGCGTGGCCCTA.Pre_P007_t	-38.0098	-0.513969	1.02637e-09
CGATGGCTCAAAGTAG.Pre_P007_t	-40.3256	-7.00236	6.96159e-09
CGATGTAAGAGGTTGC.Pre_P007_t	20.8858	-10.6143	9.43404e-10
CGATGTAAGCTCCTTC.Pre_P007_t	-6.84496	42.7681	8.85777e-10
CGATGTAAGGACAGAA.Pre_P007_t	-41.716	-8.29281	3.77045e-08
CGATGTAAGTAAGTAC.Pre_P007_t	-6.34052	40.9521	1.84913e-08
CGATGTACATCGACGC.Pre_P007_t	-37.9764	-7.40547	6.47207e-10
CGATGTACATCTCCCA.Pre_P007_t	-30.3523	-6.68149	8.90161e-08
CGATGTACATTAGGCT.Pre_P007_t	-36.2437	-3.6116	3.98201e-09
CGATGTAGTCCGAAGA.Pre_P007_t	-38.055	3.52909	5.07964e-09
CGATGTAGTGCAACTT.Pre_P007_t	-33.6012	-0.404374	1.11797e-09
CGATGTAGTTCAGACT.Pre_P007_t	-39.9113	-8.94545	7.88677e-09
CGATGTAGTTCGTTGA.Pre_P007_t	-24.0574	19.5414	6.91452e-08
CGATGTAGTTGAGGTG.Pre_P007_t	-11.8673	30.9177	0.00478246
CGATGTAGTTGATTCG.Pre_P007_t	-37.6284	-6.85935	0.00037635
CGATGTATCGTGGTCG.Pre_P007_t	-7.88015	33.7701	1.04213e-09
CGATTGAAGCACCGTC.Pre_P007_t	-38.4473	2.50601	6.27571e-07
CGATTGAAGGACACCA.Pre_P007_t	-37.0054	-5.52069	1.80732e-09
CGATTGACATTCCTCG.Pre_P007_t	-5.67597	-34.3894	4.09072e-09
CGATTGATCTGAGGGA.Pre_P007_t	-37.986	1.38512	1.08323e-08
CGCCAAGAGAGTACCG.Pre_P007_t	-6.12394	42.9932	2.92327e-08
CGCCAAGAGATCACGG.Pre_P007_t	-36.4345	-5.56472	0.000244435
CGCCAAGAGCTGAAAT.Pre_P007_t	-39.8051	-7.10281	1.06828e-09
CGCCAAGAGGATTCGG.Pre_P007_t	-38.675	-6.26314	3.08616e-09
CGCCAAGAGTCGTACT.Pre_P007_t	26.4004	33.8855	9.17431e-10
CGCCAAGAGTCGTTTG.Pre_P007_t	5.63539	42.9015	0.00997413
CGCCAAGCAGTCAGCC.Pre_P007_t	-7.03267	42.7124	1.00738e-09
CGCCAAGCATCGTCGG.Pre_P007_t	-36.5496	-3.95831	1.55124e-09
CGCCAAGGTCGCGGTT.Pre_P007_t	-39.542	-9.45419	2.52817e-09
CGCCAAGGTGGTCTCG.Pre_P007_t	-1.86458	-1.69369	0.00583933
CGCCAAGTCAACACGT.Pre_P007_t	-23.4594	14.2725	1.22061e-08
CGCCAAGTCAAGGTAA.Pre_P007_t	-39.2454	-4.12011	5.20831e-05
CGCCAAGTCGCTAGCG.Pre_P007_t	-37.9336	-6.81385	7.05384e-10
CGCCAAGTCGGCGCAT.Pre_P007_t	13.0371	24.5538	0.00957075
CGCCAAGTCGTTACGA.Pre_P007_t	-30.1748	-13.3956	4.74007e-09
CGCGGTAAGATATGGT.Pre_P007_t	-35.2278	-5.22568	1.0993e-07
CGCGGTAAGGCTAGAC.Pre_P007_t	3.88192	37.919	6.62871e-09
CGCGGTAAGGGCTCTC.Pre_P007_t	-27.7027	-7.04863	1.8633e-09
CGCGGTACAAGCTGAG.Pre_P007_t	-6.36631	43.2679	3.15115e-09
CGCGGTACATACGCCG.Pre_P007_t	-18.8293	-37.1814	1.0735e-09
CGCGGTAGTCCAACTA.Pre_P007_t	0.312077	-28.1937	0.01226
CGCGGTAGTCTAACGT.Pre_P007_t	-34.6027	-3.91687	1.01804e-09
CGCGGTAGTGGCAAAC.Pre_P007_t	-36.0022	-3.73989	8.78744e-10
CGCGGTAGTTCTCATT.Pre_P007_t	-38.3847	-8.14274	7.15137e-10
CGCGGTATCCGCATCT.Pre_P007_t	-38.1547	-6.22853	9.10027e-10
CGCGTTTAGCTGCGAA.Pre_P007_t	-36.8205	-3.80396	2.41006e-09
CGCGTTTCAATCTACG.Pre_P007_t	-36.7173	-6.93322	1.48275e-09
CGCGTTTCAGGCAGTA.Pre_P007_t	-11.0712	31.281	3.30019e-09
CGCGTTTCATGTAGTC.Pre_P007_t	-3.88796	13.8456	6.98752e-09
CGCGTTTGTAAAGGAG.Pre_P007_t	-41.381	-8.5816	1.06205e-09
CGCGTTTGTCCAGTGC.Pre_P007_t	-28.8259	-9.25107	6.22439e-09
CGCGTTTGTCGTCTTC.Pre_P007_t	-21.5393	-8.45786	2.76139e-08
CGCGTTTGTGACTACT.Pre_P007_t	-38.2494	-6.55537	4.94756e-08
CGCGTTTGTGCACGAA.Pre_P007_t	-40.3927	-6.67878	3.68476e-09
CGCGTTTGTGTTAAGA.Pre_P007_t	-6.70411	42.4393	1.41681e-09
CGCGTTTGTTCGTTGA.Pre_P007_t	-38.7811	-7.49677	4.83103e-09
CGCGTTTGTTGCGCAC.Pre_P007_t	-7.05081	42.6461	2.63708e-08
CGCGTTTTCCTTAATC.Pre_P007_t	0.412301	-27.8921	1.01317e-09
CGCGTTTTCTTACCGC.Pre_P007_t	-37.244	-7.84891	3.23512e-09
CGCGTTTTCTTCATGT.Pre_P007_t	-38.5154	2.97877	0.011049
CGCTATCAGCCGCCTA.Pre_P007_t	-36.9799	1.74302	6.75279e-10
CGCTATCAGTAGTGCG.Pre_P007_t	-6.67302	43.1069	9.73903e-10
CGCTATCAGTTAACGA.Pre_P007_t	-36.8459	-9.29193	7.31671e-10
CGCTATCCAAGCCTAT.Pre_P007_t	-38.3995	-5.56872	0.000725142
CGCTATCCACATCCGG.Pre_P007_t	-37.1015	-5.8522	3.90921e-08
CGCTATCCACCTTGTC.Pre_P007_t	-40.3181	-7.25648	0.00230569
CGCTATCCATCTCGCT.Pre_P007_t	-38.5475	0.884624	2.12212e-08
CGCTATCGTATGAAAC.Pre_P007_t	-36.0204	-6.14814	2.3521e-08
CGCTATCGTCAATGTC.Pre_P007_t	-18.5167	-28.8177	2.08826e-09
CGCTATCGTCATGCAT.Pre_P007_t	-37.8377	3.48217	3.68102e-07
CGCTATCGTGGTACAG.Pre_P007_t	-40.3839	-7.47997	1.07247e-09
CGCTATCGTTTGGCGC.Pre_P007_t	-30.0769	-7.97668	0.000201718
CGCTGGAAGAAACCAT.Pre_P007_t	-1.5986	-2.63914	4.57665e-08
CGCTGGAAGGTGGGTT.Pre_P007_t	-6.76892	42.8018	3.21759e-09
CGCTGGACAATAGAGT.Pre_P007_t	-40.0767	-5.78126	1.59841e-09
CGCTGGACAGGTCTCG.Pre_P007_t	-6.55494	42.1812	9.30214e-10
CGCTGGAGTAAATGAC.Pre_P007_t	6.33777	-6.72559	3.00395e-05
CGCTGGAGTGCACGAA.Pre_P007_t	9.29298	-2.35366	0.0299448
CGCTGGAGTTGGTGGA.Pre_P007_t	9.48571	32.6744	8.05495e-09
CGCTGGATCCACGAAT.Pre_P007_t	-30.7975	-5.47312	0.000121761
CGCTTCAAGAATGTGT.Pre_P007_t	-25.8901	21.8555	1.63965e-09
CGCTTCAAGATAGTCA.Pre_P007_t	-11.8782	30.4392	7.12152e-08
CGCTTCAAGCACCGTC.Pre_P007_t	-41.836	-6.5888	7.9016e-10
CGCTTCAAGCTGAAAT.Pre_P007_t	-18.6304	-6.86266	2.10858e-05
CGCTTCAAGTTAGCGG.Pre_P007_t	-38.726	-9.30056	1.41512e-08
CGCTTCACAAAGAATC.Pre_P007_t	-28.1144	-14.693	2.24752e-08
CGCTTCACACAGGAGT.Pre_P007_t	-37.5766	-6.85179	0.000170712
CGCTTCACACCTCGGA.Pre_P007_t	-36.2002	-6.57929	4.30625e-09
CGCTTCACAGCCTTGG.Pre_P007_t	-35.4556	6.8315	2.58039e-07
CGCTTCACAGTATCTG.Pre_P007_t	-16.2171	15.1059	1.06021e-05
CGCTTCACATGCAACT.Pre_P007_t	-41.1436	-5.76655	0.017095
CGCTTCAGTCTCCACT.Pre_P007_t	-19.1348	-6.01392	2.88223e-05
CGCTTCATCCTCCTAG.Pre_P007_t	-35.6258	-5.33509	7.70118e-07
CGCTTCATCGCTTGTC.Pre_P007_t	-38.5009	2.88989	7.46084e-10
CGCTTCATCGTATCAG.Pre_P007_t	-11.5763	29.5219	3.40404e-09
CGCTTCATCTTGTCAT.Pre_P007_t	-42.3968	-6.69431	6.26128e-08
CGGACACAGCAGGCTA.Pre_P007_t	-29.3722	-3.8362	0.00531895
CGGACACAGCGTCAAG.Pre_P007_t	-40.983	-5.46158	0.000706909
CGGACACCACGAGGTA.Pre_P007_t	-38.587	-6.15733	0.00900486
CGGACACCAGGGTTAG.Pre_P007_t	-10.3823	31.6786	1.6228e-05
CGGACACGTACTCGCG.Pre_P007_t	-39.0524	1.37394	8.6798e-09
CGGACACGTCCATCCT.Pre_P007_t	10.3493	-20.5565	0.00822044
CGGACACGTTGGAGGT.Pre_P007_t	-35.9881	-1.75717	0.0294993
CGGACACTCTCCGGTT.Pre_P007_t	-38.2979	1.47737	1.80298e-08
CGGACACTCTGGTGTA.Pre_P007_t	-38.6609	-4.90133	2.5309e-09
CGGACGTAGAAGGCCT.Pre_P007_t	-39.7138	-6.62993	3.10576e-08
CGGACGTCAATTCCTT.Pre_P007_t	-37.4668	-4.61615	7.21614e-10
CGGACGTCAGCCAATT.Pre_P007_t	-30.461	-5.5996	1.88766e-09
CGGACGTGTACCATCA.Pre_P007_t	-37.8776	-20.3568	0.0228988
CGGACGTGTACCTACA.Pre_P007_t	-42.4141	-6.29841	6.33932e-10
CGGACGTGTCCGAAGA.Pre_P007_t	-41.4674	-8.57697	6.08867e-10
CGGACGTGTGAGTGAC.Pre_P007_t	-41.387	-6.84028	1.39851e-09
CGGACGTGTTAAAGAC.Pre_P007_t	-39.3514	-4.3687	0.000109208
CGGACTGAGCTTCGCG.Pre_P007_t	-41.3555	-6.69573	1.45033e-08
CGGACTGCATCCTTGC.Pre_P007_t	-8.94138	27.1026	3.35689e-09
CGGACTGCATTATCTC.Pre_P007_t	-11.38	12.4238	9.00494e-10
CGGACTGGTCAACATC.Pre_P007_t	-37.3348	2.34911	2.68903e-08
CGGACTGGTCAGGACA.Pre_P007_t	-6.10914	42.7104	4.76623e-09
CGGACTGGTCTGATTG.Pre_P007_t	-9.08857	26.9501	9.726e-10
CGGACTGTCAGCGATT.Pre_P007_t	-36.4931	-4.46467	7.13235e-09
CGGACTGTCCGTAGTA.Pre_P007_t	-38.1976	2.35515	5.76155e-09
CGGACTGTCTGTCTAT.Pre_P007_t	-8.01714	42.1462	1.20633e-09
CGGAGCTAGAATAGGG.Pre_P007_t	-0.0806668	-28.5854	3.93475e-10
CGGAGCTAGGGAAACA.Pre_P007_t	-6.90599	42.6509	0.00127413
CGGAGCTAGTCTCGGC.Pre_P007_t	28.9243	-20.0083	0.20267
CGGAGCTCACGGCTAC.Pre_P007_t	-37.8971	-4.68596	6.12719e-10
CGGAGCTCAGACGCTC.Pre_P007_t	-42.6135	-5.98536	1.03715e-09
CGGAGCTCAGTCAGCC.Pre_P007_t	-37.9552	-4.58438	1.13154e-09
CGGAGCTGTGCAACTT.Pre_P007_t	-30.1057	-5.91895	1.49901e-08
CGGAGCTGTGTTGGGA.Pre_P007_t	-5.17941	43.1459	4.00008e-10
CGGAGCTTCAAACCGT.Pre_P007_t	-0.552998	-28.0537	0.0050951
CGGAGCTTCACAGGCC.Pre_P007_t	-37.1544	2.32107	3.20438e-08
CGGAGCTTCACCATAG.Pre_P007_t	-37.9313	-8.9206	0.0111109
CGGAGCTTCCATGAAC.Pre_P007_t	-0.438507	-28.9346	0.021471
CGGAGCTTCGCCGTGA.Pre_P007_t	8.60453	32.014	4.39461e-09
CGGAGTCAGGCATGGT.Pre_P007_t	-39.2511	-6.6241	8.38192e-10
CGGAGTCAGTTGTCGT.Pre_P007_t	-37.8699	0.0638619	0.00670843
CGGAGTCCAAACCTAC.Pre_P007_t	-38.7309	-7.02663	1.45748e-09
CGGAGTCCACCATGTA.Pre_P007_t	-5.75759	4.21965	1.69494e-08
CGGAGTCCATGGAATA.Pre_P007_t	-37.2273	0.774733	1.44679e-09
CGGAGTCGTCCTCCAT.Pre_P007_t	-19.386	-6.58163	2.67374e-09
[truncated: 148,986 more rows]
