# Supplementary material for: Supervised discovery of interpretable gene programs from single-cell data
Source: Nat Biotechnol. 2023 Sep 21;42(7):1084–95. doi: 10.1038/s41587-023-01940-3 (PMC10958532; doi:10.1038/s41587-023-01940-3)
Supplement: Supplementary file 8 — Statistical source data. [file 41587_2023_1940_MOESM8_ESM.xlsx]

## Sheet: a_DC_embedding
	DC2	DC4	response
JUQ105_GAGCAGAAGTGTTTGC-1	-0.00611798	-0.0105074	NE
JUQ059_TTGGAACGTCTCTCTG-1	0.00342789	0.0170711	NE
JUQ111_CCGGGATAGTAGCGGT-1	0.00889761	0.00176595	NE
JUQ069_TACGGTAAGACTAGGC-1	-0.00725136	-0.0012869	E
JUQ058_TACGGGCAGACACTAA-1	0.00873675	0.00744168	NE
JUQ104_ACGGCCACAGGTCCAC-1	-0.00287829	0.00779309	NE
JUQ047_GCACTCTGTCCAACTA-1	-0.00552122	-0.0131253	NE
JUQ069_GCATACACATTATCTC-1	-0.00660316	-0.0051985	E
JUQ036_CATCGAATCGTGGACC-1	0.000445928	0.0111258	E
JUQ040_TAGTGGTGTAAAGGAG-1	0.00938067	0.00766109	E
JUQ095_TCAGGATTCTCGTTTA-1	0.0331422	-0.0114741	NE
JUQ069_AAGTCTGGTAAGAGAG-1	-0.00663407	0.000281487	E
JUQ102_TGTGGTATCTCGCATC-1	-0.0062787	-0.000868005	E
JUQ122_CGACTTCCAGACGCTC-1	-0.00265309	-0.018867	NE
JUQ047_TAAGAGACATATACCG-1	0.0152963	-0.00177419	NE
JUQ102_TGCTGCTAGAACTGTA-1	-0.00441944	0.0032286	E
JUQ067_TGGGAAGAGTCCATAC-1	-0.00482228	0.00201568	nan
JUQ107_GATCAGTTCCGTCAAA-1	-0.00782153	-0.0026385	NE
JUQ067_TGGCTGGCAGTCTTCC-1	-0.00563461	-0.00060419	nan
JUQ095_CCTACCAGTATAAACG-1	0.0337225	-0.0115872	NE
JUQ106_GGCGTGTGTACATCCA-1	-0.00124737	0.0104355	NE
JUQ036_CAGTAACTCCTAAGTG-1	0.00615566	0.0075792	E
JUQ082_AAATGCCCAGGGTATG-1	-0.00159142	-0.00612269	NE
JUQ038_GAAACTCTCCTGCCAT-1	-0.000238926	0.0100312	E
JUQ090_ACATCAGGTACTCTCC-1	0.0307637	-0.0105741	NE
JUQ039_ATCATCTCAAGGTTTC-1	-0.00463071	0.0297619	NE
JUQ033_TTCTCCTGTGGCGAAT-1	-0.00628716	-0.00732326	E
JUQ033_GGAACTTGTAGCTAAA-1	-0.00295973	0.00860053	E
JUQ103_ACCTTTACATCCCACT-1	0.0243554	-0.00642993	NE
JUQ104_TAAGAGAAGCGAAGGG-1	-0.0038692	0.000947392	NE
JUQ111_TGCGTGGGTACTCTCC-1	0.00792533	0.0017101	NE
JUQ105_CGGACGTTCCCAAGAT-1	-0.00785146	-0.0163857	NE
JUQ067_GGGACCTTCCAAGTAC-1	0.0011647	0.00807961	nan
JUQ040_CTAGAGTAGAGGTAGA-1	0.0010339	0.0125634	E
JUQ118_ATCACGATCCTTGGTC-1	-0.00665729	-0.013504	NE
JUQ102_CTGAAACTCTTGTCAT-1	-0.00400584	0.0116095	E
JUQ049_AGCTCTCCACTTACGA-1	-0.00533579	0.000576638	E
JUQ070_CAACCTCGTCTCTTAT-1	0.00606498	0.00945026	E
JUQ057_CGACCTTAGTTGTAGA-1	-0.00368567	0.00742154	E
JUQ061_CTGCTGTTCACTTACT-1	-0.00173205	0.0132073	NE
JUQ057_CTGCTGTGTCGTGGCT-1	0.00409765	0.0117312	E
JUQ124_CTGAAGTCAGCGAACA-1	-0.00426688	-0.0121321	NE
JUQ027_CGTCTACCAATGAAAC-1	-0.0070478	-0.0082381	E
JUQ118_CGTTCTGGTATAATGG-1	-0.0062315	-0.00642442	NE
JUQ054_CATCGAAAGGCACATG-1	-0.00128679	0.00935232	NE
JUQ031_TAGTGGTGTACTCTCC-1	-0.00250285	0.0105087	E
JUQ027_CATTATCCAAGGCTCC-1	-0.00668714	-0.00887531	E
JUQ121_CTTAGGAAGAGCTTCT-1	0.0292851	-0.00964368	NE
JUQ061_CGACTTCAGCTTATCG-1	-0.00116385	0.0141482	NE
JUQ096_TTCCCAGCAGATCCAT-1	0.0053712	-0.00272173	NE
JUQ070_TCAATCTAGCTGGAAC-1	-0.000984135	0.00934448	E
JUQ111_ATCCACCTCTTCATGT-1	0.00603823	0.000845562	NE
JUQ057_GGAATAATCTTGACGA-1	-0.00432371	0.00785309	E
JUQ124_AAAGTAGGTCTAGTGT-1	-0.00499611	-0.010181	NE
JUQ112_CGGCTAGCAGGTGGAT-1	-0.00401875	-0.0103595	NE
JUQ111_CTCTGGTTCAACTCTT-1	0.00624088	0.00220167	NE
JUQ067_AAATGCCTCGACGGAA-1	-0.00506439	-0.00359026	nan
JUQ095_GTGCATAAGCAAATCA-1	0.028225	-0.00888721	NE
JUQ031_TCAGGATAGGACGAAA-1	-0.00349498	0.0265268	E
JUQ122_CACTCCAAGTCATGCT-1	-0.00637262	-0.0149475	NE
JUQ056_CGTGTCTGTACCATCA-1	0.00699626	-0.00418437	E
JUQ036_CTGTTTAGTTGTCTTT-1	-0.00569399	-0.00131132	E
JUQ104_GTTAAGCAGCCAACAG-1	-0.00440303	0.00377113	NE
JUQ095_CGTTGGGGTAGTACCT-1	0.0291537	-0.0103235	NE
JUQ053_ATCGAGTAGGGTGTTG-1	-0.0069092	-0.00147648	E
JUQ106_TGCTACCGTTACCGAT-1	-0.0014777	0.00287476	NE
JUQ122_AAGTCTGAGTTTCCTT-1	8.04129e-05	0.0029727	NE
JUQ107_GGCAATTGTTGGTAAA-1	-0.00494011	-0.0214184	NE
JUQ053_CACATTTTCAGTTAGC-1	-0.000545097	0.0106735	E
JUQ049_GATGAAATCCTAGAAC-1	-0.00267799	0.0112056	E
JUQ080_GGGAATGGTTCCACTC-1	-0.00669831	-0.0146714	NE
JUQ065_TGCCCATTCAGCGATT-1	-0.00608022	-0.0102651	NE
JUQ024_AGGCCGTAGCCAGGAT-1	-0.00582734	-0.0199866	nan
JUQ112_TCTTTCCGTCTCTCTG-1	-0.0066797	-0.00671505	NE
JUQ096_TTCGGTCCATCCTAGA-1	0.0334521	-0.0104512	NE
JUQ068_GATCTAGTCCTATTCA-1	-0.000836933	0.00766598	E
JUQ040_TTAACTCGTCTGCCAG-1	-0.00397753	0.00499993	E
JUQ036_ATGCGATTCGAGGTAG-1	-0.00539544	-0.000344792	E
JUQ111_TACTCATTCGAGAACG-1	0.0117743	-0.00112288	NE
JUQ070_GGCAATTCATCCTAGA-1	0.00509797	0.0109588	E
JUQ040_AAACCTGAGGATGTAT-1	-0.00511062	0.00156023	E
JUQ111_CGTCAGGGTAAATACG-1	-0.00417504	-0.0114401	NE
JUQ050_GCTCTGTTCTGGTTCC-1	-0.00472275	-0.00443807	NE
JUQ111_GGTGAAGTCCGTTGTC-1	0.0104433	0.00282121	NE
JUQ040_TTTGGTTAGAGTAAGG-1	-0.00197483	0.00959725	E
JUQ036_AGCATACCACAACGTT-1	0.00335114	0.00874546	E
JUQ048_CGGCTAGTCTGGCGAC-1	0.0232917	-0.00505267	NE
JUQ033_TTTATGCCACCTTGTC-1	-0.000171181	0.0139443	E
JUQ036_TGACTTTAGCCCAACC-1	-0.00561299	-0.00155365	E
JUQ104_GCATGCGTCTGCTGTC-1	-0.00583082	-0.00623745	NE
JUQ106_ATCCACCGTCACAAGG-1	0.00185156	0.00718173	NE
JUQ111_GTCGTAAAGCCCAGCT-1	0.00471305	-0.000142668	NE
JUQ111_TGGTTAGTCAGAAATG-1	0.022106	-0.00301554	NE
JUQ059_GCACATAGTGCCTTGG-1	0.00124097	0.0176216	NE
JUQ111_AGGGTGAAGCACCGCT-1	0.00420018	-0.00153781	NE
JUQ068_AAAGTAGTCGGCGGTT-1	-0.00587945	-0.00462967	E
JUQ036_TGTGGTATCTGAGGGA-1	0.00909835	0.00655928	E
JUQ049_TTTACTGTCCCACTTG-1	-0.00482577	0.00374584	E
JUQ053_AGAATAGAGCTACCGC-1	-0.00628643	-0.00537007	E
JUQ036_ATCACGAGTTCACCTC-1	-0.00632982	-0.0027192	E
JUQ106_GCGCAACCAAGAGGCT-1	0.0086747	0.00768449	NE
JUQ102_CGACCTTAGAAGAAGC-1	-0.00740884	3.71385e-05	E
JUQ049_AGCTCCTTCAATAAGG-1	-0.00142747	0.0145209	E
JUQ069_CTAGCCTAGCCTATGT-1	-0.00464202	-0.0168307	E
JUQ038_TTAGGCAAGTGTACTC-1	-0.00429758	0.00543497	E
JUQ070_AGTGTCAAGGACACCA-1	-0.00122509	0.00787545	E
JUQ070_TCATTACTCAACGAAA-1	0.0032368	0.00978131	E
JUQ068_ACACCGGTCAAGATCC-1	0.00666062	0.000510045	E
JUQ033_CTCTGGTGTGTTCGAT-1	0.00203494	0.00809521	E
JUQ058_CGATTGATCTAACGGT-1	-0.0016568	0.0136924	NE
JUQ049_CGGACTGCAGTGAGTG-1	-0.00088705	0.00953779	E
JUQ109_ATCCACCCAGATCTGT-1	0.0198374	-0.00407297	NE
JUQ111_GATGAGGAGGATTCGG-1	0.00709063	-0.00101546	NE
JUQ048_CAGAATCAGTTCGCGC-1	-0.00540588	-0.00711017	NE
JUQ025_CGATTGAGTCCGAAGA-1	-0.00666285	-0.00791388	nan
JUQ049_GTTACAGTCTTTAGTC-1	-3.74753e-05	0.0109873	E
JUQ090_GTGCGGTCATATACCG-1	-0.00427726	0.00456623	NE
JUQ070_TCTGGAATCTGCAAGT-1	-0.00166901	0.00637547	E
JUQ122_GACGTGCTCTTGACGA-1	-0.00444757	-0.0207522	NE
JUQ111_CTCGTCATCACTGGGC-1	0.00161277	-0.00138057	NE
JUQ033_CTAGCCTCAGCTGTTA-1	0.00152073	0.00989253	E
JUQ047_GCGCCAATCTCCGGTT-1	-0.00239502	-0.00731319	NE
JUQ122_ATCACGATCGCCTGAG-1	-0.00411547	-0.0204499	NE
JUQ111_GCATGTATCATCGCTC-1	-0.00352734	-0.00416853	NE
JUQ065_GATCGCGAGTTGCAGG-1	-0.00595769	-0.012423	NE
JUQ111_CGAATGTAGAAGAAGC-1	0.010415	0.0024875	NE
JUQ059_ACACCAAGTGATGCCC-1	0.00316788	0.0164976	NE
JUQ053_CGTGTCTGTGTGACGA-1	-0.00262877	0.0112106	E
JUQ047_ATAAGAGTCCAAGCCG-1	-0.00489723	-0.0109437	NE
JUQ059_GGGATGAGTAAGAGAG-1	-0.00437603	0.00372951	NE
JUQ106_TAGAGCTTCCTAGGGC-1	-0.00426976	0.0063551	NE
JUQ053_GGTGCGTGTCTTCGTC-1	-0.00610115	-0.00454788	E
JUQ111_AGCTTGAGTTTGACAC-1	0.00950064	-0.00163484	NE
JUQ111_GAGTCCGGTATTAGCC-1	0.00902909	0.00218686	NE
JUQ067_CACACCTGTGCAGTAG-1	-0.00428348	0.00437648	nan
JUQ031_TCGGGACCAAGCTGGA-1	-0.00179702	0.00899124	E
JUQ068_AACTCAGTCGCCATAA-1	0.00341055	0.0161725	E
JUQ049_GATCGCGAGGGCTTGA-1	-0.00265988	0.00804986	E
JUQ026_GAAATGAGTACAAGTA-1	0.00197252	0.00873171	E
JUQ111_GATCGATCAAGCCCAC-1	0.00657291	0.00215124	NE
JUQ111_CCCAGTTTCCAAGTAC-1	-0.000151564	-0.0005551	NE
JUQ027_TAAACCGAGTGGTAGC-1	-0.00517948	0.00311842	E
JUQ112_CTGATAGAGAAACGCC-1	-0.00257426	-0.013818	NE
JUQ049_GATCAGTCAACGATGG-1	-0.00604204	-0.000169079	E
JUQ049_AGTGAGGTCTTAGAGC-1	-0.00539046	0.000635289	E
JUQ038_TCGCGAGGTTGTCTTT-1	-0.000151359	0.00676042	E
JUQ048_GTGGGTCGTTGATTCG-1	-0.00461685	-0.00593157	NE
JUQ033_GTAGTCACATCGACGC-1	-0.00278889	0.00216994	E
JUQ112_TTAACTCAGTTGTCGT-1	-0.0036144	-0.0143614	NE
JUQ059_CGTGAGCAGATCCCGC-1	0.00183595	0.018136	NE
JUQ112_ATCGAGTTCAGCATGT-1	-0.00337408	0.00152031	NE
JUQ057_ATCATCTTCTCGAGTA-1	0.00447949	0.00972899	E
JUQ039_TACTTGTGTGCGGTAA-1	0.0222252	-0.00400294	NE
JUQ054_GTATTCTGTAGATTAG-1	-0.00485588	-0.0106969	NE
JUQ121_CGTGAGCGTTTGTGTG-1	-0.00729278	-0.0202592	NE
JUQ027_GCATGATAGTGCCAGA-1	-0.00212112	0.00757265	E
JUQ102_AGCATACCAGTGGGAT-1	-0.00579451	-0.00150797	E
JUQ106_AGTGAGGGTTCAGCGC-1	0.00179279	0.0104311	NE
JUQ061_ACGTCAATCATGGTCA-1	-0.00157755	0.011883	NE
JUQ068_GGGACCTCAGCTGGCT-1	-0.0036663	0.00445381	E
JUQ065_GCGGGTTTCGATGAGG-1	-0.00619216	-0.0151335	NE
JUQ044_CACACCTAGCATCATC-1	-0.00514409	-1.25644e-05	NE
JUQ111_GAGCAGAGTGGTACAG-1	0.00765138	0.00109156	NE
JUQ036_ATCACGATCCTTGCCA-1	0.0304169	-0.00883439	E
JUQ045_TCCCGATAGTGTACCT-1	-0.00224931	0.0114923	NE
JUQ102_ATTCTACAGATCCCGC-1	-0.00674085	-0.00473161	E
JUQ122_GCTTGAAGTAGTACCT-1	-0.00615094	-0.00887449	NE
JUQ068_TGCCAAAAGAGTCGGT-1	0.000698424	0.0134833	E
JUQ050_GACCAATTCATCGATG-1	-0.00490151	-0.00353802	NE
JUQ111_CTAGCCTAGCGATGAC-1	0.00508439	0.000530174	NE
JUQ040_TATCTCAAGGTGTGGT-1	-0.00402942	-0.000877372	E
JUQ054_GCTGCGAGTTCCAACA-1	-0.0048117	-0.000842081	NE
JUQ111_ATCCACCTCATCACCC-1	0.00772636	0.00129084	NE
JUQ040_TACTTGTTCCTTCAAT-1	-0.00572172	-0.00444759	E
JUQ087_CATCAAGGTCCGTGAC-1	0.032485	-0.0116949	NE
JUQ049_TGAGAGGAGTTGTCGT-1	-0.00343069	0.0121598	E
JUQ046_AATCCAGGTGTTTGGT-1	-0.00205099	0.0137284	E
JUQ036_TCGTACCAGAGACTAT-1	-0.00181615	0.00749337	E
JUQ036_CAGAATCTCCGGCACA-1	-0.00513327	0.000763556	E
JUQ040_GTATTCTGTCTCTCTG-1	-0.00392248	0.00475831	E
JUQ107_CATCCACTCAATCTCT-1	-0.00557831	-0.0198237	NE
JUQ082_CTCTAATAGGTCGGAT-1	-0.00359743	-0.00858067	NE
JUQ102_ACTGAGTGTCAACTGT-1	0.0202739	0.00234094	E
JUQ118_AGCGTCGCATCTCCCA-1	-0.00551814	-0.00400693	NE
JUQ061_CACACCTGTAATTGGA-1	-0.00459223	0.00180992	NE
JUQ118_ACTGAGTTCCGAGCCA-1	-0.00628583	-0.00888456	NE
JUQ040_CGCCAAGGTTAGATGA-1	-0.003932	0.00488208	E
JUQ040_GGTATTGCAATGCCAT-1	-0.00574109	0.000383868	E
JUQ056_CCGTTCAGTTGTACAC-1	-0.00198683	-0.00375731	E
JUQ108_TTGGAACAGGTAGCTG-1	-0.000879857	0.0135162	NE
JUQ103_CTGTTTAAGGCAGGTT-1	-0.00529371	-0.00406681	NE
JUQ050_ATGTGTGAGGAGTTTA-1	-0.0050994	-0.00346507	NE
JUQ067_ACGGGCTAGAGCCTAG-1	-0.00724963	-0.00436165	nan
JUQ056_CCTATTAAGCAGGCTA-1	0.0100666	0.00461097	E
JUQ122_ACCAGTAGTTGGACCC-1	-0.00376511	-0.014503	NE
JUQ111_TAAACCGCATGCTGGC-1	0.0114924	-0.000318878	NE
JUQ090_CTCTACGAGCGTGTCC-1	-0.00378232	0.00529807	NE
JUQ036_CCTATTAAGTCCTCCT-1	-0.00105466	0.00482403	E
JUQ036_GACCAATCAGTATGCT-1	-0.00119388	0.0138995	E
JUQ036_TGCACCTGTAAACACA-1	-0.00286364	0.00728821	E
JUQ033_AAGGCAGAGATCACGG-1	-0.00581965	-0.00264541	E
JUQ108_CTCGTACTCTCTGTCG-1	-0.00247257	0.00807214	NE
JUQ107_GATCGATGTCCAAGTT-1	-0.00700021	-0.0157756	NE
JUQ049_GACTACATCCCGGATG-1	0.0081195	0.0114355	E
JUQ111_CCACTACCAGCCAATT-1	0.00739468	0.00173216	NE
JUQ108_TTTATGCAGAAACCTA-1	-0.00520444	-0.0033065	NE
JUQ049_TTGGAACGTGGTTTCA-1	-0.0014734	0.0136613	E
JUQ057_GATTCAGCAAGGCTCC-1	-0.00339792	0.00434318	E
JUQ070_CATCCACTCGTCACGG-1	0.00632616	0.00811515	E
JUQ068_CCTTCCCTCTCTGTCG-1	-0.00209985	0.0124685	E
JUQ102_TAAACCGGTTCCTCCA-1	-0.0035759	0.0106173	E
JUQ088_GCAGTTACACTTCTGC-1	-0.00671854	-0.0041976	NE
JUQ049_CTAATGGAGTATCTCG-1	0.00181753	0.0103733	E
JUQ111_CGATGGCGTATTCGTG-1	0.00976078	0.00109632	NE
JUQ111_GCATACACATCACGTA-1	0.00817827	0.00213287	NE
JUQ054_TGAGCATAGTTCGATC-1	-0.00560847	-0.0076989	NE
JUQ070_TTTGGTTTCTGCCAGG-1	-0.00139298	0.00661807	E
JUQ069_TGGGCGTCACAACGCC-1	-0.00487488	0.00652397	E
JUQ036_TTCCCAGCAAGCCCAC-1	-0.00535054	0.00255475	E
JUQ053_GCTTCCACACGTAAGG-1	-0.00343556	0.00652204	E
JUQ033_GAGCAGAGTTAAGGGC-1	-0.00180962	0.0102648	E
JUQ085_CGTTAGACATGGTTGT-1	0.0204313	-0.00409867	NE
JUQ036_ACGCCAGCAAGGGTCA-1	-0.00611866	0.00033453	E
JUQ118_GTACGTATCCAGAGGA-1	-0.00564211	-0.00529685	NE
JUQ111_CTCAGAATCGCCTGAG-1	0.00762218	0.00275247	NE
JUQ056_TCAGCAATCGACAGCC-1	0.00418412	-0.008027	E
JUQ038_CCTACCAAGGCAAAGA-1	-0.0052986	0.00545769	E
JUQ027_CGACTTCTCTCGATGA-1	-0.00191681	0.00883776	E
JUQ070_TTTGGTTGTTAAGACA-1	0.0137553	0.00525293	E
JUQ052_AACTCTTGTGCATCTA-1	-0.00493799	-0.0101704	E
JUQ033_CGATCGGTCGCATGAT-1	-0.00200191	0.0159699	E
JUQ040_CTGTTTAAGACGACGT-1	-0.00484118	0.00281259	E
JUQ033_GAATAAGGTGGTACAG-1	-0.00308266	0.00833595	E
JUQ068_CAGCCGACAAGCCATT-1	-0.0010131	0.0128885	E
JUQ033_GAACCTACACCATCCT-1	0.000164479	0.0118676	E
JUQ088_GAACGGACAATTGCTG-1	-0.00647898	-0.0101514	NE
JUQ057_GGCAATTCATCTATGG-1	-0.000349775	0.00858268	E
JUQ049_TGATTTCAGTAGATGT-1	-0.00188668	0.0139913	E
JUQ097_CACCTTGCAAGGGTCA-1	-0.00507124	-0.0170316	NE
JUQ027_CGTAGCGGTAAACGCG-1	-0.00281842	0.00498379	E
JUQ040_TACGGATGTCTTGCGG-1	0.00216954	0.00979211	E
JUQ111_TGAGCCGCACCTGGTG-1	0.00225144	0.000162211	NE
JUQ049_CGATGTACACTTACGA-1	-0.00195327	0.0147335	E
JUQ105_GGCGTGTTCCTTGGTC-1	-0.0059915	-0.0120764	NE
JUQ111_AGCCTAACAAGACACG-1	-6.42513e-05	-0.00261339	NE
JUQ049_TGCCCTACAAAGCAAT-1	-0.00535968	0.00583063	E
JUQ030_CAGGTGCGTGTGTGCC-1	-0.00743999	-0.0116803	E
JUQ095_TCAGATGAGCACACAG-1	0.0338859	-0.013012	NE
JUQ111_GTCGGGTTCGCGGATC-1	0.00845616	0.00230279	NE
JUQ038_TTCCCAGGTCTCTCTG-1	-0.0048738	0.000118979	E
JUQ057_ACGATACGTCGACTAT-1	0.0305327	-0.0109952	E
JUQ047_TTCTTAGAGCGTGAGT-1	0.0264721	-0.00719895	NE
JUQ049_CACATTTCACGTGAGA-1	-0.00365613	0.00994427	E
JUQ049_CTCCTAGCAGACAAAT-1	-0.000737751	0.0113003	E
JUQ049_AACTCCCTCCTCATTA-1	-0.00583296	-0.00100664	E
JUQ101_AGAGCTTCACGGCCAT-1	0.0196381	-0.00404791	E
JUQ036_GTCTCGTGTACAGTGG-1	-0.00576239	-0.00213947	E
JUQ056_CAACTAGTCTTGTACT-1	0.0128732	0.00351602	E
JUQ111_CCCTCCTGTCAATACC-1	0.0072898	0.00162651	NE
JUQ068_CATTATCTCACAGTAC-1	-0.00243064	0.00897602	E
JUQ040_GATGAGGTCTTGTTTG-1	-0.00355031	0.00212427	E
JUQ120_GTGTTAGCAGCATACT-1	-0.00645412	-0.0137732	NE
JUQ038_CGTCCATGTTTAGGAA-1	-0.000596584	0.0120184	E
JUQ111_CCTTACGGTCAACATC-1	0.0246243	-0.00502339	NE
JUQ111_GCTGCTTAGGCTCAGA-1	0.00055037	-0.0029632	NE
JUQ104_GTGGGTCAGTCATCCA-1	-0.00250006	0.00930156	NE
JUQ040_CGTCTACCACGGTGTC-1	0.00124045	0.00756478	E
JUQ096_TTCTCAACATGATCCA-1	-0.00227684	-0.0118424	NE
JUQ040_TTAACTCGTAGTAGTA-1	-0.00461173	0.00111076	E
JUQ040_GTCACAAGTAGCGTCC-1	0.00371485	0.00941987	E
JUQ111_GTAGTCACACACATGT-1	0.0108995	-0.00176776	NE
JUQ040_CAGCTAAAGAAGAAGC-1	-0.00402516	0.00673282	E
JUQ056_AGGCCACGTATAAACG-1	-0.00172732	-0.00373799	E
JUQ070_ACGGGCTGTCCAGTGC-1	0.00580566	0.00788925	E
JUQ061_AAAGATGGTCCGAAGA-1	-0.00687895	-0.000843132	NE
JUQ036_GCATGTACAGCTCCGA-1	0.0217953	-0.00436197	E
JUQ111_TATTACCGTTCCACTC-1	0.00782396	0.00176409	NE
JUQ067_GCACTCTTCCTCAATT-1	-0.00440515	0.00219938	nan
JUQ067_ACATACGTCAGTGCAT-1	-0.00559177	0.00323148	nan
JUQ047_AAGGTTCGTTGAACTC-1	-0.00623023	-0.00925443	NE
JUQ038_CGACCTTCATGACATC-1	-0.00443958	0.000978167	E
JUQ124_TATCAGGCAGTTCCCT-1	-0.00620216	-0.015453	NE
JUQ040_ATAACGCGTGCCTTGG-1	-0.00310493	0.00645048	E
JUQ040_GCGACCAGTACCGCTG-1	-0.00447367	-0.00222458	E
JUQ060_GCGCCAATCAGGTAAA-1	0.0143934	0.00469604	E
JUQ088_GCACATAAGTTACCCA-1	-0.00598264	-0.00409733	NE
JUQ107_CCAATCCAGCTCCCAG-1	-0.00703316	-0.0143246	NE
JUQ105_GTCATTTGTGATAAGT-1	-0.00691174	-0.0195782	NE
JUQ069_CATTCGCAGCTGCGAA-1	0.00955235	0.00847168	E
JUQ111_CATGCCTTCTGACCTC-1	0.00392613	-0.000333094	NE
JUQ040_ATAAGAGGTAGCAAAT-1	-0.00252671	0.00939439	E
JUQ036_GCTGCTTGTATGAATG-1	-0.00527422	-0.000372757	E
JUQ087_CACAGGCAGCAACGGT-1	-0.00551619	-0.00854714	NE
JUQ112_TAAGTGCCAGTACACT-1	-0.00595162	-0.00144746	NE
JUQ050_GGACATTAGACCGGAT-1	-0.00667798	-0.0108042	NE
JUQ054_ACACCAATCGAACGGA-1	-0.00691663	-0.00656033	NE
JUQ104_CTAAGACCAATCACAC-1	-0.00658807	-0.00818762	NE
JUQ070_CAGCTGGCAGATTGCT-1	0.00193428	0.00954394	E
JUQ038_TGACTAGTCCTTTCGG-1	-0.00544452	0.0015155	E
JUQ027_TGGTTAGTCTCTAGGA-1	-0.00681172	-0.00122152	E
JUQ071_TGACTAGCAATGTTGC-1	0.0195639	-0.00393892	nan
JUQ104_TGCTACCAGGATGGAA-1	-0.0036058	-0.00763475	NE
JUQ031_GTAACTGTCAAGGTAA-1	-0.00338861	0.0139347	E
JUQ070_GGAATAAGTTCGTTGA-1	0.00367083	0.00985637	E
JUQ104_TAGTTGGGTTGTGGAG-1	-0.00568475	-0.0118841	NE
JUQ101_CTGTTTAAGGTTCCTA-1	-0.00520395	-0.00410112	E
JUQ107_TACGGTAAGTAGATGT-1	-0.00654576	-0.0171727	NE
JUQ036_TTGACTTAGGGTTCCC-1	0.0029962	0.00888811	E
JUQ111_GGACGTCCAGGTCTCG-1	0.00496386	-0.000575368	NE
JUQ040_AGGTCCGGTGGTGTAG-1	0.00613923	0.0106509	E
JUQ036_CACAGGCTCACCCGAG-1	-0.00579491	0.000245669	E
JUQ067_AGACGTTTCGATGAGG-1	-0.00525191	-0.00254576	nan
JUQ107_GTGCTTCCATTGGCGC-1	0.0218632	-0.00228743	NE
JUQ054_CCGTACTGTACAGACG-1	0.000646833	0.00757412	NE
JUQ038_ATAACGCTCCCATTTA-1	-0.00684974	0.00013998	E
JUQ093_CGGGTCACAAACTGCT-1	-0.0036448	-3.90563e-05	NE
JUQ073_AAAGCAAAGTCGTTTG-1	-0.0052279	-0.000500685	NE
JUQ082_CGTTCTGCATCCCATC-1	-0.00646357	-0.0151488	NE
JUQ048_CCTTTCTCATCGGAAG-1	-0.00531234	-0.00370446	NE
JUQ068_CTGTTTATCTCCAGGG-1	-0.000518021	0.00967785	E
JUQ049_AGCAGCCTCGGAGCAA-1	-0.00595076	0.000421863	E
JUQ054_GATGAGGCAATAGCGG-1	-0.00690628	-0.0101704	NE
JUQ035_TGCGGGTGTCGAGATG-1	0.0156655	-0.000533394	NE
JUQ068_TGTATTCTCCCTCTTT-1	-0.00217788	0.00730615	E
JUQ118_CTGAAGTAGACAGACC-1	-0.00694119	-0.0141792	NE
JUQ033_GCGCCAAGTTTGCATG-1	0.000915795	0.0143089	E
JUQ118_ATTATCCAGTTATCGC-1	-0.0058568	-0.00977888	NE
JUQ033_GGCGACTTCAGCTCGG-1	-0.00480139	0.00232003	E
JUQ033_GCGGGTTCATCCTTGC-1	0.00141748	0.0169027	E
JUQ047_CATCAAGGTGTTAAGA-1	-0.00556363	-0.0164407	NE
JUQ033_AGCGTATAGTGTACTC-1	-0.00287221	0.00656424	E
JUQ036_CTTGGCTAGCCAGTTT-1	-0.00376352	0.00183247	E
JUQ109_CCTCAGTAGACATAAC-1	-0.00369167	-0.016336	NE
JUQ088_AAATGCCAGACGCTTT-1	-0.00729477	-0.00561119	NE
JUQ036_CTCGGGAAGTGTACGG-1	-0.0061496	-0.000705973	E
JUQ049_ACATGGTCACATTAGC-1	0.000928691	0.010348	E
JUQ033_TGTGTTTTCGGCATCG-1	-0.00546416	-0.00134377	E
JUQ111_CAAGAAATCACATAGC-1	-0.00112064	-0.000966899	NE
JUQ121_TGAGGGAGTATATCCG-1	0.0354296	-0.0132981	NE
JUQ038_GTCATTTGTCTTCAAG-1	-0.000222815	0.00583931	E
JUQ027_TTGACTTTCCGTCAAA-1	-0.00624207	0.000529168	E
JUQ054_TTTGCGCTCTCCTATA-1	-0.000542155	0.00857088	NE
JUQ103_CCCAATCCATGCCTAA-1	-0.0049817	-0.00339356	NE
JUQ040_ACGCAGCCACATAACC-1	0.00170557	0.010805	E
JUQ059_CCCAATCAGCCCGAAA-1	-0.00128538	0.0147962	NE
JUQ061_TCACAAGGTCGGGTCT-1	0.00334497	0.0128882	NE
JUQ069_GGATGTTCATGGTCTA-1	-0.00526403	-0.0092406	E
JUQ036_GAACCTAAGGCCATAG-1	-0.00618897	-0.000653677	E
JUQ040_AGACGTTTCGGAAACG-1	-0.00455944	0.00271361	E
JUQ059_TCATTACAGGCATGGT-1	-0.00126787	0.0139193	NE
JUQ107_GAGGTGAAGTGTCCAT-1	-0.00252003	-0.000774839	NE
JUQ111_ACACCAAGTGTGCCTG-1	-0.00353075	-0.0163175	NE
JUQ121_CCGTTCACAGATGGGT-1	-0.00722651	-0.0186752	NE
JUQ095_AGCATACTCTGCCAGG-1	0.0236618	-0.00695333	NE
JUQ109_CCTCAGTAGTCACGCC-1	0.0215886	-0.00347528	NE
JUQ027_AGGCCGTCAGACAAGC-1	-0.00728154	-0.00475047	E
JUQ067_CCTAGCTGTATCGCAT-1	-0.00644876	-0.00236702	nan
JUQ057_CGTGAGCCACCAGGTC-1	0.0269901	-0.0076915	E
JUQ056_GGACATTGTTGGACCC-1	-0.000806641	-0.00156913	E
JUQ058_GGATGTTAGACGCTTT-1	-0.00187281	0.0135519	NE
JUQ102_TTAGGCACACCGATAT-1	-0.0046215	0.00308479	E
JUQ069_GCGCAACTCCGCAGTG-1	-0.00657724	-0.000526712	E
JUQ036_CATGACATCGCGTTTC-1	-0.00426064	0.000507039	E
JUQ050_TCACGAATCAATACCG-1	-0.00578914	-0.00645765	NE
JUQ038_CAGCTAATCGTTGACA-1	-0.00476882	0.00381398	E
JUQ096_ACTTGTTAGCTGCCCA-1	-0.00059047	-0.00791923	NE
JUQ078_GGCCGATCACACATGT-1	-0.0040899	-0.0160811	NE
JUQ036_GTGCAGCTCTTCAACT-1	-0.00169823	0.00443398	E
JUQ049_GGGCATCCACAGCCCA-1	-0.00200144	0.00918585	E
JUQ071_GACGTTAGTCCGTGAC-1	-0.00662236	-0.00274194	nan
JUQ033_GCTGCTTGTTAGGGTG-1	-0.00410529	0.00297427	E
JUQ111_TACCTATGTCGAATCT-1	0.0086643	0.00155017	NE
JUQ040_TTTGGTTAGAGCTATA-1	-0.00506833	0.0016127	E
JUQ049_AAGCCGCCATGCTGGC-1	-0.00526071	0.00572147	E
JUQ046_TCCACACTCGCGCCAA-1	0.0097465	0.00916243	E
JUQ111_CTCATTACATCCGTGG-1	0.0068073	0.00127333	NE
JUQ053_CGCGTTTTCCCAAGAT-1	-0.0065328	-0.00517463	E
JUQ123_TCACAAGTCTCGCATC-1	0.0250725	-0.00574167	NE
JUQ033_GAAACTCTCCGAAGAG-1	-0.00464367	0.00148073	E
JUQ070_CCTTCGATCCATGAAC-1	0.00333759	0.00762578	E
JUQ111_AATCGGTTCGGTGTTA-1	-0.00226794	-0.0138561	NE
JUQ046_TCGTAGACAGACGCCT-1	-0.00202394	-0.00442535	E
JUQ040_GAAGCAGTCAGCTGGC-1	-0.00172661	0.0121379	E
JUQ038_TGCTACCCAATGAATG-1	0.00128374	-0.00535306	E
JUQ050_GGGAGATTCGAATGGG-1	-0.00605866	-0.00930813	NE
JUQ040_TTAGGACCAGCTGTTA-1	0.00181017	0.0142323	E
JUQ027_GTAACTGGTAAGGGAA-1	0.000896606	0.00942947	E
JUQ111_GTAACGTAGTGGAGTC-1	-0.000775662	0.00230131	NE
JUQ109_CAGCAGCTCCGGCACA-1	0.0309462	-0.0097199	NE
JUQ056_GGACAAGCACCGAAAG-1	-0.000802229	-0.00873635	E
JUQ101_ACTATCTTCAGGCAAG-1	-0.00550712	0.00109916	E
JUQ061_GTGCTTCTCCGAACGC-1	-0.00373782	0.00496307	NE
JUQ033_TGTGTTTAGTGTGGCA-1	-0.00616122	-0.00563325	E
JUQ053_CAAGATCGTGCGGTAA-1	-0.005454	-0.00130072	E
JUQ033_CTAATGGTCGGTGTCG-1	-0.00478688	-0.00178477	E
JUQ122_ATCCGAAGTACCGGCT-1	-0.00454366	-0.0156945	NE
JUQ049_GGGAATGGTTCTGGTA-1	-0.00222113	0.014891	E
JUQ103_GGCTCGAGTTATGTGC-1	-0.00258763	0.011249	NE
JUQ100_TGGTTCCTCCTGCAGG-1	-0.0014972	0.0142006	E
JUQ121_ACACTGATCTTCGGTC-1	-0.00527214	-0.0103484	NE
JUQ061_TTCGGTCGTTCGGGCT-1	0.00502112	0.0121499	NE
JUQ104_GACGCGTCAAGCGAGT-1	-0.00462813	-0.00499554	NE
JUQ068_CAAGATCCAATAGAGT-1	-0.000871015	0.0127068	E
JUQ050_GAAATGAGTTAGGGTG-1	-0.00448192	-0.00163539	NE
JUQ119_TCGTAGACACCTATCC-1	0.0279704	-0.0110085	NE
JUQ054_TCTTCGGCAGAAGCAC-1	-0.000403416	0.00880024	NE
JUQ040_CGTTCTGGTGTTAAGA-1	0.00822947	0.0113384	E
JUQ108_TCGCGTTGTAAACGCG-1	-0.00538953	-0.0160621	NE
JUQ045_CAAGAAACAATCGGTT-1	0.00810735	0.00709165	NE
JUQ068_ATTTCTGTCCAGGGCT-1	0.00162023	0.00834372	E
JUQ038_CTGTGCTGTAAACCTC-1	-0.00576846	0.000979002	E
JUQ104_TTTGGTTAGGACACCA-1	-0.00601736	-0.00902168	NE
JUQ067_CACATAGGTGACGCCT-1	-0.00540016	-1.53687e-05	nan
JUQ111_AAGCCGCAGACGCAAC-1	0.0152198	0.000317249	NE
JUQ036_CGTCCATAGAGAACAG-1	-0.00468206	0.00136989	E
JUQ105_TCATTTGGTAGCCTAT-1	-0.00603357	-0.013866	NE
JUQ122_ACGCCAGTCTGCAGTA-1	-0.00480563	-0.0243271	NE
JUQ071_GGCAATTAGTTTCCTT-1	0.0124098	0.00156196	nan
JUQ070_CTCGTCAAGTGTCCAT-1	-0.0049807	-0.000954105	E
JUQ059_TCAGGATGTCATTAGC-1	-0.0038632	0.0027279	NE
JUQ027_CTCGTCATCTGACCTC-1	-0.00654507	0.000843189	E
JUQ090_AACACGTGTGGTACAG-1	-0.00600334	-0.00661181	NE
JUQ071_CGTAGGCTCACCCGAG-1	-0.00663153	-0.0184462	nan
JUQ122_CATCCACGTCGGCACT-1	-0.00661667	-0.0179065	NE
JUQ033_GCGCCAAAGAGAGCTC-1	-0.000964106	0.0127718	E
JUQ111_CGACCTTCAAACCCAT-1	0.00406046	-0.00156868	NE
JUQ117_AGTCTTTCAATAGAGT-1	-0.00529512	-0.0012678	NE
JUQ103_CCGTGGATCTTAGCCC-1	-0.00522317	-0.00506708	NE
JUQ068_ACGGAGATCGGCGGTT-1	-0.00546332	-0.00421832	E
JUQ105_CACATTTTCGCTTGTC-1	-0.00368488	0.00234467	NE
JUQ122_CAGTCCTGTGCACCAC-1	-0.00540155	-0.0270087	NE
JUQ067_GAACGGAAGGGTTTCT-1	-0.00687956	-0.00328261	nan
JUQ056_ACTGTCCAGTCCAGGA-1	-0.00705623	0.000349227	E
JUQ040_CTGGTCTTCGGAAATA-1	-0.00582985	-0.00420009	E
JUQ073_TGACTAGTCCGTACAA-1	-0.0073898	-0.0087173	NE
JUQ049_GGACATTGTTGAGTTC-1	-0.00123839	0.01032	E
JUQ064_CCATTCGAGCGTTTAC-1	-0.00642443	-0.0131411	NE
JUQ121_AAACGGGCATCCAACA-1	-0.00675676	-0.0120909	NE
JUQ067_ATGTGTGAGCCCAGCT-1	-0.00633294	-0.00339178	nan
JUQ040_AGAGCGATCGACAGCC-1	0.00323936	0.00798927	E
JUQ122_AAAGATGTCACGCATA-1	-0.00534198	-0.0188722	NE
JUQ047_CACCTTGTCATGCATG-1	-0.00622148	-0.0153569	NE
JUQ068_GGGCACTGTGAAAGAG-1	-0.00197534	0.00727033	E
JUQ027_GTGCTTCGTATCAGTC-1	-0.0065699	-0.00227166	E
JUQ111_GGATGTTTCCTGCAGG-1	5.67129e-05	7.7967e-05	NE
JUQ056_TAAGTGCCACTTAACG-1	0.0141771	0.00330288	E
JUQ054_CAGCCGAGTCGCATAT-1	-0.0066719	-0.00978572	NE
JUQ057_CCTTTCTAGTGTCTCA-1	-0.00436057	0.00517821	E
JUQ061_CATCCACGTGCCTTGG-1	-0.00371097	0.00328288	NE
JUQ040_CTCAGAAGTTGTCGCG-1	0.001129	0.00899944	E
JUQ061_TTGGCAAAGCTGCAAG-1	0.0340015	-0.0106265	NE
JUQ105_ATCCGAACACCAGCAC-1	-0.00600169	-0.0119428	NE
JUQ059_TACGGTATCTACGAGT-1	-0.00297725	0.0112646	NE
JUQ050_CCCATACGTATGCTTG-1	-0.00597018	-0.00965567	NE
JUQ112_GGCAATTTCTGCTGTC-1	-0.00207985	-0.00516508	NE
JUQ091_CTTAGGAAGACCACGA-1	0.00118769	0.00821526	NE
JUQ101_GGATTACAGCTGATAA-1	-0.00529753	-0.0178048	E
JUQ057_GACTAACAGCCCAGCT-1	-0.00555749	0.00402346	E
JUQ111_TGTCCCAGTCGGCTCA-1	0.00658357	0.00149557	NE
JUQ111_CTCGGGAGTACCAGTT-1	0.00947588	0.00103894	NE
JUQ048_GGCCGATGTCAGCTAT-1	-0.00502759	-0.0107189	NE
JUQ036_GAAACTCGTCTAGTCA-1	-0.0072077	-0.00564789	E
JUQ069_CGACCTTGTTACCGAT-1	0.00250796	0.00824715	E
JUQ121_TCTATTGAGGTGCACA-1	-0.00629265	-0.0115875	NE
JUQ111_TAGTTGGCACGGTGTC-1	0.00830394	0.0018595	NE
JUQ061_GGGTTGCGTGGCGAAT-1	-0.00337521	0.00631742	NE
JUQ054_TGCTACCCATACGCTA-1	-0.00354098	0.00101348	NE
JUQ027_ACGATACGTTCCATGA-1	-0.00766428	-0.00374177	E
JUQ036_GGACATTGTCTCTTAT-1	-0.00577854	0.00101708	E
JUQ027_GGCCGATGTGGCCCTA-1	-0.00606189	-0.000989597	E
JUQ067_CTCGTACCACCCATGG-1	-0.00572864	0.00601601	nan
JUQ031_TTCTACAAGTTATCGC-1	-0.00323069	0.0103781	E
JUQ066_AAATGCCCACGTCTCT-1	0.0139388	0.00286141	E
JUQ108_GAGTCCGAGGCATGTG-1	-0.00508594	-0.0176597	NE
JUQ059_CATCGGGCATTGGGCC-1	-0.00118274	0.0102082	NE
JUQ097_CTTCTCTCACTACAGT-1	-0.00495329	-0.0157595	NE
JUQ057_GGTATTGCAAAGCAAT-1	-0.0028614	0.00480638	E
JUQ036_AAATGCCCAGGCTGAA-1	-0.00619311	-0.00390301	E
JUQ049_CACCTTGCATGGTAGG-1	8.9156e-05	0.0111448	E
JUQ049_AACTGGTTCGCCTGTT-1	0.00582901	0.0143783	E
JUQ036_CCTTTCTTCGAGAGCA-1	0.000856329	0.00830949	E
JUQ033_TAAACCGGTCTTTCAT-1	-0.00620435	-0.00101722	E
JUQ102_TGTTCCGAGAGACTAT-1	-0.00606887	-0.00238252	E
JUQ027_GGGTTGCAGAGCTTCT-1	-0.00099408	0.0160794	E
JUQ111_TACCTTACAAGGTTCT-1	0.00594308	0.00217092	NE
JUQ061_GTACTCCTCTCAAACG-1	0.0224363	-0.00320777	NE
JUQ122_TCAGGATTCCACTCCA-1	-0.00413706	-0.0197947	NE
JUQ033_GGAACTTTCACTGGGC-1	0.0158069	0.00388759	E
JUQ036_TGCCCATCAAGCGAGT-1	0.0134605	0.00761011	E
JUQ091_TTCTTAGTCTCGAGTA-1	-0.00534265	-0.000894399	NE
JUQ067_TTAGGACCAGCATACT-1	-0.00730362	-0.00367374	nan
JUQ033_CAGCATAGTAGCCTAT-1	0.00713832	0.00832735	E
JUQ033_AGAATAGCATCGGGTC-1	0.00981417	0.00873698	E
JUQ067_CAGTCCTTCTACTCAT-1	-0.00348629	0.00744287	nan
JUQ033_AGTTGGTTCCCGGATG-1	-0.00376082	0.00304664	E
JUQ027_CGCCAAGAGCCCAATT-1	-0.00427607	0.00498725	E
JUQ087_AGCTCTCAGATGGCGT-1	0.00597169	-0.0107523	NE
JUQ033_CAAGAAATCCCTAACC-1	0.0135793	0.00859515	E
JUQ070_TAGCCGGGTAATCGTC-1	0.0059428	0.00867064	E
JUQ100_AACGTTGCACTTCGAA-1	0.0238223	-0.00471078	E
JUQ033_TGCCAAAGTAGCTAAA-1	-0.00533848	-0.00160254	E
JUQ111_CTCTAATGTCGTCTTC-1	0.0042967	0.00667741	NE
JUQ047_ATGGGAGCACTGTTAG-1	-0.00480009	-0.00164195	NE
JUQ053_TGTCCCACAGCGTAAG-1	0.0281305	-0.0087049	E
JUQ071_CAGCTGGCAAGCTGGA-1	-0.00669752	-0.0189124	nan
JUQ103_CAAGTTGCATCACCCT-1	-0.00444065	-0.00303237	NE
JUQ049_CACAAACTCCTCAACC-1	0.00881909	0.00782411	E
JUQ063_GACGGCTGTCTTGCGG-1	-0.00090165	0.014981	NE
JUQ103_AAATGCCTCCAGTATG-1	0.023094	-0.00504803	NE
JUQ071_CATCCACGTTAGTGGG-1	0.02753	-0.00775365	nan
JUQ049_CTGTTTAGTGCTAGCC-1	-0.00111308	0.00888343	E
JUQ117_GTACGTAAGAAAGTGG-1	-0.00669375	-0.0142555	NE
JUQ071_AGCGTATAGTAATCCC-1	0.0172119	-0.00381697	nan
JUQ069_CTAGCCTTCATCACCC-1	-0.00296431	0.00113438	E
JUQ104_TTTGCGCTCAAGATCC-1	-0.0028261	0.0050323	NE
JUQ090_CCTATTATCCCACTTG-1	-0.00676205	-0.0106401	NE
JUQ067_GGACGTCCATCAGTAC-1	-0.00738234	-0.0024501	nan
JUQ111_GCGCCAAAGCTTTGGT-1	-0.00203041	-0.0138971	NE
JUQ106_ATCCGAAAGTGAACAT-1	-0.00189228	0.00929708	NE
JUQ033_CGACTTCGTGCAGTAG-1	-0.00482133	0.0015315	E
JUQ056_AAAGTAGCAGGACCCT-1	-0.00142887	-0.00364921	E
JUQ111_AGTCTTTCACCGCTAG-1	-0.00116367	-0.00322013	NE
JUQ067_CGACCTTGTCTGGAGA-1	-0.00419446	0.00683303	nan
JUQ040_CCACGGAGTGCATCTA-1	0.000564446	0.011613	E
JUQ040_AAAGCAAGTGGTGTAG-1	-0.00443941	0.00180838	E
JUQ047_CTCTACGCAAATTGCC-1	-0.00515758	-0.00878344	NE
JUQ049_CGTCAGGCAATGGAGC-1	-0.00211611	0.0143598	E
JUQ067_GGAAAGCAGGTAAACT-1	-0.00683389	0.000246488	nan
JUQ036_ACGGGCTCACGGATAG-1	-0.0040245	0.00513419	E
JUQ042_TCAGCTCCACCGAATT-1	-0.00574664	-0.019933	NE
JUQ095_TGAGCATTCGCACTCT-1	0.0352981	-0.0129731	NE
JUQ111_CACTCCAGTGCCTGCA-1	0.00334174	-0.00444971	NE
JUQ070_AACGTTGTCAATAAGG-1	-0.00715935	-0.00364185	E
JUQ040_CGCTTCACATACTACG-1	-0.00142701	0.00688599	E
JUQ118_GCAAACTAGAGAACAG-1	-0.00195086	0.00134938	NE
JUQ117_CACATAGTCTCCGGTT-1	-0.00513006	-0.00404869	NE
JUQ049_TAGACCATCGTTTGCC-1	-0.00348517	0.0149581	E
JUQ094_ATTTCTGCACGTAAGG-1	0.0319239	-0.0107987	NE
JUQ049_TCAACGAAGACTTTCG-1	0.00609896	0.0105741	E
JUQ026_TACTTACCATCACCCT-1	-0.0050304	0.00181637	E
JUQ095_GTATTCTAGTATGACA-1	0.0285465	-0.00821168	NE
JUQ111_GCGCGATTCTGATACG-1	0.0255038	-0.00605028	NE
JUQ070_GCTGCTTTCTGCTGCT-1	0.00102233	0.0134768	E
JUQ102_GACGCGTGTCAAAGCG-1	-0.00660739	-0.00116741	E
JUQ122_CTGATCCCAAGGTTTC-1	-0.00598492	-0.0149924	NE
JUQ111_ATCGAGTGTTACAGAA-1	0.00570489	0.000690384	NE
JUQ111_CGCTGGAGTCCCGACA-1	0.0223094	-0.00290426	NE
JUQ036_GAATGAATCTATCGCC-1	-0.00547911	-0.00253494	E
JUQ086_GGAATAAAGTGTCTCA-1	-0.00480531	-0.004713	NE
JUQ049_CGTCTACGTCGAAAGC-1	-0.00379275	0.00431464	E
JUQ027_CATCGAATCCTCAATT-1	-0.00638664	-0.00405152	E
JUQ112_CCGGGATAGAGTGAGA-1	-0.00359471	-0.00872669	NE
JUQ111_TACGGGCCACATGGGA-1	0.00595384	0.00250089	NE
JUQ033_CGAGCACAGGCCCTCA-1	-0.00512341	-0.00158219	E
JUQ061_TACTTGTCAAGTTCTG-1	-0.00375126	0.00588559	NE
JUQ095_CAGCTAAGTCCTCCAT-1	0.0243791	-0.00589703	NE
JUQ036_CACATAGTCATGTCCC-1	-0.00462307	9.5313e-05	E
JUQ036_GTCCTCACATGCGCAC-1	-0.000405318	0.00753409	E
JUQ061_TTGGAACTCTTAACCT-1	0.0353448	-0.0133746	NE
JUQ111_ACTTTCAGTCATCCCT-1	0.0108647	0.00177223	NE
JUQ111_TCGTAGAGTATGGTTC-1	-0.00102483	-0.00342317	NE
JUQ112_ACGCCGACAACGCACC-1	-0.00394801	-0.0105254	NE
JUQ106_ATTGGTGCAATAAGCA-1	-0.00168844	0.00971839	NE
JUQ027_AGGGATGGTTATGTGC-1	-0.00683781	-0.0015891	E
JUQ036_TGCGGGTCAGCTCGCA-1	-0.00492305	0.00353775	E
JUQ040_CGTTAGACAAGCCATT-1	-0.00412251	-0.0176826	E
JUQ122_TAGAGCTCAGTGACAG-1	-0.00584956	-0.00238512	NE
JUQ111_CTTCTCTAGAGCTTCT-1	0.00438361	0.000236718	NE
JUQ067_CATGACACAGCCTTGG-1	-0.00573064	-0.00321933	nan
JUQ046_TGACGGCTCGGTTAAC-1	-0.00203555	-0.00458235	E
JUQ067_CACAGTAGTACCAGTT-1	-0.00527038	0.00202222	nan
JUQ107_TACTTGTAGGCCCTTG-1	-0.0052081	-0.0157539	NE
JUQ049_AGAGCTTGTACCCAAT-1	-0.0058935	0.00180636	E
JUQ033_AGGGTGATCAGGATCT-1	-0.00116777	0.00890383	E
JUQ049_TACTCGCAGTGGGTTG-1	-0.00357432	0.00852171	E
JUQ106_ATTCTACGTGAGGGAG-1	0.00358201	0.00836014	NE
JUQ033_GTATTCTGTTGGGACA-1	-0.00705061	-0.00444034	E
JUQ046_GCTGCGAAGTTAAGTG-1	0.0025844	0.0101383	E
JUQ092_CGGAGCTGTTAGGGTG-1	0.032125	-0.00882209	NE
JUQ053_GGATGTTAGCAAATCA-1	-0.00710988	-0.00172367	E
JUQ089_CGGCTAGTCTCCAACC-1	-0.00450662	0.00114094	NE
JUQ027_ACTTTCAGTCGGCATC-1	-0.00570859	0.00081051	E
JUQ106_GTATCTTAGGCGACAT-1	0.00140388	0.0192591	NE
JUQ070_CGTGTAAGTTGATTCG-1	0.00321968	0.00798431	E
JUQ118_CGTCTACTCTAACTTC-1	-0.00532047	-0.00291593	NE
JUQ027_CACAGTAAGACCTTTG-1	0.00256994	0.0115936	E
JUQ045_CGTCACTAGTGTCCCG-1	-0.00293813	0.0132158	NE
JUQ059_GAACGGAAGATACACA-1	0.000353701	0.0179641	NE
JUQ107_CTCGGAGGTCTAGTGT-1	-0.00683691	-0.0157113	NE
JUQ033_GTGGGTCAGACTTTCG-1	0.00541378	0.0111732	E
JUQ111_GTAACGTGTAAATGAC-1	0.000739515	-0.000225189	NE
JUQ057_CCTATTATCCTTAATC-1	0.00075429	0.00874743	E
JUQ100_AAGGAGCGTGACAAAT-1	-0.00336516	0.00871676	E
JUQ040_TAGCCGGCATGTTGAC-1	-0.00128195	0.0072142	E
JUQ036_AAAGTAGAGTACGTTC-1	-0.00473625	0.00298	E
JUQ100_AGCATACGTAGCACGA-1	-0.0037304	0.0078232	E
JUQ070_AAAGCAAGTCCGCTGA-1	-0.000839793	0.0119048	E
JUQ111_TGCCCTAGTGCCTGGT-1	0.00943281	0.00203193	NE
JUQ065_CCAATCCAGCGATGAC-1	-0.00662829	-0.0136995	NE
JUQ026_CCATTCGCAGTCAGAG-1	-0.00700993	-0.00552586	E
JUQ106_AAGGTTCGTAAATGTG-1	0.00249422	0.00691795	NE
JUQ111_ATCCACCGTAGTGAAT-1	0.00632207	0.00283366	NE
JUQ068_GGATGTTAGATCGATA-1	0.000231303	0.0147327	E
JUQ025_GTTCATTCAACTGCTA-1	-0.00636798	-0.0074723	nan
JUQ087_GTATCTTCATAGTAAG-1	0.0298417	-0.0103592	NE
JUQ049_CTGAAGTTCTCTGAGA-1	0.00220127	0.0133893	E
JUQ106_GACACGCAGGGATGGG-1	0.0220864	-0.00500879	NE
JUQ095_GTACTTTTCACAGGCC-1	0.0229468	-0.00404863	NE
JUQ036_GTCACGGGTAAGGGCT-1	-0.0032774	0.00579723	E
JUQ035_CTACGTCCAAAGCAAT-1	-0.00528959	-0.011878	NE
JUQ036_ACGCCGAGTCACTGGC-1	-0.00521186	0.00225511	E
JUQ087_CTAGCCTTCGTAGATC-1	-0.00587331	-0.0115268	NE
JUQ067_ACGGCCAGTCCAAGTT-1	-0.00428485	0.00353517	nan
JUQ111_TCACAAGGTGCACCAC-1	0.00255381	-0.00035441	NE
JUQ036_CAGCTGGTCTCGGACG-1	-0.00276125	0.00584448	E
JUQ100_CGTAGGCCACATAACC-1	-0.00427435	-0.000492403	E
JUQ059_GTCACGGGTTTGCATG-1	-0.00418718	0.00323927	NE
JUQ067_AAAGTAGTCGCAAGCC-1	-0.00585551	-0.00526113	nan
JUQ108_CTCCTAGCAAACTGTC-1	-0.00639437	-0.0156659	NE
JUQ111_TGAGGGATCAGCACAT-1	-0.000675391	-0.00125004	NE
JUQ064_GGTGTTACAGAGCCAA-1	-0.00591977	-0.0131089	NE
JUQ102_CTAGAGTGTTAAGATG-1	-0.00702327	-0.000480266	E
JUQ036_AGCTTGAAGTAATCCC-1	-0.00346359	0.00397633	E
JUQ036_GACGCGTGTCACTGGC-1	-0.00130083	0.00432945	E
JUQ059_ATCCACCTCCATTCTA-1	-0.0022737	0.0109983	NE
JUQ040_GGTGCGTAGGCTAGCA-1	-0.00597725	-0.000863813	E
JUQ106_TTTATGCGTCACCCAG-1	0.00157931	0.01144	NE
JUQ056_AATCCAGCACCAGTTA-1	0.00254283	-0.00667342	E
JUQ040_TCGAGGCGTCGGATCC-1	0.0032613	0.00863628	E
JUQ033_ATTGGACTCCTAAGTG-1	-0.00188034	0.0117668	E
JUQ101_GCATGTAAGCTGAACG-1	-0.00452466	0.0327902	E
JUQ050_CAGCTAATCGGCGCTA-1	-0.00544369	-0.00496822	NE
JUQ033_GTAACTGTCATAACCG-1	-0.00625434	-0.00889735	E
JUQ111_ATTGGTGGTACCGTTA-1	-3.45704e-05	-0.00893875	NE
JUQ036_GACAGAGTCTAACTTC-1	-0.00463568	0.000608996	E
JUQ036_CGCTATCTCCGATATG-1	-0.00565543	-0.00312289	E
JUQ068_GTTCGGGAGTCGATAA-1	-0.0019369	0.0131246	E
JUQ094_CACCTTGTCGCCTGTT-1	0.0296346	-0.0100682	NE
JUQ104_CTGATAGCAAAGCAAT-1	-0.00547978	-0.0174018	NE
JUQ108_TAGCCGGCACGTCTCT-1	-0.00227445	0.0132643	NE
JUQ100_CTGATCCCAAAGGTGC-1	-0.00480252	0.00251894	E
JUQ111_CACCTTGTCAAGATCC-1	0.00716653	0.00328896	NE
JUQ070_ATAACGCAGCGTGAAC-1	0.0114105	0.00499489	E
JUQ122_AAAGTAGGTCAATACC-1	-0.00459367	0.000700597	NE
JUQ061_AGCGTATGTCTGCAAT-1	0.00127129	0.0131292	NE
JUQ061_TTTACTGGTAGGACAC-1	-0.00556687	0.00255137	NE
JUQ053_TCAGGTAGTGACTACT-1	-0.00437386	0.00411967	E
JUQ066_CCCAGTTCACCGATAT-1	0.00189759	3.42332e-05	E
JUQ111_GTACGTACATCCGTGG-1	0.00847865	0.00266828	NE
JUQ061_ACGATGTGTCGAAAGC-1	-0.00221759	0.0131075	NE
JUQ036_ATAGACCGTACGAAAT-1	0.00776396	0.00878268	E
JUQ117_CGAACATGTTGCGTTA-1	-0.00482002	-0.00660424	NE
JUQ124_TCACAAGCACAGCCCA-1	-0.00524537	-0.0169862	NE
JUQ073_CTTGGCTCAGACGCAA-1	-0.00436555	0.000276843	NE
JUQ056_GGGAATGTCGAGCCCA-1	-0.00495276	-0.00893288	E
JUQ057_ATCGAGTAGGGCTTCC-1	-0.00676798	-0.00161748	E
JUQ042_CCACCTAGTCCGCTGA-1	0.0314834	-0.00959557	NE
JUQ100_TCAGGATGTCTCACCT-1	0.0314329	-0.0102544	E
JUQ111_TTCTACATCCTAGGGC-1	-0.00222978	-0.0140744	NE
JUQ067_TAAACCGTCCTCAATT-1	-0.00727243	-0.00360792	nan
JUQ106_ATTGGTGAGGGTGTTG-1	-0.00714023	-0.018268	NE
JUQ049_CACAGTATCTGCCCTA-1	-0.00244095	0.0114341	E
JUQ056_AAAGATGTCAGTTGAC-1	0.0291292	-0.00752873	E
JUQ036_AGTAGTCTCCAGAGGA-1	-0.00128096	0.00490775	E
JUQ049_GGTGAAGAGCAGATCG-1	-0.00331841	0.0114802	E
JUQ040_TCGGGACAGTGAACAT-1	0.000535536	0.00926891	E
JUQ122_TTAGGCACACTTGGAT-1	0.020723	-0.00535167	NE
JUQ111_CATCCACAGCACGCCT-1	0.00584759	0.00359113	NE
JUQ038_ACATCAGAGGATGCGT-1	-0.00559064	-0.000535315	E
JUQ056_CATGGCGTCAGCTCGG-1	-0.00533867	0.00208721	E
JUQ036_TTCTCCTTCCTTGGTC-1	-0.0013378	0.00506339	E
JUQ097_CAGTCCTAGGATTCGG-1	-0.00478637	-0.0100873	NE
JUQ076_TATCAGGCATACAGCT-1	-0.00480701	-0.0155595	NE
JUQ068_CTCGGAGAGATGCCTT-1	-0.0028021	0.0126083	E
JUQ048_CCACGGAGTTACGTCA-1	-0.00454146	-0.00562097	NE
JUQ040_TACTTACGTTGAGTTC-1	-0.00612802	-0.00106621	E
JUQ106_CTACGTCGTAAACGCG-1	0.0015714	0.0160609	NE
JUQ033_AAATGCCGTAGCAAAT-1	0.00896746	0.0100727	E
JUQ056_TCTGGAATCTTTACGT-1	-0.00378845	-0.0200038	E
JUQ049_TTTCCTCAGTGTCCCG-1	-0.00528212	0.00106964	E
JUQ049_GTACTCCGTCGAGTTT-1	-0.0051973	0.00045273	E
JUQ088_CAGAGAGTCAGAAATG-1	-0.00695474	-0.00382231	NE
JUQ033_GCTGCAGGTCGGCTCA-1	-0.00440194	0.00206771	E
JUQ040_TGACGGCGTGTAATGA-1	-0.0050627	0.00115098	E
JUQ107_GTCATTTCATGACGGA-1	-0.00708729	-0.0195347	NE
JUQ031_ACTGCTCTCAACGCTA-1	-0.00499126	-0.000695177	E
JUQ036_ACGCAGCAGACGCTTT-1	-0.00152902	0.0166667	E
JUQ120_CGCCAAGAGCTGCAAG-1	-0.00403798	-0.00254179	NE
JUQ036_CATTATCCAACACCCG-1	-0.00299299	0.00510775	E
JUQ070_ACGCCAGCATCTCCCA-1	-0.0024754	0.010407	E
JUQ102_TAGCCGGCATTACGAC-1	-0.00667438	-0.000456421	E
JUQ112_ATTGGACTCTGCAAGT-1	-0.00476526	-0.00381883	NE
JUQ036_AGAGTGGCACAGACTT-1	0.00154745	0.0109986	E
JUQ040_AGGCCACCAAGACACG-1	0.000708737	0.0120289	E
JUQ040_GGACATTTCGGACAAG-1	-0.0018668	0.00695573	E
JUQ033_TCAGGATAGTTGAGTA-1	0.000897819	0.00648468	E
JUQ033_CTGATCCGTCCAACTA-1	-0.00534505	-0.00354374	E
JUQ111_AACTCTTTCAGTTGAC-1	-7.43618e-05	-0.00406643	NE
JUQ053_ACACCGGCATGAGCGA-1	0.00148082	0.00961205	E
JUQ104_AGTGTCAGTCTAGCCG-1	-0.00656638	-0.00963012	NE
JUQ107_TCAACGAGTGGCAAAC-1	-0.00730073	-0.0207556	NE
JUQ047_CTCTAATTCTAAGCCA-1	-0.00596385	-0.0158856	NE
JUQ036_CTCTAATGTCCGAAGA-1	-0.00539627	-0.00298099	E
JUQ121_ATTTCTGCATGATCCA-1	-0.00662324	-0.0144259	NE
JUQ111_GCCAAATGTTCAGGCC-1	-0.00278953	-0.0159252	NE
JUQ118_ACGATGTGTGTGGTTT-1	-0.00550183	-0.00508844	NE
JUQ111_TACGGATTCGCCTGTT-1	0.00631035	0.00141687	NE
JUQ056_CGCCAAGTCCCTCTTT-1	0.00139355	-0.00930962	E
JUQ056_ACGGAGACACAGACTT-1	0.0155199	-0.024195	E
JUQ038_GCACTCTTCCGTAGGC-1	-0.00635211	-0.00388701	E
JUQ038_TGGTTAGCATGAAGTA-1	-0.00605171	-0.00217369	E
JUQ111_GACTAACCACTTACGA-1	0.0284806	-0.00885343	NE
JUQ070_ACACCCTTCCATGAGT-1	0.00643093	0.00831241	E
JUQ112_GGACAAGTCTCCGGTT-1	-0.00232064	-0.00505854	NE
JUQ069_GCTGGGTTCTGTGCAA-1	-0.00259625	0.00384425	E
JUQ088_TACCTATTCATTGCCC-1	-0.00638345	-0.00290494	NE
JUQ058_ACGCAGCCAGGCTGAA-1	0.0248884	-0.00665456	NE
JUQ111_GTTTCTAGTCCGAGTC-1	-0.00256811	-0.0137125	NE
JUQ030_CATCGAATCACCACCT-1	-0.0063314	-0.00100524	E
JUQ070_ACCAGTAGTCTAGCCG-1	-0.00667203	-0.00748951	E
JUQ027_AGGCCGTAGCTGGAAC-1	0.00126451	0.00946601	E
JUQ040_ATTACTCAGAATTCCC-1	0.00647027	0.00987178	E
JUQ036_CGAGCCAAGACTCGGA-1	-0.00669815	-0.0015465	E
JUQ036_TACTCATGTAGAAGGA-1	0.00274478	0.00887248	E
JUQ053_GCGCAGTAGTTATCGC-1	5.29192e-05	0.00934499	E
JUQ111_AACTCTTTCAGCTCTC-1	0.00966237	0.00137651	NE
JUQ067_ACCAGTACAGTCCTTC-1	-0.00619359	-0.00381996	nan
JUQ112_TTTGGTTAGGCATTGG-1	-0.00261439	-0.00616089	NE
JUQ049_CCCAATCTCGCGTAGC-1	-0.00230758	0.0107778	E
JUQ038_CGTCACTGTAGGCTGA-1	-0.000400604	0.0123272	E
JUQ120_AAACGGGTCCGAATGT-1	-0.00730518	-0.0102569	NE
JUQ038_TGTATTCAGAGCTTCT-1	-0.00446802	0.00262322	E
JUQ053_CATCCACAGCCACGCT-1	-0.00289621	0.0115697	E
JUQ111_GATGAAAAGACCACGA-1	0.0094007	0.00216222	NE
JUQ069_AACTTTCCACGGACAA-1	-0.0031248	-0.0152528	E
JUQ047_ACGGCCACACAGACAG-1	0.0191894	-0.00302169	NE
JUQ027_TTGCCGTCACCTATCC-1	0.0012825	0.010285	E
JUQ036_CTAATGGCACGAGGTA-1	-0.00181133	0.00633363	E
JUQ056_GCCAAATGTCTACCTC-1	-0.00433013	-0.014817	E
JUQ049_TATCTCAAGCCACGTC-1	0.000653183	0.00844772	E
JUQ027_GGCTCGAGTAGAAAGG-1	-0.00725195	-0.000274247	E
JUQ105_GCCTCTAGTTTGACAC-1	-0.00616119	-0.0172825	NE
JUQ046_CTTAACTCAGACACTT-1	-0.00386066	0.00400294	E
JUQ106_GATCGATCACGGTAAG-1	-0.00309836	0.00914818	NE
JUQ100_TCGGTAATCATTCACT-1	-0.00336774	0.0128883	E
JUQ053_GACACGCAGTGGGCTA-1	-0.00550129	-0.00153872	E
JUQ039_ACAGCCGGTTTGACTG-1	-0.00560859	-0.00898263	NE
JUQ111_GTTCGGGGTCGCTTTC-1	-0.000247644	-0.000527667	NE
JUQ067_GATGCTAAGGTTCCTA-1	-0.00410547	0.0150036	nan
JUQ064_AATCCAGCAGCCTGTG-1	-0.00700843	-0.0162657	NE
JUQ097_GAATGAAGTTAAGATG-1	0.0223083	-0.00482365	NE
JUQ069_CGGACACGTCCGAACC-1	-0.00685652	-0.00198126	E
JUQ050_CTACACCAGCGCCTTG-1	0.00490166	0.0086826	NE
JUQ061_CAGCTGGGTCACACGC-1	0.00401965	0.0175934	NE
JUQ119_TAGTGGTAGGGCTTCC-1	0.0228362	-0.00657661	NE
JUQ059_GCTGCAGTCCGTTGCT-1	-0.00218067	0.0123356	NE
JUQ056_CGTTCTGCACGGTAGA-1	-0.00226397	-0.00470518	E
JUQ027_TGACAACGTCTCTTTA-1	-0.00279206	0.00652876	E
JUQ040_CTTAACTCACGTTGGC-1	0.00174229	0.00904612	E
JUQ111_ACTGAGTAGTCGAGTG-1	0.0235281	-0.00433124	NE
JUQ105_GGGTCTGGTAGGGACT-1	-0.00646638	-0.0170029	NE
JUQ033_CACAAACGTACTCAAC-1	0.00366558	0.0117657	E
JUQ111_AACTCCCTCCCTAATT-1	0.00881673	0.0020736	NE
JUQ053_CGGGTCATCAGCGATT-1	-0.00611817	0.000499076	E
JUQ124_TTTACTGCACGGTGTC-1	-0.00194501	-0.0156649	NE
JUQ027_TTTGGTTCAGTATCTG-1	-0.00723989	-0.00434734	E
JUQ048_ACTATCTCACCCTATC-1	-0.000945714	0.0141345	NE
JUQ036_GTGAAGGGTTCGGCAC-1	0.00320383	0.0109231	E
JUQ033_GACGCGTTCTATGTGG-1	-0.00610473	-0.000532733	E
JUQ066_CACACCTTCTCAAACG-1	-0.00626811	-0.00651664	E
JUQ104_CTGTTTAGTAGCACGA-1	-0.00316579	0.00695381	NE
JUQ040_CCGTGGAAGGTACTCT-1	-0.00198312	0.00638516	E
JUQ047_AACTCAGAGGCTCTTA-1	-0.000854038	-0.00229812	NE
JUQ036_TCTGAGAGTCGCATAT-1	-0.00554923	-0.00344619	E
JUQ118_TTCTCCTGTTACCGAT-1	-0.00681973	-0.00947693	NE
JUQ111_ATTCTACCAACACCCG-1	0.00966112	0.00259124	NE
JUQ107_AGGTCCGCAAGCGATG-1	-0.00676543	-0.0171127	NE
JUQ082_GAGTCCGAGATCCTGT-1	-0.00604896	-0.0144866	NE
JUQ057_AGAGCGACATCTGGTA-1	-0.00656844	-0.00341818	E
JUQ111_GACTAACTCCACGTTC-1	0.00547487	0.00223362	NE
JUQ124_CAACCAACAGCTGTGC-1	0.019894	-0.00371459	NE
JUQ118_CTTGGCTGTCAGAAGC-1	-0.00548819	-0.00923751	NE
JUQ093_GCGACCACATGAGCGA-1	-0.00160371	0.0115641	NE
JUQ047_GTCAAGTGTGTGGTTT-1	-0.00404035	-0.0142537	NE
JUQ061_CGTTGGGTCAACACCA-1	-0.00163975	0.0118155	NE
JUQ122_CATCGGGGTGCCTGGT-1	-0.00651328	-0.0150559	NE
JUQ031_CTACGTCCAGCTGGCT-1	-0.00330147	0.0190897	E
JUQ111_CGATGGCGTCGCGGTT-1	-0.00332285	-0.0095552	NE
JUQ049_GTGCATAAGATCGGGT-1	-0.00524279	0.000798703	E
JUQ040_GCAGTTATCCAAGCCG-1	0.00188281	0.0116149	E
JUQ059_TACCTTAAGTATCTCG-1	-0.00239261	0.012902	NE
JUQ059_TCAGGTACATGTTCCC-1	0.005421	0.0161227	NE
JUQ063_GCATACATCCGCGTTT-1	0.00199757	0.00893997	NE
JUQ038_GTAGTCAGTCTAGCGC-1	-0.000627725	0.0123389	E
JUQ045_TTAGGCACATGCTAGT-1	0.0282447	-0.00836223	NE
JUQ040_TAAGTGCGTCGAACAG-1	0.00372654	0.00746656	E
JUQ053_TTTGTCATCTGCCCTA-1	-0.0051321	0.000365647	E
JUQ054_TATTACCAGCTGAAAT-1	-0.00135845	0.0092514	NE
JUQ053_GACCAATCACGAAGCA-1	0.00702703	0.00968929	E
JUQ112_TGAGCCGAGGACCACA-1	-0.00283783	-0.00710181	NE
JUQ027_CCACGGAGTCCTAGCG-1	-0.00521705	0.0042082	E
JUQ111_TGCCCTAAGGCATGTG-1	0.00618448	3.34876e-05	NE
JUQ070_CCACCTATCCAGTATG-1	-0.00472273	0.00264658	E
JUQ061_GGTATTGGTCTAGGTT-1	-0.00109079	0.010692	NE
JUQ099_ATCATGGTCACTTCAT-1	-0.00618553	-0.0164545	E
JUQ070_CGATCGGAGTTCGCGC-1	-0.00762465	-0.00265593	E
JUQ105_CTCGGGAGTATTCTCT-1	-0.00685888	-0.0190598	NE
JUQ049_TCAACGAAGAGACTAT-1	-0.000931116	0.00967808	E
JUQ054_GTGTGCGAGTAGCGGT-1	-0.00161144	0.00716175	NE
JUQ060_GGATGTTCAAGGTGTG-1	0.0298824	-0.00849426	E
JUQ111_ACGGGTCCAGGAACGT-1	0.00118018	-0.00121597	NE
JUQ033_CACCACTAGTTCGCAT-1	-0.00633314	-0.00362919	E
JUQ112_GGTATTGTCAGAGACG-1	-0.000321209	-0.0130925	NE
JUQ049_AACGTTGTCGCAAACT-1	0.00225327	0.010643	E
JUQ111_GCTCTGTCAGATGAGC-1	0.0103457	0.00319789	NE
JUQ111_GCGCGATCAATCCAAC-1	0.00931742	0.0019644	NE
JUQ120_ACATACGGTTGGAGGT-1	-0.00341856	-0.00956842	NE
JUQ047_ACGGAGACAATAACGA-1	0.0197036	-0.00337619	NE
JUQ040_CTGCCTAAGAATTGTG-1	-0.00351652	-0.000988344	E
JUQ073_CGGACGTAGTGTTAGA-1	0.00096802	0.00905472	NE
JUQ111_CAGCATACATACTACG-1	0.0299702	-0.00849618	NE
JUQ122_AGAATAGAGCCCTAAT-1	-0.00495932	-0.0245607	NE
JUQ106_GGGACCTCACTAGTAC-1	-0.00675552	-0.0185892	NE
JUQ111_TACTTGTGTATAGGGC-1	0.00623079	0.000566718	NE
JUQ070_CAGCATAGTTGGTTTG-1	0.000313083	0.012238	E
JUQ038_GGTGTTAGTCAATGTC-1	-0.00623971	-0.00163854	E
JUQ036_TAAGAGAGTCTAACGT-1	-0.00533914	-0.00242478	E
JUQ049_TATTACCTCAAGCCTA-1	0.0182021	0.00137068	E
JUQ048_ATTACTCCATAACCTG-1	0.0223899	-0.00484557	NE
JUQ124_CATATTCGTCTCACCT-1	-0.00545102	-0.00566049	NE
JUQ088_TCGCGAGAGTGCCAGA-1	-0.0057995	-0.00229219	NE
JUQ111_CCTTACGAGTGTACGG-1	0.00361371	0.00228788	NE
JUQ047_AGCTCCTAGACGACGT-1	-0.00781006	-0.0217275	NE
JUQ027_GGGACCTAGTGAAGAG-1	-0.00717093	-0.00624238	E
JUQ057_CGCGGTACACAGACAG-1	0.00449147	0.00828216	E
JUQ049_CTGATAGGTCGCTTTC-1	-0.00322492	0.0140523	E
JUQ061_ACCAGTATCTAGAGTC-1	0.00591719	0.0139481	NE
JUQ049_GCGCCAACAAAGCGGT-1	-0.00586679	-0.000361056	E
JUQ036_TCATTTGTCTTACCGC-1	-0.00462055	0.000331079	E
JUQ053_AACTCTTTCGCCAAAT-1	-0.00680301	-0.00509925	E
JUQ036_CCTAAAGAGTTCGCAT-1	0.00183303	0.0130609	E
JUQ045_CAGGTGCAGGATCGCA-1	-0.00329981	0.00696242	NE
JUQ078_AAGGCAGTCGACAGCC-1	-0.00512883	-0.0167961	NE
JUQ049_CCGTACTAGGCTATCT-1	-0.00210372	0.015082	E
JUQ036_GTGCAGCCATCCCACT-1	-0.00570601	-0.00272543	E
JUQ102_CTCACACGTGCAGGTA-1	-0.00491098	0.00135444	E
JUQ033_GTCACGGTCTCGTTTA-1	-0.00104988	0.0116044	E
JUQ067_AATCCAGAGCCATCGC-1	-0.00562173	-0.00552387	nan
JUQ111_ATGAGGGGTACGCACC-1	0.024472	-0.00478718	NE
JUQ096_TGACAACTCGATGAGG-1	-0.00226203	-0.010423	NE
JUQ033_TGCCAAAAGTGTGAAT-1	-0.00551426	0.00174754	E
JUQ040_AGCGGTCTCAGAGGTG-1	-0.00496185	-0.00197945	E
JUQ088_ATCTACTCACCTATCC-1	-0.00645577	-0.00208699	NE
JUQ111_AGCCTAATCGCGATCG-1	-0.000314519	-0.00274228	NE
JUQ112_TTAACTCCATCTACGA-1	0.0214428	-0.00750862	NE
JUQ070_GTCGGGTGTGTCTGAT-1	-0.00722217	-0.00696971	E
JUQ049_CGAATGTGTCACCTAA-1	-0.00218435	0.0079571	E
JUQ046_CGCTGGAAGCCTTGAT-1	0.0065425	0.00973524	E
JUQ121_AGAGCGAAGTTGAGAT-1	-0.00615508	-0.00933609	NE
JUQ111_GGCTCGACATCTATGG-1	0.0106019	0.00365112	NE
JUQ049_CAAGATCAGTCTCCTC-1	-0.00279456	0.0146316	E
JUQ111_GGGAGATAGCGAGAAA-1	0.00074551	-0.00116528	NE
JUQ090_TTCCCAGTCATCTGCC-1	-0.00323364	0.00866777	NE
JUQ048_CTGAAACAGAGTGAGA-1	-0.00495377	-0.00808906	NE
JUQ111_AGGCCACGTGTATGGG-1	0.00920957	0.00199251	NE
JUQ108_GTGTTAGGTGGGTATG-1	-0.00680848	-0.0168691	NE
JUQ093_TGTGTTTTCTGCTTGC-1	0.0261097	-0.00764341	NE
JUQ036_CCCAGTTGTCAGATAA-1	-0.0057214	-0.0018794	E
JUQ036_AATCGGTCATCAGTAC-1	-0.00373178	0.00223457	E
JUQ090_TTATGCTCAAGCGAGT-1	-0.00451327	-0.000856597	NE
JUQ049_GACGCGTAGTCATGCT-1	0.00561752	0.0105314	E
JUQ045_GATGCTAAGGGAACGG-1	-0.00585017	-0.00791556	NE
JUQ111_CGGGTCACACGAGGTA-1	0.00957775	-0.0017079	NE
JUQ033_CAAGTTGTCAATACCG-1	0.00214592	0.0105488	E
JUQ040_CCGTTCACATCCTTGC-1	-0.0051293	0.00104894	E
JUQ073_CCCAGTTTCAACACCA-1	-0.00346819	0.00411588	NE
JUQ033_TCTGAGAGTGACGCCT-1	-0.00350788	0.00702788	E
JUQ027_CGATGTATCTCCAACC-1	-0.00639398	-0.00567018	E
JUQ111_ATCACGACAAGGACAC-1	0.00996305	0.00307906	NE
JUQ090_GAACATCGTCTTCAAG-1	-0.00213621	0.0102994	NE
JUQ120_TTGAACGGTGTCTGAT-1	-0.00502089	-0.00668685	NE
JUQ047_TCCCGATGTCGCTTTC-1	-0.00519729	-0.00155918	NE
JUQ036_TCGCGTTTCTGAGGGA-1	-0.00530844	-0.00178369	E
JUQ046_TATCTCAAGTTAGCGG-1	-0.00458501	-0.0168667	E
JUQ036_GTAGGCCAGCGGCTTC-1	-0.00564108	0.00146406	E
JUQ031_AGTAGTCGTCCGAAGA-1	-0.00659406	-0.00713849	E
JUQ067_GTTAAGCCATGGAATA-1	-0.00691976	-0.00287854	nan
JUQ033_TGCGGGTCAAGAAGAG-1	0.000586075	0.00758825	E
JUQ112_GATCAGTGTCGTGGCT-1	-0.00175561	-0.00415832	NE
JUQ103_CGAACATGTAAGCACG-1	-0.00433815	0.00192919	NE
JUQ047_AGGGTGACATAGTAAG-1	-0.00587052	-0.00567382	NE
JUQ070_GGGCACTGTCTAGGTT-1	-0.00470263	0.003994	E
JUQ033_TGCTGCTTCGCCGTGA-1	-0.00388263	0.00223066	E
JUQ045_CCGTACTAGGAGCGTT-1	-0.00620295	-0.0107572	NE
JUQ091_TGAGAGGCACAACTGT-1	-0.00452229	0.00225674	NE
JUQ124_ACTTTCATCACTTACT-1	-0.00681493	-0.0186328	NE
JUQ044_CTTCTCTCATGCAACT-1	-0.00760283	-0.018682	NE
JUQ026_CAGCATACATTAGGCT-1	-0.0062532	-0.0059713	E
JUQ033_AAAGTAGAGAATTCCC-1	-0.0059908	-0.0023562	E
JUQ050_CTCGGAGGTCGCGGTT-1	0.0385335	-0.014581	NE
JUQ070_GGACAAGCATGTCGAT-1	-0.00156529	0.00729146	E
JUQ092_CACCAGGGTCATATCG-1	0.0028842	0.0127947	NE
JUQ056_CCTTACGCACTGCCAG-1	-0.00169101	-0.00232635	E
JUQ040_TCGGGACCACCCTATC-1	0.00607216	0.0070945	E
JUQ111_TCATTTGGTGTCGCTG-1	-0.0011122	-9.10421e-05	NE
JUQ111_CCACTACGTGTGAAAT-1	-0.00129332	-0.00270443	NE
JUQ061_CCTAAAGTCACAACGT-1	-0.00382218	0.00741	NE
JUQ036_GAAGCAGGTCCGACGT-1	-0.00463412	0.000544629	E
JUQ089_CGGGTCACAAGGGTCA-1	0.023464	-0.00697363	NE
JUQ036_CTGGTCTCACCAGCAC-1	-0.00105458	0.0102787	E
JUQ049_CAGCCGACATTTCACT-1	-0.00285515	0.0113595	E
JUQ111_TGGCGCAGTATCAGTC-1	0.0106785	0.00281395	NE
JUQ040_CCATTCGAGGATGGAA-1	0.00149428	0.0121911	E
JUQ111_AAACGGGTCCTCATTA-1	0.00100466	-0.00119822	NE
JUQ111_ACTTACTAGACGCAAC-1	0.0171691	-0.00280824	NE
JUQ027_CCTACACTCGTGGGAA-1	-0.00633558	0.00236882	E
JUQ040_CAGCTGGGTCACAAGG-1	-0.00212134	0.0081554	E
JUQ061_AACCGCGCACTTAACG-1	0.00445234	0.0147767	NE
JUQ073_TTGACTTGTAATCACC-1	-0.00549417	-0.00736769	NE
JUQ111_CTTAACTGTTCAGTAC-1	0.00561882	0.00383466	NE
JUQ033_TTTGCGCCAATGGATA-1	0.00824293	0.0114719	E
JUQ033_GTCGGGTCAGCTTCGG-1	-0.00499987	-0.000277782	E
JUQ067_AGTCTTTAGCGCTCCA-1	-0.00502013	-0.00101867	nan
JUQ036_TGTCCCAAGCTCTCGG-1	0.00409614	0.0115642	E
JUQ059_ACTGAGTAGGGTTTCT-1	-0.00201615	0.0158144	NE
JUQ112_CGCTGGATCTCGCTTG-1	-0.00463402	-0.0182685	NE
JUQ111_GTCAAGTTCATAGCAC-1	0.0035184	-0.01089	NE
JUQ095_TGAGCATCAGTATCTG-1	0.0261977	-0.00548313	NE
JUQ096_AAGCCGCGTACCGGCT-1	-0.00376108	-0.0144871	NE
JUQ042_GGCTGGTCACGCATCG-1	-0.00507214	-0.0103365	NE
JUQ049_AAAGTAGGTCAAAGAT-1	0.000822775	0.0106027	E
JUQ046_GACAGAGTCCATGCTC-1	0.0106634	0.00824144	E
JUQ054_GACGTTATCGCAAACT-1	-0.00479548	-3.56638e-05	NE
JUQ111_CTGCTGTCATGCAATC-1	-0.00149557	-0.00366905	NE
JUQ036_AAAGTAGAGCGATCCC-1	-0.00523755	-0.0015833	E
JUQ049_TGGACGCGTCTAGGTT-1	-0.000485477	0.0103769	E
JUQ033_CTGCGGACAAGCTGTT-1	0.00128849	0.0103064	E
JUQ111_TTGCGTCTCCAGAAGG-1	0.00255815	-0.00114768	NE
JUQ100_GTACTCCTCCTAGGGC-1	-0.00569656	0.00422175	E
JUQ061_GCGCAGTCATCGGTTA-1	-0.0039524	0.00570302	NE
JUQ111_GCTGCAGAGAAGGTTT-1	0.00900647	0.0038922	NE
JUQ040_CGATGGCAGATAGTCA-1	0.00338119	0.00698844	E
JUQ111_CTGATAGAGCTCAACT-1	-0.00314568	-0.0177275	NE
JUQ040_TACACGAAGAGGTTAT-1	0.00476695	0.0104999	E
JUQ100_CCGTTCAGTCACACGC-1	-0.00345662	0.013122	E
JUQ065_TGACAACCAACACCCG-1	-0.0068583	-0.0174809	NE
JUQ059_GTAGTCATCCGAGCCA-1	-0.00198238	0.0167053	NE
JUQ036_GTGGGTCTCTTTAGGG-1	-0.00658321	-0.00465446	E
JUQ111_TCAATCTAGTCAAGGC-1	-0.00132804	-0.00297673	NE
JUQ073_TGAGGGAGTAAGCACG-1	0.00091656	0.00805046	NE
JUQ040_CTACACCAGATGCGAC-1	-0.00382029	0.00516818	E
JUQ095_TCGCGAGGTCCAAGTT-1	0.0294777	-0.00908814	NE
JUQ070_GATGAGGCAAGTCATC-1	-0.00520905	0.00266304	E
JUQ033_ACTGAGTGTCAACTGT-1	-0.00490084	-0.00173973	E
JUQ059_TCCCGATGTAGGGTAC-1	-0.00394281	0.000463465	NE
JUQ036_AATCGGTAGCTGTCTA-1	-0.00481723	-0.00165287	E
JUQ120_AAGGAGCGTCATATGC-1	-0.000621431	-0.00177918	NE
JUQ111_GCAGTTAAGCGATATA-1	-0.000495935	-0.00834607	NE
JUQ059_GAGGTGAAGATGCCAG-1	-0.00389714	0.00385487	NE
JUQ106_GCAGCCATCGCCATAA-1	0.0289333	-0.00878482	NE
JUQ093_CTGCGGACATTGGCGC-1	-0.0054068	-0.0201339	NE
JUQ033_ATAAGAGCACAGATTC-1	-0.0061614	0.000196378	E
JUQ097_CGTCCATCAAGTTCTG-1	-0.00392441	-0.0025589	NE
JUQ038_CTCTACGCATCACGTA-1	-0.00647437	-0.00363306	E
JUQ107_CTAGAGTTCACAACGT-1	-0.00424352	-0.00961745	NE
JUQ111_GTTACAGTCAAACAAG-1	2.08748e-05	-0.000273363	NE
JUQ033_GCACATACAGTCAGAG-1	0.000981671	0.0108728	E
JUQ073_GTGCATACAGATGAGC-1	-0.00561697	-0.0154864	NE
JUQ050_ACTGAACTCACTCCTG-1	-0.00416055	3.17577e-05	NE
JUQ095_TTTGCGCGTAGCCTCG-1	0.0333263	-0.0110633	NE
JUQ040_CGACTTCCATACTCTT-1	-0.000750733	0.00971529	E
JUQ070_TTGCCGTCAAGAGTCG-1	0.00276507	0.0102666	E
JUQ024_CAGCGACAGAGACGAA-1	-0.00569862	-0.0125306	nan
JUQ049_ACACCCTAGGTGTTAA-1	-0.00248277	0.0133181	E
JUQ111_CTCATTAGTTAGGGTG-1	-0.00112478	-0.0143314	NE
JUQ047_ACGCCAGCAGCTGTAT-1	-0.00594592	-0.0101614	NE
JUQ111_CCTACACGTCCGAAGA-1	0.00363412	0.000152829	NE
JUQ105_TGTGGTACATGAAGTA-1	0.0359348	-0.0117128	NE
JUQ111_TCATTACTCATAGCAC-1	0.00161235	-0.000136102	NE
JUQ111_GTGTTAGGTCGCCATG-1	-0.00100513	-0.00333021	NE
JUQ048_TAGTGGTTCACTTACT-1	-0.00605989	-0.00314153	NE
JUQ056_AGCTCCTGTCCCTACT-1	0.015846	0.000312578	E
JUQ049_GGGACCTAGTGGTAGC-1	0.00331039	0.0103021	E
JUQ090_ATCCGAAAGGTGCACA-1	-0.0072828	-0.0136871	NE
JUQ033_GTGGGTCTCTTGTTTG-1	-0.00393344	0.00102792	E
JUQ040_CATCAAGGTCGACTGC-1	-0.00438489	0.00372714	E
JUQ096_CGGGTCAGTCTTTCAT-1	-0.00517659	-0.00778715	NE
JUQ056_CTTTGCGGTTTGTTGG-1	0.0273711	-0.00607277	E
JUQ036_GGCGTGTCACCAGCAC-1	-0.00447851	0.00609406	E
JUQ088_CCGTGGACAATGCCAT-1	-0.00595268	-0.0103954	NE
JUQ067_CAGCAGCCATTGGGCC-1	-0.00598741	-0.00269649	nan
JUQ054_CATGACAGTAAGTTCC-1	-0.00202587	0.00843171	NE
JUQ070_TGACTTTCACCGGAAA-1	0.00453089	0.00911476	E
JUQ036_TCAATCTGTCCAGTAT-1	-0.00319625	0.00963696	E
JUQ048_CAGCTAATCCCAACGG-1	-0.00481422	0.000148292	NE
JUQ061_GGGAGATTCTTGACGA-1	-0.00149756	0.013287	NE
JUQ040_CCCAATCAGGACACCA-1	-0.00319025	0.00486379	E
JUQ057_GGGATGAGTTCGTCTC-1	0.00893145	0.0169995	E
JUQ070_CTTAGGATCATCGGAT-1	-0.00500979	0.0010059	E
JUQ027_TTCGGTCCACCTGGTG-1	-0.00699682	-0.00112091	E
JUQ108_AGGCCGTCAGTAACGG-1	-0.00630724	-0.0108246	NE
JUQ107_CAGCTGGGTCAATGTC-1	0.0237169	-0.00494492	NE
JUQ036_CCGTTCACAACACCTA-1	0.00202081	0.00571551	E
JUQ096_GTGTTAGAGGGCTTGA-1	0.0155082	-0.00338438	NE
JUQ036_ATCACGATCTAACCGA-1	-0.00418586	0.00261929	E
JUQ033_GCGAGAAGTCTTTCAT-1	-0.00610299	-0.00165203	E
JUQ047_CTACATTTCAATCTCT-1	0.00357378	-0.00907646	NE
JUQ036_ACGGGCTCATCCTAGA-1	-0.005576	-0.00103248	E
JUQ027_CTCAGAACAAACGTGG-1	-0.00711073	-0.0017086	E
JUQ111_CTGAAACAGCCGATTT-1	0.00680092	0.000864906	NE
JUQ061_GCTCCTAAGCTACCTA-1	0.00594372	0.0107627	NE
JUQ121_AACTCAGTCGCCTGAG-1	-0.00571116	-0.0151526	NE
JUQ031_TGGTTAGCATGCCTTC-1	-0.0065214	-0.00166533	E
JUQ049_ATCATGGCAAGCTGGA-1	-0.00369568	0.00848612	E
JUQ038_CCGTGGAAGTACGCCC-1	-0.00305886	0.00279877	E
JUQ027_CCTAGCTCATAGAAAC-1	-0.00682757	-0.00540939	E
JUQ036_CGCTGGAAGAACAACT-1	0.00155864	0.00708699	E
JUQ067_ACGGCCAAGTACGCCC-1	-0.00645609	-0.00110789	nan
JUQ104_AGCCTAACAGGAATGC-1	-0.00402009	0.00164232	NE
JUQ049_ATCATCTCAAGTAGTA-1	-0.00428761	0.00543568	E
JUQ112_GGACATTGTCATACTG-1	-0.00418352	-0.0118329	NE
JUQ100_CCACCTAAGGGAGTAA-1	-0.00316493	0.00494493	E
JUQ102_CTACGTCAGTTAGCGG-1	-0.00625385	-0.00138529	E
JUQ049_CAACTAGTCAGCATGT-1	-0.00182087	0.0151824	E
JUQ033_TGTGGTAAGTGTACCT-1	-0.00395739	0.00424463	E
JUQ068_GCATGATGTAGAGCTG-1	-0.000466762	0.00822496	E
JUQ047_GAACATCGTATATCCG-1	-0.007081	-0.018407	NE
JUQ118_GGACATTTCCGAATGT-1	-0.0059258	-0.0104868	NE
JUQ111_ATTGGTGCAATGCCAT-1	0.00123745	-0.000701013	NE
JUQ043_CAGCTAATCAGCGATT-1	-0.0055797	-0.00564288	NE
JUQ059_CAGTAACTCGGCGGTT-1	-0.00413507	0.00333367	NE
JUQ042_TCAGGTAAGAGGACGG-1	-0.00485649	-0.0168391	NE
JUQ036_GGCAATTGTATATGAG-1	0.00212319	0.0119273	E
JUQ033_CTTCTCTCACCCAGTG-1	0.0122344	0.00828291	E
JUQ104_CTGTGCTCACCGATAT-1	-0.00476277	-0.00395192	NE
JUQ111_CTAACTTCAACTTGAC-1	0.0144433	0.000719907	NE
JUQ024_TGCCAAACAAAGAATC-1	-0.00425594	-8.59519e-05	nan
JUQ061_CGTCTACAGACCGGAT-1	-0.000612608	0.0128848	NE
JUQ118_ACGCCAGTCTTGGGTA-1	-0.00626299	-0.0100573	NE
JUQ038_GCCAAATTCGCAAACT-1	-0.00666497	-0.000397598	E
JUQ090_TACACGATCTTCGGTC-1	0.0266685	-0.00759995	NE
JUQ104_TGTGGTAAGCACAGGT-1	-0.00626819	-0.0116232	NE
JUQ093_ATCCACCAGTGCGATG-1	-0.00511788	-0.00995987	NE
JUQ095_TGGGAAGCAATACGCT-1	0.0308089	-0.0106728	NE
JUQ036_GTGCTTCAGGCAATTA-1	-0.0060452	-0.00243444	E
JUQ038_TGGGAAGAGCCTTGAT-1	0.0152857	0.0059907	E
JUQ049_CGTTGGGGTAAATGTG-1	-0.00285291	0.0136825	E
JUQ036_GGTGTTATCAGAAATG-1	-0.00469717	0.00178619	E
JUQ049_GGAGCAACACTAGTAC-1	-0.00445616	0.00733625	E
JUQ100_AGGCCGTAGGGTTTCT-1	0.0307741	-0.01027	E
JUQ111_AACTCTTTCCTGTAGA-1	0.00728438	0.000337504	NE
JUQ111_TCGTAGAGTGAGGGTT-1	0.0112221	0.0016131	NE
JUQ105_CGGACACCAGTAGAGC-1	-0.00532219	-0.0162014	NE
JUQ111_GCGCCAACATTCGACA-1	-0.00109861	-0.00710835	NE
JUQ049_CAGCATAGTCAAAGAT-1	-0.00377837	0.0148899	E
JUQ118_GCACTCTCAAGTCATC-1	-0.00658929	-0.00825945	NE
JUQ049_GCGAGAAGTTGGACCC-1	-0.00143234	0.013197	E
JUQ057_TAAGAGACAAATACAG-1	0.0238946	-0.00642521	E
JUQ111_GTCACGGGTTACAGAA-1	0.0051585	-0.000592853	NE
JUQ038_TCACAAGGTCGAACAG-1	-0.00440669	0.00384015	E
JUQ040_TCGTAGACACTATCTT-1	-0.00645846	0.000366568	E
JUQ036_TAAGAGACACTAGTAC-1	0.000343605	0.00951254	E
JUQ068_TTGACTTAGGATGTAT-1	-0.00265842	0.0122087	E
JUQ036_ACCGTAATCAAGATCC-1	-0.00728475	-0.000972457	E
JUQ049_TGGTTCCGTAAGTTCC-1	-0.00179375	0.0145583	E
JUQ049_AACTCTTTCATCGGAT-1	-0.00532699	0.000294467	E
JUQ111_TGGCCAGGTAGCCTCG-1	0.00928191	0.00192556	NE
JUQ057_CTAGAGTGTGCATCTA-1	-0.00432373	0.0109573	E
JUQ096_CATGGCGCATACAGCT-1	0.016951	-0.00202174	NE
JUQ095_TCAGCAAGTGAGCGAT-1	0.0271191	-0.00823685	NE
JUQ095_TTGGCAATCTACCTGC-1	0.0362258	-0.0132365	NE
JUQ026_CAACTAGCAAGCTGAG-1	-0.00490314	0.00254583	E
JUQ050_AACGTTGTCGAATGGG-1	-0.00541845	-0.00359001	NE
JUQ038_GATGAAAGTCCATGAT-1	-0.00672556	-0.0044389	E
JUQ067_GCAGCCAGTGCAGACA-1	0.0220752	-0.00431522	nan
JUQ038_TTGTAGGCATGAGCGA-1	-0.00603828	0.00124382	E
JUQ095_AACCATGCACCACCAG-1	0.0302602	-0.00950007	NE
JUQ049_CACATAGCACCCATGG-1	-0.00295213	0.0064025	E
JUQ122_ATAGACCCATGAACCT-1	-0.00450593	-0.0223096	NE
JUQ031_ATGTGTGTCTTAACCT-1	-0.00377821	0.00701265	E
JUQ041_CCGGGATTCCAAATGC-1	-0.00449613	-0.0212443	NE
JUQ049_TACTCGCTCCCTCAGT-1	0.00042767	0.0155904	E
JUQ049_TCGGGACAGCTAACAA-1	-0.00332417	0.00919433	E
JUQ070_ACGGCCACAAGGACAC-1	-0.00136754	0.00673112	E
JUQ118_ACTGCTCTCAAACCAC-1	-0.00674816	-0.00865236	NE
JUQ122_GGTGAAGCAGCTTCGG-1	-0.00421756	-0.011179	NE
JUQ086_GATGCTACAAGCGAGT-1	-0.00476907	-0.00241993	NE
JUQ069_GTCAAGTCAGGAACGT-1	-0.00532115	-0.0206351	E
JUQ059_TGAGCCGCATCAGTCA-1	-0.00309752	0.0109546	NE
JUQ067_TACCTATTCAAGCCTA-1	-0.00643684	-0.00278477	nan
JUQ056_TGTGGTAGTCTCTTTA-1	-2.89601e-05	-0.000648003	E
JUQ049_TACCTTAGTGTTGAGG-1	-0.00327289	0.00913436	E
JUQ040_TCAGGATGTACCTACA-1	-0.0036898	0.00698222	E
JUQ040_GCACTCTCAGACGCTC-1	0.00308976	0.00805217	E
JUQ101_CATCCACTCTTGTATC-1	0.0232715	-0.00365175	E
JUQ095_CAGCGACGTGCATCTA-1	0.0319638	-0.0109411	NE
JUQ039_CGTTGGGCAACTGCGC-1	-0.00693896	-0.01887	NE
JUQ104_ACCTTTAGTGACGCCT-1	-0.00665651	-0.0154807	NE
JUQ049_GACCAATCACGGTAGA-1	-0.00322275	0.00581631	E
JUQ095_GACTGCGCAGCTGGCT-1	0.0326131	-0.0122831	NE
JUQ027_CTCCTAGAGACTTTCG-1	-0.00812134	-0.00493062	E
JUQ106_ACACCCTGTGGCAAAC-1	-0.00545989	-0.0162218	NE
JUQ036_ACCTTTAGTTATCACG-1	0.00124365	0.0112182	E
JUQ111_CACACAACAGCCAGAA-1	0.00730204	0.00247917	NE
JUQ102_GCAATCACAGAAGCAC-1	-0.00434623	0.00293768	E
JUQ093_ACGGGCTGTTGGAGGT-1	-0.00126966	0.00760287	NE
JUQ046_TAGACCAGTCTAGTGT-1	0.00117878	0.00977909	E
JUQ056_CATCGGGCACTGTTAG-1	-0.00327654	-0.0131077	E
JUQ090_ATCTACTAGGATCGCA-1	-0.00698937	-0.0135108	NE
JUQ094_CTGTGCTCACTATCTT-1	0.0252991	-0.00579079	NE
JUQ112_TGCCAAATCTTGTCAT-1	-0.00482349	-0.0045969	NE
JUQ063_GTGGGTCGTTCCCTTG-1	-0.000817108	0.0115948	NE
JUQ027_AGATCTGCACATGACT-1	-0.00729497	-0.00680171	E
JUQ038_TAAACCGCAATCGGTT-1	-0.0043202	0.00352551	E
JUQ059_AGCAGCCCAACTGCGC-1	-0.00269347	0.0106842	NE
JUQ035_CAGCTGGCACACCGCA-1	-0.00449271	0.0332296	NE
JUQ112_TCAGGATAGATATACG-1	0.0126466	9.11128e-05	NE
JUQ040_CGGAGCTAGCTCAACT-1	-0.00178258	0.0078635	E
JUQ047_TGCGGGTTCCCAACGG-1	-0.00441724	-0.0122194	NE
JUQ053_ACTGATGGTTCACGGC-1	-0.00488191	0.000965144	E
JUQ033_GACGTTATCCTACAGA-1	0.00765742	0.010923	E
JUQ048_TTTATGCAGCGAGAAA-1	-0.00554778	-0.009033	NE
JUQ118_TGTATTCGTCTGGTCG-1	-0.00552586	-0.00516969	NE
JUQ036_ATGTGTGTCCGGGTGT-1	-0.00367175	0.00345357	E
JUQ057_CTGCGGAAGTGGGATC-1	-0.00391382	0.00338393	E
JUQ118_CGCCAAGAGAGCTTCT-1	-0.00645914	-0.00865347	NE
JUQ054_CAGCTGGAGCTCCTTC-1	-0.00659724	-0.0133188	NE
JUQ111_TGCCCTACAGTCCTTC-1	0.00418083	-0.000814305	NE
JUQ038_CTGTGCTTCTTCATGT-1	-0.00382143	0.00240686	E
JUQ049_TCGCGAGCATGTAAGA-1	-0.0020624	0.0123667	E
JUQ027_GGTGCGTAGAATCTCC-1	-0.00609792	0.00149177	E
JUQ054_ACATCAGTCCCAGGTG-1	-0.00721386	-0.0100955	NE
JUQ120_GAAGCAGAGAAGCCCA-1	0.00465252	0.00749964	NE
JUQ053_TCTATTGGTGACGGTA-1	-0.00239838	0.00588065	E
JUQ027_GTGTTAGAGCCCAATT-1	-0.0035356	0.00420035	E
JUQ040_GAGGTGATCTGGTTCC-1	0.000690721	0.011162	E
JUQ111_TGCCCATAGGGTATCG-1	0.00912033	0.00206392	NE
JUQ033_CGTGTCTGTACTTGAC-1	-0.00582024	-0.00213716	E
JUQ026_GGACATTGTGCACTTA-1	-0.00713051	-0.00989869	E
JUQ033_TGCCAAACAATGAATG-1	-0.0011681	0.00854652	E
JUQ033_CTCTACGCATCGGAAG-1	-0.000130699	0.00841086	E
JUQ050_GCACTCTAGATATGGT-1	-0.00516442	-0.00703947	NE
JUQ107_GCATGCGTCATGTCCC-1	-0.00414874	-0.00222177	NE
JUQ111_GCGCAACTCGCATGAT-1	0.013564	0.000122122	NE
JUQ050_TGGTTCCGTTCACGGC-1	-0.0061095	-0.00594821	NE
JUQ106_CTGTTTAGTGTGAAAT-1	-0.00101309	0.00979021	NE
JUQ025_GTGCATAGTGATAAAC-1	-0.00363309	0.00594643	nan
JUQ038_TGTGTTTTCTCGATGA-1	-0.00538805	0.00279678	E
JUQ040_ATTACTCTCCCGGATG-1	0.00132639	0.0118154	E
JUQ121_CTAACTTTCTTTCCTC-1	-0.00674078	-0.0128739	NE
JUQ056_GACGGCTCACCGCTAG-1	-0.00223136	-0.00447849	E
JUQ054_TTCTACATCAACCAAC-1	-0.00377219	-0.00536763	NE
JUQ105_GTACTTTTCTCTGTCG-1	-0.0061142	-0.0163694	NE
JUQ040_TGGACGCGTAGAAGGA-1	-0.00248046	0.00905666	E
JUQ071_ACTGATGTCCAAACAC-1	-0.00221057	-0.0103209	nan
JUQ061_ACGGAGATCTTTCCTC-1	0.0293225	-0.00911702	NE
JUQ106_AGAATAGCATAGACTC-1	-0.00315526	0.00569351	NE
JUQ044_GGGACCTAGGAACTGC-1	-0.0070607	-0.0148807	NE
JUQ033_CATCCACAGCCTCGTG-1	-0.00324629	0.00669162	E
JUQ118_CCATTCGAGGTACTCT-1	-0.00581972	-0.00920116	NE
JUQ111_GCAGTTATCTTACCGC-1	0.000945561	0.00256068	NE
JUQ107_TTGAACGCATAGAAAC-1	-0.00632198	-0.0204031	NE
JUQ070_GATCGATTCAACGGGA-1	-0.0039426	0.0033502	E
JUQ118_GACTACAAGTGGTAGC-1	-0.00629472	-0.00535396	NE
JUQ105_GGGTCTGCAATGGTCT-1	-0.00653521	-0.0105054	NE
JUQ118_AGTGTCAAGCGATAGC-1	-0.00603207	-0.0117536	NE
JUQ040_TGAGAGGAGGTGCTAG-1	-0.00366187	0.00434662	E
JUQ070_CTGGTCTCAGTGGAGT-1	-0.00424938	0.00455664	E
JUQ040_ACGGAGAAGGCCATAG-1	-0.0061195	0.00138798	E
JUQ106_GATCGATTCCTTTACA-1	-0.00321704	0.00609289	NE
JUQ049_GACGTGCAGTACCGGA-1	-0.00192372	0.00811779	E
JUQ111_TGATTTCGTGTGCGTC-1	-0.000824802	-0.00144176	NE
JUQ111_TTTCCTCAGGGCTCTC-1	-0.000284395	-0.00194819	NE
JUQ117_CAGCGACCATGCCTTC-1	-0.00528912	-0.00885579	NE
JUQ067_ATCTACTCATGGATGG-1	-0.00544047	-0.000611886	nan
JUQ124_GCGACCATCGCTAGCG-1	0.0342194	-0.0112526	NE
JUQ112_GCTGCGAAGAATGTGT-1	-0.00268769	-0.00613936	NE
JUQ031_CTCGGAGGTGACAAAT-1	-0.00407215	0.004454	E
JUQ070_AGGCCACTCGGCGCTA-1	0.0013335	0.00406832	E
JUQ118_AGCATACGTAGATTAG-1	-0.00618411	-0.0089267	NE
JUQ102_CATCAAGTCGGCGCAT-1	-0.0064227	-0.00159417	E
JUQ095_CATCAGATCTCCAACC-1	0.0301034	-0.00906401	NE
JUQ111_ATCGAGTCAAGAGTCG-1	0.00812145	0.00204886	NE
JUQ122_GGGATGAGTAATCACC-1	-0.0050185	-0.00441074	NE
JUQ040_AGATCTGGTCGAATCT-1	0.000314943	0.00977116	E
JUQ047_ACACCCTTCTCGAGTA-1	-0.00726953	-0.0185655	NE
JUQ070_CTAGTGAAGGCTAGAC-1	-0.0067986	-0.00500195	E
JUQ068_GAAATGAAGCCTTGAT-1	-0.00305141	0.00926814	E
JUQ049_ACTTACTAGTCTTGCA-1	-0.00564605	0.000151196	E
JUQ038_CTGGTCTGTGTGAAAT-1	-0.00501669	0.00212757	E
JUQ122_CGTTCTGTCCGCGTTT-1	-0.00400452	-0.0183381	NE
JUQ027_AATCGGTGTCCGACGT-1	-0.00373396	0.0126747	E
JUQ088_CTAGAGTGTCCGAACC-1	-0.00525419	-0.00904641	NE
JUQ104_CCAATCCAGCCGATTT-1	-0.00358704	-0.000474773	NE
JUQ111_ACGGCCATCGTTACAG-1	0.00531608	0.00257334	NE
JUQ090_ATGCGATCATTTCAGG-1	-0.00385824	0.00611329	NE
JUQ067_CTTTGCGGTCCGAAGA-1	-0.00635295	-0.00301279	nan
JUQ049_TGCGTGGAGCAGCCTC-1	0.00291809	0.010548	E
JUQ096_GATCGTAAGTGAAGTT-1	0.0304499	-0.00935725	NE
JUQ027_CACAGGCGTGACGCCT-1	-0.00553387	0.00405172	E
JUQ111_GGACATTGTGCTAGCC-1	-8.21523e-05	-0.000613374	NE
JUQ049_AGTTGGTTCGTTGCCT-1	-0.00268228	0.012624	E
JUQ069_TCGCGTTCAGATAATG-1	0.0126922	0.00571521	E
JUQ049_AACTTTCCAGATGGCA-1	0.00131848	0.0130297	E
JUQ048_AGTGAGGTCAATCTCT-1	-0.00364889	0.00159079	NE
JUQ094_GGAACTTGTTAAGAAC-1	0.0243392	-0.00455157	NE
JUQ097_TGTATTCCAAACAACA-1	0.00715968	-0.0106577	NE
JUQ121_TCAGGATAGATACACA-1	-0.00653687	-0.010144	NE
JUQ067_CAGCATACAAACCTAC-1	-0.00375733	0.00265659	nan
JUQ067_TCTTTCCGTTACCAGT-1	0.0217787	-0.00384481	nan
JUQ095_GTGAAGGCAATGTAAG-1	0.030804	-0.00979985	NE
JUQ031_TAGCCGGCATTCTTAC-1	-0.00601065	-0.00246388	E
JUQ107_CATATGGTCTTGACGA-1	-0.00707596	-0.0180015	NE
JUQ033_CATGCCTTCTGCTGCT-1	-0.00164219	0.00812377	E
JUQ059_GCATACAGTTCGGCAC-1	-0.000838732	0.0144054	NE
JUQ040_CACAAACAGTACGATA-1	-0.00588344	-0.000173071	E
JUQ036_AAAGCAAAGTTGAGTA-1	0.000374675	0.00668671	E
JUQ040_ACATCAGCAAGCGAGT-1	-0.00253213	0.00517835	E
JUQ050_CTGCTGTCACTGTTAG-1	-0.00483422	-0.00537445	NE
JUQ095_AAACCTGAGGCCCTTG-1	0.0208803	-0.00352879	NE
JUQ111_ATCGAGTCACGGATAG-1	0.00172344	0.00562209	NE
JUQ066_AGAGTGGAGAAGATTC-1	0.00793738	0.00730569	E
JUQ065_GCGCAACGTGAGCGAT-1	-0.00638538	-0.0114795	NE
JUQ061_TAGCCGGCATTACCTT-1	-0.00225487	0.0117611	NE
JUQ112_ATTCTACTCATGCTCC-1	-0.00324581	-0.00822007	NE
JUQ112_GAACGGAGTCTCACCT-1	-0.000542132	-0.00227827	NE
JUQ033_AACACGTCACATTTCT-1	-0.00205913	0.0077436	E
JUQ040_TACAGTGCACGGCCAT-1	0.00149392	0.0121808	E
JUQ070_CGGAGTCCAAACGTGG-1	-0.00507554	-0.0066154	E
JUQ112_TGGTTAGCACGGATAG-1	-0.00370181	-0.0179032	NE
JUQ112_GTAACTGGTACTCGCG-1	-0.00242247	-0.00607114	NE
JUQ048_CACACTCTCGTATCAG-1	-0.00539837	-0.0139654	NE
JUQ070_GCCTCTACAGATCCAT-1	-0.00575045	-0.00687497	E
JUQ059_TAGAGCTGTCTCCACT-1	-0.000114359	0.0103596	NE
JUQ111_GGGAGATTCAACGGGA-1	0.00683944	0.00255767	NE
JUQ068_CAGGTGCAGATGGGTC-1	-0.000402138	0.0177669	E
JUQ040_ACGCAGCGTGCAACTT-1	-0.00592903	0.00167299	E
JUQ105_AGCCTAATCGCAAACT-1	-0.00590971	-0.0148784	NE
JUQ036_CAGAATCCACATGTGT-1	-0.00497741	-5.11287e-05	E
JUQ067_TGGCGCACATAGGATA-1	-0.00667154	-0.00107596	nan
JUQ070_TTGGAACTCGGATGTT-1	0.00210173	0.0177017	E
JUQ111_ACTTACTTCACCCGAG-1	0.00694259	0.00214552	NE
JUQ040_TGGTTCCGTAAGAGAG-1	-0.00485613	-0.00233951	E
JUQ033_CTCACACCAGCAGTTT-1	-0.00545842	-0.00218023	E
JUQ046_GGGACCTGTGCGAAAC-1	-0.00328273	0.0102851	E
JUQ049_CACACCTAGTCCAGGA-1	-0.00284021	0.0111382	E
JUQ067_ACTGTCCAGACAAAGG-1	-0.00540912	0.000125217	nan
JUQ061_GGATTACAGAGTCGGT-1	-0.00164702	0.0128909	NE
JUQ087_TGCACCTCAACGATGG-1	0.029777	-0.0104798	NE
JUQ038_CCAATCCAGTCGCCGT-1	-0.0061112	-0.00230218	E
JUQ111_TTCGAAGCATTAGGCT-1	0.0226078	-0.00361357	NE
JUQ063_GATCGATAGCTTCGCG-1	-0.000956509	0.0147572	NE
JUQ049_AACGTTGCAAGGGTCA-1	0.00189458	0.0200282	E
JUQ066_GTCCTCACAAATTGCC-1	0.0333488	-0.0114988	E
JUQ118_GGATGTTTCGAATGGG-1	-0.00578656	-0.00646282	NE
JUQ068_GTAACGTCACAGTCGC-1	-0.00581854	-0.0112791	E
JUQ112_GTTAAGCAGCAGCCTC-1	-0.00387161	-0.009866	NE
JUQ040_TGGCGCACACAACTGT-1	0.00400657	0.0128838	E
JUQ121_TCCCGATGTAAATACG-1	-0.00555337	-0.00585108	NE
JUQ040_AGACGTTGTCTTCGTC-1	-0.00630411	-0.00477209	E
JUQ049_CACCACTAGACACGAC-1	-0.00207638	0.00837517	E
JUQ040_ACACCCTTCATTTGGG-1	-0.00534498	0.00324258	E
JUQ122_GGAATAATCACCTCGT-1	-0.00644031	-0.00983322	NE
JUQ068_GGAAAGCCAGCCTTGG-1	-0.0010214	0.0158982	E
JUQ059_CTGCTGTTCGCCGTGA-1	-0.000169148	0.016122	NE
JUQ066_CCTCAGTCATCACCCT-1	-0.00595091	-0.00328699	E
JUQ047_TCTTCGGGTTTAGCTG-1	-0.00665684	-0.00649406	NE
JUQ026_CACTCCATCGGCCGAT-1	-0.00677455	-0.00314353	E
JUQ033_TTCCCAGTCCTGCCAT-1	-0.00552023	-0.00227524	E
JUQ049_TAAGTGCTCAAACCGT-1	-0.00237015	0.0136266	E
JUQ096_GTAACGTTCAAGCCTA-1	-0.00160082	-0.00891253	NE
JUQ061_GACTGCGGTTAGAACA-1	-0.00136038	0.0128356	NE
JUQ107_AACTCAGTCTCCAGGG-1	-0.00313997	-0.00776644	NE
JUQ033_GTCGTAAAGACAGACC-1	-0.00365883	0.00872291	E
JUQ027_CGGAGTCAGCTACCGC-1	-0.00611549	0.00136846	E
JUQ036_ATGGGAGGTCTCACCT-1	-0.00355264	0.00441306	E
JUQ088_ATAAGAGGTGACAAAT-1	-0.00734381	-0.00551853	NE
JUQ049_TCTATTGGTAAAGTCA-1	-0.00655397	-0.00516747	E
JUQ049_GGTATTGCAAAGGTGC-1	-0.00246476	0.0147131	E
JUQ067_CAGATCAAGACTGGGT-1	-0.00591848	-0.00341662	nan
JUQ027_GATCGATTCACAAACC-1	-0.00644027	-5.44063e-05	E
JUQ095_ACCAGTATCACGACTA-1	0.0376508	-0.0136102	NE
JUQ031_GGAATAAGTTATCCGA-1	-0.00368143	0.00406493	E
JUQ036_CATATGGGTCTAACGT-1	-0.00542627	0.000434031	E
JUQ054_AGGCCACTCTAACGGT-1	-0.00143781	0.00549528	NE
JUQ106_CCAATCCGTGGTACAG-1	-0.000556123	0.0104366	NE
JUQ033_CTCGGGATCCTGCCAT-1	-0.00451278	0.000524747	E
JUQ122_TCACGAAAGGATATAC-1	-0.00416896	-0.0201257	NE
JUQ036_CACATAGTCGGTTAAC-1	-0.00479602	-0.00402785	E
JUQ036_AGTTGGTTCATCGCTC-1	0.00912791	0.00723432	E
JUQ106_TTTACTGGTATATGGA-1	-0.00200376	0.0132113	NE
JUQ095_CGTCACTCAGCCTTTC-1	0.0384162	-0.0144747	NE
JUQ033_AAGTCTGCACTAAGTC-1	0.00642585	0.0122714	E
JUQ064_GACAGAGTCCTAGGGC-1	-0.00652787	-0.0147366	NE
JUQ124_ACTTGTTGTCGCTTCT-1	-0.00923135	-0.0176503	NE
JUQ033_GCTGCTTAGGCTATCT-1	-0.00233445	0.00724488	E
JUQ067_CAAGAAACAAGTTCTG-1	-0.00416079	0.0011335	nan
JUQ049_ACGGGCTGTTCCACGG-1	-0.000796004	0.00950663	E
JUQ070_ACACTGAGTACCGTTA-1	-0.00381688	0.0051679	E
JUQ047_CTGAAGTGTTCGCTAA-1	-0.00646285	-0.0136698	NE
JUQ118_GTTTCTAGTATGAAAC-1	-0.00622043	-0.0061127	NE
JUQ058_ATTGGACTCCGTAGGC-1	0.0317302	-0.0112683	NE
JUQ070_CCCAATCTCATAAAGG-1	0.00741862	0.00613462	E
JUQ056_TAGAGCTTCTGTTGAG-1	-0.00055409	-0.00966407	E
JUQ095_TGAGGGAAGAGAGCTC-1	0.0289031	-0.0107566	NE
JUQ111_GATCGATAGCGCTCCA-1	-0.00064802	0.00831193	NE
JUQ057_GGTGAAGAGCAGCGTA-1	-0.00662165	-0.001778	E
JUQ122_GTAACGTTCTTGAGGT-1	-0.00685598	-0.0141593	NE
JUQ026_TGAGGGAGTGGCGAAT-1	-0.00476793	0.00473272	E
JUQ118_GGTGTTACATTGGTAC-1	-0.00636285	-0.0107345	NE
JUQ095_TCGCGAGTCTTACCGC-1	0.0202971	-0.00351531	NE
JUQ057_CGACTTCGTTGTCTTT-1	-0.00183435	0.0100586	E
JUQ033_ATCGAGTAGCGACGTA-1	-0.00503756	0.0011486	E
JUQ111_GGCAATTGTGTGGTTT-1	0.0108495	0.00142852	NE
JUQ036_CCACGGACAGCTGTGC-1	-0.00341933	0.00124551	E
JUQ105_CCTTTCTGTCTCTCGT-1	-0.00636078	-0.0106748	NE
JUQ033_GAACGGATCGGCTACG-1	0.00417776	0.00916441	E
JUQ036_GACGTGCTCTTACCTA-1	-0.00279205	0.00293738	E
JUQ048_ATTGGACCAGAGCCAA-1	-0.00359202	0.00324616	NE
JUQ027_GCGAGAAAGACTAAGT-1	-0.00714856	-0.00223916	E
JUQ066_TCTCATAGTACCGCTG-1	-0.00572021	-0.00439185	E
JUQ102_GTCACAAGTTCAGCGC-1	-0.00550109	0.00207068	E
JUQ111_ACTGATGTCGGAAATA-1	0.00976964	0.0026498	NE
JUQ067_CCTCAGTGTCGCTTTC-1	-0.00388052	0.0103769	nan
JUQ027_CCTTCGAGTTGGTGGA-1	-0.00785087	-0.00540009	E
JUQ027_GATCGCGCAAACTGCT-1	-0.00695994	8.59647e-05	E
JUQ104_GTTCTCGAGGTGCACA-1	-0.00443065	-0.00890566	NE
JUQ068_CCGTGGATCAAGGCTT-1	-0.00506245	-0.0125584	E
JUQ092_CTCGAAACATAAGACA-1	-0.00607817	-0.00936754	NE
JUQ107_AGCGGTCTCAGGCAAG-1	-0.00540225	-0.0172534	NE
JUQ069_CTACACCCAACTGCTA-1	0.0208238	-0.00324953	E
JUQ033_GGGCACTGTTCCCGAG-1	-0.00530135	-0.000631458	E
JUQ070_TCAGGATCATATGAGA-1	-0.000715869	0.00907956	E
JUQ111_AAAGCAATCACCTTAT-1	0.000747326	0.00107371	NE
JUQ040_AGTGAGGTCTATGTGG-1	-0.00620828	-0.00283638	E
JUQ057_CGGACACGTCATTAGC-1	0.000225813	0.00875558	E
JUQ025_ATCCGAACAACACCTA-1	-0.00667089	-0.00813529	nan
JUQ056_GCGCGATAGGGATGGG-1	0.000531529	0.0102913	E
JUQ061_TGCCCATAGTATTGGA-1	-0.00108913	0.0076416	NE
JUQ038_CTGCTGTAGTACACCT-1	-0.00248519	0.00266622	E
JUQ101_GGGAGATCAATCACAC-1	-0.00702727	-0.0149706	E
JUQ106_AGTAGTCTCCTTAATC-1	-0.00194628	0.00753566	NE
JUQ095_TCGTACCCATCGATTG-1	0.0295397	-0.00895155	NE
JUQ088_GGCAATTGTCTAGTCA-1	-0.00565037	-0.00076364	NE
JUQ067_ACGGAGAAGGCAGTCA-1	-0.00704597	-0.00216571	nan
JUQ061_GACACGCCAGGGATTG-1	-0.000186503	0.0151355	NE
JUQ056_GCGCCAAAGCCCGAAA-1	-0.00104664	-0.00433822	E
JUQ053_CCGTACTTCTCACATT-1	-0.0028384	0.012072	E
JUQ100_TTGGCAACATGTCGAT-1	-0.00271224	0.00919892	E
JUQ088_GATCAGTCAGGAACGT-1	-0.00602003	-0.00342717	NE
JUQ071_GCAAACTTCAAACCGT-1	-0.00591721	-0.0141245	nan
JUQ061_GTTACAGCACCAGGCT-1	-0.00244048	0.00598788	NE
JUQ036_TTGAACGTCCTGCAGG-1	-0.00202735	0.00923638	E
JUQ070_AGACGTTAGAGAACAG-1	-0.00393106	0.000796194	E
JUQ102_CGATTGATCGACAGCC-1	-0.00366377	0.00429302	E
JUQ056_TGAGGGACAGTTCATG-1	-0.00474863	0.00575083	E
JUQ058_TGAGAGGAGTGGGATC-1	0.00283418	0.0164742	NE
JUQ036_GTCCTCACAACACGCC-1	-0.006953	-0.000796542	E
JUQ097_GATCAGTTCACAGTAC-1	-0.00511066	-0.0137026	NE
JUQ049_GCAGCCAGTCCGACGT-1	-0.0026094	0.0116609	E
JUQ120_CTGGTCTCAATGGATA-1	-0.00536269	-0.0101004	NE
JUQ033_CATTATCAGTTAACGA-1	-0.00511733	-0.000957023	E
JUQ067_GCCTCTATCCATGAAC-1	-0.00354922	0.00694262	nan
JUQ036_AGAGCGAAGGATGTAT-1	-0.00748428	-0.00205458	E
JUQ104_GGCCGATGTTATTCTC-1	-0.00494924	-0.00314404	NE
JUQ067_AACTCCCTCCCAACGG-1	-0.00628257	-0.00234142	nan
JUQ056_ACGAGCCCAATTCCTT-1	-0.000150799	-0.005551	E
JUQ124_CCCAGTTGTTCTGAAC-1	-0.00408779	-0.0211038	NE
JUQ056_CACATAGGTCCTCCAT-1	-0.00345557	-0.0126296	E
JUQ068_ATCTGCCTCATACGGT-1	0.000744653	0.0173262	E
JUQ026_ACTTACTAGGCGATAC-1	-0.00625846	-0.00272251	E
JUQ107_AACTCCCGTCGAAAGC-1	-0.00187661	0.00876635	NE
JUQ068_GTCCTCAAGCAGCGTA-1	0.00709834	0.00925331	E
JUQ040_CACAGTACAGGTCTCG-1	0.00308559	0.0101165	E
JUQ065_ACTTACTAGGTGCAAC-1	-0.00587089	-0.00996196	NE
JUQ036_CGCTGGAGTACAAGTA-1	0.00138976	0.00754349	E
JUQ036_TGAGCCGTCTGACCTC-1	0.000649739	0.007309	E
JUQ033_ACACCCTGTGGCTCCA-1	-0.00423897	0.00165206	E
JUQ107_CACAGGCAGCTCAACT-1	-0.00493501	-0.0251365	NE
JUQ046_TAGTGGTCATTTGCTT-1	-0.00350497	0.00140923	E
JUQ040_GCCAAATCAAGCGAGT-1	-0.00602046	0.00118363	E
JUQ033_GCGCAACGTCTCTCTG-1	-0.00338952	0.00550289	E
JUQ027_GAATGAATCATACGGT-1	-0.00218397	0.0069785	E
JUQ056_AGTAGTCCAAGGCTCC-1	0.00625065	-0.00834547	E
JUQ070_ACACCGGTCGTGGACC-1	-0.00201513	0.0100511	E
JUQ038_GAATGAAAGAAACCTA-1	-0.00547336	0.00231423	E
JUQ053_CGGACACCATAGGATA-1	-0.0065337	-0.0106253	E
JUQ050_CATATTCTCACAATGC-1	-0.00425127	-0.00205414	NE
JUQ105_GACGTTAGTGGCCCTA-1	-0.00602394	-0.0158626	NE
JUQ111_GGACATTGTCCGTGAC-1	0.00480808	0.000627242	NE
JUQ066_GATCGCGAGGCCATAG-1	-0.00596032	-0.00232329	E
JUQ066_CCACGGAAGTGGAGAA-1	0.00621597	0.0080149	E
JUQ106_GTCACAAGTACCGAGA-1	0.0052476	0.00808284	NE
JUQ102_GTTTCTAGTCGGGTCT-1	-0.00668834	-0.00147912	E
JUQ049_CAGCTAAGTGGCCCTA-1	-0.0023794	0.0143727	E
JUQ045_GGCTGGTAGTGTCTCA-1	-0.00554265	-0.0107458	NE
JUQ033_TGGGCGTGTCATCCCT-1	-0.00461076	-0.00181064	E
JUQ048_CCTCTGATCGAATCCA-1	-0.00488585	-0.00739906	NE
JUQ107_TTCGAAGAGGACACCA-1	-0.00391448	-0.00870331	NE
JUQ036_ATGGGAGGTTACGACT-1	-0.00436449	0.00177717	E
JUQ047_TGACTTTGTGAACCTT-1	0.0230417	-0.00475649	NE
JUQ124_TGATTTCAGTATCGAA-1	-0.00432303	-0.0216698	NE
JUQ070_CCTATTATCATTGCCC-1	0.00324748	0.0172901	E
JUQ070_CTCATTAAGGCATGGT-1	-0.00638089	-0.00637745	E
JUQ117_GATGCTACATGGGAAC-1	-0.00593981	-0.0131867	NE
JUQ068_GATCTAGCAGGGTTAG-1	-0.00140585	0.0152599	E
JUQ027_GGACGTCCACCAGCAC-1	0.00643113	0.00855657	E
JUQ046_TACTCATGTTAAGACA-1	-0.00180629	-0.00395361	E
JUQ027_GGGACCTCAGGGTACA-1	-0.00750915	-0.00488898	E
JUQ036_GGGAATGCAGAGTGTG-1	-0.00244393	0.00481076	E
JUQ059_AACTGGTTCCCATTTA-1	-0.00211734	0.0130603	NE
JUQ061_TGGCGCAAGACGACGT-1	-0.000877927	0.0133933	NE
JUQ122_TTGGAACAGCGTTCCG-1	-0.00420857	-0.0116567	NE
JUQ111_TTTGTCAAGCGTCTAT-1	0.00792992	0.000880439	NE
JUQ047_TCGCGAGTCACGGTTA-1	-0.00178288	-0.00762665	NE
JUQ054_TTCTCAATCCATGAAC-1	-0.0017454	0.00925564	NE
JUQ122_GTTACAGGTTCACCTC-1	-0.00581764	-0.00796714	NE
JUQ107_GGCTCGAAGCGACGTA-1	-0.00044047	0.000447202	NE
JUQ036_TCAGCAATCTGGCGTG-1	-0.00593151	-0.00138881	E
JUQ033_CACTCCACACGGTTTA-1	0.00216369	0.00615191	E
JUQ118_CCTCTGATCCGTCAAA-1	-0.00525232	-0.00896371	NE
JUQ063_GTGGGTCAGTCCCACG-1	-0.00123756	0.014481	NE
JUQ036_GCAAACTAGGATGCGT-1	0.00338205	0.009046	E
JUQ111_GTGGGTCTCTAACTCT-1	0.0220558	-0.00510123	NE
JUQ027_TCTTTCCGTCTTTCAT-1	-0.00436819	0.00387667	E
JUQ105_GTCTCGTCATTCCTGC-1	-0.00583311	-0.00917749	NE
JUQ070_GGCGTGTTCAAACAAG-1	0.00549519	0.0084797	E
JUQ054_GGAATAAGTCGTGGCT-1	-0.00603487	-0.00695508	NE
JUQ056_CGGACTGGTAGCGTCC-1	-0.00518971	-0.00749013	E
JUQ040_GTAGGCCTCTATGTGG-1	-0.00440817	0.00212508	E
JUQ061_CAGGTGCTCTCTAAGG-1	-0.00573469	5.21004e-05	NE
JUQ040_GGGAGATTCGCAAACT-1	-0.0050892	0.00342705	E
JUQ094_CAGCCGAAGTTAGCGG-1	0.0229614	-0.00465742	NE
JUQ070_TGACGGCAGAAGGGTA-1	-0.00319233	0.00930978	E
JUQ066_GCGCAACAGGAATGGA-1	0.0364336	-0.0130374	E
JUQ065_GCTCCTAGTGATGCCC-1	-0.00696931	-0.0180797	NE
JUQ121_CCTAAAGAGTCGATAA-1	-0.00563916	-0.0139046	NE
JUQ117_ACGTCAATCAACACTG-1	-0.00619318	-0.00977849	NE
JUQ036_AGTAGTCTCCCTAACC-1	-0.00322159	0.0032148	E
JUQ111_AGCCTAACAGCTGGCT-1	0.0115265	0.00270086	NE
JUQ033_GACTGCGAGAAGAAGC-1	-0.00276037	0.0126075	E
JUQ106_GGACATTCAAGCGATG-1	0.00113616	0.00922172	NE
JUQ102_ACACCCTTCCTCATTA-1	-0.00510335	0.00371247	E
JUQ112_GGGAATGGTGACCAAG-1	-0.00384143	-0.015145	NE
JUQ089_GGCTGGTCACTACAGT-1	0.0307298	-0.0103849	NE
JUQ064_CATATGGCAATGGAAT-1	-0.00697688	-0.0186987	NE
JUQ088_GGGAATGGTCATGCAT-1	-0.00576756	-0.00731753	NE
JUQ068_TGAGCCGGTCATATCG-1	0.000116375	0.0137797	E
JUQ072_GTCATTTAGGAGCGTT-1	0.00313289	0.00589722	NE
JUQ040_GGATTACAGCCCAGCT-1	-0.002385	0.00578884	E
JUQ111_CGTAGCGCACTCGACG-1	-0.000276222	-0.000999874	NE
JUQ070_GTGCTTCTCAGTTAGC-1	-0.00396641	0.00723125	E
JUQ112_CTCGAGGTCGGAATCT-1	-0.0044409	-0.0120902	NE
JUQ049_AGGCCGTGTACGCTGC-1	-0.000683427	0.013793	E
JUQ049_TGCCAAACACATCCGG-1	-0.00257146	0.0104759	E
JUQ057_CGAGCACTCCTATGTT-1	-0.00241199	0.00534153	E
JUQ045_TGCTACCAGTTGAGTA-1	0.00522092	0.0120666	NE
JUQ064_AATCCAGCATTATCTC-1	-0.00595801	-0.0111689	NE
JUQ106_ACTGAGTTCCGTAGGC-1	0.0223206	-0.00611486	NE
JUQ111_CTTAACTAGAATAGGG-1	0.0114762	0.000164489	NE
JUQ040_ACGGGTCGTATAGGGC-1	-0.00403528	0.00166196	E
JUQ119_GTCCTCACAGTTTACG-1	-0.00682132	-0.0121087	NE
JUQ100_TTGACTTTCTTACCGC-1	-0.00648627	-0.00326778	E
JUQ036_GTCCTCAGTGGCTCCA-1	0.00706605	0.00785324	E
JUQ070_GCACATAGTCAGAATA-1	-0.00543784	-0.00192663	E
JUQ105_AGCGGTCGTACAGTTC-1	-0.00577635	-0.0166683	NE
JUQ070_AACTCAGGTAGCGTCC-1	0.000562435	0.00690663	E
JUQ070_AGGTCATTCTGCTGCT-1	-0.00245417	0.00473399	E
JUQ049_GTGCGGTAGCTCCTTC-1	-0.00294657	0.0145429	E
JUQ053_CTCTACGCAACTGCGC-1	-0.00276246	0.00518446	E
JUQ111_TGTCCCAGTAAAGTCA-1	0.00126529	-0.00139222	NE
JUQ040_GGAACTTAGAAGCCCA-1	-0.00654447	0.00138335	E
JUQ047_ATCATCTTCCGCATCT-1	-0.00665063	-0.0185935	NE
JUQ025_TCTTCGGTCATGTCTT-1	-0.00645069	-0.00761499	nan
JUQ036_AAAGATGTCAGTCCCT-1	-0.00474608	0.00148501	E
JUQ117_TCCCGATAGTATCTCG-1	-0.00477645	-0.00713026	NE
JUQ050_AGCGTATCATCTGGTA-1	-0.00407446	0.00139765	NE
JUQ050_TCTATTGGTCCGAACC-1	-0.00626826	-0.00699952	NE
JUQ061_CGAGCACGTAAGTAGT-1	-0.00325008	0.00307951	NE
JUQ036_GTGTGCGCACCAGTTA-1	-0.00553668	-0.00224036	E
JUQ117_AGCATACTCTCCAACC-1	-0.00579509	-0.00977973	NE
JUQ027_AGGGAGTCACAGCGTC-1	-0.00717161	-0.00508307	E
JUQ095_TGACTTTAGATCTGAA-1	0.0298175	-0.00905652	NE
JUQ111_GATGCTAGTACCGGCT-1	0.00747784	0.00100345	NE
JUQ112_GCACTCTCACGACGAA-1	-0.00436385	-0.0116757	NE
JUQ036_AGCGGTCGTAGCACGA-1	-0.0050599	7.25717e-07	E
JUQ100_GCGCCAACAAACGTGG-1	-0.00621802	-0.000343522	E
JUQ073_GTCAAGTTCGCAAACT-1	-0.00568861	-0.00375124	NE
JUQ027_CCAATCCTCACCCGAG-1	0.00167836	0.00954036	E
JUQ095_CTCTACGCAGGAACGT-1	0.0217663	-0.00405174	NE
JUQ040_CATGACACACTCAGGC-1	-0.00635123	-0.00263911	E
JUQ040_AGAGCGATCCCGGATG-1	0.00185123	0.00997726	E
JUQ090_CCGTTCACACATCCAA-1	-0.00687442	-0.0155414	NE
JUQ124_ACTGCTCAGACACGAC-1	-0.00456014	-0.0223181	NE
JUQ036_CTTAACTTCCAAACAC-1	-0.00385392	0.00174391	E
JUQ056_CAGCTAATCATGCAAC-1	-0.00241032	-0.00818579	E
JUQ040_TAAGAGAGTCACCTAA-1	-0.00391854	0.00119167	E
JUQ047_CGTGTAAGTCCTCCAT-1	-0.00215896	-0.00512194	NE
JUQ065_CTCGAAAGTCATATGC-1	-0.00592728	-0.0134674	NE
JUQ091_CCTCAGTTCTTGTCAT-1	0.00706578	0.0115642	NE
JUQ106_CAGTCCTGTCTTCAAG-1	0.0214061	-0.00427738	NE
JUQ061_TGTTCCGAGCCGCCTA-1	-0.00437036	-0.000238563	NE
JUQ049_CGGACGTAGAGCTGGT-1	-0.00313857	0.0127273	E
JUQ068_GCACATACACGAAACG-1	-0.0011237	0.0123074	E
JUQ054_CTCGGAGGTTTAAGCC-1	-0.00683465	-0.00613126	NE
JUQ092_TTTCCTCGTTCGGGCT-1	0.0343055	-0.01026	NE
JUQ057_TTTACTGTCTTATCTG-1	0.00332289	0.0194232	E
JUQ056_CACCTTGGTCTCTTTA-1	0.00186074	-0.000675775	E
JUQ104_AACTCTTCACTCTGTC-1	-0.00659783	-0.0153613	NE
JUQ042_TTGACTTTCGAGGTAG-1	-0.00552404	-0.0172493	NE
JUQ033_GTCTCGTTCAAAGACA-1	0.0103669	0.00880847	E
JUQ111_CGACTTCTCATTTGGG-1	0.00796602	0.00268146	NE
JUQ105_GATCAGTAGCCAGGAT-1	-0.0063711	-0.0117297	NE
JUQ097_CATCGGGTCCTCAATT-1	-0.00675344	-0.0161231	NE
JUQ068_GACCTGGGTCGGCATC-1	-0.00244973	0.0133077	E
JUQ061_CTTACCGTCACTGGGC-1	-0.00201574	0.0144799	NE
JUQ036_CGTGTAAGTCAAAGAT-1	0.00352559	0.0115758	E
JUQ049_GTGAAGGCAACTGGCC-1	-0.00158272	0.0131821	E
JUQ104_CTCGGAGAGATGTTAG-1	-0.00321766	0.00957706	NE
JUQ036_AAGGCAGCACGGCTAC-1	-0.00575601	-0.000230256	E
JUQ049_TGTATTCTCGCATGAT-1	-0.00532045	0.00258958	E
JUQ104_TAGACCACACAACTGT-1	-0.00614133	-0.00856094	NE
JUQ040_GCTCCTACAATCAGAA-1	-0.00404461	0.00661795	E
JUQ122_AACCGCGAGAACTGTA-1	-0.00517732	-0.0192434	NE
JUQ027_ACGATACCACAGCGTC-1	-0.00209024	0.00684654	E
JUQ036_TACTCGCCAATGAAAC-1	-0.00709536	-0.00187792	E
JUQ027_AGGTCCGTCATGTCCC-1	0.00193528	0.00933803	E
JUQ106_TACGGTACAATGGATA-1	-0.00574195	-0.00403882	NE
JUQ107_TCTGAGATCCTATGTT-1	-0.00717935	-0.01557	NE
JUQ033_GGAACTTGTAGCTCCG-1	-0.00335117	0.00506054	E
JUQ111_TGCCCTACAAGTACCT-1	0.00900538	0.00290567	NE
JUQ111_CTGTTTATCCGTTGCT-1	0.00769516	0.00225156	NE
JUQ036_ATAAGAGAGGTGTGGT-1	0.00561815	0.0118645	E
JUQ040_GTGTTAGAGGCTATCT-1	-0.00418112	0.00275846	E
JUQ044_GACGTGCCAAACGCGA-1	-0.00442254	-0.00286402	NE
JUQ033_ATCTGCCTCCCATTTA-1	0.0114986	0.00676881	E
JUQ061_TACTCGCCACACGCTG-1	-0.00105985	0.0129727	NE
JUQ108_TACGGATGTAGTGAAT-1	-0.0032624	0.00398593	NE
JUQ056_CAGAGAGTCCAGGGCT-1	-0.00126057	-0.00397707	E
JUQ111_CCGGGATAGGTCATCT-1	0.0171938	-0.00250433	NE
JUQ097_GAAGCAGGTATTACCG-1	-0.00399112	-0.0147281	NE
JUQ056_CGACTTCTCCGTCATC-1	-0.000329941	-0.00875384	E
JUQ104_TTAGTTCTCCTCGCAT-1	-0.00466213	0.00487418	NE
JUQ111_GCGCGATTCATATCGG-1	-0.000290812	-0.00141701	NE
JUQ067_TCAGGTACAGTCGATT-1	-0.00636788	-0.00541533	nan
JUQ095_TAAGTGCTCAGAGCTT-1	0.0245873	-0.00665377	NE
JUQ124_CATCAAGGTGTCGCTG-1	-0.00468529	-0.00907932	NE
JUQ054_TCGGGACCAGGTCCAC-1	-0.00224793	0.00589886	NE
JUQ067_GGGAATGGTCCTGCTT-1	-0.00313291	0.00874112	nan
JUQ040_CGTGAGCGTAAACGCG-1	-0.00551779	0.00410189	E
JUQ036_ATAAGAGGTGTTTGGT-1	0.00686935	0.00595132	E
JUQ027_CAGTCCTGTCAACTGT-1	-0.00688028	-0.00345567	E
JUQ111_GACCTGGGTGGTACAG-1	0.0072324	-0.000223712	NE
JUQ056_CTGGTCTTCTGACCTC-1	-0.00155186	-0.00637506	E
JUQ101_CACACCTAGGGCTTCC-1	0.0173156	0.0022559	E
JUQ063_GACTAACCATCATCCC-1	0.0202421	0.00139127	NE
JUQ119_ATGCGATGTATATGGA-1	0.0316749	-0.00971775	NE
JUQ124_GACGTGCCATACAGCT-1	-0.00559338	-0.0228425	NE
JUQ026_TCAGCTCAGCCCGAAA-1	-0.00735845	-0.00721358	E
JUQ122_TACCTATGTTCCAACA-1	-0.0043619	-0.0120565	NE
JUQ101_GCAGTTAGTACAGTGG-1	0.0239461	-0.00455048	E
JUQ102_CGATTGAAGCTAACAA-1	-0.00542305	0.00129541	E
JUQ027_CTGCCTAAGAGTGAGA-1	-0.00473729	0.00230569	E
JUQ066_CCCAGTTAGTCTCCTC-1	0.0201488	-0.00624197	E
JUQ119_AGCATACTCTTCAACT-1	0.0341156	-0.0118284	NE
JUQ033_CAACTAGTCAAGAAGT-1	0.000651118	0.00706589	E
JUQ036_AAGCCGCAGTACACCT-1	-0.000258158	0.0120138	E
JUQ048_GTACTCCTCCGCATCT-1	0.025192	-0.00520847	NE
JUQ049_ACGCCGATCGTTTAGG-1	-0.00212809	0.0141408	E
JUQ111_CTCGTCACACAACTGT-1	0.00434579	-0.000927549	NE
JUQ049_TCAATCTAGGTAAACT-1	-0.00262832	0.012105	E
JUQ111_CCGTTCAGTGAACCTT-1	0.00797393	0.00272592	NE
JUQ111_AAATGCCAGATTACCC-1	0.00495786	0.000740222	NE
JUQ108_AACTCAGGTCTAGTCA-1	0.00192643	0.0124395	NE
JUQ056_CGACCTTTCCGTAGGC-1	0.00955637	-0.00762816	E
JUQ040_TGTTCCGGTACCGTAT-1	-0.00611908	-0.00234633	E
JUQ049_CTCCTAGAGACAGAGA-1	-0.0025343	0.0137736	E
JUQ033_AATCCAGGTCTAGGTT-1	0.00203206	0.0100764	E
JUQ038_CGTAGGCCATGCATGT-1	-0.00605459	-0.004364	E
JUQ096_CGTCTACAGTACGTTC-1	0.00176528	-0.00624235	NE
JUQ049_GCTCCTAGTATTACCG-1	-0.00235268	0.00897199	E
JUQ070_AACCATGAGAAACCAT-1	-0.00641998	-0.00844315	E
JUQ033_CACCAGGGTTTCGCTC-1	-0.00671133	-0.00485264	E
JUQ107_GCTCTGTAGTGTACTC-1	-0.00491896	-0.01537	NE
JUQ106_GAACCTATCATGTCCC-1	-0.00769821	-0.0197083	NE
JUQ024_CATGACAGTAGCACGA-1	-0.00587676	-0.0149874	nan
JUQ072_TACGGTAGTCGCATCG-1	0.0181941	-0.000637795	NE
JUQ111_TCTGAGAAGAATTGTG-1	0.000182635	-0.00204392	NE
JUQ057_CAAGATCAGGCCCGTT-1	-0.0029988	0.00673678	E
JUQ033_ATGGGAGCAGACGTAG-1	-0.000111295	0.0140665	E
JUQ056_AACCATGTCAAACCAC-1	0.0191138	-0.00148003	E
JUQ040_GCACATACAGCTCGAC-1	-0.000621695	0.00743896	E
JUQ069_CGACTTCAGGCTCAGA-1	0.00369433	0.00899484	E
JUQ049_CGCTTCATCTTACCTA-1	-0.0025452	0.0151396	E
JUQ040_CAGCCGATCAGGCGAA-1	-0.00118208	0.0112703	E
JUQ093_CCTACCAGTTAAAGTG-1	-0.00591128	-0.0175901	NE
JUQ038_ATGAGGGGTTGTGGCC-1	-0.00466453	-0.00245521	E
JUQ072_ACGCCGACACCAGTTA-1	0.0204681	-0.00295053	NE
JUQ088_ACTTACTAGTTACCCA-1	-0.0067393	-0.0136546	NE
JUQ105_AGGGTGACATAGAAAC-1	-0.00634767	-0.0118095	NE
JUQ049_AGAGTGGCATGTTGAC-1	0.00750002	0.0110526	E
JUQ049_GCTCTGTCATTTCACT-1	-0.0024652	0.0137146	E
JUQ027_CCGTACTGTATTACCG-1	-0.00484923	0.00358331	E
JUQ104_TCTCTAAGTAAGTGGC-1	-0.00289246	0.00705956	NE
JUQ096_AAGCCGCGTGTAAGTA-1	0.0310687	-0.0102099	NE
JUQ050_TACAGTGGTACGACCC-1	-0.00393539	0.000669642	NE
JUQ048_GGGACCTTCTTCCTTC-1	-0.00567921	-0.00930968	NE
JUQ050_CGGCTAGTCGGAGCAA-1	-0.00383641	0.00158719	NE
JUQ059_CAGATCACATTTCAGG-1	-0.00189744	0.0138108	NE
JUQ038_CTGAAACCACATCCAA-1	-0.00685491	-0.00152119	E
JUQ108_TTGGAACGTGAACCTT-1	-0.00559906	-0.0200142	NE
JUQ097_CGTGTCTCAAGGTTCT-1	-0.00689594	-0.0165462	NE
JUQ053_GGTGCGTTCCAACCAA-1	-0.0068234	-0.00330919	E
JUQ033_AGAGCGAAGCGTGTCC-1	-0.00492353	0.000575838	E
JUQ061_GCCTCTAAGACTACAA-1	-0.00107208	0.0124561	NE
JUQ117_GTAGTCAAGTAGGTGC-1	-0.00605408	-0.0117007	NE
JUQ111_CAACCTCCAAATACAG-1	-0.00123795	0.0130457	NE
JUQ124_CATGCCTGTTGGTAAA-1	0.0247986	-0.00600986	NE
JUQ111_GACTAACAGGTGCAAC-1	0.000975601	-0.00306606	NE
JUQ044_AGTTGGTTCTTGGGTA-1	0.026621	-0.00751425	NE
JUQ036_GCACTCTAGGATGGAA-1	-0.00531427	0.00120991	E
JUQ064_AGTCTTTTCCCTCTTT-1	-0.00475097	-0.00702361	NE
JUQ036_GCATGCGTCGCGATCG-1	-0.00527262	0.00135342	E
JUQ027_AACTTTCGTATATCCG-1	-0.00680849	-0.00204379	E
JUQ070_TGCCAAAAGGGCTCTC-1	-0.00576401	-0.00497544	E
JUQ056_GACGTTATCTGCGTAA-1	-0.00305667	-0.0112811	E
JUQ049_CATCAAGAGATCGGGT-1	-0.00510371	0.000612083	E
JUQ059_CTCTACGTCATAACCG-1	-0.00343945	0.0106378	NE
JUQ030_TGTGGTAGTCTCTCGT-1	-0.00645761	-0.0111439	E
JUQ111_CTGCTGTAGCAACGGT-1	0.0031753	-0.0124343	NE
JUQ088_ACCAGTAGTCCGCTGA-1	-0.00703379	-0.0022467	NE
JUQ070_CACATAGCAATGGACG-1	-0.00597587	-0.00574031	E
JUQ069_ACGCCAGTCCTCCTAG-1	0.00278513	-0.0130864	E
JUQ107_CTCTGGTGTAGCGTAG-1	-0.00674439	-0.0143723	NE
JUQ066_GCACATAAGACGCAAC-1	0.00109405	0.00463711	E
JUQ038_AGTGTCAGTTGGTGGA-1	-0.00619941	-0.00184157	E
JUQ069_ATCATCTGTAATTGGA-1	-0.00669459	-0.000163984	E
JUQ064_TCGTACCAGCGATGAC-1	-0.00599115	-0.0112962	NE
JUQ036_GTATTCTCAGATCGGA-1	-0.00398419	0.00348864	E
JUQ045_GAACATCGTGCGAAAC-1	0.0207463	-0.00155022	NE
JUQ049_CTGGTCTCATTGGTAC-1	-0.00448805	0.00712875	E
JUQ121_GTAACGTCAAGTACCT-1	-0.00628966	-0.0133973	NE
JUQ068_TGGCTGGAGGACGAAA-1	0.000102379	0.0163231	E
JUQ111_CAAGAAAAGAGACTTA-1	0.00779114	0.00275061	NE
JUQ033_CAGAGAGAGCCGCCTA-1	-0.0017742	0.0115863	E
JUQ106_CGTGAGCGTTCACGGC-1	-0.002814	0.0133354	NE
JUQ036_CAGCGACCATTCCTCG-1	0.00321372	0.0104818	E
JUQ027_CTGAAACTCATTTGGG-1	-0.0065304	-0.00725208	E
JUQ059_GAACGGAGTCCGAAGA-1	-0.00303555	0.0123938	NE
JUQ046_AACCATGTCTGCTTGC-1	-0.00204708	-0.00430781	E
JUQ062_CGGACTGAGAGCCTAG-1	-0.00358533	0.0101422	E
JUQ027_ATCTGCCTCAGCCTAA-1	-0.00375316	0.0055658	E
JUQ105_ACTGAGTTCGAATGCT-1	-0.00525245	-0.0121611	NE
JUQ066_ACGATGTTCGTGGACC-1	-0.00716313	-0.00617926	E
JUQ027_TGAAAGATCACGATGT-1	0.00157914	0.0109168	E
JUQ069_GGAATAATCGGGAGTA-1	-0.00513179	-0.00179815	E
JUQ104_ATAACGCAGGTGACCA-1	-0.0035493	-0.000293742	NE
JUQ087_CTCGGAGAGAGTCGGT-1	0.029314	-0.00925945	NE
JUQ058_GAACGGATCTCCGGTT-1	0.0040785	0.0153628	NE
JUQ040_ACGAGCCTCTGTTTGT-1	-0.00240452	0.00774138	E
JUQ111_GTCACGGGTGCGAAAC-1	0.00365134	4.50035e-05	NE
JUQ042_AGCGTATTCATTGCGA-1	-0.0054417	-0.0173253	NE
JUQ103_ATCCGAACATTGAGCT-1	-0.00569124	-0.00418583	NE
JUQ038_ACGGCCATCTACCAGA-1	-0.00354732	0.00198929	E
JUQ111_ACTGAGTAGTGAAGAG-1	0.00144333	0.000906715	NE
JUQ027_CTCGGGACATCACCCT-1	-0.00679105	-0.00171681	E
JUQ117_TGAGAGGAGCAGACTG-1	-0.00595183	-0.00731582	NE
JUQ107_AGCTTGACACAGGTTT-1	-0.00450629	0.033995	NE
JUQ033_GGCGTGTAGGGATCTG-1	-0.00611969	0.000240487	E
JUQ111_TAGTTGGGTCAAAGAT-1	0.0103019	0.00137335	NE
JUQ111_AACTCAGCATGGAATA-1	0.00681842	0.00149578	NE
JUQ060_CCACTACTCGCATGAT-1	0.0297921	-0.00838909	E
JUQ102_CAGAGAGGTCTGGTCG-1	-0.00441621	0.00319407	E
JUQ111_GGCGTGTCAGCCAGAA-1	0.00759047	-0.000357626	NE
JUQ071_TTAACTCCACATGGGA-1	0.0156136	-0.00400967	nan
JUQ111_GGACAGATCAACCATG-1	0.00963983	0.00199631	NE
JUQ047_AGTGAGGAGGTGCTAG-1	-0.00462563	-0.00118717	NE
JUQ047_ATTTCTGCATAGTAAG-1	-0.00500625	-0.0117056	NE
JUQ122_TCGTAGAGTACCATCA-1	-0.00545815	-0.00478984	NE
JUQ106_GAACCTAAGTGTTTGC-1	3.26722e-05	0.0126334	NE
JUQ091_TTTATGCCACTGTTAG-1	-0.00547848	0.00231034	NE
JUQ042_CTCGAAAAGAGCCTAG-1	-0.00689037	-0.0151912	NE
JUQ027_GTTCATTTCCGTCAAA-1	-0.00139899	0.00753837	E
JUQ036_GACCTGGCAGTGGAGT-1	-0.00601049	0.00082339	E
JUQ111_GCAATCACACTAGTAC-1	0.00698005	0.000843654	NE
JUQ095_TACACGATCTGTCCGT-1	0.0362987	-0.0131297	NE
JUQ068_TAAGTGCCAGTCGTGC-1	-0.000185323	0.0156339	E
JUQ062_TGACAACAGACCACGA-1	0.0210723	-0.00335801	E
JUQ090_ACCTTTAGTTGTCTTT-1	-0.00586308	-0.00358881	NE
JUQ111_ACATCAGGTGTTAAGA-1	0.0114815	0.00154361	NE
JUQ100_GTTTCTACACTGCCAG-1	-0.000230425	0.00994023	E
JUQ067_CCGTACTAGTACGTTC-1	-0.00505001	0.000862303	nan
JUQ056_GATGAAACATGCCACG-1	0.00153031	-0.0103562	E
JUQ038_ACACTGATCGCAAGCC-1	-0.0052453	0.0018264	E
JUQ027_CGAGCACAGAGACGAA-1	-0.00682698	0.000550399	E
JUQ111_ATTGGACCAGTCGATT-1	0.00156127	-0.00171246	NE
JUQ040_CTGATCCTCCCAAGAT-1	-0.00585721	-0.000842849	E
JUQ053_TCAACGAAGGCACATG-1	-0.00353244	0.0118874	E
JUQ024_CATGACAGTGTTGGGA-1	-0.000602501	0.00565428	nan
JUQ102_GTACGTACATTGGTAC-1	-0.00684307	-0.00100672	E
JUQ027_AAAGCAACATGGATGG-1	-0.00450524	0.0080437	E
JUQ069_TCTTTCCGTAAAGGAG-1	-0.00354786	-0.0147032	E
JUQ047_GCTTGAAAGCCTTGAT-1	-0.00607758	-0.0110989	NE
JUQ111_GCTTCCACATTAGGCT-1	0.0101754	0.00142935	NE
JUQ036_GGGTTGCTCTGTTGAG-1	-0.00569356	0.00173876	E
JUQ049_GCTGGGTGTGTCGCTG-1	-0.00281359	0.00989265	E
JUQ100_GCATACACAATGAAAC-1	-0.00288759	0.00880793	E
JUQ036_GGACGTCCAGTGGAGT-1	-0.00421515	0.00185877	E
JUQ067_TTATGCTGTGTCGCTG-1	-0.00575454	-0.00185898	nan
JUQ092_TCAGCTCGTCTGCCAG-1	-0.0054026	0.0005406	NE
JUQ033_CGTGTAAAGGTGGGTT-1	0.0100969	0.0083841	E
JUQ033_TAAACCGTCTTGAGGT-1	-0.00350083	0.00587311	E
JUQ040_AGCGTATAGCTGCGAA-1	-0.00044567	0.00835878	E
JUQ045_TAAGCGTCAAGAAGAG-1	0.0217608	-0.00498494	NE
JUQ035_GATCGATGTCCGTTAA-1	-0.00698458	-0.0188721	NE
JUQ049_GATGCTAGTCGGGTCT-1	-0.00090948	0.01036	E
JUQ063_GCATGTAGTGGCAAAC-1	-0.00527911	-0.0232203	NE
JUQ049_TCTTCGGGTTCCTCCA-1	0.00620709	0.0124212	E
JUQ067_CCATTCGAGTCCATAC-1	-0.00522619	-0.000650754	nan
JUQ111_CACATAGCAAGTACCT-1	0.0094971	0.00332628	NE
JUQ053_CGAGCCAAGAGCTGCA-1	-0.0062205	-0.00588332	E
JUQ068_AGAGCTTCAGACGCTC-1	-0.00185028	0.0136397	E
JUQ111_CCAATCCTCGAACTGT-1	0.00770989	0.00245284	NE
JUQ061_TCGCGAGAGGAGTCTG-1	0.00021807	0.0115118	NE
JUQ048_CGAATGTCATCCTAGA-1	-0.00373683	0.00450421	NE
JUQ076_GCTGCGAGTCAGCTAT-1	0.0198656	-0.00304318	NE
JUQ070_CATCCACGTAAGCACG-1	-0.00641579	-0.00636916	E
JUQ054_GTCCTCACAGTAAGAT-1	-0.00534541	-0.00261863	NE
JUQ111_ACACCAAGTCAATGTC-1	0.0066876	0.0012433	NE
JUQ050_GTATTCTTCTGGCGTG-1	-0.00551039	-0.0038548	NE
JUQ068_GCTTCCAAGAGTGACC-1	-0.000709101	0.0136911	E
JUQ104_TGCCAAATCAGGTTCA-1	-0.00638891	-0.0174782	NE
JUQ027_CTGCCTACATACAGCT-1	-0.00533749	0.00325265	E
JUQ047_AAACCTGTCACCGGGT-1	-0.00471357	-0.0102133	NE
JUQ033_TGAGCATCACGAAACG-1	-0.0021047	0.00555935	E
JUQ097_ACGTCAAAGTGACTCT-1	-0.00529949	-0.0197297	NE
JUQ036_CGCTATCTCTAGAGTC-1	-0.00527156	-0.00113491	E
JUQ106_CCTCTGAAGTGTACGG-1	-0.00355293	-0.00258894	NE
JUQ054_CTACATTCAGTCTTCC-1	-0.00366745	0.000255563	NE
JUQ109_AAGGCAGTCAGGTTCA-1	-0.00571107	-0.0104424	NE
JUQ067_ATCGAGTAGATTACCC-1	-0.0052182	-0.00100909	nan
JUQ082_ACATGGTTCGAATGCT-1	-0.00394659	-0.011415	NE
JUQ070_TCCACACTCTCCTATA-1	0.0319835	-0.0111827	E
JUQ046_CCAATCCAGGCCATAG-1	0.00151295	0.00954718	E
JUQ111_CATCCACTCGTAGATC-1	-0.000885759	-0.00267578	NE
JUQ107_GGACGTCAGTCTCCTC-1	-0.00437295	-0.00103743	NE
JUQ082_TGGCTGGTCACGACTA-1	-0.00646021	-0.0115187	NE
JUQ049_CTCAGAATCACGCGGT-1	-0.00335958	0.00892852	E
JUQ033_TAAACCGAGGGTTTCT-1	0.0019911	0.00922925	E
JUQ095_CGCGTTTTCCGGGTGT-1	0.0292581	-0.00861299	NE
JUQ068_GGGATGACATGAACCT-1	-0.00506626	-0.00998226	E
JUQ111_GTAGTCACAAGCCCAC-1	0.00786606	0.00207894	NE
JUQ038_ACATCAGTCGGGAGTA-1	-0.00447884	-0.00423057	E
JUQ049_TGAGCATCACTTCGAA-1	-0.00197919	0.0130051	E
JUQ111_GAGTCCGGTAAACACA-1	-0.000420204	0.0120783	NE
JUQ036_CAGCATATCATTGCCC-1	0.000312646	0.0108896	E
JUQ027_ACGGGCTCATGACGGA-1	0.00378488	0.00984693	E
JUQ059_CGGACGTCAGTATGCT-1	-0.0020306	0.0160719	NE
JUQ068_GTGAAGGTCTTCAACT-1	-0.00125094	0.0142747	E
JUQ056_CGGACTGTCGCATGGC-1	-0.00398863	-0.0150987	E
JUQ027_AACTCAGTCGTGGTCG-1	-0.00607608	-0.00328637	E
JUQ101_GGAATAACATGCCTAA-1	-0.00669565	-0.00135552	E
JUQ122_TGATTTCTCTTGTATC-1	-0.00578314	-0.00456422	NE
JUQ111_TCCCGATCAGGCAGTA-1	-0.00295681	-0.00164113	NE
JUQ033_GGCTCGACAAGCCTAT-1	-0.00624599	-0.000294132	E
JUQ033_GCTTCCAGTGTTCGAT-1	0.00391047	0.00809822	E
JUQ070_AACCGCGGTATCACCA-1	0.00746011	0.00790355	E
JUQ036_CGTAGGCAGTGAACGC-1	-0.00715394	-0.00531526	E
JUQ041_ACGAGGACACAGGCCT-1	0.0163608	-0.00341816	NE
JUQ049_CTCAGAATCAGTGTTG-1	-0.00492698	0.00182004	E
JUQ039_ACCTTTATCTGCAAGT-1	0.0297362	-0.00911258	NE
JUQ048_TCGCGTTGTCTCTCGT-1	-0.00517266	-0.0105894	NE
JUQ049_CCGGGATTCAGGATCT-1	-0.00296643	0.011818	E
JUQ049_CTCTACGGTCACCCAG-1	-0.00217152	0.0122446	E
JUQ106_AACTCAGAGAGGGATA-1	0.00375552	0.00301391	NE
JUQ053_AAAGCAAAGACTACAA-1	0.00386241	0.0108381	E
JUQ087_CTCACACAGGACACCA-1	-0.00594369	-0.00886163	NE
JUQ047_CAAGGCCTCTATCGCC-1	-0.00741467	-0.0195921	NE
JUQ106_CTGATAGTCTCTAAGG-1	0.0101282	0.0051441	NE
JUQ050_GTCATTTTCTTGTCAT-1	-0.00527287	-0.0102391	NE
JUQ053_TTCTCCTCATGCCTTC-1	0.0336851	-0.0111009	E
JUQ061_CATGGCGAGTTACGGG-1	0.00410054	0.0124086	NE
JUQ111_GGTATTGCATCCAACA-1	-0.000869293	-0.00294581	NE
JUQ111_TTAGGACTCTGCGGCA-1	0.0121799	0.0009778	NE
JUQ049_GTGCAGCGTCCAGTTA-1	-0.00574558	0.00180674	E
JUQ106_AAGTCTGAGTCATCCA-1	0.0213139	-0.00437062	NE
JUQ054_GGGTCTGCAGACAAGC-1	-0.00121299	0.0103102	NE
JUQ036_TCAACGAGTAAACACA-1	0.0305663	-0.00788966	E
JUQ121_AACTCTTGTACTCAAC-1	-0.0056779	-0.0154131	NE
JUQ111_GACGCGTCATACGCTA-1	0.0103316	0.00249428	NE
JUQ059_GTGGGTCTCCGCAGTG-1	-0.00290386	0.0128392	NE
JUQ111_CGTGTAAAGACATAAC-1	0.0178897	-0.00104858	NE
JUQ053_GGGATGATCAACCAAC-1	-0.00448593	-3.33933e-05	E
JUQ049_TATCAGGGTGGTCTCG-1	-0.00210552	0.0142165	E
JUQ033_ACTTGTTGTACCGGCT-1	-0.00418656	0.00168585	E
JUQ111_GGACAAGAGTCCAGGA-1	0.0075466	0.00132137	NE
JUQ047_TCAGGATTCACCTTAT-1	0.015412	-0.00316642	NE
JUQ063_CCTTACGCAAGTTAAG-1	0.0046788	0.0135146	NE
JUQ067_AAACCTGAGTAGCCGA-1	-0.00228948	0.00826498	nan
JUQ106_GTAACGTAGGTGATTA-1	-0.00107131	0.00231154	NE
JUQ049_TCCCGATAGGATGCGT-1	-0.00598382	0.00247616	E
JUQ040_CATGACAGTCCGAAGA-1	-0.00372601	0.00432155	E
JUQ049_ATTACTCCACCAGGTC-1	0.00618595	0.0143624	E
JUQ092_GTTCTCGCATCCCATC-1	-0.00192722	0.0110579	NE
JUQ026_GCGCGATCAAGTCTAC-1	-0.00378963	0.000488415	E
JUQ111_AAGACCTAGGTAGCTG-1	0.0139111	0.000749727	NE
JUQ027_CCCAGTTCAAGTCTAC-1	-0.00271405	0.00542896	E
JUQ064_GAAACTCTCTTAGAGC-1	-0.00624087	-0.0142886	NE
JUQ105_CAGGTGCCAGTCACTA-1	-0.00669359	-0.0179754	NE
JUQ059_GTTAAGCAGGGATCTG-1	-0.00108722	-0.00369238	NE
JUQ106_CTCTACGCATATACCG-1	-0.00605759	-0.00555665	NE
JUQ047_CTGCCTATCCTCCTAG-1	-0.00632747	-0.00264302	NE
JUQ091_GGAACTTCAGTGAGTG-1	-0.00595365	-0.00117327	NE
JUQ036_ACTTACTTCATGTCTT-1	0.00159431	0.00587001	E
JUQ036_CTACACCGTAGTACCT-1	-0.00142248	0.00721096	E
JUQ040_CGTGTCTTCCGCGTTT-1	-0.00317169	0.00659481	E
JUQ040_CTCAGAATCTTGGGTA-1	-0.00172902	0.0066542	E
JUQ040_ACTATCTTCGCATGAT-1	0.00219769	0.00945823	E
JUQ111_GAACCTAAGATATGGT-1	0.00724963	0.002474	NE
JUQ040_GCCTCTAAGAGTACCG-1	0.00629381	0.0130865	E
JUQ031_ACATGGTCAGCAGTTT-1	-0.00436668	0.0324018	E
JUQ047_CTAACTTAGCCACCTG-1	0.0253449	-0.00537798	NE
JUQ053_ATAGACCAGCGCCTCA-1	-0.00126841	0.00924868	E
JUQ107_GTGTGCGGTGTCCTCT-1	-0.00586797	-0.00618059	NE
JUQ092_GATGCTATCGCCAAAT-1	0.00282886	0.0134708	NE
JUQ045_GAATGAACACAGAGGT-1	0.0280094	-0.00829469	NE
JUQ040_CATCGGGAGATATACG-1	-0.0036138	0.00670814	E
JUQ040_CGGCTAGAGAAGGACA-1	-0.0056116	0.000512205	E
JUQ053_CAGCTAAGTACGCTGC-1	0.000595399	0.00786257	E
JUQ036_TAAACCGGTCTGGAGA-1	-0.00664009	-0.00189133	E
JUQ104_AGAGTGGGTTACAGAA-1	-0.00313513	0.00134847	NE
JUQ036_CCTTACGGTCGGATCC-1	0.0184728	0.00174412	E
JUQ059_GATCGATCATTGGCGC-1	-0.0037898	0.0101041	NE
JUQ059_CTCCTAGCATCAGTAC-1	-0.00262843	0.0160365	NE
JUQ104_GTGTTAGGTACCCAAT-1	-0.00239822	0.00557075	NE
JUQ033_GTTACAGTCTGCTGTC-1	-0.00218629	0.0036262	E
JUQ094_GTCAAGTGTAAGTTCC-1	0.0252386	-0.00443836	NE
JUQ070_TGGACGCCATTATCTC-1	-0.0020119	0.0027117	E
JUQ124_CGACTTCAGAGTGACC-1	0.0181266	-0.00691531	NE
JUQ031_GCGGGTTGTGCCTGGT-1	-0.00429883	0.0314823	E
JUQ071_AATCCAGTCGGATGGA-1	0.0236907	-0.00471738	nan
JUQ031_AACACGTTCCTGCCAT-1	-0.00423967	0.0318795	E
JUQ111_CATATTCTCGGACAAG-1	0.00564212	0.00256532	NE
JUQ111_GAGGTGATCAGGTAAA-1	0.00676842	0.000767469	NE
JUQ111_ACGGCCAGTTTAAGCC-1	0.00146011	-0.00102197	NE
JUQ054_AGGCCGTTCTGTCAAG-1	-0.00645179	-0.00982982	NE
JUQ027_CGTCAGGAGTGACATA-1	-0.00608528	-0.00178455	E
JUQ057_ACCAGTAGTCTTGATG-1	0.0383037	-0.0148513	E
JUQ067_CTGCTGTTCGGTCTAA-1	-0.00439859	0.00833534	nan
JUQ112_AGGCCGTGTTAAGTAG-1	-0.00300297	-0.0145103	NE
JUQ036_CCATTCGGTACTTGAC-1	0.00224128	0.00840756	E
JUQ036_AATCGGTGTTAGATGA-1	0.000983681	0.00816823	E
JUQ111_AGGTCATTCGATAGAA-1	0.00680835	0.00025655	NE
JUQ095_ACGGGTCCAAGTCATC-1	0.0322863	-0.0111441	NE
JUQ059_CTCAGAACAGCGTAAG-1	-0.00108267	0.0149163	NE
JUQ065_GGTGAAGAGTGAATTG-1	-0.00662599	-0.0158474	NE
JUQ111_GGCGACTGTTAGATGA-1	-0.000259147	0.000320441	NE
JUQ047_ACAGCCGCACGTAAGG-1	-0.00540747	-0.0106425	NE
JUQ033_CAAGAAACACTCAGGC-1	-0.00453816	0.000825528	E
JUQ036_CTTAGGAGTCAGATAA-1	-0.00388635	0.00499083	E
JUQ118_CATGCCTAGAGCTGCA-1	-0.00599677	-0.00668918	NE
JUQ040_GCTCTGTGTATAATGG-1	0.00295542	0.00758783	E
JUQ070_CAGCCGAAGCACAGGT-1	0.00268545	0.0133796	E
JUQ033_TACAGTGGTATGAATG-1	-0.00635182	-0.0050018	E
JUQ067_CCTAAAGGTCTAGTGT-1	-0.00618858	0.00119029	nan
JUQ122_ATGTGTGGTCCGACGT-1	-0.00400128	-0.0184234	NE
JUQ036_ATAACGCAGTTTGCGT-1	-0.00662015	-0.00378473	E
JUQ027_AACTCAGCATGCTAGT-1	-0.00177861	0.00689466	E
JUQ040_CTCGAGGGTCGGATCC-1	-0.00301938	0.00964799	E
JUQ056_TCAGCAAGTCTTGATG-1	-0.00301874	-0.00524003	E
JUQ067_TCAATCTCACATTTCT-1	-0.00523168	0.0013198	nan
JUQ040_GTCACAAGTACGCTGC-1	-0.000325981	0.00888229	E
JUQ083_ACTGCTCCAAGAGTCG-1	-0.00310943	0.00499523	NE
JUQ111_TGTATTCTCAGATAAG-1	0.0120827	0.00212618	NE
JUQ118_TCCACACCAGTTCATG-1	-0.00668284	-0.0138464	NE
JUQ106_CATGACACATTACCTT-1	0.0217147	-0.00329235	NE
JUQ036_CGCGGTATCCCGACTT-1	-0.00289265	0.00302253	E
JUQ111_AGGCCGTCACTTGGAT-1	0.0115142	0.000889648	NE
JUQ097_CCTACCATCACGAAGG-1	-0.00752185	-0.0182822	NE
JUQ111_AGGGTGACACTATCTT-1	0.000352528	-0.00357388	NE
JUQ106_ACAGCCGGTCGCTTCT-1	0.00400278	0.00890658	NE
JUQ036_AGAGTGGTCAACACAC-1	-0.00213035	0.00529762	E
JUQ061_GACCTGGCACCGCTAG-1	-0.00413082	-0.0184629	NE
JUQ061_GCTGCTTAGTGCCATT-1	-0.00270528	0.00433941	NE
JUQ033_TCATTTGCATCACGAT-1	-0.000988804	0.0106418	E
JUQ090_AGCTCCTAGGTCGGAT-1	-0.00592131	-0.00350121	NE
JUQ033_GGACAAGGTTATCCGA-1	-0.00541348	0.000267291	E
JUQ040_CGAGCCAAGTGAACGC-1	-0.00446761	0.00375859	E
JUQ104_TAAACCGGTAAGTGTA-1	-0.00313863	0.000559663	NE
JUQ118_GCACATATCAGTTTGG-1	-0.00591005	-0.00621851	NE
JUQ104_GGTGCGTTCACTTACT-1	-0.0029538	0.00922432	NE
JUQ049_CCATTCGCACAGACAG-1	0.00161639	0.0109114	E
JUQ102_CAACCAAAGTGGTAAT-1	-0.0035105	0.013535	E
JUQ059_CAGCATACAAGTTCTG-1	-0.00115294	0.0154249	NE
JUQ027_GCCTCTATCAGCACAT-1	0.0197676	-0.00294128	E
JUQ045_ATCTACTGTATAGGTA-1	-0.00310573	-0.004607	NE
JUQ111_AGGGATGTCCTTTACA-1	0.0081169	-0.00181935	NE
JUQ049_TGACTTTAGACCTTTG-1	-0.000396084	0.0110897	E
JUQ038_ACACTGACATGGTCAT-1	-0.00555821	0.0012743	E
JUQ059_ACGATACTCACGATGT-1	-0.00482511	0.00622935	NE
JUQ104_CCTACCATCTCAACTT-1	-0.00577866	-0.00585632	NE
JUQ090_ACCCACTAGCCCGAAA-1	-0.00771625	-0.0167151	NE
JUQ040_GCATGTATCCTAAGTG-1	0.000255415	0.00985654	E
JUQ059_TGAGCCGGTAGCGCAA-1	-0.00468761	-0.00153105	NE
JUQ107_ATGCGATCATTCTTAC-1	-0.00550388	-0.0196293	NE
JUQ097_GATCTAGAGGTAGCCA-1	-0.00554773	-0.0145598	NE
JUQ067_CAACCAACAGGCTGAA-1	-0.00615975	-0.00567536	nan
JUQ040_CGAGAAGTCATGCATG-1	0.00479156	0.0086582	E
JUQ049_CATCAGATCTCATTCA-1	0.003828	0.00959307	E
JUQ112_TCGCGAGGTCTAGAGG-1	-0.0069088	-0.0147294	NE
JUQ111_GTCATTTTCTTGACGA-1	-0.00381062	-0.0200836	NE
JUQ048_AGACGTTGTATGGTTC-1	-0.00440454	-0.000897392	NE
JUQ036_AACTTTCTCAGCGATT-1	-0.00536626	-0.000366689	E
JUQ049_TCACGAAAGGTGCTAG-1	-0.00187605	0.0116606	E
JUQ049_CTTAACTAGGCACATG-1	-0.00195769	0.01375	E
JUQ027_GGGTTGCCATTGGGCC-1	-0.00233338	0.011478	E
JUQ036_CGTAGGCTCCACGAAT-1	0.00262202	0.00997164	E
JUQ111_TGTGGTACATCCCATC-1	0.00827157	0.0022245	NE
JUQ120_TTATGCTGTCCAACTA-1	0.00867551	0.00214719	NE
JUQ054_CAGGTGCAGCTAGTTC-1	-0.00542461	-0.0042287	NE
JUQ070_CCTTACGGTCAAACTC-1	0.00922087	0.00462171	E
JUQ049_ATTACTCTCATATCGG-1	-0.00164474	0.010395	E
JUQ036_ACTGAACTCATGTCCC-1	-0.00467364	0.00105237	E
JUQ112_AAAGATGAGCAATATG-1	-0.00401771	-0.00975211	NE
JUQ026_ACACTGAAGATCCCGC-1	-0.00481825	0.00440958	E
JUQ041_GCTCTGTTCACCATAG-1	-3.98251e-05	0.00566682	NE
JUQ067_CTCAGAACAGGCGATA-1	-0.00563885	-0.0037712	nan
JUQ111_TGAGGGACATATGCTG-1	0.00707701	0.00170425	NE
JUQ049_CGCTGGAGTAAACCTC-1	-0.00317861	0.0096437	E
JUQ067_GACGCGTGTCGCGTGT-1	-0.00415642	0.00490583	nan
JUQ049_AACTCAGGTTGGTGGA-1	-0.00414781	0.00865734	E
JUQ036_TCACAAGGTTCGCTAA-1	-0.00248444	0.00542963	E
JUQ040_CGTCAGGGTCAAGCGA-1	0.0059494	0.00759922	E
JUQ105_CTACCCAGTTCAGCGC-1	-0.00578951	-0.00431727	NE
JUQ046_CTGTTTACATCCTTGC-1	0.0192405	-0.00136863	E
JUQ040_GACTAACAGTTAACGA-1	-0.00276803	0.0059166	E
JUQ027_GGTATTGTCAGTTGAC-1	-0.00450502	0.00357046	E
JUQ107_CGGACGTTCATTCACT-1	-0.00611421	-0.0160266	NE
JUQ027_CAAGGCCTCTCCAGGG-1	-0.00744187	-0.00422597	E
JUQ111_GCATGATGTAAGTTCC-1	0.00412546	-0.000780168	NE
JUQ033_AGCAGCCTCGTTACGA-1	-0.00357329	0.00668657	E
JUQ095_CGATTGAAGACACTAA-1	0.0317616	-0.0106235	NE
JUQ064_CGTCCATGTGGTCTCG-1	-0.00682179	-0.0158199	NE
JUQ050_ACTTGTTAGCTTTGGT-1	-0.00596008	-0.00760658	NE
JUQ049_TAGAGCTCAGTCGATT-1	0.0028358	0.0118603	E
JUQ049_CACATAGCAGGCGATA-1	0.00637006	0.0118184	E
JUQ120_AGCATACCAATCTGCA-1	-0.00619947	-0.0170094	NE
JUQ111_TCGAGGCAGCGAGAAA-1	0.00268389	-0.00727587	NE
JUQ054_GACTGCGGTTCATGGT-1	-0.00330745	0.0057129	NE
JUQ036_CTGAAACAGGGCATGT-1	0.00668702	0.0115184	E
JUQ033_ATTATCCAGACATAAC-1	0.00536669	0.0119176	E
JUQ111_TGTATTCTCCAAAGTC-1	0.0232666	-0.0033475	NE
JUQ111_TTTGTCAGTGATAAGT-1	0.00739004	0.000961389	NE
JUQ036_GATCGATTCCTGCAGG-1	-0.00580928	-0.00422379	E
JUQ057_CTAGAGTAGCTCTCGG-1	-0.00697573	-0.00226167	E
JUQ040_TCACAAGAGCGAAGGG-1	-0.0072115	-0.0011089	E
JUQ069_GAACGGAGTGCATCTA-1	-0.00809761	-0.00614527	E
JUQ049_CGGACACCAGGATCGA-1	-0.00538654	0.00294036	E
JUQ058_AGATTGCTCGCCAAAT-1	0.0273491	-0.00711726	NE
JUQ111_ACTTGTTAGCTCCTTC-1	0.00117384	-0.0013345	NE
JUQ036_TTCTTAGTCACTTACT-1	-0.00320003	0.0024561	E
JUQ061_TAGACCATCCCAAGTA-1	-0.00159069	0.0134351	NE
JUQ036_AGAGCGAAGTTCGATC-1	-0.0019936	0.00594149	E
JUQ024_CGGAGCTCAAGACACG-1	-0.000143394	0.00695297	nan
JUQ058_TTATGCTGTTTCCACC-1	-0.00387977	0.00546342	NE
JUQ067_GACTAACCATGGAATA-1	-0.00578387	-0.00269512	nan
JUQ111_ACGGGTCTCAGTTGAC-1	0.0214524	-0.00286332	NE
JUQ108_TGAGGGAGTGCAGTAG-1	-0.00168569	0.0139813	NE
JUQ070_AAAGCAACAACTGGCC-1	0.00285699	0.00886959	E
JUQ111_CAAGGCCCACATCCAA-1	0.00128856	-0.000638766	NE
JUQ068_GCAAACTAGACTGTAA-1	-0.00589882	-0.0120063	E
JUQ047_AGCAGCCGTCTAGCGC-1	-0.00580821	-0.0152102	NE
JUQ040_GGCCGATTCAAACGGG-1	-0.000702903	0.0110496	E
JUQ033_CATGACACAGGATCGA-1	0.0145163	0.00955936	E
JUQ040_CGTCACTGTCCCGACA-1	-0.0048667	0.000318329	E
JUQ049_ACGTCAAGTATATGGA-1	-0.00335402	0.0099422	E
JUQ069_CTGCGGAGTTCGTTGA-1	-0.00728187	-0.000872401	E
JUQ112_GTATTCTCACTGTGTA-1	-0.000875642	-0.00249648	NE
JUQ099_TAAGTGCTCGTAGGAG-1	-0.00564676	-0.0131567	E
JUQ048_GCTGGGTTCGTAGGTT-1	-0.00485141	-0.00577969	NE
JUQ053_CTCATTAAGACTCGGA-1	0.00205447	0.0134494	E
JUQ105_ATTACTCTCCGCGGTA-1	-0.00618492	-0.0156687	NE
JUQ024_TCCCGATGTAGCGATG-1	-0.00625535	-0.00876134	nan
JUQ053_ACACCGGTCCCACTTG-1	-0.00566898	-0.0020981	E
JUQ040_CATCAGATCTGAGGGA-1	0.00115277	0.0106426	E
JUQ095_CGTCCATTCGGAAATA-1	0.0226667	-0.0050639	NE
JUQ111_ATCATGGGTACAGCAG-1	0.000683561	-0.000610856	NE
JUQ056_TCTGGAACAAATTGCC-1	-0.00171148	-0.00800481	E
JUQ042_GAGTCCGTCGGCTTGG-1	-0.00470884	-0.0178688	NE
JUQ036_CAACTAGAGGGTATCG-1	0.00810056	0.0105325	E
JUQ069_TAAGTGCCAAAGGCGT-1	0.00272495	0.00721167	E
JUQ049_CAAGTTGGTTGGAGGT-1	0.00257432	0.00942913	E
JUQ024_GCAGCCAAGCTGCGAA-1	-0.00590734	-0.00771611	nan
JUQ095_GGAACTTCACGTAAGG-1	0.0322475	-0.0108872	NE
JUQ033_TCGGGACCAACTTGAC-1	-0.00216081	0.00990688	E
JUQ049_CTGCTGTTCTGTCTAT-1	-0.00531684	0.000457772	E
JUQ120_GCGCGATGTGGTACAG-1	-0.00447376	-0.00379528	NE
JUQ033_CTGATAGCAGGCAGTA-1	-0.00451938	0.000924873	E
JUQ070_GAAGCAGCAGTGACAG-1	-0.00604856	-0.0129088	E
[truncated: 10,133 more rows]

## Sheet: a_heatmaps
	148-X-all_complement_production-X-norm	94-X-all_glycolysis-X-norm	68-X-all_CYP_metabolism-X-norm	2-X-all_TNF-via-NFkB_signaling-X-norm	182-X-M_angiogenic-effectors-X-norm	10-X-all_type-II-ifn-response-X-norm	127-X-all_MHC-II-presentation-X-norm	184-X-Mac_IL4-IL13_response-X-norm	129-X-all_hypoxia-response-X-norm	182-X-M_angiogenic-effectors-X-norm	DC2	DC4
JUQ118_ACTGAACGTAGGCATG-1	0.242837	0.00562134	2.02351e-09	2.58945e-07	0.283645	0.00762382	0.0417203	0.00512699	0.00523665	0.283645	-0.00573707	-0.00523109
JUQ038_GCTCTGTTCAAGGCTT-1	0.220435	0.000954362	8.268e-09	0.0401675	0.0146206	0.00557758	0.0328121	0.046337	0.0012686	0.0146206	-0.00451726	0.00202728
JUQ101_AGCTTGATCCTCAACC-1	3.09777e-05	2.57232e-09	0.0904961	0.0166975	0.0208998	7.77202e-09	0.0133387	3.35179e-08	0.00446457	0.0208998	0.0268448	-0.00900627
JUQ036_CATCAGATCGCAAACT-1	0.22062	0.00244882	4.75531e-09	1.08826e-06	0.0237484	0.00631414	0.0400827	0.0332944	0.00016295	0.0237484	-0.00558026	-0.00213429
JUQ056_AACGTTGAGGAGTCTG-1	0.0417926	0.00404066	0.0437244	0.012953	0.0564024	0.00168153	0.0109533	0.00193639	0.00123988	0.0564024	0.0022907	-0.00676394
JUQ124_TACGGTAGTGACGCCT-1	0.230165	2.3428e-09	4.83423e-09	0.0712582	1.96804e-05	0.00873457	0.0471143	2.15956e-08	0.00799583	1.96804e-05	-0.00718603	-0.0194631
JUQ065_GTTCTCGGTACGCACC-1	0.145797	0.00454444	0.0294116	0.0296416	0.024648	0.00574201	0.0311936	0.000979001	7.23223e-06	0.024648	-0.0049415	-0.00200581
JUQ065_CTTTGCGGTCGCATCG-1	0.172196	0.00203652	6.10433e-08	0.0200378	0.0287968	0.00807747	0.0552845	9.55099e-05	0.000805309	0.0287968	-0.00597487	-0.0111848
JUQ063_TGACGGCAGTCCAGGA-1	0.149057	5.74805e-05	8.29289e-07	0.00997909	0.0589228	5.71878e-08	0.00385	0.0154804	0.00159627	0.0589228	-0.00457917	-0.0202904
JUQ065_GCGCAACGTGAGCGAT-1	0.112173	0.00498107	8.3017e-09	0.0195056	0.0313348	0.00850583	0.0475982	0.00574809	0.00212951	0.0313348	-0.00638538	-0.0114795
JUQ027_CTTTGCGGTTTGCATG-1	0.226794	3.61476e-07	1.86863e-08	0.0620535	0.114514	0.00674923	0.0598658	0.0168421	0.00104605	0.114514	-0.00646049	-0.00305545
JUQ036_ACGGGTCCAGTCGATT-1	0.231083	5.71366e-09	5.52882e-09	0.0346854	0.0319811	0.00656113	0.0357038	0.0686314	0.00262491	0.0319811	-0.00532868	-0.00103482
JUQ047_CCTTACGTCCTACAGA-1	2.50979e-08	3.46156e-08	0.000381888	3.06444e-05	6.53182e-06	0.000948625	0.025196	0.0138303	0.00134336	6.53182e-06	0.0206415	-0.00385097
JUQ049_AGCGTATCAGATCCAT-1	0.116177	0.00455373	4.0207e-09	0.0385379	0.20945	0.00352024	0.00387913	0.00530368	0.00273589	0.20945	-0.00373856	0.00232098
JUQ040_TATCTCAAGGTGTGGT-1	0.142719	0.00223099	1.01582e-06	0.0213473	0.0688374	0.00623581	0.0393152	0.0514601	0.00155213	0.0688374	-0.00402942	-0.000877372
JUQ102_CGTTGGGGTGCAACGA-1	0.270788	0.000254362	7.79753e-09	0.0919461	0.231146	0.00600716	0.0398718	0.0257516	0.00276459	0.231146	-0.00600733	-0.000567377
JUQ057_CGAGCACTCCTATGTT-1	0.151423	0.00693581	2.79725e-09	0.00412968	0.00141433	0.00655663	0.0479409	0.0712223	0.00120651	0.00141433	-0.00241199	0.00534153
JUQ036_ATTACTCTCCTCCTAG-1	0.26782	0.00254631	0.00109589	0.00290288	0.0506014	0.00740885	0.0470925	0.0463563	0.00176799	0.0506014	-0.0061621	-0.00235877
JUQ069_TTTACTGGTACGCACC-1	0.198515	0.00261118	9.08337e-09	0.0190432	0.0407024	0.00760371	0.0319799	0.039212	0.00308581	0.0407024	-0.00648292	-0.00625896
JUQ070_CTCCTAGAGCTGGAAC-1	0.026177	0.00269434	0.0361989	0.0401221	0.0889969	0.00563371	0.0134404	0.0349942	3.45782e-05	0.0889969	0.00390448	0.00780188
JUQ104_GGGAGATCATCAGTAC-1	0.17476	0.00320536	6.2602e-09	0.0230452	0.45117	0.0056535	0.0371728	3.28853e-06	0.00833468	0.45117	-0.00405278	0.00422297
JUQ036_CCTACACGTTGTTTGG-1	0.0644634	0.000656753	2.29933e-09	0.0524568	0.000257762	0.00692315	0.0299762	0.0321052	0.00140682	0.000257762	0.000178062	0.00612451
JUQ107_GCCTCTAGTTCCATGA-1	0.166714	2.62967e-09	0.249506	6.7614e-07	0.240413	0.00605154	0.0421559	1.10286e-09	0.00748464	0.240413	-0.0041557	-0.00934127
JUQ038_CGACTTCGTGTTGGGA-1	0.227122	7.19603e-07	2.29026e-09	2.4497e-07	0.225927	0.00590969	0.0372051	0.0129232	2.48805e-07	0.225927	-0.00714385	-0.00312144
JUQ111_CTGGTCTTCTAAGCCA-1	0.126364	0.00218312	0.195699	3.39719e-08	0.715207	0.003767	0.0235664	0.00615776	1.96636e-07	0.715207	-0.00145701	-0.00345554
JUQ033_TAGCCGGGTCATTAGC-1	0.0595159	0.00273925	6.60472e-09	0.00962655	0.150104	0.0054192	0.038073	0.104075	5.05714e-07	0.150104	-0.000586186	0.00911461
JUQ027_CTGCGGACATCCAACA-1	0.361883	0.00089451	6.66263e-09	0.0335462	0.131689	0.007416	0.0610449	0.0744123	3.47092e-07	0.131689	-0.00725347	-0.00229093
JUQ049_GACGTGCAGTACCGGA-1	0.0657711	0.00528174	3.37672e-09	0.0332385	0.179564	0.00396197	0.0158693	0.00483131	0.00365023	0.179564	-0.00192372	0.00811779
JUQ067_TCAGGTACAGTCGATT-1	0.266186	0.00175946	2.76541e-09	0.0378858	0.000185451	0.00465542	0.0494969	0.0281272	0.000627764	0.000185451	-0.00636788	-0.00541533
JUQ071_CTCAGAATCACTCCTG-1	0.165474	1.16858e-05	0.0219396	0.0749346	6.40748e-06	0.00842715	0.0610629	2.23438e-07	0.00379762	6.40748e-06	-0.00632986	-0.017829
JUQ027_AGGCCGTTCACCCGAG-1	0.0807975	0.00869891	2.0202e-09	0.00310162	0.603353	0.00261432	0.0322459	0.0177821	0.00959482	0.603353	-0.00270044	0.0102455
JUQ120_CATATTCCATTTGCTT-1	0.0226601	0.000861214	0.132577	0.0601532	0.00591341	0.00564517	0.0203291	0.00200438	0.00360651	0.00591341	0.0166371	-0.00676641
JUQ027_AACTCCCTCGGAATCT-1	0.244898	0.0036352	0.0246912	0.0229879	0.391468	0.0061139	0.061072	0.0797073	1.64087e-06	0.391468	-0.00651453	0.000313197
JUQ025_GTTCATTCAACTGCTA-1	0.135197	0.00362678	0.0891837	0.0107885	0.307735	0.00520925	0.0350484	4.82673e-06	0.00148349	0.307735	-0.00636798	-0.0074723
JUQ027_CACATTTGTGGCCCTA-1	0.260611	0.00126746	2.4181e-09	0.0465701	0.0071509	0.00700643	0.0570888	0.0528253	0.00464326	0.0071509	-0.00678118	-0.0017082
JUQ111_CTGAAACCACAACTGT-1	0.0758072	0.00238291	0.152936	0.0287165	0.544741	0.00184169	7.40211e-05	0.0105273	4.0848e-08	0.544741	0.000149813	0.00031105
JUQ093_CCAGCGAGTGAAATCA-1	0.0975281	0.00274625	1.36333e-06	0.025182	0.496405	0.00497519	0.0182797	0.0133298	2.79452e-07	0.496405	-0.00197222	-0.00360513
JUQ027_GATGCTAGTCTTGTCC-1	0.186427	0.00756761	0.0107067	0.0289232	0.331687	0.00580147	0.0527073	0.0531722	0.00855614	0.331687	-0.00434686	0.00776127
JUQ105_TGTGGTACATGAAGTA-1	2.60202e-08	0.004125	0.0506185	0.0593249	2.25927e-05	0.00128982	0.00879835	0.00369705	0.00238073	2.25927e-05	0.0359348	-0.0117128
JUQ107_CTGCTGTCACTTGGAT-1	0.148956	0.00164673	0.0459344	0.0848493	0.0387739	0.00369057	0.0212042	5.14933e-08	0.00300706	0.0387739	-0.00450383	-0.0169737
JUQ059_CGAGCCAGTTTGGGCC-1	1.53938e-08	4.55047e-07	0.0387053	0.0235551	0.258127	9.72217e-10	1.31887e-07	0.0397025	0.0302764	0.258127	0.00148092	0.0164381
JUQ119_CGTGTAACATCGGGTC-1	2.93065e-08	0.00177537	0.0752903	0.0730683	2.49504e-07	0.0018818	0.00699458	1.56156e-08	0.00331292	2.49504e-07	0.0325035	-0.0109008
JUQ036_GTCTTCGTCTGCCCTA-1	0.0169547	0.00454536	0.00104355	0.0319034	0.100929	0.00628412	0.0331722	0.0589165	0.00245415	0.100929	0.000874488	0.00869213
JUQ096_CACATTTTCGAGAGCA-1	0.0383573	0.00155818	0.0907884	0.00955993	0.097812	0.0055764	0.0330315	1.2308e-07	0.000103219	0.097812	-0.00184018	-0.00887895
JUQ064_TGAGCATTCGGACAAG-1	0.117113	0.00499564	1.18623e-08	0.0134008	0.0278716	0.00460137	0.0387389	0.00786259	1.96835e-07	0.0278716	-0.00528718	-0.00370874
JUQ067_GATCGTATCTGTCTCG-1	0.000363082	0.0042194	1.58804e-08	0.0512755	0.0208836	0.00643145	0.043487	0.0531569	0.000936103	0.0208836	0.00383275	0.00834873
JUQ105_GCCTCTAAGCGCTCCA-1	0.147201	0.00373657	0.00584135	0.0866088	0.0642074	0.00731387	0.051365	0.00434024	0.00308088	0.0642074	-0.00650381	-0.0139591
JUQ053_TAAGCGTGTGGTACAG-1	0.122049	1.65353e-09	5.56535e-09	2.09098e-07	0.418175	0.00396773	0.0283084	0.0564914	0.00259959	0.418175	-0.00404049	0.0060814
JUQ040_ACGATACTCGGTCCGA-1	0.0219583	0.00374063	5.89233e-09	0.0599559	0.129116	0.00453911	0.0307122	0.0411826	0.00107195	0.129116	0.00161481	0.00918914
JUQ107_TACGGTAAGGTAGCTG-1	0.177141	0.00569701	3.67456e-09	0.0463295	0.307098	0.00617996	0.031645	0.00693338	0.00192687	0.307098	-0.00559028	7.30567e-05
JUQ100_GGGAGATAGTTGAGAT-1	0.126706	0.00374343	2.88801e-08	0.0589962	0.60168	0.0018168	0.0141571	0.00125903	0.00289587	0.60168	-0.00323729	0.0118852
JUQ040_GCCAAATCAGGACCCT-1	0.173445	0.00173044	7.01114e-08	2.71728e-07	0.0733261	0.00638831	0.0259837	0.0948048	1.00153e-05	0.0733261	-0.00426653	0.00159496
JUQ111_TAGTTGGCAAACAACA-1	1.67019e-08	1.11985e-08	0.410507	0.0709666	0.0956591	0.00272018	0.0175392	6.94903e-06	0.00216866	0.0956591	0.01459	-0.000398891
JUQ047_AGGCCACCAGCATGAG-1	0.16178	3.76379e-05	0.12928	0.0338109	0.0447481	0.00601711	0.0353381	0.00265552	0.00169835	0.0447481	-0.00493115	-0.0167113
JUQ049_AACGTTGTCGCAAACT-1	1.85744e-09	0.0110002	0.112161	0.0412842	0.220696	0.00345347	0.0278633	0.0100067	0.00696292	0.220696	0.00225327	0.010643
JUQ069_GGATGTTCATGGTCTA-1	0.214583	0.00268258	0.00087902	0.0218701	0.0689162	0.00831706	0.0511679	0.0217606	0.000663904	0.0689162	-0.00526403	-0.0092406
JUQ040_TTTACTGAGTCGTTTG-1	0.0296235	5.76976e-09	1.82479e-09	0.0569534	6.16843e-05	0.00912462	0.0504813	0.0530983	3.54198e-08	6.16843e-05	0.0121554	0.0194734
JUQ047_ATTTCTGCATAGTAAG-1	0.212969	4.23326e-08	0.112291	0.0313708	0.218371	0.00624991	0.0377687	9.53205e-07	0.00182186	0.218371	-0.00500625	-0.0117056
JUQ111_AGGTCCGAGTTAGCGG-1	0.0108349	0.00450302	0.174921	0.0357767	0.237633	0.00380179	0.0263211	6.47352e-07	4.94505e-07	0.237633	-0.000590351	0.00721526
JUQ102_ATTCTACTCTACCTGC-1	0.363155	0.00123474	3.7727e-09	0.0826346	0.197393	0.00706563	0.0402577	0.036653	0.0011602	0.197393	-0.00645731	-0.00116234
JUQ102_GGACAGATCTTTACAC-1	0.188907	0.00186577	1.54025e-08	0.07012	0.300885	0.00488679	0.0287392	0.0426059	0.00220951	0.300885	-0.0057374	0.00147674
JUQ049_TATCAGGGTGGTCTCG-1	0.105522	0.0047219	4.82942e-09	0.00192738	0.739605	0.00462907	0.0371943	0.00850421	0.0253851	0.739605	-0.00210552	0.0142165
JUQ067_ATCTACTCATGGATGG-1	0.266374	0.00322924	2.03023e-08	0.0362138	0.0782516	0.00602704	0.0480743	0.0580078	0.000462896	0.0782516	-0.00544047	-0.000611886
JUQ024_AAGTCTGCAACACCTA-1	0.137327	0.00332443	2.46045e-09	0.025909	5.923e-05	0.00772312	0.0592742	0.0415149	0.00146008	5.923e-05	-0.00515095	-0.00381461
JUQ063_CAGCTAATCTGCTGCT-1	0.0963356	0.00948299	4.98628e-07	8.23494e-07	0.606924	0.00439281	0.0275326	0.0481623	0.00692272	0.606924	-0.00141368	0.0177108
JUQ049_AAAGTAGTCAGGCCCA-1	0.228085	0.00303278	0.0263611	0.0116328	0.475444	0.0066075	0.0507541	0.0294864	0.0013933	0.475444	-0.0059381	0.00351144
JUQ111_CGGACTGCAACACGCC-1	0.0679496	0.00110075	0.12335	0.0728813	0.000122919	0.00536094	0.043441	1.64636e-07	1.46798e-07	0.000122919	0.0154965	-0.00625776
JUQ045_CGGACTGGTATCAGTC-1	0.0462789	0.00623277	0.00332395	0.0223573	0.610726	0.00259847	5.42197e-05	2.98763e-08	0.00910003	0.610726	-0.00122806	0.0128307
JUQ049_CTCGTCAAGCCCTAAT-1	3.35371e-09	0.00782112	2.83769e-09	0.0434701	0.506577	1.17734e-05	0.00357994	0.00619152	0.016846	0.506577	0.00153507	0.0178566
JUQ088_ATAAGAGGTGACAAAT-1	0.21432	0.00123645	7.47074e-09	0.0176253	0.147838	0.00545612	0.0348003	0.000315242	4.28285e-08	0.147838	-0.00734381	-0.00551853
JUQ089_GTTCTCGGTTGACGTT-1	0.0324825	0.00510756	0.0523883	0.0283621	0.0198563	0.00704424	0.0520603	0.0330604	1.25807e-07	0.0198563	0.00278009	0.0164194
JUQ056_TAGCCGGTCCTCGCAT-1	0.281437	0.00198271	0.0229985	0.0220388	0.110344	0.00869475	0.0440108	0.0675677	0.00173601	0.110344	-0.00662586	-0.00145357
JUQ036_GCACTCTCAGTCGTGC-1	0.220732	0.00228495	6.5671e-09	0.0433445	0.0957851	0.00632744	0.0323683	0.0688367	0.00296038	0.0957851	-0.00423053	0.00223544
JUQ070_CAGCTGGCAGATTGCT-1	0.043935	0.00498546	2.74292e-08	0.039018	0.136059	0.00472911	0.0328143	0.0315554	2.27615e-07	0.136059	0.00193428	0.00954394
JUQ036_CACATAGTCATGTCCC-1	0.222531	2.49362e-09	6.5504e-08	0.0668886	0.0575465	0.0056863	0.0340285	0.0471078	2.42094e-07	0.0575465	-0.00462307	9.5313e-05
JUQ095_TCAGGATTCTCGTTTA-1	8.98702e-09	0.0012156	0.118049	0.0594559	5.83801e-05	0.000477707	3.18471e-05	2.53884e-09	0.00276938	5.83801e-05	0.0331422	-0.0114741
JUQ049_TGCCCATCAAGGACTG-1	0.226087	0.000994734	3.443e-09	4.12422e-06	0.364517	0.00568609	0.0348605	0.0265902	0.00148882	0.364517	-0.00588623	0.000944787
JUQ048_TTGACTTTCGCGCCAA-1	0.0896608	0.00613997	3.35822e-09	3.59072e-07	0.221642	0.0048296	0.0346922	1.85632e-08	0.0057899	0.221642	-0.00478334	-0.00155261
JUQ054_GGAACTTGTCAATACC-1	2.01987e-08	1.3315e-09	0.0113685	0.0560357	2.47116e-07	0.00201357	0.0120868	1.70794e-08	3.92814e-07	2.47116e-07	0.0317584	-0.0101119
JUQ070_TCCACACAGTCATGCT-1	0.0520485	3.7786e-08	0.06382	0.0245272	0.298049	0.00418091	0.0300396	0.00806287	0.00688342	0.298049	-0.00572268	-0.0051989
JUQ097_TCAGCTCGTTTGTGTG-1	0.148392	0.00260365	0.0400338	0.0705303	0.106444	0.00546991	0.0226395	4.39171e-08	0.00338897	0.106444	-0.00424567	-0.0119967
JUQ042_GATCAGTAGTGATCGG-1	2.07353e-05	0.00265835	0.0569137	0.00951726	1.48294e-05	0.00614666	0.0379444	0.0162257	3.64899e-07	1.48294e-05	0.0192741	-0.00316895
JUQ036_CATGCCTAGAGCAATT-1	0.200405	0.00221307	5.91094e-09	0.00797317	0.0994042	0.00597701	0.0326219	0.0285317	0.0020447	0.0994042	-0.00576156	-0.00376172
JUQ061_GAAGCAGTCGCCATAA-1	0.178633	0.000703705	3.71625e-09	0.0130159	0.0318984	0.00135767	0.0077465	1.18815e-05	6.43498e-07	0.0318984	-0.00453331	-0.0201248
JUQ104_CTCGGAGAGATGTTAG-1	0.00486574	0.0069872	3.21932e-09	0.0338982	0.373458	0.00415852	0.029453	7.97095e-08	0.00604307	0.373458	-0.00321766	0.00957706
JUQ027_TACTCGCAGCCACCTG-1	0.167942	0.00506601	2.15392e-09	0.0229337	0.150275	0.0028082	0.040005	0.0632233	0.00164834	0.150275	-0.00345037	0.00546456
JUQ068_CGCGGTATCAACACCA-1	1.45282e-09	5.09543e-09	0.102684	0.0601755	0.297243	0.00155303	0.00048161	1.16522e-08	0.0108234	0.297243	0.00199211	0.0154741
JUQ088_TTTCCTCGTTCACCTC-1	0.124201	0.00472998	4.27433e-09	0.03836	0.0119799	0.00618705	0.0299092	0.0450133	0.00129293	0.0119799	-0.0038504	0.00336564
JUQ122_TTGAACGCACAACGTT-1	0.0965083	0.00406551	4.46855e-09	0.0293851	8.51646e-06	0.00738985	0.0316485	3.46407e-06	0.00292683	8.51646e-06	-0.00700541	-0.0120979
JUQ111_GGAATAAAGATGCCTT-1	0.0790676	2.50305e-09	0.307416	0.0634231	0.129034	0.00612187	0.040731	1.82991e-07	0.00157141	0.129034	0.00197863	-0.00747549
JUQ027_CAGGTGCGTGAACCTT-1	0.310943	5.45997e-05	1.62659e-09	0.0323137	0.0389425	0.00780746	0.0749	0.0213374	0.00217282	0.0389425	-0.00728698	-0.00709421
JUQ038_GAATGAAAGAAACCTA-1	0.199306	0.00209387	0.00198204	5.63545e-08	0.088985	0.00193456	0.0394063	0.0559544	2.04169e-08	0.088985	-0.00547336	0.00231423
JUQ056_CCTAGCTGTGGACGAT-1	0.0919585	0.00375391	0.102947	0.0197942	0.473365	0.000560967	0.0053451	3.83388e-08	0.00250704	0.473365	-0.0017496	-0.00394495
JUQ054_CTTAACTAGAGCTTCT-1	0.233246	1.65914e-08	5.06233e-09	4.09952e-06	0.0170216	0.0117039	0.0544332	9.82498e-08	0.000116346	0.0170216	-0.00735775	-0.0129589
JUQ068_CACCTTGGTCGTTGTA-1	1.48595e-06	0.00484821	0.0406038	0.061624	0.0188564	0.00195785	0.00240541	0.0116993	0.00368603	0.0188564	0.0214984	-0.00174137
JUQ111_AAACGGGTCCTCATTA-1	0.0145707	0.00337751	0.279727	0.0341284	0.695121	0.00299901	0.0280479	0.000109708	0.00299666	0.695121	0.00100466	-0.00119822
JUQ111_ACTTACTAGAAACCGC-1	3.91502e-08	0.00424249	0.511945	0.0502363	0.212017	0.00400209	0.0287662	5.05226e-09	0.00507106	0.212017	0.0114575	0.00173898
JUQ070_CGATCGGAGTTCGCGC-1	0.237743	1.30792e-05	1.26989e-09	0.0335115	0.0747021	0.00791974	0.0525873	0.0834198	0.000901636	0.0747021	-0.00762465	-0.00265593
JUQ068_TGGCGCATCCTGCCAT-1	5.87687e-07	0.0064201	3.25519e-09	0.028144	0.769609	0.00377069	0.00577433	0.00290101	0.0193932	0.769609	-0.00087915	0.0177808
JUQ036_CTAGCCTCAGGTGCCT-1	0.153661	0.00241645	2.90444e-09	0.0316937	8.24114e-05	0.00677781	0.0469686	0.103267	0.00020254	8.24114e-05	-0.00300335	0.0049939
JUQ111_GCATGCGAGTGCCAGA-1	1.85687e-09	0.0056237	0.155263	0.0362927	0.366157	0.000570078	0.0144437	1.71908e-08	0.00595499	0.366157	0.00703441	0.00302014
JUQ033_GTCACGGTCTCGTTTA-1	0.0463835	0.00321288	0.0829313	0.0392835	0.423212	0.00154511	0.0114171	0.0533194	0.00757664	0.423212	-0.00104988	0.0116044
JUQ036_CCTAGCTGTCCAGTGC-1	0.011578	0.00782332	5.83939e-09	0.0509057	0.0439678	0.00609874	0.027086	0.108193	0.000167845	0.0439678	0.00272599	0.0131174
JUQ117_TGGCGCATCGTCCAGG-1	0.154741	5.90801e-07	4.43025e-09	0.0178374	0.198961	0.00734447	0.0437581	2.54195e-07	0.00440926	0.198961	-0.00531233	-0.00636128
JUQ040_GCATGCGCAAGCCCAC-1	0.0178003	0.0013063	0.0517176	0.0583866	7.05901e-05	0.00528171	0.0315999	0.089352	8.47384e-08	7.05901e-05	0.00484192	0.0126095
JUQ048_TAGTGGTAGACGCTTT-1	0.0981173	0.003456	1.66568e-07	0.0870683	0.0828538	0.00618784	0.0380216	0.00279749	0.00232018	0.0828538	-0.00160497	-0.0102475
JUQ056_TACCTTATCTAACCGA-1	0.0972165	0.00156989	0.103701	0.0642181	0.236567	0.0071278	0.0350762	1.20082e-07	0.00202097	0.236567	-0.00463217	-0.0053176
JUQ120_CATCAGAAGAGGTTGC-1	0.19183	9.30467e-05	5.92705e-09	0.089638	0.00454212	0.0086732	0.0609757	4.42487e-08	0.00493736	0.00454212	-0.00659732	-0.0176879
JUQ061_CATTATCTCCACGACG-1	0.0267044	0.00708175	0.000216196	0.0466212	0.608271	0.0060209	0.0202281	0.0598496	0.00874231	0.608271	0.000409492	0.0184263
JUQ026_AGCTTGATCTTAACCT-1	0.265635	0.00118071	3.73366e-09	0.0177532	0.00895898	0.00787461	0.0613349	0.0273965	9.5704e-07	0.00895898	-0.00652564	-0.00466662
JUQ027_CGAGAAGTCTGTCAAG-1	0.287883	0.00154697	2.03606e-09	0.0222738	0.0199722	0.00773591	0.0630407	0.0584793	0.0019255	0.0199722	-0.00613798	-0.00216356
JUQ036_AAGTCTGCACATGACT-1	0.136227	0.00322745	4.89644e-09	0.0176538	0.329035	0.00445131	0.0253627	0.028285	0.00429228	0.329035	-0.00478468	0.00427157
JUQ112_GACGGCTTCGCCGTGA-1	0.166391	0.00134574	0.00492619	0.0294696	0.0384924	0.00916572	0.0386484	0.0269815	7.13495e-06	0.0384924	-0.00708698	-0.012775
JUQ049_GATCTAGTCTGCTGTC-1	0.0237157	0.00435472	4.44737e-09	0.0649152	0.200866	0.00529536	0.0262538	0.0139227	0.0177566	0.200866	0.00419824	0.0134886
JUQ111_ACATACGTCATTGCGA-1	0.0646146	2.44091e-09	0.219778	0.026444	0.172954	0.00338228	0.015681	1.52665e-07	2.49874e-07	0.172954	0.000589008	-0.00945861
JUQ040_CGTTAGACAAGCCATT-1	0.113348	1.25813e-09	1.50696e-08	5.03879e-07	3.35678e-06	0.00583725	0.0187466	0.000120164	0.00989071	3.35678e-06	-0.00412251	-0.0176826
JUQ068_TGTGGTATCCTTGCCA-1	9.21592e-09	0.0108287	0.101179	0.0491097	0.239973	0.00533342	0.0237598	4.85507e-06	0.00254893	0.239973	0.00402401	0.00906617
JUQ036_AGGGTGACAGCCACCA-1	0.157174	0.000911208	1.39786e-08	0.0765714	0.000245065	0.0060519	0.0449357	0.0651421	0.00138439	0.000245065	-0.00341122	0.000154879
JUQ106_AACTCAGAGAGGGATA-1	2.91334e-09	0.00658992	0.198529	0.0643123	0.325947	0.000718711	0.01268	8.9826e-07	0.00425497	0.325947	0.00375552	0.00301391
JUQ094_TTTCCTCCATCGATTG-1	3.98451e-09	0.00314319	0.0426951	0.0721588	0.00323	0.00219861	0.00784132	6.38525e-08	1.30745e-07	0.00323	0.0315408	-0.0102153
JUQ095_CGACCTTAGATCCCGC-1	6.40628e-09	1.02104e-07	0.0300297	0.080505	3.74001e-05	0.000944181	1.39386e-06	1.92434e-09	3.34413e-08	3.74001e-05	0.0341224	-0.0122518
JUQ040_GTACTTTCATGCCTTC-1	0.000296639	0.00230847	4.69254e-09	0.0555034	0.0393846	0.0056337	0.0285539	0.0761504	0.00436678	0.0393846	0.00412282	0.00992572
JUQ111_GTCTTCGCAACAACCT-1	0.138328	0.00169769	0.290643	6.22695e-08	0.234799	1.48771e-06	0.0434595	0.000560417	9.17263e-05	0.234799	-0.00258293	-0.0161365
JUQ070_AGGGAGTGTTTAGGAA-1	0.110109	0.00506137	0.0745222	0.0317154	0.0844773	0.00383968	0.0331817	0.024614	0.0076323	0.0844773	0.00811798	0.00666786
JUQ031_ACTGATGTCTACTATC-1	0.0637327	0.00558815	0.0134804	0.00466482	0.484534	0.00310438	0.0221752	0.00768612	0.00325424	0.484534	-0.00361038	0.00830394
JUQ111_TACCTTAGTCATATGC-1	7.42598e-09	0.00588082	0.442175	0.0480075	0.260674	0.00453504	0.0171578	0.00997148	8.14264e-05	0.260674	0.00759569	0.00204026
JUQ038_AACACGTAGCTACCGC-1	0.0250704	2.21379e-09	0.00708723	0.0515417	0.0827293	0.00308529	0.0313665	0.0764514	0.00249223	0.0827293	-0.000735943	0.0114525
JUQ053_TGGACGCAGAGGGCTT-1	0.31161	0.00254296	3.3438e-09	0.0301336	0.134631	0.00961473	0.0569002	0.0442685	0.000911691	0.134631	-0.00668251	-0.0038606
JUQ104_TCTCATATCGCGTAGC-1	0.156249	0.00242983	0.0217657	0.0757454	0.0530763	0.0045392	0.0302543	0.00684563	6.01942e-09	0.0530763	-0.00593804	-0.0101744
JUQ057_CGAACATCAAGCCCAC-1	0.120638	0.00459403	0.0055626	0.0390868	0.0906469	0.00815443	0.0457582	0.0421478	0.00104768	0.0906469	-0.00412551	0.000943146
JUQ068_TGTGGTATCAACACAC-1	6.17946e-09	3.33046e-05	0.0423374	0.0381268	0.0496759	8.26482e-07	7.61658e-08	0.0214019	0.00882587	0.0496759	0.0123661	0.00918993
JUQ040_GCAGCCACACATGGGA-1	0.261728	0.000894617	2.49605e-09	0.040495	0.206757	0.00582431	0.0345143	0.0742512	0.0010801	0.206757	-0.0046899	0.000931079
JUQ047_AACTCAGAGGCTCTTA-1	0.0864055	0.00169889	0.0601347	0.00625339	0.433471	0.00114826	0.0055519	3.94971e-08	0.00135818	0.433471	-0.000854038	-0.00229812
JUQ068_CGACCTTAGATTACCC-1	1.08105e-08	0.00701874	4.95524e-08	0.0491279	0.463058	2.93747e-05	0.01765	1.31353e-08	0.0143738	0.463058	0.00112206	0.0156521
JUQ033_CTACATTAGACTCGGA-1	0.211251	0.000737696	6.96635e-09	0.0307286	0.0511313	0.00620939	0.0441584	0.0343726	0.000651146	0.0511313	-0.00642763	-0.00279338
JUQ042_GAGTCCGTCGGCTTGG-1	0.0852608	0.000593907	3.50782e-09	0.0526909	1.90822e-06	0.00345703	0.0488376	0.00197559	6.8174e-09	1.90822e-06	-0.00470884	-0.0178688
JUQ056_TTCTCCTAGCACCGTC-1	3.84695e-07	0.00429095	0.00972553	0.0700865	0.0835116	0.00584866	0.0258326	0.0656519	0.0028415	0.0835116	0.00463964	0.00970782
JUQ056_TCGTACCCACATTTCT-1	0.28041	0.000452605	7.8325e-09	0.0454055	0.0674634	0.00676832	0.0264423	0.00105651	1.79831e-07	0.0674634	-0.00477297	-0.0120579
JUQ109_CTAGCCTCAGGGCATA-1	2.05612e-08	0.00180326	0.000253891	0.0666464	4.35614e-06	0.0060868	0.0323319	0.000427878	0.00238501	4.35614e-06	0.0200636	-0.0045177
JUQ111_CTCGTACGTCGCATAT-1	3.92363e-09	0.00456008	0.176295	0.0606416	0.329544	2.76586e-07	0.0083224	8.98294e-08	0.00221053	0.329544	0.00637021	0.001899
JUQ033_GTCGGGTGTCGTGGCT-1	1.06372e-07	0.00790418	5.28464e-09	0.0183868	0.385428	0.0027247	0.0174288	0.0535537	0.00371264	0.385428	-0.0018997	0.0101952
JUQ107_ACGATACGTGAGGGTT-1	1.17105e-08	0.00511699	0.0598378	0.0866492	0.000180787	0.0044878	0.0258618	0.018705	0.00399282	0.000180787	0.0140419	1.96003e-05
JUQ111_GCTTCCAAGATCACGG-1	6.72375e-09	0.00237648	0.261284	0.0177043	0.307706	0.00199669	0.0113037	0.00685824	1.52389e-07	0.307706	0.005523	0.00111662
JUQ036_ACGAGGAGTCTTCAAG-1	0.12443	0.00282242	3.21389e-09	0.0156662	3.31257e-05	0.00492785	0.0223381	0.0326976	1.77248e-05	3.31257e-05	-0.0030898	0.00468475
JUQ050_AAAGTAGCATAGGATA-1	0.204165	0.00243393	0.00244766	0.0259703	0.0254044	0.0054917	0.0418681	0.0155284	1.46443e-07	0.0254044	-0.00517835	-0.00165949
JUQ111_AACTCTTTCAGCTCTC-1	1.37124e-09	0.00175516	0.302491	0.0790232	0.311237	4.7994e-09	0.0121067	1.59858e-07	0.00326671	0.311237	0.00966237	0.00137651
JUQ027_CAAGTTGGTACTTGAC-1	0.330784	0.00153079	4.86984e-09	0.0106127	0.127692	0.00775053	0.0670585	0.0454519	0.00107292	0.127692	-0.00666147	-0.00426256
JUQ118_CACACCTTCGCCAAAT-1	0.0842391	0.00261326	4.43589e-09	0.0556589	0.0516746	0.00356758	0.0289024	0.00182018	7.80376e-06	0.0516746	-0.0063665	-0.00951732
JUQ111_CTAATGGTCTTAACCT-1	5.03856e-09	0.00632796	0.248575	0.0376299	0.269515	0.00310021	0.0170144	0.000436924	0.00392529	0.269515	0.00662979	0.0026859
JUQ087_GTGGGTCCATGGATGG-1	1.99662e-08	0.00148033	0.00075291	0.0419716	3.75064e-07	0.00206249	0.0291384	1.50889e-06	0.00111378	3.75064e-07	0.0183321	-0.0033994
JUQ040_TGGCCAGCAGCGATCC-1	0.0694474	0.00279361	5.45304e-09	0.0397089	0.270485	0.00326439	0.0231244	0.0531357	0.00340421	0.270485	-0.00222239	0.00751877
JUQ112_ACACTGACACTTCTGC-1	5.79986e-08	0.00253286	0.214331	0.0544458	0.358652	0.00437297	0.0321569	9.55035e-08	0.00465988	0.358652	0.00437219	0.00201239
JUQ106_GTGCAGCAGAGTTGGC-1	0.0701002	0.00480802	3.12612e-09	0.0627872	0.259616	4.30602e-09	0.0189672	7.57404e-08	0.00745082	0.259616	-0.0043485	-0.00135016
JUQ095_GTACTTTTCACAGGCC-1	0.00911126	0.00244914	8.27319e-09	0.0456126	7.97455e-08	0.00272616	0.0243413	0.00973733	1.1255e-05	7.97455e-08	0.0229468	-0.00404863
JUQ097_GAAACTCAGAGCTGCA-1	4.95929e-08	0.00302808	0.08893	0.0833073	0.217109	0.00659603	0.0187846	5.5945e-06	0.00185135	0.217109	0.00282785	0.000125647
JUQ117_CAACCTCCAACTGGCC-1	0.22362	0.00181471	2.48659e-09	0.0288869	0.0663302	0.00468409	0.0463731	2.25803e-07	0.00365478	0.0663302	-0.0050336	-0.00558187
JUQ059_GACGCGTAGTACGTTC-1	0.0472898	0.00980134	1.07824e-08	5.25256e-07	0.753823	0.00334007	0.0212765	0.0382577	0.00679196	0.753823	-0.00222227	0.0123115
JUQ033_AATCGGTTCGAGAGCA-1	6.11962e-09	0.00229096	0.000412898	5.83667e-07	0.280292	0.00332841	0.0270485	0.0312612	9.15829e-08	0.280292	-0.00163998	0.00688876
JUQ102_CGATTGATCGACAGCC-1	0.147045	0.00278759	0.0131555	0.0695513	0.134455	0.0061088	0.0276278	0.0461654	0.000819049	0.134455	-0.00366377	0.00429302
JUQ104_TTCTCCTGTCTTTCAT-1	0.105927	0.00083879	0.00473828	0.0700998	0.000811271	0.00665416	0.0229582	1.23415e-08	6.98361e-08	0.000811271	-0.00403167	-0.00913019
JUQ095_AACCATGTCTGCGACG-1	7.82022e-09	5.58337e-08	6.71986e-09	0.0633699	1.42272e-05	0.00634543	0.0254119	0.00552188	0.00048204	1.42272e-05	0.0211235	-0.00463121
JUQ111_CACAGTACAAACTGTC-1	1.28657e-09	0.00207025	0.403539	0.0492549	0.218419	1.58738e-09	0.00356354	0.00828814	0.000941808	0.218419	0.00750602	0.00184329
JUQ049_GGAATAAGTTGAGGTG-1	0.0425391	0.00842712	0.00591314	2.1659e-07	0.385166	0.00367417	0.0367214	0.0098207	0.0169819	0.385166	-0.00258364	0.0121429
JUQ068_CTACACCTCCAGAGGA-1	3.59355e-09	0.00511141	0.0545943	0.031555	0.540724	0.00264593	0.0125742	0.00514575	0.00683562	0.540724	0.000501787	0.0153081
JUQ036_TTGACTTAGGGTTCCC-1	5.7782e-08	0.00233923	5.82755e-09	0.0393569	0.000233251	0.0055875	0.0320946	0.0450048	0.00752812	0.000233251	0.0029962	0.00888811
JUQ038_GGAATAAGTGTCTGAT-1	0.0842991	0.00377867	8.13236e-08	8.90459e-05	0.0448174	0.00343243	0.0330148	0.0328529	4.30259e-08	0.0448174	-0.00461467	0.0018858
JUQ104_CACTCCAAGGCATTGG-1	0.161223	0.002711	2.23255e-09	0.0816392	0.00673885	0.00885967	0.0465733	5.33513e-07	0.00318847	0.00673885	-0.00657326	-0.0161623
JUQ102_CATCAAGGTCGAGTTT-1	0.217082	0.0048868	8.18988e-07	0.0555522	0.478123	0.00534827	0.0287469	0.0311886	0.00196352	0.478123	-0.00529748	0.00205798
JUQ062_CCTCTGAGTTGTGGCC-1	0.0774564	0.00548687	0.00031429	0.0137949	0.534986	0.00356483	0.0346814	0.00400517	0.000947773	0.534986	-0.00131192	-0.000276582
JUQ119_CTCGTACCATGCATGT-1	1.4029e-07	0.00486945	3.02428e-09	0.0793091	6.08122e-07	0.00314914	0.0144024	0.00410989	3.20905e-08	6.08122e-07	0.0280358	-0.00816183
JUQ049_ACGCCAGCAATGACCT-1	7.68737e-09	0.00795279	0.000621408	0.0393466	0.280831	0.000523289	0.00894451	0.00717028	0.0122498	0.280831	0.00163159	0.0153276
JUQ049_TGCGGGTGTCGCGAAA-1	0.081722	0.00865328	2.19904e-09	0.0270508	0.25354	0.00483009	0.0432546	0.0141837	0.00361476	0.25354	0.00018013	0.0111803
JUQ095_GATCGATAGGACACCA-1	0.204363	0.00332463	2.82452e-09	0.0292238	0.0131677	0.00827494	0.0557095	0.00540592	0.00390226	0.0131677	-0.00669775	-0.0112289
JUQ040_TATTACCTCACGACTA-1	0.171188	0.00140398	0.000341295	0.0537464	0.182455	0.0068498	0.0337719	0.045868	0.00338652	0.182455	-0.00525945	0.00136882
JUQ108_ACACCAAGTGCACTTA-1	0.0885923	0.00247792	0.0191245	0.00985709	0.323153	0.00192137	0.0124691	3.20597e-08	0.0010169	0.323153	-0.00354152	0.00225464
JUQ070_CTGTTTACATCATCCC-1	0.206049	0.00205505	0.163371	0.0432516	0.0634173	0.0089293	0.0460884	0.0362819	8.00278e-08	0.0634173	-0.00684658	-0.00611204
JUQ112_GAAGCAGCAGTACACT-1	0.163534	8.37917e-08	0.106667	0.0399113	0.311682	0.0075501	0.0243531	3.20187e-08	6.11443e-06	0.311682	-0.00408293	-0.010435
JUQ061_TGTCCCAAGAAACCAT-1	0.0219658	0.00259131	5.44467e-09	0.0523966	0.0191654	0.00371314	0.0371908	0.0471735	9.49227e-05	0.0191654	0.00040332	0.0105914
JUQ091_ACGATGTGTAGATTAG-1	0.191786	0.00404309	4.83994e-09	2.6603e-07	0.144699	0.00465986	0.0347054	0.0467868	0.00286165	0.144699	-0.00465428	0.0017608
JUQ106_ACAGCCGGTCGCTTCT-1	4.88285e-09	0.0062376	0.0662131	0.0545785	0.16928	0.000408991	0.00671097	0.000468028	0.00589454	0.16928	0.00400278	0.00890658
JUQ073_CTGAAACGTTCAACCA-1	0.203442	0.00214635	0.00675667	0.0311661	1.63108e-07	0.00734474	0.0559977	0.00416597	0.000256712	1.63108e-07	-0.0062869	-0.0172416
JUQ059_ACGATGTGTCTGATTG-1	0.0130257	0.00427484	5.99313e-09	3.81915e-07	0.69262	0.00371446	0.0224452	0.00572192	0.00532364	0.69262	-0.00256611	0.0160249
JUQ111_GCATGATGTAAGTTCC-1	0.0336585	0.00273753	0.28018	0.0514116	0.437882	0.000905321	0.00331551	2.58279e-08	0.000844927	0.437882	0.00412546	-0.000780168
JUQ047_CCACGGAGTCTAGTGT-1	0.134524	0.00168213	2.43197e-08	0.0561988	0.286843	0.00498543	0.02575	4.50815e-08	0.000785755	0.286843	-0.00555577	-0.0036053
JUQ124_CTGAAGTCAGCGAACA-1	0.139928	2.82948e-05	0.0920347	0.0535223	0.246145	0.00458612	0.0220785	1.15794e-08	0.00551813	0.246145	-0.00426688	-0.0121321
JUQ049_TGTTCCGTCGTTTATC-1	0.0937891	0.00841826	0.0716247	0.143091	0.849591	0.0032255	0.0258885	1.97678e-06	0.0254234	0.849591	-0.00112618	0.0152874
JUQ106_CGAATGTCAGCCTTGG-1	0.0931307	0.00635369	0.0868349	2.45837e-07	0.851172	0.00186964	0.0161471	1.01016e-07	0.0121765	0.851172	-0.0030669	0.00812693
JUQ056_GCACTCTGTAAATGAC-1	0.146373	0.00470848	0.0595564	0.0224675	0.659419	0.00434205	0.025695	1.67648e-07	9.55667e-05	0.659419	-0.00205333	-0.00466047
JUQ040_AAGGCAGGTACAGTTC-1	0.20674	0.0026592	3.25275e-09	0.041677	0.0920252	0.00607869	0.0297396	0.058786	0.0017701	0.0920252	-0.00506643	-0.000337471
JUQ112_CGGACACCAATGTTGC-1	0.219126	7.77599e-08	0.109254	0.0279594	0.214447	0.00549359	0.0249969	1.04343e-07	0.003558	0.214447	-0.00434198	-0.0114247
JUQ036_CAGCATATCTGGTATG-1	0.0747448	0.00405037	3.41025e-09	0.0117724	0.0296978	0.007645	0.0418946	0.0638999	8.25185e-06	0.0296978	-0.00397909	0.00246529
JUQ102_TCTTTCCGTCTAGAGG-1	0.000330645	0.00287108	0.0495611	0.0537838	0.253633	0.00317239	0.0381401	0.0196917	0.00443123	0.253633	-0.00204154	0.00553371
JUQ076_GCTGCGAGTCAGCTAT-1	0.0622856	0.00278844	2.30446e-09	0.0230424	9.01818e-08	0.00326405	0.0287552	0.00442589	2.59084e-05	9.01818e-08	0.0198656	-0.00304318
JUQ040_GGATTACTCTGTTGAG-1	0.171254	0.0023643	2.05794e-07	1.76216e-06	0.271457	0.00755046	0.0513495	0.0918253	0.00259576	0.271457	-0.00641028	0.000505507
JUQ119_CCTCTGAGTGTCGCTG-1	0.128892	5.37173e-05	4.80789e-09	0.00452231	0.00142459	0.00565421	0.0236687	0.00781968	0.00328218	0.00142459	-0.00562017	-0.0170974
JUQ053_CAGCTGGCATAGACTC-1	0.163275	6.06814e-09	0.000152667	0.0351057	1.18618e-05	0.0071586	0.0383937	0.0127323	0.00110845	1.18618e-05	-0.00529538	-0.0180668
JUQ090_ACTTACTAGCTCAACT-1	0.153058	0.00470062	9.61083e-09	1.4282e-06	0.499921	0.00418567	0.0319419	0.0143099	1.91746e-05	0.499921	-0.00455946	0.00199633
JUQ112_TGGCGCATCGCGGATC-1	0.0417306	0.004275	0.0699419	6.84106e-07	0.90433	0.00333116	0.0197807	3.33235e-08	0.00869591	0.90433	-0.00330454	0.0134266
JUQ027_AGATCTGGTAGCCTCG-1	0.0148824	0.00405077	1.06222e-08	0.0494461	0.0727361	0.00610898	0.0290963	0.0655494	4.55774e-05	0.0727361	0.00293931	0.0126414
JUQ040_GTACGTAGTTGAGTTC-1	3.30539e-09	0.000221385	0.000324848	0.0502269	0.350597	1.47738e-08	2.44808e-06	0.0471427	0.00433864	0.350597	-0.000811425	0.0126887
JUQ102_TGACTAGCAGGATCGA-1	0.261137	0.00181324	0.0113016	0.0742851	0.174417	0.00591565	0.0343709	0.0359778	0.00239534	0.174417	-0.00528912	-0.00141372
JUQ058_CGGCTAGTCCAACCAA-1	1.02333e-08	0.00992133	1.40134e-08	9.91207e-06	0.232551	0.0017512	0.0292175	0.0595308	0.0113135	0.232551	0.00014735	0.00910714
JUQ049_AACTCCCTCCTCATTA-1	0.202558	0.00334828	3.0579e-09	1.49324e-06	0.196306	0.00433033	0.0305082	0.00899601	0.00396092	0.196306	-0.00583296	-0.00100664
JUQ102_CACTCCAGTACTCTCC-1	0.1856	0.000287005	7.60294e-08	0.00438902	0.229897	0.00229983	0.0153277	0.0421058	1.42404e-05	0.229897	-0.00381694	0.00249375
JUQ111_ATGGGAGAGCCACTAT-1	5.40987e-05	0.00568124	0.256544	0.0456881	0.440625	3.73581e-09	3.13902e-07	0.0028183	0.00401536	0.440625	0.00677431	0.00148557
JUQ049_GACCTGGCACCGTTGG-1	5.07246e-09	0.0068928	0.0244615	0.0717725	0.112288	0.0033703	0.0356959	0.0303352	0.00425153	0.112288	0.00560081	0.0093912
JUQ049_AGCCTAATCTGGGCCA-1	0.148823	0.00318908	4.50605e-09	0.0154151	0.0921769	0.00370066	0.0311741	0.0479205	0.00373486	0.0921769	-0.00324986	0.0081762
JUQ111_TCAACGACATTAACCG-1	0.0324922	0.00686198	0.365611	0.0565828	0.253147	0.00199984	0.00652055	1.65733e-09	4.96679e-06	0.253147	0.00912977	0.00212779
JUQ067_TTAGGACCAGCATACT-1	0.353408	0.00226622	2.30673e-09	5.23363e-06	0.0259306	0.00957616	0.063841	0.0368406	0.00103503	0.0259306	-0.00730362	-0.00367374
JUQ064_GCATGCGCAGCTGGCT-1	0.143326	0.00480001	4.07411e-09	0.0230943	0.0946852	0.0079116	0.042795	1.11066e-08	2.88524e-07	0.0946852	-0.00647056	-0.00997683
JUQ070_CTCATTAAGGCATGGT-1	0.233218	0.00129647	0.0738255	0.0222013	0.14272	0.00755673	0.0414554	0.0123155	7.65444e-08	0.14272	-0.00638089	-0.00637745
JUQ025_CACACTCGTTCCACTC-1	0.136098	1.02865e-08	0.0767796	0.0232771	0.35041	0.00549021	0.0376214	2.07325e-07	2.7941e-06	0.35041	-0.00625982	-0.00739318
JUQ049_CTGATAGGTTAAGACA-1	0.287128	0.00259101	0.0607685	0.0263213	0.155052	0.00915111	0.0564392	0.0412323	0.00250975	0.155052	-0.00655124	-0.00372573
JUQ033_CCACGGAAGCAGACTG-1	0.000306945	0.002679	3.67204e-09	0.0539546	0.000200445	0.00752912	0.0252163	0.0474086	0.00280949	0.000200445	0.00204448	0.00761491
JUQ109_GGCGTGTGTGTTTGGT-1	5.21176e-08	0.00415719	0.0648786	0.0539378	2.40496e-06	6.67553e-06	0.017779	1.62756e-08	0.00277195	2.40496e-06	0.0298984	-0.00940415
JUQ040_CGTGTCTTCCGCGTTT-1	0.0617393	0.00198646	4.80367e-09	0.0526368	0.361753	0.0035128	0.00537041	0.014246	0.00514446	0.361753	-0.00317169	0.00659481
JUQ111_GCTTCCAAGACCTTTG-1	2.2292e-09	0.00345829	0.35573	0.0696862	0.33314	7.68006e-09	8.35644e-08	1.89077e-08	0.00459198	0.33314	0.00813737	0.00153417
JUQ104_GACCAATTCGTCGTTC-1	0.0989349	0.00434207	3.1572e-09	0.0814178	0.252278	0.00446543	0.0341159	2.37633e-07	0.00525831	0.252278	-0.00394979	0.00235175
JUQ111_CTCTGGTTCTCTAGGA-1	5.05987e-05	0.00237532	0.193538	0.0109494	0.00692086	3.0434e-07	0.0115215	2.55149e-08	0.00762987	0.00692086	0.0332117	-0.0113971
JUQ038_GGGAGATTCGTTGCCT-1	0.0690234	1.56041e-08	5.26988e-09	0.0133985	0.118845	0.0029063	0.0284674	0.0090553	5.31059e-05	0.118845	-0.0042769	-0.00189353
JUQ042_ACATGGTCACATTTCT-1	2.73619e-09	1.50226e-09	0.0561893	0.0453882	8.94735e-07	0.00165952	0.00422112	8.97267e-09	4.84146e-08	8.94735e-07	0.0410692	-0.0161734
JUQ049_ATCCACCAGAGGGATA-1	0.272205	0.00151074	4.5808e-09	0.0411559	0.178748	0.00818909	0.0525157	0.0385325	0.00168931	0.178748	-0.00631179	-0.0065961
JUQ088_CTCGTCACAAGTTCTG-1	0.285023	0.000462205	2.86604e-09	0.0150813	0.0996487	0.00767751	0.0432813	0.0369819	2.41535e-07	0.0996487	-0.00680114	-0.00268993
JUQ067_TTCTCAAGTTAGATGA-1	0.223343	0.00254987	1.18612e-08	0.0472054	0.251099	0.0043651	0.026128	0.0210701	0.00187438	0.251099	-0.00431603	0.00242141
JUQ056_CTCTACGTCTGTCTAT-1	0.114022	0.000981279	2.85011e-07	0.000758746	0.102746	0.00290319	0.0214363	5.43314e-08	0.00288439	0.102746	-0.00354566	-0.0135188
JUQ072_GTCATTTAGGAGCGTT-1	0.0430373	0.00311902	1.81787e-08	0.0336661	0.000275801	0.00712995	0.0374013	0.0257312	7.41632e-06	0.000275801	0.00313289	0.00589722
JUQ110_TACTCGCTCCCTGACT-1	0.190212	0.00342461	0.0392377	0.0603156	5.00003e-06	0.00960616	0.0480994	0.00649934	1.69637e-06	5.00003e-06	-0.00725746	-0.0146391
JUQ031_ATGTGTGTCTTAACCT-1	0.0736311	0.00507704	2.22239e-09	6.08415e-08	0.387193	0.00402917	0.0300895	0.00256447	1.08882e-05	0.387193	-0.00377821	0.00701265
JUQ121_GACGTGCGTTACGGAG-1	0.128864	8.33769e-10	4.99789e-09	0.000115584	6.41158e-08	0.00824761	0.0509897	8.17675e-09	4.25294e-07	6.41158e-08	-0.00693386	-0.0160049
JUQ059_CATCAGACACCACCAG-1	0.000290479	0.00352447	0.0409322	0.0104297	0.644974	0.00194646	0.0242147	0.0503889	0.00767186	0.644974	-0.00142108	0.0133216
JUQ070_ACGGCCACAAGGACAC-1	0.0468892	0.00482569	1.13883e-08	0.0137344	0.198745	0.00173078	0.0135652	0.0190104	0.000840429	0.198745	-0.00136754	0.00673112
JUQ025_AGAGCGAAGCCAGTTT-1	0.154225	0.00352131	1.02859e-07	0.015412	0.300231	8.30604e-08	0.0572899	0.00157793	5.66661e-08	0.300231	-0.00670336	-0.00744498
JUQ068_CCAATCCCAGCGTTCG-1	0.0582001	0.00591602	3.18822e-09	0.0417733	0.451891	0.00629262	0.0289548	0.000119014	0.0135744	0.451891	-0.00189634	0.0142179
JUQ040_ATGGGAGAGGTACTCT-1	0.0279152	8.37971e-06	6.63016e-09	0.0387265	0.311078	0.00113861	0.0146866	0.0547929	0.00280835	0.311078	-0.001958	0.0135952
JUQ073_ACGGCCACAACACCCG-1	0.152457	0.00446555	2.81258e-09	0.0518564	0.0111336	0.00535981	0.0314451	0.0317414	0.00194919	0.0111336	-0.00357156	0.00037675
JUQ107_ACGGCCATCCGCAGTG-1	0.185618	0.00142774	0.0749827	0.127445	0.100835	0.00850178	0.0277257	1.29902e-08	3.2627e-06	0.100835	-0.00554559	-0.0153072
JUQ096_ATCATGGAGGGTTTCT-1	0.177505	0.000359493	0.0598187	0.0408783	0.110346	0.00575235	0.0367401	9.77303e-08	0.00191193	0.110346	-0.0035519	-0.0111319
JUQ067_TTGAACGGTGCCTGCA-1	0.136209	0.0036169	1.43998e-08	0.0162727	0.162442	0.00571006	0.041062	0.00559739	0.00211248	0.162442	-0.00545748	-0.00298997
JUQ061_GCAGCCATCGCGATCG-1	0.0451413	0.00430088	0.0799731	0.0767181	0.145849	0.00445817	0.0282417	0.0808187	2.37586e-06	0.145849	0.00140532	0.0126321
JUQ066_CAGCAGCCACAGCCCA-1	0.305748	0.00290761	5.69732e-09	8.65332e-07	0.0618819	0.00822945	0.0584544	0.0132434	0.00271041	0.0618819	-0.00693487	-0.00662846
JUQ061_TTGACTTAGTGAAGTT-1	1.1712e-08	0.00352104	0.0133069	0.0502651	0.191269	0.00279374	0.0179625	0.0681424	0.00173371	0.191269	-0.000459917	0.0143116
JUQ111_AACTCAGCAGCGAACA-1	0.0433307	0.00230257	0.120183	0.00223361	0.242908	0.00143767	0.0112941	0.0318131	1.01802e-06	0.242908	-0.00203079	0.00679843
JUQ089_ATTGGTGTCTTCTGGC-1	0.100148	0.00400225	0.0473013	0.014464	0.528065	0.00357505	0.0313683	0.00113118	0.00265494	0.528065	-0.00229392	-0.000749444
JUQ083_CTCGAGGGTCTCCACT-1	2.11609e-07	0.00374841	2.9407e-09	0.0481166	0.0272933	0.00289158	0.0384238	0.0439489	1.76132e-06	0.0272933	0.00781621	0.00858392
JUQ033_TTGGAACTCTCGTTTA-1	0.00350744	0.00366383	2.54552e-09	0.0637235	0.00409518	0.00446678	0.0296841	0.0208278	0.00320435	0.00409518	0.00304641	0.0090615
JUQ100_CTCGAAAGTAGCGCTC-1	0.0813646	0.00726417	0.0217215	0.0473568	0.503568	0.00362652	0.0420229	0.0476094	0.00294931	0.503568	-0.00328736	0.00834837
JUQ036_GGAGCAATCGTGGGAA-1	2.54036e-08	0.00703129	2.70663e-08	0.0273128	0.281734	0.0045724	0.0229271	0.0397126	0.0130226	0.281734	0.00191836	0.016
JUQ118_CCTACACAGATGTAAC-1	0.0647836	0.00214323	3.74715e-09	0.0336069	0.188808	0.00453841	0.0157566	0.00252053	0.00229168	0.188808	-0.00545809	-0.00451932
JUQ059_CCACGGACATGCCACG-1	0.0412683	0.00495783	0.082693	0.0185679	0.317995	0.000562907	0.00732694	0.0531405	0.00874061	0.317995	-0.00171335	0.013485
JUQ033_GGACATTTCACTCTTA-1	0.0149706	0.00292865	0.0127437	0.0306515	4.85852e-05	0.00645757	0.0574853	0.0774787	9.1278e-05	4.85852e-05	-0.00373965	-0.00130043
JUQ122_CTAGTGACACGTTGGC-1	0.0493157	5.15229e-09	0.0923352	0.00465822	7.78041e-06	0.00719628	0.0393248	3.72868e-08	0.000543011	7.78041e-06	-0.00230694	-0.0143332
JUQ038_TCGTAGATCGGCTACG-1	0.0876484	0.00128964	2.06123e-09	0.0702033	0.300349	0.00318284	0.0241284	0.0301069	7.42075e-07	0.300349	-0.00395934	0.00263936
JUQ047_AACTCTTGTCCAACTA-1	0.156477	1.35278e-09	0.0271372	0.101846	7.78352e-07	0.00814282	0.0487367	1.08677e-06	6.08107e-07	7.78352e-07	-0.00839128	-0.023286
JUQ090_CACCTTGAGCGATAGC-1	0.124348	0.0029886	1.51209e-08	9.46845e-07	0.340201	0.00513995	0.0426738	0.000374228	0.00131389	0.340201	-0.00542337	-0.00240404
JUQ036_CTTAGGAAGTACGATA-1	0.330923	0.00278881	3.94426e-09	0.00434639	0.109469	0.00728443	0.0444895	0.0945078	0.00194373	0.109469	-0.00635437	0.000631034
JUQ040_GGAAAGCGTAGAAGGA-1	0.143365	0.00159611	0.0706	0.0295849	0.0379112	0.00671402	0.0238823	0.0501156	2.78104e-05	0.0379112	-0.00494281	0.00145665
JUQ047_CTAGTGACATTGGTAC-1	0.112998	0.00377651	3.95512e-09	0.0438886	1.6114e-05	0.00616918	0.0435795	0.00400094	0.000733864	1.6114e-05	-0.00672021	-0.0165627
JUQ027_GGGACCTGTAGGGACT-1	0.0219853	0.00625585	2.57665e-09	0.0443257	0.141346	0.00460376	0.0411693	0.0767485	0.00380368	0.141346	0.0014903	0.0106732
JUQ033_CTAGTGACATGCTGGC-1	0.2132	0.00163963	3.41933e-09	0.0347451	0.0205776	0.00643879	0.0258406	0.0530455	0.00110985	0.0205776	-0.00483714	-0.000213129
JUQ063_ACATCAGGTCCATCCT-1	0.0238613	0.00411736	2.30822e-09	0.0276452	0.041837	0.00398702	0.0220372	0.0826482	2.1255e-06	0.041837	0.00324438	0.0128717
JUQ070_CATATGGCACAGAGGT-1	1.86689e-09	3.39991e-09	0.0294876	0.0287056	2.61854e-07	3.26038e-07	0.0176731	1.43671e-05	1.54776e-07	2.61854e-07	0.0313646	-0.0098588
JUQ049_CTAGCCTAGTCTCAAC-1	0.165977	0.00524413	3.622e-09	0.00847111	0.308798	0.00407899	0.0298041	0.0392838	0.00300594	0.308798	-0.00397464	0.00820981
JUQ067_AACTCCCGTCGCGAAA-1	0.142844	0.0020719	2.65603e-09	0.0112419	0.177204	0.00474156	0.0252748	0.0345219	1.08723e-05	0.177204	-0.00420357	0.000767039
JUQ111_CGTGTAAAGACATAAC-1	1.47272e-09	0.0033319	0.354859	0.00185434	0.0282982	0.00254177	0.00286249	1.66887e-07	0.00656615	0.0282982	0.0178897	-0.00104858
JUQ101_GCGACCAGTTACGACT-1	0.135338	0.00201804	0.00765849	0.0197893	0.0142109	0.00862575	0.0382182	0.00656387	0.0022221	0.0142109	-0.00751947	-0.0159893
JUQ095_GTCTTCGGTAGTACCT-1	9.81313e-09	0.00128299	4.55694e-09	0.0296222	7.85071e-05	0.000365882	0.0268308	0.000872111	0.00301806	7.85071e-05	0.0286456	-0.00864015
JUQ117_CACAGTATCGCCAAAT-1	0.201945	0.00173223	4.84121e-09	0.00668409	0.0320596	0.00850884	0.0558854	9.43706e-08	5.62971e-08	0.0320596	-0.00577431	-0.00958775
JUQ090_GCATACAGTCAACATC-1	7.27421e-09	0.00306327	7.15633e-09	0.00618713	4.24817e-06	1.56453e-09	2.45063e-07	1.48121e-06	0.00142077	4.24817e-06	0.0295017	-0.0107154
JUQ050_CGCGGTAGTTCAGACT-1	0.111434	0.00174193	2.95906e-09	0.0105691	4.96083e-05	0.00625201	0.0463173	0.0139898	0.00160114	4.96083e-05	-0.00576268	-0.0108569
JUQ122_GCTGGGTAGGATGGAA-1	0.129119	1.65831e-06	1.04886e-08	0.0251448	0.027655	0.00113958	0.0193965	2.14653e-08	1.13952e-06	0.027655	-0.00456508	-0.022065
JUQ071_GAAACTCTCTACTTAC-1	0.11155	0.00233026	1.92242e-08	0.0785916	2.61279e-05	0.00743874	0.0489202	1.83028e-06	0.000996921	2.61279e-05	-0.00684394	-0.017726
JUQ111_AGTGTCATCATACGGT-1	2.00668e-08	0.00472425	0.236111	0.0696476	0.358088	0.00265588	0.00805453	6.77024e-06	0.00672587	0.358088	0.0102148	0.00161426
JUQ040_AGCAGCCGTCATACTG-1	0.0690541	0.00167615	0.0225267	0.0567452	0.233136	0.00736184	0.0274966	0.0815888	0.000122821	0.233136	-0.00274685	0.00744615
JUQ027_CAGCGACTCTGGGCCA-1	0.173547	0.00339123	4.36946e-09	0.0438497	0.0818949	0.00285361	0.0222938	0.0749256	0.00197434	0.0818949	-0.00279708	0.00603841
JUQ064_CAGAGAGTCCTGTACC-1	0.164744	0.00365901	0.0247633	0.00239152	0.0350105	0.00620232	0.0414869	1.29276e-07	1.19032e-07	0.0350105	-0.0058192	-0.0118067
JUQ027_CCAGCGAAGACAAAGG-1	0.313309	0.00175671	0.00464651	0.0314264	0.124487	0.00748811	0.0638595	0.0701591	0.00147241	0.124487	-0.0067789	-0.0018637
JUQ106_CGTGAGCGTTCACGGC-1	0.0381454	0.00377172	2.99137e-09	0.0839804	0.518066	0.00603156	0.0245764	2.06617e-07	0.00593678	0.518066	-0.002814	0.0133354
JUQ068_TACCTTATCGCGGATC-1	1.60311e-07	0.000141782	0.0127877	0.0297541	0.131441	0.00822228	0.0294063	0.0147902	0.00464297	0.131441	0.00567279	0.0140827
JUQ040_AATCCAGAGAGGTTAT-1	0.03665	0.00093121	0.0881918	0.0336389	0.28056	0.00127595	0.0214663	0.0578558	7.55447e-08	0.28056	-0.00167023	0.00854591
JUQ111_TTAACTCTCCTGTAGA-1	0.0242299	0.00354671	0.358755	0.0293454	0.441215	0.00111522	0.010185	0.013898	7.74113e-08	0.441215	0.00387523	0.000405414
JUQ122_CCATTCGAGATCCCGC-1	0.134027	7.01773e-09	5.89041e-09	0.0656967	0.0992541	0.00451958	0.00844249	3.76318e-07	0.00112716	0.0992541	-0.00536477	-0.00547204
JUQ044_TACTCGCCAATGTTGC-1	0.139111	0.000837099	6.60832e-09	0.0462934	0.124991	0.00472485	0.0306116	2.54439e-05	3.74589e-06	0.124991	-0.00610507	-0.00687183
JUQ065_GCGGGTTTCGATGAGG-1	0.141376	0.00127228	6.64174e-09	0.0511557	7.73135e-05	0.00806148	0.0479145	2.80989e-06	0.000963216	7.73135e-05	-0.00619216	-0.0151335
JUQ095_TTTGCGCCAGGTCTCG-1	2.9376e-08	0.00130424	2.79176e-09	0.0528106	1.67715e-07	0.00400554	0.0208996	3.7439e-07	0.00404082	1.67715e-07	0.0209988	-0.00393724
JUQ056_CTGTTTATCACCTTAT-1	0.154112	0.00431275	2.28727e-07	0.0582377	0.00685784	0.00534337	0.0385865	0.0174432	0.0015811	0.00685784	0.0106345	0.00440828
JUQ108_AGAGTGGGTAGCTCCG-1	0.0997777	8.36009e-08	0.0021642	0.0402361	0.104258	0.00604381	0.0345314	1.37192e-06	4.15271e-06	0.104258	-0.0054862	-0.0131032
JUQ108_AACTCAGGTCTAGTCA-1	3.1373e-09	0.00948726	0.119518	0.0996536	0.705147	0.00196668	0.010055	3.12209e-08	0.0110896	0.705147	0.00192643	0.0124395
JUQ112_TGCACCTTCAACGGGA-1	0.171752	3.88049e-09	0.1166	0.0407174	0.171453	0.00760783	0.0324457	1.85068e-08	0.00270637	0.171453	-0.00455909	-0.0117735
JUQ040_CTACGTCGTACGACCC-1	0.107895	0.00336852	1.35099e-08	0.0227901	0.220719	0.00496877	0.017981	0.0962136	2.00465e-05	0.220719	-0.00347901	0.00679074
JUQ038_TTGTAGGCATGAGCGA-1	0.183345	0.00377052	2.20102e-09	0.0208047	0.0911279	0.00526196	0.0448605	0.0694169	6.47497e-06	0.0911279	-0.00603828	0.00124382
JUQ049_ACGATACTCGGGAGTA-1	0.0490262	0.00711571	4.38814e-08	0.0247279	0.246529	0.00131815	0.0145138	0.00964241	0.00245007	0.246529	-0.00161912	0.00899697
JUQ027_TGAGGGACATTCCTCG-1	0.270012	0.000713193	2.11689e-09	0.0131818	0.0475827	0.00724555	0.0612465	0.05584	0.00231783	0.0475827	-0.0072982	-0.00312729
JUQ118_CAGGTGCTCCTCATTA-1	0.148273	0.00210746	3.33794e-09	0.0681997	0.0765679	0.00579506	0.029443	1.09953e-06	0.00151465	0.0765679	-0.00599301	-0.012261
JUQ093_AAACCTGAGCGTTTAC-1	0.182208	0.00435441	0.01843	0.04757	0.145001	0.00449315	0.00475478	2.10478e-07	0.00311718	0.145001	-0.00348372	-0.00212194
JUQ033_GTGTGCGAGATGCCTT-1	0.279894	0.00138824	1.87047e-09	0.013214	0.0396808	0.00573609	0.0470686	0.047715	2.80893e-07	0.0396808	-0.00614325	-0.00320718
JUQ096_CACAAACGTCTTGCGG-1	4.96209e-09	0.00385778	0.0898576	0.0305368	0.000116303	0.00463778	0.0384614	1.81654e-06	2.49482e-05	0.000116303	0.0174249	-0.00228622
JUQ124_TTTACTGCACGGTGTC-1	0.0545996	0.000682322	0.164074	0.0578192	0.000229488	0.00737518	0.0395866	9.27641e-06	1.54373e-06	0.000229488	-0.00194501	-0.0156649
JUQ040_ACGATACTCGTCGTTC-1	1.29735e-07	0.00271358	3.39284e-08	0.0409887	0.00531032	0.00589353	0.0181592	0.0646739	0.00206679	0.00531032	0.00517982	0.011259
JUQ108_TTTATGCAGAAACCTA-1	0.109829	0.00537519	7.57308e-09	0.0092667	0.22059	0.00551207	0.0346871	7.07668e-07	0.00268228	0.22059	-0.00520444	-0.0033065
JUQ049_ACTTGTTCATATGGTC-1	0.115348	0.00613192	0.012244	1.41411e-07	0.64016	0.00696913	0.050242	0.0479657	0.00774241	0.64016	-0.00344937	0.0132623
JUQ101_GTACTCCTCACGATGT-1	0.0859334	0.00334797	4.31274e-09	3.67904e-06	8.95902e-05	0.00957495	0.0377246	0.0871009	0.00344491	8.95902e-05	0.000887577	0.00868443
JUQ102_GCAAACTGTAGCCTAT-1	0.194592	0.00347671	0.0561828	0.0563592	0.284544	0.00579497	0.0323474	0.0557283	0.00354359	0.284544	-0.00448336	0.00341973
JUQ061_CCACCTAAGAGGACGG-1	3.41054e-09	0.00570258	3.71927e-09	0.074247	0.436228	0.00156154	0.0102643	0.0512373	0.00883735	0.436228	0.00101763	0.0159335
JUQ070_TACACGACAACTGCGC-1	0.104527	0.00211054	0.0322821	0.0496731	0.000289102	0.00879925	0.0377493	0.084654	8.96438e-05	0.000289102	-0.00190585	0.00558054
JUQ068_CAGGTGCTCCTATTCA-1	3.33757e-09	0.00921129	0.0227824	0.0814269	0.523096	0.0061155	0.0304452	0.00115365	0.0172862	0.523096	0.00186843	0.0145836
JUQ068_CCCAATCCAGGCTCAC-1	0.0611208	0.0123392	7.57832e-06	0.0208198	0.248442	0.00454568	0.0268973	0.00908707	5.03923e-05	0.248442	0.001906	0.00954813
JUQ026_GGAGCAAAGAGTAAGG-1	0.240131	0.00474556	3.95393e-09	2.38466e-07	0.264744	0.00662954	0.052844	0.0611436	0.0016718	0.264744	-0.00650949	0.000570377
JUQ053_CTCGTACGTTCGCGAC-1	0.126523	0.00630786	2.0481e-09	0.0430628	0.295813	0.00344496	0.0177479	0.011709	0.00387244	0.295813	-0.00319492	0.00528597
JUQ067_CACACCTGTGCAGTAG-1	0.138481	0.00493752	6.65295e-09	0.0249178	0.236962	0.00365877	0.017975	0.0266887	0.00856243	0.236962	-0.00428348	0.00437648
JUQ112_TGCCAAATCTTGTCAT-1	0.140724	0.000803881	0.0802276	0.0275651	0.305198	0.0077772	0.0192676	2.26123e-08	0.00168661	0.305198	-0.00482349	-0.0045969
JUQ038_ACCGTAAAGCCGGTAA-1	0.187809	0.00325868	1.2695e-08	0.0450942	0.0864473	0.00653791	0.0368947	0.0446938	0.00116358	0.0864473	-0.00669498	3.14713e-05
JUQ059_CCAGCGATCACCCTCA-1	0.0339802	0.0061681	0.0736073	0.00537979	0.558401	0.00143898	0.00313516	0.0277558	0.00406405	0.558401	-0.00241944	0.0112392
JUQ049_GTATTCTTCCACGACG-1	0.00258933	0.00648106	0.148678	0.0636173	0.0278096	0.00338829	0.0198195	0.0568194	0.00538241	0.0278096	0.0101185	0.00847929
JUQ042_TGCCAAAAGTACGACG-1	5.33364e-09	0.00349786	0.0541748	0.060175	5.08539e-05	0.00318683	0.0153454	1.88022e-06	0.000539673	5.08539e-05	0.0329361	-0.010213
JUQ046_TGACTAGCATACCATG-1	1.57303e-08	0.00354497	0.112542	0.0814657	0.000177095	2.96244e-08	0.00642478	6.99245e-08	0.00333705	0.000177095	0.0314743	-0.00894079
JUQ111_AGCTTGACAACGATGG-1	0.0119845	0.00348296	0.182418	0.0149368	0.523351	0.00254161	0.00876412	8.28179e-08	0.00209762	0.523351	0.00128616	-0.00240703
JUQ031_GGGCATCCATACGCTA-1	4.62552e-09	0.00306237	1.14867e-08	0.0479678	1.30122e-05	0.00679416	0.0381395	0.0161578	0.00170747	1.30122e-05	0.019033	-0.00142316
JUQ067_CAAGTTGGTACGAAAT-1	0.320484	4.66449e-09	0.000141093	0.0456854	0.0268342	0.00504345	0.0383703	0.0323042	0.00349699	0.0268342	-0.00574958	-0.00326631
JUQ062_GGAACTTCACTTCTGC-1	0.0542611	0.00642981	2.48852e-08	0.0107157	0.000139848	0.00808604	0.0686817	0.0923542	0.00170791	0.000139848	0.0014004	0.0127365
JUQ096_TTGCGTCAGGAATCGC-1	0.0849613	0.0018311	0.0388192	0.0576941	0.0687242	0.00591983	0.0412225	0.00977008	0.000380688	0.0687242	-0.00265657	-0.0121904
JUQ033_CACAGGCAGAAGGTTT-1	0.150353	0.00649182	3.30464e-09	0.00707965	0.195257	0.00486061	0.031208	0.0369423	0.00344223	0.195257	-0.00454537	0.00412084
JUQ100_CATGGCGTCGCCTGAG-1	0.23406	9.37279e-09	2.67645e-05	0.0968425	0.319023	0.00617016	0.023931	0.0193366	0.00636203	0.319023	-0.00519219	0.000608841
JUQ111_ACACCAAAGAAACCTA-1	0.10474	0.00318152	0.213348	9.28794e-07	0.322138	0.00342024	0.0315567	0.0048871	5.53317e-07	0.322138	-0.00152539	-0.00685182
JUQ107_CACATTTAGGCACATG-1	0.11592	0.000727589	0.0437599	0.09608	0.0130664	0.0082427	0.0301644	4.1778e-08	0.00475058	0.0130664	-0.00612104	-0.0168265
JUQ068_TACCTTAAGTGCCATT-1	0.119861	0.0108378	1.79792e-08	4.62041e-07	0.501514	0.00678332	0.0280401	0.0203503	0.0137408	0.501514	-0.00163874	0.0130472
JUQ059_ACGATGTAGGCTACGA-1	0.216438	0.00430886	6.58308e-09	0.0172842	0.0868166	0.00588812	0.0316896	0.0300781	1.69869e-05	0.0868166	-0.00539237	-0.00146825
JUQ095_TGTATTCAGCTAGTGG-1	1.85663e-08	4.39267e-09	5.41026e-09	0.0012202	6.71357e-07	2.01751e-06	0.000738308	9.33707e-08	0.00349081	6.71357e-07	0.0329112	-0.0126562
JUQ065_CCTTCGATCACTTATC-1	4.73694e-09	0.00191696	9.44878e-09	0.0548686	0.0969496	0.00906824	0.0569878	0.00594642	0.000510096	0.0969496	-0.00839061	-0.016052
JUQ048_GTCTCGTTCAGTTCGA-1	0.109298	0.00298628	1.00721e-08	0.00754541	0.104412	0.00389257	0.0239935	0.00738155	0.000289584	0.104412	-0.005478	-0.0064759
JUQ040_CACCAGGGTACTTGAC-1	0.0826314	0.000138688	4.64575e-09	0.0453141	0.135009	0.00466474	0.00971688	0.021973	0.00263783	0.135009	-0.00420139	0.00183452
JUQ111_TACGGATCACCATCCT-1	0.000240702	0.000616948	2.11446e-08	0.0285705	0.0481455	0.00219737	0.0290231	2.71694e-09	0.00577113	0.0481455	0.0199524	-0.00367697
JUQ097_CTAAGACAGGTGACCA-1	0.164168	3.28014e-08	1.53923e-08	0.00460533	0.0776775	0.00571111	0.0272031	0.00374205	4.97505e-08	0.0776775	-0.00513399	-0.0113853
JUQ094_AAAGTAGTCGGATGGA-1	1.19927e-08	0.00170807	0.0188958	0.0518539	0.00224775	0.00205448	0.0273689	0.00152806	0.00394799	0.00224775	0.0209337	-0.00406161
JUQ045_GCTCTGTAGAAACCTA-1	3.30265e-09	0.00295102	0.157754	0.0451022	0.000181078	0.001087	0.0160556	1.16396e-07	0.000758764	0.000181078	0.0143764	0.00322571
JUQ070_AAATGCCCATTTCAGG-1	0.145293	0.00480004	3.56353e-09	0.0207539	0.188108	0.0071663	0.0233769	0.0442087	1.95006e-07	0.188108	-0.00431272	0.00212861
JUQ107_GACTGCGTCGATCCCT-1	0.224961	1.09877e-09	0.00627009	0.112253	0.000185566	0.00763414	0.0327232	9.98123e-08	0.00491933	0.000185566	-0.0055591	-0.0181171
JUQ027_CGACTTCTCTCGATGA-1	0.143239	0.00228256	7.97004e-08	0.00521951	0.18669	0.00390764	0.0389382	0.050049	0.00853418	0.18669	-0.00191681	0.00883776
JUQ031_CAGGTGCTCTCCTATA-1	0.00242663	0.00737661	7.1905e-09	8.33123e-08	0.606215	0.00065191	1.23106e-05	0.00158879	0.00639472	0.606215	-0.00362912	0.0102406
JUQ047_CATCAAGGTGTTAAGA-1	0.093194	0.00343243	0.026055	0.0166945	3.13267e-05	0.00836561	0.0549985	6.21871e-07	0.0014222	3.13267e-05	-0.00556363	-0.0164407
JUQ061_GTGCATAAGCTAGCCC-1	0.171462	0.00449064	1.978e-09	9.2871e-08	0.268508	0.00390284	0.0287911	0.0371791	6.97078e-06	0.268508	-0.00471859	0.0034294
JUQ033_TATGCCCGTAGCGTAG-1	6.7597e-09	0.00203069	0.0714141	0.076001	0.000276946	0.00220931	0.0243693	0.0453483	0.00213505	0.000276946	0.0118934	0.00659651
JUQ070_AAACGGGTCGCATGGC-1	4.52798e-07	0.00368264	0.0730348	1.25305e-07	0.0559369	0.00934449	0.0485697	0.0587875	0.00154189	0.0559369	0.00169284	0.00458378
JUQ111_ACAGCTAAGTTCCACA-1	6.49819e-09	0.00370234	0.245817	0.0346949	0.225234	0.00414602	0.0219898	0.0137609	0.00715617	0.225234	0.00690118	0.00294372
JUQ033_TTGTAGGTCATTGCCC-1	0.232879	0.00424564	4.13567e-09	0.00586554	0.0493116	0.00640591	0.034333	0.0881511	1.28478e-07	0.0493116	-0.004791	0.00351843
JUQ057_GTTAAGCAGATGTCGG-1	0.125646	0.00471079	3.49902e-05	0.0441096	0.142869	0.00713008	0.0299106	0.0699354	0.00174233	0.142869	-0.00315405	0.00431891
JUQ040_ACACCAATCACGCGGT-1	4.21327e-09	0.0051858	0.090877	0.0546032	0.000113251	0.00593822	0.0359353	0.0429264	0.000122151	0.000113251	0.00911278	0.00602012
JUQ038_CTGTGCTGTAAACCTC-1	0.163704	0.00191613	2.10813e-09	0.021666	0.0413493	0.00726656	0.0429408	0.0482849	3.15108e-07	0.0413493	-0.00576846	0.000979002
JUQ050_ACGGGTCAGCACACAG-1	0.277634	0.0019783	0.0138836	0.00541769	0.010582	0.0084011	0.0577294	7.92229e-08	0.00480576	0.010582	-0.00700739	-0.0101112
JUQ070_CCACCTATCCAGTATG-1	0.197092	0.00450288	4.47983e-09	3.52938e-07	0.248113	0.00435345	0.0252196	0.0728915	2.33659e-08	0.248113	-0.00472273	0.00264658
JUQ112_CTCTGGTCAGAAGCAC-1	4.23988e-09	0.00215447	0.140863	0.0716465	0.276717	0.00220925	0.00332739	0.011188	0.0053989	0.276717	0.00660029	0.00235192
JUQ100_AACTCAGAGCGATAGC-1	0.057011	0.00238956	3.53803e-09	0.0371563	0.54227	0.0020172	0.00502476	5.93554e-06	0.011247	0.54227	-0.00167069	0.0149084
JUQ102_GGAGCAATCGTCGTTC-1	0.300293	4.48389e-09	5.89694e-09	0.00716854	0.187695	0.00938313	0.0476477	0.0330848	0.00224751	0.187695	-0.00781464	-0.00442245
JUQ111_GTTAAGCGTCTCCACT-1	0.114432	0.00352558	0.103865	7.02365e-07	0.495157	0.00307375	0.0313826	0.00664074	2.86373e-06	0.495157	-0.000309764	-0.00270554
JUQ105_GAGCAGAAGTGTTTGC-1	0.221353	0.00280266	2.22256e-09	0.0127172	0.0380069	0.0092502	0.0523398	4.02948e-08	0.00270756	0.0380069	-0.00611798	-0.0105074
JUQ049_GATCGCGGTACGCTGC-1	2.27018e-09	0.00397912	0.143731	0.0474383	0.211214	0.00359304	0.0334528	4.94862e-07	0.0077636	0.211214	0.00423378	0.0130264
JUQ038_CCACCTACATCACGTA-1	8.12221e-09	0.000406376	5.87451e-09	0.0409375	8.06651e-08	1.87241e-07	0.0279447	0.0563792	1.57493e-06	8.06651e-08	0.0079127	0.010773
JUQ120_AGTTGGTAGGACTGGT-1	0.138483	0.00169778	0.227596	0.077906	0.207478	0.00492184	0.0159755	1.12738e-05	4.92533e-05	0.207478	-0.00458352	-0.0122082
JUQ117_ACACCGGGTGACCAAG-1	0.232949	1.87739e-08	6.01603e-09	1.67591e-07	0.232734	0.00505549	0.0357769	4.35269e-08	3.02239e-07	0.232734	-0.00633001	-0.00632563
JUQ068_GACGTTAAGCGAAGGG-1	3.51811e-08	0.00420046	0.0632003	0.0405328	0.468344	0.000402916	5.85434e-08	1.07781e-08	0.00918591	0.468344	0.000478054	0.0160071
JUQ036_CTCGTCAAGCCCAGCT-1	0.10894	0.005677	3.45597e-09	0.00939159	0.374709	0.00389014	0.0112679	0.031936	0.00590028	0.374709	-0.00319528	0.00829374
JUQ049_TTCGAAGGTGCCTGTG-1	0.15992	0.00424789	0.00772647	0.0334655	0.335967	0.00669504	0.0430018	0.0461315	0.0038649	0.335967	-0.00271534	0.0113639
JUQ033_ACCTTTAAGAGGTTGC-1	3.48296e-09	1.56099e-05	5.60398e-07	0.0792082	5.31891e-05	0.00612303	0.0327453	0.0425436	2.39099e-05	5.31891e-05	0.00879597	0.00891692
JUQ070_GGCTCGACATGCCTTC-1	4.27461e-09	7.42355e-09	3.92871e-08	0.127505	1.34558e-07	0.00751473	0.0291768	0.0660223	6.01487e-07	1.34558e-07	0.010957	0.00732459
JUQ106_ACATGGTAGAGACGAA-1	4.10974e-08	0.00396199	0.0444205	0.0436642	5.51745e-05	0.00116244	0.0183477	1.99068e-06	0.0044687	5.51745e-05	0.0215893	-0.00423151
JUQ107_TGGACGCAGCGATATA-1	0.0633165	0.00190234	0.0913098	0.105951	3.1771e-06	0.00441093	0.0126924	0.0116143	0.00268849	3.1771e-06	0.0213268	-0.0028796
JUQ096_GTATCTTCACGTAAGG-1	0.126793	0.00189845	0.199625	4.51013e-08	0.269153	0.00342048	0.0258716	0.0041783	8.1077e-08	0.269153	-0.00242316	-0.00991558
JUQ097_CCACGGATCTACTTAC-1	0.151342	4.53166e-09	0.11161	1.78103e-07	0.0218915	0.00280741	0.0251844	2.83201e-07	1.09826e-08	0.0218915	-0.00497425	-0.0160025
JUQ061_AACTCTTCATCGGACC-1	0.10661	0.00280427	7.65162e-09	3.48268e-05	0.0933001	0.00175749	0.0135038	0.0217177	8.71929e-08	0.0933001	-0.00269967	0.00595497
JUQ049_CTCCTAGTCACTCCTG-1	0.115486	0.00270585	0.0170728	6.58187e-06	0.682808	0.00476011	0.0352745	0.0297649	0.00908785	0.682808	-0.00349445	0.0130419
JUQ070_GCTGCAGAGGGTATCG-1	0.0843588	0.0072831	2.68082e-09	0.0299051	0.0223481	0.00488705	0.0298529	0.0286203	0.00369801	0.0223481	-0.000999692	0.00406148
JUQ096_TTGCCGTGTTCCCGAG-1	0.18868	0.00138333	0.0876381	0.0183648	0.00716213	0.00539226	0.0585773	8.12732e-07	0.00477599	0.00716213	-0.00522112	-0.0129286
JUQ053_AGCGTCGGTGGCTCCA-1	0.149498	0.004461	4.35049e-09	0.019728	0.226248	0.00701565	0.00342992	0.0193628	5.58339e-06	0.226248	-0.00456778	0.00651001
JUQ096_CTGAAACGTGGTACAG-1	0.00850813	0.00582091	1.51731e-07	1.81453e-08	0.243355	0.00427697	0.0368156	1.81511e-06	1.55445e-05	0.243355	-0.00176523	-0.00755654
JUQ049_TCCACACCACGAAGCA-1	0.141616	0.00437824	0.0313395	2.25479e-06	0.688963	0.00377195	0.029906	0.0233053	0.00412193	0.688963	-0.00311921	0.0112681
JUQ111_GGCGTGTCAGCCAGAA-1	0.0261059	0.000831725	0.349881	0.0246647	0.289756	0.00158459	0.0047932	1.98279e-08	9.70068e-08	0.289756	0.00759047	-0.000357626
JUQ040_AAACCTGTCCAAGTAC-1	0.128702	0.00071241	6.17034e-07	0.0204361	0.201157	0.00429758	0.0206476	0.100931	3.32235e-07	0.201157	-0.00360626	0.00815527
JUQ111_CCTTCCCAGTGAAGTT-1	9.24171e-09	0.00340462	0.206673	0.0670069	5.62458e-05	0.00633444	8.22733e-05	1.49453e-08	0.00488553	5.62458e-05	0.0256268	-0.00634109
JUQ069_TGAGCATTCAGTGCAT-1	0.234394	0.00345929	0.032716	1.38022e-07	0.263864	0.00982449	0.0557464	0.0801383	0.00158321	0.263864	-0.00729671	-0.000959621
JUQ088_AAATGCCAGACGCTTT-1	0.337058	0.000345069	2.72355e-09	0.00353086	0.0463136	0.00890336	0.0492332	0.0108026	0.00173185	0.0463136	-0.00729477	-0.00561119
JUQ104_GCATACATCTTAGAGC-1	0.1515	0.00352175	1.82023e-09	0.100367	0.108158	0.00487834	0.0231621	3.66013e-08	4.27467e-08	0.108158	-0.00403189	-0.00240727
JUQ069_TCTTCGGTCGCCTGTT-1	0.314709	0.000570551	0.0136403	2.42434e-07	0.156345	0.0101539	0.0639212	0.0827747	0.00210476	0.156345	-0.00756238	-0.00151321
JUQ036_GGGAGATTCACATACG-1	0.227705	0.00535581	4.77986e-09	0.0142606	0.152966	0.00702638	0.0444824	0.0655885	0.00264765	0.152966	-0.00591692	0.00115133
JUQ038_GGAGCAACATCGGAAG-1	0.198925	0.00228886	7.18581e-09	0.0363162	0.0308184	0.00408267	0.0375337	0.0719285	0.000974475	0.0308184	-0.00518752	0.00365613
JUQ036_TAAACCGGTCTGGAGA-1	0.297854	0.0020788	6.01658e-09	0.0453914	0.0939031	0.00893879	0.048146	0.0561983	2.93001e-07	0.0939031	-0.00664009	-0.00189133
JUQ104_CAGAATCTCATAACCG-1	0.146094	0.000839792	2.29619e-09	0.0232886	0.0141491	0.0053864	0.0367392	7.20498e-05	0.00332881	0.0141491	-0.00537461	-0.00598222
JUQ095_AAGGAGCTCATGCAAC-1	6.58225e-09	0.00285255	1.00547e-08	0.0521346	2.6412e-06	0.00341281	0.0120397	0.0197182	0.00289017	2.6412e-06	0.0222436	-0.00405156
JUQ101_CGATTGATCACTTATC-1	0.00548386	0.00369922	0.0670297	0.0679959	3.26724e-05	0.0044421	0.0189503	2.25515e-08	0.00254599	3.26724e-05	0.0234895	-0.00540716
JUQ026_TAGACCAAGCTGAACG-1	0.178518	0.00493741	5.78684e-09	3.15354e-07	0.0340493	0.00662895	0.0581571	0.0683684	0.000856518	0.0340493	-0.00289972	0.00516719
JUQ071_GTACTCCAGGTTACCT-1	2.66239e-09	0.00380468	0.128049	0.0264638	0.000188616	0.00568159	0.0269449	6.55966e-07	0.00374904	0.000188616	0.0200278	-0.00444495
JUQ042_TCAGGTAAGAGGACGG-1	0.0458744	1.2902e-09	0.0141514	0.078239	0.00977298	0.00415213	0.0371163	0.0139035	0.00326696	0.00977298	-0.00485649	-0.0168391
JUQ070_GTGTTAGTCATCACCC-1	0.0420646	0.00147377	4.0619e-09	0.0568427	0.0932382	0.00726025	0.0469525	0.0537762	4.30318e-06	0.0932382	0.00192029	0.00816503
JUQ056_CCGTACTTCGAGAACG-1	0.194031	0.00192824	0.0714297	0.032502	0.163984	0.00445098	0.025426	3.45665e-06	3.55382e-08	0.163984	-0.00384154	-0.0138161
JUQ040_CACCTTGCAAGTAGTA-1	0.151715	0.00168393	2.90786e-09	0.0158534	0.349283	0.00580876	0.0404299	0.0422779	1.57883e-07	0.349283	-0.00579016	0.00110092
JUQ118_AACCGCGAGATCTGCT-1	0.260498	3.20708e-08	6.08676e-09	6.25656e-07	0.118584	0.00903492	0.0478128	0.031247	0.000760094	0.118584	-0.00664837	-0.00592224
JUQ071_GAGCAGAAGGCCCTTG-1	0.170661	0.00139477	0.00929935	0.090561	0.00760487	0.00672058	0.0639634	9.1896e-08	0.00103021	0.00760487	-0.00708224	-0.0191819
JUQ067_CAGAGAGTCAACACCA-1	0.289435	0.00241816	3.68911e-09	0.0265106	0.08589	0.00750125	0.0601937	0.0335334	0.00295031	0.08589	-0.00637646	-0.00337888
JUQ111_GAGCAGAAGAACAACT-1	4.72336e-09	0.00558379	0.0896631	0.0676617	0.231761	1.3824e-07	0.00606547	7.75023e-09	0.00304923	0.231761	0.00976586	0.0249455
JUQ056_TTTATGCCAGCGTAAG-1	0.256544	0.0025499	8.07078e-06	0.0156855	0.150728	0.00287941	0.022535	3.10383e-06	0.00292177	0.150728	-0.00374538	-0.0138729
JUQ117_GATGCTACATGGGAAC-1	0.107136	2.0894e-09	0.0399803	0.0428803	9.6769e-07	0.00769183	0.0453942	0.0191545	0.0016177	9.6769e-07	-0.00593981	-0.0131867
JUQ065_GTTTCTATCCGTAGGC-1	0.163275	0.000922242	0.0409262	0.0463042	0.000368531	0.00750247	0.0438821	0.00230404	3.36369e-07	0.000368531	-0.0070512	-0.0167459
JUQ067_GCAATCATCGACGGAA-1	0.172544	0.00515064	2.62402e-09	0.0419993	0.255583	0.00436889	0.0299972	0.0373258	2.3389e-05	0.255583	-0.00510898	0.00091505
JUQ097_GTGCGGTGTCGCTTCT-1	0.166427	0.000275304	0.0567708	0.0854381	0.074044	0.00534281	0.0232551	0.00991982	7.69222e-08	0.074044	-0.00462517	-0.0138244
JUQ049_CGATTGAAGGAGTTGC-1	0.0871664	0.00331482	2.2185e-09	0.00204499	0.423296	0.00607318	0.0433453	0.0538735	0.0101075	0.423296	-0.00205661	0.0146729
JUQ068_GCGCGATAGTTATCGC-1	0.100694	0.0065574	7.8977e-09	3.48841e-05	0.67914	0.00357137	0.0180101	0.0123424	0.0181601	0.67914	-0.00226391	0.0151567
JUQ054_CAGCTGGAGCTCCTTC-1	0.238459	0.000643755	7.73773e-09	0.0513879	0.0318363	0.00847095	0.051286	0.0147927	0.00430067	0.0318363	-0.00659724	-0.0133188
JUQ036_GTCGTAACACAAGACG-1	6.24412e-09	0.00569945	0.0183072	0.0601489	0.155908	0.00561418	0.0303418	0.0517314	0.00521876	0.155908	0.00213454	0.0126667
JUQ106_GACACGCAGGGATGGG-1	3.59798e-09	0.00482807	0.029966	0.100136	0.000173658	0.0047663	0.0170642	6.55922e-08	2.23669e-05	0.000173658	0.0220864	-0.00500879
JUQ094_CCCAGTTGTCCTGCTT-1	1.20892e-07	0.00181518	0.0167548	0.0587763	3.64516e-07	4.08848e-09	2.10717e-07	6.61313e-10	1.11678e-06	3.64516e-07	0.0325829	-0.0119288
JUQ111_CAGAGAGCAAGCCATT-1	0.0142139	0.00141112	0.271537	0.058421	0.0650859	0.00509646	0.0270932	4.44432e-06	0.0019639	0.0650859	0.015263	-0.00053642
JUQ068_CACACAATCCAAATGC-1	1.00365e-09	0.00792968	0.000331483	0.0441014	0.48466	0.000900015	3.89869e-07	0.00809505	0.0201359	0.48466	0.00169172	0.0159359
JUQ111_CCTACACGTGCGGTAA-1	1.87824e-09	5.79968e-10	0.285709	0.0550142	0.148504	1.45412e-08	0.015653	1.27269e-08	1.57819e-06	0.148504	0.00984283	0.0018462
JUQ068_GGACAAGGTATCTGCA-1	0.172701	0.000896969	0.028626	0.0120481	0.10848	0.00679838	0.0288962	0.00979763	2.6618e-07	0.10848	-0.00560631	-0.0144904
JUQ036_AGGCCGTTCAATACCG-1	0.164794	0.00104649	4.4958e-09	8.11315e-06	0.124985	0.00521043	0.0191767	0.0453146	6.84419e-07	0.124985	-0.0049364	0.00164919
JUQ102_GCGCCAACAACTGCGC-1	0.167341	0.00588348	0.0585911	0.03788	0.857682	0.00574989	0.0391634	0.0343712	0.00940767	0.857682	-0.00420024	0.012361
JUQ092_CTGTTTATCAATCTCT-1	0.128587	0.00278611	1.75331e-08	0.0174846	0.33839	0.00438357	0.0270557	0.012672	0.000120808	0.33839	-0.00462643	0.00164784
JUQ040_GCGGGTTTCGGATGGA-1	0.0391931	0.00192602	2.56928e-09	0.0357036	0.0497555	0.00313084	0.0211059	0.0119057	0.00389302	0.0497555	0.000583866	0.00535461
JUQ059_ATCCACCTCCATTCTA-1	0.0311811	0.00501965	0.00372657	0.0127296	0.491692	0.00170955	0.0133375	0.0384867	0.00327783	0.491692	-0.0022737	0.0109983
JUQ111_GGACAAGGTTCCGGCA-1	0.025455	0.00256791	0.281617	0.0562663	0.277351	0.00284005	0.0213787	1.20697e-07	0.000704032	0.277351	0.00721845	0.00112937
JUQ056_CACATAGCAGACTCGC-1	0.124218	0.00335982	0.0980496	0.0309657	0.414091	0.00159831	0.0121674	6.18007e-08	0.00296902	0.414091	-0.00191917	-0.00400674
JUQ082_GGGCATCAGTCGCCGT-1	0.143133	0.00142578	0.0514472	2.71356e-06	0.0997992	0.00637605	0.0366792	0.00339285	1.03812e-07	0.0997992	-0.00456743	-0.0115426
JUQ040_GGAGCAACAGTAACGG-1	0.0606026	0.0075732	3.04021e-09	0.0341593	0.134487	0.00482653	0.0204158	0.0841367	0.00634304	0.134487	0.00128459	0.0103826
JUQ047_TATGCCCCAACGATGG-1	0.229056	8.09089e-08	0.0798142	0.00236656	0.241185	0.0069565	0.0449994	3.6647e-08	0.00114951	0.241185	-0.00528042	-0.0115207
JUQ049_ATAACGCCAGCGTAAG-1	0.0820301	0.00562408	3.14478e-09	2.43649e-07	0.175611	0.0026861	0.0217295	0.0519707	0.0045981	0.175611	-0.00338243	0.00673516
JUQ068_GACACGCCACCAGATT-1	0.0242357	0.00756875	0.00231973	0.0390602	0.219082	0.00303906	0.016992	7.54435e-08	0.00316723	0.219082	-0.00201129	0.00815157
JUQ047_ATGGGAGCACTGTTAG-1	0.165406	0.00254556	0.108294	4.58362e-07	0.213986	0.00329522	0.0297865	0.0231036	6.307e-07	0.213986	-0.00480009	-0.00164195
JUQ036_TGGGCGTAGTGAAGTT-1	0.17763	0.00355573	2.38368e-09	0.011571	0.179672	0.00659223	0.036506	0.061238	3.704e-08	0.179672	-0.00602823	-0.000945839
JUQ122_TAGAGCTCAGTGACAG-1	0.169828	0.00386528	1.06606e-05	0.0387772	0.0285758	0.00724282	0.0430754	0.0147461	2.4052e-06	0.0285758	-0.00584956	-0.00238512
JUQ069_CGAACATAGCATGGCA-1	0.0846289	0.0018302	0.00347217	0.00415211	7.11048e-05	0.00500907	0.0316872	0.0737921	2.97578e-08	7.11048e-05	0.00906955	0.0084624
JUQ061_ACGGAGATCTTTCCTC-1	1.92912e-08	0.00229777	2.55178e-08	0.0492838	0.0164567	0.00318599	0.016764	0.000190129	2.69704e-07	0.0164567	0.0293225	-0.00911702
JUQ111_GGACAAGCATCGTCGG-1	5.53856e-08	7.66451e-09	3.93161e-09	0.0596628	7.1532e-05	1.84471e-08	0.0168453	0.00489574	6.15617e-05	7.1532e-05	0.023777	-0.00454078
JUQ040_CTCCTAGTCTGCGACG-1	0.204825	0.00288666	5.29229e-07	0.00137703	0.33792	0.00594897	0.0499669	0.0415761	2.41635e-07	0.33792	-0.00580281	0.00207491
JUQ049_GATCAGTCAACGATGG-1	0.212498	0.00110653	3.72764e-09	0.0150076	0.27574	0.00603779	0.0318817	0.0119303	0.00308997	0.27574	-0.00604204	-0.000169079
JUQ117_TTAACTCCAGTAAGAT-1	0.242614	0.00121435	6.97083e-07	0.0272625	0.0771919	0.00896174	0.054808	0.00924076	0.00196103	0.0771919	-0.00595698	-0.00823433
JUQ112_CGAACATGTAGAGGAA-1	0.176407	0.00156901	0.00375841	3.17528e-05	0.110436	0.00984286	0.0320566	0.00675121	0.000179346	0.110436	-0.00611198	-0.0056119
JUQ112_GAACCTATCGTAGATC-1	0.117583	0.00229773	0.138753	0.0126761	5.20612e-05	0.0078383	0.0369549	5.13465e-07	4.59878e-05	5.20612e-05	-0.00703524	-0.0136485
JUQ058_AAAGCAAAGGATGGAA-1	0.254247	1.7762e-06	0.0152361	0.0457726	1.51414e-05	0.00733769	0.0509571	0.0352692	0.00275667	1.51414e-05	-0.00553618	-0.00553083
JUQ070_GTCACAATCTGAGTGT-1	0.0340981	0.00600571	0.0118088	0.00298181	0.56767	0.00543258	0.0265422	0.0563229	0.00515891	0.56767	-0.00327887	0.00942016
JUQ069_GCATACACATTATCTC-1	0.300692	0.00228186	2.2383e-08	6.55977e-08	0.0398423	0.00876927	0.061741	0.0310052	0.00110422	0.0398423	-0.00660316	-0.0051985
JUQ036_AGCATACCAATAGCGG-1	0.163582	0.0026843	2.96382e-09	0.00670992	0.000684074	0.00651386	0.0499563	0.0711398	0.000566962	0.000684074	-0.00422436	-0.000657494
JUQ118_ACGCCGAGTCCAGTAT-1	0.182913	0.000478759	3.98964e-09	0.0225009	0.00134616	0.00830034	0.0478246	0.00236652	0.00524186	0.00134616	-0.00695815	-0.0135315
JUQ056_TGAGGGAAGCTGATAA-1	0.181276	3.06574e-06	0.0621221	0.0541027	0.141106	0.00493521	0.0250238	1.76258e-06	0.00986082	0.141106	-0.00261657	-0.0157994
JUQ054_ATCACGACAATGAATG-1	7.54341e-09	0.00508146	0.0733362	0.0333247	0.434049	0.000384939	0.000162268	0.00514465	1.00714e-07	0.434049	-0.000394735	0.0090983
JUQ040_CATTCGCTCAGTGCAT-1	0.13459	0.0031885	3.62287e-09	0.0251698	0.0907041	0.00389745	0.0347771	0.0523042	3.03052e-07	0.0907041	-0.00485217	0.00143943
JUQ033_CAGAGAGCATTCTTAC-1	0.223678	1.75542e-09	6.31903e-07	2.20697e-08	1.70005e-05	0.00479525	0.0390411	0.0606849	2.63993e-09	1.70005e-05	-0.00615086	-0.0049633
JUQ108_CTCCTAGCACATCTTT-1	0.113488	2.06297e-09	0.0214082	0.0387841	8.58685e-07	0.00174299	0.0250534	3.39085e-08	0.00244227	8.58685e-07	-0.0046997	-0.0200056
JUQ038_ACACCGGAGTGACTCT-1	0.244794	0.00269201	4.97455e-06	0.0138617	0.0290641	0.00686077	0.0508841	0.0575278	0.000789536	0.0290641	-0.00629691	-0.000273817
JUQ027_TAGAGCTGTTCGTGAT-1	0.167963	0.00428467	7.9767e-09	0.024789	0.262637	0.00584565	0.0444564	0.0644338	3.05687e-07	0.262637	-0.00485808	0.00304738
JUQ049_TTGGAACGTGGTTTCA-1	0.042445	0.00208565	4.30711e-09	0.0430746	0.507082	0.00310953	0.0220376	0.0195646	0.0102256	0.507082	-0.0014734	0.0136613
JUQ100_TTGGCAACATGTCGAT-1	0.135065	0.00648727	1.08381e-07	0.0581289	0.621136	0.00253731	0.0211761	0.0476752	0.00248555	0.621136	-0.00271224	0.00919892
JUQ040_CCTTCGACACAGCGTC-1	0.279933	0.000978476	2.32946e-09	1.36424e-06	0.068193	0.00836291	0.0557685	0.0592889	0.00305241	0.068193	-0.00591586	-0.00269724
JUQ111_GCACATATCGGAAACG-1	0.0799502	0.00335331	0.236246	0.0254258	0.541802	0.00161618	0.0112033	0.00303146	1.68174e-06	0.541802	3.65561e-05	-0.00189444
JUQ067_TACACGACAGCGTTCG-1	0.165192	0.00402021	9.16911e-09	0.0271088	0.221504	0.00381689	0.01492	0.0578191	0.00187062	0.221504	-0.0035018	0.00485806
JUQ033_AGCGTCGAGCTCTCGG-1	0.264009	0.00454799	1.66194e-09	7.62303e-08	0.000251551	0.00595939	0.0617363	0.0320926	1.06948e-05	0.000251551	-0.00584198	-0.00586558
JUQ111_TATGCCCAGAGCTATA-1	1.52695e-08	0.00281313	0.273291	0.0324403	0.363538	4.05126e-09	0.0120331	1.6103e-08	0.00156582	0.363538	0.00644065	0.00179339
JUQ111_CAGCAGCCAAGTAATG-1	0.00685187	0.00639441	0.321676	0.0705518	0.299702	0.000738547	0.020617	4.35913e-08	2.29198e-05	0.299702	0.00884955	0.00204812
JUQ049_GTACTTTTCCGCATCT-1	0.103917	0.00475016	0.0559374	0.000265964	0.55369	0.00546043	0.0261328	0.00485059	0.000492208	0.55369	-0.00391451	0.00715078
JUQ066_CTTGGCTTCACAAACC-1	0.238245	2.6354e-05	1.52628e-08	0.0501409	0.0546104	0.00644587	0.034368	0.00221159	0.0045627	0.0546104	-0.00539463	-0.0103174
JUQ038_GCTGGGTTCTACCTGC-1	0.114519	0.0039373	0.0405397	0.0275293	0.37515	0.00457991	0.0270004	0.0174811	0.00193124	0.37515	-0.00427114	0.00201155
JUQ040_CAGGTGCGTCTAAACC-1	4.48717e-09	0.00306878	4.48287e-09	0.0670917	1.92311e-07	0.00636969	1.66183e-06	0.0266311	2.36963e-07	1.92311e-07	0.0211943	-0.00149857
JUQ111_AAGACCTGTTGCGCAC-1	2.85047e-05	0.0090889	0.112514	0.0171635	0.321545	0.00303513	0.0202941	7.42369e-09	0.000111816	0.321545	0.00770543	0.00263997
JUQ057_GGATTACTCTCCTATA-1	0.072969	0.00625836	2.57948e-09	0.0190316	0.000470097	0.00792639	0.0498517	0.0590007	2.83618e-07	0.000470097	-0.00195756	0.00730361
JUQ104_CTCACACTCTAGCACA-1	0.111138	0.000972161	4.4417e-09	0.0768006	0.0202052	0.0061499	0.0405026	5.8843e-08	0.000719039	0.0202052	-0.00634299	-0.0155269
JUQ102_ATGTGTGTCCTTAATC-1	0.128337	0.00420672	0.000912163	2.07791e-07	0.652643	0.00524779	0.0307228	0.0274025	0.000906044	0.652643	-0.00455022	0.00357016
JUQ047_CGTTGGGCAAGCCGCT-1	0.059686	4.56939e-05	0.156141	0.0274609	0.0653032	0.00398574	0.0266788	1.02152e-07	0.00727271	0.0653032	0.000498072	-0.014942
JUQ040_CAGCTAAAGAAGAAGC-1	0.142985	0.00309858	3.41996e-09	0.000183811	0.151335	0.00321131	0.0327174	0.082845	1.94784e-08	0.151335	-0.00402516	0.00673282
JUQ111_TTTGGTTAGGGATCTG-1	0.0610457	0.0050451	0.364867	0.0636051	0.358117	0.00234638	0.0123636	7.18592e-09	0.0015646	0.358117	0.00455036	-0.00153599
JUQ033_CACCAGGCACCAGTTA-1	1.90458e-08	0.00827367	0.0969403	0.0380153	0.422875	0.00230186	0.00832367	0.0430815	0.00793423	0.422875	-0.000964712	0.0125331
JUQ036_CCTTCGACAATGACCT-1	0.157463	0.00341505	0.0210783	0.0505899	9.1619e-06	0.0070252	0.03308	0.0579009	0.000898583	9.1619e-06	-0.00237644	0.00263388
JUQ027_CTCGAGGCAATTCCTT-1	0.259983	0.00210686	3.73164e-09	0.0475441	0.0431999	0.00570558	0.0600846	0.0429564	0.00160347	0.0431999	-0.00699367	-0.00225658
JUQ070_CATCCACTCGTCACGG-1	0.0120031	0.00372301	0.022603	0.0459935	0.0426398	0.00507494	0.0167497	0.0325004	0.00131749	0.0426398	0.00632616	0.00811515
JUQ101_TAGGCATGTAAGGGAA-1	0.131967	0.00125342	4.4086e-09	0.0229848	1.40768e-06	0.00899999	0.0416892	0.00594177	0.00191438	1.40768e-06	-0.00719858	-0.0144714
JUQ036_ACATACGCAGCTGCAC-1	0.276999	0.00294857	2.55543e-09	2.58173e-07	0.312521	0.00816031	0.0514066	0.0462837	0.00149958	0.312521	-0.00529694	0.000480883
JUQ038_ATGAGGGGTTGTGGCC-1	0.186295	0.00216233	8.27917e-09	0.0337704	0.106376	0.00487353	0.0344751	0.027246	2.03483e-07	0.106376	-0.00466453	-0.00245521
JUQ108_CGTGTCTTCTGGTGTA-1	0.0832633	0.0066667	9.02067e-09	0.00718027	0.242938	0.00187919	0.0237381	0.0362981	0.00146628	0.242938	-0.00435402	0.000879626
JUQ067_ACCCACTTCACGGTTA-1	0.0911073	0.00816569	5.56109e-09	0.0381064	0.582827	0.00422137	0.029715	0.0106752	0.0121076	0.582827	-0.00258275	0.0129462
JUQ070_TACGGGCTCCAGATCA-1	0.080987	0.00427938	1.04342e-08	3.90226e-07	0.253017	0.00192027	0.0101358	0.0437188	0.00138846	0.253017	-0.00301684	0.00748742
JUQ104_GACGGCTGTACCTACA-1	0.225148	2.2269e-09	1.76904e-09	0.0956035	0.00415066	0.00924058	0.0707709	1.09483e-07	0.00521281	0.00415066	-0.00594667	-0.0157707
JUQ049_CCCAATCAGTGATCGG-1	0.219035	0.00126585	4.95611e-09	1.46623e-06	0.336402	0.00720442	0.0532867	0.0153676	5.24502e-05	0.336402	-0.00609614	-0.000137803
JUQ040_GGAACTTTCCCGGATG-1	0.0337897	0.00250058	0.00668026	0.0275341	0.245362	0.00351504	0.00877145	0.0500012	0.00151832	0.245362	-0.00283791	0.00681194
JUQ111_CAGAATCTCTCCAGGG-1	0.1031	1.39437e-06	0.166271	3.05623e-06	0.162462	0.000738579	1.67201e-06	1.81886e-08	4.72529e-05	0.162462	-0.00295655	-0.016546
JUQ069_AGTAGTCAGGAGCGTT-1	0.22747	0.00244015	0.0178107	0.0118205	0.227223	0.00793781	0.0472688	0.0574293	0.00137681	0.227223	-0.00756287	-0.00119672
JUQ053_GGCAATTAGTCCATAC-1	0.018635	0.00291364	4.14141e-05	4.04597e-06	0.000292293	0.00525726	0.0255826	0.101817	0.0021148	0.000292293	0.00473908	0.0131043
JUQ049_TCGGGACTCTGAGTGT-1	2.36657e-09	0.00746851	4.46008e-09	0.0759868	0.186637	0.00597373	0.0317822	0.00104128	0.00852306	0.186637	0.00423436	0.0130015
JUQ040_ATTCTACTCAAGAAGT-1	0.222257	0.00233693	0.00153335	0.0509987	0.043539	0.00266346	0.0297285	0.04125	2.10267e-07	0.043539	-0.00521947	0.0017816
JUQ027_GGGCATCTCGCGTTTC-1	0.37713	0.00160102	5.41016e-09	0.0132595	0.0234798	0.0087982	0.0654368	0.0282192	0.00125248	0.0234798	-0.00709955	-0.00628522
JUQ111_GCGCAACTCGCATGAT-1	3.7926e-09	0.00583886	0.205755	0.0698764	0.0424296	0.0049186	0.0147043	7.58994e-05	3.20708e-07	0.0424296	0.013564	0.000122122
JUQ105_CGACTTCGTCTGCGGT-1	0.163647	0.00134288	0.0448761	0.00840144	0.00855668	0.00762828	0.036158	5.08402e-09	3.05501e-08	0.00855668	-0.00593638	-0.016291
JUQ102_ATTACTCGTGCACTTA-1	0.168153	0.00313911	4.035e-09	0.067352	0.21568	0.0064489	0.0354569	0.0709552	2.01321e-05	0.21568	-0.00518016	0.00245977
JUQ111_TTAGTTCGTGATAAGT-1	0.0517432	0.00175753	0.0960441	0.0315133	0.000100295	0.00161543	0.0237204	0.00345769	1.41178e-06	0.000100295	0.0247361	-0.00468235
JUQ036_AAGGAGCCACCAGGCT-1	0.330834	0.00239965	0.00731879	0.0170673	0.177049	0.00795883	0.0462057	0.0871236	6.34644e-05	0.177049	-0.00647753	-0.000704462
JUQ036_ATTGGTGGTCCTCTTG-1	0.0653778	0.00391215	5.63769e-09	0.0200629	0.314811	0.00477359	0.0193904	0.0380581	4.84602e-06	0.314811	-0.0031418	0.00534543
JUQ036_GCACTCTCACAAGCCC-1	0.0243291	0.00307777	0.0312636	0.0387368	0.0197331	0.00718221	0.0387553	0.0648012	0.00339739	0.0197331	0.00305734	0.00896531
JUQ033_GGGAATGCAGTGGGAT-1	9.58486e-09	5.44633e-09	0.0201125	0.032366	0.038777	0.00263129	0.00805219	0.0725879	0.00466417	0.038777	0.00782784	0.0117129
JUQ040_TAGACCACACAGAGGT-1	0.00157607	0.00491572	1.19089e-08	0.060137	0.24443	0.00402458	0.0147215	0.0196094	0.00324942	0.24443	0.00214846	0.0111928
JUQ039_GAGTCCGCACTCAGGC-1	0.105131	0.000579362	0.0117862	0.102941	8.39569e-06	0.00661274	0.0556467	0.0357798	0.000853088	8.39569e-06	-0.00517393	-0.0183352
JUQ065_ACGCAGCGTAGGGTAC-1	0.0545124	0.00250793	3.44884e-09	0.0367952	1.45056e-07	0.00643934	0.0328697	2.77044e-08	0.00109215	1.45056e-07	-0.0056918	-0.0061577
JUQ070_CCCAATCTCAGTTGAC-1	1.86331e-09	0.0110089	0.0636229	0.0166593	0.258622	0.00635224	0.0209038	0.0127044	7.78125e-05	0.258622	0.00228011	0.0105282
JUQ095_GACGTGCAGGCAATTA-1	2.52525e-08	0.000535984	6.67892e-09	0.057164	0.00271437	0.002166	0.00944162	0.0148678	0.00177122	0.00271437	0.0207759	-0.00363565
JUQ033_CTCAGAAAGTCTTGCA-1	0.0437089	0.00199054	0.00233176	0.0553995	4.09678e-05	0.00763304	0.0304929	0.0628999	3.37146e-06	4.09678e-05	0.0019905	0.00693252
JUQ050_CTCATTACACGGCTAC-1	0.141076	3.63912e-09	3.88771e-08	2.14674e-07	0.0896843	0.00062104	0.021113	5.85937e-05	0.00479904	0.0896843	-0.0061573	-0.0105248
JUQ036_CAGCGACGTGTTTGTG-1	0.158888	0.00568165	4.22483e-09	0.0447746	0.10976	0.00827258	0.0219915	0.0603537	1.7705e-07	0.10976	-0.00198615	0.00518178
JUQ040_GGCCGATTCAAACGGG-1	0.0071719	0.00277246	0.000565051	0.0420283	0.253728	0.00466362	0.0250341	0.0701633	0.00341908	0.253728	-0.000702903	0.0110496
JUQ040_ACTGAGTCATGAGCGA-1	0.273004	0.00217258	0.0112754	0.031248	0.103849	0.00601123	0.0279893	0.0213631	7.00434e-05	0.103849	-0.00584348	-0.00208205
JUQ068_ACTGAACTCGCGTTTC-1	0.0664591	0.0112809	0.0452086	0.0308738	0.593105	0.000973863	0.0138081	2.21327e-07	0.0154286	0.593105	-0.00245968	0.0124928
JUQ047_CACAGTATCGATAGAA-1	0.0836287	0.00227599	0.21189	0.0415304	0.275092	0.00408905	0.0392394	1.3822e-07	0.000723733	0.275092	-0.00274957	-0.0108589
JUQ101_GGCCGATAGGTCGGAT-1	2.01819e-08	2.10219e-09	0.0533149	9.36868e-07	4.65993e-06	0.00790632	0.0338976	1.3365e-07	0.000532648	4.65993e-06	0.0257147	-0.00495972
JUQ049_GGTGTTACAACACCCG-1	0.214786	0.00265573	3.80611e-09	0.00977174	0.622476	0.00715665	0.0472393	0.0449505	0.00573003	0.622476	-0.00312709	0.0117674
JUQ061_GATTCAGCATGGATGG-1	9.85948e-09	0.00464287	0.0129077	0.0600484	0.192744	0.0024094	0.00860364	0.072374	0.00200434	0.192744	-0.000343653	0.0143482
JUQ033_CGCTTCACATATGCTG-1	0.0602595	0.0062779	0.0107456	0.00896348	0.123187	0.00620565	0.036755	0.0490218	0.00493881	0.123187	-0.00163132	0.00664099
JUQ102_AGATCTGTCTGGCGTG-1	0.199232	0.00164535	0.0166416	0.079854	0.211488	0.00530022	0.0290692	0.05585	0.00116686	0.211488	-0.00530184	0.0008505
JUQ050_ACGCCGATCCCAAGTA-1	0.233417	5.09504e-09	1.00893e-08	9.56762e-06	0.156606	0.00622081	0.0355548	3.57569e-08	5.33795e-08	0.156606	-0.0051387	-0.00755512
JUQ070_TAGTTGGGTTGGTTTG-1	0.272098	0.00222815	0.0253737	0.0132778	0.0665884	0.0097199	0.0490286	0.0291158	0.0034642	0.0665884	-0.00633393	-0.00275968
JUQ036_CAGTAACTCATCATTC-1	0.163102	0.00664589	0.000271123	0.0148859	0.0658897	0.00641714	0.024701	0.0402834	1.273e-05	0.0658897	-0.00476087	-3.43013e-05
JUQ049_CTACATTAGTGGACGT-1	0.287028	0.00162122	0.0345487	0.000124114	0.430286	0.00636778	0.0381156	0.0226107	0.000464597	0.430286	-0.00642831	-6.88188e-05
JUQ053_GACTGCGAGCAGGTCA-1	0.206563	0.000541528	4.19639e-09	9.09684e-07	0.000637372	0.0064125	0.0187646	0.0076835	0.00216818	0.000637372	-0.00569055	-0.00941796
JUQ049_TCAATCTAGGTAAACT-1	0.128237	0.0051167	1.78489e-05	0.00370025	0.454114	0.00358516	0.0391485	0.0562181	0.007509	0.454114	-0.00262832	0.012105
JUQ100_TTCTACATCTGTCTCG-1	0.234644	0.000567145	1.347e-08	0.058175	0.288102	0.00658371	0.0385553	0.0456774	7.91509e-08	0.288102	-0.00571034	-0.00289557
JUQ068_CGGGTCACACGTCTCT-1	1.29775e-07	0.00701005	0.0748994	0.0774887	0.100365	0.0018075	0.0119137	3.26601e-05	0.00281464	0.100365	0.00882709	0.00945649
JUQ102_AGCTCCTAGTCAAGCG-1	0.189701	0.00454338	0.0265918	0.0621711	0.367719	0.00538358	0.0251129	0.0632259	0.00167977	0.367719	-0.00575424	0.00242563
JUQ107_ATCTGCCCATCATCCC-1	0.123722	0.00265554	5.4773e-07	0.0604782	0.19565	0.00676749	0.0283568	3.26061e-07	0.00431229	0.19565	-0.00648724	-0.0107304
JUQ049_CTGGTCTGTTGAGTTC-1	0.0523962	0.00329974	0.0241824	0.0330774	0.230395	0.00295019	0.0148848	0.00534723	0.00464179	0.230395	-0.000439184	0.010375
JUQ040_ATGCGATGTGCTAGCC-1	0.102849	0.00449934	0.0109453	0.0539424	0.524602	0.00329178	0.0230825	0.0443305	0.00869805	0.524602	-0.00319118	0.0108925
JUQ067_CAGCTGGAGCACACAG-1	0.374269	0.00207083	3.14933e-09	0.016364	0.156621	0.00798743	0.0603828	0.0847592	0.00282822	0.156621	-0.0070193	-0.00193865
JUQ124_TCTCATACATCGACGC-1	0.054489	3.85806e-09	3.94022e-09	6.25441e-08	1.32933e-08	0.00895916	0.0332566	6.76381e-06	4.49585e-08	1.32933e-08	-0.00475589	-0.0169803
JUQ067_CTCCTAGTCTGTTGAG-1	6.61067e-09	0.00439336	6.43224e-09	0.0511732	0.000109519	0.00522011	0.030081	0.0311037	0.00148476	0.000109519	0.0125758	0.00355483
JUQ049_ACTTACTAGTCTTGCA-1	0.203448	0.000560756	0.0680831	1.03622e-05	0.273613	0.00711408	0.0358948	0.0241547	0.00256007	0.273613	-0.00564605	0.000151196
JUQ040_ACGGCCACACCAGTTA-1	0.136898	0.00640995	8.0643e-09	0.0459024	0.427432	0.00598122	0.034402	0.0341916	0.00899214	0.427432	-0.00319136	0.00777958
JUQ036_AACTGGTAGACGCAAC-1	0.211198	0.00641878	4.45033e-09	4.24448e-05	0.180814	0.00559692	0.0533956	0.0228124	0.00214313	0.180814	-0.00551823	-0.00205349
JUQ068_CAGCCGACAAGCCATT-1	0.0175676	0.0104216	1.14584e-08	6.28083e-06	0.59073	0.00351208	0.0189242	0.0126486	0.00598757	0.59073	-0.0010131	0.0128885
JUQ120_TACACGATCTGCGGCA-1	0.162603	6.47859e-09	0.00138382	0.0221648	0.0256189	0.00907008	0.0403099	1.46124e-07	0.000111775	0.0256189	-0.00612812	-0.0116533
JUQ033_CAAGAAATCCCTAACC-1	3.21713e-08	0.00446934	1.3011e-08	0.0396088	2.50662e-05	0.00682873	0.0209904	0.0345413	0.00179568	2.50662e-05	0.0135793	0.00859515
JUQ107_TTGCGTCAGCACCGCT-1	0.177492	0.0020243	0.0390334	0.125683	0.164819	0.00749741	0.0333648	4.79686e-08	8.20461e-06	0.164819	-0.00609826	-0.015843
JUQ046_TTGGAACCACTCAGGC-1	0.0478092	0.0067575	2.1312e-09	0.0388792	0.217989	0.00659659	0.0454352	0.049544	5.5965e-06	0.217989	-0.0015398	0.00770546
JUQ046_GGCAATTGTTGCTCCT-1	0.175549	3.42916e-08	3.37016e-05	0.0304256	0.155385	0.00533468	0.0237003	0.000993592	0.0024182	0.155385	-0.00541949	-0.0120448
JUQ068_TCGAGGCTCACGCATA-1	0.018591	0.00571055	4.24475e-09	0.0266697	0.0904006	0.00379916	0.0193086	0.0013742	0.000848054	0.0904006	-0.00179567	0.0079108
JUQ100_AGGCCGTAGGGTTTCT-1	4.03349e-08	2.39878e-06	1.2732e-09	0.0246637	2.58988e-07	0.000653766	0.0194772	6.44903e-06	3.18703e-05	2.58988e-07	0.0307741	-0.01027
JUQ100_GGCGTGTCATCCCATC-1	0.083944	0.00479403	0.0620032	8.29562e-07	0.708676	0.00395963	0.0375254	0.043723	0.000743188	0.708676	-0.00446649	0.00515554
JUQ067_TTCGAAGGTCAACTGT-1	0.224552	0.00372921	1.55982e-05	0.0360113	0.00449264	0.00716393	0.0583923	0.0473095	0.000979263	0.00449264	-0.00510455	2.29404e-05
JUQ057_ACACTGACATGTCTCC-1	0.00686909	0.00319347	5.15416e-09	0.0310242	6.75585e-05	0.00796065	0.0419343	0.0406798	2.41119e-08	6.75585e-05	0.00749114	0.013467
JUQ068_GCATGATGTAGAGCTG-1	0.0525435	0.00991435	3.13728e-09	0.079362	0.289891	0.00604652	0.0237946	1.83018e-05	0.00651595	0.289891	-0.000466762	0.00822496
JUQ102_GGCTCGATCTTCCTTC-1	0.249121	0.00132988	5.23895e-09	0.00623838	0.074131	0.0068852	0.0381865	0.0526962	0.000931723	0.074131	-0.0056588	-0.00107186
JUQ102_GACTACAGTGTTTGGT-1	0.133579	0.00510703	0.0207977	0.0966063	0.215707	0.006186	0.0455389	0.079895	0.000889696	0.215707	-0.0022186	0.00657372
JUQ033_TCCACACTCTTGCCGT-1	5.35129e-09	0.00426815	4.64913e-09	0.0630525	0.0153105	0.00426914	0.0182647	0.0295747	3.78814e-08	0.0153105	0.00863759	0.00814992
JUQ054_GCGCCAAAGCCGTCGT-1	7.68823e-09	0.00595732	0.033317	0.0539867	0.652944	0.000371572	6.17294e-06	2.53389e-07	0.00182031	0.652944	-0.00069471	0.00818563
JUQ068_CTCGGGAGTTCACCTC-1	1.56591e-09	0.0117525	8.19081e-09	0.00345262	0.334598	0.00250602	0.0160934	4.21671e-07	0.00378889	0.334598	-0.00162469	0.0084681
JUQ070_CGTTCTGTCGAATGGG-1	0.191361	0.00302323	6.17831e-09	0.0267273	0.15822	0.00693474	0.0291772	0.0364218	0.00306686	0.15822	-0.00545211	0.00123839
JUQ111_GCCTCTAGTGTAAGTA-1	0.007078	0.000316476	0.285494	0.0202889	0.353886	0.000669399	0.0121684	1.01896e-07	0.00416755	0.353886	0.0049165	0.00110655
JUQ036_GTCACGGCATACGCCG-1	0.142243	0.00749258	2.57379e-09	0.0442381	0.0170246	0.00814904	0.0540233	0.0518425	0.00264391	0.0170246	-0.00223399	0.00647979
JUQ096_TCTCTAAGTTGCCTCT-1	0.124864	0.00355531	0.119427	0.0429213	0.448376	0.00381662	0.0287434	6.5841e-07	0.00232366	0.448376	-0.00137475	-0.00247617
JUQ068_CGTGAGCGTGCAGTAG-1	0.0427713	0.00391129	3.36274e-08	0.0569495	0.0578747	0.00432134	0.0188981	0.00432641	5.30737e-08	0.0578747	-0.00285084	-0.000379743
JUQ061_GCTTCCAGTTGACGTT-1	9.38481e-09	0.00775124	0.00935227	0.0425036	0.320032	6.68737e-08	0.00868156	0.0493272	0.00370217	0.320032	-0.000289565	0.0153203
JUQ070_CTGTGCTTCAAACGGG-1	0.0718591	0.00524518	0.0266465	0.036904	0.185866	0.0066124	0.0379331	0.0464429	0.00379533	0.185866	0.000262625	0.0123894
JUQ040_TAAACCGAGAGATGAG-1	8.9411e-09	0.00390859	1.68537e-08	0.0294321	0.203652	0.0028563	0.0231839	0.026677	0.00556168	0.203652	0.00214285	0.00936928
JUQ094_GCGCGATGTTCAGTAC-1	0.0743967	2.62984e-06	3.90447e-09	3.48749e-05	4.23821e-08	0.0016957	0.021412	9.13188e-07	0.00570452	4.23821e-08	0.0246517	-0.00552428
JUQ038_CATCGGGAGGAATGGA-1	3.71718e-06	1.92063e-09	3.21625e-08	0.0593962	0.0294125	0.00647633	0.0538937	0.0315134	2.23855e-06	0.0294125	0.00929739	0.00325432
JUQ044_ATTGGTGTCCGTAGTA-1	0.173425	1.04598e-08	5.67852e-09	0.0199308	0.00124471	0.00734932	0.0632711	0.0100543	0.00620302	0.00124471	-0.00658707	-0.0128912
JUQ038_TACGGATGTGCCTGTG-1	0.0155957	1.08644e-05	4.4348e-09	0.0606328	0.14926	0.00132111	0.024895	0.100198	0.00337966	0.14926	-0.000655845	0.0121006
JUQ106_AATCGGTGTTAAGACA-1	0.00932913	0.00885604	4.1269e-08	0.0387478	0.798814	0.00213512	0.01128	1.94454e-09	2.27157e-05	0.798814	-0.00167167	0.0159712
JUQ031_ATCATGGCACGACTCG-1	0.0476979	0.00601505	0.0472647	0.000122487	0.585768	0.00122582	0.00710614	1.51961e-06	0.00238791	0.585768	-0.00345125	0.0114694
JUQ053_CCTTCGATCAGGATCT-1	0.0833664	4.29638e-06	3.7975e-09	0.0059539	0.598569	0.00284537	0.0194596	0.00672254	0.00836065	0.598569	-0.00249829	0.0140769
JUQ112_CGGCTAGCAGGTGGAT-1	0.211162	6.51764e-08	0.0864994	0.0430243	0.298312	0.00559062	0.0217344	5.18719e-08	5.47033e-07	0.298312	-0.00401875	-0.0103595
JUQ063_CAACCAACATGGTTGT-1	1.30198e-08	0.00514273	9.44258e-08	0.00505317	0.237121	0.00318477	0.0229512	0.073966	0.00183125	0.237121	-0.000867577	0.0131902
JUQ027_GTCGGGTTCATACGGT-1	0.192144	0.00680289	1.29826e-08	1.2544e-06	0.749827	0.0063319	0.0524507	0.0269422	0.0117459	0.749827	-0.00401092	0.0133707
JUQ036_TCAATCTTCAAACAAG-1	0.240931	0.00336805	2.24667e-08	0.0258239	0.0699691	0.00561462	0.0407308	0.0630768	0.0014514	0.0699691	-0.00542756	-0.00144808
JUQ058_CACACAACACGTCAGC-1	0.0153258	2.49703e-05	9.42797e-09	0.0594716	0.0244692	0.0048951	0.0333885	0.0670977	4.77215e-06	0.0244692	0.000945883	0.0102285
JUQ036_AGGTCATTCCGAGCCA-1	0.189316	0.00414426	3.31698e-09	0.0210484	0.516064	0.00451313	0.0403782	0.0676045	0.00760024	0.516064	-0.0047626	0.00840017
JUQ038_AACTCTTAGTCCCACG-1	0.19696	0.00250313	3.25763e-09	0.0285244	0.180788	0.00619496	0.0484189	0.0355891	0.000877964	0.180788	-0.00700367	-0.00134432
JUQ036_ATCCGAAAGGGATGGG-1	0.152261	0.00763782	4.49117e-06	5.41981e-07	0.682105	0.0050811	0.0338688	0.0654842	0.00215358	0.682105	-0.00372111	0.0108194
JUQ049_TCCACACTCACTTCAT-1	0.0723279	0.00344542	0.0536796	0.0216022	0.644875	0.00312375	0.0258963	0.000138779	0.0127939	0.644875	-0.00108093	0.0126312
JUQ112_TTTGGTTAGTACGACG-1	0.0947498	0.00191117	0.123862	3.51299e-07	0.515014	0.00156319	0.00789382	8.25034e-09	0.00121951	0.515014	-0.00189343	-0.00415423
JUQ082_CTCTAATAGGTCGGAT-1	0.161732	0.00250294	3.64823e-08	6.02764e-06	0.111783	0.00182078	0.0277083	0.00527379	1.39698e-07	0.111783	-0.00359743	-0.00858067
JUQ067_AGATTGCTCGGCGGTT-1	0.349301	0.000530555	3.4567e-09	0.0397318	0.017553	0.00712064	0.0403745	0.039417	0.00142366	0.017553	-0.00512831	-0.00302038
JUQ064_TCGTACCAGCGATGAC-1	0.0982287	0.00218097	7.42583e-08	0.0120139	0.060523	0.00495549	0.0262913	3.95899e-07	2.27131e-07	0.060523	-0.00599115	-0.0112962
JUQ040_GGTGAAGAGCTCCTCT-1	0.221959	6.38227e-09	1.24435e-08	0.0296498	0.00455887	0.00466514	0.0414975	0.0612044	0.00280777	0.00455887	-0.00528183	0.00141537
JUQ106_TGCCCATCACTCGACG-1	0.066779	0.0018119	6.41926e-09	2.56435e-06	2.809e-05	0.00666865	0.0426532	6.59197e-08	0.0013315	2.809e-05	-0.00488251	-0.0164113
JUQ068_GGGATGATCAAACAAG-1	0.096188	0.00176765	4.54166e-08	9.78469e-08	0.0940271	0.00561154	0.0194686	4.30062e-06	0.00145705	0.0940271	-0.00476713	-0.00884446
JUQ048_CAACCAACAGTATGCT-1	0.115336	0.000420955	7.76426e-07	0.0096928	0.0331629	0.00559302	0.0388561	2.91729e-08	0.00228309	0.0331629	-0.00514322	-0.0153969
JUQ040_GTATCTTAGAAGAAGC-1	0.202081	0.00485627	2.59019e-08	9.34667e-05	0.240455	0.00676978	0.0415422	0.0442677	0.000976102	0.240455	-0.00549965	0.00226236
JUQ064_GGTATTGGTGTGGTTT-1	0.129411	0.00224908	5.99094e-09	0.0596023	6.40415e-05	0.00900022	0.0459481	1.65349e-07	0.00221067	6.40415e-05	-0.00684234	-0.0188387
JUQ111_CGGACACAGGTCGGAT-1	1.41427e-09	0.00564999	0.338821	0.0757794	0.283183	6.52655e-09	0.00781016	7.82961e-09	0.00277413	0.283183	0.00874363	0.00273617
JUQ111_CCCAGTTTCACATGCA-1	2.59086e-08	0.00215426	0.150138	0.0684625	0.297233	0.00411331	0.017817	0.0331133	1.35987e-06	0.297233	0.00489619	0.00130622
JUQ046_TGCCCATTCGTTTGCC-1	0.0413947	0.00333024	3.21541e-09	6.53169e-07	0.10594	0.00444937	0.0321556	0.063806	8.23951e-06	0.10594	-0.00307929	0.00613794
JUQ111_GACTGCGTCACGATGT-1	6.382e-09	0.00567903	0.261832	0.0363979	0.262637	0.00233216	0.0188215	0.000518235	0.00173506	0.262637	0.00725534	0.00319656
JUQ062_TCCCGATTCCTTCAAT-1	1.4358e-05	0.00309368	0.0663706	0.00852888	0.01803	0.00613186	0.0589626	0.0910126	2.36135e-05	0.01803	0.000688556	0.00722643
JUQ050_GTTACAGGTTTGTTTC-1	0.181657	0.0042088	4.07777e-09	0.00855047	0.0768957	0.00698861	0.0478211	0.0139767	9.21327e-06	0.0768957	-0.0057189	-0.00684601
JUQ036_GTCACGGGTAAGGGCT-1	0.207291	0.0043375	2.00441e-09	0.0153644	0.0620688	0.00747266	0.055608	0.113511	0.00100132	0.0620688	-0.0032774	0.00579723
JUQ064_TGACGGCGTTCAGACT-1	0.27175	0.00220599	9.29781e-09	1.13831e-06	0.0221221	0.00974258	0.0478474	1.35221e-08	0.00146667	0.0221221	-0.00671607	-0.0117005
JUQ033_ATTGGTGCAGCTCGCA-1	1.15109e-08	0.00846012	0.037694	0.0296634	0.08526	0.00079998	0.0148382	0.0587174	0.00244953	0.08526	0.00347652	0.0125932
JUQ111_GTAGTCAAGAGTAAGG-1	4.8724e-09	0.0047079	0.229208	0.0490558	0.400024	1.23625e-05	0.00608079	0.00130821	0.00580397	0.400024	0.00536381	0.00130498
JUQ059_TGGTTAGGTAAAGGAG-1	0.025427	4.30237e-06	0.0853153	0.0186788	0.388897	0.00124473	0.00129884	0.0677471	0.00814911	0.388897	-0.00144274	0.0144367
JUQ064_GAAACTCTCTTAGAGC-1	0.0853528	0.000702154	3.62267e-09	2.89817e-07	1.47925e-05	0.00832475	0.0431606	3.31949e-08	0.0015632	1.47925e-05	-0.00624087	-0.0142886
JUQ040_GCTGCGAGTCAAAGAT-1	0.216333	0.000288327	7.50377e-09	0.0368565	0.0276708	0.00477275	0.0339415	0.0301062	0.00187727	0.0276708	-0.00491344	0.000888235
JUQ040_ACATCAGAGTCCGTAT-1	1.09839e-08	0.00212661	0.0280854	0.0166596	0.0480688	0.00246217	0.0122926	0.0682761	6.64984e-08	0.0480688	0.00425069	0.0119171
JUQ026_GTGGGTCCACCAGATT-1	0.260521	0.00191856	0.019102	0.00716095	0.053353	0.00441268	0.0417312	0.0234003	7.78032e-07	0.053353	-0.00595613	-0.00710102
JUQ036_CATTATCTCCTTAATC-1	0.147749	0.00471551	5.45486e-09	0.0472431	0.272765	0.00456051	0.0269702	0.0364833	0.00410688	0.272765	-0.00297855	0.00757048
JUQ040_ACGGGTCGTATAGGGC-1	0.181422	0.000956457	2.07144e-09	0.0516582	0.00869957	0.00705442	0.0482743	0.0642431	0.00154798	0.00869957	-0.00403528	0.00166196
JUQ036_AACCATGGTCGCTTTC-1	0.269814	0.00169485	2.39759e-09	1.39282e-05	0.14341	0.00562482	0.0468568	0.0565758	3.86938e-06	0.14341	-0.00594532	0.000383137
JUQ070_CTCGAAAAGCTCAACT-1	3.518e-08	0.00178017	0.0194979	0.0168687	0.000305835	0.00715853	0.0195699	0.066309	0.0025868	0.000305835	0.00586414	0.00990105
JUQ027_AGCTCTCTCACGGTTA-1	0.372074	0.000964637	3.87151e-09	0.0348501	0.0741292	0.00815749	0.0818358	0.0291284	0.000728591	0.0741292	-0.00639369	-0.00618551
JUQ049_TGGCCAGCATGACATC-1	0.0917911	0.00738397	5.52591e-09	0.00825189	0.23851	0.00640836	0.0365908	0.0173637	0.0043849	0.23851	-0.00172682	0.0100336
JUQ049_TGCACCTGTGATAAAC-1	3.35645e-09	0.00824204	0.169972	0.0813802	0.167494	0.00284953	0.0274782	0.00907755	0.00679299	0.167494	0.00509786	0.0115217
JUQ040_AGAATAGGTGGTTTCA-1	0.0575096	0.00321802	2.17359e-09	0.0306567	0.145773	0.0035967	0.0320967	0.0835281	1.59445e-07	0.145773	-0.00353748	0.00576609
JUQ120_ATGTGTGGTCAAAGAT-1	0.000923915	0.00277156	0.121938	4.86723e-08	0.526465	2.082e-08	0.0103846	8.67915e-07	0.00190501	0.526465	0.00105947	-0.000803743
JUQ036_TGGTTAGGTCGCATAT-1	0.328458	0.00116392	2.90791e-09	0.0136835	0.0290332	0.00891437	0.0608896	0.0965135	0.00196101	0.0290332	-0.00681095	-0.000714938
JUQ090_CACAAACTCTTGTACT-1	0.151332	0.00507354	0.00597123	0.000104537	0.224639	0.0063203	0.0411727	0.00337877	0.00308916	0.224639	-0.00631485	-0.0048331
JUQ111_CACAAACGTCATATGC-1	0.126201	0.00257334	0.180794	0.0198431	0.499706	0.000513044	0.00408254	0.0501476	0.00111156	0.499706	-0.00106104	-0.00170225
JUQ106_GTGTGCGCATGACGGA-1	0.107109	0.00103946	0.027771	6.79025e-05	0.335606	0.0034617	0.0111653	1.24322e-06	2.10804e-07	0.335606	-0.00368557	-0.00141554
JUQ027_CCCTCCTGTGAGTGAC-1	0.27443	0.00276051	9.61417e-09	0.0219565	0.0032747	0.00633278	0.0580923	0.0269936	0.00325304	0.0032747	-0.00594041	-0.0052059
JUQ072_TGACGGCTCCAACCAA-1	0.0242578	0.00216259	0.0275073	0.0297176	3.72102e-06	4.39767e-06	0.0251191	3.33534e-06	5.89656e-07	3.72102e-06	0.0217297	-0.00417762
JUQ121_ACTTGTTCAGGTCTCG-1	1.33273e-08	0.0035606	9.93976e-09	0.0315504	0.000153537	0.00467304	0.0220387	1.00714e-07	1.93768e-06	0.000153537	0.026865	-0.00665558
JUQ047_GATGAGGTCGCTTGTC-1	0.18276	0.00254219	4.48204e-09	0.103539	0.0237494	0.00799457	0.0515971	0.00772089	0.00148886	0.0237494	-0.00780864	-0.0217251
JUQ107_ATAGACCAGTGGCACA-1	0.118048	0.0004927	0.0375149	0.100539	0.0727481	0.00666974	0.0362973	0.00961659	0.00780792	0.0727481	-0.00627537	-0.0174546
JUQ033_TGCTGCTTCGCCGTGA-1	0.123438	0.00355236	5.52113e-05	0.0164542	0.124607	0.00312417	0.0108903	0.0477885	0.00298487	0.124607	-0.00388263	0.00223066
JUQ061_CTGCTGTTCACTTACT-1	5.97179e-07	0.0021474	0.00676243	0.0566323	0.350284	0.00166047	0.0163132	0.0661297	0.00275554	0.350284	-0.00173205	0.0132073
JUQ121_AACTCAGTCGCCTGAG-1	0.200086	0.0031081	2.1381e-09	0.0602889	3.88008e-05	0.00814919	0.0478866	2.77949e-07	0.0029585	3.88008e-05	-0.00571116	-0.0151526
JUQ112_TGTCCCATCCAGTATG-1	0.101914	2.60674e-07	0.130089	0.00497589	0.504227	0.00565896	0.0207805	1.86132e-08	0.00228947	0.504227	-0.00332349	-0.00788436
JUQ059_AGTTGGTCAGGACGTA-1	6.07562e-09	0.00560443	3.52158e-06	0.0218458	0.324683	1.11358e-08	0.00291252	0.0215047	0.0144892	0.324683	-0.00194499	0.013688
JUQ119_TCGTAGACACCTATCC-1	0.0200522	0.00253736	0.0280077	0.0211051	4.04269e-08	3.05038e-08	0.0145918	4.10109e-09	0.00465417	4.04269e-08	0.0279704	-0.0110085
JUQ087_ATCTGCCAGGCTCAGA-1	1.37846e-08	2.6147e-08	0.000622039	0.0253301	4.62238e-07	0.00336413	0.0181705	1.0153e-05	0.00126842	4.62238e-07	0.0309264	-0.00955515
JUQ112_ATTCTACTCAACCAAC-1	0.00457704	0.00126163	0.116936	0.0408942	1.77021e-05	0.00276321	0.0281272	0.0720475	0.00143752	1.77021e-05	0.00634258	0.0107219
JUQ111_CGACTTCTCTATCGCC-1	0.0952405	0.00292023	0.179563	0.0210542	0.406072	0.00289955	0.0042809	0.0156146	0.000958975	0.406072	-0.000380357	-0.00176897
JUQ104_TCAGCTCAGCTACCTA-1	0.187002	0.00763558	1.77111e-09	0.00411819	0.155961	0.00682855	0.0406207	1.85907e-07	0.00088804	0.155961	-0.00497802	-0.00490856
JUQ071_AGTAGTCCACCCTATC-1	0.228282	6.78424e-05	5.26793e-08	0.0849787	0.00347644	0.00933446	0.0597781	3.27426e-09	0.00293143	0.00347644	-0.00700377	-0.0180727
JUQ049_CTCCTAGAGACAGAGA-1	0.0848808	0.00753981	0.0525654	0.0133408	0.740062	0.00210092	0.0253082	0.00408934	0.0117521	0.740062	-0.0025343	0.0137736
JUQ056_AGGGAGTAGTAGCCGA-1	5.02901e-05	0.000311195	0.0664559	0.05675	8.31135e-06	0.0034563	0.0219426	0.0265423	0.00526527	8.31135e-06	0.0196125	-0.000419737
JUQ036_GTCAAGTAGAGACTTA-1	0.175004	0.0013763	5.18507e-09	0.0176089	0.00515324	0.00455763	0.0259706	0.0660766	0.00176396	0.00515324	-0.00322448	0.00293493
JUQ100_AGCGGTCGTCTCCATC-1	7.59801e-09	4.73153e-09	0.0139612	0.0354193	0.0288405	0.00416401	0.0321794	4.11259e-08	4.37351e-07	0.0288405	0.0311889	-0.00894611
JUQ038_GTATCTTTCTAGAGTC-1	0.108159	0.00454413	0.0459819	0.0417907	0.000332949	0.0064011	0.0466524	0.0360794	2.97722e-08	0.000332949	0.00384296	0.00718522
JUQ046_CAGCGACGTACGAAAT-1	0.134829	0.00480696	0.000137222	7.98672e-07	0.598543	0.000244057	0.00064422	9.23193e-08	0.00156379	0.598543	-0.00189952	-0.00388645
JUQ109_ATCCACCCAGTCGTGC-1	0.0317334	0.00311757	2.48433e-09	0.0126231	1.40077e-06	0.00322619	0.0213091	0.00290944	8.10913e-08	1.40077e-06	0.0197251	-0.00354928
JUQ106_TGTTCCGAGCATGGCA-1	0.048832	0.00669275	5.0891e-09	0.0720041	0.483753	0.000597669	0.000535401	2.04376e-08	0.00746096	0.483753	-0.000665247	0.0122217
JUQ069_GCGACCATCCACGAAT-1	0.268906	0.00227869	0.0125589	7.49041e-06	0.0965957	0.00846701	0.0487791	0.0539022	4.17097e-06	0.0965957	-0.00691397	-0.0016961
JUQ040_TGGGCGTTCAATCTCT-1	1.07096e-08	0.00153716	2.34279e-07	0.0135298	0.279981	5.84127e-08	0.00873488	0.0741644	4.58099e-08	0.279981	-0.00122028	0.0111105
JUQ046_CGCTGGAAGCCTTGAT-1	0.0473912	0.00576658	0.000118839	0.0392062	0.0197323	0.0047085	0.0441525	0.050577	5.67128e-08	0.0197323	0.0065425	0.00973524
JUQ049_ACCTTTATCATGGTCA-1	0.132082	0.00489649	4.52262e-08	7.52854e-07	0.306264	0.00687813	0.0445978	0.0831218	0.00560507	0.306264	-0.00323909	0.0108398
JUQ049_CGAGCACAGCGCCTCA-1	0.102366	0.00672002	5.72939e-09	0.0193299	0.348467	0.00434647	0.033082	0.0268061	0.00529872	0.348467	-0.00125261	0.0112138
JUQ096_AAGGCAGGTTACGTCA-1	0.0464001	0.00508014	0.181556	1.45896e-07	0.147788	0.00296528	0.0334185	1.24512e-06	8.23901e-06	0.147788	-0.00224627	-0.0099668
JUQ047_TTGACTTCAAGCCATT-1	0.108033	0.00337679	0.0898462	0.02105	0.584299	0.0029761	0.0321789	6.232e-06	0.00145665	0.584299	-0.00193101	-0.00450388
JUQ040_TCAATCTGTCATTAGC-1	0.192203	2.2825e-06	8.84327e-09	0.0251278	0.0390468	0.00759484	0.0473782	0.0418966	0.00345366	0.0390468	-0.00574504	-0.00351292
JUQ031_ACATGGTGTGTTGGGA-1	0.351852	0.00120489	5.1992e-09	0.0133162	0.220773	0.0104517	0.0602227	0.0261874	2.68185e-07	0.220773	-0.0069768	-0.00377303
JUQ112_GAACATCAGGGTATCG-1	0.101641	6.03244e-05	0.159911	0.0201787	0.424319	0.0022149	0.00743565	5.61449e-08	2.11239e-07	0.424319	-0.00216647	-0.00516903
JUQ105_GCACATAAGGATATAC-1	0.0446158	0.0038399	0.128795	0.0202151	0.305658	0.00520993	0.0440172	0.00139249	2.2832e-05	0.305658	-0.0017945	-0.00500178
JUQ040_ACATACGAGACTCGGA-1	0.158249	6.4266e-09	0.00186419	0.0544868	1.40675e-05	0.00626384	0.0474002	0.0611707	0.00096268	1.40675e-05	-0.00562076	-0.00227459
JUQ036_CCTCAGTAGACAGAGA-1	0.0455538	0.00212164	7.2481e-09	1.10231e-05	0.391832	0.002827	0.0276586	0.0390752	0.00432561	0.391832	-0.0013161	0.0108962
JUQ027_GGCCGATTCATGTCTT-1	0.190806	0.00512412	0.0139425	0.0675611	0.366788	0.00499469	0.0372058	0.060946	0.00205548	0.366788	-0.00457135	0.00567909
JUQ024_CATGACAGTGTTGGGA-1	0.0482298	0.00504478	1.43072e-08	0.0482133	0.194389	0.0035888	0.0351391	1.165e-06	1.20639e-05	0.194389	-0.000602501	0.00565428
JUQ067_CGGACGTCATTGGGCC-1	0.357978	0.00127683	2.04075e-09	0.0297151	0.0692251	0.00738093	0.0593317	0.0607984	0.0013034	0.0692251	-0.00722615	-0.00227323
JUQ090_TTAGGACCAAACCTAC-1	0.113725	8.03046e-09	1.18785e-08	0.0387587	0.386716	0.0052838	0.0316818	2.38392e-06	0.00554431	0.386716	-0.00502887	0.00192097
JUQ049_AGCAGCCTCGGAGCAA-1	0.24797	3.17077e-05	5.23285e-09	0.00766501	0.367046	0.0052808	0.0368378	0.0161149	5.24345e-07	0.367046	-0.00595076	0.000421863
JUQ121_CCACCTAAGACATAAC-1	0.131684	2.00274e-08	5.9956e-09	0.0176612	0.0152172	0.0118074	0.0304981	1.10433e-07	6.83012e-09	0.0152172	-0.00613438	-0.0154282
JUQ040_GACGGCTTCTTAGCCC-1	0.00223172	0.00458931	1.00349e-08	0.0408083	0.000287859	0.00781015	0.0566297	0.0323702	0.000106973	0.000287859	0.00776412	0.0147069
JUQ100_TGACTAGGTAAGTTCC-1	0.0285138	0.0046132	3.15498e-09	0.0293148	0.588046	0.00350146	0.00803813	0.023476	0.00333713	0.588046	-0.00272057	0.0118161
JUQ038_ACATCAGTCGGGAGTA-1	0.153702	0.000533277	0.0170532	0.000105217	0.0615219	0.00392265	0.0179666	0.0149359	0.00643012	0.0615219	-0.00447884	-0.00423057
JUQ100_CTAGTGATCTGCAAGT-1	0.268558	0.00228489	9.11738e-08	0.0367055	0.0809558	0.00726172	0.0297935	0.0112741	1.06616e-07	0.0809558	-0.00645756	-0.00422324
JUQ071_TGCGCAGAGGTGATAT-1	0.114116	4.18992e-05	0.0183254	0.0930049	0.0108283	0.00694902	0.0430532	0.00586142	0.000568537	0.0108283	-0.00692962	-0.0201714
JUQ063_GACACGCCAGCTGCTG-1	1.26635e-08	0.00275964	0.0299106	2.04973e-06	0.000220731	0.00369669	0.035606	0.0263564	9.21555e-06	0.000220731	0.0176915	-0.000151128
JUQ107_CCATGTCCAAACTGTC-1	0.0188472	0.0031632	0.0916996	0.0711605	0.28836	0.0032771	0.0223102	1.1686e-06	0.00696085	0.28836	0.00236336	0.0013456
JUQ040_TGTATTCCACTGAAGG-1	5.33627e-08	0.00215283	3.31431e-09	0.0472313	0.027726	0.00598172	0.0167032	0.0384783	7.6946e-09	0.027726	0.00685516	0.00722211
JUQ106_TCACAAGGTCGATTGT-1	0.0462326	0.00925369	1.94673e-07	7.57052e-05	0.58069	0.00428096	0.0251888	3.4999e-07	0.0143487	0.58069	-0.00212574	0.0151734
JUQ050_GGCAATTCATCCGTGG-1	0.0819141	0.00136059	0.0778816	0.00202674	0.506703	0.00105468	0.010134	8.79471e-08	9.12851e-07	0.506703	-0.00173817	-0.00239727
JUQ065_ACATGGTGTCTAGTCA-1	0.252808	0.00172944	2.6058e-08	0.0101015	0.286222	0.00872532	0.0335053	0.00689318	0.00224176	0.286222	-0.00650313	-0.00379825
JUQ104_GTGGGTCAGTCATCCA-1	0.116099	0.00327445	5.16535e-09	0.0508965	0.361781	0.00175531	0.00359323	6.10793e-09	0.0143901	0.361781	-0.00250006	0.00930156
JUQ036_AGCGGTCTCGCACTCT-1	0.251245	0.00189857	1.38103e-08	0.00746356	0.0562066	0.00693888	0.0351761	0.0340764	1.06428e-07	0.0562066	-0.00570689	-0.00234226
JUQ069_GCGGGTTTCACTTCAT-1	0.1753	0.00236286	0.0244388	0.055815	0.194333	0.00772648	0.0521863	0.0874147	0.000663006	0.194333	-0.00580274	0.000490607
JUQ122_GACGTGCTCTTGACGA-1	0.148634	8.38202e-06	0.0562294	0.0204038	0.048871	0.00339376	0.0213616	4.85396e-06	0.00404625	0.048871	-0.00444757	-0.0207522
JUQ056_TAAGTGCCACTTAACG-1	2.41884e-05	0.00315364	0.0128496	0.0334222	0.0229457	0.00570585	0.033965	0.0526946	0.000691898	0.0229457	0.0141771	0.00330288
JUQ036_TCGTACCCAGATGGGT-1	0.129914	0.00522157	5.4394e-09	3.25637e-07	0.23016	0.00646143	0.0451169	0.108589	0.00191714	0.23016	-0.00329597	0.00898871
JUQ069_CGGACGTTCAATACCG-1	0.250611	0.00263922	0.00582854	0.0116792	0.151343	0.00878103	0.0558867	0.103584	1.43811e-06	0.151343	-0.00716877	-0.000135367
JUQ104_CACCTTGAGAGCCTAG-1	0.123794	0.00657829	6.88682e-09	0.035926	0.375166	0.00511392	0.0316335	2.27196e-07	0.00893182	0.375166	-0.00401566	0.00302539
JUQ102_ACTGAGTAGCTAGCCC-1	0.34517	0.00160625	2.14164e-08	0.0202982	0.289546	0.00768743	0.0546379	0.0117178	0.00219106	0.289546	-0.00671299	-0.00372121
JUQ071_CGCTTCAAGAGGTAGA-1	0.111425	1.24806e-08	0.102807	0.085372	6.72107e-08	0.00757238	0.0589827	4.51642e-08	4.6645e-05	6.72107e-08	-0.00633177	-0.0186146
JUQ070_GACGGCTAGTACCGGA-1	2.59316e-09	0.00629096	0.0523429	0.0688697	0.0288071	0.004078	0.0182166	0.0327646	0.000115172	0.0288071	0.0116916	0.00489349
JUQ024_ACTTTCATCCTCCTAG-1	0.196376	3.98797e-05	8.12135e-09	0.000403402	0.0296381	0.00612269	0.0527048	0.000653346	0.00180157	0.0296381	-0.0061138	-0.0177679
JUQ025_CACAGGCCATAGAAAC-1	0.257798	8.08891e-07	1.54416e-08	0.0294249	0.253348	0.00205457	0.0360241	1.76081e-09	3.67026e-07	0.253348	-0.00704406	-0.00833284
JUQ068_CGTAGGCTCTCCGGTT-1	0.144911	0.00410013	8.83951e-09	0.0422274	0.073001	0.00694285	0.0271208	0.00576491	1.07461e-07	0.073001	-0.00441407	-0.00918944
JUQ059_CCTTCCCGTCGTTGTA-1	0.152764	5.79693e-08	3.1611e-09	0.00498424	0.478045	0.00749329	0.000138154	0.00491082	0.00994309	0.478045	-0.00314709	0.00657668
JUQ036_GATCTAGGTTTAAGCC-1	0.000234273	0.00379341	6.72672e-09	0.0218474	0.112455	0.0030363	0.0138005	0.013885	0.00191175	0.112455	-0.00185935	0.0075493
JUQ053_CGGGTCATCAGCGATT-1	0.166905	0.00295973	0.0036879	0.0572816	0.219395	0.00756568	0.0353229	0.0779794	0.000937353	0.219395	-0.00611817	0.000499076
JUQ059_CAGAATCTCTTGAGAC-1	0.100962	0.004648	1.17425e-08	0.0281033	0.126552	0.00292335	0.0234606	0.0368084	0.000272396	0.126552	-0.00335832	0.00437551
JUQ033_ACTGTCCTCCAAATGC-1	2.81706e-09	2.636e-06	0.128197	0.0497219	7.49065e-07	4.3106e-06	0.0156805	0.0598288	0.00310428	7.49065e-07	0.0103633	0.0107102
JUQ046_CACCACTCACAAGCCC-1	0.153807	9.55435e-07	1.02506e-06	6.91978e-07	0.345805	0.0010082	0.00129946	1.60728e-08	0.00118476	0.345805	-0.00283604	-0.00301572
JUQ070_GATGCTAGTTGGACCC-1	0.22785	0.00279107	6.74133e-09	0.0574596	0.15821	0.00883733	0.0409533	0.025573	1.79491e-07	0.15821	-0.00649623	-0.00583036
JUQ056_ACATCAGGTTACTGAC-1	0.0771256	0.00333988	0.0709902	0.0490674	0.389094	0.00328519	0.00571857	0.0109861	2.1617e-05	0.389094	-0.00207492	0.00268061
JUQ073_CGGACGTAGTGTTAGA-1	0.0229793	0.00499964	0.0184688	0.0196141	0.00156201	0.00776185	0.0410783	0.0705464	0.00134792	0.00156201	0.00096802	0.00905472
JUQ095_GGGCATCGTATTAGCC-1	2.88651e-08	9.21861e-09	6.38802e-08	0.0521271	8.70746e-06	0.00221243	0.0255508	0.00232507	0.00539114	8.70746e-06	0.0288343	-0.00872223
JUQ049_TAGAGCTTCTCAAGTG-1	0.104374	0.00381379	0.015474	0.00856648	0.191169	0.00513832	0.0261503	0.05843	0.00239009	0.191169	-0.00345718	0.00868632
JUQ099_CACTCCAGTAGGGTAC-1	2.68709e-08	0.00335212	2.42037e-06	0.0862463	1.38487e-05	0.00466703	0.0195038	2.56671e-08	0.00438896	1.38487e-05	0.0273963	-0.00824206
JUQ067_ACGAGGACAGGATCGA-1	0.247861	0.00644995	6.38675e-09	0.0191094	0.3254	0.00481333	0.0345458	0.0214482	0.00197719	0.3254	-0.00499196	0.00132814
JUQ067_TACTCATTCTGTCAAG-1	7.72456e-09	0.00712366	0.00461644	0.0492314	0.425646	0.00335608	0.0240554	0.0434502	0.011728	0.425646	0.000436446	0.0160429
JUQ036_TGCGTGGGTACTCTCC-1	0.185691	0.0061511	2.77067e-09	1.39116e-07	0.216916	0.0049213	0.0293784	0.0352943	0.00117016	0.216916	-0.0049102	0.00179625
JUQ040_ACTTTCAGTCACACGC-1	1.08338e-05	0.000863927	2.76578e-08	0.0186855	6.22645e-05	0.00372301	0.0416926	0.130931	0.000145123	6.22645e-05	0.00274014	0.0115156
JUQ078_AGCTCCTTCACGCATA-1	0.16922	1.04267e-08	0.0375835	0.0235612	0.0713849	0.000955769	0.0121504	0.00182643	0.00114645	0.0713849	-0.00397476	-0.0194081
JUQ053_GGATGTTAGCAAATCA-1	0.26553	4.35502e-05	0.0161359	0.0564634	0.0871204	0.00880665	0.0410331	0.0730111	0.00150697	0.0871204	-0.00710988	-0.00172367
JUQ111_AACTCTTTCCTGTAGA-1	2.38987e-09	0.00384452	0.401376	4.94062e-05	0.15988	0.00176355	0.0233683	3.8057e-08	0.000100786	0.15988	0.00728438	0.000337504
JUQ047_CTGATAGAGCCTCGTG-1	0.235561	0.00283757	5.87174e-08	0.106451	0.14748	0.00601251	0.0363805	0.000198712	0.00375765	0.14748	-0.00537121	-0.0109087
JUQ053_TGCCCATAGGCAGGTT-1	0.147839	0.00423994	0.023694	0.0177022	0.481003	0.00325148	0.0213439	0.0424049	0.00128528	0.481003	-0.00373364	0.00512242
JUQ068_GGACGTCTCTTGTTTG-1	0.240612	2.61712e-09	4.41142e-09	0.0375917	0.0600079	0.00754441	0.0411024	8.9826e-07	0.00164404	0.0600079	-0.00586642	-0.0107348
JUQ033_GCTGCTTGTTAGGGTG-1	0.179271	0.00312843	9.0978e-05	0.0108555	0.0390107	0.00524406	0.0425572	0.0806285	1.78049e-05	0.0390107	-0.00410529	0.00297427
JUQ122_ATGCGATGTGTCCTCT-1	0.209924	0.000449711	2.67845e-08	0.0559141	0.028507	0.0099297	0.0407083	0.00690599	3.42553e-08	0.028507	-0.00762552	-0.0121673
JUQ040_CAGCCGATCACAATGC-1	0.007097	0.00166027	4.85436e-09	0.048143	0.00155173	0.00352349	0.0357721	0.108445	4.36457e-08	0.00155173	0.00135139	0.01282
JUQ036_GCTTCCAAGTAGTGCG-1	0.260829	0.00165901	3.06786e-09	1.83028e-07	0.0622144	0.00625463	0.0387574	0.0471129	0.000968205	0.0622144	-0.00612551	-0.00360534
JUQ024_GTTAAGCTCTCCGGTT-1	0.125741	4.90417e-09	2.93266e-09	0.0649279	0.0128899	0.00676367	0.038	6.60607e-06	5.05761e-07	0.0128899	-0.00453264	-0.0116889
JUQ036_TTAGGCAGTTTAAGCC-1	0.249108	0.00294097	2.66142e-09	0.0189362	0.00627437	0.00794336	0.0515684	0.0336874	0.00226801	0.00627437	-0.0057596	-0.00239881
JUQ118_ATTATCCAGTTATCGC-1	0.25519	2.82544e-08	0.00209702	0.0675161	0.0636475	0.00689446	0.035614	1.52973e-07	0.00560617	0.0636475	-0.0058568	-0.00977888
JUQ111_TGCCCTACATGGTCTA-1	8.22542e-09	0.00738153	0.291632	0.0453789	0.273432	0.00175433	0.0120817	1.01382e-09	5.25186e-06	0.273432	0.00691904	0.00273353
JUQ101_GGATTACAGCTGATAA-1	0.0789806	2.51466e-09	0.0443411	0.0724858	2.34535e-07	0.00769431	0.0302094	0.0209306	4.0829e-05	2.34535e-07	-0.00529753	-0.0178048
JUQ044_TTTATGCAGGACAGAA-1	0.118119	0.00210763	2.42586e-08	8.441e-07	0.0686335	0.00671641	0.0515584	0.00869029	0.000954591	0.0686335	-0.00516764	-0.0050059
JUQ049_TATCTCAAGCCACGTC-1	0.0109339	0.00813493	0.000998462	0.0275499	0.195608	0.00455298	0.0273185	0.0105326	0.00137318	0.195608	0.000653183	0.00844772
JUQ053_ACGGGCTTCGTTTGCC-1	0.0157972	0.00217448	3.0708e-07	3.75558e-08	0.377288	0.00180085	0.0182144	0.0311979	0.00151684	0.377288	-0.00255878	0.0113722
JUQ107_CAGCTGGGTCAATGTC-1	4.84038e-09	1.21961e-09	0.0159597	0.127337	8.30365e-05	0.000425007	0.0208568	0.00274942	0.00759375	8.30365e-05	0.0237169	-0.00494492
JUQ038_GGACGTCTCAGGCAAG-1	0.0977947	0.00064915	1.67159e-09	0.0411751	0.186425	0.00376226	0.0585203	0.0253277	0.00252909	0.186425	-0.00495944	0.00529235
JUQ049_GCTCTGTCACAGATTC-1	0.14749	0.00476633	0.0259749	0.0303666	0.404454	0.00361538	9.80532e-05	0.0368989	2.7535e-07	0.404454	-0.00333378	0.00937106
JUQ049_TCAACGAAGAGACTAT-1	0.0325191	0.00862018	0.0162883	0.0340163	0.180421	0.00482043	0.0388255	0.0417462	0.00251615	0.180421	-0.000931116	0.00967808
JUQ097_GCGAGAATCCCGGATG-1	2.20348e-08	0.00321628	0.0593932	0.0412665	2.06283e-05	0.00681473	0.0202598	1.57484e-08	1.31832e-05	2.06283e-05	0.0202538	-0.00394821
JUQ036_TAAGAGATCCTTGACC-1	0.0086532	0.00647364	0.0523528	0.0450591	0.0896521	0.00418503	0.0285059	0.012727	0.000198601	0.0896521	0.00176136	0.00906343
JUQ033_TTTATGCCACCTTGTC-1	3.98259e-09	0.00512807	3.8816e-09	0.0240704	0.400641	0.00662652	0.0184413	0.00571524	0.0113859	0.400641	-0.000171181	0.0139443
JUQ107_CTACCCAGTATCACCA-1	0.0893747	6.21902e-09	0.056054	0.127101	0.0185743	0.00890938	0.0458618	2.82458e-08	0.00418326	0.0185743	-0.00664816	-0.0193036
JUQ100_GCGCAACCAAACAACA-1	0.187306	0.00181442	2.30578e-09	0.0694706	0.000582174	0.00378623	0.0314268	0.0334241	0.00167121	0.000582174	-0.00526886	-0.00150517
JUQ106_TCTCTAAGTGCTTCTC-1	0.12449	0.00348638	0.0596064	0.002525	0.269131	0.0016287	0.0152553	3.02387e-06	0.000210211	0.269131	-0.00371676	-0.00152533
JUQ059_TTAGGCACAACACCCG-1	0.0990265	0.00372217	2.64636e-06	7.30703e-08	0.441038	0.00231652	0.000182884	0.0301025	0.0031465	0.441038	-0.00281362	0.0100079
JUQ095_GTTCGGGAGGGTATCG-1	3.84529e-08	0.00363218	3.38599e-09	0.0526236	1.87833e-06	5.11325e-08	0.0209655	0.00447	0.00437548	1.87833e-06	0.0233578	-0.00423331
JUQ112_TGCGTGGTCCGGCACA-1	0.249268	8.43141e-06	0.00101182	0.0200259	0.170808	0.00945792	0.0426989	3.33023e-08	6.16671e-08	0.170808	-0.00674828	-0.00757265
JUQ049_CGATTGACAAGCTGGA-1	0.140815	0.00553383	0.000563263	3.15046e-08	0.128115	0.0069971	0.0493894	0.0412756	0.00102232	0.128115	-0.0026995	0.0077518
JUQ093_GCGACCACATGAGCGA-1	0.00127817	0.00071921	3.0527e-09	0.0740619	0.257452	0.00178989	0.00912579	0.0478427	0.00184543	0.257452	-0.00160371	0.0115641
JUQ111_AGGCCGTAGATCCGAG-1	1.28147e-08	0.00388541	0.152816	2.52706e-07	0.17966	0.00446416	0.0296915	0.0436912	2.72861e-07	0.17966	0.0046073	0.00727582
JUQ067_GCTTCCACAGGGCATA-1	0.26424	0.00292176	5.14727e-09	1.00342e-07	0.0834514	0.00634223	0.0441088	0.0239696	0.00115551	0.0834514	-0.00594822	-0.00274614
JUQ111_TTTGTCACAATGGAAT-1	2.94986e-09	0.00270484	0.295366	2.14573e-05	0.497813	4.31179e-07	0.00733119	1.14032e-05	8.27037e-07	0.497813	0.00165683	-0.000542822
JUQ107_TACTTGTAGGCCCTTG-1	0.163532	0.000761075	8.92697e-09	0.108255	0.135148	0.00568049	0.0194062	3.57599e-08	0.000224406	0.135148	-0.0052081	-0.0157539
JUQ033_ACGGAGATCTTTAGGG-1	0.180695	0.00293876	3.47979e-09	0.00986123	0.0431521	0.00501005	0.0342203	0.0468019	1.8376e-06	0.0431521	-0.00493746	0.00073175
JUQ036_CAAGAAAGTGTTCGAT-1	0.325647	2.72078e-05	4.25756e-09	0.0454458	0.0193475	0.00702959	0.050222	0.0341871	0.00334635	0.0193475	-0.00572448	-0.00353075
JUQ124_CATATTCGTCTCACCT-1	0.219507	0.00110646	0.00134426	0.0455254	0.169022	0.00495472	0.0267562	7.92309e-08	0.000735871	0.169022	-0.00545102	-0.00566049
JUQ111_CTTGGCTAGGGATCTG-1	8.97587e-08	0.00063895	0.105345	0.0418625	0.24748	8.58156e-07	3.37696e-09	4.11888e-09	0.0015112	0.24748	0.0109596	0.00209981
JUQ111_GTTAAGCGTTCGTCTC-1	0.105775	0.00341519	0.139384	1.29256e-06	0.477395	0.00279583	0.0145826	1.84614e-07	0.000301452	0.477395	-0.00123079	-0.00324934
JUQ070_TCTGGAATCTGCAAGT-1	0.101476	0.00539417	7.30375e-09	0.0166153	0.0517144	0.00845073	0.0427629	0.0759681	0.00523672	0.0517144	-0.00166901	0.00637547
JUQ106_AGCGGTCTCCTTGACC-1	3.56459e-09	0.00690626	0.105754	0.102449	0.259583	0.000822518	0.011894	0.000811299	0.00542991	0.259583	0.00528786	0.00965615
JUQ069_TCAGGATCAATCTGCA-1	0.31424	0.00244172	5.2914e-09	5.5696e-07	0.0977317	0.00970457	0.055083	0.0909985	0.00130342	0.0977317	-0.00664329	-0.00131892
JUQ049_CTCGAAAGTCAGGACA-1	0.112764	0.00592329	8.06119e-09	0.0379989	0.431256	0.00642803	0.0415457	0.0642536	0.0140587	0.431256	-0.00232065	0.0118227
JUQ078_GCCAAATCAGATGGCA-1	0.055936	6.20865e-05	0.0701724	0.0206012	9.03558e-06	0.0073062	0.0589864	0.00078416	0.00152541	9.03558e-06	-0.00498199	-0.0174666
JUQ104_TTGGAACCACCGAATT-1	0.0681716	0.00864862	7.79156e-09	0.034217	0.273798	0.00434359	0.0282491	2.2139e-08	0.0118181	0.273798	-0.00401307	0.00319864
JUQ033_GACCAATTCCACGAAT-1	0.153686	0.00219657	0.00801682	0.0245271	0.0575928	0.00533233	0.0330894	0.0406733	6.26676e-08	0.0575928	-0.00269988	0.00379496
JUQ040_CGGAGTCCAGTTTACG-1	1.08993e-08	0.00296709	5.09827e-09	0.0370859	0.195898	1.86899e-07	0.018308	0.0508667	0.000270993	0.195898	-0.000190435	0.0117458
JUQ046_CTCGAGGGTCATACTG-1	0.094	0.00739132	2.30263e-09	0.0423919	0.228271	0.00501122	0.0312185	0.0229665	0.00157091	0.228271	-0.00421628	0.00169774
JUQ067_TCGTAGAAGGCCCTTG-1	0.267855	0.00380124	9.36058e-09	0.0159581	0.108262	0.00563415	0.039797	0.0411602	0.000945526	0.108262	-0.00614733	-0.0013437
JUQ040_TCGAGGCGTTAGATGA-1	0.179172	0.00184555	3.75433e-09	0.042961	0.173217	0.00370592	0.0310407	0.055514	0.00118468	0.173217	-0.00515774	0.00318605
JUQ069_CGCCAAGTCACGGTTA-1	1.7629e-08	0.0035376	0.066897	0.064193	0.000579831	0.00724043	0.0291802	0.064771	0.0013968	0.000579831	0.00413167	0.00872715
JUQ070_CCATGTCAGGAGTACC-1	0.158993	5.50751e-09	6.24863e-09	0.0247946	0.25367	0.0095712	0.0350133	0.00340956	0.00355509	0.25367	-0.00649086	-0.00622795
JUQ111_GACTAACTCCACGTTC-1	7.2559e-09	0.00320539	0.219391	0.0272483	0.427059	0.00210589	0.0113105	2.55716e-05	4.38722e-07	0.427059	0.00547487	0.00223362
JUQ056_CAGAGAGCAACGATCT-1	0.169141	0.00215931	0.0938965	0.0520042	0.443428	0.00186042	0.0144291	1.98993e-08	0.000387829	0.443428	-0.00126299	-0.00535767
JUQ033_GACGCGTTCTATGTGG-1	0.262985	0.00517372	6.45457e-09	2.67008e-07	0.258925	0.00700396	0.0434654	0.0299039	0.00171358	0.258925	-0.00610473	-0.000532733
JUQ120_AAGGCAGTCCATTCTA-1	0.0933185	0.000657928	0.157954	0.0454182	0.0801154	0.00418389	0.028143	0.00247894	0.000370636	0.0801154	-0.00476099	-0.0143277
JUQ099_GGGAATGGTACGCTGC-1	0.127986	0.00206002	0.0095545	0.0212211	0.000260421	0.00839458	0.035268	3.71889e-07	0.00132076	0.000260421	-0.00550629	-0.0140495
JUQ049_CACCTTGCATCCGCGA-1	0.245784	0.00138156	0.0265768	0.0549155	0.288512	0.00608114	0.0285048	0.0232697	0.00689126	0.288512	-0.00512617	8.28411e-05
JUQ057_TATCAGGTCAATAAGG-1	0.090359	0.0038539	0.000970187	0.0074466	0.0970383	0.00493114	0.0241857	0.0446924	0.00328759	0.0970383	-0.00125231	0.00553539
JUQ036_GCACTCTAGGATGGAA-1	0.212786	0.00219687	7.65257e-08	0.041743	0.141648	0.00492513	0.0320583	0.0465176	2.96238e-05	0.141648	-0.00531427	0.00120991
JUQ103_CAAGTTGGTGGTTTCA-1	0.136761	0.00352104	3.42563e-09	0.0862809	0.0398454	0.00577381	0.0395182	0.000564937	0.00497099	0.0398454	-0.00548515	-0.00771765
JUQ036_CGCGGTATCCCGACTT-1	0.126596	0.00273268	6.35664e-05	0.0382847	0.0867052	0.00479726	0.0146898	0.0367063	0.0018999	0.0867052	-0.00289265	0.00302253
JUQ040_GTGCGGTAGAGTACAT-1	0.223501	0.00087672	3.15181e-09	0.0174804	0.00353732	0.0077547	0.0333651	0.028503	0.0013236	0.00353732	-0.00608565	-0.00421347
JUQ068_AACCGCGGTCAATGTC-1	0.0444764	0.00313792	2.49978e-09	0.0065095	0.23326	0.0046121	0.0154789	0.012329	1.89969e-05	0.23326	-0.002719	0.00721592
JUQ064_GACAGAGTCCTAGGGC-1	0.18166	0.00218489	1.20249e-08	0.0135187	0.00774957	0.00691498	0.0395504	0.00459161	3.02795e-07	0.00774957	-0.00652787	-0.0147366
JUQ036_GGTATTGTCTGAGGGA-1	0.0942791	0.00575189	0.0472229	0.0237895	0.281058	0.00597918	0.0263728	0.0426336	0.00278336	0.281058	-0.00178277	0.00794068
JUQ104_TAGTTGGCAGTAAGAT-1	0.157483	0.00104836	3.16268e-09	0.0220734	0.311005	0.00588629	0.0399197	4.9579e-08	2.11459e-05	0.311005	-0.00561827	-0.00392578
JUQ111_GGACAAGAGTCCAGGA-1	4.49634e-09	0.00645548	0.492941	0.0443405	0.258028	0.0020093	0.0265489	0.016847	4.69469e-08	0.258028	0.0075466	0.00132137
JUQ040_CATTCGCAGTCCAGGA-1	0.087269	0.00497975	6.38087e-09	0.0508503	0.165736	0.00608113	0.0355988	0.0695051	9.51918e-06	0.165736	-0.00103737	0.00606432
JUQ049_GGTATTGCAAAGGTGC-1	0.0888842	0.00549775	5.96905e-09	0.0102958	0.836013	0.00244102	0.032162	0.00536581	0.0147478	0.836013	-0.00246476	0.0147131
JUQ096_ACTGCTCGTGCGAAAC-1	4.71284e-09	0.00223267	0.131985	0.0283439	5.13335e-05	0.00141326	0.00922635	8.17097e-08	6.97567e-07	5.13335e-05	0.0313929	-0.010165
JUQ027_AGATCTGGTAAAGGAG-1	0.247893	0.00277738	0.0260642	0.0253872	0.0469549	0.00622856	0.0565361	0.0261995	9.25188e-05	0.0469549	-0.00673381	-0.00327615
JUQ117_TCGCGTTCAGTACACT-1	0.202914	0.00143884	4.01538e-09	3.8646e-08	1.75111e-05	0.00651831	0.0401558	0.00929434	3.96605e-08	1.75111e-05	-0.00523964	-0.00306132
JUQ047_AAGCCGCTCATAGCAC-1	0.113191	0.00112812	6.03723e-05	0.09298	0.206141	0.00714632	0.0374561	5.23155e-07	2.16129e-08	0.206141	-0.00573417	-0.0145001
JUQ040_TCAGCAATCCCTAACC-1	0.165157	0.00082644	2.95804e-09	0.0368831	0.00224704	0.00693835	0.0335449	0.0602399	0.0044318	0.00224704	-0.00525832	0.000455185
JUQ067_AAAGTAGTCTGCTGTC-1	0.217667	0.00320972	2.33646e-09	0.0203845	0.045784	0.0079255	0.0524462	0.0466244	0.00190297	0.045784	-0.00598251	-0.00280064
JUQ036_GAACCTACATCCCATC-1	0.342039	0.00134384	3.01778e-09	0.0204852	4.49006e-05	0.00759184	0.0519037	0.023654	1.48497e-07	4.49006e-05	-0.00607988	-0.00374223
JUQ107_GATCGATCATGGGACA-1	0.163985	0.00295895	1.92976e-08	0.0807054	0.0696043	0.00853513	0.0438451	0.0020082	0.00046199	0.0696043	-0.00665679	-0.0160196
JUQ068_AGCATACAGGAGTAGA-1	6.17135e-09	0.00905191	0.133457	0.0071114	0.585481	0.00209391	0.0163902	0.00389277	0.00532852	0.585481	-0.000621294	0.0124524
JUQ067_CGCGGTAAGGAGTCTG-1	0.287752	0.00274598	1.89893e-09	0.0308853	0.0272699	0.00735476	0.0467586	0.0183118	1.08135e-05	0.0272699	-0.00614254	-0.00393161
JUQ047_CCACTACTCTCTGCTG-1	0.0754247	4.61519e-05	0.155966	0.0338012	0.0460134	0.00469765	0.0382897	7.05796e-07	0.00101935	0.0460134	-0.00507148	-0.0189006
JUQ066_CATTCGCGTCTTCGTC-1	0.147206	0.00341804	1.55551e-08	0.0170494	0.0104995	0.0065401	0.0260457	0.0989341	7.91747e-06	0.0104995	-0.00112673	0.0069664
JUQ040_ATTACTCGTAATTGGA-1	0.000403292	0.00296103	0.0408475	0.053615	0.0406522	0.00452685	0.0286049	0.0620193	0.00215544	0.0406522	0.00319855	0.00976913
JUQ105_CTACGTCGTCGGCTCA-1	4.75651e-09	0.00181719	0.057716	0.0465318	5.73033e-05	5.58884e-07	0.000163778	5.02754e-07	1.4561e-07	5.73033e-05	0.0305975	-0.0108066
JUQ076_ACCAGTAGTGCTGTAT-1	4.35247e-06	0.000635334	0.110878	0.0641797	0.0479777	0.00720729	0.0537597	1.85018e-07	0.00682175	0.0479777	-0.00111194	-0.0139188
JUQ044_AGTTGGTTCTTGGGTA-1	6.63143e-09	0.00305198	0.128892	0.0219429	1.89059e-06	0.00302811	0.0170253	7.09407e-06	0.000154192	1.89059e-06	0.026621	-0.00751425
JUQ036_GTTCGGGAGCCCGAAA-1	0.316565	1.9128e-08	4.38262e-09	2.55376e-07	0.0485502	0.00760168	0.0476042	0.0358194	0.000878281	0.0485502	-0.00661979	-0.00425199
JUQ111_AGGGTGAGTGTGCGTC-1	0.00145042	0.00309349	0.382734	0.0550438	0.377662	3.19883e-09	0.0139851	0.00710803	0.00143091	0.377662	0.00672697	0.000962277
JUQ120_ATCATCTCAATCACAC-1	0.0888517	0.00189478	0.00449906	0.0709918	0.000964973	0.00470958	0.0205379	0.00339479	0.00113325	0.000964973	-0.00647761	-0.0135261
JUQ056_CTACATTGTGAGGCTA-1	0.219482	0.00118299	0.0560683	0.0295169	0.0109536	0.00494385	0.0260039	0.0240359	0.00502636	0.0109536	-0.00386457	-0.0154646
JUQ111_CGTCAGGCACCATGTA-1	3.14523e-09	1.11097e-08	0.257632	0.0558201	0.316186	5.89747e-05	0.0335715	4.17834e-09	0.00291302	0.316186	0.00738726	0.00182163
JUQ040_CCTTTCTTCCTAGAAC-1	0.155134	0.00204345	0.0649731	0.0359625	0.0826051	0.00494616	0.0332879	0.0498762	0.00148643	0.0826051	-0.00413259	0.00168235
JUQ056_GGACAGACAAACCTAC-1	4.76164e-08	4.21444e-09	1.64774e-09	0.0804281	2.04342e-06	0.00360002	0.0190598	0.0104569	1.4509e-07	2.04342e-06	0.0245174	-0.00512319
JUQ089_CGGCTAGTCTCCAACC-1	0.0750509	0.00102968	5.83299e-09	0.0227446	0.358084	0.00340299	0.0334746	0.0118292	0.0025347	0.358084	-0.00450662	0.00114094
JUQ047_ATAACGCGTTCCACTC-1	0.15415	0.00154549	0.0965341	0.0533883	0.000539535	0.00878075	0.0518292	0.0157264	0.00630205	0.000539535	-0.00499321	-0.0127436
JUQ047_TACGGATTCACTCCTG-1	0.0776302	0.00353319	0.0111044	5.12655e-07	0.383601	0.0058496	0.0322153	1.33545e-06	2.58733e-07	0.383601	-0.00514123	-0.00175259
JUQ111_CACAGTAAGCGAGAAA-1	7.31746e-09	0.00499744	0.355814	0.0330784	0.259127	8.39875e-10	0.00608246	7.33066e-09	0.00467169	0.259127	0.00752177	0.00220535
JUQ111_CCCAGTTTCCAAGTAC-1	0.0609602	0.00241394	0.150872	0.0240538	0.436967	7.61813e-11	1.36727e-07	3.76199e-09	3.54398e-06	0.436967	-0.000151564	-0.0005551
JUQ095_ATTACTCTCTTGAGAC-1	3.34055e-09	0.00258849	0.0673301	0.0828446	5.4181e-06	0.00551038	0.0273923	3.72354e-07	1.64333e-07	5.4181e-06	0.0272832	-0.00532279
JUQ102_ATCGAGTTCAGTCAGT-1	0.249084	0.00271097	4.60015e-09	0.00184865	0.0911444	0.008181	0.0485071	0.0588914	3.66672e-05	0.0911444	-0.00678324	-0.00137582
JUQ111_GACCTGGAGAGTCTGG-1	0.0914979	0.00285392	0.160597	1.6568e-07	0.665098	0.0003913	0.00836695	4.35093e-07	0.00137732	0.665098	-0.0005519	-0.00205271
JUQ111_CCGTTCAGTGAACCTT-1	5.97658e-08	0.00773441	0.213574	0.00010219	0.220828	0.00452168	0.0243725	6.51538e-07	0.000104144	0.220828	0.00797393	0.00272592
JUQ057_CGTCCATTCGGAATCT-1	0.0228472	0.00733041	2.99824e-09	0.0345655	0.0522056	0.00691588	0.0329281	0.040415	9.20733e-06	0.0522056	0.0032527	0.00822025
JUQ059_ATGTGTGCAAGTACCT-1	5.7387e-09	0.00631426	0.0896782	0.031443	0.172804	0.00134338	0.0139065	0.0835461	0.0254637	0.172804	0.00252251	0.0173637
JUQ046_GGACAAGTCTTAGAGC-1	0.11859	0.00393629	6.06656e-09	0.0344783	0.465988	0.00135748	0.0162237	2.24744e-07	2.969e-07	0.465988	-0.001985	-0.00436726
JUQ091_TTTATGCCACTGTTAG-1	0.180403	0.00320628	7.35922e-05	0.0238229	0.374944	0.00506217	0.0338771	0.0442656	0.000204063	0.374944	-0.00547848	0.00231034
JUQ065_TTTGTCAGTTAAAGAC-1	0.10822	0.00242801	0.00255387	3.39842e-06	0.000108085	0.00655131	0.0384043	0.0014022	0.000347256	0.000108085	-0.00612377	-0.00605878
JUQ104_TTTGCGCCAGTATGCT-1	0.162343	0.00268226	1.5168e-08	0.0690343	0.125024	0.00474413	0.0413276	1.39255e-05	0.00141748	0.125024	-0.00550212	-0.00668698
JUQ033_TTGGAACTCACCGGGT-1	0.115034	0.00363386	3.74862e-09	0.0223432	0.0447853	0.00639997	0.0465165	0.0759105	0.00103508	0.0447853	-0.00458132	0.00287641
JUQ053_CACATTTTCAGTTAGC-1	1.59715e-08	0.00525954	0.0672919	0.00137873	0.299734	0.00678668	0.0256913	0.0758604	9.57573e-08	0.299734	-0.000545097	0.0106735
JUQ107_TCGGGACGTGTTTGGT-1	0.192694	5.03098e-05	2.09806e-08	0.117034	0.096744	0.0085211	0.0286746	4.16092e-08	0.00121783	0.096744	-0.00645498	-0.0166462
JUQ054_TCTCTAATCAGAAATG-1	0.186189	0.00100583	0.0750763	0.0112497	0.0591348	0.00731085	0.0356038	1.17873e-06	3.88098e-08	0.0591348	-0.00639865	-0.0128211
JUQ118_ATTTCTGAGTGCCAGA-1	0.244567	5.53798e-08	2.28021e-09	1.3326e-07	0.118737	0.00855003	0.0443714	9.4396e-06	0.00351255	0.118737	-0.00661135	-0.00888626
JUQ059_GCGAGAATCAGCTCGG-1	0.0706524	0.00489072	2.0666e-08	0.0372989	0.211959	0.00264357	0.028833	0.0555441	0.00284526	0.211959	-0.00113957	0.0108037
JUQ107_GGACATTTCCGAATGT-1	0.268974	1.38639e-09	0.0642685	0.0997937	0.0905841	0.0062474	0.0266799	4.55114e-08	0.00100322	0.0905841	-0.00503446	-0.0162109
JUQ068_ACATCAGTCTGTCCGT-1	0.0630647	0.00798936	0.00675173	0.00308827	0.558948	0.00569647	0.0300932	0.00361371	0.0136223	0.558948	-0.0017795	0.0119394
JUQ117_GGGAATGTCAGCAACT-1	0.195902	0.00405022	8.87552e-09	0.00747103	0.0748313	0.00656542	0.044678	0.00892183	0.00163008	0.0748313	-0.0053874	-0.00778002
JUQ111_TGCCCATAGGGTATCG-1	1.52806e-08	0.00333026	0.318936	0.0635279	0.385087	0.00279118	0.0113665	5.54479e-08	0.00392232	0.385087	0.00912033	0.00206392
JUQ111_GGTGAAGTCCGTTGTC-1	6.50178e-09	0.00712862	0.404228	0.0463314	0.278382	4.55422e-10	0.00625767	3.29559e-09	2.06133e-05	0.278382	0.0104433	0.00282121
JUQ070_CTGAAACCACACAGAG-1	0.0204101	0.00443405	6.35872e-05	0.0305792	0.345813	0.00349828	0.0157384	0.0466229	0.00448259	0.345813	0.000426195	0.00850308
JUQ038_TCGAGGCTCTCCGGTT-1	0.139473	0.000417541	6.29295e-09	0.0436653	0.0927234	0.00457123	0.0514838	0.0101552	1.30169e-07	0.0927234	-0.00657248	-0.00364356
JUQ049_GTGTTAGTCCGTTGTC-1	0.223471	0.00565747	1.23616e-08	1.52251e-08	0.846463	0.00460391	0.0462044	0.0176805	0.00810502	0.846463	-0.00412727	0.0152431
JUQ111_GTGTTAGTCAAGGCTT-1	2.44008e-09	1.80089e-05	0.290091	0.0160613	0.484229	0.000936919	0.0117893	3.72075e-06	2.35345e-08	0.484229	0.00451327	0.00165473
JUQ111_TGTATTCTCCACGACG-1	0.0703799	0.00274006	0.122322	0.0258814	0.441768	0.00170777	0.0108851	8.49015e-08	0.00239366	0.441768	0.000111004	-0.00241206
JUQ054_TACTTGTCACAAGACG-1	2.81948e-08	0.00690297	0.0366906	0.0346017	0.507139	0.00192235	0.00881267	9.64054e-08	0.00386574	0.507139	-0.000660182	0.00797641
JUQ095_CGTCACTCATGGGAAC-1	0.0191209	0.00234101	3.96767e-09	0.0674943	2.99309e-06	0.00671327	0.0323639	0.00698941	0.00115424	2.99309e-06	0.0224785	-0.00484291
JUQ106_GGCGTGTGTACATCCA-1	1.26568e-06	0.00871059	2.06879e-09	0.0421807	0.461546	0.00300025	0.00478358	1.08103e-09	0.00387637	0.461546	-0.00124737	0.0104355
JUQ059_GTCTTCGTCCTATGTT-1	0.127244	0.00303678	5.42666e-09	0.0185768	0.370966	0.00489745	0.0285813	0.0152137	0.00380166	0.370966	-0.00427889	0.00222859
JUQ056_TCTGGAATCTTTACGT-1	0.179573	2.01712e-06	0.0294962	0.0615522	0.0759545	0.00403834	0.0142808	0.00394243	0.00349116	0.0759545	-0.00378845	-0.0200038
JUQ036_CGTGTCTTCGCCTGAG-1	0.0503122	0.000373221	0.0464241	0.0656452	0.0788225	0.00357881	0.0147426	0.0685948	0.0109357	0.0788225	0.00431258	0.015733
JUQ036_ACCAGTACACTTGGAT-1	0.0557425	0.00495843	0.000160247	0.0236886	0.278783	0.00333533	0.0131793	0.0156229	0.0101929	0.278783	-0.00154756	0.00984884
JUQ096_ATGAGGGAGCAACGGT-1	0.118179	2.68872e-07	0.0866593	0.0875667	0.138022	0.00454315	0.0188861	1.69132e-08	0.00128453	0.138022	-0.00345177	-0.0130208
JUQ040_CGTTCTGGTGTTAAGA-1	3.72679e-09	0.00428055	1.79677e-07	0.0475398	2.66316e-06	0.00597269	0.0315992	0.035035	0.000827081	2.66316e-06	0.00822947	0.0113384
JUQ068_GCAAACTCACCTTGTC-1	0.188047	0.000281984	3.83933e-09	0.0272176	0.0759386	0.0056181	0.0300758	0.00615837	0.00279612	0.0759386	-0.00589828	-0.011353
JUQ061_CGACTTCGTATAATGG-1	0.0360467	0.00339524	0.00422525	4.22364e-07	0.465109	0.00154362	0.0169558	0.0656858	0.00092611	0.465109	-0.00212425	0.0144444
JUQ104_AGCCTAACAGGAATGC-1	0.0730118	0.00157016	0.062292	0.0597415	0.350495	0.00256501	0.0116646	0.00121459	0.000707114	0.350495	-0.00402009	0.00164232
JUQ104_GGGAGATTCACGATGT-1	0.0413669	1.32017e-06	5.00659e-09	0.0148285	0.0798045	0.00577764	0.0324272	1.08916e-07	0.00228025	0.0798045	-0.0052704	-0.00682011
JUQ036_TGAGCCGTCTGACCTC-1	0.0322807	0.00587002	2.76232e-09	0.0151991	0.0267557	0.00576501	0.046292	0.0328519	0.00304586	0.0267557	0.000649739	0.007309
JUQ061_CTGCTGTCATTGCGGC-1	0.000785095	0.00363121	3.22276e-09	0.00401798	0.354826	2.22846e-07	0.00769786	0.0729132	0.000760313	0.354826	-0.00178548	0.0139076
JUQ050_GTATTCTTCTGGCGTG-1	0.111553	0.00365767	6.1211e-09	0.0245837	0.0971655	0.00383676	0.0276961	0.0104069	0.00113901	0.0971655	-0.00551039	-0.0038548
JUQ040_CACAAACAGTACGATA-1	0.192115	0.00211058	4.56807e-09	7.72316e-05	0.0690341	0.00725179	0.054844	0.0908846	0.000745241	0.0690341	-0.00588344	-0.000173071
JUQ103_CGAACATGTAAGCACG-1	0.112714	0.00336921	3.78912e-09	0.0724586	0.282613	0.00192866	0.0233982	0.00928284	0.00191123	0.282613	-0.00433815	0.00192919
JUQ087_GGAAAGCGTTATTCTC-1	4.24861e-08	7.41518e-09	2.94757e-06	0.0357594	9.60823e-07	8.16892e-05	0.0154926	4.6662e-06	3.68662e-08	9.60823e-07	0.0304605	-0.0105154
JUQ111_CACTCCAGTGCCTGCA-1	1.62061e-05	0.00109565	0.17472	0.0307071	0.19948	0.00192689	0.0172469	4.34594e-07	0.00332043	0.19948	0.00334174	-0.00444971
JUQ122_GCGCGATCATTCCTCG-1	0.122628	0.00228623	1.08329e-08	0.0309622	0.20507	0.00703958	0.0203017	1.8603e-07	0.00187455	0.20507	-0.00512461	-0.00326499
JUQ040_AGAGCGATCCCGGATG-1	9.01439e-09	0.00403197	8.64114e-05	0.0526751	0.237937	0.00269636	0.0101686	0.0206942	6.4269e-06	0.237937	0.00185123	0.00997726
JUQ049_CGTCTACCATTGAGCT-1	0.119661	0.00563784	2.82259e-09	2.8159e-07	0.504769	0.00569092	0.0271504	0.0112653	0.00535656	0.504769	-0.00327111	0.0104525
JUQ120_CAAGATCGTAACGTTC-1	0.261131	0.000477916	2.16108e-09	0.0301433	0.00987229	0.0108462	0.063149	0.00847233	9.0371e-08	0.00987229	-0.00582925	-0.0121809
JUQ058_GAACATCAGGAATGGA-1	0.0669361	0.00464085	0.0561636	0.021163	0.201528	0.00353023	0.0193786	0.0699244	0.000931122	0.201528	-0.00253086	0.00970302
JUQ093_GGGTCTGCAGTGACAG-1	0.243836	0.00157245	0.00741951	0.00811923	0.052568	0.00980241	0.0306166	0.0111929	0.00051801	0.052568	-0.00545407	-0.00951127
JUQ108_CTCGGAGTCAGTACGT-1	4.5239e-08	0.00452866	6.24541e-09	0.0315035	0.585515	0.00114711	0.0228294	2.74483e-08	0.0144715	0.585515	-0.0014652	0.0108366
JUQ118_TTTACTGGTTTGGGCC-1	0.117999	1.55341e-07	6.51416e-09	0.0714753	0.24125	0.00538956	0.0256624	0.00172764	0.00672934	0.24125	-0.00620709	-0.00949368
JUQ056_TTCTTAGGTTGACGTT-1	0.0991156	0.00332811	0.123459	0.0551571	0.217265	0.00509813	0.022428	7.77613e-05	2.83348e-07	0.217265	-0.000742018	-0.00449886
JUQ064_CATCGAATCTATGTGG-1	0.127083	0.00546096	4.2677e-08	0.00536831	0.034816	0.00648164	0.0350129	0.00945254	3.51188e-07	0.034816	-0.00586524	-0.00299913
JUQ067_ATAACGCCACTTCTGC-1	0.247028	0.00351946	2.22945e-09	2.12899e-07	0.0152671	0.00729283	0.0592577	0.0779261	1.89091e-08	0.0152671	-0.00536787	0.00111021
JUQ068_CAAGATCCAATAGAGT-1	0.016498	0.00930197	2.16717e-08	0.029554	0.351183	0.00493343	0.0251959	0.00807902	0.00642389	0.351183	-0.000871015	0.0127068
JUQ036_TCAGCAATCTGGCGTG-1	0.269606	0.0010372	7.5725e-09	0.0111752	0.0342285	0.0073726	0.0448078	0.0404917	0.00194192	0.0342285	-0.00593151	-0.00138881
JUQ087_TCGGGACTCGGCTACG-1	3.79711e-08	0.00186276	0.00049977	0.023284	0.408917	0.0011569	0.0102625	4.5657e-07	2.98486e-06	0.408917	-0.000361872	0.00568034
JUQ093_CCTACCAGTTAAAGTG-1	0.0919595	6.37684e-08	2.5808e-09	0.0428083	0.000110018	0.00831507	0.0471255	0.00136811	0.00190075	0.000110018	-0.00591128	-0.0175901
JUQ036_TGCTGCTAGTACTTGC-1	0.150359	0.00342043	1.06277e-08	8.61934e-07	0.033935	0.00495741	0.0316833	0.0409423	4.6132e-06	0.033935	-0.00575956	-0.00190343
JUQ048_CAACCTCTCGAGAACG-1	0.0279011	0.00878044	0.0529686	0.0643916	0.183599	0.00402048	0.0168407	1.5917e-08	0.00450604	0.183599	-0.0028317	0.001943
JUQ092_TTAGGCATCTTTAGGG-1	0.17697	0.00292285	0.00907203	0.0784214	0.17902	0.00651817	0.0203639	0.0231083	0.00108022	0.17902	-0.00352308	0.00273228
JUQ061_GGGTTGCGTGGCGAAT-1	0.044755	0.00225026	0.00548051	0.0207535	0.239119	0.00127526	0.0205974	0.0601688	0.000786267	0.239119	-0.00337521	0.00631742
JUQ033_AAGGCAGAGTGTGGCA-1	2.57011e-09	0.00444625	3.14809e-09	0.0732727	0.073836	0.00626045	0.0267862	0.107436	0.00155797	0.073836	0.00135997	0.00944758
JUQ067_ACTTTCACAAGCGTAG-1	0.263876	0.00281187	1.35802e-08	0.035727	0.400509	0.00314286	0.0312671	0.034846	0.00624399	0.400509	-0.00524675	0.00375428
JUQ111_GCAGTTACACGGTAGA-1	1.6108e-08	0.00486556	0.231189	0.0174245	0.154333	0.00289145	0.0208562	0.0209522	1.25901e-07	0.154333	0.00795801	0.0021779
JUQ050_TCAATCTAGTGACTCT-1	0.202002	0.000854193	9.57222e-05	0.0168886	0.124469	0.00517001	0.0298569	2.10761e-06	0.00122225	0.124469	-0.00570363	-0.00678845
JUQ124_CTCCTAGTCAATCACG-1	0.181522	0.000656785	3.0087e-08	3.91067e-07	0.609883	0.00524148	0.0194433	0.00624401	0.0053361	0.609883	-0.00519147	-8.65699e-05
JUQ073_CTACACCGTTTAAGCC-1	4.61795e-09	0.00418152	0.106793	0.00689268	0.000167361	0.0057532	0.0321124	0.0557692	1.3808e-05	0.000167361	0.00710493	0.0068567
JUQ090_GAACATCAGCCACGTC-1	0.256406	0.00262448	3.21584e-09	0.00389662	0.01435	0.00923114	0.0567423	1.51756e-07	0.00310702	0.01435	-0.00704107	-0.0131707
JUQ031_GTAACTGTCAAGGTAA-1	1.45098e-05	0.00840488	5.92828e-09	0.00387149	0.47141	0.00132871	0.011203	1.76518e-07	0.00739119	0.47141	-0.00338861	0.0139347
JUQ092_ACATGGTGTCTGGAGA-1	9.86569e-09	0.00116144	0.0594748	0.105682	7.04275e-07	0.00255194	0.0156057	8.08492e-06	0.00362126	7.04275e-07	0.0310317	-0.00914324
JUQ087_TGACAACTCAGGATCT-1	2.65889e-08	0.00270431	0.0197178	0.0357611	1.73702e-07	8.71719e-10	0.00346916	8.72774e-08	1.12352e-08	1.73702e-07	0.0315497	-0.0109171
JUQ049_CAGCTAATCCTAAGTG-1	0.111772	0.00785979	0.0364642	0.0232577	0.401796	0.00460671	0.0212985	0.0181022	0.00462387	0.401796	-0.00243098	0.0109093
JUQ044_GAATAAGAGTGTACTC-1	0.0759353	0.000177322	0.0565789	0.0463608	0.0325601	0.00783774	0.0631883	0.00272962	0.00566565	0.0325601	-0.00508424	-0.0153011
JUQ118_TATCAGGGTCACTGGC-1	0.255417	2.62383e-06	0.0148466	1.58615e-05	0.101594	0.00699978	0.0433972	5.76144e-08	2.84615e-08	0.101594	-0.00639855	-0.00934603
JUQ106_CTCATTAAGCTTATCG-1	1.25703e-08	0.00943512	4.21581e-09	0.0540728	0.333723	0.000943665	5.03178e-05	1.36967e-07	0.00503509	0.333723	0.00505963	0.00675853
JUQ027_GTTCATTTCCGTCAAA-1	0.169741	0.00656716	4.01248e-09	0.0501125	0.0144243	0.00469681	0.0480347	0.0737535	0.00216958	0.0144243	-0.00139899	0.00753837
JUQ036_CTACACCGTGACCAAG-1	0.1389	0.00336859	3.39529e-09	0.0531831	0.000151772	0.00628717	0.0326816	0.0629865	0.00251222	0.000151772	-0.00208443	0.00419789
JUQ036_TACCTTAGTCACCTAA-1	0.174343	0.002192	8.71195e-09	0.0380488	0.0295555	0.00540172	0.0318118	0.0488922	0.00153742	0.0295555	-0.00394468	0.00154238
JUQ095_GTGCATAAGCAAATCA-1	8.56659e-09	0.00361741	0.0966797	0.070917	9.86935e-06	0.00107902	0.0138322	6.59734e-08	0.00373786	9.86935e-06	0.028225	-0.00888721
JUQ102_CGACCTTTCACTTACT-1	0.200154	0.0029025	0.0257887	0.0363374	0.112644	0.00864785	0.0471757	0.0899336	0.0019626	0.112644	-0.00608747	0.000150852
JUQ111_ACTGATGGTCCGACGT-1	2.25071e-09	0.00763347	0.167158	0.0442566	0.327637	3.3381e-08	0.00995461	9.78949e-08	4.37447e-05	0.327637	0.00642929	0.00348608
JUQ049_CATTATCAGGAATTAC-1	1.42499e-09	0.00441923	0.0891702	0.0489682	0.054163	0.00447578	5.48407e-07	0.0150043	0.000872311	0.054163	0.0199645	7.50523e-05
JUQ026_ACGCCGATCCAGATCA-1	0.13279	0.00444906	2.85874e-09	0.000469483	0.212633	0.0046065	0.03932	0.0188603	2.29678e-07	0.212633	-0.00242295	0.0107358
JUQ027_TGCGGGTGTTCGTGAT-1	0.146888	0.00422681	4.45815e-09	0.000127551	0.253153	0.00440796	0.0388431	0.0795172	0.00574981	0.253153	-0.00438322	0.00439928
JUQ040_CACAAACAGGACCACA-1	0.162381	0.00137519	4.90324e-09	0.0261631	0.00500032	0.00594667	0.0403655	0.0637712	2.27792e-07	0.00500032	-0.00517972	-0.00061445
JUQ040_ACATCAGCAAGCGAGT-1	0.00467049	0.00192122	6.34064e-09	0.0332295	0.182994	0.00231152	0.0225156	0.0527334	6.77321e-08	0.182994	-0.00253213	0.00517835
JUQ054_CAGGTGCAGCTAGTTC-1	0.116161	0.00314079	1.08236e-08	0.0746047	0.0864166	0.00431454	0.0193553	0.0173377	0.000605858	0.0864166	-0.00542461	-0.0042287
JUQ107_CACACAATCCCGGATG-1	2.67099e-09	0.00265377	0.144718	0.0961545	0.0353239	0.00575592	0.03936	8.61937e-07	1.62194e-05	0.0353239	0.0207706	-0.002775
JUQ121_TCTCTAAGTGTGACGA-1	0.179269	0.000521958	0.0110297	0.0177401	0.000595671	0.0100616	0.0447082	1.56983e-07	0.00535469	0.000595671	-0.00609599	-0.0104894
JUQ045_CTCATTAGTATAATGG-1	0.200056	0.00116937	0.100633	1.29654e-07	0.236683	0.0038473	0.0232935	0.0430664	0.000726918	0.236683	-0.00474655	0.00103616
JUQ069_TTCGGTCCATTAGGCT-1	0.132636	0.000161075	0.0373466	0.0424586	0.0495138	0.00379653	0.01898	0.0219552	2.00005e-07	0.0495138	-0.00496027	-0.0101256
JUQ121_AAACGGGCATCCAACA-1	0.202944	0.00080002	2.69526e-08	6.26562e-09	0.0337094	0.00768202	0.0399695	0.00204858	5.35867e-08	0.0337094	-0.00675676	-0.0120909
JUQ111_CGGTTAATCGCTTGTC-1	2.50354e-09	7.09553e-06	0.304998	2.45022e-07	0.265682	2.42245e-09	0.00892432	3.77214e-10	4.78527e-08	0.265682	0.00861409	0.00333396
JUQ067_AAGACCTTCTTCTGGC-1	0.0229868	0.00342283	7.94166e-09	0.0496511	0.467471	0.00248758	0.000240548	0.0274002	0.0118279	0.467471	-0.000405695	0.0137251
JUQ049_GTCACGGTCCGCATAA-1	0.188042	0.00679969	0.0323387	0.0260479	0.430198	0.00412082	0.0183688	0.0278243	0.00575827	0.430198	-0.00318116	0.0102672
JUQ036_CGACCTTCATAAAGGT-1	0.177273	0.00342993	1.0026e-08	0.01567	0.000365877	0.00656882	0.0339461	0.0496571	0.00231478	0.000365877	-0.00331568	0.00147013
JUQ040_AGCATACCAGGGCATA-1	3.28655e-09	0.00337185	0.0482722	0.0383594	0.189805	0.00415942	0.0221824	0.0702688	0.00334216	0.189805	0.00193168	0.0114906
JUQ103_GAGTCCGAGTAGTGCG-1	0.155426	1.83842e-09	1.91082e-09	0.0777173	0.128451	0.00548594	0.0345925	0.00977356	2.92329e-07	0.128451	-0.00469046	-0.00512976
JUQ090_GACGTTACACATTTCT-1	0.0861014	0.00494298	0.0356883	0.00927851	0.311493	0.00504315	0.0323575	0.0535919	0.00514575	0.311493	-0.00493116	0.000347916
JUQ124_ACTTGTTGTCGCTTCT-1	0.0634182	0.0035977	0.000969423	0.0762476	0.0321143	0.00862664	0.0417345	1.0777e-07	0.00257403	0.0321143	-0.00923135	-0.0176503
JUQ042_CACAGGCAGTCGCCGT-1	0.0878516	0.00117527	3.10114e-09	0.128174	5.57182e-07	0.00852895	0.0665072	0.00589345	0.000960239	5.57182e-07	-0.00694738	-0.0197293
JUQ065_TCCCGATGTCCAACTA-1	0.0976175	0.0043463	0.0162356	0.0562422	8.35684e-05	0.00757218	0.0495571	0.014759	0.00233927	8.35684e-05	-0.00745287	-0.0175886
JUQ056_GCGCCAAAGCCCGAAA-1	0.0832696	0.00190186	0.0746658	0.0738321	0.431738	0.000685468	0.0132074	7.76268e-08	0.00617875	0.431738	-0.00104664	-0.00433822
JUQ063_GATCGATAGCTTCGCG-1	0.0107072	0.00870686	3.21818e-09	0.0153632	0.629816	0.00383775	0.0290244	0.0270553	0.0170825	0.629816	-0.000956509	0.0147572
JUQ036_CATATGGCATCTACGA-1	0.00084602	0.00448613	0.00495301	0.0340011	0.10392	0.00717702	0.0340244	0.0706797	0.000763739	0.10392	0.00158329	0.0103935
JUQ066_GAATAAGGTGCTCTTC-1	0.0463366	0.00237524	0.000246146	0.025674	0.0128844	0.0048354	0.027768	0.0910225	9.21504e-06	0.0128844	0.000144665	0.009455
JUQ053_GCAAACTGTACAGTGG-1	0.230326	0.00306704	4.17383e-09	0.0179849	0.106072	0.00852944	0.0459956	0.0369039	0.00131682	0.106072	-0.00613439	-0.00301268
JUQ102_TGGCTGGGTCGTCTTC-1	0.207156	0.00151655	4.00735e-09	0.082372	0.119498	0.00663352	0.0315074	0.0254667	0.000968935	0.119498	-0.00544583	-0.00103477
JUQ105_AGGCCGTTCTGCCCTA-1	0.191706	0.00172378	0.00194093	0.0780227	0.00658305	0.00771475	0.0359048	8.2621e-08	7.37483e-06	0.00658305	-0.00615659	-0.0175899
JUQ104_AGTAGTCTCGCAAACT-1	0.117685	0.00199893	2.73671e-09	0.00182949	5.28502e-05	0.00894726	0.0561541	1.08223e-06	0.00274528	5.28502e-05	-0.00671034	-0.0138364
JUQ111_GGCAATTCATTTGCCC-1	1.18691e-09	0.00552176	0.140909	0.0499102	0.288427	4.56534e-09	0.000354288	1.33838e-08	0.0037242	0.288427	0.00929041	0.00312358
JUQ100_CGTAGCGAGTTTGCGT-1	8.35286e-09	4.12923e-09	4.82522e-09	0.0386344	1.06618e-06	0.00371052	0.0105828	2.22016e-06	0.000364887	1.06618e-06	0.0229142	-0.0041037
JUQ122_ACCAGTAGTTGGACCC-1	0.0572627	0.000500986	0.134954	0.0542712	0.041675	0.00921894	0.0452824	6.15817e-08	0.00427032	0.041675	-0.00376511	-0.014503
JUQ036_CTAGCCTTCCCTAACC-1	0.0909161	0.00395946	0.0103501	0.0401746	0.0533239	0.00476221	0.0237732	0.0761273	0.00473503	0.0533239	-0.00102186	0.00787766
JUQ059_CGGCTAGCAGATAATG-1	5.51556e-09	0.00668479	0.00238105	9.8321e-08	0.470889	0.0068933	0.0400867	0.0479375	0.00432452	0.470889	0.000247603	0.0175928
JUQ053_CTACGTCCACCAGGCT-1	1.91237e-09	0.00423933	7.74607e-09	0.0656642	0.389024	0.00425903	0.0222462	0.0179186	0.00866763	0.389024	0.00313916	0.0123929
JUQ108_CAACCTCGTATGAAAC-1	0.0734962	0.00354265	0.000302475	0.0168289	0.107961	0.00297759	0.0243936	0.000927949	6.98798e-07	0.107961	-0.00350985	0.00419097
JUQ047_GGGCATCGTCGGCTCA-1	0.214863	1.83488e-07	0.0476116	0.00287975	0.0749117	0.00621746	0.0377764	4.19333e-08	0.00107093	0.0749117	-0.00540735	-0.0116276
JUQ121_ACACTGATCTTCGGTC-1	0.116905	2.78038e-07	5.4247e-09	0.0447413	0.0447279	0.00437543	0.0240644	0.000727022	2.58344e-05	0.0447279	-0.00527214	-0.0103484
JUQ069_CGTCCATTCAAGAAGT-1	0.184754	0.00378734	0.0555767	0.0320216	0.157194	0.00777038	0.0464515	0.0362704	4.98449e-06	0.157194	-0.0067672	-0.00244612
JUQ064_CCTAGCTAGTGGTAAT-1	0.130733	0.00140003	0.0456793	0.053628	0.0327412	0.00638092	0.036434	0.0022852	0.0034834	0.0327412	-0.00635913	-0.0141242
JUQ047_CTACATTTCAATCTCT-1	0.0753632	0.00299071	0.160821	0.0436959	4.10952e-05	0.00555039	0.0451403	0.0025679	0.000947213	4.10952e-05	0.00357378	-0.00907646
JUQ033_TCTTCGGCATATGCTG-1	0.180389	0.00166659	6.11619e-09	0.00414217	0.736488	0.00648151	0.0427491	0.036581	0.0100872	0.736488	-0.00337177	0.0118923
JUQ061_TACACGAGTACAGTTC-1	0.193325	0.000269486	0.0162126	0.032518	0.129015	0.00540814	0.033967	0.0584948	3.07684e-06	0.129015	-0.00438927	0.00265406
JUQ040_GCGCCAATCAGATAAG-1	0.174205	0.00147043	4.05512e-09	0.0307384	0.0365549	0.00293184	0.0275328	0.0671498	0.000534573	0.0365549	-0.00509767	0.00370629
JUQ120_CTAAGACGTAGTAGTA-1	0.102714	0.000569445	0.105484	0.0459891	0.241884	0.00530662	0.0229522	7.29043e-08	0.00403842	0.241884	-0.00452835	-0.00650413
JUQ095_TGAGCATCAGTATCTG-1	1.09411e-08	2.13291e-09	1.94778e-09	0.0292495	2.79916e-07	6.67761e-07	0.0307553	2.07684e-08	2.12656e-05	2.79916e-07	0.0261977	-0.00548313
JUQ068_TGCTACCGTCCGTGAC-1	0.201297	0.00236926	3.99307e-09	0.0198809	0.18522	0.00737469	0.0402764	0.0180118	3.11934e-07	0.18522	-0.00657513	-0.00363691
JUQ111_TGACAACCATTTGCCC-1	4.50009e-09	0.00477992	0.297499	0.0375766	0.0432132	0.00314503	0.015188	7.72866e-08	0.00378318	0.0432132	0.0137718	-0.000252461
JUQ070_TGTGTTTCAGTATAAG-1	5.36993e-08	0.00160433	0.0606482	0.0132826	0.000253433	0.00623402	0.04303	0.0466597	2.78071e-05	0.000253433	0.0034953	0.0065771
JUQ049_CGCTTCATCTTACCTA-1	0.0712143	0.00630131	5.95709e-09	3.81032e-07	0.498084	0.00446279	0.0543835	0.0515093	0.00813212	0.498084	-0.0025452	0.0151396
JUQ111_AGCGTATTCAGAGACG-1	8.28923e-09	0.0028672	0.412509	0.0197338	0.427394	0.00173701	0.0152739	6.27647e-09	0.00316191	0.427394	0.00392947	-0.000946239
JUQ031_ATCCGAATCTTACCGC-1	0.00921859	0.00724294	5.24983e-09	3.99799e-07	0.432276	0.00279482	0.0229553	5.1063e-07	0.00526797	0.432276	-0.00348587	0.0111017
JUQ067_GACCAATTCATGGTCA-1	0.137098	7.0427e-07	4.98619e-09	4.65542e-07	0.626543	0.00371902	0.0328682	0.0178055	0.00685043	0.626543	-0.0033623	0.0132396
JUQ040_GTGAAGGGTGAAAGAG-1	0.0045444	0.00394471	5.73658e-09	0.0375373	0.0492999	0.00571817	0.0375193	0.0720407	0.0019475	0.0492999	0.00154575	0.00909774
JUQ026_TCTTCGGGTTCGCTAA-1	0.157199	0.00425151	3.08154e-09	0.0133994	0.205379	0.00263389	0.0183519	0.0658762	3.77283e-07	0.205379	-0.00391941	0.00536568
JUQ031_TGGGCGTCATGGTCTA-1	4.28913e-08	0.00421146	5.74074e-09	2.00692e-05	0.625551	0.000573961	0.00144194	1.02755e-06	0.00264531	0.625551	-0.00391216	0.0147061
JUQ027_CGTGAGCTCGCAAACT-1	0.255774	7.35467e-08	6.45943e-09	0.042706	0.000414044	0.00653127	0.0581784	0.0291194	0.00220885	0.000414044	-0.00647099	-0.00363136
JUQ067_CTCAGAATCTCAAGTG-1	0.136853	0.00532767	0.00879124	0.0388398	0.200863	0.00360382	0.0259628	0.0188244	5.77764e-06	0.200863	-0.00392594	0.00421171
JUQ068_TGACTTTGTTGTCTTT-1	0.0265142	0.00901645	0.0159984	0.0437492	0.25487	0.00499629	0.0318267	2.60214e-05	0.00448342	0.25487	0.000308095	0.00851467
JUQ121_AGTGTCAAGTGCGATG-1	0.0803731	0.00180233	2.0106e-08	0.105348	0.0654179	0.00832616	0.0494868	0.00400019	0.00535388	0.0654179	-0.00755567	-0.0211443
JUQ049_CCGTGGACAGCAGTTT-1	0.0222202	8.46934e-06	0.073368	0.031075	0.0948144	3.14113e-09	0.01035	1.55684e-08	4.63598e-07	0.0948144	0.0172482	0.00584835
JUQ061_ACACCGGTCAAGATCC-1	0.0783065	1.35584e-09	2.83232e-09	0.00725543	0.0383829	0.00388416	0.00598496	0.00658164	4.32741e-08	0.0383829	-0.0076614	-0.012961
JUQ066_CCGGTAGGTTCCTCCA-1	0.286208	7.23697e-08	3.18704e-09	0.0132715	0.125095	0.00665402	0.0392766	0.0372886	1.68441e-07	0.125095	-0.00720671	-0.00488324
JUQ036_CGTCTACCAGCTGTAT-1	0.25815	0.00195354	4.97898e-09	0.0588445	0.000375813	0.00620676	0.0289025	0.0591664	0.00281886	0.000375813	-0.00463887	0.00072821
JUQ065_GCTCCTAGTGATGCCC-1	0.139993	0.00373206	0.0698592	0.0694398	0.0955142	0.0093691	0.056669	0.00297597	0.00137953	0.0955142	-0.00696931	-0.0180797
JUQ033_GCGCCAAGTTTGCATG-1	2.14523e-09	0.00476872	0.0027551	0.0584325	0.248016	0.0036026	0.0201698	0.0217577	0.0061635	0.248016	0.000915795	0.0143089
JUQ047_TGACAACAGATCCCAT-1	0.0549843	0.00018645	0.136926	0.105536	0.350885	0.001848	0.0199052	0.00435995	0.00225039	0.350885	-0.00388678	-0.0138423
JUQ050_GAACGGAAGGACTGGT-1	0.202935	0.000483219	0.0215414	0.0556261	0.00111802	0.00743439	0.0433258	0.0386958	8.56577e-07	0.00111802	-0.00537409	-0.00274989
JUQ067_CGATGTAAGCCGATTT-1	0.171139	0.00535305	3.12684e-09	0.0330251	0.0474191	0.00556108	0.0446105	0.0487009	0.000751851	0.0474191	-0.00528097	-0.00157514
JUQ118_CATCAAGTCAAACGGG-1	0.260829	0.00194904	1.86288e-09	2.94438e-05	0.0533946	0.00761858	0.0464257	0.00825595	0.00203897	0.0533946	-0.00644456	-0.00858468
JUQ121_CGTGTCTTCAGCGACC-1	0.244562	1.77344e-08	2.46336e-09	7.0218e-08	0.0145108	0.0105437	0.0603125	2.89594e-08	4.06536e-07	0.0145108	-0.0063103	-0.0097115
JUQ118_GGACATTTCTCGTTTA-1	0.198522	0.00376159	6.7216e-09	0.0600328	0.228048	0.00610216	0.0369697	0.00739581	1.3181e-06	0.228048	-0.00667349	-0.0104499
JUQ102_AAAGATGAGTTCCACA-1	0.10771	0.0055074	2.57903e-09	0.0420247	0.384876	0.00394182	0.0257603	0.041725	0.00435203	0.384876	-0.00472129	0.00259042
JUQ095_AGCTCCTTCACTCTTA-1	8.73155e-09	0.00182652	3.22299e-09	0.0815855	3.61256e-07	0.00323281	0.0149308	4.92235e-06	4.35019e-06	3.61256e-07	0.0291439	-0.00874874
JUQ112_GTAGGCCTCCTTTCGG-1	0.0528075	0.0044098	0.211331	0.0293806	0.551862	0.00552404	0.0338964	2.33473e-05	0.0023434	0.551862	-0.00093431	-0.00320014
JUQ045_CTACCCAGTTGTGGCC-1	0.0628861	7.89132e-05	4.19781e-05	0.0499938	0.602201	0.00247362	0.00589795	5.25046e-07	0.0250718	0.602201	-0.00139931	0.0149171
JUQ104_CGGGTCAGTAGCTTGT-1	0.0681519	0.00467946	1.39875e-09	0.0782817	0.144939	0.00467779	0.0273221	0.00444986	1.67763e-07	0.144939	-0.00542839	-0.00442783
JUQ100_AACACGTAGTGTCTCA-1	2.97268e-09	0.00421442	0.0113396	0.0548593	0.421303	0.00330008	0.0186412	0.00564551	5.46751e-07	0.421303	-0.000986992	0.00747641
JUQ040_GCAGTTACAATGTAAG-1	0.192353	0.00492232	2.47628e-09	0.0190192	0.125138	0.00465915	0.0213513	0.0295599	0.00478496	0.125138	-0.00457276	0.00138917
JUQ068_AACTTTCTCAAGAAGT-1	0.0301328	0.00802138	0.0832448	0.0173069	0.687682	0.00120617	0.0133315	0.00712935	0.00772434	0.687682	-0.00160879	0.0138885
JUQ038_CGTAGGCAGAGAGCTC-1	0.0173818	0.0041029	0.00397617	0.0678408	1.03301e-05	0.00285962	0.00722949	6.96836e-07	4.08662e-07	1.03301e-05	0.0334651	-0.0108776
JUQ065_CCTTACGCAAGCGCTC-1	0.11462	0.0048549	1.49721e-08	0.0490972	5.59653e-06	0.00716253	0.0453057	0.00300559	2.78601e-05	5.59653e-06	-0.00662392	-0.0159971
JUQ027_GTGCGGTTCTGTACGA-1	0.274111	0.00672648	1.91744e-09	6.11641e-07	0.194371	0.00685398	0.0707637	0.055846	0.00640145	0.194371	-0.00652025	-0.00242004
JUQ054_TCGGGACCAGGTCCAC-1	0.0345901	0.0077879	0.000420374	0.0181267	0.465136	1.04649e-05	0.00603273	3.63395e-05	0.0036049	0.465136	-0.00224793	0.00589886
JUQ091_GGAACTTCAGTGAGTG-1	0.214445	0.0021405	0.00534251	3.35237e-07	0.137294	0.00563749	0.0315186	0.0208916	0.00153172	0.137294	-0.00595365	-0.00117327
JUQ100_CGTAGGCCACATAACC-1	0.153874	0.0033794	3.14266e-09	1.01774e-07	0.365722	0.00421421	0.0239707	0.0290236	0.00676873	0.365722	-0.00427435	-0.000492403
JUQ095_TGCCCTAGTAATAGCA-1	9.32479e-09	0.00326173	0.0301161	0.0746321	5.13816e-06	0.00575445	0.0202925	0.0088491	0.00271986	5.13816e-06	0.0220057	-0.00486988
JUQ111_GGAACTTGTTAGAACA-1	3.47396e-09	1.0705e-09	0.30676	0.0307055	0.0718845	3.24766e-10	7.3831e-08	0.00288467	1.81822e-08	0.0718845	0.0123186	0.00250571
JUQ061_TGCGTGGAGATGTGTA-1	1.60842e-06	0.00305798	1.68501e-08	0.0849888	0.0754366	0.00422616	0.0214399	0.0818805	0.0016689	0.0754366	0.0014038	0.0116907
JUQ106_AGATTGCGTACATGTC-1	1.68354e-07	0.00845878	0.0914721	0.0766788	0.303097	0.00389952	0.0207983	3.61096e-07	0.0128271	0.303097	0.00134709	0.00698802
JUQ059_AAGCCGCGTACTTAGC-1	1.88924e-08	0.00119278	0.125367	0.0637291	0.0381646	0.00338578	0.01694	0.0884424	0.0033301	0.0381646	0.00543519	0.0136792
JUQ036_CGTAGGCCACTGCCAG-1	0.16377	0.00125372	3.24901e-09	0.057385	0.0641391	0.00574195	0.031419	0.0666945	0.00373145	0.0641391	-0.00506348	0.00132
JUQ124_TATCAGGCATCACGAT-1	0.195812	7.78666e-05	5.49157e-08	2.09013e-06	0.364237	0.00352039	0.0257574	2.78957e-08	0.00131998	0.364237	-0.00409927	-0.00951303
JUQ056_CACACAATCAAACAAG-1	0.151263	0.00358599	0.105191	0.0154211	0.171253	0.00675186	0.033728	0.0100456	0.0020696	0.171253	-0.00285656	-0.00400233
JUQ036_GCCAAATTCAACCAAC-1	0.29387	0.00242173	2.2649e-09	0.0253225	4.82774e-05	0.00781638	0.0493054	0.0253294	6.84278e-06	4.82774e-05	-0.00585159	-0.0063628
JUQ045_AGATCTGTCTGTACGA-1	0.0316773	0.0103625	0.00289212	0.0153145	0.496821	0.00548021	2.90874e-06	5.28596e-09	0.00579135	0.496821	-0.0021554	0.0121127
JUQ096_ATGAGGGTCAAGAAGT-1	0.0354097	0.00550481	8.02619e-08	0.0509104	0.0192768	9.55389e-11	9.57854e-08	2.46718e-08	0.00287979	0.0192768	0.0323506	-0.0118203
JUQ033_ACAGCTACATGGGACA-1	0.206197	1.00475e-07	2.3195e-05	0.0270241	0.217561	0.0046722	0.0241855	0.0496423	6.6137e-06	0.217561	-0.00420383	0.00207716
JUQ040_CGTCTACCACGGTGTC-1	0.0324428	0.00355698	5.37003e-09	0.0378795	0.079854	0.00352074	0.0182742	0.0659813	9.06593e-07	0.079854	0.00124045	0.00756478
JUQ033_CATCCACTCTGGTTCC-1	5.24645e-09	0.00833735	1.46064e-08	0.0509255	0.101726	0.00482293	0.0262759	0.0389654	0.0108504	0.101726	0.00335521	0.0128386
JUQ067_TATCTCAAGGCTACGA-1	0.334157	0.00338806	3.82583e-09	0.0425036	0.0216341	0.00682859	0.0578795	0.0219655	0.000783425	0.0216341	-0.00596133	-0.0024893
JUQ044_TATGCCCAGCACAGGT-1	0.165069	6.08111e-09	0.0150527	0.0329297	0.0420249	0.00593206	0.0338649	2.28318e-06	0.00312115	0.0420249	-0.0055473	-0.00748542
JUQ111_GACCTGGCACGAGAGT-1	0.0113348	0.00224033	0.143156	0.0442628	0.00191848	0.00294272	0.0202428	0.00384364	0.00218651	0.00191848	0.0183048	-0.00328796
JUQ067_AACTCAGAGGTTCCTA-1	0.150447	0.00482345	0.0253475	0.0486478	0.354792	0.00163487	0.0145724	0.0299051	0.00510256	0.354792	-0.00301685	0.00698461
JUQ040_TGAGAGGAGGTGCTAG-1	0.153989	0.000102685	2.91691e-09	0.0386108	0.149064	0.004049	0.0196785	0.0602511	0.00563134	0.149064	-0.00366187	0.00434662
JUQ057_CTGCTGTGTCGTGGCT-1	9.49125e-09	0.00215619	0.0345626	0.0512298	0.000241405	0.00575729	0.0433372	0.101939	1.09405e-07	0.000241405	0.00409765	0.0117312
JUQ036_CTTTGCGGTACCGTTA-1	0.031824	0.00474917	0.00200364	0.0337714	0.0486687	0.00474808	0.0400863	0.0707948	0.00185409	0.0486687	0.000294153	0.00979481
JUQ104_AGCCTAAAGCGCCTCA-1	0.307873	0.00142002	0.0199632	0.0363468	0.0625524	0.00680564	0.0436439	6.75148e-08	0.000941441	0.0625524	-0.00630489	-0.0090866
JUQ068_GCATGATTCAGCGATT-1	0.0485829	0.008032	3.16671e-09	0.00675169	0.489933	0.00372895	0.0104166	0.00696675	0.00394112	0.489933	-0.00253636	0.00625506
JUQ111_CCAATCCGTCTGCAAT-1	1.06672e-08	8.58165e-08	0.17194	0.0298296	4.66225e-05	0.00499734	0.0286363	0.0259057	0.00228036	4.66225e-05	0.0162597	-0.00220049
JUQ103_AACTCTTAGCAGCCTC-1	4.25463e-09	0.00243182	0.0927788	0.0869884	1.29048e-05	0.00454113	0.0272721	1.15371e-06	0.000402812	1.29048e-05	0.024493	-0.00620279
JUQ033_CATTATCTCCAGATCA-1	0.240105	0.00234932	5.8511e-08	0.00642584	0.0675762	0.00701053	0.0452838	0.0175388	5.59664e-07	0.0675762	-0.00541287	-0.00483726
JUQ046_AACACGTAGCGAAGGG-1	1.01228e-08	0.00831338	4.32994e-08	0.0152882	0.632341	0.00529392	0.0391198	0.0368049	0.00236974	0.632341	-0.0016704	0.0152249
JUQ036_CGTCCATAGAGAACAG-1	0.173969	0.00364284	2.74241e-08	0.0175503	0.137815	0.00553606	0.0231492	0.0416948	2.13201e-05	0.137815	-0.00468206	0.00136989
JUQ122_CCACGGAAGAACAACT-1	0.0629241	0.00567382	0.0507062	0.0290395	0.102612	0.00839095	0.0481975	9.19037e-06	0.00164599	0.102612	-0.00884661	-0.0164501
JUQ053_GATCAGTCAGGTCTCG-1	0.117216	0.00319039	4.46069e-09	0.062159	0.120679	0.00335683	0.0238582	0.0972335	0.00486217	0.120679	0.00060114	0.00852069
JUQ054_CTGGTCTAGGACAGCT-1	0.238688	1.71063e-05	1.21751e-08	0.0168502	0.158753	0.00721032	0.0482514	6.10842e-07	2.87021e-05	0.158753	-0.00603048	-0.00836468
JUQ109_TACTTACGTACAGTGG-1	0.00129936	0.00211034	0.0524099	0.00598075	1.06366e-06	0.00469324	0.0281482	0.0149677	0.000143256	1.06366e-06	0.0194166	-0.00330504
JUQ105_GCTTGAATCATAAAGG-1	0.175562	1.72057e-09	2.13534e-05	0.0911802	0.000238838	0.00830121	0.0444934	0.02027	7.89909e-08	0.000238838	-0.00624615	-0.0170277
JUQ038_GTTTCTATCAGAAATG-1	0.132107	7.95007e-08	7.85165e-09	0.0311085	0.119226	0.00179868	0.0298033	0.0529407	1.91138e-08	0.119226	-0.00541627	-0.000910136
JUQ111_CGACCTTCAGACAGGT-1	3.94558e-09	0.00478936	0.212829	0.0495597	0.312625	0.00105222	0.0137409	0.0087086	0.00180742	0.312625	0.0072912	0.00169024
JUQ057_ACCAGTAGTCTTGATG-1	3.47578e-09	0.0057092	0.0449329	0.0549569	1.35734e-05	1.47299e-06	9.33876e-05	3.20601e-09	0.000759433	1.35734e-05	0.0383037	-0.0148513
JUQ109_GGGATGAAGGCAATTA-1	1.65821e-08	0.00120662	0.104945	0.0530509	0.00285325	0.00146117	3.45893e-07	1.95501e-09	2.16666e-07	0.00285325	0.0311134	-0.00890122
JUQ033_GACAGAGTCAACGGCC-1	0.212788	0.000445755	4.06436e-09	0.0500279	0.000256399	0.00412837	0.0220403	0.0431935	5.10045e-08	0.000256399	-0.00430302	-0.00115941
JUQ049_GAATAAGCACCCATTC-1	2.8615e-09	0.00769239	1.87338e-05	0.0344438	0.166062	0.00443616	0.0472633	0.0250021	2.21789e-06	0.166062	0.00306815	0.0126456
JUQ046_TTAACTCAGTCATGCT-1	0.111717	0.00258975	0.0540065	0.0257879	0.504796	0.00209399	0.0137388	6.62029e-07	0.00120149	0.504796	-0.00214406	-0.00488653
JUQ049_CGGACACTCAAACAAG-1	4.24496e-09	0.00522584	0.0108875	0.0980712	0.394846	0.00590274	0.0397086	0.00830186	0.00888285	0.394846	0.00252131	0.0143667
JUQ056_GCTGCTTGTACTTGAC-1	1.41996e-07	0.00171874	1.06671e-07	0.106548	0.0268855	0.00550629	0.0389316	0.0785339	4.89367e-07	0.0268855	0.00443379	0.0103373
JUQ049_CTACATTCAGAGCCAA-1	0.0305338	0.00735218	9.36648e-06	4.73852e-07	0.584501	0.00305506	0.0218145	0.0203699	0.00751235	0.584501	-0.00195349	0.0131612
JUQ111_ACATCAGGTGTTAAGA-1	2.1755e-09	0.00239185	0.318719	0.0475757	0.240206	8.84369e-06	0.0212636	0.00348133	0.00235509	0.240206	0.0114815	0.00154361
JUQ089_GGCTGGTCACTACAGT-1	0.0248444	1.71263e-09	1.98257e-09	0.0621001	1.44123e-05	0.0023389	3.81918e-07	8.3248e-08	0.00301058	1.44123e-05	0.0307298	-0.0103849
JUQ067_CCATGTCAGATGTCGG-1	0.262682	0.00221064	4.0453e-09	0.00171394	0.0152934	0.00768325	0.0429812	0.0408432	4.60781e-06	0.0152934	-0.00524108	-0.000399256
JUQ117_GGCCGATTCTGACCTC-1	0.184025	0.000361284	3.63399e-09	0.0323855	0.0268061	0.00571801	0.0397282	0.00414673	0.00057565	0.0268061	-0.00552731	-0.00747243
JUQ067_ATTTCTGCACAGCCCA-1	0.157427	0.00411151	9.09692e-09	0.0555824	0.0405948	0.00763681	0.06742	0.0145341	3.73069e-07	0.0405948	-0.00903066	-0.0153491
JUQ102_CGTTGGGCACATCTTT-1	0.0918634	0.00261899	0.0252534	0.0762178	0.121323	0.00751173	0.0332292	0.0338758	0.00173733	0.121323	-0.00371107	0.00396227
JUQ040_CGGGTCATCCGAGCCA-1	1.83575e-08	0.00701691	0.000131422	0.0673303	0.18416	0.0033692	0.0405129	0.0727157	4.38655e-05	0.18416	0.0017288	0.0118669
JUQ112_AAAGTAGCAGTAACGG-1	0.201312	0.00555551	0.0746848	1.6947e-08	0.408162	0.00661034	0.0285022	1.10191e-08	8.02469e-08	0.408162	-0.00497974	0.000766569
JUQ040_CATCGGGCATTGGTAC-1	0.0389964	0.00513043	1.48429e-08	0.0418378	0.0573022	0.00508479	0.0252389	0.050452	0.00229414	0.0573022	0.00465369	0.00974282
JUQ036_TTGGAACAGTGTTGAA-1	0.159168	0.00277598	7.79362e-09	7.64084e-08	0.189772	0.00796467	0.0434657	0.0675783	0.00119095	0.189772	-0.00548846	0.00222319
JUQ090_CACAAACGTAGGCATG-1	0.0400443	0.00630203	7.79242e-09	6.77519e-06	0.746443	0.00215833	0.01404	3.39637e-08	0.00336376	0.746443	-0.00426583	0.00517185
JUQ033_GTTAAGCGTCGAACAG-1	0.299321	5.90567e-08	2.6548e-09	0.0210961	0.0453136	0.00626041	0.0444926	0.0267694	0.00134104	0.0453136	-0.00602284	-0.00438622
JUQ063_CGGAGCTAGTATCTCG-1	0.18918	0.00359693	5.04882e-08	0.00230206	1.33812e-06	0.00787803	0.049913	0.0171844	0.00294664	1.33812e-06	-0.00711532	-0.0116802
JUQ033_CAGCATAGTAGCCTAT-1	0.02587	0.00535092	0.0286222	0.0392196	0.000751538	0.00739694	0.0250073	0.012946	0.00351735	0.000751538	0.00713832	0.00832735
JUQ054_TACGGGCTCATAGCAC-1	0.0484598	0.00663345	0.0608691	0.00757422	0.33412	0.002375	0.0179839	3.6359e-08	0.000104678	0.33412	-0.00321407	0.00435941
JUQ119_AGTGTCACATGCTGGC-1	0.148644	0.000853218	7.77951e-09	0.00617699	0.000618781	0.00616385	0.0385809	0.0248895	0.00240317	0.000618781	-0.00446557	-0.0013808
JUQ044_GGGACCTAGGAACTGC-1	0.164944	0.000770927	5.98992e-09	0.00485884	0.00943927	0.00806196	0.0607802	0.0205988	9.6113e-07	0.00943927	-0.0070607	-0.0148807
JUQ040_CTCACACGTGTTTGGT-1	0.0849553	0.00321629	2.62023e-09	0.0440729	0.000114802	0.00465235	0.0416169	0.0566815	4.83237e-07	0.000114802	-1.23731e-05	0.00554442
JUQ036_ATTGGTGAGCTGATAA-1	0.150611	0.00492789	0.00637364	0.049284	0.054904	0.00556992	0.0271975	0.0613123	0.00179309	0.054904	-0.00264098	0.00457754
JUQ111_GATCAGTTCAATCTCT-1	0.0214694	0.00675364	0.400174	0.0326232	0.260918	0.00177261	0.00735759	4.51021e-08	0.00212905	0.260918	0.00692676	0.00197663
JUQ040_TGCACCTGTCGACTAT-1	0.222322	0.00221894	1.07564e-07	0.0103029	0.0718165	0.00739579	0.0464282	0.101478	3.91447e-06	0.0718165	-0.00628272	0.00148241
JUQ066_CCGGGATCATGACATC-1	0.232306	8.02786e-09	5.09221e-09	0.0628665	0.00024651	0.00954449	0.041889	0.0160891	0.00254328	0.00024651	-0.00591327	-0.00821635
JUQ036_CAGCGACAGTACGTAA-1	0.282922	0.000924522	2.94876e-09	1.25736e-05	0.00193439	0.00993633	0.0548443	0.064718	0.00121022	0.00193439	-0.00560987	-0.00158766
JUQ056_TTCTTAGCAGACGCCT-1	0.0902608	0.00500972	0.149041	0.0554274	0.577037	0.00608532	0.0292365	0.0106469	0.00485865	0.577037	-0.00212965	0.00698876
JUQ056_GATCGATAGGACTGGT-1	0.124158	0.00465204	6.22733e-06	0.0379799	0.28144	0.00479076	0.024048	0.0317886	0.00219965	0.28144	0.000418082	0.0101558
JUQ105_AGGTCATTCAGCTGGC-1	0.158914	0.00144959	6.38381e-08	0.0144413	0.0243768	0.00764164	0.0470692	0.0110093	0.00176893	0.0243768	-0.00511731	-0.0120913
JUQ049_CTTAACTAGGCACATG-1	0.0456594	0.00979843	0.0493436	1.03676e-07	0.421601	0.00478911	0.046664	0.0347927	0.000947003	0.421601	-0.00195769	0.01375
JUQ068_TCATTTGAGTGTCCAT-1	0.0067101	0.00614021	6.39949e-08	0.0445019	0.301748	0.00803967	0.0136354	0.0220807	0.00177258	0.301748	0.00160569	0.00939888
JUQ083_GATCGTAAGAAGATTC-1	2.94712e-05	0.00380875	0.103039	0.0316771	0.000533996	0.0071089	0.0462607	0.0360393	1.84719e-07	0.000533996	0.00616246	0.00882821
JUQ065_AACACGTGTAGAGCTG-1	0.177896	0.00338408	5.22613e-09	0.0572894	0.000101189	0.00917129	0.0431969	0.00788965	3.30578e-07	0.000101189	-0.00576195	-0.0127491
JUQ068_ACGATGTAGGGAGTAA-1	4.3396e-05	0.00908879	3.97133e-09	0.035841	0.242273	0.00771361	0.0406702	0.0268025	0.00636723	0.242273	0.0013731	0.0115621
JUQ090_CGCTTCATCTGCCAGG-1	0.205852	0.00312661	4.14784e-08	1.73404e-07	0.424767	0.00440416	0.0342954	6.27258e-08	0.000887624	0.424767	-0.00577083	-0.00094538
JUQ067_AAACCTGAGTAGCCGA-1	0.0902683	0.00403916	1.40718e-08	0.0165361	0.267795	0.00428847	0.0334607	0.046489	0.0052804	0.267795	-0.00228948	0.00826498
JUQ036_GGGATGACAAACCCAT-1	0.169406	0.00291983	1.66043e-09	0.0520052	9.17199e-05	0.00650353	0.0395491	0.0578918	0.0011712	9.17199e-05	-0.00383972	0.00137454
JUQ040_ATTTCTGGTCGCGGTT-1	3.08011e-09	0.00732496	7.17919e-09	0.0332792	0.0563644	0.00469621	0.0247723	0.0326028	7.66208e-06	0.0563644	0.00276758	0.00915958
JUQ070_AACACGTAGTCTCAAC-1	7.36214e-09	0.0113852	0.196408	0.061589	0.455218	4.12381e-05	2.70249e-08	0.00856413	0.00416599	0.455218	0.00121025	0.0140602
JUQ097_CCGGTAGGTGAGTATA-1	9.92755e-09	0.00154278	0.00021788	0.110087	0.0130482	0.00742956	0.0307785	8.47554e-08	0.000936703	0.0130482	0.0225451	-0.00527765
JUQ122_CCAGCGATCGCCAAAT-1	0.15332	0.000117737	0.0987575	0.00665279	0.253157	0.00219297	0.0124853	6.31517e-08	3.08513e-07	0.253157	-0.00323846	-0.0065659
JUQ033_GTCGTAACAGTGACAG-1	0.277029	0.000288022	2.93642e-09	0.0199288	0.0402369	0.00617593	0.0400846	0.0348193	0.00219412	0.0402369	-0.00581853	-0.00359217
JUQ049_CGACCTTTCTACTATC-1	0.0859764	0.006582	3.57102e-08	0.0158292	0.555833	0.00306204	0.0181171	6.16952e-06	0.0153574	0.555833	-0.00219091	0.0142907
JUQ117_CTACATTTCAACACAC-1	0.172637	0.00165747	1.80902e-08	5.15426e-08	0.0176575	0.00440478	0.0278018	0.00190692	5.17786e-05	0.0176575	-0.00566988	-0.00309824
JUQ100_GTCTTCGGTGCGGTAA-1	0.00889236	0.000744621	3.90346e-09	0.047723	3.77251e-06	0.00488607	0.0268019	0.00551274	0.00260087	3.77251e-06	0.0207812	-0.00311461
JUQ038_CACTCCAGTCGCGGTT-1	0.172585	0.00170667	3.91838e-09	0.0466757	0.185914	0.00631981	0.0556163	0.0298602	0.00467094	0.185914	-0.00599262	0.000196709
JUQ121_ATAACGCAGACTAAGT-1	0.191506	1.11418e-08	1.6134e-08	0.0825429	8.29653e-05	0.00894803	0.0337242	5.95485e-08	0.00320605	8.29653e-05	-0.00662681	-0.018021
JUQ049_CTTACCGAGTCATCCA-1	4.34186e-09	0.0052114	0.0128793	0.00655695	0.0745953	0.000765534	0.00721453	0.0443816	0.0140417	0.0745953	0.010879	0.0120724
JUQ104_ACAGCCGTCTACTTAC-1	0.0657467	0.00450945	9.9705e-09	0.0621064	0.563102	0.00224583	0.0153843	1.7057e-07	0.00231104	0.563102	-0.0025872	0.00629582
JUQ038_ACGCCAGCAAACGCGA-1	0.104439	0.00195185	4.2482e-09	8.97644e-08	0.0323158	0.00449403	0.035145	0.0754811	4.24553e-08	0.0323158	-0.00377609	0.0035889
JUQ027_GACACGCTCAGCGACC-1	0.14011	0.0048238	4.07439e-09	0.0342575	0.361312	0.00291179	0.0289323	0.0611267	0.00636803	0.361312	-0.00345834	0.00715353
JUQ040_GAAGCAGTCAGCTGGC-1	0.0482908	0.00112921	9.58477e-09	0.0367441	0.280743	0.000573648	0.0146506	0.0784208	1.80771e-05	0.280743	-0.00172661	0.0121379
JUQ036_ATGTGTGCAGGGCATA-1	0.195559	0.00201883	0.00796568	0.0513917	0.0788039	0.00709687	0.0315843	0.05537	0.00306904	0.0788039	-0.0051826	-0.000470506
JUQ104_AACTCCCTCCTCAACC-1	0.0751287	0.004488	0.00802712	0.0653981	0.0672747	0.00587121	0.0385115	1.04531e-07	3.31506e-08	0.0672747	-0.00531299	-0.0080102
JUQ087_CGGCTAGCATCTCCCA-1	0.0916979	0.000713507	2.93169e-09	0.0541946	0.314562	0.00617182	0.0293106	6.28388e-08	0.00516901	0.314562	-0.00536854	-0.00322223
JUQ049_CACATTTGTGGTTTCA-1	0.0261241	0.00745063	0.0449344	0.02539	0.178475	0.0030049	0.0294559	0.00652648	0.00170044	0.178475	-0.00118814	0.00816175
JUQ111_ACTTTCAGTCATCCCT-1	3.12729e-09	0.000445178	0.202308	0.0881271	0.145164	1.21033e-07	2.49321e-07	3.40296e-09	3.8188e-05	0.145164	0.0108647	0.00177223
JUQ027_CTACATTAGGCCCGTT-1	0.254405	0.0029367	0.00561276	0.0223288	0.0482571	0.00719557	0.0630621	0.0455491	0.00479653	0.0482571	-0.00621243	-0.00250563
JUQ104_CTGTTTAGTAGCACGA-1	0.065276	0.0067617	2.78793e-09	0.0553125	0.603472	0.00498572	0.0289198	1.6384e-08	0.00359916	0.603472	-0.00316579	0.00695381
JUQ104_GTTCTCGAGGTGCACA-1	0.0589366	0.00245802	3.43114e-06	0.0979349	0.133593	0.00411229	0.0438681	2.55049e-08	0.00557184	0.133593	-0.00443065	-0.00890566
JUQ096_GAATGAATCCGTCATC-1	9.53376e-09	0.00498628	0.18773	0.0607114	0.0555979	0.00276894	0.0240363	1.13653e-07	3.77171e-07	0.0555979	0.00884478	-0.00304019
JUQ068_GCTTCCAAGAGTGACC-1	0.0549766	0.00944145	2.94435e-09	0.0139377	0.417331	0.00451175	0.032895	0.0174445	0.00909758	0.417331	-0.000709101	0.0136911
JUQ036_CTGAAGTTCCGCGCAA-1	0.247276	0.00220405	3.55207e-09	0.026177	0.0152757	0.00634239	0.0504222	0.0642777	0.000387526	0.0152757	-0.00550374	-0.000366327
JUQ036_AATCGGTCATCAGTAC-1	0.212816	0.00137226	6.7898e-09	0.0405564	0.00190441	0.00448914	0.036923	0.0671157	0.00152526	0.00190441	-0.00373178	0.00223457
JUQ068_ACGGAGAGTACTTCTT-1	0.00516532	0.00780032	2.78994e-09	0.027983	0.322798	0.00448832	0.0232081	0.0440532	0.00644302	0.322798	-0.00255237	0.00603945
JUQ112_TCCCGATTCTGAGGGA-1	0.120291	0.000931229	0.139937	0.0426579	0.0937576	0.00798413	0.039016	3.72606e-08	1.47138e-06	0.0937576	-0.00466967	-0.0141037
JUQ036_TGTCCCAAGCTCTCGG-1	0.0276606	0.0046126	0.000779098	0.0617915	0.0606473	0.0056025	0.0261293	0.0737669	0.00612451	0.0606473	0.00409614	0.0115642
JUQ049_ACACCCTTCCACTGGG-1	0.22775	0.00169176	0.0331986	0.00267771	0.252163	0.00484275	0.0289809	0.021365	0.00372169	0.252163	-0.00535898	0.00191743
JUQ118_TTCGAAGTCCGCAGTG-1	0.19826	0.00292484	7.09723e-09	2.72064e-07	0.184021	0.00635534	0.0315595	0.0063891	0.000365729	0.184021	-0.00618936	-0.00690858
JUQ122_GCTGCTTGTCTAACGT-1	0.000197661	0.00243238	0.102504	0.0685107	2.99699e-05	0.0071193	0.0362689	0.000704409	3.24685e-05	2.99699e-05	0.0153679	-0.00404796
JUQ070_CTTAGGATCATCGGAT-1	0.219709	0.00321213	4.9914e-09	0.0209334	0.241122	0.00748049	0.0192092	0.0418717	3.5116e-07	0.241122	-0.00500979	0.0010059
JUQ038_TTTGTCATCACTCTTA-1	0.170285	0.00181148	1.1743e-08	0.0602258	0.0978754	0.00655615	0.024642	0.0520996	0.00174471	0.0978754	-0.00596898	-0.000154371
JUQ040_AACGTTGAGAAACGCC-1	0.247217	0.0036559	2.21277e-09	0.0378113	0.0276396	0.00462941	0.0455119	0.0694515	0.00265397	0.0276396	-0.00602732	0.000955578
JUQ124_ACGAGCCCATGGTCTA-1	0.214525	2.77062e-08	6.49917e-09	0.0750824	7.80211e-05	0.00959197	0.0447369	2.98014e-08	0.00140014	7.80211e-05	-0.00757562	-0.0199458
JUQ105_TCCACACAGGATGGTC-1	0.126909	0.00442449	0.000274894	1.16933e-06	0.336661	0.00687021	0.0349354	2.20511e-08	5.13701e-07	0.336661	-0.00466388	-0.00178345
JUQ122_ATAGACCCATGAACCT-1	0.172527	3.55066e-09	0.00153095	0.0477317	0.0339423	0.000425247	0.0118138	3.32115e-08	4.05361e-07	0.0339423	-0.00450593	-0.0223096
JUQ040_CGGAGCTAGCTCAACT-1	0.0951871	0.00364335	7.904e-08	0.0531232	0.259366	0.00230786	0.0190589	0.0602322	0.00200487	0.259366	-0.00178258	0.0078635
JUQ049_ATTTCTGGTCTCAACA-1	0.153824	0.00647123	0.0301238	0.0138484	0.347924	0.00469975	0.0266594	0.0377185	0.00289154	0.347924	-0.00297064	0.0104747
JUQ101_TATTACCAGTTGTAGA-1	5.98549e-08	3.11632e-05	0.0469965	0.00436551	9.98216e-05	1.20823e-06	0.00387621	3.60125e-08	3.01873e-06	9.98216e-05	0.0332449	-0.0124945
JUQ040_TTAGGACTCTGTCTAT-1	0.163023	0.001084	3.70846e-09	0.0294362	0.29021	0.00417868	0.0298862	0.0426947	3.74275e-07	0.29021	-0.00410376	0.00426383
JUQ056_AACTCAGTCCGAAGAG-1	0.031415	0.00621763	0.142393	0.0765091	0.203701	0.0039714	0.0127069	0.0149844	0.00474185	0.203701	0.00556134	0.00135186
JUQ087_AACTCTTTCGCCCTTA-1	2.07117e-08	0.00170432	2.24453e-09	0.0664428	2.98993e-05	0.00133976	0.015954	1.30021e-09	1.33234e-06	2.98993e-05	0.0333473	-0.0119964
JUQ070_GAATAAGTCCCTAACC-1	0.110107	0.00138443	0.00211561	0.0287117	0.071667	0.00873054	0.0496091	2.24239e-06	0.00120287	0.071667	-0.00528338	-0.0139752
JUQ070_AAAGATGTCCCGACTT-1	0.12817	0.0022412	1.60753e-08	0.0167209	0.301153	0.00755895	0.0317317	0.038507	2.52681e-05	0.301153	-0.0040589	0.00457904
JUQ057_AACTCAGCATTCTCAT-1	0.107264	0.00597987	1.03139e-08	0.0430212	0.549674	0.00602586	0.0329795	0.0330553	0.0106761	0.549674	-0.00296934	0.0118943
JUQ036_GCTCCTAGTAAGGGCT-1	0.0442168	0.00423729	6.10261e-09	0.0260327	4.03002e-05	0.0061115	0.0248145	0.0574393	0.000178382	4.03002e-05	0.0017538	0.0105077
JUQ105_AGTGAGGCAGCAGTTT-1	0.165708	0.00207393	1.9882e-09	0.0676784	0.000996001	0.00800746	0.043283	9.39575e-08	0.00455758	0.000996001	-0.00628741	-0.014549
JUQ124_CATTATCTCACTATTC-1	0.0367938	5.28093e-09	0.0753627	0.02661	1.82578e-05	0.00374229	0.0146969	6.64701e-08	0.00138651	1.82578e-05	0.0235911	-0.00575583
JUQ026_TTTGGTTTCAACGGCC-1	0.325897	0.00060534	3.68881e-09	0.0173811	0.0256937	0.00919801	0.0557802	0.0199313	0.0018099	0.0256937	-0.00618634	-0.00758782
JUQ047_TCCCGATCATGACATC-1	0.168864	0.0010458	4.87391e-09	3.6326e-08	0.11676	0.00423073	0.0223069	7.19972e-09	2.86083e-07	0.11676	-0.00481747	-0.00342092
JUQ111_TTTGTCATCAGCTTAG-1	7.04058e-06	0.0045612	0.444803	6.39967e-06	0.48345	0.00175525	0.0175526	3.52806e-08	0.00601047	0.48345	0.00676789	0.0024081
JUQ040_GATCGCGTCCTGTACC-1	0.201446	0.00355699	2.00465e-09	0.0421899	0.0793542	0.0060561	0.0230525	0.0730842	1.95264e-07	0.0793542	-0.00514919	0.00312829
JUQ040_AGTAGTCCATGACATC-1	0.149781	0.00258497	6.87435e-09	0.0366142	0.00954365	0.0065584	0.0366173	0.033705	0.00280779	0.00954365	-0.00470963	0.00162968
JUQ122_ACTGAGTAGTCGTTTG-1	0.137824	0.00227091	0.0803769	0.0117646	0.0537885	0.00510176	0.0127358	1.61382e-09	0.00145292	0.0537885	-0.00431386	-0.0184324
JUQ122_AGTGAGGAGGAGCGTT-1	0.0512892	0.000347019	0.0876445	0.0296767	0.192633	0.00363296	0.0302389	1.39351e-07	2.7124e-07	0.192633	-0.00437637	-0.0119235
JUQ085_TACTTGTCACGGCCAT-1	9.81978e-08	0.00687295	0.120725	0.00999004	0.232861	8.07115e-08	0.0253265	2.03313e-05	0.000214516	0.232861	0.0116462	0.00775924
JUQ042_TCATTACCATCGTCGG-1	7.48658e-09	0.00290993	0.0882944	0.0740965	9.04328e-05	0.00336961	0.0328956	1.90339e-05	0.00167566	9.04328e-05	0.0242936	-0.00659741
JUQ036_TTGCCGTCAGGGAGAG-1	0.28962	0.00209791	3.03874e-09	0.000474319	0.16726	0.00716778	0.0416822	0.0458355	5.43041e-07	0.16726	-0.00647929	-0.00106325
JUQ118_AACCGCGAGGCCGAAT-1	0.0845968	0.00277515	5.82491e-09	0.0642157	0.111286	0.0067991	0.0349365	6.73379e-05	0.00405261	0.111286	-0.00565705	-0.0104938
JUQ040_GTGTTAGTCTCTAAGG-1	0.083243	0.00275637	0.000300804	0.0503323	0.219601	0.00359267	0.0130595	0.0345555	0.00420715	0.219601	-0.00155209	0.00785373
JUQ033_TGTTCCGAGAATAGGG-1	1.64816e-08	3.1453e-08	0.0598831	0.0216936	0.0567405	0.00443769	0.0243427	0.0735146	0.00408018	0.0567405	0.00548974	0.0119954
JUQ106_CATGACACATTACCTT-1	2.15493e-08	0.00213071	0.0204385	0.0413966	1.76588e-05	0.00654406	0.0281181	0.00437679	0.00184802	1.76588e-05	0.0217147	-0.00329235
JUQ027_GACTAACCAGGTTTCA-1	0.0552499	0.00350056	2.83097e-09	0.0446349	5.6466e-05	0.00482598	0.0407092	0.040822	0.000888115	5.6466e-05	0.00332523	0.0143743
JUQ095_GACTGCGCAATGAAAC-1	5.56969e-09	0.00207081	0.0112852	0.0645124	2.93186e-06	0.0049797	0.0298692	2.00129e-06	0.00141726	2.93186e-06	0.0250204	-0.00587491
JUQ033_GCGGGTTCATCCTTGC-1	4.86991e-09	0.00786903	4.50886e-09	1.41131e-05	0.444397	0.00652415	0.0412797	0.0532246	0.0030787	0.444397	0.00141748	0.0169027
JUQ059_GTGCAGCGTCAGAAGC-1	1.76027e-09	0.00979273	0.00361424	0.0827116	0.230302	0.0052194	0.000218456	0.070271	0.0254743	0.230302	0.00224429	0.0171184
JUQ031_AACACGTTCCTGCCAT-1	1.74676e-08	0.00472837	2.23686e-09	0.0113378	0.433277	7.24968e-10	0.00155407	2.43972e-07	0.00235211	0.433277	-0.00423967	0.0318795
JUQ036_CGTGTCTCAAGGGTCA-1	0.22027	0.00405932	7.27576e-09	0.00963684	0.292902	0.00513869	0.0358142	0.07243	0.00119165	0.292902	-0.00558139	0.00119879
JUQ061_TCGAGGCCAACTGCGC-1	0.0352492	0.00368458	0.0938783	0.035543	0.426965	0.00255198	0.0164932	0.042439	6.85745e-08	0.426965	-0.00184481	0.0114557
JUQ069_TACGGTAAGACTAGGC-1	0.247768	0.00155914	0.00109276	0.015679	0.0611814	0.00876882	0.0518328	0.0915245	0.00172848	0.0611814	-0.00725136	-0.0012869
JUQ040_TCGGGACGTATAGGGC-1	0.249659	0.00411294	1.60122e-08	1.08019e-06	0.195771	0.00466722	0.040709	0.0605936	0.00100732	0.195771	-0.00597748	0.00148834
JUQ122_GTTCATTGTCTTCGTC-1	0.141428	1.14941e-09	0.085483	0.0393298	0.018685	0.00671776	0.0364765	9.10841e-08	0.00320527	0.018685	-0.00545163	-0.0188384
JUQ096_GGACAGAAGCTACCTA-1	0.110556	0.00181686	5.33983e-08	0.0491937	0.209894	0.00116058	0.0196896	6.22123e-08	6.67005e-05	0.209894	-0.00223468	-0.0100092
JUQ122_AAATGCCAGTGGACGT-1	0.146349	0.00196726	1.99979e-09	0.0264416	0.142648	0.00537909	0.019562	0.0106708	9.89656e-08	0.142648	-0.00543678	-0.00441451
JUQ033_CTGCGGACAAGCTGTT-1	0.031742	0.00573681	3.63503e-09	0.0538419	0.0738421	0.00261285	0.0295259	0.0604007	5.42104e-06	0.0738421	0.00128849	0.0103064
JUQ096_CGCTGGAAGTACTTGC-1	0.0597691	0.00222519	0.142208	0.0516505	0.11956	0.00295563	0.0339694	2.03889e-07	0.00179513	0.11956	-0.000999309	-0.00828261
JUQ071_ACTTACTGTCGCTTTC-1	0.00143712	0.00058857	0.131662	0.00646655	0.170721	0.00693951	0.0378736	2.93617e-06	1.92606e-06	0.170721	0.000868188	-0.00995701
JUQ040_GCAATCACAATAGCAA-1	0.166845	0.000874706	0.00033138	0.0617999	0.126883	0.00530017	0.0366029	0.0833622	1.56649e-06	0.126883	-0.00319892	0.00629643
JUQ047_CCGTGGACATGGTCAT-1	0.134196	1.47304e-08	0.0427922	0.00106424	0.0607676	0.00750121	0.0421394	0.0267712	0.00084456	0.0607676	-0.00653829	-0.00877886
JUQ102_CTACACCTCTCGTTTA-1	0.0691608	0.00237967	0.0301054	0.0718394	0.166691	0.0047841	0.0353446	0.0524529	0.000940829	0.166691	-0.00201379	0.00254464
JUQ121_TCAACGATCTCCAGGG-1	0.137988	1.81182e-08	0.0740174	0.0730509	0.0717858	0.0104951	0.0501097	2.93626e-07	2.18973e-07	0.0717858	-0.00657583	-0.0161444
JUQ042_ACGGGTCTCAGGTTCA-1	0.197057	0.00147256	4.55397e-09	0.0622313	0.02239	0.00769822	0.0660786	3.27796e-05	0.00147387	0.02239	-0.00666166	-0.0175212
JUQ095_CTAACTTCATTGGCGC-1	9.00417e-09	1.14356e-08	5.40861e-09	0.0668408	3.86117e-07	0.00227646	0.000704612	2.59904e-06	1.02554e-07	3.86117e-07	0.0341344	-0.0117169
JUQ059_AACACGTTCTCCTATA-1	0.0396419	0.00632493	0.00306941	1.24074e-08	0.586964	0.000834396	0.0113846	0.0395824	0.00790982	0.586964	-0.00238896	0.0140165
JUQ036_TTAACTCCATCCAACA-1	0.118378	0.00446436	9.6825e-09	0.0489395	0.0226747	0.00562682	0.0212864	0.0603306	0.00156572	0.0226747	0.000306861	0.00740249
JUQ033_ATCTGCCTCAGATAAG-1	0.231677	0.000831855	4.93111e-09	0.0152374	0.19375	0.00452485	0.0415096	0.0449921	2.27322e-05	0.19375	-0.00539977	-0.000816789
JUQ093_TAGCCGGTCCTACAGA-1	0.27234	0.00145229	0.00190062	0.0687147	0.0200317	0.00780747	0.0287048	0.00235839	0.000709227	0.0200317	-0.00614344	-0.00965802
JUQ045_AAACCTGCAGATCTGT-1	2.60378e-08	0.00182736	2.75006e-09	0.0138041	5.74742e-07	0.00388717	0.014657	0.00998904	0.00671787	5.74742e-07	0.0202403	-0.00341433
JUQ047_AGAGCTTGTCCGTGAC-1	0.158262	0.00116471	0.101772	0.0292771	0.39428	0.00860268	0.0645381	6.59474e-08	6.67859e-05	0.39428	-0.00582413	-0.0101072
JUQ047_AGCTCCTAGACGACGT-1	0.0945521	2.62034e-05	6.71918e-09	0.104532	0.0130729	0.00752582	0.0479695	1.01002e-07	0.00502093	0.0130729	-0.00781006	-0.0217275
JUQ104_CAAGTTGGTGACTCAT-1	0.0578766	0.00999582	5.90166e-09	0.0365168	0.232717	0.00513729	0.0504589	0.00202946	0.00263995	0.232717	-0.00521889	0.000447278
JUQ036_CCACTACGTCCGTGAC-1	3.5935e-08	0.00483924	3.09126e-09	0.0529849	0.0100745	0.00541734	0.029523	0.0344407	7.52927e-07	0.0100745	0.00647952	0.00795577
JUQ025_GGCTGGTTCTCGTATT-1	2.98835e-09	0.00142802	6.73683e-07	0.0473025	6.35096e-07	0.00338538	0.0374671	1.01452e-07	0.000240644	6.35096e-07	0.0220699	-0.00555284
JUQ107_GTTAAGCCACATTCGA-1	4.17575e-09	0.00197431	0.160023	0.0851097	0.438715	4.56364e-05	0.00248177	1.88073e-08	0.00133551	0.438715	0.00241493	0.00442548
JUQ111_CACTCCACATCGGAAG-1	9.59733e-05	0.00528576	0.0934358	0.03034	0.287112	4.35687e-10	1.34543e-08	3.33054e-07	2.06228e-07	0.287112	0.00984139	0.00206964
JUQ088_CGCCAAGCAGTAAGAT-1	0.148811	0.00329932	3.32912e-09	0.0397183	1.87783e-05	0.00906476	0.0464187	0.0803911	1.70459e-05	1.87783e-05	-0.00409457	0.00252692
JUQ067_AGATCTGTCTGCGGCA-1	0.221504	0.00637497	2.89718e-09	0.0159313	0.239767	0.0057696	0.0451365	0.0263946	0.0032786	0.239767	-0.00537684	-0.000742581
JUQ033_TATGCCCGTACTTAGC-1	0.211839	0.00150973	2.65203e-09	0.00011402	0.0139552	0.0057278	0.0270512	0.0448331	2.5254e-07	0.0139552	-0.00455462	-0.000158474
JUQ122_AGCATACAGATGGCGT-1	0.110535	0.0027636	0.0369797	0.0486	0.00240371	0.0105346	0.0486687	1.11313e-07	0.00507518	0.00240371	-0.00594993	-0.0135682
JUQ033_CAGGTGCAGTTCGCGC-1	0.164904	0.00249637	0.000226607	0.0133829	0.00684288	0.00501284	0.0305995	0.0285876	0.000486319	0.00684288	-0.00466006	-0.000666912
JUQ024_CGTTGGGTCTGCAGTA-1	0.0661134	0.00263536	0.0426217	0.0123202	0.263288	0.00272769	0.0418122	0.00987465	0.00117484	0.263288	-0.00629036	-0.00726161
JUQ056_GATGCTAAGATGCCTT-1	0.0889228	0.00404391	0.0712891	0.0380237	0.278075	0.00692141	0.0340147	0.0185343	2.17491e-05	0.278075	-0.00214886	-0.00322984
JUQ065_ACTTTCAAGAATAGGG-1	0.205801	0.0016515	0.0375848	0.0119506	0.00184631	0.00868112	0.0490056	4.0138e-08	8.30744e-06	0.00184631	-0.0067924	-0.0163056
JUQ038_GCTGCTTAGTGGTCCC-1	0.226637	6.44821e-07	0.000583891	0.0624267	0.140912	0.00502835	0.0547071	0.0298711	0.00200655	0.140912	-0.00580714	-0.00224217
JUQ049_AAATGCCTCGGCTACG-1	0.0788534	0.0036012	0.0184486	0.0338263	0.295822	0.00471525	0.0198937	0.0126801	0.00322619	0.295822	-0.00397249	0.00160592
JUQ067_TTGGCAAGTAGAGGAA-1	0.233866	0.00355639	3.78879e-09	0.0045155	0.160333	0.00484621	0.0436554	0.0409199	0.0020072	0.160333	-0.00553566	-0.000857767
JUQ061_GGACAGAAGCCACCTG-1	0.190688	0.00165776	6.01208e-09	0.0512685	0.0631409	0.00313172	0.0275858	0.0446904	2.93401e-05	0.0631409	-0.00437775	0.00229272
JUQ042_GTACTTTCATTCGACA-1	0.210095	0.00159716	3.55862e-09	0.0724355	0.0967058	0.00674025	0.0521714	2.69861e-07	3.20518e-07	0.0967058	-0.00657813	-0.0115378
JUQ040_AAGGTTCCAGCCTGTG-1	0.0630981	0.00181273	3.85455e-09	0.0396762	0.0486596	0.0070182	0.0370583	0.0912106	2.1681e-06	0.0486596	-0.00168811	0.00745002
JUQ111_CGATGTAAGTGAACAT-1	0.136	0.00193702	0.2014	0.0125134	0.206908	0.000478349	0.0147821	0.00173485	8.26365e-08	0.206908	-0.00297649	-0.0177055
JUQ026_GGAAAGCGTTACAGAA-1	5.66861e-09	0.00896924	3.59243e-09	0.0135072	0.185589	0.00598169	0.0557362	0.0574835	0.00138605	0.185589	0.00169133	0.0117589
JUQ107_TCATTACCAATAACGA-1	0.19156	0.000829315	0.0415695	0.0708185	0.0540817	0.00680778	0.0335481	6.07365e-08	0.00190833	0.0540817	-0.0063155	-0.01663
JUQ107_GCCAAATGTCATATCG-1	3.3317e-09	9.2033e-09	0.000391212	0.0133199	0.000107195	0.00464701	0.0178168	0.00199254	0.0058287	0.000107195	0.0287563	-0.00861743
JUQ090_AGGTCCGTCTTGTACT-1	0.268785	0.00243556	3.56921e-09	0.00556802	0.115968	0.00743014	0.0495979	5.10759e-08	0.00149576	0.115968	-0.00568514	-0.00725134
JUQ111_GATTCAGAGTGTCTCA-1	0.0240186	0.00439959	0.264972	0.0588016	0.369467	0.00423884	0.0234392	0.0261011	5.20365e-07	0.369467	-0.000494601	-0.00160928
JUQ036_CGTGAGCCATGTAGTC-1	3.15944e-09	0.00823129	3.18929e-09	0.0485718	0.0481003	0.0074517	0.0348737	0.0604754	0.00383179	0.0481003	0.00318831	0.0106935
JUQ025_CTGCTGTTCTACCTGC-1	0.146761	2.75015e-07	0.0262556	0.00474308	0.21265	0.00355057	0.0309148	0.00059948	3.92755e-07	0.21265	-0.00559504	-0.00594912
JUQ100_TTCTACATCAAACCAC-1	0.251572	5.33071e-08	9.48718e-08	0.0703859	0.119232	0.00682062	0.0292584	0.0185074	2.17544e-07	0.119232	-0.00746101	-0.00499956
JUQ033_CTCTACGTCGGGAGTA-1	0.000212394	6.21799e-09	0.0178181	0.0513677	0.0972255	0.0027048	0.0149924	0.0421882	0.0039002	0.0972255	0.00167441	0.0112005
JUQ107_CACCAGGTCGCATGAT-1	0.147515	0.00351352	0.00251368	0.0544949	0.408426	0.00449587	0.0218381	1.24951e-07	0.00149788	0.408426	-0.00466866	-0.00045392
JUQ112_CTACGTCGTGAGGGAG-1	0.181934	3.00068e-05	0.0362427	1.47127e-07	0.466906	0.00343927	0.0148045	1.53873e-07	0.00229898	0.466906	-0.00319943	-0.00786198
JUQ027_ACGAGCCCACAACTGT-1	0.159058	0.00465632	7.93042e-09	1.0578e-06	0.229746	0.00764384	0.0635239	0.0695793	0.000963854	0.229746	-0.0058233	0.00228196
JUQ118_CGAGAAGAGCACCGTC-1	0.161246	0.00227649	3.36369e-05	0.0493609	0.10311	0.00738077	0.044842	1.05328e-05	4.31864e-08	0.10311	-0.00559299	-0.00862
JUQ049_TCAGCTCTCACTTACT-1	0.00018905	0.00965194	0.0764284	0.0560526	0.257611	0.00614848	0.0303541	0.0403238	0.00297564	0.257611	0.00327645	0.012777
JUQ049_TTCCCAGGTTGTCGCG-1	1.6179e-08	0.00457902	0.0938541	0.0821211	0.0297019	0.00669495	0.0196368	0.0222801	0.00265121	0.0297019	0.0157041	0.00474617
JUQ122_ATCATCTTCCACGTGG-1	0.167222	1.19795e-06	1.99812e-07	0.017663	0.157737	0.00746588	0.0227614	0.0159986	3.09051e-07	0.157737	-0.00606873	-0.00614022
JUQ047_CATCGGGGTGTTAAGA-1	0.161178	0.00154313	6.1997e-09	0.0518536	6.33595e-07	0.00703662	0.0461328	0.00583907	0.000927105	6.33595e-07	-0.00544023	-0.0135729
JUQ047_GTACTCCGTCTAGTCA-1	0.215896	0.00383172	0.0103059	0.0904205	0.00648851	0.00793917	0.044039	4.28535e-08	0.00191621	0.00648851	-0.0072275	-0.0194585
JUQ033_TCAATCTTCTTGTTTG-1	0.286683	4.82225e-07	0.0193858	0.0337084	0.0263819	0.00776086	0.0249257	0.0302778	0.00239125	0.0263819	-0.00590948	-0.00352479
JUQ104_TAAGAGAAGCGAAGGG-1	0.0932254	0.0039899	6.85125e-09	0.0511452	0.465144	0.00512445	0.0383554	4.6795e-08	6.63319e-07	0.465144	-0.0038692	0.000947392
JUQ095_CTCGGAGAGGTGCTTT-1	4.15281e-08	0.00116036	0.0762988	0.066402	7.99663e-06	0.00370471	0.0150556	0.000261385	0.00203577	7.99663e-06	0.0264166	-0.00716775
JUQ111_CGCGTTTCACGGCCAT-1	3.71336e-08	0.00216644	0.365204	0.00544517	0.199097	0.00570041	0.0249017	0.0052096	1.3365e-07	0.199097	0.0079143	0.00235374
JUQ038_GCGCAACAGTTGAGTA-1	0.0905589	0.00142589	3.83075e-08	0.0117191	0.317244	0.00315316	0.0430122	0.109592	1.20377e-07	0.317244	-0.00172879	0.0105996
JUQ027_CAAGAAATCCGCGCAA-1	0.0569584	0.00531512	5.91183e-09	0.00884369	0.197836	0.0029	0.0528786	0.0892496	1.60875e-05	0.197836	-0.000883207	0.010292
JUQ102_TGACGGCCAATGTAAG-1	0.139817	0.00274509	1.62764e-08	0.0443308	0.483681	0.00641206	0.0331756	0.0657146	0.00699593	0.483681	-0.00484709	0.00807441
JUQ111_AACCATGTCTGACCTC-1	4.10341e-09	0.00772177	0.318053	0.0592962	0.196225	1.80892e-07	0.0140194	5.17448e-08	0.00387762	0.196225	0.0117288	0.00206143
JUQ036_TAAGAGAGTTAAGAAC-1	0.0242329	0.00455429	0.0325776	0.00152535	0.0478376	0.00789142	0.038811	0.0805558	0.0014503	0.0478376	0.00135142	0.00890886
JUQ090_TGAGCCGGTCCGTGAC-1	9.50496e-09	0.0057414	0.087902	0.0242208	3.60722e-07	0.00298313	0.0212457	1.04292e-06	8.12204e-06	3.60722e-07	0.0282575	-0.00843129
JUQ118_CCCAGTTGTAGCGTAG-1	0.268366	0.00104566	8.95088e-09	0.0438765	0.133539	0.00785691	0.0430628	0.0209703	0.000732954	0.133539	-0.00704961	-0.00845751
JUQ069_ACGGAGACATAGGATA-1	0.0654715	0.0044249	0.0908592	0.0281308	0.0585226	0.00779581	0.0390794	0.0514749	0.00168198	0.0585226	0.00174241	0.00596572
JUQ111_CTGAAACCATCGATGT-1	0.0826521	0.00297228	0.203528	0.0346114	0.148713	0.000804527	0.0170606	1.52348e-07	0.00191439	0.148713	-0.00215354	-0.015443
JUQ048_TTCTACAGTATAATGG-1	0.112184	0.00715041	0.0242294	0.0559456	0.608557	0.00143785	0.0178525	0.00199262	5.83127e-05	0.608557	-0.00271853	0.0122858
JUQ033_TCTCATAGTTAAGGGC-1	1.2119e-08	0.00438318	3.82023e-05	0.0528555	0.000313741	0.0039551	0.0126428	0.0514834	2.72977e-05	0.000313741	0.00732512	0.0101243
JUQ102_AGGTCCGAGTCGCCGT-1	0.217825	0.000311225	5.10652e-09	0.0588893	0.104362	0.00621119	0.0336452	0.0181105	0.000148258	0.104362	-0.005413	-0.00100027
JUQ090_GACTACATCAAACAAG-1	0.132845	0.00407434	0.0120707	0.0152441	0.254984	0.00370085	0.0212542	2.2197e-08	0.00155242	0.254984	-0.00462289	-0.000821909
JUQ049_CTTACCGTCAGCCTAA-1	0.0617567	0.0067295	0.00242119	1.80126e-06	0.74345	0.00480259	0.0181052	1.15479e-05	0.0219868	0.74345	-0.00219382	0.0144406
JUQ027_AAACCTGGTTGGTGGA-1	0.17961	0.00221531	0.00907565	0.00384805	0.197233	0.00338784	0.0236994	0.0779137	0.00107833	0.197233	-0.00492656	0.00392128
JUQ040_ATCATGGCATACTACG-1	7.83668e-08	0.00459029	2.44788e-08	0.0468503	0.00151257	0.00427935	0.0266456	0.0584753	0.00369802	0.00151257	0.00271712	0.00804782
JUQ070_TGACTTTCACCGGAAA-1	7.97669e-09	0.00853113	0.0670402	0.0676682	0.188574	0.00204803	0.0371271	0.0293808	0.00223422	0.188574	0.00453089	0.00911476
JUQ049_GACACGCGTCATACTG-1	0.185287	0.00524819	5.04923e-09	0.00982767	0.451128	0.00554667	0.0355702	0.0571972	0.00511383	0.451128	-0.00386437	0.0106585
JUQ033_CACATTTAGCTGCCCA-1	0.263711	0.00254758	1.71669e-09	0.0137043	0.0697126	0.00579264	0.0331191	0.0862413	0.0012778	0.0697126	-0.00572148	0.00190021
JUQ031_CGAGCCAAGACAGAGA-1	0.242853	1.2282e-07	0.0127297	7.71443e-06	0.232797	0.00746495	0.0477519	1.02392e-06	0.00159258	0.232797	-0.00666077	-0.00461682
JUQ036_ACTTACTCATCCAACA-1	0.0133341	3.44914e-05	0.0331483	0.0775471	0.000195033	0.00520957	0.00894053	0.0569521	0.00131333	0.000195033	0.0128614	0.00714023
JUQ102_TGGACGCCAGTATGCT-1	0.248856	0.00163408	0.0337832	0.0612579	0.283979	0.00676095	0.0216351	0.0358367	0.00210765	0.283979	-0.00594831	0.00130417
JUQ096_GTCGTAAGTAATCACC-1	0.100205	0.00185988	0.105487	0.0071112	0.0871773	0.00281674	0.0324084	0.00144659	6.06426e-08	0.0871773	-0.00284101	-0.01071
JUQ102_CATGACACACCCTATC-1	0.298699	4.06465e-05	0.00979564	0.0534767	0.234042	0.00833374	0.0348164	0.0512452	3.79746e-07	0.234042	-0.00576369	-0.000541668
JUQ036_CGGAGCTCAGCTGTTA-1	0.16912	0.000627784	3.02363e-09	0.041909	0.145658	0.00437084	0.0226683	0.038006	0.00513456	0.145658	-0.00451843	0.00227201
JUQ086_TACGGATGTGTAAGTA-1	0.16986	0.000689331	1.11302e-08	2.04786e-06	0.146175	0.00535588	0.0666286	0.0111794	8.15032e-07	0.146175	-0.00575635	-0.00578557
JUQ033_GGGATGAGTCGCGTGT-1	0.259286	7.66838e-10	4.25134e-09	0.0145004	0.0329355	0.00719069	0.0187937	0.0298292	1.05954e-08	0.0329355	-0.00484081	-0.00340024
JUQ027_TCTTCGGAGCAGATCG-1	0.152366	0.00603228	0.0131665	0.0308365	0.222217	0.0043752	0.0311982	0.0663152	0.00158776	0.222217	-0.00310368	0.00731039
JUQ036_TTCTCAAAGAGCTGCA-1	0.0213856	0.0073324	3.70778e-06	0.0673721	0.0746632	0.00495489	0.000308412	0.0235657	7.11996e-08	0.0746632	0.0108331	0.00628788
JUQ067_CATATGGCACGGTAAG-1	0.214651	0.00225099	2.87837e-09	0.0512964	0.0565239	0.00530256	0.030449	0.0445252	0.00092744	0.0565239	-0.00555439	-0.00162651
JUQ070_TACTCGCTCAACGCTA-1	6.67777e-08	0.00680961	0.0168302	0.0419872	0.221863	0.00387137	0.0174679	0.0933783	0.00297169	0.221863	0.00149973	0.0115354
JUQ056_CACTCCACAACGATGG-1	1.04981e-08	0.002639	0.111894	0.060771	0.0176458	0.0054588	7.87124e-07	0.0136165	4.11453e-07	0.0176458	0.0190476	-0.00110073
JUQ111_ACGCAGCGTATCACCA-1	0.0721111	0.00414236	0.275055	0.0064297	0.535016	0.00216557	0.0246581	1.94959e-08	0.00114673	0.535016	0.000292993	-0.00291523
JUQ111_GACCAATTCAGAGCTT-1	0.000709277	0.000236454	0.0642609	0.0587705	0.0128471	1.69454e-09	0.0200606	0.00552174	3.2216e-08	0.0128471	0.0126793	0.00216136
JUQ112_TCAGGATAGATATACG-1	1.52145e-08	0.00248594	0.43185	0.0337652	0.107425	0.00475805	0.00428398	2.82428e-08	2.10685e-07	0.107425	0.0126466	9.11128e-05
JUQ033_CTCAGAATCTGGCGAC-1	2.03324e-09	0.0010943	5.69221e-09	0.0465993	1.53377e-07	0.00430062	0.0190969	0.0379859	1.51221e-08	1.53377e-07	0.0079344	0.00824563
JUQ033_TCTGAGAGTGACGCCT-1	0.11835	0.00686546	3.33643e-09	0.0166475	0.297299	0.0039827	0.0199398	0.042919	0.00104098	0.297299	-0.00350788	0.00702788
JUQ073_AACTCTTGTAGCTAAA-1	0.261359	0.00154458	0.0551638	1.15668e-07	0.171711	0.00822681	0.0487141	0.0105719	3.43417e-08	0.171711	-0.00710798	-0.0054511
JUQ111_AACCATGGTCTGGAGA-1	5.45505e-08	0.00872891	0.384739	0.0640845	0.0880801	0.00119545	3.61276e-07	8.6305e-07	1.29803e-05	0.0880801	0.00996688	0.00226399
JUQ040_GTGCTTCAGGGATGGG-1	0.169208	0.00354439	8.11495e-09	0.000185732	0.138097	0.00459739	0.0454053	0.0739328	5.23479e-05	0.138097	-0.00623876	0.00185761
JUQ067_ACATACGTCAGTGCAT-1	0.262897	0.00384655	9.07279e-09	0.00443371	0.430803	0.00477422	0.0380315	0.0469616	0.00102247	0.430803	-0.00559177	0.00323148
JUQ036_CCACGGAAGGACACCA-1	0.317035	0.00256593	7.49921e-09	0.0340685	0.0148121	0.00723722	0.0522023	0.0437453	0.00222283	0.0148121	-0.00661054	-0.00325532
JUQ033_TAGTTGGTCGAGAACG-1	0.219816	9.18245e-05	2.75455e-09	0.0407301	0.00696223	0.00667568	0.0473265	0.0639861	1.52449e-07	0.00696223	-0.00523359	-0.000810687
JUQ038_CATATTCAGTCGAGTG-1	0.187906	0.0049494	0.0244706	0.0131368	0.129131	0.00380195	0.0366537	0.063142	0.00161966	0.129131	-0.00453424	0.0016322
JUQ070_CACCTTGCACAGATTC-1	0.00233187	0.00672405	0.00197233	0.0591048	0.0200845	0.00646061	0.0345303	0.0261897	1.07602e-05	0.0200845	0.00922156	0.00831307
JUQ049_GGAGCAAAGGGTGTGT-1	0.216384	0.00324277	0.00263824	0.0619576	0.2532	0.0057526	0.0369612	0.012992	0.00663232	0.2532	-0.00609227	-0.00102159
JUQ106_AAAGTAGAGGCACATG-1	0.0104483	0.00717294	0.124129	0.0883942	0.551001	0.00113844	0.00395386	0.0101316	0.00162838	0.551001	0.000196069	0.00872398
JUQ104_GCTCTGTAGAAGATTC-1	0.108322	0.00630767	1.57216e-08	0.0965643	0.152314	0.0042903	0.0294649	8.44256e-08	0.003828	0.152314	-0.00337735	-0.00393585
JUQ104_GTTAAGCAGCCAACAG-1	0.200985	0.00673688	7.85022e-07	0.0237894	0.442453	0.00508159	0.0400483	4.84273e-07	0.00934581	0.442453	-0.00440303	0.00377113
JUQ066_GGACAAGCAGTCACTA-1	7.60857e-08	1.76524e-08	0.00788316	0.0314753	1.25348e-07	0.00025041	0.0171719	0.00758031	0.00532673	1.25348e-07	0.0250097	-0.00488665
JUQ070_AGCAGCCAGACTAAGT-1	0.166468	0.00524409	3.08012e-09	0.0314064	0.684393	0.00717789	0.0361276	0.0160431	0.00592087	0.684393	-0.0033831	0.0123748
JUQ054_TTGGCAAAGAGTCTGG-1	0.0287228	0.00456045	0.045927	0.0379279	0.546375	0.00308994	0.0135978	1.78202e-06	2.54829e-05	0.546375	-0.00217191	0.00841354
JUQ053_AGAGCGACAGATGGCA-1	0.26214	0.0023504	3.31928e-09	0.0338631	0.088657	0.00985422	0.0551006	0.0391775	0.000354459	0.088657	-0.00653335	-0.00393941
JUQ036_TTGCGTCCAATAGAGT-1	0.131541	0.00231186	1.85222e-08	0.0546865	0.00108017	0.00597691	0.0327613	0.0329827	0.00145845	0.00108017	-0.0022293	0.000980964
JUQ044_ATCGAGTAGTTAGGTA-1	0.121046	0.00228839	6.41254e-09	0.000810066	3.59377e-07	0.00813987	0.0615551	0.0124701	0.00111592	3.59377e-07	-0.00644782	-0.0136858
JUQ068_CTTGGCTTCTCCCTGA-1	1.13707e-08	0.0107644	4.66792e-09	6.8683e-07	0.45777	2.99522e-09	1.50076e-07	1.40746e-08	0.0108905	0.45777	-0.00408073	0.0311208
JUQ094_ATGTGTGAGGACAGCT-1	7.08238e-09	0.00270604	8.20812e-07	0.0580934	6.36928e-07	9.45069e-09	4.47455e-08	1.59148e-09	4.18048e-08	6.36928e-07	0.0323116	-0.0112125
JUQ107_GGCTCGAAGCGACGTA-1	0.0681889	0.00520195	0.071659	0.0402602	0.71606	0.000226835	0.00172091	3.17195e-08	0.00501755	0.71606	-0.00044047	0.000447202
JUQ111_ACGCAGCCACACTGCG-1	9.31211e-09	0.00342505	0.357654	0.0390526	0.46166	1.55994e-08	0.0164711	0.000916893	2.59731e-07	0.46166	0.0060741	0.000726529
JUQ111_CCTCTGACACCTATCC-1	4.98727e-09	0.000184289	0.332429	0.0703755	0.156148	1.62714e-06	0.000833195	0.0169653	2.75891e-08	0.156148	0.0110709	0.000971809
JUQ111_CGCTATCCAAACAACA-1	1.05104e-08	0.00364938	0.351636	0.0338654	0.397264	0.0010609	0.0179396	2.62094e-07	5.40654e-07	0.397264	0.00617954	0.00155022
JUQ122_CACTCCAAGTCATGCT-1	0.153885	1.32932e-09	5.08383e-09	0.0179101	0.020437	0.0100844	0.0635925	4.47284e-08	1.25554e-05	0.020437	-0.00637262	-0.0149475
JUQ036_CCTTTCTTCCCAACGG-1	0.153248	0.0048054	2.42891e-08	0.0464937	0.588145	0.00500908	0.0252075	0.0366441	0.0124189	0.588145	-0.00307933	0.0122635
JUQ105_CATGCCTCACGACGAA-1	0.0656667	0.00317535	2.95919e-09	0.0469232	1.17373e-05	0.00405735	0.0369904	0.00360154	2.36331e-08	1.17373e-05	-0.00591068	-0.0154381
JUQ102_CCTAGCTTCGCCTGTT-1	0.331176	5.65798e-09	0.033088	0.0551456	0.173641	0.00554679	0.0221978	0.029893	0.00382172	0.173641	-0.00588809	-0.0034232
JUQ111_GTGAAGGCATATGGTC-1	4.57424e-09	0.00237681	0.506283	0.0774112	0.28548	0.00175346	0.00831245	0.00820735	9.76255e-08	0.28548	0.0082105	0.00192352
JUQ071_GTTCTCGGTCATATCG-1	0.174338	0.00171615	0.00464404	0.0518705	0.00505947	0.00762398	0.056251	0.00626499	0.000378449	0.00505947	-0.00472359	-0.0177837
JUQ040_GCTTGAAAGATGCCTT-1	0.163321	6.62688e-08	5.30229e-09	0.0211821	0.188209	0.00570114	0.0332309	0.0394443	0.00196567	0.188209	-0.00568362	-0.00209029
JUQ059_TTTGGTTCAAGAGTCG-1	0.0789714	0.00515519	1.17818e-08	0.0505404	0.136499	0.00221236	0.00704837	0.0235545	0.0020815	0.136499	-0.00235151	0.00508923
JUQ088_TATGCCCTCCACGAAT-1	0.142432	0.00584299	3.9793e-09	0.0177993	0.0584506	0.00663049	0.0405827	0.0409401	0.000520271	0.0584506	-0.00283379	0.00378762
JUQ092_TCCACACGTTTAGGAA-1	0.160597	0.00252622	3.25296e-09	0.0202804	0.163416	0.0066435	0.0291895	1.10583e-06	2.97773e-07	0.163416	-0.0055714	-0.00345215
JUQ061_TCTCTAATCCTATGTT-1	2.24216e-08	0.0030709	0.000356785	0.0267568	0.474095	0.000241861	0.0220012	0.0574821	0.0035522	0.474095	-0.00197049	0.0129798
JUQ058_TACGGGCAGACACTAA-1	1.45182e-08	0.00103189	0.0485444	0.0941459	0.000152221	0.0040365	0.0228092	0.0554651	0.00184326	0.000152221	0.00873675	0.00744168
JUQ053_CTTGGCTAGAGACGAA-1	0.204405	0.00210483	5.21516e-09	0.0457434	0.0257973	0.00671129	0.0378652	0.0335608	3.81006e-07	0.0257973	-0.00549456	-0.00119575
JUQ033_CGCTGGATCAACCATG-1	0.0990351	0.00244812	3.24994e-09	0.0252781	8.61832e-05	0.00565809	0.0391286	0.0514887	0.00477654	8.61832e-05	-0.0028733	0.00183104
JUQ033_CGGACTGTCCTGTACC-1	0.168525	0.00339006	2.93868e-08	0.00589633	0.400041	0.00303578	0.0130104	0.0289911	7.13742e-05	0.400041	-0.00409938	0.0045961
JUQ070_TTAACTCTCCGAGCCA-1	0.190688	0.00221319	0.0047228	0.0341389	2.05469e-05	0.00989462	0.0554331	0.023945	0.00350748	2.05469e-05	-0.0058382	-0.00649579
JUQ070_CACCACTAGCGCCTCA-1	0.194951	0.00286982	7.19478e-09	0.0149563	0.168955	0.00595267	0.0321419	0.0740713	0.00326385	0.168955	-0.0039645	0.00200212
JUQ033_GGCCGATCATATGCTG-1	7.51626e-09	0.00570992	6.33268e-09	0.0151414	0.21303	0.00782867	0.0460562	0.0593603	0.00706881	0.21303	0.00160909	0.012738
JUQ093_AACTGGTCAAATACAG-1	0.0389407	0.00209487	0.00213603	0.0133708	0.248566	0.00243126	0.00871512	0.0359934	1.81021e-07	0.248566	-0.00325469	0.00541665
JUQ102_ATAGACCCAGGTCCAC-1	0.246337	1.66239e-09	7.06277e-09	0.0605394	0.340462	0.00823319	0.0485924	0.0183849	3.98611e-06	0.340462	-0.00677881	-0.00187983
JUQ070_CTTACCGTCAGTTAGC-1	0.212855	0.00200936	0.0351455	0.0170037	0.220997	0.00835111	0.0412652	0.0510526	4.04183e-06	0.220997	-0.00642944	-0.00229645
JUQ111_GGTGTTATCCCTCAGT-1	0.0129598	0.00401027	0.348188	2.133e-07	0.564447	0.00136845	0.0126878	0.0152145	2.39126e-08	0.564447	0.000337738	-0.000691505
JUQ040_CAACTAGTCACATGCA-1	0.0847316	0.00294405	4.85124e-09	0.022537	0.157322	0.00296346	0.0310236	0.057766	3.06217e-05	0.157322	-0.00432462	0.00513114
JUQ063_CACAAACGTACCGTTA-1	0.119483	1.01962e-08	0.109177	0.0505629	4.01984e-05	0.00755425	0.040382	5.43232e-07	0.0040835	4.01984e-05	-0.00350284	-0.014946
JUQ039_GCGAGAAGTAACGCGA-1	1.05409e-08	0.00403192	1.99644e-08	1.165e-07	5.1295e-05	0.00552789	0.0341829	6.25701e-06	2.8789e-06	5.1295e-05	0.0268614	-0.00752864
JUQ033_CAGTAACTCAAGGTAA-1	0.264568	0.00120866	8.75445e-09	9.81637e-08	0.0190888	0.00723406	0.0469717	0.0399806	9.7091e-08	0.0190888	-0.00619328	-0.00354999
JUQ045_CTCGAAATCCTGTACC-1	0.00681083	0.00737758	0.113674	0.00260963	0.824111	0.000985323	1.23561e-05	3.27531e-07	0.00326493	0.824111	-0.00256332	0.0102468
JUQ047_TATGCCCGTACGAAAT-1	0.231037	0.00109611	0.0286055	0.0808792	0.058442	0.00719606	0.0558377	0.0573123	0.00110721	0.058442	-0.00645008	-0.00476673
JUQ122_ACGCAGCAGGCCATAG-1	0.124017	0.0018879	0.0713198	0.00365432	0.0310382	0.00180289	0.0201484	3.38324e-06	0.00432351	0.0310382	-0.0040777	-0.0187918
JUQ033_AAAGCAATCTTGAGAC-1	2.29073e-09	0.0114568	0.0904784	0.0545705	0.162041	0.00422701	7.75057e-08	0.0497466	0.0196915	0.162041	0.00388736	0.0166103
JUQ036_ACAGCTATCACAATGC-1	0.195538	0.00360028	0.0181469	0.0339005	0.241412	0.00383664	0.0238025	0.0475808	0.00239627	0.241412	-0.00400185	0.00209523
JUQ117_CACTCCAGTACCATCA-1	0.231806	0.00283689	2.06069e-08	0.00471378	0.159584	0.00674916	0.0296584	4.6418e-07	0.000787793	0.159584	-0.00545638	-0.0048705
JUQ070_CGATGGCTCATGCATG-1	0.126006	0.00509321	1.08826e-08	0.0190406	0.329317	0.00322322	0.0143574	0.0306441	0.00527756	0.329317	-0.0038179	0.00664382
JUQ040_CCGGTAGCATCCAACA-1	0.171104	0.00241448	4.53069e-09	0.00705392	0.429771	0.00758092	0.0344976	0.0561985	0.00131946	0.429771	-0.00650142	-0.000155564
JUQ067_CCATGTCTCTCGTTTA-1	0.199167	0.00649866	3.74235e-09	4.17103e-07	0.110214	0.00348525	0.0349931	0.0404438	0.00224982	0.110214	-0.00467598	0.00188025
JUQ033_AGCAGCCTCGTTACGA-1	0.132011	0.00468789	3.4969e-09	1.60957e-07	0.309743	0.00312359	0.0219547	0.0601983	1.95578e-05	0.309743	-0.00357329	0.00668657
JUQ122_CACCAGGCAGTAACGG-1	0.124805	0.00156383	6.98235e-09	0.0530503	2.3583e-05	0.00833311	0.0405315	0.000285983	0.00335619	2.3583e-05	-0.00623664	-0.0159483
JUQ095_GTTCATTAGGGTTCCC-1	1.15596e-08	0.00262243	3.94712e-09	0.0543358	1.52337e-08	0.000526958	0.000487513	6.37744e-09	3.26966e-06	1.52337e-08	0.0320687	-0.011626
JUQ033_TCTCATATCTCAACTT-1	0.222462	0.00155092	8.85671e-09	0.00769233	0.232819	0.00637393	0.0251718	0.0560967	0.00236636	0.232819	-0.00600007	-2.15441e-05
JUQ111_CGAGAAGTCGTGGACC-1	1.14378e-08	0.00551424	0.315813	0.0442757	0.213054	0.00154892	1.67564e-08	7.02576e-08	1.94941e-05	0.213054	0.00841738	0.00224703
JUQ036_TCCACACAGGATGGAA-1	1.69744e-08	0.006598	2.041e-08	2.16257e-07	0.150123	0.00600833	0.0247215	0.0736694	0.00124367	0.150123	0.000829636	0.0103334
JUQ068_GGAAAGCCAGCCTTGG-1	0.0368361	0.0114764	2.08392e-08	0.0482764	0.775476	0.00181103	0.00862991	8.83573e-09	0.00693097	0.775476	-0.0010214	0.0158982
JUQ024_CTCACACAGGGCATGT-1	0.131912	0.00477644	7.96351e-09	0.000279539	0.0811882	0.00564038	0.0405761	0.0233289	0.000644945	0.0811882	-0.00546454	-0.00051452
JUQ090_TAAGCGTAGAGGTTAT-1	0.161021	0.00258425	4.96527e-09	0.0242664	0.360635	0.00582046	0.03971	7.67614e-09	0.00255018	0.360635	-0.0057004	-0.00194237
JUQ111_CTCGGAGGTATTACCG-1	1.57164e-09	0.00398214	0.349106	0.0485006	0.295392	7.57672e-07	0.0168719	1.08003e-06	5.84844e-07	0.295392	0.00983009	0.00241808
JUQ071_TTAACTCCACATGGGA-1	2.65124e-08	0.00108937	0.118561	0.0341878	2.15284e-05	0.00490212	0.0329096	1.25461e-07	1.0911e-06	2.15284e-05	0.0156136	-0.00400967
JUQ124_GAAATGAAGTGTTTGC-1	6.72781e-08	2.97005e-07	0.248046	0.054851	3.00614e-06	0.00508832	0.00548352	4.45974e-08	0.00372754	3.00614e-06	0.0273326	-0.00691222
JUQ040_CCATTCGTCGCACTCT-1	9.79665e-09	0.00105349	0.0306357	0.0517438	0.000133373	0.00570283	0.0212903	0.0404025	7.5751e-07	0.000133373	0.00771341	0.00664668
JUQ036_ATCCGAACAGCCTTGG-1	0.0165819	0.00554031	2.95857e-09	0.0523183	0.00232063	0.00700054	0.0309495	0.0811545	1.22971e-05	0.00232063	0.00219934	0.00992682
JUQ111_AAGACCTAGGTAGCTG-1	2.45895e-09	0.000215057	0.222716	0.0279798	0.0359376	8.26642e-06	0.00503908	1.09329e-08	9.91216e-05	0.0359376	0.0139111	0.000749727
JUQ104_TTTACTGCATGCAACT-1	0.051491	0.00602893	3.30668e-09	0.032869	0.242489	0.00591621	0.028911	0.00219017	0.00323584	0.242489	-0.00445721	-0.00285883
JUQ100_CAAGAAACATCGGACC-1	0.109636	0.0054038	3.45608e-09	0.0131498	0.398929	0.00350945	0.00514299	0.0139918	0.0046724	0.398929	-0.00326382	0.00618146
JUQ056_CGACTTCTCCAAGTAC-1	6.58592e-09	0.00365594	0.0641422	0.0803402	0.0327551	0.00413631	0.0207458	0.00317735	0.00180952	0.0327551	0.0180774	-0.00206786
JUQ048_GGAATAAGTTGCGCAC-1	0.156746	0.0089901	2.67185e-09	0.0311058	0.246046	0.00620784	0.041986	1.47844e-07	2.39874e-05	0.246046	-0.00572432	-0.0062038
JUQ040_CGCTTCACATACTACG-1	0.0886272	0.0020214	1.96938e-08	0.0578045	0.156825	0.0056137	0.0300936	0.0673623	0.0037951	0.156825	-0.00142701	0.00688599
JUQ068_TCAGGATGTCGATTGT-1	0.000226485	0.00873566	0.139183	0.00643813	0.614411	0.00254325	0.0185558	2.38823e-08	0.00591041	0.614411	0.00153264	0.0161504
JUQ064_GCTGGGTCAGCTTCGG-1	0.220322	0.00150365	0.0229967	0.0504769	0.0311363	0.0073253	0.0371337	0.00100549	3.97803e-06	0.0311363	-0.00647913	-0.016436
JUQ100_TCGGTAATCATTCACT-1	0.127321	0.00408487	0.000130434	0.051288	0.75481	0.00558372	0.0380429	0.0372014	0.0111199	0.75481	-0.00336774	0.0128883
JUQ057_GATTCAGCAAGGCTCC-1	0.172321	0.00262897	0.0154403	0.051433	0.153341	0.00630602	0.0194927	0.0610045	0.00494574	0.153341	-0.00339792	0.00434318
JUQ049_CCAATCCCAAGCCCAC-1	0.126107	0.0031771	0.0540459	0.0142647	0.489559	0.00538376	0.0284849	0.0293857	0.00152678	0.489559	-0.00376751	0.00639622
JUQ040_AGGCCGTTCCGTAGGC-1	0.000585944	0.00258293	0.000345174	0.048356	5.96884e-05	0.00609697	0.029976	0.0660556	1.86303e-06	5.96884e-05	0.00590014	0.00965617
JUQ033_GATCTAGAGTTACCCA-1	0.22485	4.94292e-08	0.011871	2.84951e-07	0.194566	0.00482338	0.0356743	0.0102055	0.00327663	0.194566	-0.00565138	-0.00283412
JUQ102_CCTCAGTCACGAGAGT-1	0.248746	2.56132e-09	1.22956e-08	4.49893e-08	0.10641	0.0101108	0.0553029	0.0154591	2.79007e-07	0.10641	-0.00643039	-0.00402027
JUQ050_GTAGTCATCTGGTTCC-1	0.119186	0.00196656	4.41257e-09	0.0397552	0.180432	0.00346453	0.033533	2.17087e-05	1.26306e-06	0.180432	-0.00458034	-0.00172268
JUQ036_ACATCAGGTATCACCA-1	0.161902	0.0026338	0.00111431	0.0362232	0.19873	0.00682308	0.0251581	0.110832	0.00139672	0.19873	-0.00351892	0.00521598
JUQ111_GTCTTCGTCAAACCAC-1	2.27888e-09	0.00114705	0.41053	0.0916182	0.187533	5.52062e-08	0.0155299	1.3629e-08	0.00444014	0.187533	0.00835129	-0.000839025
JUQ054_CCACGGAAGTTAACGA-1	0.142348	0.00433923	0.00831478	0.0872067	0.12654	0.00254214	0.00544844	0.0014961	0.00292631	0.12654	-0.00458833	-0.00297693
JUQ036_CAGCGACGTGTTCGAT-1	0.20003	0.00134237	4.84123e-09	0.00648042	0.106592	0.00441355	0.025085	0.0337434	1.39588e-06	0.106592	-0.00430782	0.000462577
JUQ063_ACGCCAGAGAAACCGC-1	7.60045e-07	0.00399863	8.63414e-08	0.0437883	0.132772	0.00312362	0.0298741	0.0564188	0.00477439	0.132772	0.000917803	0.0106565
JUQ049_TGCGTGGAGGCAATTA-1	3.60376e-09	0.00884824	0.0286118	0.0401933	0.190237	0.00286064	0.023884	0.00631085	8.41108e-06	0.190237	0.00253226	0.0109852
JUQ104_TTATGCTTCTAACTGG-1	0.125962	0.00402717	0.000180017	0.070293	0.105241	0.0058912	0.0568316	1.41731e-05	1.64158e-07	0.105241	-0.00442501	-0.00391225
JUQ049_TCAGCAACAATTCCTT-1	7.66375e-09	0.00532416	0.162021	0.0726894	0.056636	0.00340136	0.0144792	0.0209113	0.00203362	0.056636	0.011961	0.00763567
JUQ049_TCGCGTTAGATCCCGC-1	0.179503	0.00421121	0.0175795	0.0224186	0.474864	0.00641278	0.0329574	0.0513513	0.00892624	0.474864	-0.00291995	0.0115412
JUQ031_CTAGTGACAGAGCCAA-1	0.123154	0.00382275	4.1504e-09	5.4551e-07	0.399057	0.00479614	0.0266722	0.00927873	4.90956e-05	0.399057	-0.00409241	0.00622372
JUQ049_CGAACATCAAGCGATG-1	0.134506	0.00622029	0.0462928	0.0126493	0.429264	0.00451093	0.0204398	0.0201867	0.00451773	0.429264	-0.00212089	0.0126208
JUQ069_CAACTAGTCTGCAAGT-1	1.07583e-08	0.00514892	0.0664127	0.0550332	0.0275496	0.00553147	0.0315789	0.0402347	0.00203468	0.0275496	0.00366152	0.00744347
JUQ056_TTCTCAATCCAAGTAC-1	0.137838	0.00227038	0.0914262	0.0127454	0.293145	0.000373183	0.00393388	9.28903e-07	0.00269555	0.293145	-0.00350393	-0.0154045
JUQ067_TAGGCATCAGCGTTCG-1	0.0073581	0.00470475	4.81358e-09	0.0518488	0.335856	0.00209492	0.00989137	0.0131908	0.0051134	0.335856	-0.000821577	0.00997879
JUQ118_TCACAAGTCCAAACTG-1	0.157189	0.00262347	0.0180993	0.0417319	0.0889872	0.0053098	0.0333655	0.00263961	0.00259222	0.0889872	-0.00615828	-0.00913353
JUQ050_ACTGAACCACCGATAT-1	0.232303	0.00783485	5.22143e-09	0.0143691	0.129503	0.00683063	0.0404964	0.00312973	0.00111133	0.129503	-0.00520322	-0.00394311
JUQ088_CGAGAAGGTTAAAGTG-1	0.108962	0.00111844	2.94065e-09	0.0411331	8.79163e-06	0.00535227	0.0395773	0.0408147	6.09566e-08	8.79163e-06	0.00471707	0.00707378
JUQ111_GGAATAACAGATCTGT-1	1.19276e-08	0.00433264	0.357687	3.06682e-07	0.460914	0.00286483	0.0138449	9.01995e-07	2.10333e-07	0.460914	0.00414521	0.000110617
JUQ063_TTAGGACAGTACATGA-1	6.8755e-08	0.0053788	0.120002	0.0492244	0.286913	0.00335769	0.0147609	0.0552813	0.00156175	0.286913	-0.000441333	0.0110183
JUQ118_CGTCTACTCCTTTCTC-1	0.249184	0.00080763	0.00149173	3.06392e-07	1.81171e-05	0.00779627	0.0465972	0.0177651	5.25162e-05	1.81171e-05	-0.00662128	-0.0100171
JUQ036_GCATGTACAGCTCCGA-1	5.45519e-05	0.00283266	0.0492474	0.0277509	8.90507e-06	0.00683392	0.00894412	0.00903592	0.000160688	8.90507e-06	0.0217953	-0.00436197
JUQ071_CCTTCGATCTTGGGTA-1	0.119506	0.00237681	3.57123e-09	0.0637421	4.15288e-07	0.00886957	0.0565092	0.00117114	0.00213173	4.15288e-07	-0.00621423	-0.0159877
JUQ040_TCGTAGACACTATCTT-1	0.203667	0.00391158	3.91204e-09	0.00907027	0.20943	0.00759691	0.0504461	0.0610586	0.00267805	0.20943	-0.00645846	0.000366568
JUQ069_CTAATGGAGTTAGGTA-1	0.0991389	0.00126524	0.0033494	0.0395323	4.17634e-07	0.00889369	0.0389944	0.0239005	9.75345e-06	4.17634e-07	-0.000726059	-0.00993213
JUQ047_TGGACGCGTCCGTCAG-1	0.183363	0.00436876	0.0389262	0.0354946	0.00231784	0.00616643	0.0619768	3.74999e-08	3.25442e-05	0.00231784	-0.00610684	-0.013403
JUQ036_CTGGTCTCACCAGCAC-1	0.020417	0.00267535	0.000952667	0.0149918	0.225008	0.0056795	0.0284576	0.0817809	0.00174281	0.225008	-0.00105458	0.0102787
JUQ027_AGTGAGGTCGTACGGC-1	0.168386	0.00445712	3.68534e-09	0.0401455	0.145831	0.00500467	0.040108	0.0506172	0.00158294	0.145831	-0.00436525	0.00260581
JUQ058_TACACGACACAGCGTC-1	5.65554e-09	0.00560601	0.00622299	0.00827129	0.0831929	0.0041276	0.0261421	0.0693362	0.000626461	0.0831929	0.00170272	0.0115739
JUQ027_GACAGAGCACACTGCG-1	0.295409	0.00215589	0.0104246	0.0369744	0.152023	0.0062652	0.0521664	0.0811118	1.03244e-05	0.152023	-0.00685324	-0.00113503
JUQ036_CGAACATAGTTAGGTA-1	0.258724	0.00258286	5.66409e-09	0.000140587	0.0548549	0.00771143	0.0415827	0.0252256	0.00344915	0.0548549	-0.00586801	-0.00316826
JUQ036_CTCGTACCAAAGGTGC-1	0.286632	0.000705924	7.49299e-09	0.0350091	0.166546	0.00739031	0.0508405	0.0772499	0.000961621	0.166546	-0.00631428	-0.000483451
JUQ097_GAACGGAAGGAATGGA-1	0.020395	0.000599046	6.15592e-09	0.0888423	0.122165	0.00274057	0.0205369	6.04026e-08	0.00256538	0.122165	1.69276e-05	-0.00411404
JUQ068_CAGGTGCAGATGGGTC-1	0.0138803	0.0118785	1.3773e-08	0.00494081	0.790463	0.00403402	0.00339236	7.66539e-08	0.0227051	0.790463	-0.000402138	0.0177669
JUQ093_GACTACATCTGGTATG-1	7.8985e-09	0.00222903	0.11107	0.0645958	0.114886	0.0042147	0.0120471	0.0668808	0.00221235	0.114886	0.00583386	0.0117804
JUQ054_AGTCTTTCAAGGCTCC-1	0.199058	3.76636e-08	0.000115959	0.0284936	0.0323076	0.00779553	0.0387614	0.00794083	1.26283e-07	0.0323076	-0.00631672	-0.0123379
JUQ049_CAGCTAAGTGTGCCTG-1	0.112578	0.00563098	7.09303e-09	1.24921e-06	0.673816	0.00552267	0.00262061	1.57004e-06	0.010628	0.673816	-0.00212819	0.0127572
JUQ069_GCGGGTTGTAAGTGGC-1	7.77391e-09	1.80538e-08	4.37008e-09	0.0140748	4.84042e-06	0.00234216	0.0158516	0.00135984	0.00489502	4.84042e-06	0.026444	-0.00589719
JUQ049_TCAATCTAGCACACAG-1	0.203252	0.00267521	2.08892e-08	3.23771e-07	0.330401	0.00729036	0.043569	0.051687	0.00184662	0.330401	-0.00394628	0.00839909
JUQ038_GCAGTTATCTGAAAGA-1	0.0719647	0.00285095	1.4479e-09	0.06339	0.0112673	0.00406924	0.0457671	0.132283	0.00235814	0.0112673	0.000552173	0.0110099
JUQ108_GCTGCAGTCCACGAAT-1	0.045455	0.00727295	6.82803e-09	0.0254305	0.531586	0.00322384	0.0145388	3.77765e-07	0.00331341	0.531586	-0.00243786	0.00789081
JUQ027_AACACGTAGCGCCTTG-1	0.0320816	0.00663737	0.0154856	0.0619826	0.103794	0.00453506	0.0419492	0.0812817	0.00182344	0.103794	0.00135758	0.010176
JUQ040_CGTCACTGTCCCGACA-1	0.251037	0.00209574	9.19041e-09	0.0452545	0.153427	0.00601739	0.0286087	0.0433264	0.00160457	0.153427	-0.0048667	0.000318329
JUQ056_CTGATCCAGGCTACGA-1	0.134504	0.00298182	0.134078	0.0348126	0.495469	0.00666128	0.0361477	0.0112665	0.0019266	0.495469	-0.00292471	-0.00615712
JUQ040_CGTCTACAGGTGCACA-1	1.09768e-08	0.00742427	5.42595e-09	0.0545028	0.194558	0.00279379	0.020878	0.0592252	0.000109223	0.194558	0.00192245	0.0125285
JUQ119_GTCCTCACAGTTTACG-1	0.0884765	0.00390514	3.58787e-09	0.0357242	1.41714e-06	0.00913689	0.0484606	0.00356822	5.00072e-07	1.41714e-06	-0.00682132	-0.0121087
JUQ065_CGTCAGGCATTAGGCT-1	0.167793	0.00274986	7.43507e-09	2.65753e-06	0.000202064	0.009063	0.0489709	1.67983e-07	4.5502e-06	0.000202064	-0.00735007	-0.0172585
JUQ102_CGTCAGGGTAGCGCTC-1	0.154197	0.00518404	0.00271711	0.107446	0.266088	0.00834497	0.0628518	0.0807627	4.15725e-05	0.266088	-0.00602845	0.00137362
JUQ059_TTGAACGGTAGGCATG-1	2.20809e-09	0.00604225	0.0334146	0.0233854	0.281354	2.10196e-09	0.00142001	0.0198609	0.00849006	0.281354	-0.001866	0.0133425
JUQ108_GGTGCGTTCGATAGAA-1	0.058555	0.0065234	4.1021e-09	0.0509793	0.185008	0.00530053	0.0260475	0.000173344	0.00331072	0.185008	-0.00617325	-0.00722256
JUQ063_GATGAAAGTCAAAGAT-1	0.0395579	0.00637501	0.0995984	9.05215e-06	0.266293	0.00508811	0.0372951	0.0539589	0.00037316	0.266293	-0.00110249	0.0122106
JUQ071_TGACTAGCAATGTTGC-1	7.01782e-09	0.00422717	0.170589	0.057195	0.000109497	0.00505203	0.0302524	6.84014e-06	0.00172172	0.000109497	0.0195639	-0.00393892
JUQ107_TACGGATGTGATAAAC-1	0.151648	0.00176476	0.00247993	0.137666	0.0278823	0.00842162	0.0240767	6.70609e-08	0.00588947	0.0278823	-0.00714379	-0.0200757
JUQ040_CTCGTCATCCTTGCCA-1	0.0294767	0.00398828	4.55896e-09	0.0352569	0.0427093	0.00515248	0.0350554	0.0539869	5.55239e-07	0.0427093	0.00255098	0.00841494
JUQ105_AAGGAGCCATCGGTTA-1	0.129801	0.00277134	3.84667e-09	0.0405351	0.0179158	0.00933569	0.0465921	1.29131e-07	0.000647616	0.0179158	-0.00642034	-0.0144902
JUQ066_GAATGAAGTCCGCTGA-1	0.0117042	0.00126531	4.59998e-09	0.017778	4.22701e-06	0.0023048	0.0110941	2.47972e-08	1.94946e-07	4.22701e-06	0.0243325	-0.00469041
JUQ111_CGGGTCATCACAGGCC-1	0.0200997	0.00445468	0.314509	0.0431224	0.48699	0.00160083	2.73946e-06	3.00606e-08	0.00158736	0.48699	0.00619254	0.00123251
JUQ085_CCGTTCAAGAGGTAGA-1	0.0105295	0.00650587	0.113865	0.0406925	0.400688	0.000603045	3.97589e-07	0.000107486	1.73709e-05	0.400688	0.000624213	0.0078931
JUQ056_GGTGCGTCAGACGCAA-1	0.0651586	0.00417656	0.117874	1.50971e-06	0.000104088	0.00315559	0.0200091	0.00943846	0.000788029	0.000104088	0.0159108	-0.00360392
JUQ039_AAACCTGCATTAGGCT-1	0.223995	0.00429821	3.16931e-09	0.00254987	0.0678994	0.00915212	0.0737563	0.00563902	0.00127831	0.0678994	-0.00767794	-0.00552093
JUQ033_CGTCCATCAAATCCGT-1	5.51909e-08	0.0089824	8.84945e-09	0.04366	0.268154	0.00501161	0.0271095	0.0737568	0.00590654	0.268154	0.0014482	0.0115493
JUQ070_GTCACGGAGCCAGAAC-1	2.25222e-08	0.00144588	2.72632e-08	0.0352405	0.000203882	0.00305781	0.0208062	0.0201454	9.43886e-07	0.000203882	0.0102513	0.00614058
JUQ112_GACGGCTGTCTAGAGG-1	0.0480581	0.000999458	0.183642	0.0574423	0.505926	0.00184168	0.0209606	3.82055e-09	0.00501384	0.505926	-0.000412176	-0.00435155
JUQ070_CGTCACTCATCTGGTA-1	0.110221	1.89857e-06	5.38934e-09	0.0508368	0.200117	0.0065732	0.0049739	0.0583422	0.000131011	0.200117	-0.00497371	0.00223551
JUQ031_CTAGCCTAGAAGGCCT-1	4.08925e-08	0.00477989	3.13409e-09	0.0189995	0.171411	0.00330852	0.0242548	5.58429e-08	0.00214935	0.171411	-0.00324624	0.0206982
JUQ040_GGACATTAGTCCCACG-1	0.237687	0.00153865	6.9864e-09	0.0187383	0.263368	0.00576153	0.0333768	0.0837818	0.0016186	0.263368	-0.0055626	0.00169684
JUQ038_TCACAAGGTCGAACAG-1	0.0861036	0.00514892	4.49094e-09	0.0284709	0.273079	0.00363657	0.0220241	0.0318119	0.0020421	0.273079	-0.00440669	0.00384015
JUQ036_GTATTCTCAGATCGGA-1	0.18616	0.00371981	2.70547e-09	0.0313744	0.027049	0.0057022	0.0249999	0.0736937	2.54171e-07	0.027049	-0.00398419	0.00348864
JUQ047_GCATACACACCAACCG-1	0.184636	0.000953328	3.69973e-09	5.57841e-06	0.181236	0.00634164	0.030628	2.76737e-08	2.25677e-06	0.181236	-0.00602653	-0.00515014
JUQ040_CTGATCCAGTAACCCT-1	2.24049e-06	0.00374823	6.804e-09	0.0342414	0.197437	0.00450638	0.010988	0.0460463	0.00199878	0.197437	-0.000613116	0.00966481
JUQ068_GTGCAGCAGTGGCACA-1	0.0927133	0.00693792	7.03925e-09	0.0306934	0.197483	0.0061043	0.0388487	6.45212e-07	0.000175455	0.197483	-0.00444079	-0.00213219
JUQ046_TTGGAACCACGTCTCT-1	0.282924	4.98288e-06	2.74188e-08	0.0212909	0.156244	0.00541623	0.0402268	0.0585765	0.00314444	0.156244	-0.00653708	-0.00106403
JUQ033_CTCTACGTCATCACCC-1	0.0264328	0.0014684	4.21774e-08	0.0400072	0.000241102	0.0050127	0.0260586	0.0734859	9.97129e-08	0.000241102	0.00304809	0.00974566
JUQ027_ACACTGAAGACAATAC-1	0.191415	0.00455907	7.20256e-09	0.0474308	0.153201	0.00642279	0.0542929	0.0934249	0.0021725	0.153201	-0.00614249	0.000753092
JUQ124_CCCAGTTGTTCTGAAC-1	0.159413	0.00148801	0.140759	0.0165193	0.177872	0.00040441	1.03676e-05	3.55162e-08	1.34286e-07	0.177872	-0.00408779	-0.0211038
JUQ040_TTAACTCAGTACGTTC-1	0.0174299	0.00278974	3.93268e-09	0.056177	8.5955e-05	0.0055283	0.0396975	0.102657	0.00554922	8.5955e-05	0.00324459	0.0103931
JUQ050_GCATACAGTTAAGTAG-1	0.154785	8.55677e-10	3.93098e-09	0.051233	0.0443539	0.0073923	0.0425328	0.00157045	0.00265007	0.0443539	-0.00549397	-0.0115139
JUQ070_ATCATGGGTCTCCACT-1	6.8235e-08	0.00986884	0.0834249	0.00977418	0.379229	0.00295993	0.0226007	0.0178844	0.00186654	0.379229	0.00150349	0.0110045
JUQ049_AACGTTGCAAGGGTCA-1	1.26796e-08	0.00350058	0.00038367	0.0622948	0.704805	0.00339236	0.0139347	0.0168659	0.012719	0.704805	0.00189458	0.0200282
JUQ033_CGGACACGTGCTAGCC-1	1.63032e-08	0.00472402	0.119285	0.0624159	0.0711099	0.00541794	0.0295965	0.0918237	1.27612e-07	0.0711099	0.00384278	0.011504
JUQ121_CCTACACTCCCAAGAT-1	0.0733168	0.0014068	4.01042e-09	0.0591104	1.63025e-06	0.00975083	0.0454739	0.00566045	0.00172253	1.63025e-06	-0.00677837	-0.0183528
JUQ104_TGTGGTAAGCACAGGT-1	0.110222	0.00250268	4.07948e-09	0.0447453	0.156374	0.00545171	0.0431603	5.60284e-09	5.23542e-05	0.156374	-0.00626819	-0.0116232
JUQ112_ACGCCGACAACGCACC-1	0.141454	0.000346808	0.1348	0.0408873	0.236084	0.00357716	0.0116938	9.09344e-08	0.00499895	0.236084	-0.00394801	-0.0105254
JUQ036_AGCTTGATCGTTGACA-1	0.0090267	0.00408897	5.98526e-08	4.8972e-08	0.0047187	0.00570082	0.0275879	0.0343641	0.00125269	0.0047187	0.00466695	0.00903273
JUQ111_CTGTTTATCTATCCTA-1	5.03651e-09	0.00131224	0.208264	0.0522647	0.171805	0.00332751	0.019101	0.0468314	0.00347617	0.171805	0.00750118	0.00363138
JUQ036_ATTTCTGGTTGCGTTA-1	0.266065	0.00209463	1.46227e-08	0.0233927	0.0575954	0.00775053	0.0511426	0.101964	0.00240445	0.0575954	-0.0062154	0.00100688
JUQ124_AAAGTAGGTCTAGTGT-1	0.0397773	0.00260417	0.0129264	0.0603489	0.00103652	0.00547122	0.0205866	3.04645e-08	0.00676632	0.00103652	-0.00499611	-0.010181
JUQ100_CATTCGCGTTGTGGAG-1	0.0578978	2.33559e-06	2.61297e-09	0.0214025	2.04011e-05	0.00490168	0.0136861	0.0135028	0.00383755	2.04011e-05	0.0283243	-0.00626616
JUQ070_GTTCGGGTCTTGACGA-1	0.118238	0.00504178	0.140075	0.0274533	0.386215	0.00263261	0.00755858	0.0213672	9.53934e-06	0.386215	-0.00250928	0.00176252
JUQ033_ACGTCAACAGCTGTAT-1	0.122586	0.00299078	1.78698e-09	0.0455841	0.106173	0.00285276	0.023658	0.0295123	0.00211608	0.106173	-0.00340914	0.00365584
JUQ066_CACATTTGTAAATGTG-1	0.314841	0.00270087	0.041061	0.0303988	0.123551	0.00751202	0.055343	0.0317978	0.00113567	0.123551	-0.00640796	-0.00490082
JUQ053_CAGCTGGGTCTCCACT-1	0.108084	0.00449202	0.0158223	0.0497625	0.13194	0.00484196	0.0339492	0.0423051	1.59329e-05	0.13194	-0.00343793	0.00273064
JUQ070_ACGCCAGCATCTCCCA-1	0.0435545	0.00972444	0.0459184	0.0254025	0.516288	0.00512687	0.0135127	0.0215766	0.00362303	0.516288	-0.0024754	0.010407
JUQ102_CTCGTACTCGTCTGAA-1	0.196547	0.00199691	0.049182	0.0557816	0.319455	0.00608104	0.0426015	0.0358328	0.00110284	0.319455	-0.00662239	-0.000516469
JUQ050_CACACAAAGCCAGAAC-1	0.211228	4.21906e-09	0.00441134	0.0588475	0.0335304	0.00523584	0.0332095	0.012522	0.00445473	0.0335304	-0.00475851	-0.00694526
JUQ095_GGAATAACAATGACCT-1	1.39991e-08	1.65791e-09	0.0333241	0.0821618	7.99104e-06	0.00241593	0.00491182	0.00692271	6.53094e-08	7.99104e-06	0.0310663	-0.00909604
JUQ031_AGCTCCTGTTGTTTGG-1	0.0518024	0.00317804	0.0130016	0.00218471	0.710981	0.00180909	0.0149865	3.8079e-08	0.000943059	0.710981	-0.00355619	0.0102225
JUQ033_CATGGCGCAGCTGGCT-1	0.0853492	1.58234e-09	7.68689e-09	0.0338912	0.0148078	0.00464074	0.0200967	0.0519505	1.54689e-07	0.0148078	-0.00275093	0.00297898
JUQ111_TTCTCAAGTAGCCTCG-1	0.0864682	0.00289999	0.127901	0.0356054	0.433855	0.00214105	0.00312471	1.55335e-07	0.000643875	0.433855	-0.0015952	0.00209888
JUQ040_CCTAAAGAGTCACGCC-1	0.0114262	0.00174655	2.87654e-07	0.0284454	0.0003539	0.0031417	0.0237977	0.0987624	0.00165456	0.0003539	0.0011771	0.0102825
JUQ056_GGGATGAAGATATACG-1	0.0982575	0.00359403	0.14983	0.0407674	0.397535	0.00230584	0.0187837	2.80918e-08	0.00253018	0.397535	-0.00153431	-0.00334383
JUQ054_GTGTTAGTCTACGAGT-1	0.0710165	0.0070698	0.0975791	0.0427993	0.535882	0.000457288	0.000217754	1.67154e-05	0.00202091	0.535882	-0.0011353	0.00796987
JUQ095_CGCCAAGAGACATAAC-1	4.49422e-09	0.00199152	3.1732e-09	0.031396	2.60758e-07	0.00171578	0.011747	0.00514836	0.00342077	2.60758e-07	0.0233117	-0.0040549
JUQ040_CAGCTGGAGTATTGGA-1	0.187048	0.00132333	8.24183e-09	0.000415561	0.0153627	0.00681096	0.0456435	0.072044	4.09111e-07	0.0153627	-0.00526016	-0.00245429
JUQ027_AACTCAGTCGTGGTCG-1	0.336775	1.24973e-08	3.41318e-09	0.00253534	0.191005	0.00739203	0.0492298	0.0371957	0.000790755	0.191005	-0.00607608	-0.00328637
JUQ069_GTCAAGTCAGGAACGT-1	0.196623	4.3528e-08	0.0406339	0.0460394	0.00336195	0.00640858	0.0254899	0.00870237	0.0018324	0.00336195	-0.00532115	-0.0206351
JUQ059_TCATTACAGGCATGGT-1	3.74834e-06	0.00197749	2.01159e-09	0.0383178	0.314329	5.6821e-05	0.0297595	0.0886621	1.88166e-07	0.314329	-0.00126787	0.0139193
JUQ027_TCTTTCCGTCTTTCAT-1	0.167467	0.00672795	0.0037339	0.0306455	0.0971749	0.00435164	0.0390692	0.0712617	0.00294024	0.0971749	-0.00436819	0.00387667
JUQ056_AGCGTCGAGTGAAGAG-1	0.0269995	0.00529168	1.23077e-07	0.0354084	0.303513	0.00631222	0.0266472	3.26443e-06	0.000715201	0.303513	0.00329456	-0.00105091
JUQ033_GCGACCATCTTCAACT-1	0.364428	2.32433e-09	2.27367e-09	0.0147653	0.0189248	0.00817996	0.0544256	0.0314687	0.00149248	0.0189248	-0.00636598	-0.00420766
JUQ061_CAACTAGCAGTGGGAT-1	0.0218619	0.00347332	6.4368e-09	0.0379851	0.150479	0.00372745	0.0225351	0.0885851	0.000910101	0.150479	-0.000299069	0.0131516
JUQ053_CAAGGCCGTGTAAGTA-1	0.115454	0.00607223	7.11947e-09	0.0140831	0.184173	0.00612171	0.0453161	0.0792542	0.00231481	0.184173	-0.00331395	0.0055051
JUQ111_GAACCTACAGCTGCTG-1	5.1136e-09	0.0036595	1.2774e-05	0.0431885	0.451977	3.55647e-09	1.24785e-07	8.10148e-08	2.51253e-08	0.451977	0.00810938	0.00182982
JUQ106_TTGGAACAGTAAGTAC-1	2.42114e-08	0.00313919	0.0478671	0.0658047	0.24451	0.00263354	0.0141271	1.73423e-07	1.89087e-06	0.24451	-0.000647827	0.00330609
JUQ053_TCAACGAAGGCACATG-1	0.146943	0.0103442	1.95348e-05	9.49557e-07	0.776827	0.00597749	0.0415182	0.0241444	0.00850768	0.776827	-0.00353244	0.0118874
JUQ069_AGTGAGGTCCAGAGGA-1	0.142549	0.00366781	0.098286	0.00654373	0.0513474	0.00472202	0.021689	0.01522	7.25506e-07	0.0513474	-0.00401898	-0.0176832
JUQ040_TAGTTGGTCTTAACCT-1	0.176355	0.00184211	3.00382e-09	0.0240297	0.0878335	0.00405854	0.00848414	0.0366314	0.0026704	0.0878335	-0.00485866	0.000537695
JUQ040_CCGTTCACATCCTTGC-1	0.192477	0.00182726	5.90907e-09	0.0667294	0.0226343	0.00549974	0.0307176	0.0391956	0.00282443	0.0226343	-0.0051293	0.00104894
JUQ039_GACGGCTTCGGTTCGG-1	0.0309934	0.00230507	0.0140575	0.0821714	0.000100527	0.00734101	0.0574962	2.5663e-07	0.00402483	0.000100527	0.022516	-0.0045886
JUQ065_ACGGCCACAGACTCGC-1	0.156218	0.00318099	6.87419e-07	0.0408718	0.0179659	0.00776929	0.0393179	2.04562e-07	0.00319662	0.0179659	-0.00546135	-0.0105606
JUQ036_GTCAAGTGTGCTCTTC-1	0.180215	0.00377768	1.07994e-07	0.0327127	0.0308612	0.00851859	0.0460374	0.0845908	0.00328803	0.0308612	-0.00500122	0.00188569
JUQ067_ACGGCCAGTCCAAGTT-1	0.236918	0.00205197	1.65605e-09	0.00333676	0.370067	0.0054352	0.0271223	0.0246696	0.00263971	0.370067	-0.00428485	0.00353517
JUQ039_TTGCGTCAGGCTAGCA-1	0.0482924	0.00675341	0.00919763	0.0245151	0.394487	0.00166942	0.0223045	2.68694e-07	0.00180331	0.394487	-0.00347386	0.00245199
JUQ056_GGTGTTAGTACGAAAT-1	0.198522	0.00182502	0.167985	0.0523804	0.133923	0.00819167	0.0461159	0.026993	0.00534744	0.133923	-0.00486486	-0.0102428
JUQ048_AGCGTATAGACAGGCT-1	0.0726289	0.00782266	8.66925e-08	0.00660301	0.486321	0.00298061	0.029297	1.44635e-06	0.00890287	0.486321	-0.00311041	0.0110293
JUQ117_GTCATTTCAGACGCCT-1	0.225509	0.00057737	4.52522e-08	0.00352061	0.170217	0.0077463	0.0346405	2.40231e-08	0.00141994	0.170217	-0.00592056	-0.00754583
JUQ100_TGACTTTCAGCTCGCA-1	1.19826e-09	0.00390317	9.59851e-07	0.0646568	0.0138733	6.95078e-10	1.25388e-07	2.92193e-09	5.20655e-08	0.0138733	0.0309216	-0.0113766
JUQ040_ACACCAATCAGCGATT-1	0.182922	0.000373724	5.15509e-06	0.0234852	0.0276922	0.00371061	0.0334486	0.062985	0.00467491	0.0276922	-0.00522887	0.00116083
JUQ118_GGTGTTACATTGGTAC-1	0.233094	8.31018e-06	0.00171903	0.0315605	0.0504972	0.00746576	0.055458	1.05258e-07	0.00157716	0.0504972	-0.00636285	-0.0107345
JUQ094_GGTGCGTTCACCGTAA-1	1.8993e-08	0.00250569	0.0352767	0.0739075	6.17899e-08	4.72132e-06	0.0129472	1.09926e-07	0.00429675	6.17899e-08	0.0326139	-0.011175
JUQ067_AGGGTGAAGGACAGAA-1	0.245504	0.00175941	4.53676e-09	0.000249839	0.0403764	0.00640808	0.0589047	0.0766623	0.00260026	0.0403764	-0.00576409	-0.00137649
JUQ095_GCATGATTCCCATTTA-1	3.14931e-08	0.00477936	2.0827e-09	0.0928267	1.90435e-06	4.33765e-09	0.0088516	5.90595e-09	0.000194343	1.90435e-06	0.0330348	-0.0110775
JUQ106_GTCGGGTAGAAGGGTA-1	0.118921	0.00379572	0.0703622	0.00532006	0.257899	0.00172444	0.00798362	4.3454e-07	0.0034834	0.257899	-0.00136088	0.00453992
JUQ054_CCGTACTGTACAGACG-1	0.0396913	0.00577891	1.56263e-08	0.0501751	0.433049	0.000918213	1.82229e-06	0.00731954	0.0101209	0.433049	0.000646833	0.00757412
JUQ059_TCGTACCTCAAAGACA-1	2.05368e-09	0.00621485	0.0502525	0.0244729	0.344545	2.67902e-09	0.0035771	0.00353866	0.00492649	0.344545	-0.00276428	0.0112735
JUQ040_GACGCGTCACTTGGAT-1	0.124316	0.00369534	0.011905	0.0307233	0.247235	0.00516482	0.0247405	0.0462426	2.3037e-06	0.247235	-0.00352739	0.00522059
JUQ106_GCATGATGTATGAAAC-1	1.25923e-08	0.00826897	1.79809e-07	0.0621941	0.569822	0.00208905	0.00708199	0.000409106	0.0106559	0.569822	-0.00102575	0.0125457
JUQ036_TCTATTGAGTGTGGCA-1	0.124015	0.00299794	3.0299e-09	4.91764e-08	0.00553944	0.00734097	0.0441112	0.090524	0.00055681	0.00553944	-0.00279002	0.005506
JUQ036_TCGTAGAAGCAGGTCA-1	0.051541	0.00980513	3.46467e-09	0.0115455	0.0798708	0.00668584	0.0349146	0.085671	2.4056e-05	0.0798708	8.87218e-05	0.00982971
JUQ026_CATTATCTCGGAAATA-1	0.175551	0.00118694	0.0749198	0.0202219	0.290466	0.00330048	0.0317451	0.0131506	0.00267502	0.290466	-0.0061581	-0.00144332
JUQ102_CGCTGGATCAAGATCC-1	0.239016	0.00171883	1.69259e-08	0.00882487	0.314016	0.0067312	0.0513707	0.014219	1.10293e-07	0.314016	-0.0070923	-0.00313635
JUQ050_ACACCGGTCCCAGGTG-1	3.10055e-09	0.000173286	0.0105387	0.0202481	3.84502e-05	0.00133884	0.00878319	0.0185275	0.00305327	3.84502e-05	0.0181992	-0.00286769
JUQ054_AGCGTCGTCCTAGGGC-1	9.50611e-09	0.0086376	1.15757e-09	0.0664778	0.32425	1.04431e-06	1.18417e-06	0.00274493	5.30513e-06	0.32425	0.000585753	0.0073588
JUQ111_ATTATCCGTAGCGTGA-1	0.00407054	0.00401589	0.315078	0.0346265	0.426201	2.36362e-09	0.0168142	1.99158e-08	5.3597e-07	0.426201	0.00421	0.000584861
JUQ104_TCAGCTCAGCCTTGAT-1	0.244275	6.64252e-10	8.54246e-09	0.092771	0.0127827	0.00688524	0.0368067	5.75884e-08	0.00352845	0.0127827	-0.0059081	-0.0135901
JUQ096_GCTCCTAAGTTCGCGC-1	0.059956	0.00433991	0.0931803	6.47069e-08	0.275908	0.00209089	0.0260684	3.70193e-07	0.000946548	0.275908	-0.00110508	-0.00541745
JUQ082_AAATGCCCAGGGTATG-1	0.0869352	0.0030804	0.0546939	0.0167309	0.363499	0.00537949	0.0322611	5.62131e-08	7.75707e-09	0.363499	-0.00159142	-0.00612269
JUQ045_TGCTACCAGTTGAGTA-1	6.8978e-09	0.00237054	0.0825278	0.0566461	0.0164084	0.00560696	0.0262718	0.0846928	0.00102564	0.0164084	0.00522092	0.0120666
JUQ118_ATCACGATCCTTGGTC-1	0.283122	1.7699e-08	0.0572435	0.0755568	0.0567165	0.00809129	0.054064	0.00387616	2.47792e-08	0.0567165	-0.00665729	-0.013504
JUQ040_CCCAATCAGGACACCA-1	0.0894357	0.000743516	9.43908e-09	0.00017484	0.137521	0.00450738	0.0105508	0.0575856	4.19639e-07	0.137521	-0.00319025	0.00486379
JUQ036_ACGCCGACACATCTTT-1	0.207088	0.00381052	1.39166e-08	0.00332683	0.0761321	0.00487316	0.031585	0.0397447	2.61265e-07	0.0761321	-0.00478618	-0.00182229
JUQ045_CCGTACTAGGAGCGTT-1	0.140898	0.00289791	1.51385e-06	0.0207583	0.0332767	0.0070971	0.0402376	0.00604599	0.0017029	0.0332767	-0.00620295	-0.0107572
JUQ111_CGTCTACAGGAGCGAG-1	0.00606014	0.00183085	0.169704	0.034002	0.391551	0.00072244	0.00273494	5.45495e-07	5.96075e-05	0.391551	0.00406189	0.000454828
JUQ111_CGGTTAAGTACCGCTG-1	7.20878e-09	0.00635538	0.288461	0.00810771	0.237675	0.000892057	0.0118702	8.02137e-10	0.00184331	0.237675	0.00939661	0.00316414
JUQ040_GATCTAGGTACCGAGA-1	1.01259e-05	0.00311385	0.00382052	0.0317355	0.0131497	0.00414215	0.0270405	0.120965	0.00176401	0.0131497	0.00212586	0.0116696
JUQ124_GACGTTAAGGACCACA-1	2.95506e-08	2.67801e-09	0.211819	0.0604922	6.42809e-06	0.00317026	0.00975836	1.43538e-07	1.26809e-07	6.42809e-06	0.0309195	-0.00923383
JUQ067_TGGCGCACATAGGATA-1	0.235838	0.00249719	3.17099e-09	0.0127914	0.109594	0.00622722	0.0521534	0.0322744	0.00111037	0.109594	-0.00667154	-0.00107596
JUQ111_AGCCTAATCACGGTTA-1	1.15974e-08	0.00448468	0.395687	5.43895e-07	0.257609	0.00548937	0.0217436	1.21468e-05	0.00015302	0.257609	0.00911556	0.00117977
JUQ118_CACCACTCACCACGTG-1	0.187752	6.57802e-10	2.70531e-09	0.0541236	0.134133	0.00547111	0.0320796	0.00297874	0.00194039	0.134133	-0.00526566	-0.00945386
JUQ040_AGCTCTCGTTCGTTGA-1	0.0757364	0.00244564	9.96885e-09	0.0177115	0.0632701	0.00744438	0.0275544	0.0893661	0.00135719	0.0632701	-0.000608123	0.00884354
JUQ053_CGGACACCATAGGATA-1	0.177646	0.00329386	7.11241e-05	0.0373213	0.0221941	0.0079463	0.0453683	0.0124254	0.000736285	0.0221941	-0.0065337	-0.0106253
JUQ111_CACACCTTCGAATGCT-1	0.0232936	0.000773351	0.290182	0.0737067	0.0011206	0.00258325	0.0197329	1.42722e-06	0.00719252	0.0011206	0.00795404	-0.0026697
JUQ049_TAGAGCTTCCAAACTG-1	5.70744e-09	0.00643388	8.68108e-05	0.0754825	0.0862933	0.00414626	0.0210214	0.024198	0.00188383	0.0862933	0.00469994	0.00893656
JUQ030_GATCGATAGAGGGATA-1	0.167932	0.00119005	1.87528e-09	0.0129285	0.100375	0.00928857	0.0587588	0.0257229	0.00103487	0.100375	-0.00715902	-0.00686174
JUQ122_AAGTCTGAGTTTCCTT-1	1.5294e-08	0.00292384	0.130839	0.0279783	0.484955	0.000964476	0.00928111	4.21862e-07	5.85566e-07	0.484955	8.04129e-05	0.0029727
JUQ061_TAGCCGGCATTACCTT-1	4.20056e-08	0.00169544	1.25367e-08	0.0539206	0.392869	0.00102523	0.0144898	0.0438265	0.00181079	0.392869	-0.00225487	0.0117611
JUQ111_CCAGCGAGTTTCCACC-1	0.000728346	0.00553337	0.162404	7.62228e-06	0.205253	0.00434517	0.0250227	4.90359e-08	0.00109198	0.205253	0.00326357	0.00638054
JUQ111_CACAAACCACGCTTTC-1	1.58725e-08	0.00394269	0.406979	0.048486	0.0607696	0.00410506	0.0201711	4.13567e-06	0.00826738	0.0607696	0.0114784	0.000924078
JUQ070_ACGAGGATCTGGCGTG-1	0.000719347	0.00484657	0.0356753	0.0441014	0.0224848	0.00772558	0.0371138	0.0451645	1.93751e-07	0.0224848	0.0038926	0.00825393
JUQ053_CACCAGGGTCGACTGC-1	0.158776	0.00710894	0.0211743	0.0390352	0.449911	0.00517229	0.0284751	0.0479788	0.000762601	0.449911	-0.00362682	0.00776185
JUQ088_TATCTCAGTTCATGGT-1	0.192677	0.00295931	1.02888e-08	0.0224373	0.15546	0.00652416	0.0419231	0.0371556	0.000829417	0.15546	-0.00585761	-0.00158056
JUQ111_GACGCGTCATACGCTA-1	3.64407e-06	3.42486e-08	0.196985	0.0266905	0.256294	2.62301e-08	2.41459e-08	5.00229e-07	3.99508e-08	0.256294	0.0103316	0.00249428
JUQ027_GTAGTCAGTCCATGAT-1	0.341521	0.00320905	2.30646e-09	0.0197054	0.0809413	0.00680117	0.0728468	0.0696441	0.00394599	0.0809413	-0.00719181	-0.00152829
JUQ111_TAGGCATAGGCGCTCT-1	0.0561752	9.37564e-10	0.258329	0.0236285	0.049064	0.004728	0.032793	5.65133e-06	5.31337e-07	0.049064	-0.000963115	-0.0128182
JUQ045_ACTGAGTCAGCCTGTG-1	0.0143556	0.0088045	9.10867e-09	0.0474688	0.654771	0.00233022	0.00659375	2.93967e-07	0.00896831	0.654771	-0.00199318	0.0141956
JUQ044_CCTTTCTAGGCAAAGA-1	0.100514	0.00220183	5.20263e-08	0.0329752	0.0687404	0.00336235	0.0192415	1.26279e-07	0.00120277	0.0687404	-0.00511736	-0.00205492
JUQ107_AGGCCGTAGAGTACAT-1	0.136863	0.00201063	0.00361698	0.120843	0.169924	0.00916707	0.058925	0.0083893	0.00484015	0.169924	-0.00580678	-0.0152953
JUQ111_GGACATTTCCAGATCA-1	0.12381	0.00116475	0.132521	0.0242701	0.0586101	9.28677e-07	0.00811078	0.00020178	1.24408e-07	0.0586101	-0.00443244	-0.0135122
JUQ068_GTGCTTCTCAGTCCCT-1	0.0858815	0.0109391	3.45985e-09	0.0211953	0.311063	0.00667693	0.0286323	0.0165572	0.00786167	0.311063	-0.00166973	0.0110774
JUQ067_TCTTTCCCATGTAGTC-1	0.390669	0.00434771	4.69073e-09	0.0298261	0.146033	0.0070437	0.053556	0.0514875	0.00010753	0.146033	-0.00756174	-0.00240984
JUQ111_ACCCACTAGTCATCCA-1	0.0223931	0.00524429	0.275922	0.0284271	0.324326	0.00174419	0.0133883	1.71164e-06	0.00259239	0.324326	0.00519698	0.00143485
JUQ026_CCTAAAGTCGCTGATA-1	0.256331	0.00505822	2.43837e-06	6.0258e-08	7.05013e-05	0.00806348	0.0528014	0.0255512	0.00289043	7.05013e-05	-0.0063345	-0.00795373
JUQ045_TGCACCTCAAGCCGTC-1	0.0505037	0.00474879	3.6324e-09	0.010432	0.511741	0.00482441	0.0107713	0.0019871	0.00490415	0.511741	-0.0031634	0.0111796
JUQ111_TGCCAAAGTCCAGTTA-1	1.10818e-05	3.73466e-09	0.265797	0.0468456	0.42234	1.10272e-10	2.11581e-08	0.00404662	3.32718e-07	0.42234	0.0088096	0.00201211
JUQ107_TAAACCGTCGGACAAG-1	0.0664013	0.00429646	3.11232e-07	0.0711909	0.411412	0.00448272	0.0244633	2.21588e-07	0.00283796	0.411412	-0.00273484	-0.000883996
JUQ036_TACAGTGCACGAAAGC-1	0.16267	0.00307972	3.65035e-09	0.0301133	0.00126488	0.00723247	0.0441446	0.0681635	0.0017889	0.00126488	-0.00426092	-0.000216819
JUQ100_AAATGCCCAATGTTGC-1	0.147729	0.00531603	0.0505759	0.0234249	0.534494	0.00194588	0.0114546	0.0296354	0.00133059	0.534494	-0.00317622	0.00904868
JUQ122_TCGTAGAGTACCATCA-1	0.16891	5.31184e-08	7.61079e-09	0.0283753	0.13257	0.00614436	0.0191672	6.33127e-08	4.92972e-07	0.13257	-0.00545815	-0.00478984
JUQ050_GCGCCAAAGCCAGAAC-1	0.154339	0.00194166	3.00113e-09	0.001409	0.0525221	0.00656249	0.0282296	1.75773e-07	0.00299651	0.0525221	-0.00527988	-0.00630112
JUQ048_GTGTGCGGTCATACTG-1	7.33172e-06	0.0024822	7.19717e-09	0.000531115	0.25239	0.00390353	0.00436228	0.0380278	0.00183347	0.25239	-0.00291221	0.00587147
JUQ057_CCCAGTTGTCAGCTAT-1	0.258955	0.0040983	3.6443e-09	0.00529907	0.225855	0.00933563	0.0549487	0.10454	0.00100442	0.225855	-0.0070232	-0.00018559
JUQ122_CACCAGGAGAAACGAG-1	0.0944744	0.00438205	0.0478219	0.0235786	0.342964	0.00488067	0.0126946	1.14538e-08	0.00370863	0.342964	-0.00372628	0.00187496
JUQ053_GAACGGACACGGCCAT-1	0.225702	2.00213e-09	2.01634e-06	0.0337383	0.000881854	0.0075335	0.0415573	0.0192	5.7146e-07	0.000881854	-0.00626723	-0.0168296
JUQ100_GTCTCGTAGACAAAGG-1	0.32676	2.26066e-09	1.452e-08	0.0501352	0.177778	0.00820319	0.0363016	0.0175263	0.00214827	0.177778	-0.00714955	-0.00496088
JUQ033_TGAGGGAGTCTCTCTG-1	0.177647	0.00285071	2.20301e-09	0.00674614	0.057802	0.00358546	0.0238291	0.0181352	0.00109155	0.057802	-0.00459207	0.000854591
JUQ111_TATCTCATCTCGTTTA-1	0.0614468	0.00315014	0.258361	0.000267576	0.455706	0.00421232	0.0245776	0.0034619	0.00115495	0.455706	-0.0011536	-0.00248927
JUQ038_ACTATCTTCGTAGGAG-1	0.140792	0.00207611	4.3827e-09	0.0243323	0.0604391	0.00486728	0.0303482	0.0988555	3.50984e-08	0.0604391	-0.00462198	0.00370211
JUQ093_GAACCTACATATACGC-1	0.0585416	0.00141545	0.0444117	0.00609483	0.458922	0.00429482	0.0234904	0.00897405	3.19016e-06	0.458922	-0.00302133	-0.0024262
JUQ058_TCGCGAGGTTATCACG-1	1.09102e-08	0.00236095	0.020797	5.11328e-07	6.69789e-06	0.00643219	0.0472216	0.0546061	0.000295197	6.69789e-06	0.0127929	0.00269246
JUQ040_CGAGCACAGCTGTTCA-1	6.35866e-07	0.0029803	0.0451951	0.0299923	0.14696	0.00120537	0.0177709	0.0962469	0.000832279	0.14696	-0.00121131	0.01053
JUQ122_TGTCCCAAGAACAACT-1	0.106246	0.00207698	0.134771	0.0385057	0.0827903	0.00824622	0.0347197	3.50214e-08	0.00333484	0.0827903	-0.00568504	-0.0154428
JUQ040_AGGCCACAGTACGACG-1	0.147615	0.00100269	8.73611e-09	0.049221	0.161261	0.00662541	0.0368736	0.0384748	0.00322406	0.161261	-0.0053994	-0.000602139
JUQ112_GGAAAGCTCAAAGACA-1	0.119888	0.00414796	0.190989	0.0121552	0.316452	0.00553836	0.0392193	7.4196e-09	0.00498725	0.316452	-0.00303	-0.00964802
JUQ067_CCTAGCTGTATCGCAT-1	0.330303	0.00199048	2.27009e-09	0.0272869	0.0819172	0.00787308	0.0598408	0.0585738	0.00101128	0.0819172	-0.00644876	-0.00236702
JUQ111_GGAACTTGTATGGTTC-1	6.31689e-09	0.0030853	0.258987	0.08006	0.143379	0.00218759	0.00790867	4.14201e-08	0.00482322	0.143379	0.0115912	0.000757733
JUQ090_CCACGGAGTACCTACA-1	0.222203	0.00288321	4.0546e-09	0.0164727	0.0726472	0.00764296	0.0520556	7.4018e-08	2.60921e-07	0.0726472	-0.00754222	-0.0134596
JUQ070_GCGCGATGTTGGACCC-1	0.0911773	0.00696899	2.38893e-08	0.026805	0.0532919	0.00968137	0.0327562	0.0352568	6.74404e-06	0.0532919	0.0100341	0.0187511
JUQ031_TTCTACAAGTTATCGC-1	0.0294757	0.00603023	5.66382e-09	2.82066e-07	0.430582	0.000754141	0.00919513	1.86111e-06	0.00198925	0.430582	-0.00323069	0.0103781
JUQ040_TTGGAACGTCGCATAT-1	6.187e-08	0.00557759	6.66888e-09	0.0612454	0.0689264	0.00289629	0.0295054	0.039931	0.00233253	0.0689264	0.00117226	0.00996254
JUQ036_ACGAGCCTCATGGTCA-1	0.138608	0.00301877	4.07662e-08	0.0347076	0.0783898	0.0076291	0.041759	0.0569023	0.00383935	0.0783898	-0.00234643	0.00321277
JUQ036_CCAGCGAAGGAACTGC-1	0.289392	0.00334306	4.84228e-09	0.0238366	0.12866	0.0060457	0.0414158	0.0643389	0.00246101	0.12866	-0.00585854	-0.000412904
JUQ042_ACGATACTCAGCGATT-1	0.156228	8.46816e-05	0.00933218	0.0826483	4.70286e-05	0.00755244	0.0567426	4.15214e-08	0.000655476	4.70286e-05	-0.00610409	-0.014576
JUQ067_CTCTAATGTGTGTGCC-1	0.230991	7.28108e-08	2.20235e-09	0.0204151	0.0765848	0.00618288	0.0397473	0.00610046	0.00199339	0.0765848	-0.00614261	-0.00385556
JUQ056_GACGGCTCACCGCTAG-1	0.181146	0.003015	0.0952437	0.00444489	0.464878	0.00466584	0.0297879	3.55779e-07	0.0012891	0.464878	-0.00223136	-0.00447849
JUQ033_GCGAGAAGTCTTTCAT-1	0.227359	0.00257776	2.38751e-09	0.00786462	0.134258	0.00736915	0.0487061	0.0432038	0.00148766	0.134258	-0.00610299	-0.00165203
JUQ049_AACGTTGCATGGGACA-1	0.11111	0.00403088	3.39745e-07	0.0451268	0.25403	0.0028564	0.0145327	0.0369913	0.00648859	0.25403	-0.00311138	0.00885192
JUQ054_CTCGGAGGTTTAAGCC-1	0.330167	5.84274e-08	2.4515e-09	0.00617964	0.156022	0.00796457	0.0435701	0.00134748	0.00185286	0.156022	-0.00683465	-0.00613126
JUQ036_TCACGAACATATACGC-1	0.20326	0.00263219	0.00842051	0.0327843	0.0588957	0.00687868	0.0316252	0.0291105	3.14636e-06	0.0588957	-0.00521253	-0.00166123
JUQ038_CCGTACTTCAGGCAAG-1	0.233595	0.0028011	2.70017e-09	0.0406345	0.253976	0.00894082	0.0645237	0.0445771	0.00268536	0.253976	-0.0071233	-0.00158674
JUQ036_ATCCACCCATGCCTTC-1	0.200342	0.00384211	0.0116078	0.0469568	0.127556	0.00449146	0.0237831	0.047833	6.43083e-06	0.127556	-0.00470071	0.0028025
JUQ088_CTAGAGTGTCCGAACC-1	0.251793	0.00285949	0.013784	0.0248089	0.0529057	0.00675242	0.0252175	0.00765969	0.00246957	0.0529057	-0.00525419	-0.00904641
JUQ036_GGCTGGTAGATCACGG-1	0.105579	0.00327651	1.45253e-08	0.0466667	0.000163814	0.0050578	0.0262156	0.0426628	0.00121719	0.000163814	-0.00317484	0.00329079
JUQ044_TGTGGTAAGTAATCCC-1	0.142633	0.00357214	6.37228e-09	0.00467718	0.168232	0.00533231	0.0408671	0.0108649	1.50918e-06	0.168232	-0.0061262	-0.00352435
JUQ100_TACGGATCATGACATC-1	4.08522e-09	0.00864276	0.00543703	0.0902177	0.460015	0.00464772	0.0302765	0.0311783	0.00670828	0.460015	0.000541934	0.0171797
JUQ049_CGAATGTTCGGCGCTA-1	0.0947678	0.00642937	2.68261e-09	0.00926895	0.443787	0.00696725	0.0554138	0.0347405	0.00997786	0.443787	-0.00179538	0.0140782
JUQ070_GCTGGGTCAACGCACC-1	7.82917e-09	0.0107216	0.0657008	0.0120216	0.3455	0.00244518	0.0195029	0.0431266	0.00757894	0.3455	0.00120318	0.0120948
JUQ111_CGATCGGAGTGTCCCG-1	0.0171075	0.00195119	0.365579	0.0827677	0.0970426	0.00498935	0.0223904	5.5401e-08	0.000150117	0.0970426	0.0109599	0.000865686
JUQ050_TGGCCAGAGGCTACGA-1	0.141959	0.00406126	0.00557873	0.0295938	0.088135	0.00504572	0.0306925	0.0339391	0.00120779	0.088135	-0.005068	-9.41588e-05
JUQ050_CAGCTAATCGGCGCTA-1	0.182657	3.52623e-09	2.39851e-09	1.28777e-06	0.124666	0.00604317	0.0411713	7.32148e-07	2.51673e-05	0.124666	-0.00544369	-0.00496822
JUQ106_GACTACACACTAGTAC-1	0.046225	0.0064508	0.0868159	0.078759	0.388792	0.00563056	0.0261327	1.5125e-07	0.0057452	0.388792	0.000472661	0.0092037
JUQ036_CAGAATCGTGGCCCTA-1	0.300196	3.36137e-06	3.54781e-09	0.00854805	0.0191112	0.00880704	0.0554109	0.0260985	0.00125826	0.0191112	-0.00569535	-0.00384462
JUQ053_CTTACCGCAAGAAAGG-1	0.253621	0.00163801	0.026333	0.0698657	0.133449	0.0072469	0.0365595	0.0587704	0.0026217	0.133449	-0.0068594	-0.000266348
JUQ049_TGTGTTTTCACATGCA-1	0.0119245	0.00654061	5.32672e-09	5.82569e-08	0.271879	0.0047566	0.0396202	0.064727	0.00399395	0.271879	-0.00115738	0.0135962
JUQ033_GGATTACGTGCCTGTG-1	0.166805	0.00108963	2.74848e-08	0.0503499	0.00119395	0.00470696	0.03192	0.058108	0.0015781	0.00119395	-0.00340976	0.00287966
JUQ080_TAAGAGATCACCAGGC-1	0.1231	0.000321847	2.33447e-09	0.0179828	4.0217e-07	0.0102121	0.0486713	4.0411e-08	0.00577759	4.0217e-07	-0.00729416	-0.0173421
JUQ038_TCTTTCCTCTAAGCCA-1	0.264113	0.00223311	1.4034e-08	0.0272449	0.0704271	0.00597885	0.0552601	0.0372317	2.59839e-05	0.0704271	-0.00708866	-0.00192091
JUQ118_GTCTTCGTCTGTCAAG-1	0.209245	0.0022936	5.52382e-09	0.031265	0.159303	0.00623757	0.0359924	0.00814615	0.000954223	0.159303	-0.00570765	-0.00692132
JUQ061_TGGCGCAAGATGAGAG-1	3.32726e-09	0.00413154	0.0289046	0.0634899	0.103424	0.00260619	0.0235989	0.112073	5.23942e-08	0.103424	0.00234976	0.0143911
JUQ111_AGCCTAACAGCTGGCT-1	4.47182e-09	8.03417e-10	0.284589	0.0330298	0.149409	1.65344e-09	3.66102e-07	0.014496	2.51979e-08	0.149409	0.0115265	0.00270086
JUQ107_CTAGAGTGTAGCCTAT-1	2.95833e-09	0.00543998	0.0234896	0.0487784	0.0623207	0.00508479	0.0259107	0.0102665	0.0034995	0.0623207	0.00628219	0.00742054
JUQ107_TGCTGCTGTTTACTCT-1	0.16091	0.00177531	1.39656e-06	0.10226	0.146722	0.00816229	0.0195572	6.49155e-07	5.64737e-07	0.146722	-0.00673489	-0.0170046
JUQ111_CTCGGGAGTACCAGTT-1	1.23554e-08	0.0072551	0.416765	2.32542e-05	0.197318	0.00235669	0.0127344	1.2206e-06	1.00803e-05	0.197318	0.00947588	0.00103894
JUQ111_TGACGGCCAGACTCGC-1	1.84512e-08	0.000611594	0.285835	0.012067	0.0584349	1.71182e-08	0.0161711	1.2066e-07	0.00196404	0.0584349	0.009634	-0.00268377
JUQ104_AGCATACAGGGTCGAT-1	0.151924	0.00775087	0.0412813	0.0180814	0.231036	0.00442283	0.028183	1.19383e-05	6.68235e-05	0.231036	-0.00425618	-0.000405364
JUQ122_TGTTCCGCAGCCAATT-1	0.159498	0.000847565	0.0550309	0.0365757	0.0690698	0.00100163	0.0168581	3.17746e-08	0.0048176	0.0690698	-0.00415628	-0.0201183
JUQ054_GATCTAGTCCGCGCAA-1	3.1272e-05	0.00661263	0.0396532	0.0330538	0.642972	0.00067452	3.26377e-06	6.84766e-08	0.000474269	0.642972	-0.00143642	0.00915448
JUQ040_CATTCGCGTACAAGTA-1	0.0405958	0.00246503	5.24166e-09	0.0566435	0.00687354	0.006123	0.0260132	0.0462932	2.26398e-07	0.00687354	-0.000609361	0.00470557
JUQ031_TCGTAGAGTAATTGGA-1	0.105022	0.00339654	2.9504e-09	0.011118	0.322574	0.00312013	0.0231327	0.000323656	0.00455592	0.322574	-0.0050172	0.000484721
JUQ111_GCGCAGTAGGTGCTAG-1	3.3901e-09	0.00287709	0.282381	0.0630906	0.309421	0.00337704	4.91535e-06	6.83265e-08	7.46141e-05	0.309421	0.00665812	0.00158647
JUQ040_CTCGGAGAGGTCATCT-1	8.78368e-08	0.00539356	5.10518e-09	0.0492046	0.0962292	0.00376495	0.0202774	0.0329597	4.93104e-06	0.0962292	0.00247109	0.00961078
JUQ106_ATTTCTGTCTCCCTGA-1	9.98542e-09	0.00306686	3.19467e-06	0.0494165	0.00833366	0.00268976	0.00482866	4.33076e-08	2.31346e-06	0.00833366	0.024674	-0.00647099
JUQ111_TCCCGATCAGGCAGTA-1	0.169542	0.00287028	0.193916	0.0297661	0.280444	0.00445409	0.0226537	0.0123864	0.000965187	0.280444	-0.00295681	-0.00164113
JUQ031_GCTCCTAGTTAAAGAC-1	1.31689e-08	0.00591137	1.0934e-08	3.33191e-06	0.180201	0.00112284	0.0185833	9.27052e-06	0.00222358	0.180201	-0.00199569	0.010739
JUQ033_ACGCCAGTCATCGATG-1	2.22691e-09	0.00533462	0.0438318	0.0495909	0.120363	0.00510627	0.0239282	0.0534419	3.67001e-06	0.120363	0.00294303	0.0111592
JUQ033_ATAAGAGCACGTGAGA-1	0.165507	0.00452323	7.87446e-09	0.000203272	0.296485	0.00289108	0.0331825	0.0386926	2.5539e-06	0.296485	-0.00309545	0.00639094
JUQ118_CCACTACAGCCGTCGT-1	0.0990213	0.0031059	6.33876e-09	0.0518335	0.0618051	0.00639272	0.0441898	0.00202256	1.27984e-05	0.0618051	-0.00645923	-0.00970062
JUQ049_CCAATCCAGCAGCGTA-1	3.63507e-09	0.00777339	0.0593037	0.0420708	0.162292	0.00468233	0.0313141	0.039208	3.83786e-06	0.162292	0.00404688	0.0102073
JUQ102_GATCTAGGTTCCACGG-1	0.243472	0.00342282	0.0475574	0.026981	0.359324	0.0062738	0.0250009	0.0544024	3.77654e-06	0.359324	-0.0059471	0.00150413
JUQ044_TCTGGAAAGCTTCGCG-1	0.225342	1.36836e-08	3.67816e-09	0.0163699	0.0196966	0.00866243	0.0619322	0.0204805	0.0037624	0.0196966	-0.00653599	-0.0101009
JUQ117_GCGAGAAGTACTCGCG-1	0.0806487	0.00433885	6.43356e-09	0.0470674	0.072551	0.00603415	0.0380666	2.00235e-07	1.10701e-07	0.072551	-0.00474624	-0.00660531
JUQ033_ACTGTCCGTCATATGC-1	0.305779	0.00172626	0.000675965	0.0420654	0.107961	0.00473351	0.0374206	0.0520745	9.93609e-08	0.107961	-0.00651002	-0.00167958
JUQ033_GGCGACTTCAGCTCGG-1	0.130205	0.00248407	3.12711e-09	0.0347874	0.235538	0.00435457	0.0281679	0.0276964	4.00053e-07	0.235538	-0.00480139	0.00232003
JUQ033_TGACGGCTCGCCCTTA-1	0.0355943	0.00308551	1.6289e-08	0.0426582	0.00579574	0.00642517	0.0420063	0.0381233	9.45003e-05	0.00579574	0.00393345	0.0067561
JUQ040_CTGTTTAAGCACGCCT-1	0.20567	6.00277e-05	1.86032e-09	1.70411e-06	0.0520139	0.00660983	0.0346936	0.0648081	0.00210737	0.0520139	-0.00528703	0.00153085
JUQ102_GCTTGAATCCTCAACC-1	0.305647	0.00159972	0.0198125	1.07155e-08	0.249147	0.00839892	0.0460326	0.0486149	0.000973125	0.249147	-0.00612111	-0.00114757
JUQ121_CCTAAAGAGTCGATAA-1	0.0784495	0.00239456	1.58101e-07	0.0682975	3.87407e-05	0.0068022	0.0403653	9.21917e-08	0.00449698	3.87407e-05	-0.00563916	-0.0139046
JUQ049_CTAACTTCATGCTAGT-1	0.170486	0.00628416	0.0890756	8.71382e-06	0.559073	0.00469566	0.0356675	0.0434209	0.00688301	0.559073	-0.00323383	0.010896
JUQ094_AGACGTTAGTGACTCT-1	1.53925e-08	0.00435777	2.92084e-09	0.0346669	6.58772e-07	0.00173635	0.0247158	3.4344e-07	0.00251647	6.58772e-07	0.0204535	-0.0040602
JUQ033_GCTTCCAAGTCCTCCT-1	1.30829e-08	0.00654273	0.00340874	0.0253489	0.233169	0.000886784	0.0142339	0.047092	3.07904e-07	0.233169	0.000486111	0.0113643
JUQ038_TTTGTCAGTGTGCGTC-1	5.15517e-08	0.00156378	0.0775298	0.068341	0.444648	0.00745041	0.0555653	0.030281	1.06957e-07	0.444648	-0.00396322	-0.00179946
JUQ118_GCTGGGTCAATCACAC-1	0.17247	0.00199933	0.000235878	0.0118038	0.248913	0.00410191	0.0250833	7.90078e-06	0.00114581	0.248913	-0.00537129	-0.00632411
JUQ070_AGATCTGGTAGAGCTG-1	0.324775	0.00347556	5.90574e-09	1.93457e-06	0.0125088	0.00846277	0.0506657	0.0210729	3.62138e-05	0.0125088	-0.00608942	-0.0070167
JUQ067_AACTGGTCAGTAACGG-1	0.125548	0.00481029	9.33212e-09	0.0111441	0.322175	0.0036318	0.0192488	0.0363306	3.85493e-05	0.322175	-0.00390494	0.00367955
JUQ104_CCTTCGATCAGCAACT-1	0.112916	0.00737921	2.82666e-09	0.0322101	0.207205	0.00646731	0.0481265	6.73841e-07	0.00647754	0.207205	-0.00475947	-0.00346212
JUQ111_GCAATCACAGGGATTG-1	1.10013e-08	0.00612238	0.319996	0.0447025	0.208134	0.00239434	0.0175194	2.60797e-08	0.0042495	0.208134	0.00921457	0.00161045
JUQ036_GCCAAATCAAAGAATC-1	0.276182	0.00136531	3.67401e-09	0.0198129	8.31976e-05	0.00727277	0.0522329	0.0309624	0.00430372	8.31976e-05	-0.00634671	-0.00533351
JUQ068_CCCTCCTTCCACTCCA-1	0.222537	0.00106979	3.36736e-09	0.00450089	0.0717661	0.00680597	0.0225211	9.70393e-07	0.00294464	0.0717661	-0.00562833	-0.00593555
JUQ111_GCTTGAAAGGACAGCT-1	0.147507	0.00411076	0.134024	0.0190042	0.244264	0.00295536	0.0246716	5.60882e-05	1.5036e-07	0.244264	-0.00220465	-0.00411876
JUQ033_TGTGTTTAGTGTGGCA-1	0.280169	1.85038e-09	4.10726e-09	0.0114338	0.0677892	0.00616677	0.0391794	0.0266301	3.88459e-06	0.0677892	-0.00616122	-0.00563325
JUQ104_CTAATGGCATTCGACA-1	0.115499	0.00400503	3.00603e-09	0.050883	0.409926	0.0030565	0.0294733	1.60095e-08	7.66815e-07	0.409926	-0.0034561	0.00394014
JUQ027_TTCTCAATCGTGGGAA-1	0.231211	0.0024595	0.0247034	0.0454388	0.10658	0.00605692	0.051585	0.0309011	5.90624e-06	0.10658	-0.00521765	-0.000673115
JUQ061_TACTCGCCACACGCTG-1	0.0666699	0.00217138	4.44295e-09	4.62347e-08	0.222808	0.0054603	0.0322002	0.0552055	0.00207938	0.222808	-0.00105985	0.0129727
JUQ109_TCGAGGCGTCTGGAGA-1	0.0075707	0.00296675	6.35967e-09	0.0351641	3.74904e-05	0.00272385	0.031565	0.00493569	0.00495936	3.74904e-05	0.0185579	-0.00296877
JUQ066_CTTAGGATCCACTCCA-1	6.75215e-09	0.00217917	0.0851176	0.074894	0.000761437	0.00206199	0.0134988	3.70361e-07	0.00327193	0.000761437	0.0316792	-0.0101706
JUQ095_GAAACTCCAAGGTTCT-1	1.50737e-08	3.35235e-09	3.21766e-09	0.078527	3.92715e-07	0.00221056	5.09404e-06	1.46709e-07	1.87955e-07	3.92715e-07	0.03307	-0.0112192
JUQ070_TAGTGGTGTCCCTACT-1	0.180943	0.00329316	2.19596e-09	0.0534433	0.0780684	0.00847491	0.0394511	0.0657916	9.81742e-07	0.0780684	-0.0060631	-0.00150599
JUQ036_GTGTGCGAGTACGTTC-1	0.129552	0.00096031	0.00259972	0.0194562	0.0253159	0.00330503	0.0170645	0.0251302	0.00109886	0.0253159	-0.00407278	0.00244962
JUQ049_CGACTTCTCTGCAGTA-1	0.245047	1.43179e-08	5.87091e-09	0.0290006	0.314729	0.00420841	0.0382503	0.031685	0.00433533	0.314729	-0.00574101	0.0018479
JUQ033_TATTACCAGGAGTAGA-1	0.163635	0.00173557	0.000922738	0.0459192	0.00846282	0.00466388	0.0224698	0.0488807	0.000108661	0.00846282	-0.00368257	0.00233726
JUQ070_CTCATTACAGGGATTG-1	0.182864	2.33395e-09	0.064305	0.0243954	0.207598	0.00707588	0.0498466	0.00703234	0.00173278	0.207598	-0.00639639	-0.0070698
JUQ038_GTCTCGTCACGGTAGA-1	0.16632	0.00298928	2.04311e-09	0.00146268	0.129268	0.00503815	0.0326877	0.0707802	0.000176337	0.129268	-0.00483015	0.00267087
JUQ070_GCTGCGAAGAAGGGTA-1	0.198238	0.00438043	1.15168e-08	0.0135375	0.158683	0.00757551	0.0414326	0.0520731	0.00166003	0.158683	-0.00572347	0.000648457
JUQ073_ATTGGTGTCTCTGTCG-1	8.86826e-09	0.00319895	0.0207586	0.0538295	6.57496e-05	0.00429389	0.0217941	0.00109946	0.000854419	6.57496e-05	0.022293	-0.00483296
JUQ104_AGGCCGTAGGTCGGAT-1	0.17965	0.00346748	0.00539805	0.0609579	0.135055	0.00624719	0.0387202	3.21906e-07	0.00480599	0.135055	-0.00621345	-0.00991301
JUQ111_ATTCTACGTCTCAACA-1	0.0489543	1.03313e-07	0.314819	0.0104952	0.301218	0.0062749	0.0498397	5.32384e-08	0.000369888	0.301218	-7.0413e-05	-0.00772511
JUQ056_TTAACTCTCCTTTCGG-1	0.22853	0.00185268	0.0485655	0.0164729	0.158645	0.00318047	0.0197829	0.00423911	0.000952265	0.158645	-0.00381223	-0.0138894
JUQ090_TTCTACACAAGCCGCT-1	0.0398473	0.00331452	0.0247419	8.38844e-07	0.521162	0.00409068	0.0262997	0.00383266	0.0019498	0.521162	-0.00487848	0.000367296
JUQ118_CTACCCAGTATAGGTA-1	0.227468	0.00144944	4.33242e-09	0.0263947	0.0365979	0.00740555	0.0429178	0.00137557	0.00286409	0.0365979	-0.00695376	-0.0111457
JUQ036_TGCGGGTCAACGATCT-1	0.282361	0.000656834	0.0203301	0.0150731	0.0783974	0.00728091	0.0437484	0.0484157	0.0021938	0.0783974	-0.0065072	-0.00421419
JUQ036_CTCAGAACACACCGAC-1	0.0550796	0.00568319	2.05575e-05	0.0478747	0.153459	0.00565075	0.030514	0.0549416	0.00311744	0.153459	-0.000444972	0.00892557
JUQ067_CATCGGGTCACTCCTG-1	0.180243	0.000530076	4.57388e-09	0.00455995	0.0105272	0.00578695	0.0400509	0.00376986	4.92118e-08	0.0105272	-0.00548078	-0.0059052
JUQ024_CAGTCCTAGTGGTCCC-1	0.224778	0.00172525	2.41151e-09	1.82559e-07	0.000189116	0.00696096	0.0268292	4.86036e-06	2.43482e-08	0.000189116	-0.00580657	-0.0188371
JUQ033_TGTTCCGCATCACCCT-1	0.202509	0.0008918	3.00941e-09	0.0535304	3.13899e-07	0.00675298	0.0495936	0.0467255	1.45248e-05	3.13899e-07	-0.00396772	-0.000396195
JUQ105_TTAGTTCGTGTCTGAT-1	0.226576	0.000639312	8.78936e-09	0.0648557	0.265351	0.00769884	0.0388115	2.16541e-08	0.00194765	0.265351	-0.00673928	-0.0105538
JUQ071_TGAGAGGGTAAATGTG-1	0.117555	0.00183737	2.26031e-05	0.0809417	4.90416e-05	0.00824144	0.0416963	1.38088e-06	4.34406e-08	4.90416e-05	-0.00652126	-0.0188759
JUQ036_AGACGTTGTCGAATCT-1	0.299434	0.0056561	5.15804e-09	0.00701992	0.0952707	0.00841753	0.0581628	0.0773486	0.0024115	0.0952707	-0.00623815	0.000280264
JUQ036_CTAACTTTCATAAAGG-1	0.260064	0.00290193	1.18435e-08	0.0544699	0.149465	0.00604683	0.0326711	0.0253781	1.79985e-06	0.149465	-0.00535631	0.00058886
JUQ047_GATCGATTCAGGTAAA-1	0.184769	4.71563e-09	3.22514e-09	0.04248	1.86837e-05	0.0086508	0.0597796	0.00767866	6.9684e-07	1.86837e-05	-0.00668821	-0.0166495
JUQ069_CACCACTCACATCTTT-1	0.182391	0.000994352	0.08804	0.033074	0.179829	0.00665097	0.0454158	0.00503203	0.00431985	0.179829	-0.00492062	-0.0115604
JUQ059_AAACCTGCACTGTGTA-1	0.0328728	0.00334966	1.28762e-08	0.00205388	0.657378	0.00352947	0.0227923	0.015235	1.68128e-05	0.657378	-0.0023766	0.00940421
JUQ053_CCACCTATCACGCGGT-1	0.110054	0.00223554	0.0880336	2.56613e-05	0.308999	0.00282053	0.0176398	0.0524902	0.010423	0.308999	-0.00295798	0.0118602
JUQ036_TCGGGACAGCCATCGC-1	0.130081	0.00390909	5.10592e-09	0.0576267	0.157721	0.00373051	0.029301	0.0350298	0.0032652	0.157721	-0.0042871	0.00298502
JUQ111_TCGCGAGTCACTTACT-1	1.36374e-09	0.00131026	0.208785	0.0633789	0.193052	1.26257e-10	1.05648e-08	1.04408e-08	2.56681e-05	0.193052	0.010617	0.0025271
JUQ038_TGCTGCTCATTCACTT-1	0.225077	0.00187457	4.37204e-09	0.0166859	0.0144773	0.00234851	0.0377891	0.05163	0.00145888	0.0144773	-0.00498589	-0.00297113
JUQ067_CACAGGCCAGCTCGCA-1	0.257468	3.48534e-07	3.9771e-09	0.0288371	0.0444899	0.00654867	0.0469445	0.0278038	0.00180703	0.0444899	-0.00574734	-0.0024558
JUQ070_TGCCAAACACACGCTG-1	4.19782e-08	0.00476796	0.0612979	0.0578897	0.0697841	0.00614199	0.0268474	0.0594711	0.00237279	0.0697841	0.00916055	0.00851076
JUQ050_GACCAATTCATCGATG-1	0.139482	0.00236571	2.20486e-09	0.0269229	0.0785225	0.00570342	0.0274278	0.00568303	0.00650454	0.0785225	-0.00490151	-0.00353802
JUQ038_CTACCCACAGATCCAT-1	0.169194	0.00375732	4.91731e-09	0.0310483	0.210694	0.00656294	0.0500925	0.0209471	0.00566393	0.210694	-0.0062031	-0.00290581
JUQ049_CAACTAGGTATCAGTC-1	5.64446e-09	0.00397647	0.0906391	0.112598	0.111237	0.00142938	4.97533e-06	0.0398911	0.00274937	0.111237	0.0117662	0.00892888
JUQ117_CACATAGTCTCCGGTT-1	0.107351	0.000239118	5.60225e-09	3.46992e-07	0.0746187	0.00332437	0.0294994	2.38605e-07	7.88203e-08	0.0746187	-0.00513006	-0.00404869
JUQ096_CTTAGGACATGGGACA-1	0.0783932	0.00227234	0.122722	0.0434928	0.17809	0.00620602	0.0487563	2.19178e-05	0.00178325	0.17809	-0.00170662	-0.00628093
JUQ036_CAGATCAGTACTTAGC-1	0.284192	0.00126264	1.90867e-09	0.0166907	0.225237	0.00540843	0.0374015	0.0284416	0.00200336	0.225237	-0.00677688	-0.0033966
JUQ036_GTGTTAGGTCTGGTCG-1	0.293741	0.00142752	5.65133e-09	0.000213613	0.0351278	0.00791371	0.0504226	0.0389536	0.00178167	0.0351278	-0.00574867	-0.00180078
JUQ036_GGTGAAGTCCCGACTT-1	0.0332612	0.00341671	4.40413e-09	0.0397017	7.75948e-05	0.00689718	0.0154183	0.0426278	0.00758881	7.75948e-05	0.00243826	0.00864981
JUQ101_TATGCCCAGTGAACAT-1	5.18454e-08	0.00445415	4.0096e-07	1.06322e-06	8.56964e-05	0.00837677	0.0224078	0.0409328	0.00150454	8.56964e-05	0.00660764	0.00639701
JUQ053_TTAGTTCAGTGTCCAT-1	0.0133031	0.0021416	0.00635087	0.0771777	0.063035	0.00627366	0.0239062	0.0204449	0.0017081	0.063035	0.00602879	0.00746956
JUQ102_TCAGGATTCAGCTGGC-1	0.284549	0.00188505	0.0133151	0.0749144	0.0513639	0.00802245	0.0488906	0.0577422	0.00137933	0.0513639	-0.00583823	-0.000701611
JUQ111_ACCTTTACATAGAAAC-1	0.0611464	0.00471506	0.371314	0.0468916	0.44208	0.00152092	0.0124129	9.46615e-08	0.00227651	0.44208	0.00639634	0.000233839
JUQ026_GCGCGATCAAGTCTAC-1	0.0909861	0.00443592	4.87325e-09	1.24337e-07	0.0501665	0.00635928	0.0551753	0.0220583	3.59751e-05	0.0501665	-0.00378963	0.000488415
JUQ040_GTGCGGTTCTTTACGT-1	0.158646	0.00242878	1.76867e-08	0.0187855	0.142226	0.00197008	0.027934	0.0901924	0.00132792	0.142226	-0.00481144	0.00351212
JUQ111_GTGCAGCAGTTCGCGC-1	0.018513	0.00372987	0.315139	0.0386269	0.233544	2.06341e-07	0.00700254	1.29223e-08	1.31541e-05	0.233544	0.00795545	0.00206394
JUQ094_ACACTGAGTATCACCA-1	4.99459e-09	0.00190149	2.02436e-08	0.0645901	0.00717127	0.00271191	0.024126	0.00609044	7.23036e-07	0.00717127	0.0285278	-0.0090611
JUQ027_TCTTTCCCATTGGTAC-1	0.247356	0.00145022	0.0153167	0.0337669	0.0510101	0.0062858	0.0502073	0.0229869	3.97418e-07	0.0510101	-0.00557933	-0.00221863
JUQ068_CACTCCAGTAAGTTCC-1	4.04342e-08	0.0085725	0.000256101	3.18461e-06	0.561127	0.00396689	0.000186647	6.54781e-08	0.0167436	0.561127	-0.000609967	0.0135532
JUQ036_TAAGAGAAGACGCAAC-1	0.0606996	0.00445587	0.0457752	0.0223644	0.0547402	0.00452626	0.0117893	0.040864	0.0021962	0.0547402	0.0017251	0.00736132
JUQ047_TGCCAAAGTATGGTTC-1	0.154939	0.00125512	0.000909296	0.101053	0.000415042	0.00721284	0.0494123	0.015162	0.000897253	0.000415042	-0.00756706	-0.0213101
JUQ053_AGCGTATAGTGAACAT-1	0.288774	0.000820327	1.54307e-08	0.0529155	0.149554	0.00728485	0.0362393	0.0263585	5.65459e-07	0.149554	-0.00537106	-0.00320886
JUQ053_TGGTTAGCAGGATTGG-1	6.18699e-05	0.000332147	1.67557e-09	0.000548899	2.96598e-07	0.00540808	0.000915641	0.00630554	1.05372e-07	2.96598e-07	0.0303359	-0.0108177
JUQ097_CCACCTAGTACCCAAT-1	0.086833	0.00164609	0.048954	0.0158851	0.111644	0.00429843	0.027572	0.00412772	0.00119126	0.111644	-0.00343427	-0.0127523
JUQ102_CAGAGAGGTCTGGTCG-1	0.206548	0.0043796	0.0187984	0.050306	0.246194	0.00644417	0.0375924	0.0645263	0.000106163	0.246194	-0.00441621	0.00319407
JUQ111_CCGGGATAGGTCATCT-1	0.0249268	0.00362769	0.21394	0.0497028	0.000431865	0.00671007	0.0255159	0.00198732	0.00672336	0.000431865	0.0171938	-0.00250433
JUQ065_CTACCCAGTGGGTATG-1	0.126565	0.0021619	4.82774e-09	0.0537044	1.00784e-05	0.00839668	0.0463182	2.09391e-08	1.49601e-06	1.00784e-05	-0.00691796	-0.0182999
JUQ107_AAAGCAATCTGCAGTA-1	0.207767	0.00154458	2.62777e-09	0.130555	0.0736246	0.00861531	0.0585126	0.0375745	4.03134e-07	0.0736246	-0.0072176	-0.0167039
JUQ070_GCTGCTTTCTGCTGCT-1	1.31074e-08	0.00731848	0.152152	0.0300912	0.317223	0.00409837	0.0361656	0.0492076	0.00275504	0.317223	0.00102233	0.0134768
JUQ104_CACATTTGTCGATTGT-1	0.0474011	0.00774858	1.45603e-08	0.0642926	0.24832	0.00522084	0.0141345	1.07356e-08	0.00197966	0.24832	-0.00319559	0.00150802
JUQ054_TTAGGCATCTACTCAT-1	0.0644483	0.00908396	0.0106173	0.0370118	0.586784	0.00211375	0.00973465	3.3873e-08	0.00607608	0.586784	-0.00115608	0.00955229
JUQ111_AATCCAGTCAGCTCTC-1	0.0260158	0.00333897	0.334767	0.0286679	0.339206	0.00180463	0.015491	3.52101e-08	0.00409628	0.339206	0.00109756	-0.00465414
JUQ045_TCGGGACAGGGTTTCT-1	0.081362	0.00524702	4.86435e-09	0.0628156	0.756095	0.00455921	0.0264941	5.61343e-07	0.0122146	0.756095	-0.00307854	0.0149543
JUQ047_TGATTTCAGACGACGT-1	0.141345	0.00321023	2.62476e-09	0.0500475	0.0154972	0.00470545	0.0248516	1.26335e-07	2.40047e-07	0.0154972	-0.00585095	-0.00647515
JUQ104_ACGTCAACAATAGCGG-1	0.0883936	0.00865199	0.000864127	4.36442e-08	0.201793	0.00443075	0.0371621	0.000112964	0.00383971	0.201793	-0.00444781	-0.000829125
JUQ111_ATGAGGGGTACGCACC-1	0.0608807	0.006358	5.06283e-08	0.0156957	0.00823092	0.00297291	0.0139242	0.0307497	1.60216e-05	0.00823092	0.024472	-0.00478718
JUQ068_TGAGAGGGTCTCACCT-1	1.26844e-08	0.00679384	0.00373316	0.00735025	0.436762	0.00339276	0.0228593	0.00628626	0.0138168	0.436762	0.000253043	0.0152607
JUQ103_CGTCTACCATGAAGTA-1	1.80912e-09	0.001343	0.0884102	0.0808663	0.000712849	0.00229796	0.00962059	7.80691e-05	0.00130919	0.000712849	0.0322632	-0.0101054
JUQ111_ATCATGGAGAAGGTGA-1	0.0354704	0.00541859	0.366133	0.0579623	0.408748	0.0019529	3.43756e-05	1.90567e-06	0.00392834	0.408748	0.00513359	6.20454e-05
JUQ036_AAAGTAGAGTACGTTC-1	0.201903	0.00335181	1.55552e-08	0.0226097	0.328429	0.00528804	0.0155466	0.0265952	0.00341414	0.328429	-0.00473625	0.00298
JUQ036_GATCGCGGTTCCGGCA-1	4.00168e-08	2.90056e-08	9.06085e-09	0.0120576	0.000540485	0.00268023	0.0246764	0.0555127	0.00287091	0.000540485	0.0151628	0.00349841
JUQ065_CTCACACCAGTCCTTC-1	0.163015	0.0028912	3.67529e-09	1.43432e-07	2.30033e-05	0.00811683	0.0497233	1.06939e-06	1.63766e-06	2.30033e-05	-0.00635624	-0.0123984
JUQ090_TTTATGCGTGGAAAGA-1	0.0937204	0.0042386	6.85677e-06	0.0213612	0.371718	0.00411986	0.0290111	8.31474e-07	0.00506713	0.371718	-0.00486823	-0.0014811
JUQ040_TGCACCTGTAGGACAC-1	0.153868	1.84995e-09	3.20961e-09	0.0739389	0.00547029	0.00814042	0.0176985	0.0634934	1.29569e-08	0.00547029	-0.0057257	-0.000460494
JUQ040_ATTATCCGTGCACTTA-1	6.88601e-09	0.00533914	2.81705e-09	0.0367359	0.11535	0.00622205	0.0298832	0.0875506	0.00193702	0.11535	0.00192509	0.0108283
JUQ122_TATTACCGTAGTACCT-1	0.203626	0.00139622	0.000626667	0.0479383	0.0252586	0.00701915	0.0350358	0.015812	0.00115963	0.0252586	-0.00655838	-0.00958691
JUQ033_TTAGGACGTTCACGGC-1	0.227153	0.00073468	6.58416e-09	0.0400305	0.102493	0.00489028	0.0237609	0.00539232	2.29836e-07	0.102493	-0.00527141	-0.00360639
JUQ111_ATCTGCCGTGCCTGCA-1	0.0324922	0.00300476	0.145987	9.50119e-07	0.483298	0.00317772	0.0252582	0.0088872	8.13661e-08	0.483298	0.00153898	0.00209369
JUQ036_AACTCCCTCACGATGT-1	0.150584	8.02642e-07	3.45048e-09	0.0387232	0.0900768	0.00516355	0.0270624	0.0491789	0.0044279	0.0900768	-0.00486831	0.00128316
JUQ108_CTCCTAGCAAACTGTC-1	0.190205	0.0030978	0.0301577	0.048385	5.31708e-05	0.00526011	0.03783	1.13951e-07	0.000191527	5.31708e-05	-0.00639437	-0.0156659
JUQ102_ATCGAGTCACGGCGTT-1	0.355703	0.000899948	0.00956002	0.0316875	0.429035	0.00836337	0.0401975	0.0536176	0.00133271	0.429035	-0.00602505	-0.000492324
JUQ104_CACATTTCAAGTTGTC-1	0.242771	2.58651e-09	2.5745e-09	0.0956697	0.00602029	0.00525915	0.0321509	0.00256944	0.000442869	0.00602029	-0.00572294	-0.0157701
JUQ033_ATGCGATTCGGCGCAT-1	0.14836	0.00207855	2.66642e-05	1.16766e-07	0.172311	0.00208376	0.00770767	0.0195637	1.63781e-07	0.172311	-0.0038696	0.00173982
JUQ121_GAACGGAGTTCAGGCC-1	0.174801	0.00185658	0.0122741	0.00019486	0.00429603	0.00796942	0.0587894	0.0426227	0.00578554	0.00429603	-0.00617757	-0.0114186
JUQ064_TGTGGTACATATGCTG-1	0.184759	0.00338856	5.87074e-09	0.0112685	0.0507446	0.00715795	0.0422077	0.0205813	1.95313e-06	0.0507446	-0.00615195	-0.0132905
JUQ070_ACACCGGTCCCATTTA-1	0.0645372	0.00621162	2.45172e-09	0.0418721	0.0321261	0.00731713	0.01827	0.0127772	0.00179954	0.0321261	-0.00279057	0.00679954
JUQ036_AGCTCCTCATGTCTCC-1	0.251474	0.00175463	4.73352e-09	0.0228605	0.138601	0.0051473	0.033663	0.037218	3.5903e-06	0.138601	-0.00533116	0.000365005
JUQ048_GTTTCTAGTTGATTCG-1	0.176907	0.00230466	0.0214058	0.0179735	0.0619512	0.0050025	0.0355607	1.50244e-08	0.0044691	0.0619512	-0.00580192	-0.0097675
JUQ040_ACGGAGAAGGCCATAG-1	0.217078	0.00319569	3.79735e-09	0.0336527	0.0139706	0.00711013	0.054955	0.13752	7.03114e-05	0.0139706	-0.0061195	0.00138798
JUQ111_CAGAGAGTCTGGCGAC-1	0.0849657	0.003216	0.176391	0.0281666	0.368916	0.00514643	0.0319457	9.13407e-08	0.0013945	0.368916	-0.000585565	-0.00274847
JUQ105_ATCTACTGTAATCACC-1	0.138418	0.00111043	0.0040537	0.0482532	0.0296597	0.00921362	0.0444888	0.00781827	3.9322e-08	0.0296597	-0.00673854	-0.0172694
JUQ027_GTGCAGCGTCATCCCT-1	0.355239	1.21954e-07	0.0282302	0.00184818	0.282262	0.00734312	0.058406	0.078297	1.37283e-06	0.282262	-0.00641582	-0.000387412
JUQ050_TGGTTCCGTTCACGGC-1	0.200172	0.00178115	2.52487e-09	0.00854613	0.0703273	0.00731837	0.0486083	0.000595636	0.00127148	0.0703273	-0.0061095	-0.00594821
JUQ117_AAGACCTCACCAGTTA-1	0.139983	0.00480541	2.75891e-09	0.0250747	0.177756	0.00530506	0.0100793	1.54954e-05	2.41449e-05	0.177756	-0.00432732	-0.00146338
JUQ107_GTTCATTTCCTTCAAT-1	0.150572	0.00272107	0.063868	0.135144	0.0637845	0.0070771	0.0416535	6.15397e-09	0.00154189	0.0637845	-0.00704839	-0.0181747
JUQ049_CTTACCGTCGTACCGG-1	0.155363	0.00220988	3.23268e-07	1.41389e-07	0.26339	0.00631377	0.0217296	0.0448438	0.00314444	0.26339	-0.00409735	0.00726952
JUQ036_GAGGTGATCCAATGGT-1	0.195629	0.00184447	3.85111e-09	0.0140459	0.211443	0.00593224	0.0295271	0.0665527	0.00146724	0.211443	-0.00556983	0.000597832
JUQ065_CGTTCTGGTATTCTCT-1	0.151682	0.00372764	0.0705393	0.010109	5.91219e-06	0.00767283	0.0564349	0.00156734	0.00117867	5.91219e-06	-0.00623313	-0.0170077
JUQ107_ACGATACCATGATCCA-1	4.0527e-09	0.00306919	0.115549	0.0943791	0.226613	0.00658456	0.0350962	5.59015e-07	5.31887e-06	0.226613	0.00825277	0.00387606
JUQ036_TTCTTAGTCACTTACT-1	0.157571	0.00355601	9.20149e-06	0.0272145	0.00190382	0.00530927	0.0297966	0.054525	0.0010138	0.00190382	-0.00320003	0.0024561
JUQ111_TAGCCGGTCTGGTTCC-1	0.0941328	0.00368816	0.217717	0.0109799	0.649121	0.00207076	1.05924e-06	1.13004e-05	0.00262104	0.649121	0.00033691	5.80407e-05
JUQ036_TCAGATGCAAGCGTAG-1	0.274947	0.00151814	1.50014e-09	0.0238523	0.0111268	0.00796619	0.0444194	0.0635687	0.00289224	0.0111268	-0.00475339	-0.000762844
JUQ092_TGTGGTAAGTCTCAAC-1	6.18551e-09	1.38272e-07	0.02819	0.0995108	1.72225e-06	0.00426776	0.0190885	2.21211e-09	0.00270596	1.72225e-06	0.0294414	-0.00877287
JUQ111_CTCGGAGAGTGGTCCC-1	0.0539573	0.0035085	0.215877	0.0379239	0.265541	0.000688543	0.00410555	0.00244107	0.00424022	0.265541	0.00617119	0.00204958
JUQ093_GCACTCTCATGGGAAC-1	1.8302e-08	1.97059e-08	0.0249385	0.00785778	2.10778e-05	0.00288491	0.00908874	1.53692e-07	0.00190473	2.10778e-05	0.022604	-0.00395459
JUQ111_TCTGAGAGTCTCTTTA-1	5.62385e-09	0.00256868	0.242646	0.041958	0.418836	0.00116599	1.80418e-07	0.0123599	1.30452e-08	0.418836	0.00906801	0.00194742
JUQ097_CTCACACAGGCGACAT-1	0.107132	0.00357746	6.08513e-05	0.056723	0.0153095	0.00936367	0.0411935	9.68451e-07	7.33852e-05	0.0153095	-0.00422509	-0.0163257
JUQ111_AGCGGTCGTAGCTTGT-1	0.00533001	0.00479633	0.233196	0.0396638	0.417554	7.10988e-07	0.0152623	0.00383372	0.00551581	0.417554	0.00468203	0.000234529
JUQ095_CGCTATCAGATGCGAC-1	4.74332e-09	0.00258495	2.52185e-08	0.081129	1.74669e-05	0.00517914	0.0178548	5.96359e-08	0.00201764	1.74669e-05	0.0263334	-0.00725735
JUQ086_GGAATAAAGTGTCTCA-1	0.257398	1.10573e-06	0.0101947	0.0796474	0.042857	0.00780455	0.0597175	0.0371218	0.0020225	0.042857	-0.00480531	-0.004713
JUQ070_CAACCTCTCACAACGT-1	3.39582e-09	0.00394498	0.0143661	0.0607833	0.0774561	0.00688186	0.0330745	0.0443788	0.00365993	0.0774561	0.00484467	0.0099273
JUQ104_GGCGTGTGTAATAGCA-1	0.114203	0.0112709	1.55425e-09	0.0546674	0.282471	0.00445098	0.0144593	7.38685e-06	0.00385986	0.282471	-0.00327905	-0.000753834
JUQ111_CGTCAGGTCGGAGGTA-1	2.10269e-09	0.00524298	0.32783	0.0556506	0.311272	0.00368124	0.0083609	2.60704e-08	6.16947e-06	0.311272	0.0091152	0.00233446
JUQ111_GCTGCAGGTATGAATG-1	0.0810896	0.00346486	0.212745	0.00945852	0.603723	0.00127452	0.00862735	1.11234e-06	0.00360602	0.603723	-0.0013673	-0.00227526
JUQ111_CAGTAACCACGTCAGC-1	0.0247681	0.00211004	0.128215	0.0242894	0.260284	0.00206839	0.0132045	1.72672e-08	0.00203349	0.260284	0.00144142	0.00512306
JUQ036_GTAACTGTCACTATTC-1	0.290432	0.00343431	2.20745e-09	0.00662326	0.191384	0.00705038	0.0517333	0.0877574	0.00171423	0.191384	-0.00694504	-0.000283924
JUQ036_GTAGGCCGTTACCGAT-1	0.218121	0.00420719	3.54557e-09	0.0348255	0.158058	0.00642422	0.0357584	0.0366912	2.45861e-06	0.158058	-0.00544178	0.000132736
JUQ105_AGGGTGACATAGAAAC-1	0.0797445	0.000614562	4.37791e-09	0.0183842	0.0622253	0.00893588	0.0433755	9.9951e-08	0.00212257	0.0622253	-0.00634767	-0.0118095
JUQ071_CCTAGCTTCGTCACGG-1	0.260598	1.66997e-09	1.342e-08	0.0597731	1.16561e-08	0.00808587	0.0567162	9.3968e-08	0.00212447	1.16561e-08	-0.00553555	-0.0179059
JUQ049_GCATACACACCAGGTC-1	0.0348974	0.00796114	0.0100613	0.0559449	0.535682	0.00494802	0.0371496	0.049175	0.0119378	0.535682	-0.002278	0.0132028
JUQ111_TGGTTAGTCCTCAACC-1	0.057683	0.00387907	0.370849	0.0224491	0.14403	0.00293654	0.0271546	5.42564e-08	0.00236985	0.14403	0.00806073	0.000454684
JUQ062_CGCGTTTCACAGTCGC-1	0.194563	0.00185861	0.0259855	0.0298973	0.0890257	0.00762908	0.0531656	0.108053	2.75808e-07	0.0890257	-0.00628906	0.000342698
JUQ122_GTCACAATCGCAAGCC-1	0.104895	0.00246407	5.15393e-08	0.0380269	0.103973	0.00685897	0.0299299	9.8971e-09	4.04812e-07	0.103973	-0.00544706	-0.00638468
JUQ027_CTGCTGTAGGTGTTAA-1	0.324421	0.000938556	5.80144e-07	0.0395092	0.0730381	0.00694067	0.0537483	0.0638018	0.00151326	0.0730381	-0.00665661	-0.00281614
JUQ036_TGAGCCGAGTGGGTTG-1	0.212965	0.00111998	0.000830714	2.38841e-05	0.0213845	0.00642251	0.047419	0.0440223	0.000316582	0.0213845	-0.00546605	-0.00259861
JUQ027_CGTGTCTAGTGGTCCC-1	0.240397	0.00360955	3.18233e-09	0.0387111	0.170136	0.00658199	0.0518275	0.0920175	0.00425072	0.170136	-0.00564898	0.00263241
JUQ040_GCAGTTATCCAAGCCG-1	0.0321257	0.00388891	1.80921e-09	0.0251143	0.00382409	0.00539828	0.0480649	0.122341	1.89902e-07	0.00382409	0.00188281	0.0116149
JUQ033_GAATAAGAGAGACTTA-1	3.26387e-09	0.000584598	0.0881461	0.0790045	0.115144	0.00496323	0.0235637	0.0299435	0.00593501	0.115144	0.00335743	0.0125781
JUQ104_GTGTTAGGTACCCAAT-1	0.00317122	0.00795769	1.57337e-09	0.082184	0.282238	0.00306143	0.0128805	2.25949e-06	0.0068301	0.282238	-0.00239822	0.00557075
JUQ111_CCCTCCTGTCAATACC-1	4.36517e-09	0.003445	0.320913	0.0632159	0.38125	7.96832e-07	0.0149724	0.000267402	0.00354123	0.38125	0.0072898	0.00162651
JUQ056_CTACACCGTGTATGGG-1	0.263234	0.0026217	3.56342e-09	0.0365757	0.144429	0.00701472	0.0327935	0.0472679	0.00174934	0.144429	-0.00556013	-0.000241989
JUQ059_ATCGAGTTCTTTACGT-1	9.46697e-09	0.00304609	4.104e-09	0.0598514	0.265325	0.00128278	0.0111897	0.106281	0.00457679	0.265325	-0.000681341	0.0144224
JUQ036_GTCATTTCAGCCAATT-1	0.278364	0.00202639	8.24316e-09	0.0180856	0.177072	0.00776746	0.0498657	0.0780343	0.00130411	0.177072	-0.005874	-0.00110579
JUQ111_CCACTACCAAGTTAAG-1	1.71245e-09	0.00635291	0.343518	0.0797	0.25477	4.45046e-05	0.00179533	0.000160921	3.3633e-07	0.25477	0.00867358	0.0019047
JUQ050_ACTGTCCCAGTCCTTC-1	0.148695	0.00575017	4.52066e-09	0.0596709	0.214874	0.00496812	0.0293121	0.0106133	0.00891761	0.214874	-0.00489179	-0.00255949
JUQ106_ATCCGAAAGTGAACAT-1	2.75751e-08	0.00482933	1.41061e-07	3.60091e-08	0.0568324	0.00378462	0.0286439	8.11382e-05	0.000372503	0.0568324	-0.00189228	0.00929708
JUQ036_TACTCGCAGCCGTCGT-1	0.178454	0.00513152	0.000676556	0.00953293	0.239084	0.00582698	0.0394799	0.0529009	0.00350053	0.239084	-0.00528771	0.00170435
JUQ105_GTTCTCGAGACCCACC-1	0.227011	6.53262e-09	2.61387e-09	1.761e-07	0.152482	0.00793789	0.0366129	0.00256887	0.00134557	0.152482	-0.0058753	-0.00567817
JUQ090_AAGCCGCGTAAATGAC-1	0.0131907	0.00993142	2.69431e-09	1.53175e-07	0.548024	8.28975e-10	7.35854e-05	3.62843e-07	0.00582444	0.548024	-0.00438762	0.0337018
JUQ095_TCAATCTCATGCAACT-1	2.09578e-09	1.30243e-06	0.0273689	0.0543772	0.00559279	2.19448e-09	5.66945e-08	1.57099e-09	1.2199e-05	0.00559279	0.0372734	-0.0142376
JUQ040_GAATAAGTCTCTAGGA-1	0.0543504	0.00203828	8.22097e-09	0.0374836	0.000668246	0.00238397	0.0198718	0.0516499	0.00116856	0.000668246	0.00240429	0.00852811
JUQ059_ATTTCTGTCGAGAGCA-1	0.138158	0.00230852	0.0022047	0.0283155	0.201929	0.00530947	0.018982	0.0538182	8.78571e-06	0.201929	-0.00381589	0.00301175
JUQ059_ATGGGAGCAGCTGTTA-1	1.83208e-07	0.00283026	0.0861443	0.0178865	0.540027	0.00377834	0.0268898	0.0747904	0.00123992	0.540027	-0.00180588	0.0140308
JUQ049_TCAACGAAGACTTTCG-1	5.10809e-09	0.00990625	0.0948667	0.0279664	0.218776	0.00460962	0.0248301	0.0221475	0.0107792	0.218776	0.00609896	0.0105741
JUQ033_TCACGAAAGTGGTAAT-1	0.180874	0.000787369	1.39455e-08	0.00895742	0.0411262	0.00495816	0.0354332	0.0873643	0.001273	0.0411262	-0.0045238	0.00354892
JUQ104_AGATCTGCACCTCGGA-1	0.118113	0.00746927	2.62863e-09	0.0682674	0.270796	6.49312e-06	0.0103658	3.07843e-05	0.00181876	0.270796	-0.00315615	-0.000413579
JUQ027_GTGCTTCGTATCAGTC-1	0.300777	2.33474e-05	3.45896e-09	0.00993398	0.0909443	0.00770293	0.0680669	0.0365295	0.00149782	0.0909443	-0.0065699	-0.00227166
JUQ047_CGACTTCGTCTTGATG-1	0.0403936	0.00313539	0.0420131	0.00851598	0.0226382	0.00539947	0.0398791	0.00563038	0.00566294	0.0226382	0.00458707	-0.000729062
JUQ073_GAGGTGAGTTTGACTG-1	0.168519	0.000216409	0.0753292	0.0500668	0.0244293	0.00442923	0.0279989	0.00419056	0.00310734	0.0244293	-0.00541455	-0.0143345
JUQ049_CATCAGATCTCATTCA-1	2.86406e-09	0.00627371	0.0207335	8.16599e-07	0.0986722	0.00464851	0.0275906	0.0401331	0.00086791	0.0986722	0.003828	0.00959307
JUQ111_CCTAAAGCACCTCGTT-1	0.070686	0.00249936	0.259306	0.0215286	0.263654	0.00358829	0.0268934	8.65276e-07	2.15286e-07	0.263654	0.000615298	-0.00741634
JUQ053_GATGCTATCGTTACGA-1	2.24579e-09	0.00916539	0.111594	0.0715618	0.396833	0.0061855	0.0171531	0.0242132	0.00537686	0.396833	0.00253755	0.0123523
JUQ105_CTCGGGAGTATTCTCT-1	0.106755	0.000710335	0.0127918	0.0658853	0.00010684	0.00838457	0.0557791	0.00635529	0.00129686	0.00010684	-0.00685888	-0.0190598
JUQ061_GAGCAGAAGCTAGTTC-1	0.0776927	0.00554618	5.4368e-09	0.0413524	0.20226	0.00302984	0.0198623	0.0235425	0.00111697	0.20226	-0.00337621	0.00412418
JUQ067_CATGGCGGTCGGCACT-1	0.176487	6.51885e-09	0.0758037	0.0200184	0.309259	4.77506e-06	0.0416888	0.0147844	8.73968e-07	0.309259	-0.0046343	0.00218485
JUQ071_CGAATGTTCACTCTTA-1	0.152224	0.000532987	0.0974348	0.0912412	0.187654	0.006839	0.0323453	0.0371295	4.77508e-07	0.187654	-0.0054611	0.000953443
JUQ107_GCATACAAGATGCCAG-1	1.28875e-05	0.00502045	1.10221e-06	0.0579409	0.201589	0.00667429	0.0344981	6.55426e-08	0.000102048	0.201589	-0.00331015	0.00446147
JUQ036_TACCTTAAGCGACGTA-1	0.28977	4.63043e-06	0.0114556	0.0182279	0.0266597	0.00657122	0.0449025	0.0440347	0.00130856	0.0266597	-0.00613342	-0.00283546
JUQ049_CACCAGGAGATCACGG-1	0.100996	0.00917621	3.84383e-09	0.00820941	0.281208	0.00711234	0.056269	0.0550576	0.00309723	0.281208	-0.00215109	0.00917627
JUQ111_ACTTACTAGTACATGA-1	0.0301737	0.00578069	0.319717	1.61998e-08	0.0881524	0.00526757	0.034536	0.0109435	3.13319e-05	0.0881524	0.00728385	0.00345683
JUQ047_CGCCAAGTCCATGCTC-1	0.228007	1.09607e-06	1.19476e-07	0.00897689	0.301597	0.00375477	0.0210949	3.44106e-08	0.00815244	0.301597	-0.00372911	-0.00892035
JUQ033_CTGCGGACAAACTGCT-1	0.0721192	0.00342478	9.08862e-06	0.00674691	0.431481	0.00289252	0.016063	0.0562336	0.000635633	0.431481	-0.0028005	0.00876649
JUQ040_ATCATCTTCCGAGCCA-1	0.0377501	0.00366074	5.7986e-09	0.0552377	0.000213267	0.00656047	0.0402177	0.0783147	7.6673e-08	0.000213267	0.00323239	0.0094647
JUQ033_CTCTACGCATAGAAAC-1	0.132072	0.00124448	2.39671e-08	0.0434021	0.0812635	0.00617252	0.0125713	0.0560324	0.00280236	0.0812635	-0.004703	0.00144591
JUQ108_CGATGGCAGGAATGGA-1	0.12517	1.03637e-09	2.01789e-08	0.0292939	0.0352103	0.00230983	0.0253301	3.37682e-08	7.40635e-09	0.0352103	-0.00555862	-0.0179748
JUQ036_GCTTCCATCTGTCTCG-1	0.0764882	0.00417628	1.65661e-08	0.0673302	4.43083e-05	0.00579144	0.0242965	0.0415077	0.00117981	4.43083e-05	0.000606356	0.00733759
JUQ033_GACGCGTGTATAGGTA-1	2.66563e-09	0.00444908	3.22168e-09	0.0617082	0.102374	0.00661078	0.018363	0.0381643	0.01748	0.102374	0.00276335	0.0157029
JUQ061_TTGGCAAAGCTGCAAG-1	2.43454e-09	3.11823e-09	5.7022e-09	0.0598	4.61459e-07	0.00300363	0.0200904	1.22975e-07	0.00220618	4.61459e-07	0.0340015	-0.0106265
JUQ036_TACCTTACAAGCGAGT-1	0.24217	0.00218784	0.00754129	0.0156357	0.256784	0.00793675	0.0503351	0.0562598	0.00170085	0.256784	-0.00652685	-0.00134487
JUQ069_GATCGTAGTTTGTTGG-1	0.385585	0.00128396	0.000678351	0.02733	0.121792	0.00880743	0.0639701	0.0659986	0.00288425	0.121792	-0.00735075	-0.00192091
JUQ049_CGCGTTTAGCAAATCA-1	0.0779192	0.0111683	3.05563e-08	0.0278222	0.547266	0.00381024	0.0146425	0.0109001	0.0130156	0.547266	-0.00202779	0.0137811
JUQ038_AGTGGGACAGACGTAG-1	0.0668112	0.00416535	0.0334131	0.0532834	0.190415	0.00347623	0.0285762	0.0139755	7.041e-07	0.190415	-0.00137627	0.00583374
JUQ053_ACACCAATCCGTTGTC-1	0.147532	0.00377625	7.70548e-09	0.0254608	0.032933	0.00781654	0.0479596	0.0690121	0.00239815	0.032933	-0.00253847	0.00563558
JUQ047_AGCAGCCGTCTAGCGC-1	0.0953298	0.00075022	5.1157e-09	0.0521339	1.17246e-05	0.00753158	0.0436623	0.000837589	0.00162767	1.17246e-05	-0.00580821	-0.0152102
JUQ068_CACACCTTCGTTTAGG-1	0.197185	0.00065808	4.18846e-09	0.049495	0.0238728	0.00757651	0.0345096	1.5574e-07	3.06364e-08	0.0238728	-0.0053428	-0.0135146
JUQ048_CCTAGCTGTCGCGGTT-1	0.127926	0.00373175	2.83452e-09	0.0722778	0.146357	0.00392091	0.0356876	0.00898167	0.000401827	0.146357	-0.00469733	-0.00432887
JUQ053_TCCCGATGTCCAAGTT-1	0.206641	0.0021354	1.84442e-09	0.0185087	0.350404	0.00720181	0.0473271	0.100112	0.00144006	0.350404	-0.00593269	0.0018913
JUQ048_GAATGAAAGGGCTCTC-1	0.141001	0.00535957	6.52536e-09	0.0491766	0.185485	0.00315138	0.00150974	0.00674521	0.000783392	0.185485	-0.00423567	-0.00290943
JUQ104_ATTGGTGCAGTTAACC-1	0.130937	0.00484271	2.87628e-09	0.0151352	0.447386	0.00533455	0.0286338	1.2081e-06	0.00732318	0.447386	-0.00376033	0.00518918
JUQ100_AAGGAGCGTGACAAAT-1	0.0753814	0.00434164	0.0455699	0.0100964	0.489824	0.00117461	0.0122949	0.0258887	0.00200634	0.489824	-0.00336516	0.00871676
JUQ056_AACCATGTCAAACCAC-1	6.2477e-09	0.00405129	2.3575e-09	0.0285495	9.22522e-06	0.000441414	0.0312588	0.0201712	0.0014928	9.22522e-06	0.0191138	-0.00148003
JUQ027_CATCAGAGTTCCGTCT-1	0.335931	0.00104852	5.35354e-05	0.0408086	0.0185604	0.00742824	0.0539351	0.0227496	0.00417752	0.0185604	-0.00689787	-0.00771632
JUQ117_GGTGCGTCAAGTTCTG-1	0.297616	0.00170357	3.17111e-09	7.15574e-07	0.0539763	0.00694509	0.0376024	0.00658927	2.66888e-07	0.0539763	-0.00577725	-0.00650396
JUQ068_CTACGTCAGGACCACA-1	1.13742e-07	0.00777936	1.01551e-08	0.00441646	0.722996	0.0059493	0.0176419	2.79367e-05	0.0171173	0.722996	-0.00136458	0.0179753
JUQ036_ATCGAGTAGACCACGA-1	0.231396	6.77898e-05	7.0762e-09	0.0524469	0.0257139	0.00756994	0.0340338	0.062534	0.0040783	0.0257139	-0.00587931	-0.00105094
JUQ094_GAGGTGATCAGGTAAA-1	2.73558e-09	0.00364247	0.061963	0.0400824	1.18451e-06	3.42475e-08	0.024542	2.52381e-09	1.41613e-08	1.18451e-06	0.0315323	-0.0105877
JUQ059_CTGCTGTTCGCCGTGA-1	6.17367e-09	0.00688853	7.11541e-08	0.0324268	0.441483	0.00129911	1.63345e-07	0.0716311	1.26182e-05	0.441483	-0.000169148	0.016122
JUQ036_CTCGGAGAGTCATGCT-1	0.287972	7.95592e-06	0.010161	0.022458	0.0761112	0.0089924	0.0497687	0.0580992	0.00126691	0.0761112	-0.00559114	-0.00112896
JUQ070_TCATTACAGGTGACCA-1	0.166725	0.00428931	0.0171039	0.011302	0.235627	0.0052235	0.0242141	0.0324518	0.00121077	0.235627	-0.00407953	-0.00124731
JUQ050_GTCACGGTCTCATTCA-1	0.137197	0.00581277	5.08045e-09	0.0383559	0.136547	0.0052222	0.0348794	0.0268779	0.0014733	0.136547	-0.00431053	-0.00023014
JUQ120_CGCCAAGAGCTGCAAG-1	0.0667692	0.00270855	0.0694318	0.0349357	0.196309	0.00165729	0.00583462	3.5572e-07	0.00242697	0.196309	-0.00403798	-0.00254179
JUQ031_CGAACATCAGGATTGG-1	0.0927219	0.00516735	0.017033	7.02778e-08	0.657734	0.0017687	0.00925374	0.00163795	0.00216343	0.657734	-0.00408289	0.00692738
JUQ033_TTTACTGCATCGGACC-1	0.311077	0.00127626	0.00168455	7.98974e-07	0.034771	0.00624157	0.0405434	0.046152	0.00116825	0.034771	-0.0056362	-0.00422526
JUQ095_CGCGTTTTCCGGGTGT-1	3.21897e-08	2.53056e-09	0.0530238	0.0834642	3.24071e-06	0.00254371	6.1769e-07	7.82249e-09	0.00614581	3.24071e-06	0.0292581	-0.00861299
JUQ111_ATGTGTGAGAACAATC-1	4.90168e-09	0.00211141	0.282051	0.0873628	0.160276	0.00353146	0.0254919	0.0152428	0.0035426	0.160276	0.0112158	0.000793533
JUQ036_TATTACCGTAGGGTAC-1	3.9346e-05	0.00584614	0.0428068	0.0451556	0.000304936	0.00600153	0.0284867	0.0247739	0.00132251	0.000304936	0.00418651	0.00894803
JUQ111_ATCCGAACAATCCAAC-1	2.92294e-09	5.94195e-09	0.280211	0.0183901	0.354603	3.14564e-10	2.10797e-08	1.66169e-08	1.55295e-07	0.354603	0.010231	0.00228602
JUQ088_GATCAGTCAGGAACGT-1	0.267691	0.00164272	2.90475e-09	0.0261461	0.0126175	0.00973091	0.060199	0.043574	0.000794391	0.0126175	-0.00602003	-0.00342717
JUQ064_CAACCTCGTCCTCTTG-1	0.20278	0.00365692	0.000133875	0.0182805	0.000427425	0.00940707	0.0450682	0.000671648	8.86815e-06	0.000427425	-0.0067067	-0.0160136
JUQ059_CTGGTCTCATGGGACA-1	0.115853	0.00256916	3.98818e-09	0.0236417	0.406988	0.00454829	0.0228703	0.028977	4.91796e-07	0.406988	-0.00417068	0.00232186
JUQ059_GACGGCTAGGGTGTTG-1	0.0212263	0.00291929	7.8506e-06	0.0475764	0.201858	0.00351135	0.0151673	0.0469675	0.0100556	0.201858	0.00348476	0.0167557
JUQ082_AGCTCTCTCGTATCAG-1	0.12427	0.0017754	2.76168e-09	0.0018251	0.0615645	0.00590708	0.0282823	0.00809842	1.89907e-07	0.0615645	-0.00444885	-0.0028204
JUQ111_GGAATAAAGTGCGATG-1	0.00152182	0.000131867	0.322541	0.0394961	0.0704185	1.7304e-06	0.0240221	2.42476e-08	2.06636e-05	0.0704185	0.0119962	0.00239461
JUQ027_TACTCATGTAAATGTG-1	0.313201	0.00331621	2.31665e-08	0.0205704	0.0821474	0.0080299	0.0641085	0.0611413	0.0016279	0.0821474	-0.00712587	-0.00130263
JUQ033_CAAGTTGTCAGGCGAA-1	0.207026	0.00122944	5.32713e-09	0.0415757	0.0136383	0.00517579	0.0326917	0.0463852	0.00270156	0.0136383	-0.00501455	-0.000961127
JUQ070_AGATCTGGTTGAGTTC-1	0.0617656	0.00940092	2.5625e-09	0.0344484	0.217877	0.00543881	0.00880054	0.0224719	8.71067e-06	0.217877	-0.00225765	0.00740923
JUQ036_AACCGCGAGATCTGCT-1	0.189893	0.00240108	4.51641e-09	0.00606136	0.0381225	0.00655954	0.0446457	0.0671652	0.000670001	0.0381225	-0.00446389	0.00229102
JUQ067_CGGCTAGGTAGGCTGA-1	0.208313	0.00258488	2.64598e-09	0.0499215	0.0465212	0.00487704	0.0355271	0.0463762	0.00197353	0.0465212	-0.00531693	-0.00194361
JUQ050_TACTTACTCCTAGGGC-1	0.2038	1.25219e-07	2.14518e-09	0.0544736	9.28291e-05	0.00814187	0.0468862	0.00397978	0.00262286	9.28291e-05	-0.00620131	-0.01104
JUQ053_ACGGCCAAGCTAGGCA-1	0.0762082	0.00301039	4.06457e-08	0.00953502	0.329317	2.81415e-06	0.0202598	0.0471372	4.18811e-06	0.329317	-0.00305896	0.0108266
JUQ040_AGTAGTCAGGTTACCT-1	0.00765051	0.0022414	5.3262e-09	0.0405328	0.0912493	0.00671122	0.0269449	0.0874425	0.0019723	0.0912493	0.00250818	0.00956774
JUQ040_ACTGATGGTGATGTCT-1	1.53357e-08	0.00298063	6.60794e-09	0.0709576	0.0428969	0.00319312	0.0259632	0.0852809	0.00460866	0.0428969	0.00451914	0.014911
JUQ095_GTACTCCGTGTGACGA-1	2.29371e-08	2.58365e-09	7.41999e-09	0.0468676	4.77168e-07	0.00195512	0.0141304	1.46452e-06	2.41571e-07	4.77168e-07	0.0226871	-0.00435556
JUQ066_CAGCTAAGTACCCAAT-1	1.54381e-08	0.00154242	0.0360076	0.0574839	4.92187e-05	0.00428738	0.0240364	0.042629	0.000913443	4.92187e-05	0.0100705	0.00684451
JUQ036_CATCGAATCGTGGACC-1	5.65064e-09	0.00609182	6.20576e-09	0.0238242	0.28145	0.00572351	0.0267942	0.0597458	2.20555e-05	0.28145	0.000445928	0.0111258
JUQ036_TCTTCGGTCCTGTACC-1	0.26646	0.00065262	3.47134e-09	1.56715e-06	0.000993925	0.00514333	0.0395016	0.0614419	1.5095e-07	0.000993925	-0.00488148	0.000254017
JUQ057_CCTATTATCCTTAATC-1	1.19934e-08	0.00815566	0.00315735	0.0284941	0.0783418	0.00539937	0.0269868	0.0128828	0.00106449	0.0783418	0.00075429	0.00874743
JUQ040_CCATTCGAGGATGGAA-1	1.30608e-08	0.00468866	3.26316e-07	0.045936	0.102285	0.00500535	0.0208668	0.071073	0.00155104	0.102285	0.00149428	0.0121911
JUQ111_CTACACCGTCAACATC-1	0.0920256	0.00364972	0.237149	0.0459019	0.406994	0.00490139	0.0298039	3.03973e-08	0.00237104	0.406994	-0.00171477	-0.00635069
JUQ049_GCTGCGATCGCGATCG-1	0.240094	3.95761e-06	2.98532e-09	2.50927e-07	0.189377	0.00799094	0.0429179	0.0120695	0.00459227	0.189377	-0.00590876	-0.0021356
JUQ111_AGTGAGGTCACAACGT-1	0.139081	0.00201969	0.194432	0.0257374	0.220954	0.00449249	0.0259234	0.000507726	4.85134e-07	0.220954	-0.00251404	-0.00943563
JUQ104_GTATCTTTCATAGCAC-1	0.225073	0.0070997	0.0129243	3.91272e-08	0.2863	0.00646741	0.0494233	1.18158e-07	0.00115928	0.2863	-0.00563154	-0.00537967
JUQ033_CTGATAGCAGGCAGTA-1	0.145615	0.00218312	3.56571e-09	0.0233115	0.226702	0.00332657	0.0292756	0.0261282	0.00227493	0.226702	-0.00451938	0.000924873
JUQ054_GTCCTCAGTTTGTTTC-1	0.0520257	0.00374459	0.000270448	0.00421879	0.564353	0.00170386	0.00699687	3.16917e-08	0.00740886	0.564353	-0.00217899	0.00933664
JUQ090_AAACGGGCATTGCGGC-1	0.0395152	0.00354033	2.35007e-09	2.22788e-07	0.503631	0.00131686	0.00631983	0.0232734	0.00293589	0.503631	-0.00320363	0.00836255
JUQ111_AGCCTAATCTGGTATG-1	8.30666e-09	0.00448558	0.439171	0.0368734	0.218546	0.00103921	0.00728273	0.00595389	1.50872e-06	0.218546	0.0082162	0.000227218
JUQ106_TGAGAGGCAATAGAGT-1	4.85648e-09	0.00558739	0.0209903	0.0120789	0.509275	0.000776652	0.0106507	6.22083e-07	0.00382194	0.509275	-0.000923844	0.00941175
JUQ111_AAATGCCCATGTTGAC-1	2.23616e-08	0.0042497	0.252468	0.0766153	0.244416	3.00727e-09	9.43169e-09	0.00377962	0.00076064	0.244416	0.00855046	0.00175717
JUQ111_GGACAGAGTGTGGCTC-1	5.28775e-09	0.00240432	0.235624	0.0620472	0.21517	0.00283676	0.00297684	1.80953e-09	8.78702e-08	0.21517	0.00854852	0.00182756
JUQ111_TTAGGCAAGAAGCCCA-1	0.00131998	0.00417136	0.172936	1.41503e-08	0.512868	0.00116043	0.012668	6.27262e-05	1.5735e-07	0.512868	0.00116855	-0.00158746
JUQ111_TGAGGGACAGTCGATT-1	0.0801035	0.00108744	0.134317	0.0555396	0.0613099	0.00568343	0.0253265	8.99778e-07	1.68291e-07	0.0613099	-0.000395	-0.0136683
JUQ111_CGCTGGATCCAAACAC-1	2.82807e-09	0.00395494	0.309808	0.0138044	0.571747	1.6649e-10	0.00538591	4.80028e-09	0.00233055	0.571747	0.00591829	0.00188733
JUQ027_GCATGATTCTTTCCTC-1	0.345682	1.64411e-06	0.0103453	0.00838479	0.068094	0.00855868	0.0665441	0.0151813	0.00191854	0.068094	-0.0073758	-0.00637115
JUQ068_GTAACGTCACAGTCGC-1	0.163863	2.59181e-05	3.00198e-08	0.0174367	0.0222592	0.00816162	0.0490458	0.0146866	0.000843388	0.0222592	-0.00581854	-0.0112791
JUQ061_CAGTAACAGGAATCGC-1	5.3034e-09	3.14521e-09	0.0794694	0.0542131	0.00114961	0.00389021	0.00943932	0.0644492	3.236e-08	0.00114961	0.00779664	0.010494
JUQ033_TTCCCAGAGTCCGTAT-1	1.0075e-08	0.00300018	6.78482e-09	0.0639691	2.25989e-05	0.00596018	0.0273224	0.0724889	0.0022055	2.25989e-05	0.00540845	0.00959162
JUQ070_CACCAGGCATCTCCCA-1	4.62856e-09	0.0038909	2.81466e-09	0.0542274	0.0984668	0.00137164	0.0265181	0.0308052	0.0226857	0.0984668	0.0039478	0.0164128
JUQ036_TGGACGCTCCGCTGTT-1	0.199731	0.000668268	3.88034e-09	0.0407833	0.0433655	0.00443728	0.0234892	0.0847401	0.0026571	0.0433655	-0.00366949	0.00365764
JUQ059_CCTCAGTTCGGTTCGG-1	2.65166e-09	0.00826907	0.000647371	0.0442962	0.076031	0.00415596	0.0225303	0.0136271	3.15035e-07	0.076031	0.0133792	0.00553753
JUQ059_CGAGCACGTGGCAAAC-1	0.141548	0.00660916	3.69576e-09	0.018999	0.314499	0.00415307	0.026629	0.0537556	0.00167646	0.314499	-0.00304161	0.00836026
JUQ036_ACTTTCATCAGAGCTT-1	0.325004	0.00219949	1.94622e-09	0.0097466	0.0972596	0.00835078	0.037501	0.0160636	0.00506232	0.0972596	-0.00625247	-0.00426216
JUQ111_CAAGGCCCACATCCAA-1	0.0407585	0.0048036	0.2522	0.00870558	0.544721	0.0015585	0.00395269	0.00170488	4.21031e-06	0.544721	0.00128856	-0.000638766
JUQ095_TCATTACAGCAGATCG-1	9.65783e-09	0.00467787	0.00895005	0.0643914	1.48665e-08	0.000708236	0.00974168	3.67935e-05	2.09482e-08	1.48665e-08	0.0354041	-0.012707
JUQ056_CAGAATCAGTGTGGCA-1	0.0550802	0.0052959	0.153276	0.0777866	0.195349	0.00515101	0.0242365	0.026068	0.00530442	0.195349	0.00360504	0.00790842
JUQ036_CGTGTAATCAGTGTTG-1	0.228973	0.00356895	7.79017e-09	0.0391672	0.0392916	0.00720162	0.0347775	0.0665928	6.48235e-06	0.0392916	-0.00489014	0.000824206
JUQ035_ACGTCAAGTGTTTGTG-1	2.10868e-08	0.00247873	0.0143398	0.0173123	0.368146	0.000813178	0.0163355	2.50479e-08	0.00345306	0.368146	-0.00429535	0.0317851
JUQ040_AGAATAGTCTCGTATT-1	0.0242662	0.00273712	0.0510041	0.0678965	0.0397564	0.00484884	0.0232622	0.126052	8.95838e-07	0.0397564	0.0015804	0.0107333
JUQ033_CTCACACTCTCGTTTA-1	0.263616	0.00146293	3.17184e-09	0.0210807	0.00935558	0.00743205	0.0517477	0.0430147	0.000925132	0.00935558	-0.00594756	-0.00326056
JUQ033_CCGGGATAGCTTATCG-1	0.212724	0.0034395	4.15949e-09	0.0130666	0.0664049	0.0060289	0.0357504	0.0552655	1.74733e-05	0.0664049	-0.0049778	6.38562e-07
JUQ070_AACCATGAGAAACCAT-1	0.252001	2.0194e-07	0.0784632	1.64999e-06	0.170539	0.00766088	0.0487314	0.00135385	1.29199e-07	0.170539	-0.00641998	-0.00844315
JUQ057_GGTATTGGTATGAATG-1	0.1601	0.00485043	0.00734876	0.0206793	0.312264	0.00516528	0.025847	0.0695886	0.00290474	0.312264	-0.0043209	0.00288088
JUQ040_CTCCTAGTCTTCAACT-1	0.201574	0.00208778	1.3338e-08	0.0377267	0.172553	0.00361941	0.0378965	0.0614455	0.00146933	0.172553	-0.00490976	0.00235001
JUQ040_GTATTCTGTCTCTCTG-1	0.16768	0.00346265	2.29825e-07	0.0477952	0.0361088	0.00564859	0.0275453	0.102204	3.82212e-08	0.0361088	-0.00392248	0.00475831
JUQ108_ATTTCTGTCTGGCGAC-1	0.120366	0.00633008	0.018594	0.0466886	0.480285	0.00437891	0.0334881	4.30534e-08	0.00588886	0.480285	-0.0038589	0.00513909
JUQ061_GGGCACTCAAACCCAT-1	1.83517e-07	0.00525796	0.006668	0.0685241	0.118824	0.00141423	0.0266841	0.027136	0.00149221	0.118824	0.00104645	0.0103894
JUQ031_TACTCGCCACCGAATT-1	0.251356	0.000573642	0.0426113	0.00764561	0.0329861	0.007115	0.0371374	0.053147	5.2117e-07	0.0329861	-0.00549044	-0.00253556
JUQ111_CTTGGCTGTCAACATC-1	0.0317301	0.00383067	0.320906	1.50518e-07	0.102092	0.00216258	0.0147192	5.82161e-07	0.00129512	0.102092	0.00512341	-0.00260512
JUQ106_GAATAAGAGATGTGTA-1	4.88151e-09	0.00569368	0.0750049	0.0607551	0.3161	3.24576e-10	1.17864e-07	3.49964e-06	0.000576839	0.3161	0.00213898	0.00820156
JUQ067_AGACGTTTCCCAAGAT-1	0.23097	0.00379	3.90642e-09	0.0414598	0.354062	0.00346993	0.0150694	0.0341619	0.00260758	0.354062	-0.00384982	0.00431486
JUQ036_TAGTTGGGTGCAACGA-1	0.231651	0.00282699	0.00718548	0.0342634	0.0247245	0.00719368	0.0523652	0.0260913	0.00255524	0.0247245	-0.00611977	-0.00464599
JUQ070_GGACGTCGTCAGCTAT-1	0.0384212	0.0090133	3.34956e-09	0.0345569	0.34704	0.00457022	0.0298893	0.0582501	0.00676069	0.34704	-0.00193667	0.0100281
JUQ069_GTTTCTATCAAGATCC-1	0.116514	0.00352799	0.0425323	0.0392367	0.0265278	0.00698258	0.0320235	0.0759103	1.28021e-05	0.0265278	0.000628842	0.00638973
JUQ040_AAGACCTAGTCATCCA-1	0.130599	0.000313492	1.08234e-08	0.0587649	0.151165	0.00311082	0.0326629	0.116194	0.00110114	0.151165	-0.00279692	0.00684609
JUQ065_CAGCGACGTAGCTTGT-1	0.119229	0.0013242	5.47152e-06	0.0435618	0.0183745	0.00636903	0.0378433	2.33907e-07	0.00833644	0.0183745	-0.00476048	-0.0155945
JUQ056_AGCAGCCGTCGACTGC-1	0.176587	4.92703e-05	2.53519e-09	0.0563943	0.0436769	0.00628465	0.0336341	0.00349621	0.00181294	0.0436769	-0.00458283	-0.016532
JUQ117_TGTATTCAGGCATTGG-1	0.317195	0.000928216	2.91219e-09	2.38401e-06	0.000106139	0.00747256	0.0437436	0.0269203	0.00168275	0.000106139	-0.00590334	-0.00542501
JUQ059_AGCATACTCTTATCTG-1	4.33052e-05	0.00385381	0.107307	0.00631674	0.570928	0.000973168	0.0138938	0.0471454	0.00888959	0.570928	-0.00182704	0.0135232
JUQ117_CAACTAGCATCGATTG-1	0.221079	0.00328985	0.000142126	2.52932e-06	5.50035e-05	0.0096377	0.0560427	0.0355391	8.64872e-08	5.50035e-05	-0.00672163	-0.0104897
JUQ040_TACTTACGTTGAGTTC-1	0.216367	0.00361195	3.21467e-08	0.0362771	0.0970894	0.007149	0.0543772	0.0706158	0.000376384	0.0970894	-0.00612802	-0.00106621
JUQ073_GTCAAGTTCGCAAACT-1	0.169189	0.00299281	2.64886e-09	0.0008858	0.101252	0.0079097	0.0401545	0.0233522	4.99192e-06	0.101252	-0.00568861	-0.00375124
JUQ049_TCTATTGCAATCCAAC-1	0.120473	0.00467972	6.99255e-05	0.0130571	0.384979	0.00595356	0.024172	0.0833212	0.00544664	0.384979	-0.00287937	0.00973678
JUQ107_GATCAGTTCCGTCAAA-1	0.240967	0.00150064	0.0214587	3.06261e-08	0.502309	0.00884892	0.0414408	0.00512664	2.60513e-05	0.502309	-0.00782153	-0.0026385
JUQ054_AGGCCGTTCTGTCAAG-1	0.162598	0.00522352	0.0398481	0.0898791	0.109562	0.00360685	0.036968	8.0478e-06	5.85604e-07	0.109562	-0.00645179	-0.00982982
JUQ036_CTGTTTAGTCCATCCT-1	0.183173	0.00471277	0.0211194	0.0156907	0.196938	0.00665371	0.0367819	0.0415251	0.00257374	0.196938	-0.00643815	-0.000687362
JUQ064_CATTCGCAGTAGCGGT-1	0.0578811	0.00348896	5.0351e-09	0.0326576	0.0194446	0.00633629	0.0388754	0.00643204	3.73123e-07	0.0194446	-0.00563751	-0.00989031
JUQ035_TGCCCATCAGTAACGG-1	0.113167	1.84675e-09	4.58982e-09	0.0840516	1.85644e-05	0.007582	0.0432711	5.8526e-08	0.00263116	1.85644e-05	-0.00678111	-0.0193237
JUQ121_CGTCAGGCAAGTTAAG-1	0.135666	0.000561928	3.33726e-09	0.0610069	0.00114443	0.00806376	0.0432073	6.35173e-08	0.0037788	0.00114443	-0.00587176	-0.0128541
JUQ124_GACGTGCCATACAGCT-1	0.112337	1.04415e-09	0.00110867	0.0585724	0.0294788	0.00667306	0.0180951	3.03654e-08	2.22347e-07	0.0294788	-0.00559338	-0.0228425
JUQ048_CACCACTCACATGTGT-1	0.16389	0.00453521	4.10266e-09	1.07028e-05	0.222216	0.00608815	0.0348857	0.00462647	2.94787e-07	0.222216	-0.00546749	-0.00267117
JUQ033_CTTACCGTCACTCTTA-1	0.198544	1.21159e-09	1.58898e-09	3.14432e-07	0.000274	0.006768	0.0408199	0.0314076	2.76914e-09	0.000274	-0.0058843	-0.00424772
JUQ027_GATCGCGAGCAAATCA-1	0.319472	0.00325649	5.18764e-09	0.0114722	0.0896167	0.00717949	0.0623136	0.0895908	0.00130835	0.0896167	-0.00683226	-0.00100116
JUQ056_AATCCAGCACCAGTTA-1	0.0011414	0.00230356	0.141267	0.0644338	0.153149	0.00270442	0.012378	1.54707e-06	0.00472675	0.153149	0.00254283	-0.00667342
JUQ038_GCTGCTTTCAAGGTAA-1	0.143362	0.00260185	3.05098e-09	0.0602186	9.05424e-05	0.0058536	0.0560816	0.111643	0.00362907	9.05424e-05	-0.00345492	0.00826154
JUQ111_GAACCTAAGATATGGT-1	3.57868e-08	0.00322042	0.34486	5.24742e-06	0.328384	0.00150531	0.0100849	0.000479638	0.000965304	0.328384	0.00724963	0.002474
JUQ044_ACGATGTGTTCGCTAA-1	0.145533	1.0912e-08	3.60105e-09	7.74589e-05	0.0308312	0.00762599	0.0570589	0.0104504	4.31138e-06	0.0308312	-0.00696806	-0.0172642
JUQ033_ACCAGTACAATGGAAT-1	4.34381e-06	0.000491409	3.90714e-09	0.0281057	1.66377e-05	0.00535	0.0379886	0.0242639	0.00237998	1.66377e-05	0.00916481	0.00211529
JUQ111_CTCATTACATCCGTGG-1	0.0197519	0.00362528	0.284451	0.0227169	0.474785	1.00399e-09	0.00420036	8.30675e-09	0.00146855	0.474785	0.0068073	0.00127333
JUQ070_CAAGATCAGAAACGAG-1	0.0436289	0.00830238	2.52561e-09	0.0302417	0.00142028	0.00912091	0.000459335	0.0409134	8.23983e-06	0.00142028	0.00378041	0.00671103
JUQ036_CCCATACCACCTCGTT-1	0.295563	6.56981e-09	2.73501e-09	5.84084e-07	0.200228	0.00793152	0.0311612	0.0437732	0.00429278	0.200228	-0.00513	-0.000166963
JUQ054_GGAACTTCAGCCAATT-1	0.031216	0.0113328	0.0462966	0.00751761	0.1498	0.00234173	8.37359e-05	0.00760781	1.13765e-05	0.1498	-0.00163423	0.00595323
JUQ070_GATCGATTCAACGGGA-1	0.217403	0.00558974	1.21305e-08	0.00709614	0.355701	0.00531205	0.024355	0.0760481	9.21056e-06	0.355701	-0.0039426	0.0033502
JUQ033_GGAACTTGTAGCTCCG-1	0.137336	0.000869054	3.08046e-08	0.0306676	0.34679	0.00443562	0.00930994	0.0477225	0.00109248	0.34679	-0.00335117	0.00506054
JUQ049_CCTACCAGTCGGCTCA-1	5.80082e-09	0.00364358	0.151318	0.0595715	0.0711961	0.00275003	0.0177627	0.00924371	0.00455284	0.0711961	0.0115854	0.00664983
JUQ038_CATCAGAGTAAACGCG-1	0.144706	0.0034803	4.40728e-09	0.0577461	0.149074	0.00405978	0.0368191	0.051989	0.00164591	0.149074	-0.00377348	0.00463372
JUQ046_ATCCACCAGCGCTCCA-1	0.100779	0.0046736	0.0545563	0.00135597	0.524259	0.00133508	0.0187807	0.00788894	0.0061541	0.524259	-0.00201519	-0.00396677
JUQ049_GCTTGAACAGGGTTAG-1	6.54281e-06	0.00993004	0.0246535	0.070125	0.199342	0.00547343	0.0273714	0.0225678	0.00307481	0.199342	0.00413585	0.0108941
JUQ031_GAATAAGGTCCTCTTG-1	0.025728	0.00581862	0.0403038	1.62767e-07	0.488522	0.00131518	0.0120654	6.48242e-06	0.0035376	0.488522	-0.00299081	0.0107044
JUQ041_TGCTACCAGTCTCCTC-1	0.152645	0.000727377	0.0150886	0.0636701	0.00048717	0.00737017	0.0555295	0.0039341	0.00532449	0.00048717	-0.00613876	-0.0176091
JUQ040_TCGGGACAGTGAACAT-1	0.040007	0.00401271	7.60611e-09	0.0415367	0.145481	0.00646093	0.0453189	0.0672854	0.00149571	0.145481	0.000535536	0.00926891
JUQ058_GGTGTTATCGGTCCGA-1	0.011299	0.0013215	4.74239e-09	0.0125765	0.000205522	0.00327651	0.0348071	0.0931467	0.00676139	0.000205522	0.00362752	0.0118206
JUQ111_AAGCCGCGTGGTCCGT-1	0.109404	0.0021921	0.199385	0.0109614	0.56091	0.00390445	0.00845277	1.16427e-08	0.00428634	0.56091	-9.04798e-05	-0.00511634
JUQ112_GGACATTGTCATACTG-1	0.149116	1.60497e-09	0.136927	0.0374959	0.106358	0.00667077	0.0365048	8.5108e-09	1.54465e-07	0.106358	-0.00418352	-0.0118329
JUQ069_TACAGTGGTCCAACTA-1	0.0143615	0.00155552	0.0468769	0.0513855	0.00011621	0.00702827	0.0410887	0.0983416	0.00154041	0.00011621	0.00195028	0.0087872
JUQ063_GCTGGGTAGTGGTCCC-1	0.0135853	0.00420627	0.132986	5.97537e-06	0.266584	0.00300476	0.0263887	0.046318	0.00766666	0.266584	-0.000526068	0.0117425
JUQ104_ATTCTACTCGCCTGAG-1	0.113679	0.00582257	2.13318e-09	0.0692131	0.212437	0.00356086	0.0339779	0.00893617	0.00300546	0.212437	-0.00488027	-0.00203429
JUQ111_CGAATGTAGAAGAAGC-1	1.1052e-08	0.00597244	0.451991	0.0515391	0.211936	0.00062194	0.00449136	1.43235e-08	3.62484e-08	0.211936	0.010415	0.0024875
JUQ118_CAGGTGCAGGTTCCTA-1	0.184541	0.000938601	0.0225232	0.058793	0.0746072	0.00638326	0.0270006	4.06425e-08	0.00357153	0.0746072	-0.00659236	-0.0106661
JUQ111_TTTACTGAGCGATTCT-1	0.00207978	0.00512184	0.145337	0.0342276	0.389497	1.02708e-08	0.00773935	0.00428646	0.00312847	0.389497	0.00315512	0.000842062
JUQ050_AGAGTGGTCGGCATCG-1	0.152234	0.00543551	2.5736e-09	0.00886922	0.123749	0.00424662	0.0416011	0.0668904	0.00286316	0.123749	-0.0046799	0.00101274
JUQ111_GGACGTCCAGGTCTCG-1	2.40621e-06	3.25821e-09	0.232374	0.0758288	0.297274	2.50048e-08	0.0102121	1.56521e-09	0.00138402	0.297274	0.00496386	-0.000575368
JUQ066_GTCCTCACAAATTGCC-1	3.01149e-09	7.42666e-07	0.0259596	0.0418128	4.88281e-08	0.00462355	0.00574232	3.88063e-08	0.00392908	4.88281e-08	0.0333488	-0.0114988
JUQ111_GCGCGATAGCGTAATA-1	0.0263432	0.0035683	0.278802	0.0666836	0.241466	0.00312394	0.0068043	0.0267494	0.00421064	0.241466	0.00767507	0.00180366
JUQ033_AAAGTAGAGAATTCCC-1	0.267061	0.00217795	2.07974e-08	0.0179736	0.158018	0.00692304	0.0400657	0.0316738	0.00197708	0.158018	-0.0059908	-0.0023562
JUQ049_CCTACCATCCCACTTG-1	0.046603	0.0101163	0.0197312	1.02322e-06	0.624781	0.0031698	0.0208407	5.75417e-07	0.0184531	0.624781	-0.00202352	0.012765
JUQ038_CAACCTCAGAGGGCTT-1	0.0889405	1.48332e-05	2.79983e-09	0.0219383	0.151903	0.00347487	0.0372559	0.111424	4.0812e-07	0.151903	-0.00235425	0.0089256
JUQ049_TAAGAGACAGCCTATA-1	0.138749	0.00430872	0.0288824	0.0371778	0.525278	0.00570766	0.0278491	0.0409619	0.00779718	0.525278	-0.0025942	0.0123
JUQ038_CTAGCCTCAAACGTGG-1	0.171716	0.00222249	0.000493745	0.0106499	0.1344	0.00525819	0.0388912	0.0193369	1.81715e-07	0.1344	-0.0054545	-0.000970983
JUQ058_TCGTACCGTGCAACTT-1	6.50001e-09	0.0146597	0.110913	0.065157	0.381494	0.00134843	0.0146638	0.0238626	0.0118921	0.381494	0.00203082	0.0171553
JUQ036_AAGCCGCAGAGCAATT-1	0.231139	8.67519e-05	3.07815e-09	0.0352688	0.000151356	0.00604117	0.029157	0.0319504	0.00149036	0.000151356	-0.00563112	-0.00264029
JUQ118_AAACCTGCACGGTAGA-1	0.223336	2.0481e-07	7.19599e-09	0.0425744	0.178636	0.0058033	0.0392264	4.94238e-07	0.00488473	0.178636	-0.00581546	-0.00863573
JUQ047_GACAGAGTCGCAAACT-1	0.207903	0.00299623	0.0522386	0.0177613	0.202701	0.00669554	0.0524316	3.79558e-07	0.00360378	0.202701	-0.00567907	-0.00731307
JUQ038_GCGCAGTAGCTGCGAA-1	0.250639	0.00200001	9.2692e-09	0.0285161	0.124624	0.00753732	0.0565071	0.0326802	0.000774535	0.124624	-0.00730244	-0.00180673
JUQ033_CAGTCCTGTAAGGGAA-1	0.091913	0.00578763	0.00142255	0.043218	5.88352e-05	0.00349375	0.0224119	0.0474266	1.17228e-06	5.88352e-05	-3.06041e-05	0.00771958
JUQ038_TATCAGGGTGTATGGG-1	0.0307285	0.000926282	0.00545211	0.0739119	0.044483	0.00398524	0.0248287	0.0966866	0.00250671	0.044483	-0.000174271	0.0111358
JUQ102_TCACGAATCCCAAGAT-1	0.265363	1.41638e-06	0.0179743	0.0587443	0.198563	0.00569796	0.046338	0.0256915	1.32525e-07	0.198563	-0.00564301	-0.0021669
JUQ038_CATCGGGAGGCTCAGA-1	0.198667	1.45578e-05	4.50155e-09	0.0338816	0.168486	0.00575677	0.0488013	0.0518563	4.32667e-05	0.168486	-0.00653861	0.00031123
JUQ066_GACTACACAAGCCGTC-1	0.271636	0.000450628	5.69704e-09	0.028176	0.0569607	0.00692463	0.0459276	0.0300195	1.09523e-06	0.0569607	-0.00608692	-0.00956521
JUQ049_GTCACGGTCTGCCCTA-1	0.0569154	0.00772583	0.0215158	0.0381056	0.265295	0.00472442	0.0367354	0.0160794	0.00896422	0.265295	1.74919e-05	0.0121195
JUQ104_TGCCCATGTTCGGCAC-1	0.130566	0.00181634	7.94052e-09	0.0535723	0.12261	0.00533983	0.0335846	3.54262e-08	2.26796e-07	0.12261	-0.00562664	-0.00697203
[truncated: 10,219 more rows]

## Sheet: b
Nhood	SpatialFDR	logFC_timepoint	FDR_timepoint	logFC_interaction	FDR_interaction
1	0.827601			-1.55091	0.822218
2	0.999853			-0.229317	0.999853
[truncated: 842 more rows]

## Sheet: c_Bassez
	neighborhood_sig	variable	value
[truncated: 844 more rows]

[truncated: 5 more sheets: c_Zhang, d_Bassez_fraction, d_Bassez_mean, d_Zhang_fraction, d_Zhang_mean]
