# Supplementary material for: Supervised discovery of interpretable gene programs from single-cell data
Source: Nat Biotechnol. 2023 Sep 21;42(7):1084–95. doi: 10.1038/s41587-023-01940-3 (PMC10958532; doi:10.1038/s41587-023-01940-3)
Supplement: Supplementary file 9 — Statistical source data. [file 41587_2023_1940_MOESM9_ESM.xlsx]

## Sheet: a
Data is too large for Microsoft Excel. The data can be found at: https://doi.org/10.5281/zenodo.6411867 . See Supplementary Table 2 for cell type annotaitons

## Sheet: b_fraction
study	37-X-global-X-37	124-X-global-X-all_ascorbate-uptake	103-X-global-X-103	62-X-global-X-all_wnt-beta-catenin-signaling	47-X-global-X-all_cyclic-nucleotide_metabolism	122-X-global-X-all_glycerophospholipid_metabolism	17-X-global-X-all_DNA-demethylation	52-X-global-X-52	128-X-global-X-128	138-X-global-X-all_TRP_metabolism	32-X-global-X-all_thiamin_metabolism
Adams_Kaminski_2020	0.595756	0.180431	0.18603	0.00606828	0.0191603	0.194805	0.583384	0.000184395	0.479092	0.450528	0.356587
Chen_Zhang_2020	0.0109458	0.00263849	0.00419284	0.000169804	0.000300422	0.00820282	0.0191486	0.0552123	0.030212	0.0205332	0.00967881
Goveia_Carmeliet_2020	0.00337392	0.000953499	0.00322723	0	7.3346e-05	0.00799472	0.00572099	0.0107819	0.00792137	0.0239108	0.0359396
Guo_Zhang_2018	0.0163755	0.00859716	0.00614083	0.000136463	0	0.00682314	0.0154203	0.000409389	0.000409389	0.000136463	0.0105076
Habermann_Kropski_2020	0.00968523	0.0067157	0.00347206	0.00018274	0.00018274	0.00420302	0.0331673	0.000319795	0.0338069	0.0220202	0.0550505
He_Fan_2021	0.00139613	0.000534688	0.00103967	4.45573e-05	1.48524e-05	0.00196052	0.00245065	0.0178972	0.00395075	0.00519835	0.00980261
Kim_Lee_2020	0.00140885	0.000807009	0.000451378	6.83906e-06	0.000102586	0.00186706	0.00410343	0.0110724	0.00780336	0.0118452	0.00510878
Lambrechts_Thienpont_2018	0.00288546	0.000843155	0.000805681	3.74735e-05	5.62103e-05	0.00359746	0.00380356	0.011748	0.00972438	0.0101179	0.00372862
Laughney_Massague_2020	0.00311324	0.000778311	0.000172958	0	4.32395e-05	0.00177282	0.0088641	0.00159986	0.00605353	0.0117179	0.00626973
Leader_Merad_2021	0.00551708	0.00157525	0.00145323	3.328e-05	0.000247751	0.00536547	0.0130642	0.114601	0.00784298	0.0135634	0.0081314
Madissoon_Meyer_2020	0.00246092	0.000699125	0.00044744	2.7965e-05	0.000195755	0.00444643	0.0204983	0.00385917	0.0171985	0.011186	0.00274057
Maynard_Bivona_2020	0.0219345	0.00164921	0.00156675	0	8.24606e-05	0.00907067	0.0612682	0.00997774	0.0407355	0.0205327	0.00667931
Mayr_Schiller_2020	0.0275093	0.0094176	0.0307311	0.00198265	0.00123916	0.0104089	0.0971499	0.00768278	0.0366791	0.0750929	0.0458488
Reyfman_Misharin_2018	0.000726312	0.000132057	0.00118851	6.60284e-05	0	0.00713107	0.00759327	0.00257511	0.0146583	0.0361175	0.110135
Travaglini_Krasnow_2020	0.00117165	0.00644405	0.00117165	0	0	0.000585823	0.0076157	0	0.00117165	0.00234329	0.00292912
UKIM-V	0.0091762	0.00444528	0.00408823	0.000151746	0.000830142	0.00240116	0.0441314	0.00166028	0.022637	0.0332682	0.0431317
Vieira_Teichmann_2019	0.0141271	0.00756811	0.0176589	0.00353179	0	0.00908174	0.0595358	0.00454087	0.0247225	0.068113	0.054995
Wu_Zhou_2021	0.00348303	0.00200538	0.00221648	0.00015832	0.000474959	0.00105546	0.0191039	0.0136155	0.0540398	0.0364135	0.00480236
Zilionis_Klein_2019	0.0440417	0.00552787	0.0197553	0.000996828	0.00530131	0.0109198	0.0542818	0.00285455	0.0541459	0.05401	0.023652

## Sheet: b_mean
study	37-X-global-X-37	124-X-global-X-all_ascorbate-uptake	103-X-global-X-103	62-X-global-X-all_wnt-beta-catenin-signaling	47-X-global-X-all_cyclic-nucleotide_metabolism	122-X-global-X-all_glycerophospholipid_metabolism	17-X-global-X-all_DNA-demethylation	52-X-global-X-52	128-X-global-X-128	138-X-global-X-all_TRP_metabolism	32-X-global-X-all_thiamin_metabolism
Adams_Kaminski_2020	1	1	1	1	1	1	1	0.0463679	1	1	1
Chen_Zhang_2020	0.0120297	0.0210928	0.028031	0.263318	0.147887	0.0976811	0.015126	0.703837	0.0236975	0.0438536	0.00775117
Goveia_Carmeliet_2020	0.0047115	0.0069472	0.0334037	0.264595	0.0337175	0.131857	0.00281438	0.359643	0.00608635	0.0734379	0.0452036
Guo_Zhang_2018	0.0245027	0.0615316	0.0588141	0.251249	0.0884768	0.239389	0.0212764	0.0400636	0	0	0.0195793
Habermann_Kropski_2020	0.0103302	0.0426251	0.0220441	0.246762	0.104545	0.0647774	0.0250852	0.0462329	0.02517	0.049875	0.0581403
He_Fan_2021	0.000382368	0.00639472	0.00814187	0.158436	0	0.0371359	0	0.375266	0.003798	0.0260067	0.011703
Kim_Lee_2020	0.00244448	0.00844442	0.0026466	0.169036	0.0931347	0.0369972	0.00193567	0.350794	0.00586609	0.0301757	0.00635713
Lambrechts_Thienpont_2018	0.00278268	0.00704224	0.00981352	0.175845	0.0891131	0.0485984	0.00219161	0.381056	0.00690844	0.0269447	0.00252668
Laughney_Massague_2020	0.00666052	0.00723833	0	0.145414	0.130913	0.0891488	0.00852803	0.199581	0.00529563	0.034826	0.0109684
Leader_Merad_2021	0.00710475	0.0119539	0.0146003	0.200403	0.141272	0.0880633	0.00992452	1	0.00637697	0.0347307	0.0102023
Madissoon_Meyer_2020	0.00479948	0.00422952	0.00074623	0.189814	0.0994951	0.0825666	0.0140601	0.27339	0.0133349	0.0287123	0.00495603
Maynard_Bivona_2020	0.0278393	0.0316876	0.0121469	0.0815013	0.07952	0.186778	0.0506254	0.174581	0.0352023	0.0620034	0.0104926
Mayr_Schiller_2020	0.0265244	0.0383567	0.152964	0.570571	0.168644	0.0846063	0.0626288	0.147585	0.0246123	0.120205	0.0401899
Reyfman_Misharin_2018	0	0	0.0121994	0.464277	0.0306881	0.142847	0.00541769	0.110444	0.0113376	0.0934569	0.0942128
Travaglini_Krasnow_2020	0.00425122	0.0446433	0.00825988	0	0.0678761	0.0554367	0.00810381	0	0.000531917	0.00194811	0.000602374
UKIM-V	0.0104281	0.0364522	0.0279654	0.440462	0.229057	0.053467	0.0334011	0.107449	0.0175646	0.0700381	0.0396933
Vieira_Teichmann_2019	0.0148118	0.0278603	0.106757	0.57497	0.126419	0.108995	0.0391369	0.163025	0.0194767	0.101756	0.0430181
Wu_Zhou_2021	0.00122037	0.0153065	0.0109592	0.250805	0.079292	0	0.0124949	0.312024	0.0361906	0.0670814	0
Zilionis_Klein_2019	0.0420786	0.0336234	0.106879	0.437485	0.407903	0.11179	0.0350027	0.0945468	0.0407674	0.0921023	0.0205678

## Sheet: c_Lysine
BBOX1	Bassez
AASS	Bassez
SPCS2	Bassez
ALDH7A1	Bassez
TMLHE	Bassez
SLC7A1	Bassez
SPCS3	Bassez
SLC6A8	Bassez
SLC25A15	Bassez
PLPBP	Bassez
AADAT	Bassez
SPCS1	Bassez
PIPOX	Bassez
PYCR3	Bassez
SLC6A7	Bassez
PYCR2	Bassez
SLC7A2	Bassez
SLC3A1	Bassez
XBP1	Bassez
SEC11C	Bassez
SDF2L1	Bassez
HSP90B1	Bassez
HSPA5	Bassez
TPT1	Bassez
MYDGF	Bassez
PDIA6	Bassez
TMEM59	Bassez
SELENOS	Bassez
OSTC	Bassez
SSR3	Bassez
SEC61B	Bassez
SSR4	Bassez
SEC61G	Bassez
CANX	Bassez
PLPP5	Bassez
FKBBP11	Bassez
DNAJ89	Bassez
HERPUD1	Bassez
TMED2	Bassez
NUCB2	Bassez
TRAM1	Bassez
SSR1	Bassez
ERLEC1	Bassez
SEC61A1	Bassez
FKBP2	Bassez
SERP1	Bassez
IGKC	Bassez
ITM2C	Bassez
ALDH2	Bassez
MTDH	Bassez
BBOX1	Zhang
ALDH7A1	Zhang
AASS	Zhang
TMLHE	Zhang
SPCS3	Zhang
AADAT	Zhang
PIPOX	Zhang
SLC7A1	Zhang
SPCS1	Zhang
SLC7A2	Zhang
SLC7A3	Zhang
SLC3A1	Zhang
PRDX4	Zhang
TENT5C	Zhang
DERL3	Zhang
DUSP5	Zhang
MZB1	Zhang
JCHAIN	Zhang
IGKC	Zhang
FTL	Zhang
XBP1	Zhang
IGLL5	Zhang
SSR4	Zhang
IFI6	Zhang
SD2L1	Zhang
SEC11C	Zhang
HERPUD1	Zhang
FKBP2	Zhang
CD79A	Zhang
TMEM59	Zhang
ITM2C	Zhang
SSR3	Zhang
ISG20	Zhang
MIF	Zhang
CYBA	Zhang
SEC61B	Zhang
CD74	Zhang
FTH1	Zhang
HLA-C	Zhang
TMED2	Zhang
SVIP	Zhang
NME2	Zhang
PDIA6	Zhang
SERP1	Zhang
MYDGF	Zhang
GSTP1	Zhang
GAPDH	Zhang
ERLEC1	Zhang
DAD1	Zhang
TPT1	Zhang
AADAT	input
AASS	input
ALDH2	input
ALDH7A1	input
BBOX1	input
GCDH	input
PIPOX	input
SLC25A21	input
SLC38A4	input
SLC3A1	input
SLC6A14	input
SLC7A1	input
SLC7A2	input
SLC7A3	input
SPCS1	input
SPCS2	input
SPCS3	input
TMLHE	input
AASS	Salcher
ALDH2	Salcher
ALDH7A1	Salcher
ALG5	Salcher
APOE	Salcher
ARL6IP1	Salcher
ATP5PO	Salcher
COMMD3	Salcher
CTSD	Salcher
DAD1	Salcher
DPM1	Salcher
EIF4A1	Salcher
ERH	Salcher
ERP29	Salcher
H3-3A	Salcher
HMGB1	Salcher
HSP90B1	Salcher
IGKC	Salcher
JCHAIN	Salcher
JKAMP	Salcher
LEPROTL1	Salcher
MANF	Salcher
MCL1	Salcher
MTRNR2L1	Salcher
NDUFC2	Salcher
NEAT1	Salcher
OSTC	Salcher
PDIA4	Salcher
PDIA6	Salcher
PIPOX	Salcher
PSMA2	Salcher
PSMB3	Salcher
PSMC1	Salcher
PSMD7	Salcher
SDF2L1	Salcher
SEC11C	Salcher
SEC61B	Salcher
SEC61G	Salcher
SPCS1	Salcher
SPCS2	Salcher
SPCS3	Salcher
SUMO1	Salcher
SUMO2	Salcher
TMED2	Salcher
TMEM59	Salcher
TMLHE	Salcher
TRAM1	Salcher
TSC222D3	Salcher
UQCRB	Salcher
XIST	Salcher

## Sheet: c_tumor-reactive
marker	dataset
MKI67	Bassez
TNFRSF18	Bassez
ENTPD1	Bassez
ITGAE	Bassez
CXCL13	Bassez
TNFRSF9	Bassez
IFNG	Bassez
GZMB	Bassez
CCL3	Bassez
GNLY	Bassez
FASLG	Bassez
CCR1	Bassez
PRF1	Bassez
GZMH	Bassez
HAVCR2	Bassez
SLA	Bassez
BATF	Bassez
SH2D2A	Bassez
LCP2	Bassez
GBP1	Bassez
ITM2A	Bassez
GZMA	Bassez
RHOH	Bassez
ZBTB32	Bassez
DOK2	Bassez
BTN3A2	Bassez
LAX1	Bassez
IL10RB	Bassez
CIC	Bassez
TESPA1	Bassez
SEMA7A	Bassez
LTA	Bassez
GFI1	Bassez
CD8B	Bassez
TNFRSF4	Bassez
GADD45G	Bassez
FBXW7	Bassez
STAT5	Bassez
NFATC1	Bassez
KRT86	Bassez
CD38	Bassez
NR4A3	Bassez
GZMM	Bassez
GALNT2	Bassez
LCK	Bassez
MTHFD2	Bassez
RBPJ	Bassez
LAG3	Bassez
LAYN	Bassez
LINC02195	Bassez
IFNG	Zhang
MKI67	Zhang
TNFRSF9	Zhang
TNFRSF18	Zhang
CCL4	Zhang
TNFSF10	Zhang
GZMH	Zhang
FASLG	Zhang
CLL3	Zhang
NR4A3	Zhang
GZMA	Zhang
LAMP1	Zhang
IRF4	Zhang
ENTPD1	Zhang
ITGAE	Zhang
NR4A1	Zhang
TOX	Zhang
STXBP2	Zhang
CD244	Zhang
ATF3	Zhang
EOMES	Zhang
BATF	Zhang
GNLY	Zhang
IL10RB	Zhang
FGFBP2	Zhang
FBXW7	Zhang
LAG3	Zhang
CIC	Zhang
COMMD3	Zhang
IRF9	Zhang
TESPA1	Zhang
CTSC	Zhang
GBP1	Zhang
CCR1	Zhang
HMGCS1	Zhang
IL2	Zhang
NKG7	Zhang
NT5E	Zhang
GZMB	Zhang
S100A4	Zhang
ID2	Zhang
PTPRO	Zhang
CCL3L1	Zhang
NR4A2	Zhang
CCL5	Zhang
LTA	Zhang
IL13	Zhang
IL4	Zhang
PRF1	Zhang
LAMP2	Zhang
CXCL13	input
ENTPD1	input
GZMA	input
IFNG	input
ITGAE	input
MKI67	input
TNFRSF18	input
TNFRSF9	input
ACP5	Salcher
BATF	Salcher
CCL5	Salcher
CD2	Salcher
CD3E	Salcher
CD3G	Salcher
CD7	Salcher
CD70	Salcher
CD8A	Salcher
CLEC2D	Salcher
CTLA4	Salcher
CTSW	Salcher
CXCL13	Salcher
CXCR6	Salcher
DUSP4	Salcher
FABP5	Salcher
FASLG	Salcher
GAPDH	Salcher
GZMA	Salcher
GZMB	Salcher
GZMH	Salcher
HAVCR2	Salcher
IFNG	Salcher
IRF9	Salcher
ITGAE	Salcher
ITM2A	Salcher
KIR2DL4	Salcher
KRT86	Salcher
LAG3	Salcher
MYO7A	Salcher
NKG7	Salcher
OASL	Salcher
PDCD1	Salcher
PHILDA1	Salcher
PRF1	Salcher
RBPJ	Salcher
RGS1	Salcher
SIRPG	Salcher
SLA	Salcher
SRGAP3	Salcher
TIGIT	Salcher
TMSB4X	Salcher
TNFRSF18	Salcher
TNFRSF9	Salcher
TNFSF4	Salcher
TNIP3	Salcher
TRAC	Salcher
TRBC1	Salcher
TRBC2	Salcher
VCAM1	Salcher

## Sheet: c-TAM-invasion
marker	dataset
SPP1	Bassez
MMP9	Bassez
CTSL	Bassez
CCL2	Bassez
APOC1	Bassez
RNASE1	Bassez
NUPR1	Bassez
C15orf48	Bassez
GPNMB	Bassez
CXCL8	Bassez
ADM	Bassez
SMIM25	Bassez
FBP1	Bassez
MMP19	Bassez
SLC11A1	Bassez
CYP27A1	Bassez
FABP4	Bassez
MARCO	Bassez
IL1RN	Bassez
HMOX1	Bassez
PLA2G7	Bassez
PLIN2	Bassez
MT1H	Bassez
FABP5	Bassez
CD36	Bassez
PLAUR	Bassez
SDC2	Bassez
MT1G	Bassez
CD68	Bassez
FN1	Bassez
BLVRB	Bassez
APOE	Bassez
UPP1	Bassez
CHI3L1	Bassez
ANXA2	Bassez
CXCL3	Bassez
SOD2	Bassez
TREM1	Bassez
CCL7	Bassez
TREM2	Bassez
SCD	Bassez
GLUL	Bassez
CLL18	Bassez
TYROBP	Bassez
NR1H3	Bassez
NPL	Bassez
CSTB	Bassez
ANPEP	Bassez
CTSD	Bassez
LGALS3	Bassez
C1QB	Salcher
C1QA	Salcher
APOC1	Salcher
MARCO	Salcher
C1QC	Salcher
APOE	Salcher
CXCL33	Salcher
FABP4	Salcher
CCL18	Salcher
MSR1	Salcher
VSIG4	Salcher
GCHFR	Salcher
ACP5	Salcher
CTSD	Salcher
CYP27A1	Salcher
CD163	Salcher
GPNMB	Salcher
MS4A4A	Salcher
LPL	Salcher
CD68	Salcher
FABP5	Salcher
NUPR1	Salcher
OLR1	Salcher
FCER1G	Salcher
LYZ	Salcher
FN1	Salcher
RBP4	Salcher
GLUL	Salcher
CTSL	Salcher
TYROBP	Salcher
MS4A7	Salcher
PPARG	Salcher
SCD	Salcher
CFD	Salcher
ALDH2	Salcher
SLC11A1	Salcher
TREM2	Salcher
DAB2	Salcher
GPD1	Salcher
IFI6	Salcher
CES1	Salcher
TREM1	Salcher
AGRP	Salcher
CD9	Salcher
HLA-DQA1	Salcher
PELATON	Salcher
S100A9	Salcher
ASAH1	Salcher
RETN	Salcher
HNMT	Salcher
SPP1	Zhang
RNASE1	Zhang
FN1	Zhang
CCL2	Zhang
NUPR1	Zhang
GPNMB	Zhang
CTSD	Zhang
SLC11A1	Zhang
CTSL	Zhang
IFI27	Zhang
PLTP	Zhang
TGFBI	Zhang
SMIM25	Zhang
TREM1	Zhang
CD163	Zhang
S100A9	Zhang
APOE	Zhang
FCGR3A	Zhang
MMP14	Zhang
CD14	Zhang
ADM	Zhang
IFI6	Zhang
MMP9	Zhang
TIMP2	Zhang
APOC1	Zhang
HTRA1	Zhang
CCL8	Zhang
C15orf48	Zhang
MIF	Zhang
SOD2	Zhang
MSR1	Zhang
DAB2	Zhang
VSIG4	Zhang
LRP1	Zhang
SCD	Zhang
MMP19	Zhang
CD9	Zhang
ADAM8	Zhang
CD68	Zhang
TYMP	Zhang
FTL	Zhang
HK2	Zhang
BNIP3	Zhang
FCGR2A	Zhang
CSTB	Zhang
BCAT1	Zhang
FABP5	Zhang
CTSB	Zhang
APLP2	Zhang
ENG	Zhang

## Sheet: d_heatmap
	Chen_Zhang_2020	Reyfman_Misharin_2018	Maynard_Bivona_2020	He_Fan_2021	UKIM-V	Habermann_Kropski_2020	Laughney_Massague_2020	Leader_Merad_2021	Madissoon_Meyer_2020	Zilionis_Klein_2019	Adams_Kaminski_2020	Travaglini_Krasnow_2020	Vieira_Teichmann_2019	Wu_Zhou_2021	Guo_Zhang_2018	Kim_Lee_2020	Goveia_Carmeliet_2020	Lambrechts_Thienpont_2018	Mayr_Schiller_2020
B	-0.922517	0.188446	1.79543	0.0282905	-0.0159327	-0.256708	-0.463663	-0.86974	-0.168865	-0.350314	0.0269909	0.866365	-1.81873	-0.5894	-1.32762	-0.796505	-1.22093	-0.256653	-0.746001
CD4-T	-0.856778	0.0470898	-0.0032522	-0.366934	-0.25204	-0.200996	-0.389094	-0.77194	-0.762165	-0.564417	0.554261	0.0959216	-0.226028	-0.711447	0.82144	-0.99664	-0.617545	-0.441322	-0.650976
CD8-T	0.818401	0.162714	0.521294	0.255607	-0.0384682	1.04855	0.179558	-0.361743	0.354672	-0.430338	0.471873	0.185803	0.366289	0.328369	0.778744	0.0253942	-0.212203	0.357758	-0.507343
DC	-0.800551	-0.255129	0.0438503	0.333876	-0.17323	-1.46855	0.276004	0.100368	-0.554151	0.0798391	-0.453828	0.976935	0.559986	0.0987403	0.447494	-1.09214	0.492885	-0.0805956	-0.157138
Mac	-0.643065	-0.164287	-0.63767	-0.582027	-0.347172	-0.855908	-0.075879	-0.233914	-0.501236	0.0283828	-0.12147	-0.658437	-0.585703	0.272867	0.2247	-1.35752	-1.04489	-0.335662	-0.691507
NK	0.612347	-0.308447	0.23629	-0.108784	-0.305795	0.298769	-0.126872	0.0865409	0.976738	-0.489773	0.296646	-0.104075	0.952491	-0.77877	0.406123	-0.656961	-0.790533	-0.0413682	0.164644
T	0.131601	-1.21797	-0.357775	-0.862972	-0.554209	0.621352	-0.505766	-0.655989	-0.613661	-0.118261	0.310109	-0.999764	-1.82022	-0.644546	1.75161	1.11746	-0.358312	0.469501	1.99466
Treg	0.495742	-0.145783	0.544125	1.17735	-0.163666	0.180396	0.434022	-0.476805	-0.852508	-0.363596	0.11106	2.32264	1.32574	1.30799	0.427233	0.529328	-0.022637	0.198738	-0.107055
gran	-1.53779	-1.21797	-2.55517	-2.11864	-0.928883	-1.36191	-2.29234	1.55311	0.330376	-0.922261	-2.29444	-0.914834	0.786511	-1.92435	-1.32762	0.465516	1.51985	-2.56736	-0.934119
mast	2.07096	0.128555	0.174133	0.347721	-0.288309	-0.132162	1.02837	-0.773351	-0.827458	0.111245	-0.896989	-0.82056	-0.0422532	1.19327	-1.32762	0.966124	0.0919145	1.38334	-0.414102
plasma	0.631647	2.78278	0.238749	1.89651	3.06771	2.12718	1.93567	2.40346	2.61826	3.01949	1.99578	-0.949996	0.501914	1.44728	-0.874482	1.79594	2.1624	1.31362	2.04894

## Sheet: d_column_bars
	0	celltype
B	-0.363056	B
CD4-T	-0.331203	CD4-T
CD8-T	0.226575	CD8-T
DC	-0.0855439	DC
Mac	-0.437389	Mac
NK	0.0168006	NK
T	-0.121745	T
Treg	0.364332	Treg
gran	-0.960123	gran
mast	0.103833	mast
plasma	1.58752	plasma

## Sheet: d_row_bars
Adams_Kaminski_2020	donor_num	study
Adams_Kaminski_2020	46	Adams_Kaminski_2020
Kim_Lee_2020	44	Kim_Lee_2020
Wu_Zhou_2021	42	Wu_Zhou_2021
Leader_Merad_2021	35	Leader_Merad_2021
Maynard_Bivona_2020	29	Maynard_Bivona_2020
UKIM-V	17	UKIM-V
Laughney_Massague_2020	14	Laughney_Massague_2020
Guo_Zhang_2018	13	Guo_Zhang_2018
Chen_Zhang_2020	11	Chen_Zhang_2020
Mayr_Schiller_2020	10	Mayr_Schiller_2020
Habermann_Kropski_2020	10	Habermann_Kropski_2020
Reyfman_Misharin_2018	8	Reyfman_Misharin_2018
Lambrechts_Thienpont_2018	8	Lambrechts_Thienpont_2018
Goveia_Carmeliet_2020	7	Goveia_Carmeliet_2020
Zilionis_Klein_2019	7	Zilionis_Klein_2019
Madissoon_Meyer_2020	5	Madissoon_Meyer_2020
He_Fan_2021	5	He_Fan_2021
Vieira_Teichmann_2019	4	Vieira_Teichmann_2019
Travaglini_Krasnow_2020	3	Travaglini_Krasnow_2020

## Sheet: e
	174-X-CD8-T-X-CD8-T_tumor-reactive-like_UP	smoke	EGFR_mutation
Kim_Lee_2020_P0031	0.00517916	yes
Wu_Zhou_2021_P11	0.00792826
Maynard_Bivona_2020_TH153	0.00293778	no	mutated
Laughney_Massague_2020_LX653	0.0025893	no	mutated
Zilionis_Klein_2019_patient_2	0.00294167
He_Fan_2021_P4	0.00259617	no	not mutated
UKIM-V-2_P5	0.00796329	yes
Guo_Zhang_2018_P1118	0.00512402	no
Leader_Merad_2021_522	0.00859617	yes
Goveia_Carmeliet_2020_patient_50	0.00361006	yes
Guo_Zhang_2018_P1011	0.0100318	no
Leader_Merad_2021_558	0.00500695	yes
Guo_Zhang_2018_P0617	0.00546786	yes
UKIM-V-2_P6	0.00640357	yes
Kim_Lee_2020_P3007	0.00372402	no
Leader_Merad_2021_593	0.00277741	yes
Leader_Merad_2021_564	0.00769786	yes
UKIM-V-2_P7	0.00343649	yes
UKIM-V_P2	0.00690606	yes
Leader_Merad_2021_714	0.00768167	yes
Kim_Lee_2020_P1049	0.00335624	yes
Maynard_Bivona_2020_TH223	0.0125796	no	mutated
Kim_Lee_2020_P0009	0.00521244	yes
He_Fan_2021_P1	0.00498756	no	not mutated
Guo_Zhang_2018_P1208	0.00639022	no
Kim_Lee_2020_P0020	0.00608467	yes
Guo_Zhang_2018_P0729	0.00356324	yes
Maynard_Bivona_2020_TH169	0.00237832	no	mutated
Leader_Merad_2021_370	0.00430287	no
Kim_Lee_2020_P0006	0.00359645	yes
Laughney_Massague_2020_LX679	0.00800713	yes	not mutated
Leader_Merad_2021_458	0.00239998	no
Leader_Merad_2021_578	0.0079774	yes
Guo_Zhang_2018_P1219	0.00307104	no
Wu_Zhou_2021_P19	0.0034416
Kim_Lee_2020_P0001	0.00246173	no
UKIM-V-2_P4	0.010465	yes
Wu_Zhou_2021_P39	0.00377239
Maynard_Bivona_2020_TH218	0.00246822	no	mutated
He_Fan_2021_P3	0.00504188	yes	not mutated
Kim_Lee_2020_P0034	0.00215479	no
Kim_Lee_2020_P0019	0.00212908	yes
Wu_Zhou_2021_P1	0.0145707
UKIM-V-2_P13	0.0121527	yes
Kim_Lee_2020_P2008	0.00267716	no
He_Fan_2021_P5	0.00923167	no	not mutated
Leader_Merad_2021_377	0.00716768	yes
Chen_Zhang_2020_NSCLC-11	0.0100174
Wu_Zhou_2021_P23	0.0107763
Leader_Merad_2021_464	0.00279328	yes
Goveia_Carmeliet_2020_patient_40	0.00715779	yes
Kim_Lee_2020_P0025	0.00239089	yes
Leader_Merad_2021_371	0.00722975	yes
Kim_Lee_2020_P2006	0.00175923	no
Wu_Zhou_2021_P7	0.00965457
Wu_Zhou_2021_P27	0.00997023
Chen_Zhang_2020_NSCLC-1	0.00200699
Kim_Lee_2020_P1019	0.00572724	no
Wu_Zhou_2021_P24	0.00579538
Leader_Merad_2021_571	0.00360223	yes
Wu_Zhou_2021_P10	0.0104146
UKIM-V-2_P10	0.00355982	yes
Leader_Merad_2021_406	0.00360402	no
Leader_Merad_2021_570	0.00303792	no
Kim_Lee_2020_P1028	0.00528008	yes
Chen_Zhang_2020_NSCLC-9	0.00196245
Maynard_Bivona_2020_TH248	0.00375344	no	mutated
Wu_Zhou_2021_P13	0.00652681
Wu_Zhou_2021_P14	0.011766
Guo_Zhang_2018_P1120	0.0104809	yes
Kim_Lee_2020_P2005	0.00281223	no
Kim_Lee_2020_P3016	0.00795384	yes
Kim_Lee_2020_P3006	0.00911711	yes
Guo_Zhang_2018_P0913	0.00761233	yes
Kim_Lee_2020_P2004	0.00192635	yes
Chen_Zhang_2020_NSCLC-10	0.00707211
Laughney_Massague_2020_LX676	0.00437592	yes	not mutated
Leader_Merad_2021_695	0.00429681	yes
Lambrechts_Thienpont_2018_6653_6	0.00759621	yes
Leader_Merad_2021_706	0.00732693	yes
Leader_Merad_2021_596	0.00228376	yes
Leader_Merad_2021_569	0.00529737	yes
Goveia_Carmeliet_2020_patient_42	0.00369177	yes
Guo_Zhang_2018_P0616P	0.0109269	no
Leader_Merad_2021_378	0.00581328	yes
UKIM-V-2_P17	0.0084647	yes
Kim_Lee_2020_P3013	0.00554436	yes
Chen_Zhang_2020_NSCLC-4	0.0073263
Leader_Merad_2021_393	0.00336911	yes
Laughney_Massague_2020_LX681	0.00247899	yes	not mutated
Kim_Lee_2020_P3017	0.00583368	no
Laughney_Massague_2020_LX675	0.00409392	no	not mutated
Lambrechts_Thienpont_2018_6149v1_1	0.00580479	yes
Leader_Merad_2021_532	0.00223875	yes
Wu_Zhou_2021_P8	0.00627368
Kim_Lee_2020_P2011	0.00265227	no
Wu_Zhou_2021_P12	0.00582548
Guo_Zhang_2018_P0616A	0.00314147	no
Zilionis_Klein_2019_patient_1	0.00656025
He_Fan_2021_P2	0.00652824	yes	not mutated
UKIM-V-2_P16	0.00736678	yes
UKIM-V-2_P9	0.00859221	yes
Chen_Zhang_2020_NSCLC-5	0.0092097
Wu_Zhou_2021_P32	0.00118324
Lambrechts_Thienpont_2018_6653_8	0.00558391	yes
Chen_Zhang_2020_NSCLC-6	0.0107891
UKIM-V_P3	0.00519422	yes
Wu_Zhou_2021_P3	0.013339
Kim_Lee_2020_P1011	0.00211022	no
Kim_Lee_2020_P3004	0.00582092	yes
Leader_Merad_2021_584	0.0057289	yes
Leader_Merad_2021_572	0.00351847	yes
Maynard_Bivona_2020_TH067	0.00277869	no	mutated
Laughney_Massague_2020_LX680	0.0084454	yes	not mutated
Zilionis_Klein_2019_patient_7	0.00469754
Goveia_Carmeliet_2020_patient_41	0.00353384	yes
Wu_Zhou_2021_P40	0.00401423
Zilionis_Klein_2019_patient_5	0.00470859
Wu_Zhou_2021_P26	0.00421598
Maynard_Bivona_2020_TH225	0.00451224	yes	not mutated
Kim_Lee_2020_P2012	0.00262838	yes
Laughney_Massague_2020_LX684	0.00228345	yes	not mutated
Kim_Lee_2020_P3003	0.0128578	no
Kim_Lee_2020_P2007	0.00207191	yes
Laughney_Massague_2020_LX666	0.00460864	no	not mutated
Guo_Zhang_2018_P1010	0.0081816	no
Wu_Zhou_2021_P31	0
Wu_Zhou_2021_P38	0.00551101
UKIM-V-2_P14	0.00497932	yes
Kim_Lee_2020_P1013	0.0059995	yes
Wu_Zhou_2021_P6	0.00868603
Chen_Zhang_2020_NSCLC-8	0.00912042
Kim_Lee_2020_P3019	0.00367756	no
Maynard_Bivona_2020_TH185	0.00270606	no	mutated
Wu_Zhou_2021_P9	0.0107146
Leader_Merad_2021_729	0.00377365	no
Leader_Merad_2021_514	0.00303347	yes
Wu_Zhou_2021_P18	0.00956466
Zilionis_Klein_2019_patient_3	0.00313409
Guo_Zhang_2018_P0706	0.0128569	yes
Leader_Merad_2021_338	0.00495511	yes
UKIM-V-2_P15	0.00998492	yes
Lambrechts_Thienpont_2018_6149v2_3	0.0092398	yes
Leader_Merad_2021_408	0.0108833	yes
Wu_Zhou_2021_P35	0
Kim_Lee_2020_P3012	0.00394321	no
Wu_Zhou_2021_P22	0.00554931
Laughney_Massague_2020_LX661	0.00446762	yes	mutated
Laughney_Massague_2020_LX699	0.0115607	yes	not mutated
Maynard_Bivona_2020_TH158	0.00483201	no	mutated
UKIM-V-2_P8	0.0109179	yes
Wu_Zhou_2021_P28	0.00390884
Kim_Lee_2020_P0030	0.00224068	no
Leader_Merad_2021_581	0.00357793	no
Laughney_Massague_2020_LX685	0.00356517	no	not mutated
Kim_Lee_2020_P1006	0.00410504	yes
Kim_Lee_2020_P1010	0.0102786	yes
Kim_Lee_2020_P3002	0.00312795	no
Wu_Zhou_2021_P37	0.00786218
Kim_Lee_2020_P1058	0.00722172	no
Kim_Lee_2020_P1064	0.00228065	yes
Wu_Zhou_2021_P42	0.00796295
Zilionis_Klein_2019_patient_6	0.00332145
UKIM-V-2_P12	0.0110616	no
Kim_Lee_2020_P0028	0.00581175	yes
Maynard_Bivona_2020_TH226	0.00505126	yes	mutated
Lambrechts_Thienpont_2018_6653_7	0.00354489	yes
Kim_Lee_2020_P1012	0.00597193	no
Wu_Zhou_2021_P34	0.0102286
Leader_Merad_2021_800	0.00974364	yes
Wu_Zhou_2021_P4	0.012442
Chen_Zhang_2020_NSCLC-2	0.00248121
Kim_Lee_2020_P0008	0.0054435	no
Chen_Zhang_2020_NSCLC-3	0.00714582
Goveia_Carmeliet_2020_patient_45	0	yes
Leader_Merad_2021_460	0.00341922	no
Lambrechts_Thienpont_2018_6149v2_4	0.0138373	yes
Laughney_Massague_2020_LX701	0.00163965	no	not mutated
Guo_Zhang_2018_P1202	0.00922492	no
Kim_Lee_2020_P1015	0.0134393	yes
UKIM-V_P1	0.00209399	yes
UKIM-V-2_P11	0.00501715	yes
Kim_Lee_2020_P2001	0.00350818	yes
Lambrechts_Thienpont_2018_6149v2_5	0.00984512	yes
Kim_Lee_2020_P0018	0.00586744	yes
Maynard_Bivona_2020_TH155	0	no	mutated
Wu_Zhou_2021_P5	0
Leader_Merad_2021_626	0.00364249	no
Leader_Merad_2021_725	0.00471894	yes
Laughney_Massague_2020_LX682	0.0131053	yes	not mutated
Kim_Lee_2020_P2003	0.00240326	yes
Kim_Lee_2020_P2002	0.002294	no
Maynard_Bivona_2020_TH236	0.00623493	no	mutated
Leader_Merad_2021_403	0.00445593	yes
Kim_Lee_2020_P1051	0.00440946	yes
Zilionis_Klein_2019_patient_4	0.00902329
Lambrechts_Thienpont_2018_6149v1_2	0.00711023	yes
Wu_Zhou_2021_P21	0.00791893
Leader_Merad_2021_630	0.00242152	yes
Leader_Merad_2021_410	0.00371347	yes
Goveia_Carmeliet_2020_patient_46	0.00312437	no
Chen_Zhang_2020_NSCLC-7	0.00335104

[truncated: 1 more sheets: f]
