# Supplementary material for: Supervised discovery of interpretable gene programs from single-cell data
Source: Nat Biotechnol. 2023 Sep 21;42(7):1084–95. doi: 10.1038/s41587-023-01940-3 (PMC10958532; doi:10.1038/s41587-023-01940-3)
Supplement: Supplementary file 10 — Statistical source data. [file 41587_2023_1940_MOESM10_ESM.xlsx]

## Sheet: a_mean
annotation_SPADE_1	CD8A	FOXP3	CD14	TPSAB1	IGHG1	TCF4	PRF1	TRBC1	S100A8	BCL6	NCR1	IGHA1	TRDC	ITGAX	IRF8	IGHD	AICDA	CD68	CD19	CD79B	IL2RA	CD3D	BATF3	CLEC4A	CD3G	IRF7	TRBC2	APOE	IGHM	MARCO	NCAM1	KIT	MS4A1	CD8B	CD79A	TPSB2	IGHE	ID2	CD3E	TRAC	SDC1	IRF4	XCR1	S100A9	CD4	CD36
B_GC	0.0234116	0.0668489	0.000873666	0.000328441	0.00446814	0.0777381	0.012348	0.162882	0.00474232	0.218775	0	0.00338857	0.00776096	0.0338264	0.0868764	0.135797	1	0.00283132	0.396562	0.310603	0.061605	0.0674094	0.154709	0.00187029	0.0678878	0.027366	0.26869	8.14375e-05	0.0186759	0.00128274	0	0.00143063	0.464808	0.0392015	0.22878	0.0004143	0	0.0490505	0.0758538	0.305719	0.00156784	0.0441917	0	0.00421039	0.0140082	0.00325318
B_memory	0.0103513	0.00129995	0.00109582	0.000103468	0.00241191	0.112911	0.00272036	0.0650698	0.00307757	0.0519849	0.00220815	0.0103644	0.00183856	0.0265401	0.0857939	0.107304	0.100008	0.00629291	0.620387	0.515677	0.0296633	0.00811744	0.0117723	0.00687389	0.0101344	0.023393	0.270527	0.000136247	0.0190941	0.000785742	0.00159496	0	0.811929	0.0119685	0.509075	9.06358e-05	0.722189	0.00748746	0.0119349	0.170313	0.00130091	0.0305837	0	0.00248545	0.00236992	0.001039
B_naive	0.00103981	0.000464294	0.000983013	7.39096e-05	0.000337617	0.067647	0	0.0429961	0.000836979	0.164084	0.00236601	0.000410155	0	0.000347727	0.0987894	1	0.0727144	0.0018723	1	1	0.00588384	0	0.00756835	0.0199915	0	0.031199	0.391723	5.8974e-05	0.0521889	0.000962187	0	9.26571e-05	1	0	0.864868	7.76922e-05	0.460998	0	0	0.103695	0	0.0443001	0	0.00177977	0.000875637	0
CD4_T	0.0521235	0.053815	0.00128127	8.99622e-05	0.000516786	0.000647744	0.0723157	0.649883	0.00483047	0.0865618	0.0144714	0.000302771	0.0157255	0.00290266	0.00135726	0.00180427	0.000698742	0.000909188	0.000876701	0.035504	0.149885	0.781894	0.0223394	0.00240133	0.85507	0.0171683	0.783767	0.000308182	0	0.00171283	0.00468037	0.00132029	0.00243942	0.0784983	0.00301849	0.000127664	0.00150301	0.255242	0.866272	0.661263	0.00286837	0.0299282	0.000848747	0.00541526	0.207819	0.00261977
CD8_T	1	0.00469616	0.00130635	8.63977e-05	0.000515071	0	0.328417	0.726269	0.00354359	0.0503557	0.10673	0.000227784	0.0960128	0.00926938	0.000774825	0.00162756	0	0.00137868	0.000636303	0.0111971	0.0116634	0.835977	0.0135966	0.00199384	1	0.0243087	0.785044	0.000346134	9.85216e-05	0.00198905	0.0301554	0.000513431	0.0112831	1	0.00204102	0.000107549	0.0060777	0.371031	0.898981	0.614616	0.00245955	0.0264093	0.000228805	0.00427268	0.0223164	0.00244948
DC	0.0258173	0.00703157	0.567493	0.000308388	0.000409106	0.14404	0.0135279	0.044687	0.112208	1	0.012066	0.00212996	0.00565384	0.965834	0.247308	0.00281938	0.00354855	0.309788	0.00844798	0.00341608	0.033505	0.0494605	1	1	0.073647	0.0956103	0.0509925	0.0438967	0.000457323	0.0845323	0.0364461	0.0112375	0.00160883	0.0246086	0.00225987	0.00072038	0.015266	1	0.064292	0.0440311	0.00718176	0.101486	1	0.234538	0.836755	0.100951
ILC3	0	0	0	0	0.000276204	0.0283312	0.0519387	1	7.66487e-06	0.14352	0.340041	0.000761421	0.829623	0.115601	0.00508993	0.0568104	0	0	0	0.000199128	0.156458	0.00266034	0	0.0120976	0.0113342	0.0111201	0.522228	0.000206802	0.00607587	0.0027657	0.157193	0.239452	0.00280365	0.000901211	0.00654251	0.000446635	0	0.677732	0.10814	0.295418	0.00278713	0.0292168	0	0.00189684	0	0.000865539
MDC	0.0126819	0.00354798	1	0.000952489	0.00160874	0.104796	0.00637414	0.0167021	1	0.870095	0.00459666	0.00101888	0.000925753	1	0.0960802	0.000959952	0.00594817	1	0.00942455	0.00150072	0.195017	0.0203015	0.222517	0.660884	0.0253768	0.0781632	0.0153561	1	0.00135012	1	0.00796851	0.000983775	0.000218071	0.0157262	0.00131904	0.00182638	0.00319866	0.653266	0.0226194	0.0244123	0.0115428	0.0115804	0.0264921	1	0.999616	1
NK	0.0524167	0.00169534	0.00139588	7.87139e-05	0.000104647	0.00578896	1	0.74647	0.00121909	0.090026	1	0.000314801	0.862026	0.182712	0.0137601	0.00173481	0	0.000596959	0.00067436	0.0210458	0.0183571	0.0443999	0.00690883	0.000960496	0.0395699	0.0198466	0.480361	0	0.000176249	0.00241544	1	0.0102143	0.00881747	0.00884067	0.00127274	0.000177305	0	0.675134	0.278131	0.10621	0.00339313	0.0101975	0	0.00235968	0.00367693	0.00149861
Treg	0.0161808	1	0.00139224	6.75768e-05	0.000504748	0.00162106	0.105333	0.99361	0.00508272	0.0719325	0.0324492	0.000550572	0.0112931	0.00392574	0.000101789	0.00355694	0	0.0015513	0.000874095	0.11488	1	1	0.015875	0.00248996	0.929911	0.0275566	1	0.000690042	0.00146133	0.00326023	0.0115813	0.000531253	9.73684e-05	0.0191598	0.0214286	9.40172e-05	0.005313	0.130727	1	1	0.00412211	0.0601032	0.00200016	0.00477229	0.294549	0.00118921
gdT	0.591162	0.00292545	0.00285868	0	0	0.00287818	0.618595	0.861757	0.00136071	0.0463004	0.607207	0.00641574	1	0.0609469	0.00450128	0.00165797	0	0.00353342	0.00035805	0.00631683	0.00926266	0.467633	0.0201753	0.00407979	0.583302	0.098395	0.681491	0.000589648	0.0022917	0.0167887	0.365286	0.00404964	0.00160277	0.568783	0.000711001	0	0	0.84519	0.674289	0.713898	0.0117019	0.0625069	0	0.00475105	0.00229178	0.00157353
mast	0.00344031	0.0010635	0.000750555	1	0.000642757	0.0016491	0.00253786	0	0	0	0	0	0.00475261	0.115137	0	0	0	0.0193316	0.000564042	0.00741252	0	0.00412973	0.0520076	0	0.00617589	0	0	0.00633629	0.00137428	0	0.00391456	1	0	0.00685899	0	1	0	0.331603	0.00652051	0	0.00157417	0	0	0	0.02808	0.000137244
pDC	0.00842807	0.00311445	0.00247275	0	0.000274851	1	0.00385277	0.0219387	0.00163082	0.161577	0.00297581	0.000570006	0.00482004	0	1	0.0325071	0.0385076	0.151368	0.0111496	0	0.0160094	0.0269195	0.047595	0.0714621	0.0153433	1	0.024134	0.000916598	0.033165	0.00786616	0	0.00056066	0.00949295	0.0101904	0.0201813	4.88582e-05	0	0.0756047	0.0633587	0.0240732	0.00097185	1	0	0.00141107	1	0.305588
plasma	0.0421754	0.00556331	0.00484012	6.87109e-05	1	0.0926795	0.0164352	0.051837	0.00636182	0.0746784	0.00513236	1	0.00843276	0.00385151	0.00118131	0.342277	0	0.00892493	0.178103	0.252532	0.000574242	0.0519287	0.007036	0.00760803	0.062326	0.105778	0.0631844	0.00277334	1	0.00819966	0.0233021	0.0016978	0.00334689	0.0515018	1	8.42653e-05	1	0.052602	0.0561522	0.0636853	1	0.520873	0.117166	0.00779535	0.00955147	0.0045197

## Sheet: a_fraction
annotation_SPADE_1	CD8A	FOXP3	CD14	TPSAB1	IGHG1	TCF4	PRF1	TRBC1	S100A8	BCL6	NCR1	IGHA1	TRDC	ITGAX	IRF8	IGHD	AICDA	CD68	CD19	CD79B	IL2RA	CD3D	BATF3	CLEC4A	CD3G	IRF7	TRBC2	APOE	IGHM	MARCO	NCAM1	KIT	MS4A1	CD8B	CD79A	TPSB2	IGHE	ID2	CD3E	TRAC	SDC1	IRF4	XCR1	S100A9	CD4	CD36
B_GC	0.0452489	0.0995475	0.00678733	0.0113122	0.228507	0.165158	0.0294118	0.165158	0.0429864	0.0542986	0	0.0927602	0.00678733	0.0316742	0.264706	0.0656109	0.0542986	0.0656109	0.187783	0.205882	0.0678733	0.160633	0.0339367	0.00226244	0.061086	0.228507	0.280543	0.0723982	0.187783	0.00226244	0	0.00226244	0.300905	0.0452489	0.282805	0.00678733	0	0.106335	0.217195	0.298643	0.00678733	0.0723982	0	0.0271493	0.0294118	0.00904977
B_memory	0.0130667	0.00257375	0.00752326	0.00356365	0.323698	0.45199	0.00831519	0.0942388	0.0281132	0.0269254	0.000791922	0.417541	0.00158384	0.0273213	0.525638	0.0875074	0.00791922	0.11859	0.560285	0.597307	0.040784	0.0170263	0.00316769	0.0081172	0.00910711	0.380123	0.383884	0.0593942	0.345278	0.00138586	0.000395961	0.000593942	0.869927	0.00930509	0.869531	0.00197981	0.010097	0.0186102	0.0265294	0.188082	0.00574144	0.0772124	0	0.0197981	0.0051475	0.00455355
B_naive	0.00339415	0.0012728	0.00551549	0.00254561	0.11031	0.329232	0.00169707	0.075944	0.012728	0.0526092	0.000848536	0.0581247	0.000424268	0.00424268	0.609249	0.598642	0.00424268	0.0483666	0.757743	0.830717	0.0148494	0.00593975	0.00254561	0.0224862	0.00169707	0.454391	0.526517	0.0547306	0.825202	0.00169707	0	0.000848536	0.971574	0.00296988	0.988969	0.00169707	0.00890963	0.00636402	0.00890963	0.154009	0.00296988	0.106067	0	0.0156979	0.00212134	0.00254561
CD4_T	0.0687091	0.0466711	0.00941167	0.00259499	0.122158	0.013827	0.15477	0.469189	0.0369883	0.0341222	0.00464774	0.0486463	0.0153375	0.00642937	0.0156474	0.00178163	3.87312e-05	0.0291646	0.00116194	0.0964793	0.0740927	0.791162	0.00499632	0.00286611	0.544831	0.30679	0.641698	0.0766102	0.0342384	0.00282738	0.0011232	0.00383439	0.0176227	0.0590263	0.0211859	0.00197529	3.87312e-05	0.332894	0.893179	0.543941	0.00937294	0.0532554	7.74623e-05	0.0379178	0.337348	0.0078237
CD8_T	0.728802	0.00848865	0.00977291	0.00278778	0.123414	0.0108379	0.468128	0.51574	0.0328583	0.0263743	0.0334534	0.0412843	0.0681911	0.0129992	0.0123414	0.00156617	0	0.0379013	0.000783085	0.0503994	0.0174158	0.845043	0.00363352	0.0024119	0.606609	0.356429	0.659608	0.0750509	0.0402819	0.00303837	0.00676586	0.00184808	0.0629601	0.633328	0.0162569	0.00222396	9.39702e-05	0.453438	0.942991	0.555333	0.00877056	0.0579796	3.13234e-05	0.0309789	0.0429444	0.00776821
DC	0.0314713	0.0086546	0.485838	0.00354052	0.0987411	0.439811	0.0247836	0.0416994	0.169158	0.208891	0.00354052	0.148308	0.00629426	0.507081	0.494099	0.00196696	0.000393391	0.770653	0.0118017	0.0322581	0.0192762	0.0590087	0.169158	0.520063	0.04524	0.621951	0.0519276	0.257671	0.0546814	0.0936271	0.00668765	0.0255704	0.00668765	0.0239969	0.018096	0.00472069	0.000393391	0.590873	0.0849725	0.0499607	0.0188828	0.166404	0.0389457	0.278914	0.669552	0.118017
ILC3	0	0	0	0	0.0487805	0.160976	0.112195	0.560976	0.0146341	0.0390244	0.097561	0.0439024	0.434146	0.107317	0.0536585	0.0487805	0	0.0146341	0	0.0292683	0.15122	0.0146341	0	0.0146341	0.0146341	0.278049	0.580488	0.0731707	0.097561	0.00487805	0.0341463	0.385366	0.0195122	0.00487805	0.0585366	0.0097561	0	0.64878	0.234146	0.326829	0.0097561	0.0585366	0	0.0195122	0	0.00487805
MDC	0.0187933	0.00502803	0.827151	0.012941	0.140537	0.36787	0.0136004	0.0213485	0.499588	0.192796	0.00140125	0.0619848	0.00189581	0.520524	0.500412	0.000906693	0.000659413	0.956149	0.0153314	0.0273656	0.122486	0.0305803	0.0649522	0.406775	0.0193703	0.562644	0.028602	0.67425	0.0532476	0.31998	0.00189581	0.00263765	0.0037092	0.0163205	0.00890208	0.0121991	8.24266e-05	0.577069	0.0410485	0.0340422	0.0212661	0.0251401	0.00288493	0.681421	0.69939	0.365727
NK	0.119287	0.00193648	0.010457	0.00271108	0.0747483	0.0437645	0.747095	0.54299	0.0216886	0.0360186	0.28079	0.0472502	0.667312	0.158017	0.112703	0.00193648	0	0.0243997	0.00116189	0.0708753	0.0278854	0.063904	0.00232378	0.00116189	0.0333075	0.311387	0.54299	0.056158	0.0329202	0.00426026	0.191712	0.0240124	0.0472502	0.0166538	0.0151046	0.00387297	0	0.699845	0.531371	0.144074	0.010457	0.0251743	0	0.0197521	0.00658404	0.00580945
Treg	0.0175246	0.729874	0.0097207	0.00232749	0.124452	0.0186199	0.251917	0.589951	0.0397043	0.0312158	0.0112267	0.0565444	0.00999452	0.00794085	0.00547645	0.00287514	0	0.040115	0.0012322	0.229189	0.444277	0.87897	0.00506572	0.00301205	0.579409	0.412377	0.727683	0.0850219	0.0707831	0.00410734	0.00273823	0.00177985	0.00465498	0.0186199	0.114458	0.00205367	0.000136911	0.226725	0.942497	0.694551	0.0119113	0.119797	0.000136911	0.033954	0.439211	0.00465498
gdT	0.449722	0.00678593	0.0222085	0	0.0672424	0.0302283	0.708822	0.606416	0.0222085	0.025293	0.180136	0.309685	0.543492	0.0647748	0.0524368	0.00185071	0	0.0690932	0.000616903	0.0413325	0.0178902	0.516348	0.00493523	0.00493523	0.354102	0.714374	0.634793	0.0950031	0.0734115	0.0277606	0.0734115	0.00987045	0.0123381	0.337446	0.0111043	0	0	0.785318	0.785318	0.571252	0.0289944	0.141888	0	0.0351635	0.00555213	0.00678593
mast	0.00874636	0.00194363	0.0058309	0.979592	0.0932945	0.0184645	0.00485909	0.00777454	0.0145773	0.0126336	0	0.0281827	0.0116618	0.114674	0.0058309	0	0	0.279883	0.000971817	0.0456754	0.00777454	0.00971817	0.0174927	0	0.00680272	0.136054	0.0145773	0.208941	0.0126336	0	0.000971817	0.748299	0.00485909	0.0058309	0.00388727	0.949466	0	0.402332	0.0145773	0.01069	0.00680272	0.00194363	0	0.0058309	0.0621963	0.00291545
pDC	0.00960512	0.00640342	0.0192102	0	0.103522	0.950907	0.00960512	0.0213447	0.0245464	0.0469584	0.00106724	0.0715048	0.0106724	0.00320171	0.963714	0.0341515	0.00213447	0.829242	0.00853789	0.0192102	0.00533618	0.0309498	0.0149413	0.0736393	0.0128068	0.986126	0.0288154	0.0917823	0.662753	0.0128068	0	0.00213447	0.00640342	0.00747065	0.141942	0.00106724	0	0.128068	0.176094	0.0234792	0.00533618	0.703308	0	0.0138741	0.805763	0.445037
plasma	0.0433868	0.00762556	0.0273468	0.00236655	0.75046	0.373915	0.0331317	0.0491717	0.0407573	0.0283986	0.0015777	0.580594	0.00552196	0.00552196	0.0163029	0.010518	0	0.138049	0.221141	0.378123	0.00525901	0.0607415	0.00236655	0.00683671	0.0410202	0.663424	0.0733631	0.147252	0.387063	0.0134105	0.00525901	0.00447016	0.0149882	0.0354983	0.859585	0.00184065	0.00289245	0.0986064	0.079411	0.0744149	0.680515	0.43492	0.0155141	0.0491717	0.0165659	0.00709966

## Sheet: b_mean
annotation_SPADE_1	XCR1	CD3G	ITGAX	IGHM	MARCO	TCF4	ID2	TRDC	SDC1	S100A9	TRAC	IGHA1	FOXP3	BATF3	PRF1	CD8A	NCAM1	CD68	IGHE	IRF4	IRF7	CD79A	CLEC4A	IGHD	CD4	CD3E	CD36	CD79B	CD19	S100A8	CD3D	TRBC2	CD14	IGHG1	CD8B	NCR1	APOE	AICDA	BCL6	IL2RA	IRF8	TPSB2	TPSAB1	TRBC1	MS4A1	KIT
B_GC	0	0.0214271	0.00367745	0.0790682	0.00169804	0.358208	0.0530359	0.00338289	0.0017657	0.000119421	0.35438	0.00388305	0.00432349	0.0134897	0.00520444	0.0228882	0.00748471	0.00235538	0.130792	0.0222885	0.0450556	1	0.0027993	0.710119	0.00550237	0.0217231	0.000705801	1	1	7.37626e-05	0.0191533	0.0489349	0.000367406	0.00556417	0.0258808	0.00185377	0.000595127	1	1	0.0207227	0.658479	0	2.57258e-05	0.02086	1	0.000402906
B_memory	0.000888779	0.00359463	0.0295432	0.0262718	0.000741381	0.104552	0.00899477	0.000681692	0.00272787	0.000447932	0.132667	0.0157538	0.00142624	0.00753882	0.00129846	0.00298498	0.00122546	0.00779578	0.8423	0.0175772	0.0373306	0.291051	0.00584909	0.182063	0.00162874	0.00134765	0.000385199	0.141304	0.365653	0.000250863	0.000904901	0.133863	0.000263535	0.00227718	0.00428612	0.000404686	0.000816033	0.00604576	0.0514859	0.0217711	0.0804451	9.86862e-05	0.000137032	0.00307257	0.363295	0.000615694
B_naive	0.000491514	0.00280346	0.00745865	0.0561207	0.00177666	0.0645938	0	0.00100531	0.000590311	0.000149416	0.0338756	0.00132316	0.000742347	0.00286628	0.000493678	0.00241154	0.000903607	0.00141262	0.510549	0.0149762	0.0211264	0.410893	0.0139043	1	0.000990799	7.32188e-05	0.000426046	0.135116	0.346471	0.000140607	5.72953e-05	0.130547	0.000342174	0.00118011	0.00344773	0.000895199	0.000363106	0.00116293	0.10553	0.0061763	0.0533604	0	9.93858e-06	0.00238998	0.221666	0.000243208
B_proliferating	0.00896586	0.0195257	0.0583096	0.439415	0.00747893	0.311317	0.0949512	0	0.159128	0.00133886	0.227323	0.223297	0.00338534	0.185373	0.014736	0.0366581	0	0.0130513	0.8641	0.114891	0.16179	0.521076	0.00704534	0.591385	0.00410761	0.0227687	0	0.361991	0.705087	0.00037618	0.0314588	0.259401	0.00161822	0.13266	0.0361624	0	0.00223749	0.0413662	0.0968688	0.0641756	0.131975	0	0	0.0323881	0.45328	0
CD4_T	0	0.32084	0.00844479	0.00607072	0.000773678	0.000371831	0.132855	0.0285694	0.00264373	0.000361491	0.311942	0.00142457	0.0389359	0.00690351	0.0706511	0.140081	0.0344776	0.000949937	0.00357557	0.0158216	0.0216539	0.00285047	0.000830859	0.00434274	0.109008	0.416481	0.00125418	0.0115348	0.00106352	0.000200377	0.34245	0.323657	0.00053377	0.00105754	0.194339	0.0355758	0.000319304	0.000302838	0.0711268	0.0447722	0.00278837	0.000137842	0.000150222	0.331111	0.00278697	0.00205972
CD8_T	0.000215684	0.374473	0.0103384	0.00122862	0.00110947	0	0.224735	0.0808396	0.00385677	0.000682691	0.313939	0.000639397	0.00597553	0.00880436	0.298993	0.706003	0.0718685	0.00123707	0.00230965	0.0190643	0.024588	0.00248063	0.000953344	0.00220409	0.0155532	0.449224	0.00119651	0.00721587	0.00066981	0.000352105	0.408718	0.35723	0.00053665	0.000750691	0.752147	0.0789582	0.000433079	0.000242398	0.0486385	0.0112355	0.00426182	0.000131717	0.000122659	0.404894	0.00380637	0.0010032
DC	1	0.0314438	1	0.00382922	0.110248	0.0769161	0.996787	0.0171438	0.00583579	0.0294646	0.0353979	0.00101115	0.00688013	1	0.0157063	0.0303114	0.0991565	0.16954	0	0.0417597	0.111342	0.00786193	1	0.0216679	0.430356	0.0387932	0.152133	0.0139538	0.00947188	0.0178259	0.0338063	0.0352718	0.0841168	0.00213944	0.0332321	0.0212398	0.0148901	0.0010347	0.157495	0.0148396	0.303654	0.000149409	5.89514e-05	0.0493179	0.00545373	0.0103868
ILC3	0	0.0101397	0.0588779	0.00721461	0	0.0248299	0.537452	0.768681	0	0.000130363	0.270597	0.00302774	0.00230738	0	0.0267833	0	0.314564	0.0015206	0	0.0605578	0.0402509	0.00180099	0.00480195	0.0681255	0.00671918	0.0905146	0	0.00695002	0	0.00018647	0.00322431	0.301057	0.00189076	0.00067764	0.00857306	0.200339	0.00180533	0.00289173	0.0674285	0.13997	0.0165542	0	0	1	0.000802198	0.524929
MDC	0.00810102	0.00970326	0.892134	0.00322191	1	0.113797	1	0.00621347	0.00940505	0.0912429	0.0174297	0.00104692	0.00279115	0.177799	0.00872844	0.00965272	0.0111698	1	0.0043375	0.00911213	0.0887902	0.00333055	0.602598	0.00639703	0.698632	0.00975829	0.326734	0.00710196	0.0077796	0.0451379	0.00920796	0.0116604	1	0.00123365	0.0118622	0.0047952	1	0.000670852	0.19451	0.133559	0.167832	0.000252553	0.000272326	0.0138276	0.00237945	0.00180383
NK	0	0.0260741	0.141132	0.00137668	0.00234681	0.00494101	0.376031	1	0.00130413	0.000836293	0.112708	0.00143428	0.00276753	0.00847793	1	0.0788252	1	0.00174647	0.00475694	0.0269945	0.0284976	0.000883698	0.00148353	0.00330147	0.00301201	0.144311	0.000924123	0.00808343	0.000509366	0.00053881	0.0258489	0.277189	0.000801757	0.000507323	0.0268754	1	0.00108048	5.25517e-05	0.0762803	0.0224693	0.0513864	4.17359e-05	8.98227e-06	0.56117	0.00133393	0.00505555
T	0	1	0.0149299	0.00450827	0.00123104	0.0149509	0.499226	0.114325	0.00945297	0.0120185	1	0.0023764	0.737636	0.190117	0.431346	1	0.0569754	0.00396602	0.0474106	0.0795534	0.0776816	0.0174845	0.00347901	0.00822614	0.215411	1	0.0069078	0.0610528	0.007615	0.0123276	1	1	0.000570773	0.00144156	1	0.124986	0.00165685	0.000523764	0.107881	1	0.0122065	0.000680672	0.000447615	0.870909	0.00523073	0.00438146
Treg	0.00126894	0.355173	0.0067243	0.00962539	0.000352831	0.00376508	0.117964	0.0243318	0.00626534	0.000839167	0.476025	0.0012417	1	0.00605443	0.109667	0.0383558	0.0332429	0.00157876	0.0203827	0.0266312	0.0360166	0.0107331	0.00112177	0.00471542	0.188125	0.510633	0.00054996	0.0478652	0.000545638	0.000445287	0.4614	0.452846	0.000572566	0.000840479	0.0436149	0.0236891	0.000559769	0.000150117	0.0723413	0.722182	0.000841679	0.000233023	0.000230925	0.560569	0.000947404	0.000816257
gdT	0	0	0	0	0	0.00112572	0.0773368	0.938187	0	0	0.0204753	0	0	0	0.0261771	0.00669802	0	0	0	0	0	0	0	0	0	0.0199783	0	0	0	0	0	0.10005	0	0	0	0.156643	0.000394392	0	0	0	0.0133432	0	0	0.235614	0	0
mast	0	0.00201521	0.145101	0.000573546	0	0.00592935	0.427615	0.00993635	0	0.000310907	0.00693932	0.000481398	0.00183432	0.0309054	0	0.00794514	0	0.016682	0	0.000553359	0.0297995	0.00200444	0.00381745	0	0.0178054	0.00991483	0.0101064	0.00736683	0.00185684	7.41199e-05	0.00873892	0.00186746	0.000501038	0.000369703	0.00681541	0	0.00331328	0.00229886	0.0134011	0	0	1	1	0	0	1
mono	0	0.00242841	0.436191	0.000691147	0.149755	0.011706	0.153936	0	0.00208323	1	0	0.00154695	0	0.289663	0.00498905	0.00182366	0	0.130812	0	0.0033341	0.0249335	0.000920168	0.663961	0.00725145	0.279646	0	1	0.0262621	0.00149172	1	0.000253811	0	0.333081	0.00865557	0.00684404	0.00710818	0	0	0.204552	0	0.0275814	0	0	0.00456945	0.00064041	0
pDC	0	0.0230979	0.003974	0.068904	0	1	0.530287	0.00632714	0.00330245	0.000483941	0.0353499	0.00497274	0.00311476	0.0437324	0.0150646	0.0327644	0.060662	0.169961	0	1	1	0.0205434	0.0680632	0.114954	1	0.0511972	0.603499	0.00508187	0.00788251	0.000440507	0.0164182	0.0331957	0.00127618	0.00248418	0.0390585	0.0150244	0.000593735	0	0.0322371	0	1	0	0	0.0210324	0.0085278	0.00163274
plasma	0.0424471	0.00584828	0.000730304	1	0.00134886	0.0902312	0.0600334	0.00155032	1	0.000776152	0.0315069	1	0.00211788	0.00578645	0.00232549	0.0046044	0.00613135	0.00918911	1	0.0960771	0.109959	0.63682	0.00142949	0.442221	0.00222247	0.00471907	0.00126148	0.118821	0.145669	0.000497278	0.00287618	0.0108235	0.000844287	1	0.00797533	0	0.000600905	0.000502154	0.0646788	0.00626944	0.00443095	2.58964e-05	4.598e-05	0.00731571	0.00758207	0.000660108

## Sheet: b_fraction
annotation_SPADE_1	XCR1	CD3G	ITGAX	IGHM	MARCO	TCF4	ID2	TRDC	SDC1	S100A9	TRAC	IGHA1	FOXP3	BATF3	PRF1	CD8A	NCAM1	CD68	IGHE	IRF4	IRF7	CD79A	CLEC4A	IGHD	CD4	CD3E	CD36	CD79B	CD19	S100A8	CD3D	TRBC2	CD14	IGHG1	CD8B	NCR1	APOE	AICDA	BCL6	IL2RA	IRF8	TPSB2	TPSAB1	TRBC1	MS4A1	KIT
B_GC	0	0.0330923	0.00328731	0.327635	0.000438308	0.659654	0.135218	0.00153408	0.002849	0.00394477	0.28249	0.0328731	0.00745124	0.00394477	0.00964278	0.0396669	0.00175323	0.0350647	0.00153408	0.0894149	0.397326	0.886697	0.00262985	0.115713	0.011396	0.0837169	0.000876616	0.784572	0.697567	0.00350647	0.0602674	0.0951129	0.00153408	0.592593	0.022792	0.000438308	0.0361604	0.489809	0.440061	0.0179706	0.836511	0	0.00109577	0.0293666	0.905106	0.000876616
B_memory	9.56846e-05	0.00698498	0.019424	0.201512	0.000478423	0.399962	0.0294709	0.000574108	0.00421012	0.00909004	0.123816	0.241125	0.00287054	0.00287054	0.00258348	0.0105253	0.000287054	0.113865	0.0110037	0.0970242	0.331739	0.906803	0.00593245	0.0332982	0.00363602	0.0247823	0.000382738	0.393551	0.493446	0.00516697	0.014257	0.273275	0.00210506	0.330973	0.00487992	9.56846e-05	0.0508085	0.00861162	0.0422926	0.0239212	0.377572	0.000478423	0.000382738	0.00889867	0.902689	0.000956846
B_naive	0.000105831	0.00529157	0.00465658	0.453064	0.000423325	0.281405	0.0121706	0.00084665	0.000952482	0.00486824	0.0377818	0.0237062	0.00148164	0.00116414	0.00116414	0.00793735	0.000211663	0.0214838	0.0084665	0.0914382	0.232829	0.973965	0.0148164	0.183723	0.00211663	0.018838	0.000529157	0.366388	0.483332	0.00582072	0.0120648	0.260557	0.00264578	0.250185	0.00423325	0.000211663	0.0424384	0.00179913	0.0843476	0.00730236	0.291248	0	0.000423325	0.00814901	0.811938	0.000529157
B_proliferating	0.0019305	0.0366795	0.03861	0.42471	0.003861	0.610039	0.15444	0	0.1139	0.019305	0.189189	0.349421	0.00579151	0.0540541	0.023166	0.0559846	0	0.138996	0.011583	0.372587	0.638996	0.916988	0.00772201	0.104247	0.00965251	0.0772201	0	0.57529	0.590734	0.011583	0.0752896	0.362934	0.00965251	0.631274	0.0289575	0	0.0598456	0.042471	0.0733591	0.034749	0.403475	0	0	0.0366795	0.671815	0
CD4_T	0	0.44457	0.00565567	0.0215683	0.000599118	0.00663823	0.242235	0.0141871	0.00416986	0.0106643	0.274564	0.0172546	0.0506854	0.00273198	0.103192	0.172762	0.0061829	0.0153854	7.18942e-05	0.0744344	0.221003	0.0295964	0.00091066	0.00091066	0.197254	0.858728	0.00153374	0.0491516	0.00227665	0.00730924	0.688866	0.448284	0.00426572	0.178537	0.118482	0.00716545	0.0446463	0.000551189	0.0571079	0.0377444	0.0194114	0.000551189	0.00119824	0.297282	0.0308186	0.00256423
CD8_T	4.64403e-05	0.48983	0.0077091	0.0141179	0.000835926	0.0048298	0.372405	0.0354572	0.00582826	0.0185994	0.278781	0.0119119	0.00910231	0.00313472	0.353295	0.660823	0.0144894	0.0191566	4.64403e-05	0.101379	0.2482	0.0257512	0.000998467	0.000487624	0.0311383	0.879905	0.00130033	0.0314633	0.00139321	0.0106348	0.74272	0.485766	0.00417963	0.124158	0.443366	0.0173455	0.0528259	0.000441183	0.0411926	0.0106116	0.0272605	0.000673385	0.00104491	0.345493	0.0438629	0.00132355
DC	0.0784683	0.0489642	0.442561	0.0257376	0.052103	0.294413	0.672944	0.0081607	0.0094162	0.202134	0.0345261	0.0163214	0.00627746	0.220339	0.0244821	0.0546139	0.0207156	0.687382	0	0.18393	0.560578	0.0313873	0.491525	0.00502197	0.524796	0.118016	0.113622	0.0477087	0.0169492	0.117389	0.0853735	0.0646579	0.209667	0.0847458	0.0251099	0.00502197	0.187068	0.00125549	0.120527	0.0119272	0.492153	0.00188324	0.00188324	0.0527307	0.0251099	0.0200879
ILC3	0	0.0210526	0.0526316	0.0631579	0	0.115789	0.531579	0.3	0	0.00526316	0.263158	0.0578947	0.00526316	0	0.0526316	0	0.0473684	0.0263158	0	0.173684	0.336842	0.0263158	0.00526316	0.0157895	0.0105263	0.278947	0	0.0263158	0	0.0105263	0.0157895	0.505263	0.0157895	0.121053	0.0105263	0.0473684	0.0421053	0.00526316	0.0473684	0.121053	0.0842105	0	0	0.610526	0.0105263	0.405263
MDC	0.00165707	0.0145648	0.452643	0.00950637	0.129862	0.405372	0.724228	0.00409908	0.0136927	0.485784	0.0150009	0.0119484	0.00348857	0.0648003	0.0126461	0.0170068	0.00191872	0.964155	8.72144e-05	0.0453515	0.551631	0.0176173	0.399267	0.00130822	0.688819	0.0417757	0.173905	0.0278214	0.0156114	0.300541	0.0301762	0.0242456	0.854352	0.0673295	0.0101169	0.00113379	0.814757	0.000261643	0.143991	0.108669	0.554596	0.00540729	0.00819815	0.0168324	0.00933194	0.00340136
NK	0	0.0352941	0.105882	0.0145385	0.00162602	0.0304161	0.536585	0.414634	0.00181731	0.0281205	0.104926	0.0236251	0.00277379	0.0023912	0.759732	0.139837	0.186418	0.0272597	9.5648e-05	0.124438	0.240555	0.010043	0.00162602	0.000669536	0.00468675	0.423625	0.00114778	0.0337637	0.00095648	0.0243902	0.0598757	0.462267	0.00612147	0.058154	0.018747	0.20067	0.106743	9.5648e-05	0.0642755	0.0211382	0.224008	0.00105213	0.000191296	0.475275	0.0136777	0.00851267
T	0	0.754051	0.013346	0.0505243	0.000953289	0.049571	0.51001	0.0324118	0.00953289	0.0333651	0.586273	0.0314585	0.251668	0.0381316	0.415634	0.454719	0.0104862	0.0514776	0.000953289	0.285987	0.510963	0.122974	0.00381316	0.00190658	0.287893	0.934223	0.00381316	0.199237	0.0123928	0.029552	0.883699	0.763584	0.00476644	0.141087	0.376549	0.0276454	0.0829361	0.000953289	0.0819828	0.219256	0.0610105	0.00285987	0.00190658	0.487131	0.0352717	0.00381316
Treg	0.000273224	0.444809	0.00546448	0.0278689	0.000273224	0.0209016	0.209699	0.0105191	0.00956284	0.0252732	0.366803	0.0213115	0.650273	0.00245902	0.171858	0.045082	0.00724044	0.0237705	0.000409836	0.125956	0.320765	0.0967213	0.0010929	0.0010929	0.303415	0.875683	0.000409836	0.179508	0.0010929	0.0150273	0.746448	0.536339	0.00437158	0.129508	0.0303279	0.00546448	0.0515027	0.000273224	0.0590164	0.344536	0.00778689	0.00068306	0.0010929	0.397268	0.010929	0.00122951
gdT	0	0	0	0	0	0.0123457	0.246914	0.506173	0	0	0.0246914	0	0	0	0.0617284	0.0246914	0	0	0	0	0.0123457	0	0	0	0	0.111111	0	0	0	0	0.0123457	0.222222	0	0	0	0.037037	0.0493827	0	0	0	0.0987654	0	0	0.320988	0	0
mast	0	0.0041841	0.117155	0.0083682	0	0.0376569	0.514644	0.0083682	0	0.0125523	0.0083682	0.0125523	0.0041841	0.0125523	0	0.0125523	0	0.217573	0	0.0041841	0.225941	0.0167364	0.0041841	0	0.0376569	0.041841	0.0041841	0.0292887	0.0041841	0.0041841	0.0251046	0.0083682	0.0041841	0.0711297	0.0083682	0	0.221757	0.0041841	0.0125523	0	0.0041841	0.987448	0.987448	0.0041841	0	0.690377
mono	0	0.00336134	0.314286	0.00168067	0.105882	0.0705882	0.289076	0	0.00168067	0.966387	0	0.00504202	0	0.0907563	0.00672269	0.00336134	0	0.737815	0	0.0201681	0.272269	0.00672269	0.47395	0.00168067	0.428571	0.00672269	0.579832	0.0773109	0.00336134	0.94958	0.010084	0.00336134	0.786555	0.0151261	0.00336134	0.00168067	0.00840336	0	0.166387	0	0.183193	0	0	0.010084	0.00840336	0
pDC	0	0.035524	0.0035524	0.525755	0	0.955595	0.435169	0.0035524	0.0053286	0.0142096	0.0337478	0.0852575	0.0053286	0.017762	0.0248668	0.0746004	0.0106572	0.850799	0	0.895204	0.982238	0.138544	0.062167	0.0230906	0.714032	0.188277	0.435169	0.0195382	0.0142096	0.0106572	0.0479574	0.0692718	0.00888099	0.225577	0.0230906	0.0035524	0.0550622	0	0.0284192	0	0.928952	0	0	0.026643	0.035524	0.0035524
plasma	0.00887844	0.0100535	0.000522261	0.318579	0.000913957	0.364538	0.114245	0.00117509	0.599687	0.0220655	0.0323802	0.34404	0.00443922	0.00235018	0.00443922	0.0122731	0.00130565	0.126257	0.00652827	0.345868	0.609218	0.886147	0.00156678	0.00874788	0.00417809	0.033033	0.00143622	0.367411	0.243113	0.0155373	0.0197154	0.0258519	0.00522261	0.945293	0.00835618	0	0.0532707	0.000652827	0.0467424	0.00548374	0.0296383	0.000652827	0.00195848	0.0124037	0.0442617	0.00130565
