# Supplementary material for: Supervised discovery of interpretable gene programs from single-cell data
Source: Nat Biotechnol. 2023 Sep 21;42(7):1084–95. doi: 10.1038/s41587-023-01940-3 (PMC10958532; doi:10.1038/s41587-023-01940-3)
Supplement: Supplementary file 11 — Statistical source data. [file 41587_2023_1940_MOESM11_ESM.xlsx]

## Sheet: a,b
	best_match	jaccard	cell_type	eta	overlap_celltypespec
0	all_multidrug-resistance	1	global	1	1
1	all_porphyrine-heme_metabolism	1	global	1	0.85
2	all_TNF-via-NFkB_signaling	1	global	1	1
3	all_glyoxylate-dicarboxylate_metabolism	1	global	1	0.6
4	all_IL6-JAK-STAT3_signaling	1	global	1	1
5	all_TNF-via-NFkB_signaling	0.36	global	0.89442	0.36
6	all_triacylglycerol_synthesis	1	global	1	0.791667
7	all_circadian-rhythm	1	global	1	0.928571
8	all_heparan-sulfate_degradation	0.857143	global	1	0.857143
9	all_autophagy-of-mitochondria_regulation_positive	0.619048	global	1	0.619048
10	all_type-II-ifn-response	1	global	1	0.882353
11	all_autophagy_regulation_positive	1	global	1	1
12	all_DNA-demethylation	1	global	1	0.833333
13	all_TYR_metabolism	0.860465	global	1	0.74
14	all_autophagy-of-mitochondria	0.82	global	1	0.82
15	all_autophagy-chaperone-mediated	0.666667	global	1	0.625
16	all_transmembrane-transport-golgi	1	global	1	1
17	all_osmotic-stress-response	1	global	1	1
18	all_o-glycan_synthesis	1	global	1	0.84
19	all_transmembrane-transport-mitochondrial	1	global	1	1
20	all_cytosolic-DNA-sensing_signaling	1	global	1	0.82
21	all_mitophagy_regulation_positive	1	global	1	1
22	all_posttranslation-modification	0.818182	global	1	0.818182
23	leuko_transendothelial-migration	1	global	1	1
24	all_autophagic-cell-death	0.909091	global	1	0.909091
25	all_MHC-I-presentation	1	global	1	1
26	all_histone-methylation	1	global	1	1
27	all_G2M-transition	0.88	global	1	0.44
28	all_PHE_metabolism	0.478261	global	1	0.458333
29	all_Beta-Ala_metabolism	0.666667	global	1	0.571429
30	all_pterin_synthesis	1	global	1	1
31	all_oxidative-phosphorylation	1	global	1	1
32	all_creatinine_metabolism	1	global	1	1
33	all_autophagy_regulation_positive	0.88	global	1	0.88
34	all_NAD_metabolism	1	global	1	1
35	all_wnt-beta-catenin-signaling	1	global	1	0.953488
36	all_MHC-I-presentation	0.2	global	4.46305e-05	0.2
37	all_lipophagy	0.857143	global	1	0.857143
38	all_CYS_metabolism	0.526316	global	1	0.5
39	all_glycerin-SER-THR_metabolism	0.702703	global	1	0.604651
40	all_citric-acid-cycle	0.96	global	1	0.96
41	all_ROS-detoxification	0.857143	global	1	0.75
42	all_NOD-like-receptor_signaling	1	global	0.999994	1
43	all_xenobiotics_metabolism	0.76	global	1	0.633333
44	CD4-T_TH1_UP	0.428571	global	0.00410812	0.272727
45	all_apoptosis	1	global	1	1
46	all_oxidative-phosphorylation	1	global	1	1
47	all_transmembrane-transport-lysosome	1	global	1	0.958333
48	all_bile-acid_synthesis	0.9375	global	1	0.681818
49	all_peroxisome-component	1	global	1	1
50	all_pyruvate_metabolism	0.75	global	1	0.333333
51	all_ros_response	0.877551	global	1	0.877551
52	all_n-glycan_synthesis	1	global	1	1
53	all_MHC-I-presentation	0.3	global	0.00299642	0.3
54	all_urea-cycle	0.916667	global	1	0.785714
55	all_type-I-ifn-response	1	global	1	1
56	all_glycogenesis	1	global	1	0.875
57	all_polyamines_metabolism	0.9	global	1	0.9
58	all_fructose-mannose_metabolism	1	global	1	0.875
59	all_thiamin_metabolism	0.75	global	1	0.6
60	all_PI3K-AKT-mTOR_signaling	1	global	1	1
61	all_fatty-acid-metabolism	1	global	1	1
62	all_NOTCH_signaling	1	global	1	0.971429
63	all_purine_metabolism	0.956522	global	0.999999	0.785714
64	all_nucleotide_metabolism	1	global	1	1
65	all_CoA_synthesis	0.916667	global	1	0.916667
66	all_platelet-activation-factor_production	0.888889	global	1	0.615385
67	all_ubiquinone_synthesis	0.833333	global	1	0.833333
68	all_CYP_metabolism	1	global	1	0.375
69	all_iron-uptake-and-storage	1	global	1	0.947368
70	all_chondroitine-and-heparan-sulfate_synthesis	1	global	1	0.85
71	all_coagulation-factor_production	1	global	1	0.736842
72	all_VAL-LEU-ILE_metabolism	0.75	global	1	0.692308
73	all_glycogenolysis	1	global	1	1
74	all_HIS_metabolism	0.85	global	1	0.73913
75	all_actin-cytoskeleton_regulation	1	global	1	1
76	all_lactate_production	0.8	global	1	0.8
77	all_SASP	1	global	1	1
78	all_eicosanoid_metabolism	0.96875	global	1	0.815789
79	all_riboflavin_metabolism	1	global	1	0.833333
80	leuko_ROS_production	1	global	1	0.7
81	all_GPI-anchor_synthesis	1	global	1	1
82	all_cholesterol_metabolism	1	global	1	0.857143
83	all_inositol-phosphate_metabolism	1	global	1	1
84	all_unfolded-protein-response	1	global	1	1
85	all_protein-degradation-proteasome	1	global	1	1
86	all_retinol_metabolism	0.9375	global	1	0.681818
87	all_cholesterol-homeostasis	1	global	1	1
88	all_sphingolipid_metabolism	0.969697	global	1	0.888889
89	all_transmembrane-transport-cellmembrane	1	global	1	0.98
90	all_DNA-methylation	0.75	global	1	0.652174
91	all_pyrimidine_metabolism	1	global	1	0.954545
92	all_TLR_signaling	1	global	1	1
93	all_ascorbate-uptake	1	global	0.999999	1
94	all_glycolysis	0.916667	global	0.999387	0.814815
95	all_TRP_metabolism	0.92	global	1	0.793103
96	all_fatty-acid-beta-oxidation-mitochondrial	0.85	global	1	0.73913
97	all_ARG-PRO_metabolism	0.827586	global	1	0.685714
98	all_selenoamino-acid_metabolism	1	global	1	0.923077
99	all_galactose_metabolism	0.888889	global	1	0.8
100	all_JAK-STAT_signaling	1	global	1	1
101	all_DNA_synthesis	1	global	1	1
102	all_G1S-transition	1	global	1	1
103	all_LYS_metabolism	0.8125	global	0.998688	0.722222
104	all_hyaluronan_metabolism	0.833333	global	1	0.833333
105	all_GABA-shunt	0.875	global	1	0.7
106	all_propanoate_metabolism	1	global	1	0.714286
107	all_GLU_metabolism	0.864865	global	1	0.780488
108	all_exocytosis	1	global	1	1
109	all_pyrimidine_synthesis	1	global	1	0.571429
110	all_fatty-acid_synthesis	1	global	1	0.923077
111	all_carnitine-shuttle	1	global	1	1
112	all_DNA-repair	1	global	1	1
113	all_biotin_metabolism	0.75	global	0.999999	0.6
114	all_cyclic-nucleotide_metabolism	1	global	1	0.833333
115	all_macroautophagy	1	global	1	1
116	all_p53-signaling	1	global	1	1
117	all_phosphoinositide_signaling	1	global	1	0.978723
118	all_mTORC1_signaling	0.16	global	0.0104974	0.16
119	all_autophagy-nucleus	0.928571	global	1	0.928571
120	all_glutathione_metabolism	0.809524	global	1	0.708333
121	all_thrombolysis-factor_production	1	global	1	0.818182
122	all_ketone-body_metabolism	0.923077	global	1	0.75
123	all_nucleophagy-late	1	global	0.00461031	1
124	all_MHC-I-presentation	0.2	global	0.0231261	0.2
125	all_n-glycan_degradation	0.923077	global	1	0.857143
126	all_autophagy-chaperone-mediated	0.533333	global	1	0.52
127	all_MHC-II-presentation	0.857143	global	1	0.731707
128	all_transmembrane-transport-ER	1	global	1	1
129	all_hypoxia-response	1	global	1	1
130	all_TGFb_response	1	global	1	1
131	all_n-glycan_degradation	0.615385	global	0.998767	0.6
132	all_RIG-I-like-receptor_signaling	1	global	1	1
133	all_amino-sugar-nucleotide-sugar_metabolism	1	global	1	0.95
134	all_mitotic-spindle-component	1	global	1	1
135	all_steroid_metabolism	0.956522	global	1	0.88
136	all_MYC_targets	1	global	1	1
137	all_keratan-sulfate_synthesis	1	global	1	0.863636
138	all_hedgehog_signaling	1	global	1	0.972973
139	all_lipophagy	0.571429	global	0.992752	0.571429
140	all_pentose-phosphate-pathway	1	global	1	0.9
141	all_mTORC1_signaling	1	global	1	1
142	all_ALA-ASP_metabolism	0.285714	global	0.999999	0.258065
143	all_pyroptosis	1	global	1	0.952381
144	all_purine_metabolism	0.956522	global	1	0.785714
145	all_ethanol_metabolism	1	global	1	0.75
146	all_taurine-hypotaurine_metabolism	1	global	1	1
147	all_glycerophospholipid_metabolism	1	global	1	1
148	all_complement_production	1	global	1	0.722222
149	all_folate_metabolism	1	global	1	0.882353
150	B_Breg_UP	0.2	global	2.64576e-10	0.157895
151	Mac_IL4-IL13_response	0.0555556	global	1.26565e-16	0
152	all_fructose-mannose_metabolism	0.142857	B_GC	0.572459	0.125
153	B_Breg_UP	1	B_memory	0.199473	1
154	B_effector-2_UP	1	B_memory	0.591764	0.833333
155	B_effector-1_UP	0.75	B_memory	0.0186195	0.666667
156	B_IgM-ligation_response	1	B_memory	1	1
157	CD4-T_TH9_UP	0.111111	B_memory	3.31219e-16	0.1
158	all_fructose-mannose_metabolism	0.142857	B_naive	0.749883	0.125
159	CD4-T_IL12_response	1	CD4_T	0.193987	1
160	TNK_IL2_response	1	CD4_T	0.336241	0.947368
161	CD4-T_TH22_UP	1	CD4_T	0.987078	0.857143
162	CD4-T_TH17_UP	1	CD4_T	0.321264	0.882353
163	TNK_IL2-STAT5-signaling	1	CD4_T	1	1
164	T_IL21_response	1	CD4_T	0.722626	0.888889
165	CD4-T_TH9_UP	0.777778	CD4_T	0.286733	0.7
166	CD4-T_TFH_UP	1	CD4_T	0.998097	1
167	CD4-T_IL4_response	1	CD4_T	0.984413	0.928571
168	CD4-T_TH2_UP	1	CD4_T	0.966105	0.583333
169	CD4-T_TH1_UP	1	CD4_T	0.999858	1
170	all_hyaluronan_metabolism	0.166667	CD4_T	9.38284e-17	0.166667
171	CD8-T_tumor-reactive-like_UP	1	CD8_T	1	1
172	CD8-T_terminal-exhaustion	0.923077	CD8_T	0.119591	0.923077
173	T_tcr-activation	1	CD8_T	0.99983	1
174	CD8-T_IL12_response	1	CD8_T	1	1
175	TNK_PD-1_signaling	1	CD8_T	0.998802	1
176	TNK_cytotoxicity-effectors	1	CD8_T	0.930659	1
177	all_Beta-Ala_metabolism	0.166667	CD8_T	7.83171e-17	0.142857
178	all_propanoate_metabolism	0.2	DC	1.79806e-05	0.166667
179	DC_LPS_response	0.82	DC	0.0654597	0.82
180	all_transmembrane-transport-golgi	0.2	DC	5.29835e-16	0.2
181	all_fructose-mannose_metabolism	0.142857	ILC3	0.848891	0.125
182	M_angiogenic-effectors	0.967742	MDC	0.238991	0.967742
183	Mac_LPS_response	1	MDC	0.989898	1
184	Mac_IL4-IL13_response	1	MDC	0.0785485	1
185	Mac_CSF1_response	1	MDC	0.613041	0.882353
186	Mac_IFNG_response	1	MDC	0.72421	0.809524
187	all_DNA-methylation	0.25	MDC	1.73069e-16	0.2
188	all_fructose-mannose_metabolism	0.142857	NK	0.306647	0.125
189	Treg_FoxP3-stabilization	1	Treg	0.00869541	1
190	all_pyrimidine_synthesis	0.25	Treg	2.49036e-16	0.25
191	all_fructose-mannose_metabolism	0.142857	gdT	0.519856	0.125
192	mast_granule-exocytosis	1	mast	0.148762	0.857143
193	all_creatinine_metabolism	0.166667	mast	8.27538e-16	0.166667
194	p-DC_CpG-TLR9_response	1	pDC	0.654214	1
195	CD8-T_tumor-reactive-like_UP	0.125	pDC	8.57541e-16	0.08
196	all_fructose-mannose_metabolism	0.142857	plasma	0.602323	0.125
