# Supplementary material for: Supervised discovery of interpretable gene programs from single-cell data
Source: Nat Biotechnol. 2023 Sep 21;42(7):1084–95. doi: 10.1038/s41587-023-01940-3 (PMC10958532; doi:10.1038/s41587-023-01940-3)
Supplement: Supplementary file 12 — Statistical source data. [file 41587_2023_1940_MOESM12_ESM.xlsx]

## Sheet: a_Spectra
	0	1	173-X-T_tcr-activation-X-norm	171-X-CD8-T_tumor-reactive-like_UP-X-norm	172-X-CD8-T_terminal-exhaustion-X-norm
JUQ024_AAACCTGCAAGAAGAG-1	-21.8735	4.40252	0.204232	4.98252e-09	0.00244479
JUQ024_AAAGATGCAAGCCGTC-1	6.73232	32.2457	1.45192e-07	2.00296e-09	0.00624725
JUQ024_AAAGATGTCAACGCTA-1	-19.8588	5.59596	0.181709	0.329269	5.25786e-09
JUQ024_AAAGCAAGTGCAGTAG-1	2.25222	54.2441	1.10448e-05	0.123764	0.00275979
JUQ024_AAAGTAGCAACACCCG-1	-4.2701	38.8572	0.0104227	0.118362	0.0012346
JUQ024_AAATGCCAGAGCCTAG-1	-9.94662	-1.61988	0.191754	0.000184571	1.23704e-09
JUQ024_AACACGTAGTGTACCT-1	-35.2173	-18.2511	0.15129	0.63074	3.06475e-06
JUQ024_AACACGTAGTGTTAGA-1	9.06367	47.7813	5.84215e-08	2.17692e-08	0.00463539
JUQ024_AACACGTCATGACGGA-1	-33.5812	17.2182	0.257794	0.329553	1.68554e-09
JUQ024_AACCATGAGATATGCA-1	-15.6946	-1.44726	0.228773	0.129648	0.00246772
JUQ024_AACCATGCAGTCGTGC-1	-20.7292	19.9501	0.190892	0.243469	6.37514e-08
JUQ024_AACCATGGTGCACTTA-1	-18.1815	1.21129	0.317329	0.000242426	4.81389e-05
JUQ024_AACCGCGAGCGTTTAC-1	1.13458	26.8993	3.87512e-08	0.000201168	0.00967613
JUQ024_AACCGCGGTGAGCGAT-1	16.0849	46.4355	0.0746639	2.17001e-08	2.06186e-05
JUQ024_AACGTTGAGCTGGAAC-1	14.7834	10.8047	1.34804e-06	3.48793e-08	4.40374e-06
JUQ024_AACGTTGAGGTGACCA-1	-22.4009	3.17372	0.230139	1.01085e-08	0.00288138
JUQ024_AACGTTGGTAAATACG-1	15.6724	32.4182	0.219548	1.74858e-08	3.7176e-05
JUQ024_AACGTTGGTCGTTGTA-1	-22.179	5.76899	0.225121	7.48603e-09	8.83918e-09
JUQ024_AACGTTGGTGACGCCT-1	-20.7812	45.8353	7.71795e-08	0.15527	0.00579366
JUQ024_AACTCAGTCCTAAGTG-1	-22.6779	4.23401	0.260569	0.139669	1.01189e-08
JUQ024_AACTCCCTCATTGCCC-1	-22.2928	3.89957	0.304042	0.000189288	0.00321538
JUQ024_AACTCTTAGCCTATGT-1	11.5516	22.3805	0.127415	3.74456e-08	6.72555e-08
JUQ024_AACTCTTAGGCATGGT-1	7.25842	27.9039	0.287208	1.32601e-08	0.00150526
JUQ024_AACTCTTCACACTGCG-1	10.314	30.5872	0.12498	8.85333e-09	0.00441279
JUQ024_AACTCTTCATTACGAC-1	2.73424	49.6415	0.05938	3.84925e-08	0.00637884
JUQ024_AACTCTTGTCTCTTAT-1	7.77832	18.9123	0.174592	0.183906	5.69846e-06
JUQ024_AACTGGTAGTGGGATC-1	-36.5105	-8.39386	0.0809872	0.339704	7.30182e-06
JUQ024_AACTTTCGTGTGAAAT-1	-20.657	0.222974	0.322663	0.00403359	7.15276e-07
JUQ024_AACTTTCTCCCAAGTA-1	7.02711	31.822	0.112586	2.47779e-08	2.10034e-08
JUQ024_AAGCCGCCATACGCTA-1	0.678098	38.9185	0.184802	3.10544e-09	2.03116e-05
JUQ024_AAGCCGCCATGGGACA-1	-17.146	-3.63415	0.205056	0.111468	1.7578e-08
JUQ024_AAGCCGCGTCCATCCT-1	0.999345	41.7984	7.1738e-08	4.30971e-06	0.00719708
JUQ024_AAGGAGCTCATTCACT-1	-11.344	5.73304	0.245693	1.79924e-06	0.0013093
JUQ024_AAGGCAGAGCTGATAA-1	-16.4633	-2.2508	0.397137	0.196643	9.19389e-05
JUQ024_AAGGTTCCATATGAGA-1	-6.04367	3.46318	0.000912441	4.50915e-09	0.00272118
JUQ024_AAGGTTCCATCCTAGA-1	12.7207	21.8329	0.149857	2.74056e-09	0.000298475
JUQ024_AAGGTTCGTAGTAGTA-1	18.6552	31.067	0.0480665	9.06874e-10	0.00427884
JUQ024_AAGGTTCGTCAAAGAT-1	-5.25742	38.344	1.45542e-07	1.03852e-05	0.0052964
JUQ024_AAGGTTCGTGACCAAG-1	3.13671	34.2647	1.67471e-07	4.25584e-09	1.62858e-06
JUQ024_AAGGTTCTCCAACCAA-1	17.8644	32.2681	2.21118e-07	1.2693e-08	0.00616919
JUQ024_AAGTCTGGTTAAGGGC-1	17.9486	31.0571	6.47496e-05	1.21781e-09	0.00823933
JUQ024_AAGTCTGTCCCTTGTG-1	14.1631	8.66518	0.0314957	1.05291e-07	0.00111193
JUQ024_AAGTCTGTCGGAAATA-1	13.9352	12.2873	7.01692e-09	0.108214	0.00304145
JUQ024_AATCCAGAGAAGCCCA-1	-16.2995	-2.32903	0.24561	0.070681	0.00584749
JUQ024_AATCCAGAGAGTACAT-1	-20.0174	3.23947	0.109498	0.0790468	0.00501265
JUQ024_AATCCAGTCATTTGGG-1	-10.6423	-2.27092	0.078977	6.85432e-09	2.0389e-09
JUQ024_AATCGGTAGAGGTAGA-1	7.42183	44.5531	0.000852063	2.18471e-08	0.00991841
JUQ024_AATCGGTAGTTCGCGC-1	3.00013	48.9526	0.103983	3.16196e-08	0.00622206
JUQ024_AATCGGTCACATTCGA-1	-19.3253	3.27789	6.23828e-07	7.2573e-09	3.91296e-10
JUQ024_AATCGGTGTACACCGC-1	5.44003	28.5887	7.93048e-09	4.53655e-09	2.09456e-09
JUQ024_ACACCAAAGAAGGACA-1	14.0967	8.99093	3.06802e-08	0.0808198	0.000458463
JUQ024_ACACCCTGTTCGGGCT-1	-23.0483	4.27565	0.282565	0.112592	5.1861e-09
JUQ024_ACACCGGAGGACATTA-1	-23.158	7.26379	0.304128	3.7792e-08	2.56826e-09
JUQ024_ACACCGGCAGCTATTG-1	9.09361	48.3265	3.66329e-08	1.95646e-08	0.00977814
JUQ024_ACACTGACACAAGACG-1	-16.3048	69.3743	0.0586965	1.85444e-08	0.00360293
JUQ024_ACACTGAGTACGCTGC-1	-12.0012	-3.24207	3.05728e-07	0.209628	0.000208588
JUQ024_ACAGCCGGTACTCAAC-1	-20.1365	6.14121	0.140468	0.138144	5.08872e-10
JUQ024_ACAGCCGTCCGTAGGC-1	12.9633	22.3878	0.0931129	3.85209e-09	8.16432e-09
JUQ024_ACAGCTAGTGAACCTT-1	-2.9308	32.0274	0.0670323	0.316884	0.0070535
JUQ024_ACAGCTATCAAACCGT-1	10.5292	46.8157	9.11043e-08	1.44127e-09	1.32276e-05
JUQ024_ACATACGAGAACTGTA-1	-14.1067	12.866	0.369172	3.1344e-05	4.18672e-09
JUQ024_ACATACGAGTCCAGGA-1	4.9212	27.8123	1.45891e-05	9.08163e-09	0.00542246
JUQ024_ACATACGTCATAGCAC-1	-15.2396	-0.248327	0.295504	8.09231e-08	3.78818e-06
JUQ024_ACATCAGGTAGAGCTG-1	8.97352	42.3196	5.43287e-07	0.216434	0.00224863
JUQ024_ACATCAGGTATGGTTC-1	10.1082	35.8591	0.0702883	1.4087e-08	0.00685293
JUQ024_ACATCAGGTTAAGAAC-1	2.82706	10.0213	0.209234	1.58115e-08	1.38532e-09
JUQ024_ACATCAGTCACAATGC-1	6.15648	48.065	2.30899e-07	0.00123971	0.00734867
JUQ024_ACATCAGTCTTGAGAC-1	19.1562	37.3178	0.0538014	2.72587e-09	8.03591e-09
JUQ024_ACATGGTCAGTAAGAT-1	-21.9651	6.40505	0.229545	0.0501283	1.22846e-09
JUQ024_ACCAGTATCGGCTACG-1	-19.9885	-4.10698	0.388482	0.154146	8.02206e-10
JUQ024_ACCCACTAGTGTGAAT-1	-15.8002	-2.34571	0.341195	5.54062e-05	1.0511e-06
JUQ024_ACCGTAACAAGCCATT-1	-40.2661	4.88123	0.208541	0.822825	8.11955e-06
JUQ024_ACCGTAAGTAAAGTCA-1	-14.8088	-2.03789	0.257628	1.70778e-08	3.74508e-08
JUQ024_ACCGTAATCAGAGCTT-1	-11.5353	-1.92911	0.141993	6.60342e-09	0.0016707
JUQ024_ACCTTTACACGTAAGG-1	-16.6065	-1.56468	0.199255	0.00656605	3.73746e-07
JUQ024_ACCTTTAGTGAGTATA-1	-16.6513	-2.67035	0.188096	0.124943	4.99438e-06
JUQ024_ACCTTTAGTGTGACCC-1	-22.6082	23.3834	0.230159	0.00029435	0.00379884
JUQ024_ACGAGCCAGGCTCATT-1	17.2615	12.1809	1.9083e-08	1.28128e-08	1.60006e-05
JUQ024_ACGAGCCGTTAAGGGC-1	4.30551	33.4616	1.42121e-07	3.52388e-07	0.0123068
JUQ024_ACGAGCCTCGATAGAA-1	-19.3636	3.34528	0.0398888	8.12327e-09	0.000345489
JUQ024_ACGATACGTACCGTAT-1	-21.7253	4.94083	0.241146	0.00142051	2.51481e-08
JUQ024_ACGATGTTCTCGAGTA-1	-15.5634	1.34025	0.368743	0.0423746	9.57742e-10
JUQ024_ACGCCAGGTGAACCTT-1	16.2873	29.3846	1.49801e-07	3.76637e-08	0.00316633
JUQ024_ACGCCAGTCCACGTGG-1	1.57313	34.5169	4.45289e-08	1.04119e-07	0.00710096
JUQ024_ACGCCAGTCTCCGGTT-1	-2.88971	-19.2306	0.117942	3.72462e-08	0.00143351
JUQ024_ACGCCGAAGCGTAGTG-1	3.2508	29.8213	0.156185	0.0297677	0.0035698
JUQ024_ACGCCGACAGTACACT-1	6.27158	30.1597	0.0902236	2.82467e-08	0.00732306
JUQ024_ACGCCGAGTGACTCAT-1	-20.3373	6.95399	0.20193	0.270957	0.00198785
JUQ024_ACGCCGATCAGCTCTC-1	-30.2069	46.9717	0.178552	0.0650254	0.00276263
JUQ024_ACGCCGATCCTTTCTC-1	1.0548	27.9566	1.74537e-08	9.43161e-09	0.00460182
JUQ024_ACGGAGAGTAAGCACG-1	-0.405516	28.7628	0.0490981	0.115199	0.00590214
JUQ024_ACGGAGATCAGTCAGT-1	4.82626	31.1449	0.0505437	8.0409e-09	0.00470165
JUQ024_ACGGCCACACAGCGTC-1	26.1821	-24.8281	0.128597	1.76336e-09	0.00130982
JUQ024_ACGGGCTAGTGGAGAA-1	-20.2473	3.3627	0.0872087	3.95175e-09	1.8433e-07
JUQ024_ACGGGCTCACGGCGTT-1	-17.5221	-4.24665	0.158705	3.56668e-09	0.0014475
JUQ024_ACGGGTCAGCGACGTA-1	-17.4894	1.41672	0.303366	4.93095e-07	1.16327e-09
JUQ024_ACGGGTCCACATCCAA-1	-14.0754	-0.416537	0.27308	1.01628e-08	1.1746e-09
JUQ024_ACGTCAACAACACCTA-1	1.76255	28.2955	7.26832e-05	3.79156e-09	0.00760271
JUQ024_ACTATCTAGGAATGGA-1	-15.8977	30.6463	0.0964706	0.131931	0.000110792
JUQ024_ACTATCTAGTCAATAG-1	1.47197	28.628	2.36737e-08	1.25975e-08	0.00263713
JUQ024_ACTATCTCAGCTGTAT-1	2.16894	-17.8073	8.67064e-05	2.4467e-08	1.39475e-08
JUQ024_ACTGAACTCATCGCTC-1	19.8948	26.8666	0.133544	3.3445e-09	0.00434241
JUQ024_ACTGAGTAGGTGGGTT-1	-20.5734	3.68715	0.110903	0.00876913	0.000881543
JUQ024_ACTGAGTTCTCCCTGA-1	-22.8515	5.66681	0.242867	4.27047e-09	2.11646e-07
JUQ024_ACTGATGAGCTAGTCT-1	-24.1815	1.81853	0.274373	2.06693e-08	1.2665e-08
JUQ024_ACTGATGGTGATGATA-1	17.827	32.1465	0.0213209	9.67336e-09	0.0100383
JUQ024_ACTGATGTCAACGAAA-1	-7.73809	7.39415	0.22064	6.25328e-09	0.000127431
JUQ024_ACTGTCCAGATGAGAG-1	13.9998	15.9761	6.50535e-09	1.23918e-08	0.001346
JUQ024_ACTGTCCCAAATCCGT-1	10.9495	24.4647	0.108618	3.3242e-09	0.00189979
JUQ024_ACTGTCCGTTCCGGCA-1	5.4998	28.7633	0.0321326	6.25982e-08	0.00515196
JUQ024_ACTTACTGTCATCGGC-1	-19.8022	3.11306	0.106995	1.23666e-08	4.81787e-07
JUQ024_ACTTTCACAAGTTCTG-1	-10.9553	6.41122	0.425665	4.37718e-07	4.68774e-05
JUQ024_AGACGTTAGATGGCGT-1	-15.5888	-0.963166	0.182905	9.81933e-08	8.08746e-09
JUQ024_AGACGTTTCTGGTTCC-1	-23.056	7.41965	0.250687	7.22847e-05	0.0012588
JUQ024_AGAGCGAAGTCGTACT-1	-9.48644	5.44465	0.256984	0.330141	4.29598e-05
JUQ024_AGAGCGAGTCTCGTTC-1	5.7565	46.7339	0.0911774	1.34782e-06	0.00386306
JUQ024_AGAGCGATCCAGTATG-1	-16.554	-4.5384	0.160112	0.0667234	7.50815e-09
JUQ024_AGAGCGATCGAATGGG-1	4.29927	45.4339	0.195437	1.37292e-06	0.0121731
JUQ024_AGATCTGCATTAACCG-1	-14.7673	-1.22891	0.285991	4.03058e-09	0.00367866
JUQ024_AGATCTGGTTAGTGGG-1	15.5535	44.7384	0.114829	1.04993e-08	0.00504406
JUQ024_AGATTGCGTGTGTGCC-1	-16.148	-0.582244	0.343348	1.24709e-06	2.94324e-08
JUQ024_AGATTGCTCTACTTAC-1	-13.759	0.433215	0.223816	0.00701909	0.00233477
JUQ024_AGCATACCAGACAAGC-1	-15.7431	-1.25584	0.227825	2.00348e-08	4.50519e-05
JUQ024_AGCATACGTCTGCCAG-1	-20.547	5.68274	0.125392	2.25041e-08	0.00496434
JUQ024_AGCATACGTTTGTTGG-1	2.10185	51.7884	0.0171247	0.000768433	0.00510318
JUQ024_AGCATACGTTTGTTTC-1	-20.642	4.23891	0.144888	5.05089e-09	0.00518805
JUQ024_AGCCTAAAGTAGGCCA-1	17.3032	17.4724	0.0579493	1.02841e-08	5.23857e-08
JUQ024_AGCCTAAGTCTTCAAG-1	-16.0431	-2.27085	0.196913	1.097e-08	3.41116e-05
JUQ024_AGCCTAATCAACCAAC-1	4.52314	26.3971	2.70612e-07	0.0293402	0.00152642
JUQ024_AGCGGTCGTGTGAAAT-1	-9.49535	-1.95252	0.167373	2.91161e-09	0.00162741
JUQ024_AGCGGTCGTTGGTGGA-1	1.6006	42.4505	0.0726058	0.0256185	0.00556345
JUQ024_AGCGTATAGGTGATAT-1	-5.81484	5.48794	0.16853	2.10088e-08	0.00455261
JUQ024_AGCGTATCACTACAGT-1	-6.07362	3.71057	0.165555	1.02314e-08	0.00175878
JUQ024_AGCGTATCATCGGACC-1	2.93191	49.939	3.31446e-07	1.47617e-07	0.0052085
JUQ024_AGCTCCTGTACAGACG-1	-4.04248	17.7285	0.135962	1.29118e-07	8.8539e-09
JUQ024_AGCTCCTGTCAGTGGA-1	-20.5037	0.467027	0.218833	0.103048	6.69053e-10
JUQ024_AGCTCTCGTCCAAGTT-1	-16.8275	-0.749447	0.278134	1.59463e-07	4.56549e-05
JUQ024_AGGCCACGTAAGAGAG-1	-2.62985	29.9177	0.109828	3.10508e-08	8.4426e-09
JUQ024_AGGCCGTTCAGAGCTT-1	-21.6416	4.41036	0.228399	1.66492e-08	2.07985e-08
JUQ024_AGGGAGTAGTGGGATC-1	-22.1798	4.17033	0.209909	6.41012e-08	4.10727e-05
JUQ024_AGGGATGCACGGTAAG-1	-24.9898	11.3523	0.198973	7.06209e-09	5.84186e-06
JUQ024_AGGGATGCACTTAACG-1	21.1277	24.6295	0.0254023	2.54855e-09	1.43859e-08
JUQ024_AGGGATGCAGGGATTG-1	-22.7133	4.97055	0.190897	0.0582937	6.02281e-10
JUQ024_AGGGTGAAGCAGCGTA-1	1.98922	31.1576	8.16635e-06	1.60962e-09	0.00581688
JUQ024_AGGGTGAAGTACGACG-1	-25.1163	11.4892	0.28625	4.17894e-09	0.00241981
JUQ024_AGGGTGACAGACGCTC-1	-14.0899	-0.121168	0.213633	1.53255e-09	0.00259353
JUQ024_AGGGTGAGTCCGTCAG-1	3.36458	34.4093	1.44155e-06	1.79605e-08	0.00428329
JUQ024_AGGGTGAGTCTACCTC-1	4.93608	31.1451	0.114078	4.24074e-08	0.00131608
JUQ024_AGGTCATAGACTAGAT-1	15.4547	17.828	0.0938197	0.0734895	2.63326e-08
JUQ024_AGGTCATAGGCTCATT-1	-6.83343	-1.76688	0.174077	3.12347e-09	8.63502e-05
JUQ024_AGGTCCGCAAGGTGTG-1	-5.61323	18.5818	0.225494	0.0180115	0.00181618
JUQ024_AGGTCCGCAGGAATGC-1	-21.2353	-0.662862	0.227655	4.06266e-09	1.21462e-08
JUQ024_AGGTCCGGTACCCAAT-1	-4.36608	2.83227	0.158528	0.0716406	1.04804e-06
JUQ024_AGTAGTCAGGTGTGGT-1	5.68238	29.2633	0.0708718	1.00649e-07	0.00609816
JUQ024_AGTAGTCTCATCGGAT-1	-14.8217	-1.15592	0.370579	4.50979e-09	2.88815e-06
JUQ024_AGTAGTCTCTGCGTAA-1	2.14758	35.06	0.122887	6.99032e-09	0.00304626
JUQ024_AGTCTTTTCCCTAATT-1	1.21199	34.5272	0.107046	3.21909e-08	5.59448e-05
JUQ024_AGTGAGGAGAACTGTA-1	-15.6551	-0.0685575	0.191169	3.41932e-09	7.63386e-10
JUQ024_AGTGGGAAGACTCGGA-1	-16.8736	-0.236293	0.224794	2.8448e-08	0.00458021
JUQ024_AGTGGGAAGGAGTTTA-1	-15.0303	-0.974507	0.283002	6.3966e-09	0.00424482
JUQ024_AGTGGGACAACTGCTA-1	-16.6285	-1.61244	0.303461	0.187362	6.9775e-08
JUQ024_AGTGGGACACAGACAG-1	11.6344	22.4192	0.16315	5.39603e-09	7.4588e-06
JUQ024_AGTGTCAAGACCCACC-1	-19.5714	3.0999	0.156107	1.65042e-09	1.0222e-08
JUQ024_AGTGTCACACGACGAA-1	-13.3682	7.67386	0.392987	0.103853	1.61658e-05
JUQ024_AGTGTCACAGGCGATA-1	10.7122	43.3897	2.41506e-08	7.50516e-08	0.00678225
JUQ024_AGTTGGTCACTAGTAC-1	-17.5947	-0.0612233	0.19008	0.0421352	0.00132565
JUQ024_AGTTGGTGTGTGGTTT-1	-12.6766	-1.60983	0.194625	1.91521e-08	0.00034041
JUQ024_ATAACGCAGTACATGA-1	-14.7701	-10.929	0.202878	0.0646584	0.00270777
JUQ024_ATAAGAGCAAGGCTCC-1	-20.7648	4.43727	0.252595	0.000777056	6.37273e-08
JUQ024_ATAAGAGTCCACGCAG-1	-21.3728	3.23286	0.164094	2.35546e-08	8.71219e-09
JUQ024_ATCACGATCCGAGCCA-1	-15.8734	-0.822136	0.356908	6.09912e-09	1.26274e-08
JUQ024_ATCATCTCATGCTAGT-1	-6.68494	6.1631	0.244002	1.69486e-08	5.04899e-06
JUQ024_ATCCACCAGCGTTTAC-1	-18.9723	2.3626	0.297276	0.110476	0.00273895
JUQ024_ATCCACCCAAGGTTTC-1	-26.4955	21.2726	0.0922053	0.0529847	5.36171e-06
JUQ024_ATCCACCGTCGCGAAA-1	-11.8615	-0.327591	0.116804	7.13741e-09	0.00111523
JUQ024_ATCCACCTCAACACTG-1	4.19036	9.55143	0.0641023	8.74086e-08	7.06771e-09
JUQ024_ATCCACCTCGCCAAAT-1	6.7222	45.605	1.28292e-07	2.0568e-08	0.00250634
JUQ024_ATCCGAACAAGGTTCT-1	-14.3759	-0.320944	0.173992	5.86371e-09	7.27107e-07
JUQ024_ATCCGAAGTCTCCCTA-1	5.88738	29.1127	0.168896	2.78046e-09	0.000979685
JUQ024_ATCGAGTAGCTGTTCA-1	-22.6591	5.12737	0.272749	0.0179109	2.05353e-09
JUQ024_ATCGAGTAGGAGTTGC-1	-21.6212	6.00433	0.184788	0.0323854	1.12152e-07
JUQ024_ATCGAGTTCACGAAGG-1	5.51561	28.2878	9.68138e-09	1.08399e-08	0.00343799
JUQ024_ATCTACTAGTTAGGTA-1	-21.3878	2.62706	0.181565	0.0430242	9.36912e-05
JUQ024_ATCTACTCATGCCTTC-1	18.219	32.9464	0.0713594	0.0321323	0.00377823
JUQ024_ATCTACTGTCTAGCGC-1	4.97764	25.8134	0.0651236	4.20218e-09	0.00156631
JUQ024_ATCTGCCAGACTGTAA-1	-17.9628	-2.65406	0.294374	0.0925856	1.24402e-08
JUQ024_ATCTGCCAGCTGCAAG-1	-16.2345	-1.73758	0.254695	6.71435e-09	7.35239e-09
JUQ024_ATGAGGGCATCCCACT-1	-14.6749	-2.71611	0.306894	0.105811	1.34772e-09
JUQ024_ATGCGATAGAAACCTA-1	5.45395	45.087	0.152858	9.47256e-09	0.000862127
JUQ024_ATGCGATCACGGCCAT-1	-15.3866	-1.02183	0.297464	2.88944e-08	3.28073e-08
JUQ024_ATGGGAGCACGGCTAC-1	-22.629	4.39032	0.313442	0.107364	0.00387912
JUQ024_ATGTGTGCAGTGGGAT-1	6.42234	45.9385	0.179841	0.0593276	0.00384835
JUQ024_ATGTGTGCATTGGTAC-1	-15.9787	-0.780266	0.249707	0.0232939	6.44435e-08
JUQ024_ATGTGTGGTAGCTTGT-1	11.7508	46.1782	9.41793e-08	8.78301e-09	0.00546061
JUQ024_ATGTGTGTCAGGATCT-1	-15.6368	-2.18087	0.1558	1.09133e-08	0.0030749
JUQ024_ATTACTCGTCTCTCTG-1	-18.7457	5.67219	0.058879	0.0102709	8.41313e-06
JUQ024_ATTATCCAGCAGGTCA-1	-25.1055	5.70887	0.380048	3.94639e-08	1.81934e-08
JUQ024_ATTATCCAGGATATAC-1	-21.9241	4.03678	0.235464	6.03119e-09	0.00232776
JUQ024_ATTATCCGTTCCACTC-1	-14.7852	-2.20893	0.27172	0.0324117	4.72694e-08
JUQ024_ATTCTACAGCTAACTC-1	-25.0763	11.5911	0.275685	0.144095	0.00106521
JUQ024_ATTCTACCAGGGAGAG-1	-15.3559	-0.653106	0.34144	1.70335e-08	0.000557036
JUQ024_ATTGGACCATATGGTC-1	-19.5836	4.65355	0.204491	2.04105e-08	0.00198865
JUQ024_ATTGGACCATGGTAGG-1	-14.3218	-0.312046	0.248803	9.98871e-09	0.000249222
JUQ024_ATTGGACGTATCGCAT-1	6.24942	48.023	6.70136e-08	6.16911e-09	0.00924779
JUQ024_ATTTCTGCAAGCTGAG-1	-16.087	-1.06812	0.343395	0.0983707	1.39919e-09
JUQ024_ATTTCTGCACCAGTTA-1	-18.1828	3.51322	0.191504	4.24695e-09	0.00339747
JUQ024_ATTTCTGGTCGGCTCA-1	-20.0202	-1.30222	0.134809	3.60803e-09	0.000580024
JUQ024_ATTTCTGGTGCAGTAG-1	-6.35496	-5.58474	0.144721	6.8245e-09	7.79617e-08
JUQ024_CAACCAAGTATCACCA-1	-16.8602	-1.94035	0.295255	0.165515	8.99586e-08
JUQ024_CAACCTCGTCAAAGCG-1	-18.0745	19.6833	0.232112	0.0135528	1.58051e-07
JUQ024_CAACCTCTCATCACCC-1	-21.1629	19.3625	0.079898	0.22315	3.26634e-09
JUQ024_CAACTAGGTCAGGACA-1	-23.7497	4.10149	0.392524	0.225554	0.00264909
JUQ024_CAACTAGGTCATATCG-1	-20.5625	4.89306	0.211463	1.31421e-08	1.76643e-05
JUQ024_CAAGAAACAATGGTCT-1	3.55865	30.6875	9.55647e-05	5.38376e-08	0.0096116
JUQ024_CAAGAAAGTACAAGTA-1	3.81082	28.3493	1.16109e-07	1.85469e-09	0.00675939
JUQ024_CAAGATCTCCACGTGG-1	-11.5595	31.8874	0.115774	0.124054	3.53607e-05
JUQ024_CAAGATCTCTATGTGG-1	3.01123	26.8279	4.39219e-08	0.119982	0.00716323
JUQ024_CAAGGCCAGAGGGCTT-1	5.76646	44.9074	0.0827263	4.56067e-07	0.00550847
JUQ024_CAAGGCCTCATATCGG-1	-21.085	5.48475	0.190895	3.88256e-09	0.000240104
JUQ024_CAAGGCCTCTTACCGC-1	-15.834	-1.4252	0.261521	1.42589e-08	0.00104945
JUQ024_CACAAACCAGCCTTTC-1	-7.40829	0.578874	0.123319	0.04012	2.2018e-08
JUQ024_CACAAACTCCAAACTG-1	-14.9984	-1.4793	0.215536	2.26817e-09	1.95864e-09
JUQ024_CACACAACATGATCCA-1	-22.2938	3.64176	0.302483	0.0958991	0.0034375
JUQ024_CACACAATCACTATTC-1	-0.870605	31.3654	2.14704e-05	0.000127881	0.0114353
JUQ024_CACACCTTCATGTCTT-1	-16.661	-1.64985	0.33673	0.188024	0.00341284
JUQ024_CACACTCAGTAATCCC-1	7.62053	36.8626	0.128659	2.02062e-09	0.00338186
JUQ024_CACACTCCAAGTCATC-1	-19.9374	5.07345	0.24222	0.0976262	0.00192201
JUQ024_CACACTCTCAGCTCGG-1	-21.7239	4.05733	0.277146	2.84147e-08	1.07629e-05
JUQ024_CACAGGCAGAAGGGTA-1	2.52405	40.3725	0.000803772	6.83184e-08	0.0146625
JUQ024_CACAGGCGTGACGGTA-1	-23.2289	5.001	0.215538	0.262049	0.0013533
JUQ024_CACAGGCGTTGGAGGT-1	-20.7944	20.152	0.243095	0.308286	3.81124e-05
JUQ024_CACAGGCGTTTGGCGC-1	4.22621	53.6261	0.0846428	6.47399e-09	0.0099782
JUQ024_CACAGTAAGAGAGCTC-1	2.81112	39.7331	2.24364e-05	1.62156e-08	0.00545221
JUQ024_CACATAGGTAGCCTAT-1	-19.1099	5.00034	0.193	1.04558e-08	5.14546e-08
JUQ024_CACATTTTCCAGGGCT-1	-13.1995	65.3273	0.10996	2.50554e-08	0.00219407
JUQ024_CACCAGGGTAGAGGAA-1	-6.74336	33.1451	0.220742	7.22716e-07	0.00328659
JUQ024_CACCAGGTCATGTCCC-1	16.5262	14.1479	0.0406736	0.0415301	6.1429e-05
JUQ024_CACCTTGGTTCCACGG-1	-16.7783	41.1009	0.00736511	0.0484697	0.00805318
JUQ024_CACCTTGTCTCAACTT-1	-15.0991	-0.947429	0.147063	6.11507e-09	0.00159876
JUQ024_CACTCCACATTGCGGC-1	-22.5808	3.46082	0.40435	0.232144	2.08385e-09
JUQ024_CACTCCAGTGCCTTGG-1	-21.092	26.7957	0.204174	0.297003	0.00355784
JUQ024_CACTCCATCGCACTCT-1	6.81729	48.6698	3.15868e-08	2.97246e-09	0.00974568
JUQ024_CACTCCATCTGACCTC-1	-20.3877	4.01201	0.173411	3.93762e-09	0.00316068
JUQ024_CAGAGAGTCAATAAGG-1	0.689966	28.3663	2.88295e-07	1.61375e-06	0.00592385
JUQ024_CAGATCACAGCTTCGG-1	-14.7527	-0.875387	0.274718	6.17099e-09	6.40613e-05
JUQ024_CAGATCAGTAAATGTG-1	-21.4885	4.14972	0.271239	0.00236633	2.10177e-07
JUQ024_CAGATCAGTACATGTC-1	-16.5774	-1.64529	0.313715	0.0377591	0.000860631
JUQ024_CAGCAGCCACATGGGA-1	15.4985	8.61543	4.79395e-08	0.154346	0.00555568
JUQ024_CAGCAGCGTCATGCCG-1	17.1978	-34.6989	2.08757e-05	0.163816	1.48096e-05
JUQ024_CAGCAGCGTTAAGTAG-1	-21.6328	3.4045	0.358216	1.49366e-07	0.00362169
JUQ024_CAGCAGCTCTTTAGTC-1	-16.4302	-1.31025	0.353327	0.0883506	0.00246997
JUQ024_CAGCATAAGTTATCGC-1	6.21223	30.2399	0.0962521	2.09745e-08	0.00516519
JUQ024_CAGCATACAAGGTGTG-1	12.4619	36.6637	0.000192872	8.20933e-09	0.00585297
JUQ024_CAGCCGAAGACATAAC-1	-21.3766	5.15129	0.212324	3.88061e-09	1.70036e-08
JUQ024_CAGCCGAGTCTCTCGT-1	-17.3492	-2.7148	0.347311	5.47155e-09	2.17454e-07
JUQ024_CAGCCGATCCTAGAAC-1	-19.7868	-0.470321	0.130648	0.164229	0.000332342
JUQ024_CAGCGACGTTTACTCT-1	-22.1196	5.70839	0.238752	0.102802	8.95683e-09
JUQ024_CAGCTAAGTTACGCGC-1	6.47099	26.1767	0.0626392	2.69091e-08	0.0027291
JUQ024_CAGCTGGCAAAGGCGT-1	-21.5796	4.60885	0.20034	0.0396846	4.06431e-08
JUQ024_CAGCTGGCAGCTGCAC-1	8.59117	48.5695	4.44099e-08	7.41048e-09	0.00914906
JUQ024_CAGCTGGGTTCAGCGC-1	-12.4914	30.8854	0.111827	4.84607e-09	0.00182933
JUQ024_CAGCTGGTCTTTACAC-1	-22.2036	6.21069	0.171138	0.0844198	9.88241e-09
JUQ024_CAGTAACCAAGTAGTA-1	3.5369	26.9025	3.76193e-08	1.23048e-08	2.4397e-09
JUQ024_CAGTAACTCCTTGGTC-1	-0.971399	-21.7353	0.121552	3.15682e-09	1.92436e-09
JUQ024_CAGTCCTGTTATTCTC-1	2.13813	51.5098	0.126311	0.0877735	0.00616054
JUQ024_CAGTCCTGTTGCGTTA-1	-25.0452	11.1861	0.297098	0.209291	0.00277272
JUQ024_CATATGGAGGAGCGAG-1	-18.1499	3.56272	0.161887	4.48656e-08	0.00222153
JUQ024_CATATGGCAAGCCGCT-1	-34.6325	-1.31429	0.104471	0.574668	2.92748e-06
JUQ024_CATATGGTCGACCAGC-1	-20.5101	5.86875	0.130459	1.03176e-07	1.96143e-08
JUQ024_CATATTCTCAACGCTA-1	1.59579	35.3547	0.227587	1.02789e-08	9.85495e-06
JUQ024_CATATTCTCATTGCGA-1	-19.3025	3.27504	0.0466887	3.06158e-09	0.0030504
JUQ024_CATCAAGGTATGGTTC-1	-8.26166	10.775	0.258547	0.317107	0.00355738
JUQ024_CATCAAGGTTTGGCGC-1	-5.20398	6.66472	0.267777	2.54576e-09	0.00250616
JUQ024_CATCAGAAGCTGCAAG-1	10.0021	40.134	7.15405e-07	1.37117e-08	0.00460108
JUQ024_CATCCACGTGTAAGTA-1	-16.2164	-3.69508	0.166177	1.3661e-09	1.84086e-08
JUQ024_CATCCACTCAGCACAT-1	-12.0664	13.7743	0.208332	0.120897	1.29755e-07
JUQ024_CATCCACTCCTTTACA-1	-23.1505	2.97998	0.241888	0.107241	0.00152055
JUQ024_CATCGAAAGTGTACTC-1	1.24913	44.1384	0.0823256	0.049757	0.006593
JUQ024_CATCGAAGTACGACCC-1	-16.8068	-3.00167	0.308423	0.158312	3.35149e-09
JUQ024_CATCGAATCGTACGGC-1	14.4272	20.9429	0.230227	4.3212e-09	2.8409e-08
JUQ024_CATCGAATCTACTCAT-1	5.40083	45.0762	0.132319	5.68928e-08	0.00605142
JUQ024_CATCGGGCATTTGCCC-1	2.91959	30.8118	0.0728615	5.52822e-08	0.00357131
JUQ024_CATCGGGTCGTAGGAG-1	-16.4599	-3.71628	0.251189	0.0918646	1.3081e-05
JUQ024_CATGACAGTTGCGTTA-1	-20.9587	4.09913	0.16061	0.0274349	4.25033e-06
JUQ024_CATGCCTAGGATTCGG-1	-20.5866	0.423939	0.219589	9.46974e-08	5.58619e-06
JUQ024_CATGCCTTCCCAAGAT-1	2.11672	26.8447	0.222176	5.45179e-09	0.0023769
JUQ024_CATTATCAGCTGAAAT-1	-7.82553	6.64003	0.171548	0.0122564	0.00267811
JUQ024_CATTATCGTCATACTG-1	-26.2123	3.73485	0.33296	0.388866	0.00324339
JUQ024_CATTATCTCCTCCTAG-1	5.84363	45.533	0.183768	0.0289741	1.68895e-07
JUQ024_CATTCGCAGAAGGCCT-1	-8.08961	3.81859	0.194994	0.247309	0.000551615
JUQ024_CATTCGCCACATCCGG-1	-19.3143	20.461	0.322054	0.0728245	0.000821737
JUQ024_CATTCGCGTAGCTGCC-1	-23.7747	4.87431	0.288336	7.18217e-08	8.45128e-10
JUQ024_CATTCGCGTCTAAACC-1	8.97142	42.6853	2.39159e-07	3.03613e-08	0.00418237
JUQ024_CCAATCCGTCACACGC-1	-17.4366	-3.50731	0.213862	1.13763e-06	1.43535e-08
JUQ024_CCAATCCGTCGCTTCT-1	13.2888	21.487	0.0379409	6.00716e-09	4.736e-09
JUQ024_CCAATCCGTTTCCACC-1	-23.2406	4.8653	0.40584	0.264849	8.34073e-07
JUQ024_CCAATCCTCTGGTTCC-1	-20.138	2.88921	0.0832527	5.5684e-07	0.00415583
JUQ024_CCACCTAGTACAAGTA-1	-16.4689	-2.70262	0.228916	0.0594951	0.00309184
JUQ024_CCACCTAGTGATGTGG-1	-16.4145	-2.63256	0.287332	5.10195e-09	0.00231921
JUQ024_CCACGGAAGACAATAC-1	-20.4388	4.15449	0.109803	0.194689	6.83189e-05
JUQ024_CCACGGATCAGAAATG-1	13.8715	40.4696	0.165284	3.6627e-08	1.23789e-07
JUQ024_CCACTACAGAATGTTG-1	-14.8581	1.37214	0.331419	1.89041e-08	2.97197e-09
JUQ024_CCACTACGTAAGTTCC-1	-11.117	13.7075	0.257979	1.45482e-06	1.2291e-05
JUQ024_CCACTACTCCGCGTTT-1	-34.6072	-15.5536	0.0341914	1.0364	0.00474337
JUQ024_CCATGTCAGGCCCGTT-1	-25.8064	69.0344	0.152436	0.103953	5.92367e-06
JUQ024_CCATGTCTCGGCGCAT-1	-22.6567	5.07225	0.289486	0.0570122	0.000431669
JUQ024_CCATTCGAGTTCGCGC-1	2.75988	34.2993	0.127612	8.05661e-09	7.31612e-05
JUQ024_CCCAGTTCATCACCCT-1	-4.62246	3.94443	0.204784	2.94549e-09	2.41781e-08
JUQ024_CCCTCCTCAAGCCGTC-1	-4.0142	32.3122	0.111703	2.02233e-08	0.00249434
JUQ024_CCGGGATAGGCCCTCA-1	2.64927	29.2313	0.223875	0.129109	3.02432e-05
JUQ024_CCGGTAGAGTGGTAAT-1	-20.2345	6.98639	0.252087	5.49017e-05	0.00116299
JUQ024_CCGGTAGGTTCCTCCA-1	-21.9161	7.22117	0.159704	0.090533	0.00482645
JUQ024_CCGTACTCAACGCACC-1	16.8882	14.9096	0.0721719	8.61111e-09	0.00404481
JUQ024_CCGTACTGTGAGGGAG-1	-6.53732	6.66256	0.145757	0.00238599	7.92652e-06
JUQ024_CCGTGGACAACACCCG-1	-35.0952	-21.2198	0.108157	0.856359	5.25464e-05
JUQ024_CCGTGGATCACGCATA-1	7.38093	51.8415	0.000292717	2.7691e-08	0.0108172
JUQ024_CCGTTCAAGTTCCACA-1	-25.8429	11.5938	0.271631	0.123434	0.00241099
JUQ024_CCTAAAGCATCCCACT-1	-15.0744	-1.93604	0.188418	0.102851	2.60479e-05
JUQ024_CCTACACTCAACACAC-1	-0.212268	39.7827	0.000455282	7.05221e-08	0.0089674
JUQ024_CCTACACTCACAACGT-1	14.3603	21.3266	0.0738804	1.73155e-09	2.47949e-05
JUQ024_CCTACCAGTAAATGTG-1	-20.3508	2.89553	0.1423	0.00120953	0.000683837
JUQ024_CCTACCAGTTGGTAAA-1	13.8923	26.409	2.4574e-07	0.0641224	0.000554614
JUQ024_CCTAGCTGTTCTGTTT-1	-22.1082	4.93198	0.402677	0.0641142	1.28887e-09
JUQ024_CCTAGCTTCCCTAACC-1	-17.7289	-2.90302	0.275286	1.38465e-07	3.97201e-09
JUQ024_CCTAGCTTCTGGTTCC-1	-19.7484	3.72245	0.186995	3.23151e-08	3.11383e-05
JUQ024_CCTATTAGTGCAGACA-1	18.1149	30.7043	0.032821	1.62254e-07	0.00497479
JUQ024_CCTATTATCCACTCCA-1	-16.4335	-3.61461	0.202191	2.99024e-09	3.73113e-08
JUQ024_CCTCAGTGTGAAAGAG-1	11.9005	32.1521	2.25014e-05	1.74117e-08	0.00367946
JUQ024_CCTCAGTTCCCTCTTT-1	-16.1368	-2.16527	0.172642	6.92499e-09	0.000958104
JUQ024_CCTCTGAAGCTATGCT-1	-25.5604	9.3876	0.199355	0.127687	2.60692e-05
JUQ024_CCTTACGGTTCCCGAG-1	2.89842	29.589	3.33477e-07	1.26029e-08	0.00291715
JUQ024_CCTTACGTCTACTCAT-1	3.39337	26.8611	1.40533e-06	2.62934e-09	0.00509576
JUQ024_CCTTCCCTCAACACGT-1	24.1585	18.6785	0.0697898	2.3614e-08	3.40303e-08
JUQ024_CCTTCGAAGCGCCTCA-1	14.136	15.7805	4.63838e-08	1.2622e-08	0.00288141
JUQ024_CCTTCGAGTGTTTGTG-1	-7.00861	6.53201	0.306303	8.50558e-07	9.16269e-07
JUQ024_CCTTCGATCTGACCTC-1	6.46954	48.0833	5.77458e-08	1.36955e-08	0.0120229
JUQ024_CGAACATAGTGGACGT-1	22.1096	37.9365	0.0469352	2.63801e-09	5.82515e-08
JUQ024_CGAACATGTAATCACC-1	-25.0806	5.76419	0.296418	0.167492	5.21409e-08
JUQ024_CGAATGTGTCATGCAT-1	-1.4934	40.8071	0.000560546	0.000190442	0.00544255
JUQ024_CGAATGTGTGCCTGTG-1	-16.772	-9.6765	0.173827	1.64749e-08	4.33487e-10
JUQ024_CGACCTTAGAGTCGGT-1	-23.7078	4.73517	0.323013	0.147993	3.65998e-09
JUQ024_CGACCTTAGCCGTCGT-1	2.68026	42.3441	0.0101613	1.47488e-08	0.012411
JUQ024_CGACCTTCAGCGTCCA-1	3.08186	52.5636	0.0477216	4.62947e-08	0.0115047
JUQ024_CGACCTTTCCGCAGTG-1	8.99846	33.89	0.00427268	4.21278e-09	0.00695781
JUQ024_CGACCTTTCCGGGTGT-1	-22.266	3.15899	0.328408	0.148652	1.99495e-08
JUQ024_CGACTTCAGTGACTCT-1	-23.0767	4.76128	0.360001	0.139626	4.0092e-09
JUQ024_CGAGAAGCAATAAGCA-1	-16.086	-1.29605	0.366299	0.144801	1.76655e-07
JUQ024_CGAGAAGGTCGCATAT-1	-20.7321	6.03203	0.24521	3.13262e-08	2.5807e-09
JUQ024_CGAGAAGTCACATAGC-1	-22.7104	4.01818	0.178553	0.178759	0.00377504
JUQ024_CGAGAAGTCAGCTGGC-1	4.81105	36.1704	9.42443e-08	2.22514e-08	0.00612105
JUQ024_CGAGCACCATCTCGCT-1	-20.9821	4.95568	0.270229	0.196743	2.36851e-08
JUQ024_CGAGCACTCGATGAGG-1	-20.4399	18.7378	0.206186	5.04701e-08	0.00377919
JUQ024_CGAGCCAGTGGTCTCG-1	-18.2825	-4.12314	0.13666	6.29554e-09	2.23309e-06
JUQ024_CGATCGGAGGACACCA-1	10.8678	39.9279	0.0806279	2.31845e-08	0.00226546
JUQ024_CGATCGGAGTTATCGC-1	-7.30251	14.4549	0.303842	0.317095	2.00573e-08
JUQ024_CGATCGGCAAACGTGG-1	-3.10346	12.9136	0.159178	0.0990382	0.000197306
JUQ024_CGATCGGCAACTGCGC-1	-21.142	5.58235	0.139655	2.38547e-08	3.37662e-08
JUQ024_CGATCGGCAGCTGCAC-1	-14.868	-3.16365	0.245171	8.9449e-09	7.59797e-08
JUQ024_CGATCGGTCGCCTGTT-1	1.21975	33.5458	0.0261718	1.14572e-07	0.00665594
JUQ024_CGATGGCGTCCGACGT-1	0.519685	28.1117	0.0174019	0.127989	0.00282851
JUQ024_CGATGGCTCGGAAACG-1	-19.9145	19.8233	0.252127	0.0489372	9.71365e-10
JUQ024_CGATGGCTCTGGCGTG-1	6.50909	48.4597	9.47886e-08	2.10571e-08	0.00510357
JUQ024_CGATGTAAGTGGACGT-1	-13.2705	-1.36529	0.300188	8.5966e-09	6.86831e-09
JUQ024_CGATGTAAGTGGGTTG-1	-19.1685	2.41043	0.408475	5.41325e-09	2.07419e-09
JUQ024_CGATGTATCAACGAAA-1	-1.10056	45.3647	0.00356518	9.87379e-08	0.00341545
JUQ024_CGATTGAAGAGCCTAG-1	2.2096	27.0215	0.0859363	0.0283799	0.00496615
JUQ024_CGATTGAAGCGCCTCA-1	-15.6254	1.34149	0.205718	0.159035	8.14655e-08
JUQ024_CGATTGAGTGTGCCTG-1	-20.3438	-0.435729	0.30057	0.109178	3.80902e-08
JUQ024_CGATTGAGTTCTGAAC-1	-16.1056	-2.27153	0.227457	1.24048e-08	0.00106201
JUQ024_CGCCAAGAGGGCACTA-1	12.446	46.767	1.73733e-07	3.06563e-05	0.00773898
JUQ024_CGCCAAGCATATACGC-1	3.07201	33.3448	3.76666e-09	2.64462e-08	0.00638639
JUQ024_CGCCAAGCATGTTGAC-1	-6.23471	7.27689	0.191675	2.85465e-08	0.0024767
JUQ024_CGCCAAGTCCCTAACC-1	-22.4939	4.36675	0.280171	0.160102	0.00106185
JUQ024_CGCGTTTTCTTAACCT-1	-11.1156	-4.38862	0.083729	0.217645	0.00674811
JUQ024_CGCTATCAGATCGATA-1	-15.639	-1.83228	0.218635	4.04406e-07	0.00442556
JUQ024_CGCTATCCACCATGTA-1	8.01017	38.9985	6.69735e-08	1.16963e-08	0.00879359
JUQ024_CGCTGGACAGCTGGCT-1	-13.8982	-0.0816079	0.109423	5.0536e-09	1.5725e-09
JUQ024_CGCTGGATCATGCAAC-1	-14.3209	-1.05475	0.220019	1.20781e-08	0.00523079
JUQ024_CGCTGGATCTTTCCTC-1	3.74174	40.843	0.0464626	1.69103e-08	0.0093528
JUQ024_CGCTTCACAACCGCCA-1	-23.1708	5.64056	0.192075	0.244746	0.00017616
JUQ024_CGCTTCATCCGAAGAG-1	-2.44984	24.6917	0.137169	0.157153	9.83213e-06
JUQ024_CGGACGTAGGCAAAGA-1	-23.207	6.8048	0.361118	0.202468	4.16688e-08
JUQ024_CGGACGTGTCGCTTTC-1	-0.560768	43.0748	0.12898	4.7128e-08	0.00426736
JUQ024_CGGACGTTCGACCAGC-1	-17.8509	-3.89167	0.280183	0.110828	1.63319e-08
JUQ024_CGGACTGAGAGTTGGC-1	17.6737	33.5694	0.0326138	6.60141e-07	0.00899698
JUQ024_CGGACTGAGATAGTCA-1	10.0264	29.9143	0.00113552	1.52922e-08	3.95187e-06
JUQ024_CGGACTGCAAGAAGAG-1	-21.7409	4.67642	0.333627	0.0505124	0.000395919
JUQ024_CGGAGCTAGTGCGTGA-1	4.89767	29.5758	0.0377859	2.66866e-06	3.53039e-06
JUQ024_CGGAGTCAGCTTTGGT-1	1.97801	43.8088	0.100688	2.0644e-05	0.00130774
JUQ024_CGGAGTCCATTCACTT-1	-22.0417	4.1222	0.218211	1.32661e-08	1.45538e-08
JUQ024_CGGCTAGTCCTATGTT-1	-15.1083	29.6365	0.0851343	2.84687e-05	0.00286081
JUQ024_CGGGTCAGTCGCATCG-1	-15.9896	-2.1024	0.291155	3.13248e-07	5.77865e-06
JUQ024_CGGGTCATCAGCTCGG-1	-21.5818	5.2457	0.261869	1.2969e-08	1.56992e-08
JUQ024_CGTAGCGCAACTTGAC-1	-16.7934	-1.73172	0.410635	0.0779811	0.00258247
JUQ024_CGTAGCGGTACCCAAT-1	4.21006	40.629	6.08396e-08	0.0939123	0.00573876
JUQ024_CGTAGGCAGTTCGCGC-1	-29.1741	48.9192	0.218203	0.000138618	0.000752454
JUQ024_CGTAGGCTCCTGCCAT-1	19.8538	31.519	0.0775472	0.000113889	0.00811915
JUQ024_CGTCACTAGGCGCTCT-1	-34.1401	12.0016	0.239516	0.050015	0.000277044
JUQ024_CGTCACTCAACGATCT-1	3.58763	53.3533	0.0955174	0.10388	0.00738237
JUQ024_CGTCACTGTATAGGTA-1	-15.7538	-1.32273	0.270138	8.2067e-09	0.00209692
JUQ024_CGTCACTTCGCGATCG-1	-23.1192	7.72439	0.265229	0.331882	4.90568e-09
JUQ024_CGTCAGGAGAGCAATT-1	6.33554	48.0273	0.000398445	3.73854e-08	0.00579798
JUQ024_CGTCAGGAGGATATAC-1	-16.8166	-2.05104	0.303569	0.0568455	0.001906
JUQ024_CGTCAGGTCAGAGGTG-1	-16.0837	-0.996848	0.366402	8.79859e-09	1.56066e-08
JUQ024_CGTCAGGTCAGCAACT-1	-14.3261	72.5243	0.0433426	0.00565038	0.0015759
JUQ024_CGTCAGGTCCGGGTGT-1	19.9797	28.4205	0.14213	7.37317e-09	0.00299122
JUQ024_CGTCAGGTCGCAAACT-1	-15.0569	-1.51211	0.261045	8.85298e-09	7.37386e-07
JUQ024_CGTCCATGTGACAAAT-1	-25.1352	11.3034	0.310462	0.24687	0.00384312
JUQ024_CGTCCATTCTGCAGTA-1	8.07273	47.4176	0.0313467	0.026583	0.00787914
JUQ024_CGTGAGCAGTCTTGCA-1	2.88096	49.9803	2.24905e-06	0.192977	0.00620161
JUQ024_CGTGAGCTCAGAGACG-1	-13.125	67.982	0.0930745	8.23084e-09	0.0025521
JUQ024_CGTGTAAAGCTGAAAT-1	2.54711	29.2867	0.127857	3.66164e-07	1.97159e-08
JUQ024_CGTGTAAAGGAGTACC-1	1.38033	34.7473	7.63333e-08	0.0435263	0.0062661
JUQ024_CGTGTAACAAGAAGAG-1	-19.9965	6.95769	0.153294	9.60841e-09	0.00204164
JUQ024_CGTGTAATCGCCCTTA-1	-22.034	4.36195	0.236383	0.113405	1.75174e-06
JUQ024_CGTGTCTAGACCCACC-1	-19.0175	5.13295	0.0617387	4.0639e-09	4.03168e-05
JUQ024_CGTGTCTAGCAGCCTC-1	-22.2331	4.70667	0.310314	4.89489e-07	2.21829e-08
JUQ024_CGTGTCTCAAGCCGTC-1	6.35945	48.573	3.81656e-07	0.164672	0.00668639
JUQ024_CGTGTCTGTAGAAGGA-1	4.43741	30.2746	0.0766214	6.77551e-09	0.000105972
JUQ024_CGTTAGAAGGTGCAAC-1	5.80675	45.5892	0.24945	0.0894005	0.00537601
JUQ024_CGTTAGACATAGTAAG-1	2.13912	43.8059	0.0454932	0.0162485	0.0046732
JUQ024_CGTTAGACATCGGACC-1	-22.7047	4.69126	0.362878	0.165937	4.80137e-06
JUQ024_CGTTAGAGTTAAGGGC-1	-13.2862	-0.0667331	0.140519	4.437e-09	0.00234889
JUQ024_CGTTAGAGTTTGGGCC-1	-23.9714	8.72755	0.260158	0.00435851	0.0028911
JUQ024_CGTTAGATCCTCGCAT-1	-16.4481	-1.22886	0.36648	0.000382533	0.00182793
JUQ024_CGTTAGATCGGCTTGG-1	14.9336	8.80613	0.05776	2.80574e-07	7.20465e-09
JUQ024_CGTTCTGGTCTGCAAT-1	-10.8624	5.48388	0.410245	0.0438198	8.08341e-09
JUQ024_CGTTGGGGTAACGTTC-1	-16.472	-0.924119	0.246848	3.49794e-09	0.00157767
JUQ024_CGTTGGGTCTGTGCAA-1	-13.404	-0.398536	0.21512	5.01545e-06	2.90417e-08
JUQ024_CTAATGGAGACCTAGG-1	11.8965	50.6871	1.24004e-07	0.0615224	0.007973
JUQ024_CTAATGGAGATGTAAC-1	-16.9079	69.5282	0.0579513	7.54062e-08	0.00140654
JUQ024_CTACACCTCAATCTCT-1	-20.7346	2.39052	0.256683	7.36975e-09	2.22788e-09
JUQ024_CTACACCTCACTTACT-1	17.1512	46.9194	0.194766	1.34354e-07	0.00563645
JUQ024_CTACACCTCATTGCCC-1	-21.8354	3.72561	0.346568	0.0887887	4.20789e-08
JUQ024_CTACATTCAGTACACT-1	7.95302	52.3977	0.0703842	0.0283728	0.00474418
JUQ024_CTACATTTCGAACTGT-1	-2.91202	13.0621	0.247373	0.187436	2.25293e-09
JUQ024_CTACCCACACCTTGTC-1	1.27277	31.0658	0.142852	1.8947e-07	0.00417786
JUQ024_CTACCCACACGTAAGG-1	-23.91	8.51955	0.195418	0.008122	3.14955e-09
JUQ024_CTACCCACAGTCAGAG-1	13.5581	13.9184	3.42145e-07	0.207184	0.00637434
JUQ024_CTACGTCCACACCGAC-1	-20.6373	-0.261116	0.248232	0.0781018	6.38782e-07
JUQ024_CTACGTCCATCTCCCA-1	-10.05	16.688	0.271676	0.188333	0.00154981
JUQ024_CTAGAGTCAGATGGGT-1	1.41141	48.3712	0.000114629	0.280165	0.00495826
JUQ024_CTAGAGTCAGCGAACA-1	0.843933	29.112	3.4504e-08	9.58934e-09	0.00310802
JUQ024_CTAGCCTCAGCTTCGG-1	-22.0854	3.69196	0.26671	9.65954e-09	4.94245e-08
JUQ024_CTAGCCTGTAACGCGA-1	-16.058	-2.4067	0.202638	0.116674	6.8473e-06
JUQ024_CTAGCCTGTGACAAAT-1	-1.48149	47.2617	0.072777	2.94587e-09	0.00305036
JUQ024_CTAGTGAAGCCGTCGT-1	-6.49547	0.396479	0.2191	7.40886e-06	0.000436202
JUQ024_CTAGTGAAGGCTCAGA-1	-22.8221	4.45959	0.435249	0.16881	0.00215253
JUQ024_CTCACACAGACAGGCT-1	-15.4832	-13.2223	0.0807758	0.184106	2.74821e-05
JUQ024_CTCACACAGGCAGTCA-1	-37.2085	5.96607	0.179971	0.559237	0.00261984
JUQ024_CTCAGAAAGATGGGTC-1	-22.3379	2.48251	0.252297	0.177597	4.19611e-09
JUQ024_CTCAGAAAGCGACGTA-1	6.09202	27.9814	0.0507729	7.00292e-09	0.00208722
JUQ024_CTCCTAGCAGCATGAG-1	7.90025	38.8682	1.66911e-08	9.11016e-09	0.00827595
JUQ024_CTCCTAGGTGCTTCTC-1	9.25729	17.6455	0.0997238	9.76501e-09	0.0040013
JUQ024_CTCCTAGTCCTTGCCA-1	-13.0784	68.2415	0.133823	0.193582	2.14887e-05
JUQ024_CTCGAAACATGCTGGC-1	-19.0004	5.50364	0.00921061	0.11383	3.86804e-05
JUQ024_CTCGAAAGTGATAAGT-1	-16.1667	-1.36196	0.237663	2.02371e-09	1.30848e-06
JUQ024_CTCGAAAGTGATGTCT-1	4.95516	31.0412	0.115719	0.0454017	0.00910264
JUQ024_CTCGAGGCAAATACAG-1	-11.9447	-7.57119	0.029815	0.269868	8.06928e-05
JUQ024_CTCGGAGGTAGGGACT-1	-16.2793	-2.92686	0.203055	0.120171	4.37468e-05
JUQ024_CTCGTACAGTGTCCAT-1	6.20096	27.8651	0.154106	4.5298e-09	0.00292228
JUQ024_CTCGTCAAGCGCTTAT-1	-1.60605	36.7795	0.000403218	9.69198e-09	0.00373996
JUQ024_CTCGTCATCAGGCGAA-1	-23.406	4.84454	0.24787	0.27942	7.28382e-05
JUQ024_CTCTAATAGATCTGCT-1	4.53309	29.999	0.087602	4.11298e-09	0.0028416
JUQ024_CTCTAATGTAGGCTGA-1	-19.9145	3.44327	0.154988	7.38864e-09	7.84667e-05
JUQ024_CTCTAATTCGTCACGG-1	-21.8875	4.42321	0.154751	0.107737	1.78318e-09
JUQ024_CTCTAATTCTGTCAAG-1	-21.1225	5.35937	0.264723	5.05338e-08	2.28745e-09
JUQ024_CTCTACGTCCGTTGTC-1	-0.50927	30.1659	2.41327e-07	1.49659e-07	0.0067301
JUQ024_CTCTGGTTCAACGAAA-1	-16.7303	-2.0799	0.35822	0.0542737	0.000568289
JUQ024_CTGAAACCACAGTCGC-1	-22.3241	5.01318	0.305125	9.90265e-07	2.08601e-08
JUQ024_CTGAAACCATTACCTT-1	3.1908	34.1292	8.27883e-08	4.34991e-09	0.00759359
JUQ024_CTGAAGTAGGCAAAGA-1	-12.4442	0.220422	0.138211	1.05346e-08	1.7731e-09
JUQ024_CTGATAGAGACAGACC-1	-7.17635	6.5514	0.326793	0.162822	4.61928e-08
JUQ024_CTGATAGAGCAAATCA-1	-24.1457	6.60009	0.16001	0.143147	0.00723828
JUQ024_CTGATAGAGCTAGCCC-1	-14.7056	-0.422328	0.401397	4.64397e-09	0.00121076
JUQ024_CTGATAGCAAGCTGGA-1	-18.6977	20.1195	0.37042	0.172268	0.000452259
JUQ024_CTGATAGCAGAAGCAC-1	-4.97843	6.07649	0.161568	6.77029e-09	3.54409e-09
JUQ024_CTGATAGGTTACTGAC-1	6.05595	48.2885	0.044804	1.97998e-08	0.00730133
JUQ024_CTGATAGTCAGTTCGA-1	-32.2437	14.9229	0.234179	0.690989	4.17555e-05
JUQ024_CTGATCCAGACATAAC-1	-12.9	67.0128	0.0452661	0.0620705	0.00215993
JUQ024_CTGATCCGTAGCCTAT-1	-6.94082	5.21509	0.253021	0.115523	3.73784e-05
JUQ024_CTGATCCGTGACGGTA-1	-14.9646	-2.95172	0.226076	5.10178e-09	0.00446297
JUQ024_CTGATCCGTGGGTATG-1	-12.0744	-7.50841	0.146733	2.91451e-09	0.000389925
JUQ024_CTGATCCTCACCCTCA-1	-16.4628	-1.615	0.370289	2.03937e-08	0.00386661
JUQ024_CTGATCCTCGGAAATA-1	-23.2639	5.27222	0.340652	0.23827	4.39125e-08
JUQ024_CTGCCTAAGTGGGCTA-1	-35.3298	5.50441	0.171563	0.560317	0.00137532
JUQ024_CTGCCTACACCTCGGA-1	-19.9034	-0.921408	0.165827	0.0888919	3.03417e-06
JUQ024_CTGCCTAGTATTAGCC-1	-12.1831	-7.5973	0.19714	0.0261069	6.02514e-06
JUQ024_CTGCCTAGTCTAGAGG-1	-21.1617	5.97651	0.262581	3.52375e-08	6.27509e-08
JUQ024_CTGCCTATCTGCGACG-1	3.64973	29.3134	0.200986	1.17928e-08	0.00253792
JUQ024_CTGCGGAAGACTTGAA-1	-6.68288	7.38465	0.19192	1.89705e-08	6.23545e-08
JUQ024_CTGCGGAAGGATGTAT-1	-21.6383	3.96931	0.272119	9.03263e-09	2.82547e-05
JUQ024_CTGCGGAAGTGTGGCA-1	5.45038	47.3105	0.0041652	5.8207e-09	7.63821e-06
JUQ024_CTGCGGAGTAGCGTGA-1	0.192863	44.4057	2.93221e-07	0.0584381	0.00667748
JUQ024_CTGCGGAGTGCATCTA-1	-16.4486	-2.38779	0.379474	7.01924e-05	4.2573e-08
JUQ024_CTGCGGATCAAACCGT-1	14.0118	15.6318	0.0124018	0.000587579	0.0019563
JUQ024_CTGCGGATCAACACCA-1	-16.0661	-1.42397	0.294088	0.0911291	5.76943e-07
JUQ024_CTGCTGTAGTGGGATC-1	0.871955	33.604	1.0223e-07	1.63475e-08	0.00682367
JUQ024_CTGCTGTTCTGCGTAA-1	-20.2608	-0.224203	0.113994	5.70095e-09	0.00127107
JUQ024_CTGGTCTCAGCTCGCA-1	14.6522	48.7238	0.00205874	4.89342e-08	0.00467177
JUQ024_CTGGTCTTCAAACGGG-1	-15.5291	-3.14999	0.192203	2.4683e-08	8.2569e-09
JUQ024_CTGGTCTTCCGATATG-1	-9.64944	-12.4842	0.0648943	5.92763e-09	8.32782e-06
JUQ024_CTGTTTATCTTCCTTC-1	-1.33083	-21.4203	0.111502	1.85813e-07	0.0014152
JUQ024_CTTAACTCATTCGACA-1	-5.3505	2.93708	0.180439	7.82764e-09	3.03536e-09
JUQ024_CTTAACTGTCTGGTCG-1	-21.7208	3.44271	0.226577	1.2564e-07	0.000356783
JUQ024_CTTAGGAGTTGAACTC-1	-18.6658	3.32777	0.0206256	1.07925e-08	0.000191441
JUQ024_CTTGGCTAGACAGACC-1	-15.5542	6.88692	0.26646	0.00184051	0.00088413
JUQ024_CTTGGCTAGTTCGCGC-1	-20.3852	5.93073	0.24442	4.74564e-09	2.69835e-09
JUQ024_CTTGGCTGTATAGGTA-1	-1.96494	30.8889	2.44272e-07	0.216993	0.000220972
JUQ024_CTTGGCTTCAAGGCTT-1	-13.2347	-0.308223	0.178858	5.31069e-08	0.00220803
JUQ024_CTTTGCGTCTCAAGTG-1	13.9574	13.4348	5.80199e-08	1.68608e-06	0.00240352
JUQ024_GAAACTCTCTTTACAC-1	-17.3874	-3.55706	0.260759	2.25647e-08	0.00158667
JUQ024_GAAATGACACTCAGGC-1	-16.0992	-1.40781	0.271037	3.90654e-07	3.38923e-06
JUQ024_GAAATGATCCGGGTGT-1	3.00214	49.8821	1.05273e-08	0.0482095	0.0031174
JUQ024_GAACCTACAATTCCTT-1	-23.4267	3.56264	0.249104	0.163678	1.41098e-06
JUQ024_GAACCTAGTCACAAGG-1	-15.9267	70.9103	0.185703	3.42657e-08	4.64223e-08
JUQ024_GAACCTATCAGTGCAT-1	-19.9468	6.0246	0.238121	1.56344e-07	0.00141257
JUQ024_GAACCTATCTAACCGA-1	-14.8337	-1.30922	0.289022	9.72745e-09	0.00248611
JUQ024_GAACGGAAGCTTCGCG-1	-10.5386	-3.03234	0.170096	1.93097e-08	0.00102743
JUQ024_GAACGGAGTCCATCCT-1	-13.0364	13.8582	0.384511	0.0786719	0.00371817
JUQ024_GAAGCAGCAGACGCAA-1	7.94353	19.0947	0.17007	1.38482e-09	3.03043e-09
JUQ024_GAAGCAGCATTCTTAC-1	-20.8296	19.8132	0.235458	0.196325	0.00499257
JUQ024_GAAGCAGGTCAATGTC-1	-20.4417	16.8653	0.260626	0.595842	0.0021753
JUQ024_GAAGCAGTCTGCTGTC-1	-25.2446	9.92657	0.108715	0.10653	7.9843e-05
JUQ024_GAATAAGCAATGAATG-1	-19.4462	20.5943	0.322376	0.0812529	0.00544632
JUQ024_GAATAAGTCCAAAGTC-1	-16.2439	-3.50571	0.202148	2.12961e-08	8.22354e-08
JUQ024_GAATAAGTCGCGTAGC-1	-12.0883	-0.200545	0.199648	1.81484e-06	0.00010756
JUQ024_GAATGAATCGTCGTTC-1	4.62359	40.9208	1.53931e-07	9.77756e-09	0.00711611
JUQ024_GACACGCAGTAGTGCG-1	20.5719	8.63735	0.118808	8.59049e-09	0.00260838
JUQ024_GACACGCCAGAGTGTG-1	-23.0702	5.43464	0.321582	5.86872e-08	2.05596e-09
JUQ024_GACACGCTCCTTTACA-1	-24.4997	4.99229	0.388426	8.20566e-09	4.63763e-08
JUQ024_GACAGAGAGTACGTTC-1	11.7598	42.4934	0.000558433	5.12955e-09	9.6927e-05
JUQ024_GACAGAGCATCCAACA-1	-26.1507	8.60298	0.260502	0.175653	0.00277314
JUQ024_GACAGAGGTGCAACGA-1	0.549853	-19.9841	0.156074	6.15371e-08	3.86481e-08
JUQ024_GACCAATGTCCAGTGC-1	-22.6061	5.35882	0.249873	0.0842505	0.000472589
JUQ024_GACCAATTCGAATGGG-1	-6.13102	5.32065	0.114162	3.11915e-08	0.00266703
JUQ024_GACCAATTCTGATTCT-1	26.548	28.7099	0.0238738	4.18104e-09	0.000117686
JUQ024_GACCTGGCAAGACGTG-1	-1.64564	38.188	0.000982502	0.0898093	0.00662031
JUQ024_GACGCGTAGCATCATC-1	-22.8671	4.38091	0.272453	0.17818	0.000153326
JUQ024_GACGCGTGTGTGTGCC-1	0.761799	44.0558	0.0251998	2.35153e-08	2.4559e-05
JUQ024_GACGTGCAGCGTAGTG-1	-8.9526	-5.3601	0.045088	0.116534	3.34979e-05
JUQ024_GACGTGCAGGGTGTTG-1	-14.2853	-0.256848	0.214422	0.0116784	0.00119508
JUQ024_GACGTGCTCCCAAGAT-1	-15.906	-1.67693	0.255567	1.30497e-09	1.21721e-08
JUQ024_GACGTTAAGCTGCGAA-1	-20.7563	4.84103	0.171334	1.98708e-09	2.07405e-09
JUQ024_GACGTTACACATCCGG-1	1.38009	43.8428	1.91591e-05	5.56205e-08	0.00215474
JUQ024_GACGTTATCGCCTGTT-1	-22.9737	3.69777	0.240317	0.100133	3.824e-08
JUQ024_GACTAACGTAAATACG-1	-22.5727	4.23464	0.253418	3.37771e-09	4.97533e-07
JUQ024_GACTACAAGGCAGGTT-1	-22.0524	1.51764	0.348919	0.214042	4.90508e-08
JUQ024_GACTACAAGTGTGGCA-1	5.48747	33.1082	4.09253e-07	1.93429e-09	0.00951944
JUQ024_GACTGCGCAAACCCAT-1	-10.9437	6.7771	0.341251	1.47706e-07	4.90712e-09
JUQ024_GACTGCGCAGGTCTCG-1	-12.5199	0.200468	0.116533	8.06531e-09	1.31556e-06
JUQ024_GAGCAGATCTTCGGTC-1	4.80021	27.8443	1.20622e-06	8.51423e-09	0.00284021
JUQ024_GAGGTGAAGGGTCTCC-1	0.414463	33.1166	3.1156e-06	0.0672639	0.00506068
JUQ024_GAGTCCGTCATGCAAC-1	-7.62665	9.40003	0.33122	0.0653393	2.01947e-07
JUQ024_GATCAGTGTAGCCTAT-1	-16.7246	-2.11163	0.218495	0.101124	1.03153e-05
JUQ024_GATCAGTGTTGTGGAG-1	-23.0575	0.437042	0.325202	0.262447	0.00232182
JUQ024_GATCGATCAGTCAGCC-1	-21.6166	5.45613	0.210456	3.34629e-08	4.32273e-08
JUQ024_GATCGATGTGGTTTCA-1	-14.242	5.76188	0.184369	2.3735e-08	1.12414e-08
JUQ024_GATCGATTCCCATTTA-1	16.0362	23.0149	0.0503479	6.85447e-09	5.91265e-09
JUQ024_GATCGCGAGTTGAGTA-1	-20.6708	5.63543	0.193904	1.08327e-08	2.34562e-09
JUQ024_GATCGCGTCGAATGCT-1	-15.489	-2.00482	0.37431	6.64849e-08	0.0025699
JUQ024_GATCGCGTCTTTACAC-1	-21.7172	7.00202	0.224859	0.111747	7.98921e-09
JUQ024_GATCGTAAGCCCAATT-1	6.34255	48.0834	0.0149462	2.14254e-06	0.00993257
JUQ024_GATCGTAAGGTACTCT-1	8.86654	33.347	2.43408e-07	1.06745e-08	0.00476294
JUQ024_GATCGTAGTCCGAAGA-1	-24.0513	4.80293	0.35539	0.162304	0.00389845
JUQ024_GATCTAGTCCAGAAGG-1	-21.3054	44.4484	2.80592e-07	0.155165	0.0158608
JUQ024_GATGAAAGTGAGTGAC-1	5.59601	38.4166	4.77824e-09	2.24013e-08	0.00495353
JUQ024_GATGAGGAGTAGCGGT-1	-12.9461	-1.34292	0.22421	9.90018e-09	7.61696e-10
JUQ024_GATGCTAAGTCTCGGC-1	-18.8327	27.0002	0.0877215	0.0940474	0.00262939
JUQ024_GATGCTACAAGTTGTC-1	-4.62925	31.8077	0.107346	2.72492e-08	0.0073562
JUQ024_GATGCTAGTCAAACTC-1	-23.9401	21.7989	0.0754911	0.107337	0.00325489
JUQ024_GATTCAGAGTGGGTTG-1	-14.4971	-0.251381	0.239244	0.000103267	1.82307e-08
JUQ024_GCACATAGTAAGTAGT-1	-20.9854	5.07439	0.138113	6.85468e-09	8.39911e-08
JUQ024_GCACTCTGTGTGAAAT-1	3.86012	43.8805	2.16867e-06	1.08768e-08	0.00511764
JUQ024_GCACTCTTCATAAAGG-1	-14.5148	-2.31589	0.155496	4.67181e-09	0.00171693
JUQ024_GCAGCCAGTTAGAACA-1	-25.2373	2.15537	0.263208	0.183376	0.00276974
JUQ024_GCAGCCATCACAAACC-1	-17.5139	14.2642	0.191245	5.0235e-06	8.42179e-08
JUQ024_GCAGTTATCTAGCACA-1	-20.448	4.45933	0.146655	0.165854	0.00441926
JUQ024_GCATGATAGGCCCGTT-1	-23.312	4.2992	0.402501	0.0780533	1.61069e-05
JUQ024_GCATGATCACTGTCGG-1	5.14142	27.4183	3.41026e-08	4.39624e-09	0.00525941
JUQ024_GCATGATCAGCTTAAC-1	-21.7823	5.02233	0.232143	0.11777	6.07221e-05
JUQ024_GCATGCGAGAGTGACC-1	12.3214	45.4596	4.86015e-08	2.05614e-09	0.00755537
JUQ024_GCATGCGGTTCCGGCA-1	-6.17403	3.87256	0.14964	0.0260453	1.44817e-05
JUQ024_GCATGTAGTATTCTCT-1	-13.89	-0.0985011	0.267874	0.0152478	0.00115449
JUQ024_GCATGTAGTTAAGACA-1	-17.7906	30.9107	0.150285	0.0747334	0.00652681
JUQ024_GCCAAATGTGACCAAG-1	13.539	14.1912	8.07742e-07	0.0505678	0.00844754
JUQ024_GCCAAATTCAGAGACG-1	-4.10277	7.30106	0.179273	1.48064e-07	1.48231e-09
JUQ024_GCCTCTAAGTCGAGTG-1	-7.07004	5.7209	0.180008	6.54968e-09	0.00269485
JUQ024_GCCTCTACACGAGGTA-1	-16.6133	-0.820203	0.239139	1.3844e-08	0.00207586
JUQ024_GCCTCTAGTAGAAAGG-1	-6.85206	0.779077	0.00993171	0.047694	0.00114408
JUQ024_GCCTCTAGTTATGCGT-1	-19.905	2.33573	0.23976	1.63519e-08	0.00160253
JUQ024_GCGACCATCTAAGCCA-1	-20.4438	18.745	0.150136	0.0951168	8.94035e-06
JUQ024_GCGAGAAAGCACAGGT-1	-28.4439	13.9986	0.370972	0.238015	6.52536e-09
JUQ024_GCGAGAACATGGTCAT-1	8.24044	52.2831	0.0612428	9.73698e-06	0.0104222
JUQ024_GCGAGAAGTTACCGAT-1	14.6695	17.175	0.0390369	1.07157e-08	0.00019171
JUQ024_GCGCAGTCAATCAGAA-1	-14.663	-0.690734	0.275943	1.27647e-07	0.00173712
JUQ024_GCGCAGTCATTTGCTT-1	-6.11135	-1.76137	0.000130155	0.0435358	0.00146426
JUQ024_GCGCCAAAGGGCATGT-1	-30.9753	-3.71273	0.341318	0.256208	6.11329e-07
JUQ024_GCGCCAATCTTGACGA-1	2.14572	36.3305	9.08102e-08	0.0774674	0.00804582
JUQ024_GCGCGATCAGCTGGCT-1	-20.2412	3.54083	0.145896	2.20381e-07	0.00311663
JUQ024_GCGCGATGTGAGTATA-1	-23.9616	1.49993	0.245258	0.282534	0.0130421
JUQ024_GCGGGTTGTCAGAATA-1	1.83209	38.0546	3.95703e-08	0.0347308	0.00077408
JUQ024_GCTCCTAGTACAGCAG-1	1.09	35.6371	4.71065e-05	5.19656e-08	0.00729042
JUQ024_GCTCCTATCGTAGGAG-1	-32.8473	-21.0465	0.134596	0.596581	0.000598857
JUQ024_GCTCTGTTCAACCATG-1	-18.7228	2.26243	0.161876	4.47098e-09	2.66742e-09
JUQ024_GCTGCGAAGTCCGTAT-1	-20.5037	4.86301	0.27442	5.55197e-09	0.00206263
JUQ024_GCTGCGATCCTTTCGG-1	-12.2643	-3.24239	0.04882	0.124163	0.00263333
JUQ024_GCTGCTTAGTTCGATC-1	-23.1958	21.1408	0.168708	0.0992997	0.00214899
JUQ024_GCTGCTTGTTCCGGCA-1	-4.84091	29.4826	0.10952	4.48264e-08	0.00684926
JUQ024_GCTGGGTAGACTTGAA-1	-20.8043	14.1797	0.248727	0.127349	0.00148606
JUQ024_GCTTCCAGTCGGGTCT-1	-18.5743	3.43481	0.0850697	1.28332e-08	0.00871853
JUQ024_GCTTCCATCGTTACAG-1	-21.4319	5.66705	0.134703	7.49452e-08	0.00458181
JUQ024_GCTTCCATCTTAACCT-1	4.976	37.1478	0.000613088	9.84904e-09	0.00341077
JUQ024_GCTTGAACACCGAATT-1	1.37537	33.9049	0.160971	8.68206e-08	2.21081e-05
JUQ024_GGAACTTGTAGCTTGT-1	3.76732	40.4878	0.0227667	0.0439409	0.0032009
JUQ024_GGAACTTTCGTAGGAG-1	2.35452	35.1127	0.0615395	1.55159e-08	0.0114252
JUQ024_GGAATAACAAGACACG-1	-1.62789	36.2494	3.38359e-05	3.70584e-08	0.00281246
JUQ024_GGAATAACACGAAAGC-1	-0.136964	29.576	0.000716895	0.0423929	0.00362367
JUQ024_GGAATAAGTTGATTGC-1	6.19719	30.3279	0.0647799	1.68502e-08	1.43247e-07
JUQ024_GGACAAGAGAACTCGG-1	11.2866	23.1591	0.188424	1.24994e-08	0.00209066
JUQ024_GGACAGAGTCTTGTCC-1	-12.9859	-2.21603	0.231898	4.43712e-09	0.00147582
JUQ024_GGACAGATCTGGAGCC-1	-27.3479	14.2688	0.363451	0.184213	3.80751e-05
JUQ024_GGACATTGTGCAGTAG-1	7.20493	46.6464	0.081917	4.27219e-08	0.00335107
JUQ024_GGACGTCCAAGCGTAG-1	7.94513	38.4562	5.70559e-07	0.0523788	0.00833332
JUQ024_GGACGTCGTCCTCCAT-1	-24.818	11.1073	0.321607	0.364554	4.1177e-07
JUQ024_GGACGTCTCAGCCTAA-1	6.29449	32.1067	0.171166	1.55265e-07	1.52037e-09
JUQ024_GGACGTCTCCCGGATG-1	-16.4084	16.0245	0.105345	0.19058	0.000114718
JUQ024_GGAGCAACAGCCTTTC-1	-16.6122	-2.36191	0.347488	1.6727e-08	1.37398e-08
JUQ024_GGATGTTAGCGCCTCA-1	6.40069	27.9931	0.000109136	1.71825e-08	0.00435899
JUQ024_GGATGTTAGGTGCAAC-1	17.5402	33.1861	0.0141263	6.56937e-09	0.00578136
JUQ024_GGATGTTAGTGTGGCA-1	-21.8636	4.16756	0.222262	8.87425e-09	1.4818e-09
JUQ024_GGATGTTGTCTGATCA-1	-15.1848	15.2771	0.242506	0.220544	0.00104174
JUQ024_GGATGTTGTGATAAGT-1	13.2118	21.3601	0.132129	2.78898e-09	8.65418e-10
JUQ024_GGCAATTGTCGACTAT-1	-14.1526	-1.55357	0.155668	5.88438e-09	2.33946e-08
JUQ024_GGCAATTTCGACAGCC-1	14.1541	15.9242	0.0379382	3.6054e-08	0.00608271
JUQ024_GGCCGATGTGTAAGTA-1	8.12186	30.396	0.0222323	4.89289e-09	1.15816e-08
JUQ024_GGCGACTCATCACCCT-1	-23.1409	4.83905	0.248458	0.0601796	1.68326e-07
JUQ024_GGCGTGTCATGGTCTA-1	-20.6006	5.98965	0.119213	0.186648	7.86215e-09
JUQ024_GGCGTGTTCCTCCTAG-1	-13.5819	-2.1548	0.15583	0.00010056	2.96609e-09
JUQ024_GGCTCGAAGGAATCGC-1	-22.3649	4.06688	0.269688	0.191329	8.18137e-06
JUQ024_GGCTCGAAGTGCTGCC-1	-15.1536	-0.164634	0.287704	2.20207e-08	0.00409902
JUQ024_GGCTCGACAAGCCGTC-1	0.866675	28.1178	0.00189206	7.30274e-09	0.00685845
JUQ024_GGCTCGACAGACGCCT-1	-16.8068	-2.89543	0.268001	0.115152	0.00236716
JUQ024_GGCTCGATCCGAAGAG-1	-18.6453	5.25258	0.084691	4.40155e-09	3.5861e-05
JUQ024_GGCTCGATCGACAGCC-1	-23.3845	5.77663	0.204214	1.78745e-08	7.6419e-08
JUQ024_GGCTCGATCTGAGGGA-1	-9.71149	14.2404	0.447504	1.38264e-07	0.00437406
JUQ024_GGCTGGTTCAACCAAC-1	9.25496	-9.97752	0.222	2.22819e-08	4.82825e-08
JUQ024_GGGAATGCAAGGTTCT-1	4.90071	29.576	0.125723	6.14335e-08	3.23283e-06
JUQ024_GGGAATGCAGTAAGAT-1	17.1666	47.4626	0.00016451	6.93956e-09	0.00379934
JUQ024_GGGACCTAGTGAACGC-1	-21.8108	6.21385	0.229303	0.159582	5.91443e-05
JUQ024_GGGACCTCAGGCTGAA-1	-23.7643	4.96066	0.450534	0.232999	1.23097e-07
JUQ024_GGGACCTTCCGCATCT-1	-20.2288	7.80165	0.231738	0.000360472	0.00527971
JUQ024_GGGAGATGTCCGAGTC-1	-12.81	3.04788	0.17947	1.13809e-08	2.83926e-09
JUQ024_GGGAGATTCCCGACTT-1	-0.516934	36.8084	4.22785e-07	0.0560432	0.00677358
JUQ024_GGGATGATCCTCGCAT-1	7.36479	45.5452	4.99973e-05	2.45779e-08	3.93099e-05
JUQ024_GGGCACTCACCGCTAG-1	-4.12625	32.3521	0.172537	0.278945	0.00337765
JUQ024_GGGCACTCACTAAGTC-1	3.46521	29.1073	0.000113749	0.0671905	0.00371172
JUQ024_GGGCACTCAGAAGCAC-1	-16.1164	-2.11672	0.264728	1.53691e-08	0.00313707
JUQ024_GGGCACTGTGTCAATC-1	-26.6073	69.2755	0.0195354	0.000273321	0.00563097
JUQ024_GGGCATCGTACAGTGG-1	-23.0948	4.80164	0.189945	0.192872	0.000187361
JUQ024_GGGTCTGCACCAGGTC-1	-11.4161	-4.30739	0.066344	0.00339799	0.00549094
JUQ024_GGGTTGCTCGATAGAA-1	-19.7353	6.2077	0.164915	0.270359	0.00278279
JUQ024_GGTATTGCAAACCTAC-1	-21.9714	2.86373	0.229725	3.66923e-08	2.79719e-08
JUQ024_GGTATTGTCCCTAACC-1	26.3568	10.3856	0.00870375	9.90138e-09	0.00501192
JUQ024_GGTGAAGCACCATCCT-1	-33.4422	-18.5543	0.081636	0.525042	0.00350545
JUQ024_GGTGCGTAGGCCGAAT-1	-22.9067	23.4151	0.215653	0.209503	0.00455947
JUQ024_GGTGTTACAATAGAGT-1	12.9435	21.4086	0.188525	8.64538e-09	2.44534e-05
JUQ024_GTAACGTCACATCCAA-1	-29.7006	8.73118	0.216417	1.44582e-08	0.000216733
JUQ024_GTAACTGAGACGCTTT-1	-16.3285	-2.28248	0.290166	3.95473e-08	1.39295e-07
JUQ024_GTAACTGCACCCAGTG-1	11.9185	22.3186	0.124722	8.30379e-09	0.00243633
JUQ024_GTAACTGCATGTCGAT-1	-15.8549	-1.15842	0.347169	1.02296e-08	1.25342e-05
JUQ024_GTACGTACAGCCAATT-1	2.14676	40.1595	1.09674e-05	0.05114	0.00753067
JUQ024_GTACGTATCACATACG-1	8.83858	35.141	0.0841519	3.95013e-08	0.00181436
JUQ024_GTACTCCAGACAATAC-1	5.63938	36.4052	6.65028e-07	1.04691e-08	0.00206583
JUQ024_GTACTCCCAGACGCCT-1	8.28396	17.7939	0.161373	0.00100392	0.0016708
JUQ024_GTACTCCTCGCCAAAT-1	-16.2262	-1.61183	0.4193	0.000368653	4.12283e-09
JUQ024_GTACTTTTCCGCGGTA-1	-7.75725	0.0131032	0.0327301	1.92092e-09	0.00218448
JUQ024_GTACTTTTCTGAAAGA-1	2.851	33.5891	3.80486e-08	1.05497e-08	0.00529897
JUQ024_GTAGGCCCAAGGTTCT-1	2.62953	28.1399	0.000122285	1.27781e-08	0.00281174
JUQ024_GTAGTCACAAATCCGT-1	8.98917	17.7511	0.0618967	2.64742e-08	0.00482721
JUQ024_GTAGTCACATCATCCC-1	-6.13458	6.59342	0.225618	0.00029662	2.57067e-05
JUQ024_GTAGTCAGTCTGATCA-1	-14.0015	-0.215425	0.225903	6.52061e-09	0.00136501
JUQ024_GTATTCTCATAGTAAG-1	-19.2306	3.83173	0.0348571	0.111874	0.00148407
JUQ024_GTATTCTGTACCGGCT-1	8.13372	28.4633	4.6324e-07	3.9674e-08	0.000744182
JUQ024_GTCACAACATTGGTAC-1	-0.561246	53.8128	0.0360776	0.33366	0.00690362
JUQ024_GTCACAAGTCAGAATA-1	-13.9235	-0.467277	0.232358	8.05027e-09	1.38696e-09
JUQ024_GTCACAATCACAGGCC-1	-17.5495	5.12689	0.0357673	2.07333e-09	8.01298e-10
JUQ024_GTCACGGCACTACAGT-1	-22.324	4.94035	0.278796	1.36836e-05	1.89199e-07
JUQ024_GTCACGGGTAAGGGAA-1	-14.7003	-2.7542	0.319431	2.37296e-07	6.17991e-09
JUQ024_GTCATTTGTAAGTGGC-1	3.55398	26.9267	0.000255033	0.0687839	0.00526169
JUQ024_GTCATTTGTGCTCTTC-1	12.8059	21.1524	0.100958	7.09664e-09	0.0031484
JUQ024_GTCATTTGTGGCCCTA-1	-6.22476	10.5808	0.178898	7.00628e-09	0.000651274
JUQ024_GTCGGGTGTTGTGGAG-1	11.036	23.4625	0.0482158	5.83966e-09	0.0030083
JUQ024_GTCGGGTTCTTCGAGA-1	-15.3113	-1.30367	0.231126	6.33856e-09	9.67952e-05
JUQ024_GTCGGGTTCTTTACAC-1	-20.3465	5.47835	0.138464	0.00180824	1.93872e-05
JUQ024_GTCGTAAAGTACGTAA-1	0.721632	49.9347	0.134291	0.00561201	0.00420821
JUQ024_GTCGTAACATGCGCAC-1	-7.5617	-0.0809803	0.053578	9.13978e-09	0.000853449
JUQ024_GTCGTAATCCGTCATC-1	2.59792	39.5226	1.09736e-07	0.251827	0.00813561
JUQ024_GTCTCGTCAATTGCTG-1	-17.5562	-0.972578	0.252814	8.44842e-09	1.93117e-08
JUQ024_GTCTCGTCATGCTGGC-1	-7.13273	13.8102	0.249041	4.56095e-09	2.78004e-07
JUQ024_GTCTCGTGTACCTACA-1	-21.8703	3.85747	0.20909	0.0387975	5.26624e-09
JUQ024_GTCTCGTTCGTGGGAA-1	-14.4796	-1.41066	0.235788	1.4024e-08	6.7412e-06
JUQ024_GTCTTCGAGTAACCCT-1	-23.1711	4.72124	0.221068	0.285798	9.17482e-08
JUQ024_GTCTTCGAGTCGTACT-1	-20.2629	4.43841	0.0601451	1.55364e-05	0.0037287
JUQ024_GTCTTCGTCTTGCAAG-1	-16.422	-1.34613	0.379772	0.121946	0.000708827
JUQ024_GTGCATAAGGCCGAAT-1	-21.0669	5.50245	0.179869	2.06777e-08	1.11808e-08
JUQ024_GTGCATATCTCGTATT-1	-20.7949	20.1874	0.206737	0.130972	0.00537929
JUQ024_GTGCGGTCAACAACCT-1	-20.3142	3.53644	0.0935301	8.15156e-09	0.00516969
JUQ024_GTGCTTCAGACACGAC-1	15.5644	13.2452	1.36482e-08	4.24117e-07	0.00194012
JUQ024_GTGCTTCGTACATGTC-1	-10.8387	7.7392	0.171299	0.16878	1.29706e-07
JUQ024_GTGCTTCGTAGAGTGC-1	-20.058	-0.352271	0.244008	4.98129e-09	1.6795e-09
JUQ024_GTGCTTCTCACGAAGG-1	-5.66261	5.23729	0.203429	8.65903e-07	0.000774616
JUQ024_GTGGGTCGTCTAAACC-1	-21.1385	7.11427	0.21187	0.294535	0.00284949
JUQ024_GTGTGCGTCACAGGCC-1	1.61189	48.9794	0.0540477	0.00119575	0.00365733
JUQ024_GTGTTAGCAGATCGGA-1	14.0626	15.662	0.00748065	0.0862585	2.21481e-09
JUQ024_GTGTTAGCATTGCGGC-1	10.7155	40.3974	6.94018e-08	2.06458e-08	0.0100155
JUQ024_GTTAAGCTCTGATACG-1	-13.913	1.06318	0.309145	1.18038e-08	0.000761603
JUQ024_GTTAAGCTCTTGCCGT-1	-21.7595	4.72706	0.187496	0.138016	1.91821e-08
JUQ024_GTTACAGAGAAACGAG-1	14.0002	15.5131	3.76858e-05	0.196711	0.00185769
JUQ024_GTTACAGAGTTACCCA-1	-22.4364	4.00905	0.288289	0.106631	4.95033e-10
JUQ024_GTTACAGGTATCGCAT-1	-22.8252	4.6811	0.329666	0.172058	2.84442e-09
JUQ024_GTTACAGTCATCGATG-1	1.24798	48.7749	0.0707536	0.109766	0.00433702
JUQ024_GTTCATTTCATTATCC-1	30.597	-23.5526	6.88647e-07	0.0658943	4.1029e-05
JUQ024_GTTCGGGAGACTGGGT-1	2.00919	31.1544	0.0152949	1.39867e-08	0.00488097
JUQ024_GTTCGGGAGGGATCTG-1	4.93704	28.2604	0.0613164	1.87179e-08	0.00697928
JUQ024_GTTCGGGAGTATGACA-1	7.89204	50.7318	0.120037	2.74543e-08	0.00553391
JUQ024_GTTCTCGTCCCTGACT-1	8.23608	46.2582	0.000121251	0.134018	0.00951896
JUQ024_GTTTCTAAGTCCATAC-1	-19.5733	4.10889	0.0834397	5.20378e-09	0.00719672
JUQ024_GTTTCTAAGTGTCTCA-1	-15.4072	64.7556	0.0929947	4.70311e-09	1.72158e-05
JUQ024_GTTTCTAGTGCACGAA-1	-11.3198	13.9969	0.136877	0.0641595	4.72688e-07
JUQ024_TAAACCGCAAGACGTG-1	-21.0495	4.85006	0.214504	0.0974816	0.00286828
JUQ024_TAAGCGTAGATCCCAT-1	-11.7442	-2.00997	0.149851	1.70401e-08	0.00300098
JUQ024_TAAGCGTTCCAGTATG-1	15.2665	20.5319	0.150288	4.69196e-09	0.00415989
JUQ024_TAAGTGCTCCTTCAAT-1	-3.90446	6.90453	0.328535	6.49853e-09	3.53102e-07
JUQ024_TACACGACAGTCGTGC-1	-16.2622	-2.06641	0.192031	1.23454e-08	9.67654e-08
JUQ024_TACACGATCCACTGGG-1	-23.2622	22.2684	0.182723	0.347923	0.00414459
JUQ024_TACAGTGCAGTAAGAT-1	0.694246	28.3506	7.98015e-06	1.10474e-08	2.09876e-08
JUQ024_TACAGTGGTTTAAGCC-1	-14.5374	4.84943	0.245494	9.44627e-08	1.46988e-06
JUQ024_TACAGTGTCTTAGCCC-1	-21.2916	4.55337	0.20817	0.0332417	8.19694e-09
JUQ024_TACCTATAGGTACTCT-1	4.09788	35.7009	1.91785e-08	7.8882e-09	0.00899008
JUQ024_TACCTTATCGCTGATA-1	-30.894	-3.57491	0.213128	0.324761	0.00057071
JUQ024_TACGGATGTACATCCA-1	14.1849	11.4876	1.38436e-08	0.0928889	0.00108438
JUQ024_TACGGATGTCTTCGTC-1	-9.91526	9.77932	0.286653	0.311436	3.92582e-05
JUQ024_TACGGGCTCCGTTGCT-1	-20.7876	19.628	0.249743	0.000138197	0.00383369
JUQ024_TACTCATGTCAATGTC-1	-7.56671	11.82	0.316814	0.00195854	0.00013241
JUQ024_TACTCATTCTGAGGGA-1	9.95125	41.5993	2.35773e-06	1.28059e-08	0.0115802
JUQ024_TACTCGCGTAAGCACG-1	-22.1503	4.06251	0.288319	0.161947	0.00316269
JUQ024_TACTCGCGTATGCTTG-1	14.5499	11.3915	4.43343e-08	0.105258	0.00291531
JUQ024_TACTTACAGTGGGATC-1	-20.5368	4.13288	0.203829	0.150379	0.0017942
JUQ024_TACTTACGTGCGATAG-1	-21.8292	3.55674	0.219596	6.47186e-09	2.03753e-05
JUQ024_TACTTGTAGTTGCAGG-1	-17.4353	1.87373	0.167862	3.78161e-07	6.69196e-09
JUQ024_TAGACCAAGATAGCAT-1	-23.999	4.82674	0.242843	0.110161	2.23918e-08
JUQ024_TAGACCACAGCTGGCT-1	-21.3699	3.98787	0.177401	1.31993e-07	1.60978e-09
JUQ024_TAGACCAGTAGCTGCC-1	14.3526	15.6976	3.61123e-08	3.43931e-09	0.00303079
JUQ024_TAGACCATCCCATTAT-1	-0.762011	36.1021	3.82687e-07	2.2211e-07	0.00470262
JUQ024_TAGAGCTTCTAGCACA-1	0.949143	31.9798	0.000227615	6.68777e-09	0.00387177
JUQ024_TAGCCGGGTTCAACCA-1	5.91843	19.0026	0.186846	0.0840408	4.22628e-09
JUQ024_TAGGCATCAAGCTGAG-1	11.6908	22.2622	0.156735	3.17568e-09	1.27496e-06
JUQ024_TAGGCATTCAGCTGGC-1	15.6097	44.1543	0.0616938	2.78614e-09	0.00387891
JUQ024_TAGTGGTAGAGCCCAA-1	-23.0222	7.35891	0.280179	0.000533505	0.00248584
JUQ024_TAGTGGTAGATCTGCT-1	-30.5182	4.1871	0.315992	0.219798	8.19158e-05
JUQ024_TAGTGGTGTCTCATCC-1	-21.6202	6.31064	0.211532	9.67928e-09	5.18635e-09
JUQ024_TAGTGGTGTTATGTGC-1	5.55949	32.9698	0.0399092	1.05478e-08	0.00728917
JUQ024_TAGTTGGTCATGTCTT-1	-15.5285	28.7646	3.48219e-07	1.12832e-08	1.2267e-08
JUQ024_TATCAGGCAGGGCATA-1	15.5524	44.2175	8.21039e-05	5.04007e-09	0.00273815
JUQ024_TATCAGGCATCCCATC-1	2.21812	39.3501	0.0357775	0.0568819	0.00485777
JUQ024_TATCTCACAGCCTTTC-1	0.233477	53.3018	0.0711216	3.14604e-08	0.00834038
JUQ024_TATCTCAGTGTGAAAT-1	10.9466	21.645	0.0916199	2.13196e-08	0.00427995
JUQ024_TATGCCCGTTCGGGCT-1	-15.1144	-1.23263	0.24388	0.0746392	2.76203e-09
JUQ024_TATGCCCTCAGATAAG-1	-19.9041	-0.955711	0.112371	3.94749e-09	7.06245e-09
JUQ024_TATTACCCATAAGACA-1	-20.7453	2.67932	0.153239	0.0022015	6.17775e-06
JUQ024_TATTACCGTAACGCGA-1	-15.6898	-1.67729	0.380001	5.46533e-08	3.0966e-09
JUQ024_TATTACCTCTCCCTGA-1	5.02064	29.0941	4.40646e-07	4.97235e-08	0.00159569
JUQ024_TCAACGACATCCCATC-1	-15.0072	67.9919	0.135885	6.05746e-08	0.00224288
JUQ024_TCAACGACATTCCTCG-1	5.10022	41.8326	3.38556e-07	0.038467	0.0111141
JUQ024_TCAACGAGTCCCGACA-1	-13.6357	-1.30139	0.216983	0.0573892	0.00262338
JUQ024_TCAACGATCCTACAGA-1	1.96489	-23.5903	0.249542	4.31571e-09	1.07114e-06
JUQ024_TCACAAGAGGTGATAT-1	-20.9679	2.99023	0.287529	7.8908e-09	0.001751
JUQ024_TCACAAGTCCCATTTA-1	5.84599	33.0699	1.9196e-07	5.73225e-06	0.000114202
JUQ024_TCACAAGTCGAATGCT-1	-15.1789	-0.117516	0.225505	0.000926141	0.000806715
JUQ024_TCACGAAAGCACGCCT-1	5.41697	38.3673	0.0162815	0.0354827	0.0135832
JUQ024_TCACGAAGTCGGCACT-1	0.116546	31.7449	0.0145923	0.0277758	0.00685991
JUQ024_TCACGAATCGCAAGCC-1	-9.02102	-4.57078	6.0346e-08	8.51735e-09	0.00353003
JUQ024_TCAGATGAGCTGAACG-1	-20.3772	3.80873	0.158635	3.10292e-08	0.00157175
JUQ024_TCAGCAACACACCGCA-1	-15.8625	-0.9425	0.189855	0.051535	0.00123195
JUQ024_TCAGCAAGTGTCTGAT-1	14.3737	28.253	5.03374e-08	8.41146e-09	1.94658e-08
JUQ024_TCAGCTCGTTGGACCC-1	-15.6961	-2.02716	0.0851281	1.82988e-08	8.9013e-05
JUQ024_TCAGCTCTCTGGTTCC-1	-26.6826	9.5802	0.34157	0.085239	1.13038e-05
JUQ024_TCATTACGTCATTAGC-1	-6.55968	8.86671	0.401357	0.0610115	0.00204945
JUQ024_TCATTTGGTCATTAGC-1	-22.3451	4.35909	0.281438	5.98149e-08	0.00167841
JUQ024_TCATTTGGTCGCTTCT-1	2.38219	27.17	6.78288e-05	0.0867451	0.00593111
JUQ024_TCCACACCAATCTACG-1	-15.1932	-3.25969	0.218575	0.295991	0.000904567
JUQ024_TCCACACGTGCCTTGG-1	-17.3484	1.66592	0.1842	9.87934e-09	3.11207e-08
JUQ024_TCGAGGCAGTGTTAGA-1	-23.4816	5.4899	0.337602	0.0803785	7.22624e-08
JUQ024_TCGAGGCCACCCATGG-1	7.97429	13.7958	1.39624e-06	0.211413	0.00926407
JUQ024_TCGAGGCCACGGACAA-1	-26.6752	10.8042	0.266669	0.406392	0.00486926
JUQ024_TCGAGGCCAGACAAGC-1	-18.8329	2.25653	0.253793	0.0975146	6.68357e-08
JUQ024_TCGAGGCTCCACGACG-1	19.9371	29.5171	0.129109	6.55663e-09	0.00222216
JUQ024_TCGAGGCTCGTCTGCT-1	-20.9706	4.32431	0.195626	0.149256	0.00187334
JUQ024_TCGAGGCTCTTACCTA-1	6.42217	26.1051	0.122548	0.0876405	0.00168125
JUQ024_TCGCGAGCAGACAAGC-1	-22.5122	7.27488	0.177063	0.0534187	8.96986e-05
JUQ024_TCGCGTTCACGACTCG-1	2.71231	40.2817	2.19037e-08	0.125578	0.00632846
JUQ024_TCGCGTTCATAAGACA-1	-20.9535	4.98514	0.272061	6.49914e-09	0.000658403
JUQ024_TCGGGACGTGCAGTAG-1	-14.3595	-1.26508	0.279609	4.94737e-09	5.56587e-09
JUQ024_TCGGTAACATTGGTAC-1	5.51943	28.8871	0.0856247	6.65938e-09	0.00537682
JUQ024_TCGTACCGTTGCGTTA-1	-15.8707	-1.45772	0.17847	0.0682432	0.00148676
JUQ024_TCGTACCTCAGTTGAC-1	-21.1093	5.73099	0.302769	0.000310789	4.86949e-08
JUQ024_TCGTAGAAGCAATATG-1	0.355003	28.8988	6.05243e-07	8.43628e-08	0.00911636
JUQ024_TCGTAGACAGCTGTTA-1	-0.718061	30.4373	0.0800075	8.29639e-08	0.00444065
JUQ024_TCTATTGCAAAGCAAT-1	-16.3186	-2.73081	0.233291	0.000402771	3.56842e-09
JUQ024_TCTATTGGTGCGGTAA-1	-28.4927	5.74749	0.396551	0.382777	0.00013742
JUQ024_TCTATTGTCCCTGACT-1	2.21151	51.6089	0.0493207	1.55778e-07	0.00765931
JUQ024_TCTCTAATCCGAATGT-1	-14.0181	-4.10213	0.079566	1.10324e-08	9.82214e-09
JUQ024_TCTGAGAAGGACGAAA-1	-20.3036	2.97979	0.098984	0.103481	0.00399473
JUQ024_TCTGAGACAATGTTGC-1	-22.8184	4.22183	0.391627	0.135834	3.87382e-05
JUQ024_TCTGGAATCCTAGGGC-1	-7.22837	7.83553	0.156875	0.427617	6.91006e-05
JUQ024_TCTTCGGAGCACAGGT-1	-18.4412	2.29803	0.314113	2.62081e-07	6.24453e-08
JUQ024_TCTTCGGTCGAATCCA-1	-11.9259	2.95651	0.20431	0.0524616	2.99839e-09
JUQ024_TCTTCGGTCGCCTGTT-1	10.5185	10.5121	0.03026	0.338929	0.00719667
JUQ024_TCTTTCCAGGTCATCT-1	-21.3068	5.72074	0.293103	2.86308e-07	2.07806e-06
JUQ024_TCTTTCCGTGTGCGTC-1	-15.7613	-2.13885	0.389992	2.39578e-09	0.00323673
JUQ024_TCTTTCCTCGTCTGAA-1	-6.61294	15.0233	0.17301	1.67357e-08	9.45069e-06
JUQ024_TGAAAGAAGCTGCCCA-1	-26.4192	9.73587	0.188502	0.286536	1.47662e-06
JUQ024_TGAAAGAAGTTAGCGG-1	16.7886	13.7308	3.62993e-07	1.41687e-08	0.00604028
JUQ024_TGAAAGACAACAACCT-1	-19.922	4.05599	0.111744	2.85935e-08	1.67169e-08
JUQ024_TGAAAGATCAGAGACG-1	-20.4619	6.95108	0.202315	0.128345	4.82743e-05
JUQ024_TGACAACTCCTCCTAG-1	15.96	23.3143	0.017194	1.95988e-08	0.00232837
JUQ024_TGACAACTCGAGGTAG-1	-14.2395	-0.186889	0.246549	0.0330949	2.42989e-07
JUQ024_TGACGGCAGCGTGTCC-1	1.36445	26.4964	1.17289e-07	6.84362e-09	0.00881982
JUQ024_TGACTAGCATCCGTGG-1	-21.0607	5.86309	0.326897	2.13879e-08	2.4435e-09
JUQ024_TGACTAGTCGACGGAA-1	2.32899	28.1192	1.6467e-08	1.69756e-09	0.00832734
JUQ024_TGACTAGTCTCTAAGG-1	5.42054	33.4684	0.113275	0.0528866	0.00697624
JUQ024_TGACTTTTCACAATGC-1	-29.0012	17.7229	0.347229	0.257139	3.70448e-07
JUQ024_TGAGAGGGTCCGCTGA-1	-14.5083	-28.1659	0.201977	8.98846e-09	2.96468e-09
JUQ024_TGAGCATGTGAAATCA-1	5.55418	28.8149	0.113462	1.92699e-09	0.00468423
JUQ024_TGAGCATGTGCACTTA-1	-19.0845	3.81958	0.256216	1.13216e-07	0.00265248
JUQ024_TGAGCATTCGTTGCCT-1	3.02188	49.9404	0.0708416	0.0280949	0.00556679
JUQ024_TGAGCCGTCAAGATCC-1	2.42274	28.7821	0.000695747	0.000130888	0.000688146
JUQ024_TGAGCCGTCCAGTAGT-1	-7.65152	-0.072766	0.0904388	2.8735e-09	0.00112138
JUQ024_TGAGGGAAGGGCATGT-1	8.00814	48.6577	6.57843e-07	2.27429e-08	0.0047359
JUQ024_TGAGGGATCAATCACG-1	-14.6536	-0.0565544	0.30236	4.18261e-09	0.00148206
JUQ024_TGATTTCCATTCTCAT-1	8.43655	51.3153	0.0188768	0.0195263	0.00580555
JUQ024_TGATTTCGTTTCCACC-1	-22.2743	4.13828	0.219509	0.111766	4.65214e-06
JUQ024_TGCACCTAGATCGGGT-1	16.994	21.8463	0.0151196	1.85193e-09	4.54408e-05
JUQ024_TGCACCTAGTACACCT-1	2.48667	48.1307	0.121476	1.27828e-08	0.00439279
JUQ024_TGCACCTGTAGCGTGA-1	8.71765	42.0075	7.91826e-09	1.751e-08	0.00580984
JUQ024_TGCACCTTCTCATTCA-1	-7.10356	6.53184	0.104084	0.0117636	1.5163e-07
JUQ024_TGCCAAAAGACTAGAT-1	5.27922	35.1518	0.000488785	9.77175e-09	2.23784e-08
JUQ024_TGCCAAAAGAGCTATA-1	2.83308	-25.3551	0.0288413	1.21483e-08	0.00208865
JUQ024_TGCCAAATCTTCGAGA-1	-12.3677	-3.15007	0.173	8.78394e-09	1.0816e-05
JUQ024_TGCCCATAGACTACAA-1	2.12925	-16.6498	0.00119817	2.10059e-07	0.00154249
JUQ024_TGCCCATAGGACAGAA-1	-18.2091	4.78132	0.0804576	0.178027	0.00242601
JUQ024_TGCCCATCAGACAAGC-1	-5.53846	4.29885	0.216467	0.0798317	2.51714e-05
JUQ024_TGCCCATCATGGATGG-1	-14.2382	29.6778	0.269818	0.0650727	0.00344182
JUQ024_TGCGCAGAGATGTGGC-1	6.08318	46.595	0.0636753	9.36894e-09	0.00369334
JUQ024_TGCGCAGGTCAGATAA-1	4.44609	30.5722	0.000240064	4.1061e-09	0.00442969
JUQ024_TGCGCAGGTCCATCCT-1	9.19633	29.9712	0.104418	1.50269e-08	0.000748632
JUQ024_TGCGGGTAGCGTAATA-1	13.2008	42.5149	4.6948e-08	0.0216434	2.29949e-08
JUQ024_TGCGGGTTCCTTTCGG-1	4.47212	35.0505	0.0702655	4.17666e-09	0.00689065
JUQ024_TGCGTGGCATGTTCCC-1	-24.6341	25.5064	0.326064	0.00102068	0.00353713
JUQ024_TGCGTGGGTCCGTCAG-1	-20.9448	3.90194	0.083229	1.65649e-05	1.47425e-07
JUQ024_TGCTACCAGGTAGCTG-1	-20.97	10.7019	0.153734	0.113015	0.00358646
JUQ024_TGCTACCTCCACGTTC-1	-15.3079	-1.69602	0.305813	5.40108e-09	1.78471e-06
JUQ024_TGCTACCTCCATGAAC-1	3.73888	37.7699	2.77527e-06	2.78322e-08	0.0104381
JUQ024_TGCTACCTCTATCCCG-1	-21.6434	4.52377	0.323292	0.0382939	0.000768456
JUQ024_TGCTGCTAGACGCTTT-1	6.5956	27.2839	7.89971e-08	6.89475e-09	0.00118683
JUQ024_TGCTGCTCAGAGTGTG-1	-14.25	69.674	0.115558	2.39023e-07	0.0022228
JUQ024_TGCTGCTTCCAGTATG-1	3.41324	29.038	0.150372	0.048559	0.00237794
JUQ024_TGGACGCAGGGCTCTC-1	-6.90763	7.76509	0.263831	2.97863e-08	0.00169384
JUQ024_TGGACGCTCCCAAGTA-1	-22.5496	5.37107	0.312321	1.34409e-08	2.29316e-08
JUQ024_TGGCCAGAGGCGTACA-1	-22.6409	3.02545	0.320535	8.18323e-05	2.86682e-08
JUQ024_TGGCGCAAGTACGCGA-1	4.99856	25.8044	0.0258342	7.36166e-09	5.30589e-07
JUQ024_TGGCGCACAGGCTGAA-1	0.523629	25.6751	0.214063	0.065125	0.0081358
JUQ024_TGGCTGGCACCGTTGG-1	-20.6472	0.734029	0.245053	0.10305	0.00174876
JUQ024_TGGGAAGGTATTCTCT-1	-16.0813	38.2846	2.42591e-06	7.13434e-08	0.00332555
JUQ024_TGGGCGTCAAGTCATC-1	-20.7212	5.2124	0.278741	0.000157461	1.30893e-05
JUQ024_TGGTTAGGTAAGGATT-1	-13.1218	-1.24382	0.150316	2.31713e-09	2.38849e-05
JUQ024_TGGTTAGTCACAACGT-1	4.03146	35.7155	1.21003e-07	1.37429e-08	0.00874241
JUQ024_TGGTTCCAGAAGGCCT-1	3.35902	40.8082	0.0531706	0.100798	0.00597086
JUQ024_TGGTTCCTCCATGAGT-1	-24.0008	4.6981	0.340695	0.231414	3.27372e-06
JUQ024_TGGTTCCTCTCTGAGA-1	-15.693	-2.71966	0.194224	1.04453e-08	1.11013e-07
JUQ024_TGTATTCCAGCTGTTA-1	-20.5579	3.68056	0.211181	0.109332	4.51319e-09
JUQ024_TGTATTCTCTCTGCTG-1	-22.2187	4.44824	0.254193	0.152302	4.16043e-08
JUQ024_TGTCCCAAGTGTCCCG-1	-22.5357	3.49028	0.31153	0.274478	1.64108e-05
JUQ024_TGTCCCAGTATTAGCC-1	-18.0354	60.285	0.107361	0.266508	0.00635723
JUQ024_TGTCCCAGTCATATCG-1	5.84657	45.5677	0.179036	0.000440714	0.00211938
JUQ024_TGTCCCAGTTCCATGA-1	-19.6213	4.79309	0.0857479	0.00572193	0.00061984
JUQ024_TGTGGTAAGTCAAGCG-1	17.4124	33.5596	3.83106e-07	4.97561e-07	0.00494751
JUQ024_TGTGGTATCAAACGGG-1	-23.7262	5.13572	0.278747	0.191718	6.02327e-09
JUQ024_TTAACTCTCGCCAGCA-1	-20.7653	6.96211	0.209137	2.29564e-06	7.82937e-10
JUQ024_TTAACTCTCTGTCTAT-1	-24.5135	2.025	0.404185	0.283722	0.00352078
JUQ024_TTAGGACTCTGGAGCC-1	-10.2648	9.31337	0.315644	0.23799	5.95055e-05
JUQ024_TTAGGCAAGAGTAATC-1	2.9742	28.7447	2.16655e-06	0.0392675	0.00446578
JUQ024_TTAGGCACACTTGGAT-1	-6.4915	6.70369	0.172344	1.56677e-08	0.0043733
JUQ024_TTAGTTCCACTCAGGC-1	16.19	21.951	0.0940373	4.12493e-07	2.31048e-07
JUQ024_TTAGTTCGTTGATTCG-1	-6.01527	19.2655	0.186072	0.0573586	0.00285644
JUQ024_TTATGCTTCCGCAGTG-1	-21.991	4.27371	0.280633	0.185689	1.49071e-09
JUQ024_TTCCCAGCACCGATAT-1	3.48424	28.9773	1.27105e-08	0.143887	0.00655691
JUQ024_TTCGAAGAGTGCTGCC-1	-20.6662	3.99668	0.251629	0.032373	1.03066e-07
JUQ024_TTCGAAGCAACGCACC-1	-11.1515	13.8541	0.157302	0.172151	2.02639e-05
JUQ024_TTCGAAGGTAGTAGTA-1	-21.8513	3.369	0.286497	0.170053	0.00237778
JUQ024_TTCGAAGGTCATACTG-1	-10.3155	10.1009	0.219792	0.191651	1.96293e-07
JUQ024_TTCGAAGGTTAAAGAC-1	2.77408	49.7508	0.104868	0.0796892	0.00463731
JUQ024_TTCGAAGTCGCCCTTA-1	-18.9025	20.105	0.321515	0.10596	0.00552572
JUQ024_TTCTACATCGGCATCG-1	-16.7913	5.18273	0.231441	0.0889926	3.77151e-10
JUQ024_TTCTACATCGTGGTCG-1	7.68341	48.8404	0.0320394	2.05159e-08	0.0105438
JUQ024_TTCTCCTAGCCCAACC-1	-0.28676	35.959	2.36451e-08	0.160887	0.0100831
JUQ024_TTCTCCTAGGGTGTTG-1	2.45125	49.7493	0.0486415	1.77678e-08	0.012633
JUQ024_TTCTTAGAGAACAATC-1	3.05114	29.7185	3.25183e-08	2.01373e-08	0.00396547
JUQ024_TTGACTTAGACTGTAA-1	-20.4879	-0.392921	0.302755	0.0834137	0.00102141
JUQ024_TTGACTTGTGCCTGTG-1	-0.196686	9.12679	9.84301e-07	2.51091e-06	3.53691e-09
JUQ024_TTGCGTCCATAGTAAG-1	-14.9123	-10.9728	0.301225	1.82522e-07	8.79852e-09
JUQ024_TTGGAACAGACTGGGT-1	-14.6041	-3.20783	0.194707	1.37274e-08	5.93625e-06
JUQ024_TTGGAACTCAATACCG-1	-9.43194	3.82947	0.226414	0.0296415	1.3196e-05
JUQ024_TTGGCAAAGGTGTTAA-1	16.3769	43.8916	0.0746604	1.49906e-08	0.00694185
JUQ024_TTGGCAAGTTCCACTC-1	-18.1786	-4.23419	0.297265	8.02835e-07	6.39051e-06
JUQ024_TTGGCAAGTTGGTTTG-1	-2.5648	31.4354	0.0961784	0.304203	5.25835e-06
JUQ024_TTGGCAATCACCATAG-1	2.51418	48.4051	0.0481631	0.0890807	0.00328889
JUQ024_TTGTAGGAGACCTAGG-1	-7.81555	4.64853	0.140561	1.04412e-06	2.77291e-06
JUQ024_TTGTAGGAGGCTAGAC-1	-10.9333	3.91828	0.252459	0.106977	3.75969e-08
JUQ024_TTGTAGGTCTGGGCCA-1	2.13395	52.6232	0.0649622	0.101332	0.00704384
JUQ024_TTTACTGAGAGTGACC-1	-14.1864	15.448	0.127301	0.119889	0.0035143
JUQ024_TTTATGCAGCGGCTTC-1	-20.229	-7.80474	0.185717	3.18507e-09	1.50461e-08
JUQ024_TTTGCGCGTGGAAAGA-1	5.61506	32.9169	0.0975138	0.187564	0.00385737
JUQ024_TTTGGTTAGTAGTGCG-1	-20.7728	0.767129	0.324332	0.00949758	0.00133706
JUQ024_TTTGGTTAGTGCTGCC-1	-2.95426	12.9578	0.252462	8.25349e-09	0.00138864
JUQ024_TTTGGTTTCAGGATCT-1	-21.3367	19.4775	0.152799	0.202615	0.000711833
JUQ024_TTTGGTTTCTCTTGAT-1	-18.8119	-1.29618	0.204492	0.0527695	0.00260051
JUQ024_TTTGTCAGTAGAGCTG-1	15.1438	23.1341	0.0848534	6.78159e-09	0.0016199
JUQ025_AAACGGGGTAGTAGTA-1	-22.9592	2.17873	0.18358	0.114602	1.6342e-07
JUQ025_AAAGATGAGGCTAGGT-1	-16.3211	2.81885	0.164833	7.29505e-09	0.00261034
JUQ025_AAAGATGGTCTAGCGC-1	-2.76715	13.8633	0.130385	4.03796e-08	0.00153225
JUQ025_AAAGTAGTCCTTGCCA-1	-24.6497	4.01054	0.26331	0.127505	1.11927e-08
JUQ025_AAATGCCGTACCGGCT-1	-3.44026	8.44613	0.189919	6.35112e-08	0.000138126
JUQ025_AACGTTGGTCTTGCGG-1	25.4229	7.01265	2.08599e-07	9.80607e-09	0.00191854
JUQ025_AACTCTTCAGTGGGAT-1	15.3233	13.3757	1.05957e-07	2.67672e-08	0.00897064
JUQ025_AAGCCGCGTTCAGCGC-1	0.996538	30.9048	0.110179	5.89028e-08	0.00373964
JUQ025_AAGGTTCCATGCTAGT-1	-16.8418	1.91437	0.336744	2.36243e-08	0.00210814
JUQ025_AATCGGTCAATGACCT-1	-23.2513	2.46798	0.290866	0.0708054	2.52386e-05
JUQ025_ACATCAGAGATAGCAT-1	18.0987	24.2665	0.0731867	3.57571e-09	0.00398831
JUQ025_ACATGGTCACTGAAGG-1	-20.6774	0.820374	0.23002	6.24517e-08	1.06815e-05
JUQ025_ACCCACTAGGTAGCCA-1	-7.72654	32.6066	0.164923	0.235674	0.00580329
JUQ025_ACCGTAACACGAAACG-1	-8.1345	11.3623	0.277827	0.528099	0.00306257
JUQ025_ACGCAGCTCTAACTTC-1	-14.057	71.3685	0.0780661	0.597384	0.00187663
JUQ025_ACGCCGAGTTACGACT-1	-23.3563	1.99528	0.308255	3.5325e-09	1.11061e-08
JUQ025_ACGGGCTGTGCAACTT-1	-23.5272	2.37833	0.426168	0.110087	0.00117152
JUQ025_ACGTCAAAGGCCATAG-1	28.0291	22.3723	0.0467965	0.0289563	1.66327e-05
JUQ025_ACTGCTCAGTGGAGTC-1	-23.2092	3.47156	0.291337	0.108189	2.78296e-08
JUQ025_ACTTACTTCGGCGCAT-1	9.97345	51.4528	6.04913e-08	1.89192e-08	0.00881547
JUQ025_AGCGGTCTCTTGCCGT-1	14.5074	37.9321	0.12186	3.45701e-08	0.0107283
JUQ025_AGGCCGTCATCGACGC-1	-18.7497	-2.63728	0.211531	2.90791e-08	0.000895225
JUQ025_AGTCTTTTCTTACCGC-1	-17.85	-0.514265	0.227796	2.38394e-08	1.50076e-08
JUQ025_AGTGGGACAAGTCATC-1	-22.5555	1.73514	0.290144	5.39579e-07	0.00207217
JUQ025_AGTGGGACAGATTGCT-1	-18.3371	-1.74769	0.205353	0.0494923	2.39038e-08
JUQ025_AGTGGGATCTGAGTGT-1	-23.2897	2.6431	0.290963	0.234298	2.84197e-08
JUQ025_AGTGTCATCGATCCCT-1	-7.36802	12.2329	0.309746	0.0151202	2.73939e-06
JUQ025_AGTTGGTGTTTCCACC-1	-22.9557	2.13905	0.402063	0.0693688	1.04842e-08
JUQ025_ATAAGAGAGCTACCTA-1	-21.2297	2.34005	0.101456	1.87284e-08	0.00823801
JUQ025_ATCATCTCACTCAGGC-1	12.3851	52.3127	0.0230673	3.12776e-08	0.00790493
JUQ025_ATCTACTCACAAGACG-1	-9.7378	65.0417	0.0194383	1.36989e-07	0.00585453
JUQ025_ATCTACTGTGTCAATC-1	-13.2895	10.458	0.279961	0.500887	0.00429182
JUQ025_ATCTGCCTCGCGTTTC-1	-23.4569	2.63203	0.387118	0.00272491	2.64257e-08
JUQ025_ATGGGAGTCTGGTATG-1	-36.42	59.4266	0.227382	0.0339048	0.00626883
JUQ025_ATGTGTGGTCCATCCT-1	-38.9828	0.796456	0.170376	0.93488	0.00321426
JUQ025_ATTGGTGAGCTAAGAT-1	-17.6612	-0.103546	0.259297	1.20236e-06	0.00115353
JUQ025_CAAGGCCCAAAGAATC-1	-20.3341	2.21896	0.271666	0.0530485	2.66786e-09
JUQ025_CACACCTCATCCTTGC-1	-22.479	1.67612	0.289299	0.000116286	8.58207e-05
JUQ025_CACCAGGTCGACAGCC-1	-22.5779	1.73836	0.242518	0.224531	3.66672e-05
JUQ025_CACTCCAAGGTAAACT-1	24.8072	22.0518	0.124886	2.1823e-09	0.00234061
JUQ025_CAGATCAAGTTGTAGA-1	-23.7944	3.02534	0.292793	0.138182	0.00206058
JUQ025_CAGTCCTGTCCGTTAA-1	-23.4281	2.73638	0.319075	0.122444	1.91707e-08
JUQ025_CATCCACCAGTGGGAT-1	-4.109	11.2671	0.174789	5.86054e-09	0.0127256
JUQ025_CATTATCAGAACTCGG-1	-22.4234	2.36782	0.284787	0.0872467	0.00435727
JUQ025_CATTCGCTCCCTTGCA-1	-18.5037	20.2046	0.454431	0.312417	0.00385259
JUQ025_CCACGGAGTAGCGTAG-1	-17.0092	1.94036	0.23244	3.56871e-07	5.38209e-10
JUQ025_CCCAATCTCCTTGACC-1	-13.9056	68.2561	0.0630567	0.0263706	0.00347867
JUQ025_CCCTCCTGTAGCGTCC-1	-22.4443	2.23352	0.18516	0.130278	6.005e-08
JUQ025_CCGGGATCATCCCACT-1	-23.4605	20.2307	0.315053	1.2438e-07	0.00596541
JUQ025_CCGGTAGTCTGCGGCA-1	-24.1139	2.71794	0.328711	0.000958236	0.00344267
JUQ025_CCTAAAGCATATGCTG-1	-10.8253	12.4346	0.112163	0.313562	0.00164688
JUQ025_CCTACCATCCAGATCA-1	-16.657	-2.83563	0.205498	0.01519	0.000645815
JUQ025_CCTCAGTGTCTGCCAG-1	-21.2185	12.1872	0.129375	0.119932	0.00107936
JUQ025_CCTTACGCATGGTTGT-1	-23.375	2.69724	0.328185	0.108268	1.63679e-10
JUQ025_CGAATGTGTATTCTCT-1	-24.5024	3.42425	0.284975	0.0921548	0.00119319
JUQ025_CGAGAAGCAGGAACGT-1	14.9913	38.2876	0.00773613	3.96827e-08	0.00673945
JUQ025_CGAGCACGTCCTCTTG-1	-23.7943	2.28922	0.412075	0.240316	9.92306e-08
JUQ025_CGAGCACTCCACGTGG-1	-23.1925	2.22404	0.415514	0.195967	0.00171567
JUQ025_CGAGCCAGTTATCACG-1	-23.3022	3.33972	0.279523	0.0944663	3.94826e-08
JUQ025_CGATGGCAGTGCGTGA-1	-24.0875	2.15284	0.376716	0.275168	0.00204527
JUQ025_CGCCAAGTCACGATGT-1	-27.4924	20.7376	0.321344	0.66318	0.00299551
JUQ025_CGCGTTTTCAGAGGTG-1	-23.188	2.31169	0.374778	4.22276e-09	0.0011216
JUQ025_CGGACGTAGATGTGTA-1	15.2247	48.9309	0.0199252	5.99352e-09	0.0154142
JUQ025_CGGAGCTCAGCTTAAC-1	-22.6696	1.98673	0.206279	0.152979	1.98048e-08
JUQ025_CGGCTAGCATTAACCG-1	7.18175	40.3337	1.111e-07	1.49965e-08	0.00937707
JUQ025_CGTAGGCTCGATGAGG-1	-23.94	3.35872	0.304622	0.168972	5.13244e-05
JUQ025_CTACACCCATGGGACA-1	7.54734	40.6904	7.48926e-09	0.0423811	0.0140076
JUQ025_CTAGTGACATTGGCGC-1	8.11547	48.3099	7.49402e-07	3.62064e-09	0.00956961
JUQ025_CTCTAATAGAGTTGGC-1	8.45803	51.2211	0.1328	0.00561477	0.00604351
JUQ025_CTGAAACTCAGGCCCA-1	-22.5842	1.76365	0.282833	1.2481e-08	0.00670258
JUQ025_CTGAAGTTCGCCGTGA-1	-23.0154	3.28539	0.231448	0.0811007	7.85312e-09
JUQ025_CTGATAGAGGACATTA-1	11.4127	53.1138	1.37881e-08	3.65585e-09	0.0136895
JUQ025_CTTCTCTGTTCGCGAC-1	-3.2161	14.0786	0.26521	0.183989	0.00200164
JUQ025_CTTCTCTTCTATCCTA-1	9.19373	17.6209	0.116436	6.77133e-09	0.00370369
JUQ025_CTTGGCTAGCAGACTG-1	23.3404	22.5329	5.76803e-06	2.42749e-07	0.00547586
JUQ025_GAATAAGCACTTGGAT-1	-23.0482	2.16789	0.33845	0.000522011	0.000582766
JUQ025_GACACGCGTGTGACCC-1	-23.2347	2.38948	0.383868	7.852e-09	0.00181321
JUQ025_GACAGAGCATCCGTGG-1	10.0413	54.0858	0.0602757	0.0483569	0.0081464
JUQ025_GACGTGCCACTACAGT-1	-23.4768	2.63081	0.403682	0.16309	1.70236e-06
JUQ025_GACGTGCGTATTACCG-1	-35.6236	4.10691	0.062996	0.679382	5.02572e-06
JUQ025_GACTACAGTTCGGGCT-1	-23.526	2.66982	0.35562	0.178503	0.00226901
JUQ025_GACTACAGTTTGTTGG-1	-23.2013	2.21158	0.26928	0.136548	0.00212305
JUQ025_GAGCAGAGTCAGCTAT-1	-23.2503	2.59846	0.333373	6.61084e-09	1.53637e-09
JUQ025_GAGGTGAAGACCCACC-1	-23.7384	2.83742	0.302974	0.0359569	0.00416292
JUQ025_GATCGATCAGCCTTTC-1	-17.9505	-0.931133	0.208815	4.40734e-09	0.00282383
JUQ025_GATCGTACAAGGTTCT-1	-9.17658	-5.70245	3.0683e-08	6.80696e-09	0.00250462
JUQ025_GATCTAGTCCCTTGCA-1	-29.0613	14.8941	0.261807	0.368927	0.00088905
JUQ025_GATGCTATCCTGCTTG-1	-18.0872	-2.9103	0.304963	4.90478e-09	9.24309e-09
JUQ025_GCACATAAGGCTAGGT-1	-22.6092	1.94197	0.313098	1.29248e-08	0.00156422
JUQ025_GCATGTAAGCAGCGTA-1	-23.496	2.95398	0.265029	0.0650433	0.00240449
JUQ025_GCCAAATCACAAGACG-1	-23.4008	3.34216	0.299113	0.159724	0.000215702
JUQ025_GCGACCAAGGAGTACC-1	-19.6898	-14.3517	0.30827	0.323802	0.00535109
JUQ025_GCTGCGAAGGACAGAA-1	-23.7818	2.35922	0.3918	0.196894	0.000996841
JUQ025_GCTGCTTGTATCACCA-1	6.6796	38.4511	9.38435e-08	5.17521e-08	0.0124569
JUQ025_GCTGGGTTCGGTCTAA-1	-11.1027	13.1067	0.219854	0.55721	0.00186933
JUQ025_GGAACTTAGCTAGGCA-1	-26.8886	12.7643	0.37641	0.424148	0.00685691
JUQ025_GGAATAACATACTCTT-1	11.4878	52.8232	1.26502e-05	1.15767e-08	0.0147768
JUQ025_GGACAGAGTCTCGTTC-1	-11.3349	18.4687	0.242057	0.120344	3.80569e-07
JUQ025_GGACATTCAAGACGTG-1	-3.40696	9.31307	0.353028	6.07024e-08	0.00366732
JUQ025_GGATTACCACGAAATA-1	-22.5706	1.75162	0.2594	7.77728e-09	4.42615e-09
JUQ025_GGCAATTTCGGCGCAT-1	-22.7186	2.24952	0.208639	0.083804	0.00166119
JUQ025_GGCCGATTCCACGTTC-1	-23.09	2.13806	0.280051	2.97173e-08	0.00562992
JUQ025_GGCGACTGTGACGGTA-1	-23.9811	2.18056	0.422702	0.247054	1.96641e-08
JUQ025_GGGTTGCAGTGTGGCA-1	14.9608	14.6922	6.80057e-09	1.37184e-08	0.00542246
JUQ025_GGTGTTATCCAGAGGA-1	-13.6831	10.2611	0.249556	0.426856	0.00544176
JUQ025_GTATCTTCAACTGCGC-1	11.1359	54.49	8.19604e-07	1.30345e-08	0.0107279
JUQ025_GTCAAGTAGTCCGTAT-1	18.753	32.3209	0.0144449	1.65248e-08	0.00870108
JUQ025_GTCATTTTCGAGGTAG-1	-14.1859	-9.53949	0.352478	0.000160144	1.77125e-05
JUQ025_GTCGGGTTCCGGCACA-1	-4.28415	11.1764	0.157408	3.29191e-07	0.00519338
JUQ025_GTCTCGTCACGGATAG-1	7.01934	44.4794	0.000879116	7.37227e-08	0.00483815
JUQ025_GTCTTCGCATCGGGTC-1	-22.0444	2.2157	0.150105	9.52082e-09	0.00107655
JUQ025_GTTTCTAGTGATGTCT-1	-22.7822	2.11197	0.270498	0.154416	2.77903e-09
JUQ025_TAAGAGATCCAGTAGT-1	10.7556	49.9562	0.019787	2.24633e-08	0.01296
JUQ025_TACCTATCATTATCTC-1	6.6586	50.8815	7.14688e-08	0.0798493	0.0120515
JUQ025_TACCTTATCATCGATG-1	-23.0825	2.50776	0.365712	0.136268	2.65841e-08
JUQ025_TACGGATGTTATCACG-1	8.61037	36.3896	2.97584e-08	2.29675e-08	0.00712869
JUQ025_TACGGGCGTACTCGCG-1	-23.1233	2.27555	0.338101	1.34135e-08	0.00410486
JUQ025_TACGGGCGTCGTGGCT-1	-21.7838	4.61756	0.227826	1.74007e-09	2.05497e-08
JUQ025_TACGGGCGTTGGGACA-1	-17.9392	-0.284841	0.329037	4.67983e-09	6.30659e-08
JUQ025_TACTCATTCTCAAACG-1	-4.02024	13.4084	0.30807	2.24156e-07	0.00187611
JUQ025_TACTTGTGTATATCCG-1	-23.3049	2.58112	0.367099	0.137613	0.00127796
JUQ025_TAGTGGTTCTGTGCAA-1	2.46198	32.2542	1.69454e-07	0.132203	0.0128859
JUQ025_TATCAGGTCCAAAGTC-1	-21.4563	2.56123	0.171093	1.9652e-08	0.00259251
JUQ025_TCAATCTAGTGCGATG-1	-7.85801	1.83346	0.101899	1.57382e-08	0.00313449
JUQ025_TCAGGATGTATGAAAC-1	-22.06	19.7381	0.211151	0.18338	0.00818286
JUQ025_TCATTACAGATGCCAG-1	-23.9022	2.34107	0.413479	0.190165	0.00144293
JUQ025_TCATTTGCACCATCCT-1	-17.6755	0.0393077	0.216849	1.85134e-08	0.0040978
JUQ025_TCATTTGGTCTCCACT-1	9.13422	44.3959	4.24032e-08	3.35387e-08	0.00931482
JUQ025_TCGTACCAGTCCGGTC-1	-34.9771	14.9821	0.251543	0.507196	0.00167828
JUQ025_TCGTAGACATGAAGTA-1	7.8791	14.1523	4.7208e-08	0.103291	0.0075531
JUQ025_TCTCTAACAGCTCGCA-1	-20.8583	2.32134	0.255245	0.0829705	3.93513e-05
JUQ025_TGACTTTTCACGCGGT-1	-31.0823	20.0646	0.228146	0.515388	0.00358482
JUQ025_TGAGGGACACGTCTCT-1	-23.2702	3.03203	0.262903	2.92289e-09	0.0019603
JUQ025_TGCACCTCATGCTGGC-1	-45.932	7.67747	0.128333	1.09816	0.00383949
JUQ025_TGCACCTGTGCGATAG-1	14.5504	48.7816	2.68671e-06	5.81744e-09	0.0172031
JUQ025_TGCCCATTCGTCGTTC-1	32.8854	23.1814	0.067088	8.54977e-06	0.00538908
JUQ025_TGCGGGTAGCCACCTG-1	-22.6452	2.30616	0.260016	0.105988	0.00244487
JUQ025_TGCTACCAGATGTGGC-1	-23.3244	2.58415	0.323566	0.0764734	2.52771e-08
JUQ025_TGCTACCGTTGCCTCT-1	-27.1522	17.6221	0.22715	0.511927	4.24197e-06
JUQ025_TGGACGCGTTAAGTAG-1	19.1951	32.7366	5.78549e-06	5.25737e-09	0.0141232
JUQ025_TGGGCGTGTATAATGG-1	-22.6363	2.16121	0.224219	0.00121083	7.58673e-09
JUQ025_TGGTTCCAGGGCTTCC-1	-23.4833	3.02315	0.279174	6.25941e-08	0.00120675
JUQ025_TGGTTCCTCTTCCTTC-1	-11.927	67.261	0.120112	6.57433e-06	0.0040064
JUQ025_TGTTCCGGTGCTTCTC-1	-22.5726	1.70224	0.200096	3.49577e-09	1.92388e-07
JUQ025_TTAGGCAGTAAGGGCT-1	-22.9764	2.47067	0.25523	5.6561e-06	9.18316e-07
JUQ025_TTATGCTTCCATTCTA-1	12.881	12.36	0.000277174	9.46156e-09	0.00913115
JUQ025_TTATGCTTCGAACGGA-1	-2.50183	50.0544	0.000130011	6.69822e-05	0.0109501
JUQ025_TTATGCTTCTAGAGTC-1	-18.6918	15.2625	0.19796	0.146134	0.000212171
JUQ025_TTCGGTCTCCGCAAGC-1	-23.1255	1.19962	0.23596	0.0418944	4.61059e-08
JUQ025_TTGACTTGTTACCGAT-1	-28.3747	18.8945	0.291829	0.397402	5.74153e-08
JUQ025_TTTATGCCATCCGTGG-1	-12.1274	21.2481	0.304514	0.259158	0.00581372
JUQ025_TTTGGTTTCGACGGAA-1	9.4418	17.4405	0.0957287	5.71591e-09	0.00239547
JUQ025_TTTGTCAAGGCCGAAT-1	-17.8368	-0.152307	0.180708	2.05204e-08	0.00834093
JUQ026_AAACCTGCATCTCGCT-1	-23.4358	13.9381	0.23488	0.325956	1.83934e-06
JUQ026_AAACCTGTCAAGAAGT-1	-10.0535	38.5927	0.0543975	3.43305e-07	0.00386547
JUQ026_AAACCTGTCTCGCATC-1	-44.6771	2.50002	0.220483	1.24715	0.00376109
JUQ026_AAAGATGAGGGTTCCC-1	-10.7243	40.2092	0.0205203	0.0519283	0.00504851
JUQ026_AAAGCAAAGGGAGTAA-1	-9.87312	39.3406	0.15064	0.18792	0.00467077
JUQ026_AAAGCAAAGGGCTTGA-1	-18.9306	40.2289	4.23839e-05	0.157855	0.00438164
JUQ026_AAAGCAACAAGTAATG-1	-10.6881	37.7719	0.00910776	0.0270733	0.00774557
JUQ026_AAAGCAACACGTAAGG-1	-13.6643	6.73449	0.210377	0.000772531	1.20045e-07
JUQ026_AAAGCAAGTAGAGGAA-1	-16.8115	-36.8953	0.165397	0.259001	3.31548e-07
JUQ026_AAAGTAGCAACGATCT-1	-23.0997	13.2562	0.185133	0.207583	0.000590392
JUQ026_AAATGCCAGCTAAGAT-1	-42.6031	7.22623	0.092988	0.338421	0.00964318
JUQ026_AACACGTAGCTGTCTA-1	-13.2155	8.50227	0.339124	0.0574899	3.94966e-08
JUQ026_AACCGCGGTAAACACA-1	-10.4265	40.0722	0.0772877	2.48507e-07	0.00336472
JUQ026_AACTCAGAGCGCCTCA-1	-12.1759	34.8145	0.147547	0.00483208	0.00299705
JUQ026_AACTCCCCACTGTGTA-1	-10.3805	40.4719	1.95121e-06	0.139887	0.00466814
JUQ026_AACTTTCAGTGCGTGA-1	-23.1418	13.4946	0.242204	9.94413e-09	8.01927e-08
JUQ026_AACTTTCCATCACGTA-1	-48.0401	0.143085	0.154065	1.08586	0.00496983
JUQ026_AAGCCGCAGACTACAA-1	-12.1372	34.7619	0.119716	1.60789e-08	0.00383005
JUQ026_AAGGCAGAGGATGGTC-1	-13.6778	7.19539	0.406157	0.199124	9.64346e-05
JUQ026_AAGGTTCCAGTAAGCG-1	-23.561	13.8629	0.306288	0.243177	4.18167e-08
JUQ026_AAGGTTCCATCAGTCA-1	-10.4902	37.3252	0.103651	1.37865e-08	0.00638331
JUQ026_AAGTCTGTCGCGTTTC-1	-10.7935	38.8002	2.77756e-07	1.11212e-07	0.00388167
JUQ026_AATCCAGTCACAACGT-1	-22.7673	-5.00986	0.355271	0.115404	0.00169793
JUQ026_AATCCAGTCGCAAGCC-1	-23.4635	13.7106	0.234763	0.317977	1.30555e-07
JUQ026_AATCGGTCAAGGTGTG-1	-9.95139	39.2479	0.105498	0.105609	0.00348786
JUQ026_AATCGGTCACCGTTGG-1	-27.0423	2.58419	0.235834	0.190574	0.00148848
JUQ026_ACACCCTAGCCCAGCT-1	-11.9854	46.0159	0.00689095	0.122418	0.00944535
JUQ026_ACACCCTCAAACGTGG-1	-27.7348	3.23339	0.376783	0.140151	4.34186e-09
JUQ026_ACACCCTTCAAAGTAG-1	-55.529	-1.68817	0.206832	1.03232	0.00368655
JUQ026_ACACCGGAGTTAGGTA-1	-8.89332	37.0204	2.93211e-08	0.00294341	1.02767e-05
JUQ026_ACAGCCGAGATGTTAG-1	-10.5297	-6.55039	0.117784	7.43677e-05	7.19999e-06
JUQ026_ACAGCCGAGTTACCCA-1	-9.48568	40.2236	0.0249909	0.246114	0.00391524
JUQ026_ACAGCCGCAGTGAGTG-1	-11.0275	38.2708	0.0519146	0.0609331	0.0061111
JUQ026_ACAGCTACATGAACCT-1	-14.8889	34.2359	0.0228986	0.0581423	0.00475419
JUQ026_ACAGCTATCCGCGTTT-1	-12.2467	35.2876	0.0994299	7.0962e-09	4.30472e-08
JUQ026_ACATGGTGTACATGTC-1	-12.0547	39.1143	0.0081938	0.143064	0.00407287
JUQ026_ACCAGTACACATTTCT-1	-11.2583	37.4984	2.11196e-06	1.33171e-08	0.00655134
JUQ026_ACCCACTCAATGAAAC-1	-11.1746	36.2224	0.0436488	1.1182e-08	0.00169025
JUQ026_ACCCACTCATAAGACA-1	-9.97692	40.1188	0.0194624	0.225519	0.00654227
JUQ026_ACCCACTTCTTAACCT-1	-12.013	36.937	0.105997	0.224687	0.00239029
JUQ026_ACCGTAAGTCCTAGCG-1	-18.882	40.6414	0.0467269	0.297073	0.00349418
JUQ026_ACGAGCCAGTGTACTC-1	-18.6046	31.1249	0.155506	0.261282	2.10792e-05
JUQ026_ACGAGGACACATCCAA-1	-22.7818	-4.62534	0.409572	0.0897394	5.87209e-08
JUQ026_ACGCAGCGTAATTGGA-1	7.82896	19.6049	0.213146	0.0785689	0.00495273
JUQ026_ACGCCAGTCACGAAGG-1	-10.4109	37.7711	0.0303231	0.0896282	0.00478187
JUQ026_ACGCCGACATGAACCT-1	-10.5502	38.894	0.187568	0.148704	0.00215025
JUQ026_ACGCCGAGTACAGACG-1	-11.7343	3.59276	0.107342	0.187081	9.82905e-05
JUQ026_ACGGCCAAGTGGTAGC-1	-27.089	18.2558	0.239208	0.284639	1.14457e-05
JUQ026_ACGGCCAGTCACTGGC-1	-10.3954	37.1362	0.088855	2.03532e-08	0.00238194
JUQ026_ACGGGCTAGCTAGTTC-1	-11.5459	37.6559	0.000929125	2.20025e-08	0.00494895
JUQ026_ACGGGCTAGGCTAGGT-1	-10.3517	38.8999	0.0648085	6.93148e-08	0.0010636
JUQ026_ACGGGCTTCTATGTGG-1	-21.6156	11.6155	0.309351	0.166155	4.50874e-09
JUQ026_ACTGAGTGTAGCGCAA-1	-21.837	12.8346	0.167222	0.155011	7.78882e-08
JUQ026_ACTGATGCAGGACCCT-1	-22.7466	-5.1419	0.28904	3.80805e-08	0.00326267
JUQ026_ACTGATGCATCTCCCA-1	-11.6879	34.0887	0.0475785	0.15916	1.43903e-05
JUQ026_ACTGATGGTATTCTCT-1	-18.209	32.0301	0.14221	2.9929e-07	0.00117498
JUQ026_ACTGATGGTCAGCTAT-1	-10.0391	38.5097	0.0736538	1.48917e-08	0.00180746
JUQ026_ACTGTCCGTCGAGTTT-1	-7.01933	34.7782	0.0794739	0.194895	0.00206362
JUQ026_ACTGTCCTCACAACGT-1	-21.7871	-3.98162	0.235645	0.0101853	0.00112649
JUQ026_ACTTTCAAGGCGTACA-1	-11.6356	35.8874	0.177887	1.61888e-05	0.00143238
JUQ026_ACTTTCACAAACCTAC-1	-45.4812	3.11661	0.0969954	0.987124	0.00136525
JUQ026_ACTTTCAGTAGCGTGA-1	-10.8774	40.211	0.0977414	0.222481	0.00275686
JUQ026_AGAATAGAGCGATAGC-1	-10.5083	40.4602	0.0468442	0.220555	0.00607162
JUQ026_AGAATAGAGTTAACGA-1	-2.09676	-0.684587	1.62963e-07	3.4648e-08	0.00336824
JUQ026_AGAATAGGTGCCTGCA-1	-21.7558	-4.59817	0.271765	1.44753e-07	3.01209e-09
JUQ026_AGACGTTAGAATGTTG-1	-26.4951	17.9115	0.209457	0.279293	2.91611e-07
JUQ026_AGACGTTCATCGATGT-1	-10.8121	37.699	8.1634e-07	1.41391e-05	0.00590036
JUQ026_AGACGTTTCACGCGGT-1	-11.7165	38.5125	0.00155868	1.1337e-08	0.00494415
JUQ026_AGAGCGAGTCGAAAGC-1	6.75021	49.2351	1.45218e-07	0.124596	0.00356132
JUQ026_AGAGCTTAGTCACGCC-1	-6.94627	31.7884	0.118742	3.78775e-08	3.66949e-05
JUQ026_AGAGCTTAGTGTCCCG-1	-27.6416	3.34609	0.343092	0.121903	2.19409e-05
JUQ026_AGAGTGGCAACACGCC-1	-21.2791	-6.44863	0.197274	8.35961e-09	8.21021e-09
JUQ026_AGAGTGGTCATAACCG-1	-27.1661	2.43463	0.300149	0.37146	4.90156e-05
JUQ026_AGATCTGAGGAATGGA-1	-18.3546	33.3014	0.18211	0.0155278	0.00622306
JUQ026_AGATCTGAGTGCAAGC-1	-21.9294	-0.873334	0.120426	0.073138	3.05442e-09
JUQ026_AGATCTGGTCGGATCC-1	-18.2782	32.7673	0.0865623	0.128434	0.00215946
JUQ026_AGCAGCCGTGTTCTTT-1	-11.2598	38.7398	8.02742e-07	1.62468e-08	0.00946546
JUQ026_AGCAGCCTCAACCAAC-1	-10.3186	37.7796	0.034464	0.111932	0.00149797
JUQ026_AGCAGCCTCCTGCTTG-1	-11.0939	41.4227	0.251014	0.214	3.25383e-06
JUQ026_AGCATACGTGTAATGA-1	-11.8822	41.0249	0.0402085	0.296895	0.00340711
JUQ026_AGCATACTCACATGCA-1	-11.7293	38.4668	1.25698e-07	2.78939e-08	0.00310654
JUQ026_AGCCTAAAGGTCATCT-1	2.96087	38.8558	1.46314e-07	2.39843e-08	0.00177886
JUQ026_AGCCTAACAAGTTGTC-1	-11.1955	36.5439	0.0418797	3.35432e-09	0.00424256
JUQ026_AGCCTAAGTCCGTGAC-1	-23.4065	-4.5609	0.323041	0.081864	1.60073e-07
JUQ026_AGCGGTCAGGAGTTGC-1	-19.4535	-9.69589	0.0957045	1.00096e-08	0.0018057
JUQ026_AGCGTATAGACTGGGT-1	-31.1303	-3.82643	0.257866	0.681631	0.0063523
JUQ026_AGGCCACGTCTCTCTG-1	-17.7011	-23.2606	0.112009	5.05417e-08	4.4285e-08
JUQ026_AGGGAGTTCATCACCC-1	-27.7301	3.15706	0.39894	0.149198	1.58045e-05
JUQ026_AGGGATGCACATAACC-1	-10.2267	16.7475	0.251411	0.217222	0.00261219
JUQ026_AGGGATGGTCTAGCCG-1	-22.9246	40.8175	1.34436e-05	0.0617402	0.00393682
JUQ026_AGGGATGTCTCCTATA-1	-54.2501	-1.27942	0.0566677	0.973305	0.00489221
JUQ026_AGGGTGAAGCTAAGAT-1	-20.1242	32.1415	0.193569	0.147037	0.00114485
JUQ026_AGGGTGAGTGTTTGTG-1	-12.7918	7.50485	0.239159	4.96188e-08	3.78831e-05
JUQ026_AGGTCCGTCTCGTATT-1	-11.2881	38.8089	0.0291861	0.0611581	0.00498606
JUQ026_AGTAGTCGTATTCTCT-1	-23.7713	14.0555	0.323094	0.294464	8.54385e-08
JUQ026_AGTCTTTCAAGGACTG-1	-35.1871	-22.7449	0.313365	0.309901	1.13415e-07
JUQ026_AGTCTTTTCGAATGGG-1	-45.4381	2.65619	0.244284	1.00476	0.000412535
JUQ026_AGTGAGGTCGTCGTTC-1	-10.9495	8.27622	0.342187	1.23714e-08	5.01622e-06
JUQ026_AGTGGGAAGAAGATTC-1	-10.0408	40.6617	0.0485533	0.121958	0.00293805
JUQ026_AGTGGGAAGTAGCCGA-1	-10.734	40.0874	0.000185174	0.17334	0.00663864
JUQ026_AGTGGGAGTGCGATAG-1	-18.2432	32.6447	0.13742	0.125175	5.29427e-09
JUQ026_ATAACGCCAGTCCTTC-1	8.97709	52.667	0.000143412	0.0530829	0.0103435
JUQ026_ATAACGCTCCGTACAA-1	-18.3398	32.6099	0.0469828	6.44638e-09	0.00304952
JUQ026_ATAAGAGGTCTTCTCG-1	-47.0549	4.86535	0.199432	1.02061	0.00235168
JUQ026_ATAGACCTCAGAGACG-1	-22.7355	40.5276	0.0178044	0.330324	0.0041892
JUQ026_ATCACGAGTTGTCGCG-1	-17.8989	-23.4099	0.0306744	0.108338	1.31265e-06
JUQ026_ATCATCTCATGGGAAC-1	-27.9509	10.3999	0.343073	0.1275	2.21971e-09
JUQ026_ATCCACCTCCTAGTGA-1	-9.83274	36.509	0.103709	1.88142e-08	0.00210831
JUQ026_ATGCGATAGGTTACCT-1	-41.4494	-6.36637	0.222047	0.943859	0.00148351
JUQ026_ATGCGATGTGACGGTA-1	-10.5921	37.9094	0.130223	0.0842081	0.00274926
JUQ026_ATGGGAGTCAACCATG-1	-18.6607	31.8187	0.28923	1.42704e-07	5.77516e-07
JUQ026_ATGTGTGGTCTCTTTA-1	-18.7817	33.6903	0.0595633	0.189433	0.00179607
JUQ026_ATTATCCAGGGTGTTG-1	-22.5419	-4.53135	0.359888	0.256892	0.00249116
JUQ026_ATTATCCCAAAGTGCG-1	-11.0881	39.3516	4.38071e-08	0.364356	0.00839068
JUQ026_ATTATCCGTTCGCGAC-1	-6.20147	38.1884	7.24039e-07	4.6235e-08	0.00901266
JUQ026_ATTCTACAGCGGATCA-1	-11.0375	37.9221	0.0752248	2.37871e-08	0.000356935
JUQ026_ATTCTACCACGGACAA-1	-34.1163	-18.1515	4.92539e-08	0.652619	0.0051543
JUQ026_ATTGGACCAACTTGAC-1	-11.0413	38.9325	5.05342e-07	0.158544	0.00451035
JUQ026_ATTTCTGAGCACACAG-1	-27.3775	18.154	0.394819	0.222442	6.49254e-08
JUQ026_ATTTCTGCATCGATTG-1	-43.5543	0.160895	0.0913689	0.983625	0.00578619
JUQ026_CAACCAATCGATAGAA-1	-23.6094	-4.25767	0.26243	5.87669e-09	0.000686497
JUQ026_CAACCAATCGCCCTTA-1	-33.9668	-15.3876	0.213587	0.856656	0.00279598
JUQ026_CAACCTCGTCCAACTA-1	-26.5967	17.9263	0.203748	0.261941	8.09335e-09
JUQ026_CAACTAGCAGTCCTTC-1	-30.638	21.6479	0.343779	0.54157	3.0366e-06
JUQ026_CAAGAAAGTCAACTGT-1	-9.91008	38.8855	0.140881	8.25704e-07	0.00416781
JUQ026_CAAGAAATCACCATAG-1	-18.568	31.1994	0.121528	1.17574e-07	1.05629e-05
JUQ026_CAAGATCGTTCACCTC-1	-18.2433	32.6557	0.0791752	2.39765e-07	0.00265327
JUQ026_CAAGATCTCTCCGGTT-1	-12.1211	36.1397	0.151173	0.084279	1.25205e-05
JUQ026_CAAGGCCAGTGCAAGC-1	-18.2429	39.1839	0.0489124	0.25484	0.00329863
JUQ026_CAAGGCCGTTAGAACA-1	-18.2282	32.5305	0.168622	4.38597e-08	0.00197939
JUQ026_CAAGGCCTCAGTTTGG-1	-10.7021	37.9806	0.0248768	1.23649e-08	0.00784869
JUQ026_CAAGGCCTCGCGTAGC-1	-0.245247	15.272	0.0999214	0.0605305	8.41502e-08
JUQ026_CAAGTTGTCTCGCATC-1	-14.6753	35.0893	1.82696e-07	0.30505	0.00381154
JUQ026_CACAAACGTTGCTCCT-1	-12.2114	34.816	0.0967812	1.23837e-07	0.00173524
JUQ026_CACAAACTCAAACAAG-1	-7.90021	32.2597	0.10062	5.73473e-09	0.00133434
JUQ026_CACAAACTCTAGCACA-1	-17.8468	-23.9838	0.115932	0.106528	3.78035e-06
JUQ026_CACACCTTCCTTTACA-1	-31.1225	2.8496	0.170691	0.296117	4.42643e-07
JUQ026_CACACTCAGTCTCGGC-1	-27.7217	3.2671	0.301168	0.221109	4.14729e-06
JUQ026_CACACTCCAATCGAAA-1	-14.785	5.76794	0.0893195	0.21291	0.00148851
JUQ026_CACATTTCAAGAGGCT-1	-27.2843	17.7909	0.26613	0.519368	2.18999e-05
JUQ026_CACATTTCACAGGCCT-1	-18.4017	39.0415	0.0841372	0.158341	0.00420011
JUQ026_CACATTTGTAAATGTG-1	9.34334	1.19477	0.125408	0.11551	6.66489e-09
JUQ026_CACATTTTCATGGTCA-1	-23.5896	13.8118	0.251654	0.0144738	4.63182e-09
JUQ026_CACCACTAGAGAGCTC-1	-21.7704	11.3876	0.11607	5.57348e-09	1.20577e-09
JUQ026_CACCACTGTAGAAGGA-1	-43.753	0.150563	0.151067	1.16909	0.00421741
JUQ026_CACCAGGTCTCGTATT-1	-21.2387	-3.85561	0.388789	2.70728e-07	9.78363e-09
JUQ026_CAGAATCCACATGTGT-1	-21.7557	-1.50455	0.301698	0.103615	2.65457e-09
JUQ026_CAGAGAGAGGTCATCT-1	-10.5065	37.3994	0.0493332	1.9478e-07	1.39106e-05
JUQ026_CAGCAGCTCATCGATG-1	-27.5028	3.11958	0.350184	0.0932382	0.00128798
JUQ026_CAGCATAGTTGCCTCT-1	-10.3077	37.713	0.000105496	5.32172e-08	0.0041295
JUQ026_CAGCCGAAGCCGTCGT-1	-10.7352	39.4387	0.0284992	0.189283	0.00514057
JUQ026_CAGCCGATCAAACAAG-1	-39.4658	6.18678	0.158864	1.02882	0.00404345
JUQ026_CAGGTGCTCAAGGTAA-1	5.79445	37.4301	1.00872e-06	0.0699537	0.00215735
JUQ026_CAGTAACCAATCCGAT-1	-49.3322	-0.487728	0.178144	1.1245	0.00164952
JUQ026_CAGTCCTGTCCAGTTA-1	-10.6626	40.018	0.100692	0.0707309	0.00553689
JUQ026_CATATTCAGCAAATCA-1	-10.3224	40.1664	5.0481e-08	0.0933613	0.00452524
JUQ026_CATCAAGAGTGGGTTG-1	-9.77476	34.5175	0.0583302	0.0122785	0.00174874
JUQ026_CATCGAAAGGTGTGGT-1	-23.3562	13.7052	0.175811	0.34538	3.86065e-09
JUQ026_CATGACAAGCACCGCT-1	-9.52488	40.5301	0.0409829	0.159157	0.0040179
JUQ026_CATGACATCTCCGGTT-1	-10.6902	39.0555	0.0268148	0.155091	0.00261375
JUQ026_CATGCCTGTAAGAGAG-1	-22.761	-4.90917	0.332328	0.192555	0.00456396
JUQ026_CATGCCTGTTGAGGTG-1	-41.6224	-7.32405	0.0634089	1.15214	0.00445427
JUQ026_CATGGCGCATGTCGAT-1	-11.3287	37.6929	0.022547	2.87832e-08	0.00449042
JUQ026_CATTCGCCACAACGCC-1	-17.9765	33.5638	0.201211	0.146631	1.78917e-05
JUQ026_CATTCGCTCCTATTCA-1	-9.90698	36.787	0.219003	7.90503e-08	0.00101087
JUQ026_CCAATCCTCAGCTCGG-1	-11.55	38.6952	1.11728e-05	1.58062e-08	0.00469993
JUQ026_CCAATCCTCGCCCTTA-1	-26.8	2.72249	0.3563	0.128377	2.88075e-08
JUQ026_CCAGCGACACCGAAAG-1	-18.334	32.7273	0.136959	0.148459	0.000384141
JUQ026_CCAGCGAGTTATGCGT-1	-9.02515	38.879	0.0877901	1.47597e-07	0.00767732
JUQ026_CCATGTCCACACAGAG-1	-8.76722	40.5976	0.0727545	7.42221e-05	0.00418466
JUQ026_CCATGTCTCCTATTCA-1	-12.624	7.56775	0.252562	0.128114	0.00112416
JUQ026_CCCAGTTCACCACGTG-1	-11.1154	37.8174	0.127923	0.0796043	0.00360323
JUQ026_CCCAGTTCAGCTGTGC-1	-23.0387	-5.35186	0.394958	0.412926	0.00300986
JUQ026_CCCAGTTTCTTCATGT-1	-44.3229	1.89941	0.199128	1.07371	0.00151574
JUQ026_CCGGGATCACGAAAGC-1	-27.3719	3.27186	0.387911	0.180069	2.00954e-09
JUQ026_CCGGGATCATCTACGA-1	-45.7578	24.9899	6.26016e-07	0.425634	0.0048748
JUQ026_CCGGGATGTACAGCAG-1	-23.82	14.2078	0.353709	0.300611	0.00127272
JUQ026_CCGGGATTCCTTTACA-1	-33.3498	-20.0135	0.0218577	0.48268	0.00205469
JUQ026_CCGGTAGCATTCGACA-1	-10.3903	42.3128	0.0296254	0.103436	0.00378131
JUQ026_CCGTGGAGTCGGATCC-1	-7.40991	32.3599	0.207488	1.84483e-08	0.00324536
JUQ026_CCGTGGATCAGCACAT-1	-13.4974	6.50474	0.341103	6.0427e-08	1.54881e-05
JUQ026_CCGTGGATCAGGCCCA-1	-10.1058	4.82078	0.121617	7.67699e-08	0.00418757
JUQ026_CCGTTCACACCCAGTG-1	-10.8006	40.0797	0.0889661	0.0336641	0.00637156
JUQ026_CCTACACCACGAAGCA-1	-22.2839	-4.07172	0.388129	4.68248e-09	1.09583e-09
JUQ026_CCTACCAAGAAGGCCT-1	-18.1615	32.4275	0.091678	8.73378e-07	0.00377865
JUQ026_CCTACCAAGAGGTTGC-1	-9.96496	40.2026	0.0173202	0.0134002	0.00832504
JUQ026_CCTATTAGTTTCCACC-1	-14.3425	55.6363	0.0491107	0.131233	0.00883752
JUQ026_CCTCTGACACTTGGAT-1	-22.6956	13.2783	0.245562	0.250636	1.94693e-06
JUQ026_CCTCTGAGTGAGTGAC-1	-11.7797	38.406	6.13323e-08	0.0306869	0.00266906
JUQ026_CCTCTGAGTGATGTGG-1	-10.8786	38.033	0.0933443	0.0379462	0.00307551
JUQ026_CCTTACGCACCTATCC-1	-9.49635	37.5098	0.122279	1.64119e-05	0.00224866
JUQ026_CCTTCGATCGGTGTTA-1	-10.6877	37.7589	0.0478487	0.000423795	0.00278413
JUQ026_CCTTTCTAGTCCTCCT-1	-10.5254	37.7086	0.0445508	3.88151e-07	0.00348133
JUQ026_CCTTTCTCACCAGTTA-1	-32.4494	21.1061	0.290117	0.416812	0.000855126
JUQ026_CCTTTCTGTGCAGGTA-1	-11.3697	7.84673	0.239101	8.35629e-08	0.00061233
JUQ026_CGAACATAGCTATGCT-1	-9.25014	30.8415	0.296046	0.262296	0.0008091
JUQ026_CGAACATGTCAACTGT-1	-21.4373	-3.61177	0.265728	3.95075e-08	2.17469e-05
JUQ026_CGAACATGTGCAACGA-1	-18.8708	40.2717	1.91238e-08	0.00726224	0.010235
JUQ026_CGACCTTGTAAAGGAG-1	-11.6278	38.572	2.05938e-08	0.0567451	0.00817766
JUQ026_CGACCTTGTGCCTTGG-1	-19.1781	32.5066	0.135326	2.87811e-08	0.00377597
JUQ026_CGACCTTTCTACCAGA-1	-27.2669	3.23086	0.367633	3.62378e-07	0.00195801
JUQ026_CGACTTCCAAGCGTAG-1	-10.4416	40.4657	0.0191788	0.0610951	0.00650858
JUQ026_CGACTTCCACTCTGTC-1	-22.4749	-4.47582	0.434696	0.141951	2.24177e-05
JUQ026_CGACTTCGTGTTGAGG-1	-42.187	-12.221	0.0963363	1.09651	8.33287e-06
JUQ026_CGAGAAGTCGGAAACG-1	-10.8889	38.8165	0.00261321	6.66793e-08	0.00384243
JUQ026_CGAGCACCAGCGTTCG-1	-22.0766	-4.78929	0.289772	3.13262e-09	1.50314e-09
JUQ026_CGAGCCAGTATAGGGC-1	-27.0443	2.52236	0.285761	0.00723482	4.0798e-09
JUQ026_CGATCGGCAAACGTGG-1	-12.8193	7.49676	0.164557	0.096585	1.22474e-06
JUQ026_CGATGTACAATGGACG-1	-18.3821	32.599	0.0748398	0.168902	2.73011e-06
JUQ026_CGATTGATCAGCACAT-1	-10.5718	41.2729	0.12859	0.0925572	0.0082368
JUQ026_CGATTGATCAGTGCAT-1	10.3947	-47.4251	4.05643e-08	4.28564e-08	0.00782414
JUQ026_CGCGTTTAGCAACGGT-1	-10.5346	40.2875	0.0491335	0.153635	0.00674977
JUQ026_CGCGTTTGTGTGAAAT-1	-11.7504	38.7822	0.0486273	0.12202	0.00691008
JUQ026_CGCTTCAGTAAATACG-1	-10.2608	41.3327	0.0610817	0.179522	0.00595679
JUQ026_CGCTTCATCGCCAGCA-1	-12.1221	35.4414	0.164114	0.0613487	0.00253121
JUQ026_CGGACACCAAAGCAAT-1	-41.0058	-8.17887	0.0939221	1.07183	0.00456025
JUQ026_CGGACACCATACTACG-1	-10.274	39.5582	5.63685e-05	0.0459544	0.00658799
JUQ026_CGGACACGTCAAAGCG-1	-27.955	5.66076	0.379971	0.23197	2.47298e-06
JUQ026_CGGACGTGTTGGTGGA-1	-22.5819	-4.70521	0.328652	0.173103	1.33055e-08
JUQ026_CGGACTGGTTCTGAAC-1	-11.7058	35.3732	0.161413	0.0958664	0.00135589
JUQ026_CGGCTAGTCATAACCG-1	-18.2894	32.5556	0.126248	3.3332e-08	2.56981e-09
JUQ026_CGGGTCATCAGTTAGC-1	-10.0934	38.6606	7.15404e-08	1.09995e-08	0.00181165
JUQ026_CGGTTAAAGTCATCCA-1	-23.1258	15.1774	0.264681	0.115064	0.000497036
JUQ026_CGGTTAACATCACGAT-1	-34.3481	-21.1269	0.309255	0.900633	0.00202185
JUQ026_CGTAGCGGTGCACTTA-1	-21.8915	-4.89597	0.271042	6.20096e-09	0.00105685
JUQ026_CGTAGGCCAACGATGG-1	-8.97926	-12.4835	1.22022e-07	0.0689811	0.00221652
JUQ026_CGTCAGGAGCGTTGCC-1	-20.2414	32.0161	0.178314	5.32325e-06	0.00396896
JUQ026_CGTCCATCATTACCTT-1	-13.6053	6.4289	0.242958	7.08363e-05	0.00234295
JUQ026_CGTGAGCAGTCGCCGT-1	-41.5832	-8.00213	0.171725	0.929144	6.80022e-06
JUQ026_CGTGAGCGTCAAGCGA-1	-19.2357	40.3606	1.14193e-07	0.105931	0.00436707
JUQ026_CGTGAGCGTTCGCTAA-1	-27.7415	3.21022	0.342922	0.337024	0.000599634
JUQ026_CGTGAGCTCCGTTGCT-1	-11.4055	37.6732	0.0484937	0.0615069	3.25581e-06
JUQ026_CGTGTAATCAGCTTAG-1	-22.9336	-5.67997	0.217842	0.153507	3.28616e-05
JUQ026_CGTGTCTTCGCCTGTT-1	7.44036	49.9772	0.0570917	2.7962e-08	0.00869114
JUQ026_CGTTAGACATGCCTAA-1	-20.9574	11.6508	0.181769	0.0991409	2.30385e-08
JUQ026_CGTTCTGAGTCCGGTC-1	-10.7057	40.1083	0.00870084	0.0869633	0.0080576
JUQ026_CGTTCTGTCGCCGTGA-1	-9.90303	39.0689	0.107323	7.16288e-09	0.00417059
JUQ026_CTAACTTTCAGGATCT-1	-10.4031	38.9049	0.119989	0.047893	0.000908681
JUQ026_CTACACCCAAGTTGTC-1	-22.5737	-4.59463	0.371159	9.62103e-08	0.000902855
JUQ026_CTACACCGTACCTACA-1	-11.017	37.3543	1.15688e-07	2.81592e-08	0.00143974
JUQ026_CTACACCGTTTGTTTC-1	-25.8609	5.5348	0.275865	0.0653957	4.19108e-09
JUQ026_CTACACCTCCAATGGT-1	-30.5636	21.3071	0.246824	0.505831	1.15109e-05
JUQ026_CTACACCTCGAGGTAG-1	-21.036	-3.4484	0.282418	0.0391082	0.00454989
JUQ026_CTACATTGTCTAGTGT-1	-17.7706	-25.6759	0.208742	3.88358e-09	5.06079e-06
JUQ026_CTACATTTCCTTTACA-1	-9.7826	37.7143	5.20414e-07	0.000178988	0.00440475
JUQ026_CTACCCACATCAGTCA-1	-30.7555	-33.601	0.077466	0.916467	0.00189368
JUQ026_CTACGTCTCGTAGATC-1	-19.5301	-9.57592	0.121079	0.0472308	1.69919e-09
JUQ026_CTAGCCTAGGTAAACT-1	-10.5199	40.3885	0.0423475	0.432663	0.00443134
JUQ026_CTAGCCTCAACGATCT-1	-18.5302	31.6397	0.205345	0.0663309	3.12622e-06
JUQ026_CTCACACAGGGAGTAA-1	14.9742	26.1732	0.0573745	9.24576e-09	0.0032312
JUQ026_CTCACACAGGGTTCCC-1	10.7657	10.6268	8.60306e-08	0.122005	0.00152979
JUQ026_CTCACACAGTATCTCG-1	-9.22112	10.1846	0.248243	0.161937	1.94497e-05
JUQ026_CTCACACTCGCATGGC-1	-10.4134	37.4045	4.88373e-07	0.0456225	0.0049473
JUQ026_CTCAGAAGTACTTGAC-1	-27.2151	3.51504	0.296749	0.150815	1.00931e-07
JUQ026_CTCGTACTCACATGCA-1	8.95655	1.30309	0.0419563	0.0152182	1.88285e-09
JUQ026_CTCGTACTCACCCGAG-1	-10.4017	38.8309	0.0225425	2.99764e-08	0.00381631
JUQ026_CTCGTCAGTCTAAACC-1	-15.5957	44.5566	0.042016	0.224616	0.00471954
JUQ026_CTCTACGGTATGCTTG-1	-42.9592	0.850898	0.179017	1.12114	3.17658e-05
JUQ026_CTCTGGTAGTTGTAGA-1	-37.1489	44.1532	0.255181	0.390525	1.25949e-08
JUQ026_CTGAAACCATCAGTCA-1	8.07322	34.1547	1.36972e-08	0.00114804	0.00714073
JUQ026_CTGAAACGTTCCAACA-1	-52.7737	-2.56669	0.171211	0.858087	0.00195605
JUQ026_CTGAAACGTTCGAATC-1	-14.4838	3.23315	0.106511	2.9953e-08	1.00091e-08
JUQ026_CTGATAGAGACTACAA-1	-27.5718	3.43309	0.262633	0.100797	0.00124768
JUQ026_CTGATAGTCCGTTGCT-1	-22.8793	-5.25926	0.342772	0.145701	0.00158268
JUQ026_CTGATAGTCGCTAGCG-1	-11.1429	37.8423	0.0461205	0.0692248	0.00546432
JUQ026_CTGATCCCAAGACGTG-1	-11.6577	35.4592	0.0914608	5.31731e-08	0.00449482
JUQ026_CTGATCCGTCTGATCA-1	10.4654	5.26843	6.49671e-07	0.00417093	0.00396768
JUQ026_CTGCCTAGTTATCGGT-1	-5.68746	40.038	0.0788204	6.36186e-08	0.00527045
JUQ026_CTGGTCTTCTGGTGTA-1	-18.146	31.8957	0.205034	4.52759e-08	0.000565568
JUQ026_CTGTGCTAGTGACATA-1	-22.8362	40.7635	0.0470077	4.15909e-07	0.00810979
JUQ026_CTGTTTATCATCACCC-1	-45.0341	1.91334	0.143784	1.09887	0.00525191
JUQ026_CTGTTTATCTCCGGTT-1	-10.4558	7.12541	0.270615	0.00026958	4.39086e-09
JUQ026_CTTAACTAGGTAGCCA-1	-11.302	37.5992	0.0516327	7.14489e-08	0.00618589
JUQ026_CTTAACTCATTGGGCC-1	-10.8208	39.9365	0.0465437	0.232605	0.0029086
JUQ026_CTTACCGAGGTCGGAT-1	-10.179	38.045	0.070761	0.0825639	0.00419076
JUQ026_CTTACCGGTGCATCTA-1	-9.03651	-12.5526	2.75238e-05	0.123227	0.0018399
JUQ026_CTTCTCTCAGCCTATA-1	-11.8721	8.06768	0.311556	0.14094	8.3312e-06
JUQ026_CTTGGCTAGGATCGCA-1	-16.8479	38.373	0.0500872	3.16475e-08	0.00212482
JUQ026_CTTGGCTGTGGTCTCG-1	-41.2154	-1.29687	0.15148	0.940601	0.00536752
JUQ026_CTTGGCTTCTGCGTAA-1	-19.2734	40.2677	1.76504e-06	0.341603	0.00223075
JUQ026_CTTTGCGTCTTGTACT-1	-21.1306	-6.71398	0.2716	6.63394e-09	4.18915e-08
JUQ026_GAAACTCTCATCGATG-1	-18.7722	33.6639	0.119133	0.122187	0.00414617
JUQ026_GAACATCTCTCAAGTG-1	-17.3121	-23.3072	0.146874	7.724e-09	2.80194e-09
JUQ026_GAACCTAAGAAAGTGG-1	-10.7999	40.1604	0.0569713	0.287439	0.0057219
JUQ026_GAACGGAGTTAGGGTG-1	-11.1182	37.8063	9.15954e-08	0.0614666	0.00736587
JUQ026_GAATAAGGTCCGTGAC-1	-11.8707	36.0198	0.0769233	0.0349379	0.00121573
JUQ026_GAATGAAAGGTTACCT-1	-10.848	37.5648	1.4903e-07	0.0474627	0.00720078
JUQ026_GAATGAAGTGCCTGGT-1	-23.1042	13.4522	0.210598	0.0973192	5.38636e-08
JUQ026_GACACGCGTAAAGGAG-1	-39.7611	-12.0299	0.0476988	1.22259	0.00341138
JUQ026_GACAGAGGTCCGAGTC-1	-11.3505	37.2669	0.127801	9.5301e-07	0.00425663
JUQ026_GACAGAGTCCACGCAG-1	-21.8061	-4.03942	0.348589	1.7636e-07	8.30675e-09
JUQ026_GACGGCTAGACGCTTT-1	-21.5893	-10.7481	0.116783	2.34184e-09	3.37866e-07
JUQ026_GACGGCTTCCAGTATG-1	-10.463	40.3828	0.0120484	0.100302	0.00794836
JUQ026_GACGTGCAGGACTGGT-1	-19.8689	49.6423	0.138628	0.170523	0.0125099
JUQ026_GACGTGCCACGTAAGG-1	-11.9043	36.1469	0.154256	7.26492e-09	9.52652e-08
JUQ026_GACTAACGTCTAGCCG-1	-43.2725	-0.314272	0.108234	0.708574	0.00251021
JUQ026_GACTAACGTGCACTTA-1	-17.7233	-11.2029	0.105976	0.110294	0.000102322
JUQ026_GACTACACATGTCGAT-1	-11.1782	34.9269	0.213824	0.0777979	1.36084e-05
JUQ026_GACTGCGAGCGCCTTG-1	-18.3645	32.5373	0.105716	0.0107259	6.72433e-10
JUQ026_GACTGCGGTGACGGTA-1	-44.8343	2.65108	0.0711628	0.914495	0.000846727
JUQ026_GAGCAGACACCAGCAC-1	-18.5991	32.6831	0.0808132	0.36953	0.00167158
JUQ026_GAGGTGATCGCATGAT-1	-9.68454	39.1269	6.06525e-07	1.69625e-07	0.00764253
JUQ026_GAGTCCGTCTCCAACC-1	-23.4697	14.2935	0.209757	0.325253	0.000173939
JUQ026_GAGTCCGTCTGTTTGT-1	-18.1188	32.3488	0.0803646	0.000837215	0.00158682
JUQ026_GATCAGTAGATATGCA-1	-10.6603	38.8457	0.0182069	1.8496e-08	0.00411311
JUQ026_GATCAGTAGTGGACGT-1	-18.1906	-23.1161	0.0654	0.552388	2.62491e-06
JUQ026_GATCAGTGTGGTAACG-1	-11.7139	39.0704	4.09763e-08	2.6669e-07	0.00208812
JUQ026_GATCGATAGACTACAA-1	-10.4429	40.5146	0.111896	0.0622237	0.00253964
JUQ026_GATCGCGTCCCTGACT-1	-18.148	32.5463	0.0847316	1.70475e-08	0.00358331
JUQ026_GATCTAGCAGTCGTGC-1	-20.3484	-4.55133	0.338101	0.0448575	7.93689e-10
JUQ026_GATCTAGGTCGAATCT-1	-11.4048	37.6358	2.21631e-06	1.38684e-08	0.00486853
JUQ026_GATCTAGGTGTGTGCC-1	-21.742	11.4879	0.225494	0.000208586	2.75805e-08
JUQ026_GATGAAACACCCATTC-1	-18.1048	-23.2489	0.143996	8.15813e-09	0.00447305
JUQ026_GATGAAATCAGTCCCT-1	-10.6374	37.5838	1.2723e-07	5.79883e-09	0.00662316
JUQ026_GATGAAATCATAAAGG-1	-23.3288	14.1355	0.222116	0.104623	2.83623e-08
JUQ026_GATGAGGGTTCCATGA-1	-10.2279	40.3765	0.0481196	0.0102766	0.00341172
JUQ026_GCAAACTGTCATGCCG-1	-24.4211	18.2547	0.33826	8.16307e-08	4.47576e-09
JUQ026_GCAAACTGTCCAGTAT-1	-23.0665	18.9729	0.41197	0.338604	2.57423e-06
JUQ026_GCAATCACAGGGTATG-1	-10.942	39.3811	3.62092e-07	0.0328381	0.00971234
JUQ026_GCAATCACATTTGCCC-1	-10.5783	40.4014	0.0134095	0.0746602	0.00559062
JUQ026_GCACATACATACCATG-1	6.39458	40.9494	1.14581e-07	7.07065e-08	0.00516579
JUQ026_GCACTCTTCCATGAGT-1	7.70982	23.6934	0.14031	3.45449e-07	3.26481e-08
JUQ026_GCAGCCATCCAAACTG-1	-10.6298	66.1302	0.127776	4.13666e-08	0.00271316
JUQ026_GCAGTTAAGCGTCTAT-1	-22.3284	-4.24152	0.351776	0.0644292	1.52717e-07
JUQ026_GCATGATCAGCGAACA-1	-63.0711	15.8441	0.0758582	0.752362	0.00781419
JUQ026_GCATGATGTGTGACCC-1	-11.447	38.9506	9.33656e-06	0.0282365	0.0109414
JUQ026_GCATGCGGTAAGTGGC-1	-13.5178	6.90474	0.154132	0.034216	2.22899e-06
JUQ026_GCATGCGTCGTCCGTT-1	-21.633	10.8633	0.148876	0.149379	3.8062e-09
JUQ026_GCATGTACATAGGATA-1	-26.7701	3.09744	0.328079	0.114999	9.3192e-05
JUQ026_GCCAAATCACAGACTT-1	-10.1383	38.1664	2.06514e-07	8.84128e-08	0.00591777
JUQ026_GCCAAATCACCCATGG-1	-21.5409	-5.04791	0.188774	1.22258e-08	0.000276352
JUQ026_GCGACCAAGGCTCAGA-1	-13.5257	6.94724	0.225934	0.116415	0.000720989
JUQ026_GCGACCACATTCTCAT-1	-27.4815	3.34012	0.404633	0.221553	7.06101e-09
JUQ026_GCGAGAAAGAGAGCTC-1	-34.5032	-23.8827	0.0881546	0.832305	0.00277318
JUQ026_GCGAGAAAGGCGACAT-1	-10.1082	40.661	0.0658973	0.231408	0.00480675
JUQ026_GCGCAACAGAGGGATA-1	-26.5452	7.86853	0.355085	9.62915e-07	3.47865e-09
JUQ026_GCGCAACAGTCAATAG-1	-49.1667	0.61622	0.16833	1.04498	0.00193265
JUQ026_GCGCAGTCAGGACGTA-1	-10.4769	37.6791	0.0584002	1.80695e-08	0.00417117
JUQ026_GCGCGATTCATGCATG-1	-18.383	32.4194	0.215364	3.05189e-07	0.000513004
JUQ026_GCGGGTTGTTTCGCTC-1	-14.7054	35.025	5.56195e-05	0.0493242	0.0099152
JUQ026_GCGGGTTTCAACACAC-1	-12.4432	36.9349	0.0129163	0.141025	0.00433258
JUQ026_GCGGGTTTCTGACCTC-1	9.42721	10.6214	9.11566e-06	3.25899e-08	0.0063627
JUQ026_GCTCCTACACGTCAGC-1	-11.8331	36.0758	0.148297	7.77784e-07	0.00379251
JUQ026_GCTCCTATCAAACCGT-1	-8.22978	37.6536	0.130089	0.195821	0.00563253
JUQ026_GCTCTGTAGTGCGATG-1	-26.9372	18.0606	0.176878	0.290204	4.91194e-06
JUQ026_GCTGCAGCAAGGTTTC-1	-11.1331	7.8253	0.252101	0.0857224	1.39347e-09
JUQ026_GCTGCAGGTCCATGAT-1	-18.0072	-23.2589	0.084972	1.30196e-07	7.3906e-09
JUQ026_GCTGCAGGTCGTCTTC-1	-45.0969	3.65659	0.0955434	0.809554	0.00251733
JUQ026_GCTGCTTTCGGCATCG-1	-21.7423	-4.91611	0.281506	0.0512834	0.000979993
JUQ026_GCTTCCACATACGCCG-1	-1.58695	33.4831	2.01919e-07	0.130862	0.00412897
JUQ026_GCTTGAACAAGGACTG-1	-21.0076	-6.73153	0.186913	5.81857e-09	4.87897e-09
JUQ026_GCTTGAATCACAGGCC-1	-10.8066	38.2056	6.63921e-05	1.83458e-08	0.00650416
JUQ026_GGAACTTAGGATGCGT-1	-21.9409	13.2904	0.111258	0.604343	0.000967192
JUQ026_GGAACTTGTTAGTGGG-1	-36.5019	-15.2456	0.123311	1.21455	0.001689
JUQ026_GGAATAAAGTAGTGCG-1	-27.7918	2.30728	0.401711	0.153207	3.80514e-09
JUQ026_GGACAAGAGCCACGTC-1	-27.1156	2.58256	0.367022	5.96684e-08	1.18353e-08
JUQ026_GGACAAGCAAAGGTGC-1	-22.0635	-4.16389	0.367912	0.0801702	0.000873292
JUQ026_GGACAAGTCTTACCGC-1	-9.50344	40.6121	0.00040369	0.255839	0.00450103
JUQ026_GGACAGACACCGGAAA-1	10.1363	3.83321	8.54652e-08	1.16162e-07	0.00457467
JUQ026_GGACATTAGTGTTGAA-1	-12.0507	36.0423	0.129267	0.110851	0.00223152
JUQ026_GGACGTCAGTACGACG-1	-21.516	-4.49131	0.252052	1.85602e-07	2.1328e-09
JUQ026_GGACGTCCATTCACTT-1	-11.286	7.99643	0.165751	2.51036e-08	1.72068e-08
JUQ026_GGAGCAACAGGATTGG-1	-10.6821	41.4637	0.0851053	0.120736	0.0032115
JUQ026_GGAGCAATCCGTAGTA-1	-18.6176	39.8802	0.0151787	1.59885e-07	0.00216912
JUQ026_GGATTACCAAACCCAT-1	-18.2855	32.4488	0.174221	0.0595787	0.00119177
JUQ026_GGCCGATAGTTTAGGA-1	-10.4277	40.5561	0.019675	0.175951	0.00698997
JUQ026_GGCTCGAGTTGGTTTG-1	3.56701	13.3876	0.194799	0.0339737	2.00223e-06
JUQ026_GGCTCGATCAGAGGTG-1	-19.4069	40.2643	6.88073e-08	0.239587	0.00189889
JUQ026_GGCTGGTAGTGTCTCA-1	-10.1593	37.9748	0.133267	9.79847e-09	0.00294856
JUQ026_GGGACCTAGGGAACGG-1	-31.944	12.892	0.337991	0.138352	3.2461e-09
JUQ026_GGGATGAGTAAGAGGA-1	-11.3589	38.2481	0.0199167	0.0553464	0.0055021
JUQ026_GGGATGATCCTTCAAT-1	-0.291984	45.8276	0.115755	0.136955	4.00013e-05
JUQ026_GGGCACTCATAGAAAC-1	-13.3952	7.02897	0.330025	0.243202	2.37622e-05
JUQ026_GGGCATCCAATCCGAT-1	-10.3482	38.8951	0.101789	4.05038e-08	0.0053309
JUQ026_GGGCATCTCATCGATG-1	-10.4479	39.8704	0.0744	0.263764	0.00445691
JUQ026_GGTGAAGGTACCGTAT-1	-41.4902	-7.84952	0.160281	1.07288	1.72394e-05
JUQ026_GGTGCGTTCAGTTCGA-1	-9.98848	37.6576	0.135367	0.0757303	0.00525756
JUQ026_GGTGTTACAAAGAATC-1	-49.1831	0.610922	0.177746	1.11817	0.00279006
JUQ026_GTAACGTAGCCCTAAT-1	-41.8725	-7.82162	0.224706	1.14054	0.00223301
JUQ026_GTAACGTCATGGATGG-1	-11.6542	38.1962	9.92471e-08	1.46714e-08	0.00434053
JUQ026_GTACGTAAGTGCCATT-1	-11.77	39.0919	1.24323e-07	0.0384961	0.00661006
JUQ026_GTACTCCTCAGCTGGC-1	-12.967	38.3192	1.87839e-07	0.0927422	0.00840064
JUQ026_GTACTTTGTGGGTATG-1	-22.5491	-4.5182	0.33294	0.293844	5.19138e-08
JUQ026_GTAGGCCAGCTGGAAC-1	-23.8565	-5.04024	0.322321	1.29068e-08	1.10409e-08
JUQ026_GTATCTTGTTGCGCAC-1	-15.7593	39.866	0.0338554	0.232754	0.00169713
JUQ026_GTATCTTTCTTAGCCC-1	-16.4124	39.5098	1.37085e-07	2.08347e-08	0.00485198
JUQ026_GTCAAGTAGAACTGTA-1	-36.6006	11.6338	0.261632	0.700556	0.00180222
JUQ026_GTCAAGTGTTCCATGA-1	-22.9187	-5.33447	0.31478	0.150865	0.00695784
JUQ026_GTCAAGTTCTTTACAC-1	-10.2543	40.7792	0.0333438	0.148949	0.00141277
JUQ026_GTCACGGTCACATGCA-1	-8.87758	-12.4899	5.46682e-08	8.40005e-08	0.00599028
JUQ026_GTCATTTGTAGCCTCG-1	-12.7128	36.8137	0.0315659	5.08127e-07	0.00374575
JUQ026_GTCATTTGTAGCTTGT-1	-17.28	40.5079	7.83656e-08	2.08023e-08	0.0080895
JUQ026_GTCCTCACAAGAAAGG-1	-26.0229	18.3112	0.17538	0.304493	0.000219959
JUQ026_GTCCTCATCCTCAATT-1	-11.1971	39.4255	7.90202e-06	0.105226	0.00919017
JUQ026_GTCTTCGAGTATGACA-1	-21.8132	-3.84906	0.306848	2.82953e-06	0.00129063
JUQ026_GTCTTCGCAACACCCG-1	-19.0464	-10.027	0.0702465	0.441091	5.99327e-05
JUQ026_GTCTTCGTCCAAAGTC-1	-26.598	7.70274	0.31492	0.245476	0.000689123
JUQ026_GTGAAGGGTCAACTGT-1	-20.4957	-7.40362	0.164335	0.0186758	0.000267377
JUQ026_GTGCGGTGTATGAAAC-1	-14.7175	35.056	0.0993514	0.362922	1.70131e-05
JUQ026_GTGGGTCTCTTGTTTG-1	-10.0042	38.0691	0.000198347	0.0712215	0.00193215
JUQ026_GTTAAGCTCAGTGCAT-1	-26.1474	2.90114	0.300217	0.0426189	7.84347e-08
JUQ026_GTTAAGCTCGCAAACT-1	-21.7498	-5.1945	0.261957	2.06282e-09	3.58193e-09
JUQ026_GTTAAGCTCGCCATAA-1	-18.8667	31.7075	0.329155	0.0480007	7.87813e-07
JUQ026_GTTACAGAGCACACAG-1	-11.0104	41.5449	0.155659	0.393194	0.00233473
JUQ026_GTTACAGGTGATGTGG-1	-10.1631	38.0335	0.0129872	0.0769397	0.00207369
JUQ026_GTTCATTTCTCAACTT-1	-27.6276	3.29626	0.344837	0.241294	2.02488e-05
JUQ026_GTTCATTTCTGGGCCA-1	-13.7243	6.82022	0.237661	0.046837	1.27564e-05
JUQ026_GTTCTCGGTCGTCTTC-1	-17.7879	-23.2488	0.0538735	1.52651e-07	0.00106599
JUQ026_TAAACCGCAGTTTACG-1	-10.5339	40.3265	4.65147e-07	0.292715	0.00561918
JUQ026_TAAGAGATCTCGTATT-1	-18.2266	32.247	0.128088	0.0603614	0.000707226
JUQ026_TAAGCGTAGATCTGAA-1	-21.7031	-4.55966	0.331037	4.16876e-09	6.90489e-08
JUQ026_TAAGTGCTCGCCTGAG-1	-12.4196	35.0228	0.084021	5.18428e-09	1.67244e-09
JUQ026_TACACGAAGTACCGGA-1	-10.1622	38.9749	1.01851e-06	1.98586e-07	0.00385944
JUQ026_TACACGATCAACACTG-1	-11.4512	38.3557	0.0812061	0.0977329	0.00765825
JUQ026_TACACGATCACATAGC-1	-43.7404	-0.155363	0.177501	0.831312	0.00373759
JUQ026_TACCTATCACAGACAG-1	-18.2821	33.29	5.76641e-06	0.100714	0.00175227
JUQ026_TACCTTATCGTACGGC-1	-14.2723	9.6167	0.172276	1.10159e-07	5.78517e-09
JUQ026_TACGGATAGCTGATAA-1	-18.2568	32.5732	0.133105	0.216881	1.46156e-06
JUQ026_TACGGGCCACAGCCCA-1	-27.7815	3.06371	0.416755	0.184117	1.95945e-05
JUQ026_TACGGGCGTGTCGCTG-1	-10.8615	36.2175	0.000528953	6.97443e-08	0.00345733
JUQ026_TACGGTAGTCTGGAGA-1	-23.0549	-5.3467	0.412485	0.355163	0.00199689
JUQ026_TACTCATTCCTCTAGC-1	-15.533	-11.1522	0.0660491	0.327977	1.86263e-06
JUQ026_TACTCGCTCATCACCC-1	-18.2736	32.5957	0.0647307	0.0180127	0.00119908
JUQ026_TACTTGTTCATCATTC-1	-7.38837	38.9696	0.071915	4.37539e-08	0.00174574
JUQ026_TAGACCATCATGTAGC-1	-20.9372	11.7099	0.23429	0.0676405	1.22666e-08
JUQ026_TAGAGCTCAGCTGTGC-1	-18.7477	39.5842	0.0658737	0.081608	0.00627462
JUQ026_TAGCCGGAGTACATGA-1	-35.7321	-8.87066	0.0083756	0.19352	0.00174697
JUQ026_TAGGCATGTTAAGAAC-1	-9.30615	37.2043	0.10468	0.0164841	0.00482058
JUQ026_TAGTGGTAGGGATCTG-1	4.47619	-2.10863	0.0507971	0.229803	0.00335197
JUQ026_TAGTTGGAGACACTAA-1	9.52331	10.7033	1.79235e-07	0.0617138	0.00210589
JUQ026_TAGTTGGCACTCGACG-1	-26.5266	7.91104	0.316768	0.0560458	1.70912e-09
JUQ026_TATCAGGAGATACACA-1	-12.7117	50.9863	0.00352121	0.0672103	0.00805533
JUQ026_TATCAGGAGGACGAAA-1	-22.4093	-4.60143	0.339827	1.20461e-08	9.52515e-10
JUQ026_TATCAGGCATGACGGA-1	-11.3517	37.6474	0.0762771	0.00131849	7.26639e-05
JUQ026_TATGCCCAGCTAACAA-1	-26.9661	3.30476	0.365918	0.0212676	1.28944e-08
JUQ026_TATGCCCAGTGGTAGC-1	-10.5734	36.876	0.000140596	0.0220034	0.00186523
JUQ026_TATTACCAGAAGGACA-1	-22.9908	13.229	0.181067	9.47772e-08	3.84836e-07
JUQ026_TATTACCTCACTTCAT-1	-22.9323	41.052	0.0480927	0.357068	0.00463909
JUQ026_TCAACGAGTATTCTCT-1	-8.93136	55.4095	0.0542294	0.0565147	0.00571741
JUQ026_TCAACGATCACTTCAT-1	-9.75531	37.6234	0.139944	0.0994999	2.45321e-05
JUQ026_TCAACGATCTCCTATA-1	-18.3842	32.4654	0.206931	0.104672	1.86045e-07
JUQ026_TCACAAGGTGACGCCT-1	10.0667	3.74538	9.17097e-07	0.222421	0.0059809
JUQ026_TCACGAAAGTGTGAAT-1	-11.0986	37.7934	0.126313	0.0608589	1.82181e-07
JUQ026_TCAGCAACAGCGTCCA-1	-34.877	27.778	0.166343	0.270121	0.00163913
JUQ026_TCAGCTCAGCGAGAAA-1	-11.5234	37.4747	0.0393181	0.0576161	0.00671665
JUQ026_TCAGGATAGTTCGCAT-1	-23.487	13.8077	0.324063	0.334453	2.83642e-08
JUQ026_TCAGGATCACAAGTAA-1	-23.5662	-4.32895	0.244035	0.09195	0.00270472
JUQ026_TCAGGTAAGACACGAC-1	-11.1748	38.6969	2.20082e-07	0.125542	0.00931422
JUQ026_TCAGGTAGTATCTGCA-1	-11.0846	37.8184	4.36425e-07	0.062378	0.00865228
JUQ026_TCATTTGCACGTCAGC-1	-9.67295	40.7057	0.0260973	0.21726	0.00687049
JUQ026_TCCACACCAGATAATG-1	33.8714	5.84053	0.194689	0.0276589	2.00966e-08
JUQ026_TCCCGATCAGGATTGG-1	-18.5751	32.1297	0.0884548	2.02979e-08	0.00240721
JUQ026_TCGAGGCCACGACGAA-1	-21.7781	-4.93302	0.195822	2.69847e-09	1.4824e-08
JUQ026_TCGAGGCGTCTAGTGT-1	-9.81997	39.4029	0.101896	0.0415984	0.00116897
JUQ026_TCGAGGCGTGGTTTCA-1	-11.7667	7.82275	0.237502	1.25593e-08	0.000935389
JUQ026_TCGCGTTTCCAGATCA-1	-23.2489	14.29	0.271074	0.179153	8.29727e-08
JUQ026_TCGCGTTTCCTTTCTC-1	-8.98711	37.6173	0.124718	1.72362e-08	0.00177155
JUQ026_TCGGGACTCTGGTATG-1	-10.6036	38.5882	0.0228749	7.14936e-09	0.00761885
JUQ026_TCGGTAAGTACCGTAT-1	-43.3706	-0.0198272	0.230759	0.980725	7.54799e-06
JUQ026_TCGGTAATCCGTAGTA-1	-26.8746	18.3336	0.238044	0.272142	2.51065e-06
JUQ026_TCGTAGATCAACACAC-1	-23.4094	13.9849	0.22766	0.196888	2.42503e-06
JUQ026_TCTATTGCAAAGTGCG-1	10.5472	5.19633	2.1628e-08	1.31812e-08	0.000790451
JUQ026_TCTATTGTCACTCCTG-1	-12.2416	35.3862	0.162574	3.75755e-08	0.00345624
JUQ026_TCTCTAAGTCAAGCGA-1	-22.2071	-4.50764	0.374664	0.0193299	0.000402184
JUQ026_TCTGAGAGTGTCCTCT-1	-19.4233	32.4743	0.120978	0.0812269	0.00126046
JUQ026_TCTGAGATCAAGGCTT-1	-13.2351	7.71099	0.322803	0.104361	8.42818e-08
JUQ026_TCTGGAAGTAAGAGGA-1	-30.6088	21.351	0.278464	0.532403	1.04717e-07
JUQ026_TCTTCGGCACGACGAA-1	-27.6927	3.19599	0.42367	0.144991	3.75239e-08
JUQ026_TCTTCGGCATCGGTTA-1	-11.0789	37.8904	6.29276e-07	0.0697862	0.00439589
JUQ026_TCTTCGGGTACTTCTT-1	-13.5279	6.94711	0.16448	5.60754e-08	8.62397e-07
JUQ026_TGACAACCAGCTGTGC-1	-18.2441	32.1198	0.231169	0.0361157	1.68512e-06
JUQ026_TGACAACGTAGCGTCC-1	-10.5856	40.7776	0.0800401	0.283154	0.00834066
JUQ026_TGACAACGTTGGAGGT-1	-18.3157	15.5239	0.218698	0.108424	2.24088e-08
JUQ026_TGACGGCAGAGGTTAT-1	-22.596	13.1757	0.160457	2.65859e-07	3.98821e-09
JUQ026_TGACGGCCATTGGTAC-1	-43.755	-0.411307	0.0836886	1.01432	0.000582198
JUQ026_TGACTAGGTTCCTCCA-1	-23.8213	13.9571	0.323017	0.331895	2.1235e-06
JUQ026_TGAGAGGAGAGTACAT-1	-9.62861	53.9645	0.0420172	4.18941e-06	0.00659354
JUQ026_TGAGAGGCAGCGATCC-1	-18.1559	39.3575	0.0670379	0.128824	0.00762631
JUQ026_TGAGAGGTCGCAAGCC-1	-10.809	39.5715	3.01723e-06	0.0879852	0.00750114
JUQ026_TGAGAGGTCTATCGCC-1	-22.8279	-4.75332	0.404762	0.0493937	0.000263893
JUQ026_TGAGCATCATTGCGGC-1	-27.4443	2.72372	0.246316	2.57579e-05	0.000171167
JUQ026_TGAGCCGGTTTAAGCC-1	-21.6532	-1.37628	0.209871	5.18625e-08	0.00125748
JUQ026_TGAGCCGTCCTTCAAT-1	-13.9621	6.39901	0.201055	0.0726517	1.30076e-06
JUQ026_TGAGGGAAGCACGCCT-1	-43.664	-0.516185	0.168704	1.15194	0.004709
JUQ026_TGCACCTCATCCCATC-1	-23.4459	13.7433	0.260712	0.0761783	4.45608e-09
JUQ026_TGCACCTGTGTGACCC-1	-27.5735	3.2372	0.414445	0.0566629	2.9282e-09
JUQ026_TGCCCATTCATGTAGC-1	7.70876	21.4563	0.224491	9.56037e-09	0.00011509
JUQ026_TGCCCATTCTCATTCA-1	-18.3262	32.9236	0.0418629	0.142361	0.000406033
JUQ026_TGCCCTACACAGACTT-1	-9.39943	40.2378	0.0310886	0.281503	0.00632721
JUQ026_TGCCCTACAGGGATTG-1	-9.6671	36.3237	0.205175	0.213651	0.0017909
JUQ026_TGCCCTACATCCCACT-1	5.31121	42.6266	0.00250623	3.27391e-07	0.00708536
JUQ026_TGCGCAGAGAACAACT-1	-22.446	-4.53749	0.314646	0.250017	0.00144307
JUQ026_TGCTACCTCCCTAACC-1	-10.8634	39.8289	0.0246179	0.233595	0.00947265
JUQ026_TGCTACCTCGAGGTAG-1	-19.4427	-9.66794	0.0619318	1.45315e-08	1.96508e-06
JUQ026_TGCTGCTGTAACGTTC-1	-23.5299	13.8642	0.339323	0.330479	1.14566e-05
JUQ026_TGCTGCTTCAGTTAGC-1	-15.491	10.3545	0.290333	0.298674	0.00139868
JUQ026_TGGCCAGCACACAGAG-1	-12.2308	36.5812	0.173771	1.80558e-07	0.0054757
JUQ026_TGGCCAGCAGCGATCC-1	-12.182	35.4122	0.0387308	0.145747	0.000737531
JUQ026_TGGCGCAAGACGCTTT-1	-13.4891	38.7421	8.12213e-05	9.03935e-07	0.00806302
JUQ026_TGGCGCACAGATCTGT-1	-21.468	-3.98088	0.246627	5.20219e-07	5.47746e-09
JUQ026_TGGCTGGAGGCAGGTT-1	-18.3095	32.4709	0.217965	0.000101724	0.00170627
JUQ026_TGGCTGGGTAGTACCT-1	-15.6739	44.4588	0.121843	0.20831	0.00774969
JUQ026_TGGGAAGAGAGATGAG-1	-10.9153	40.2868	0.0351792	0.0208617	0.0109965
JUQ026_TGGGAAGCACGTCTCT-1	-11.1586	37.7602	0.0380402	8.74379e-06	0.00251678
JUQ026_TGGGAAGTCATCGCTC-1	-26.9057	2.53857	0.336792	0.0132435	3.47285e-08
JUQ026_TGGGAAGTCTTCAACT-1	-17.8398	32.9474	0.0604011	0.113415	0.00118866
JUQ026_TGGGCGTAGGATCGCA-1	-7.38143	42.1617	5.47925e-07	0.0911973	0.00515036
JUQ026_TGGGCGTTCTTGTATC-1	-43.3218	-0.16044	0.118457	0.971453	0.00296839
JUQ026_TGGTTAGAGAACAATC-1	-10.4013	40.2323	0.0352657	5.04413e-07	0.00717309
JUQ026_TGGTTAGCAAACTGTC-1	-10.2455	38.6928	0.0331194	0.0385592	0.00632547
JUQ026_TGGTTAGCATATGGTC-1	-44.9072	1.20323	0.0529867	1.06928	0.00352003
JUQ026_TGGTTAGGTAAATGAC-1	-12.1351	36.8851	0.147485	0.308621	0.0031145
JUQ026_TGGTTAGGTCAAGCGA-1	-17.9752	-23.142	0.0432981	0.1287	0.000799803
JUQ026_TGGTTCCCACTTAACG-1	-18.2374	32.6694	0.220897	5.44561e-09	2.93045e-06
JUQ026_TGGTTCCTCCGCGTTT-1	-23.4371	13.7875	0.300458	0.158258	2.635e-07
JUQ026_TGGTTCCTCCGTAGTA-1	-10.2387	40.4723	0.000392797	0.177534	0.00814111
JUQ026_TGGTTCCTCTCCGGTT-1	-37.1848	-15.2684	0.179611	1.14999	0.00168795
JUQ026_TGTGGTACATATGCTG-1	-11.7892	40.4319	0.0185217	0.142057	0.00801991
JUQ026_TGTGGTATCTTTCCTC-1	-10.8587	39.8529	4.23722e-08	0.0697958	0.00352312
JUQ026_TGTTCCGTCTTTAGTC-1	-17.7762	-23.0502	0.0132284	2.57817e-07	0.00047534
JUQ026_TTAACTCTCGGCGGTT-1	-20.3093	40.2963	1.73979e-07	0.124936	0.00583166
JUQ026_TTAGGACTCAGTTCGA-1	-10.7043	40.8282	0.102198	0.136511	0.00880142
JUQ026_TTAGGACTCATCTGCC-1	-11.6065	38.0384	1.26409e-08	1.91396e-08	0.00324942
JUQ026_TTAGGCAAGAGACTAT-1	-10.5616	40.1028	0.0598492	5.98819e-05	0.00645103
JUQ026_TTAGGCAAGGTGTTAA-1	-41.2569	-6.98855	0.058791	1.05751	0.00154614
JUQ026_TTAGTTCTCTCCAGGG-1	-30.72	21.3899	0.272722	0.440353	1.91677e-06
JUQ026_TTATGCTTCTGGTGTA-1	-26.8593	2.8252	0.340545	0.134541	0.00138458
JUQ026_TTCCCAGAGTGGAGTC-1	-23.3543	13.7496	0.271019	0.270658	1.34676e-06
JUQ026_TTCCCAGCATCTCCCA-1	-18.3263	32.4573	0.173936	3.05924e-08	2.38756e-09
JUQ026_TTCCCAGTCTTGCAAG-1	-23.4106	-4.35402	0.39925	0.212	4.39827e-08
JUQ026_TTCGAAGTCCAAACAC-1	-19.6923	40.1097	0.0944939	0.181584	0.00157647
JUQ026_TTCGAAGTCCAATGGT-1	-18.2599	32.0662	0.13373	0.0982218	8.10155e-09
JUQ026_TTCGGTCGTGGCTCCA-1	-26.6191	2.99442	0.295484	0.0991741	0.00154954
JUQ026_TTCGGTCTCTTAGCCC-1	-22.4821	-1.89817	0.349729	0.336967	4.44492e-09
JUQ026_TTCTACAGTCTAGCCG-1	-33.228	-20.2565	0.109788	0.430671	0.000626427
JUQ026_TTCTCAAAGACATAAC-1	-10.4284	37.7919	0.0241911	1.72318e-08	0.00030968
JUQ026_TTCTCCTCACACATGT-1	-45.4363	2.38336	0.152541	1.10486	0.00190632
JUQ026_TTCTTAGAGCGTAATA-1	-20.0585	40.4053	1.18543e-07	0.266869	0.00383236
JUQ026_TTCTTAGAGGCACATG-1	-10.1693	40.2873	0.00441464	0.0516894	0.0060073
JUQ026_TTGAACGCATCACGTA-1	-22.6581	-4.53955	0.392281	0.271284	1.17143e-07
JUQ026_TTGACTTCACAGGTTT-1	-17.9001	-24.9122	1.82108e-07	0.00530729	1.04152e-08
JUQ026_TTGACTTCAGCTGCAC-1	-11.409	38.1493	0.059261	3.17182e-08	0.00378723
JUQ026_TTGCCGTCATTCCTCG-1	-18.2838	32.5179	0.0531033	0.0663579	9.79452e-05
JUQ026_TTGCCGTGTGCGGTAA-1	-27.1747	3.44437	0.406983	0.0935787	2.34279e-05
JUQ026_TTGCCGTTCCTCAATT-1	-10.1655	37.736	0.167818	0.134798	0.00528128
JUQ026_TTGCGTCCAGGATCGA-1	-4.24716	51.8043	0.137526	0.044986	0.0055117
JUQ026_TTGCGTCCATTATCTC-1	-12.6788	36.8687	0.0502592	5.50661e-08	0.00346872
JUQ026_TTGGAACTCAGTTCGA-1	-11.1834	8.90154	0.323025	0.228317	0.0026876
JUQ026_TTGTAGGAGAAAGTGG-1	-20.0003	40.3574	0.0373166	0.329895	0.00220374
JUQ026_TTGTAGGAGCCCAACC-1	8.35727	42.7923	6.63075e-07	0.0378144	0.00773509
JUQ026_TTTCCTCCAATGACCT-1	-23.7909	13.9603	0.349615	0.169275	0.00124909
JUQ026_TTTCCTCTCAGGCCCA-1	-31.6932	44.5787	0.296635	0.1465	1.10002e-08
JUQ026_TTTGCGCTCTTGTACT-1	7.53228	35.6133	4.12991e-07	1.32642e-08	0.00485004
JUQ026_TTTGGTTCATGTAGTC-1	-11.762	7.87714	0.284469	1.28171e-05	0.000914598
JUQ026_TTTGGTTTCTCGTTTA-1	-22.3836	-4.65215	0.302495	0.0502501	8.87017e-07
JUQ027_AAACCTGCACAACTGT-1	-27.356	-0.79582	0.330625	0.00468245	0.00344897
JUQ027_AAACCTGCAGTCTTCC-1	-10.2907	50.6682	0.0142882	0.0854295	0.0101357
JUQ027_AAACCTGGTTTGGGCC-1	-12.4838	51.0937	0.000188189	0.255662	0.00374169
JUQ027_AAACCTGTCTGATACG-1	-22.681	32.3309	0.0814197	0.0346067	0.00463071
JUQ027_AAACCTGTCTGCTTGC-1	-13.2567	54.1427	0.101811	0.301421	0.0073426
JUQ027_AAACGGGAGATCACGG-1	-22.5405	32.1742	0.16234	0.0773607	0.00456927
JUQ027_AAACGGGAGTAGCGGT-1	-44.5835	9.06097	0.0319108	0.676117	0.00150882
JUQ027_AAACGGGCAAGGACAC-1	-55.253	-1.64763	0.140889	1.17189	0.00753271
JUQ027_AAACGGGGTACCGCTG-1	-26.9096	0.855299	0.307476	0.239467	0.00263688
JUQ027_AAACGGGGTTCATGGT-1	-22.8667	-3.19415	0.318036	5.68891e-05	0.000550963
JUQ027_AAACGGGTCCCGGATG-1	-27.6157	-1.175	0.32296	0.0982222	0.001994
JUQ027_AAAGATGAGGCCCGTT-1	-16.1606	9.11246	0.289701	0.398219	0.00153458
JUQ027_AAAGCAATCCGCATCT-1	-25.8215	20.4104	0.256276	0.267791	0.0010561
JUQ027_AAAGTAGCACTGTGTA-1	-25.7263	0.490261	0.144448	0.0425169	1.77369e-09
JUQ027_AAAGTAGTCGCCATAA-1	-12.498	50.8005	0.130624	0.0931752	0.00121645
JUQ027_AAAGTAGTCTCGATGA-1	-25.4701	-4.96816	0.267949	0.0843771	1.7242e-08
JUQ027_AAATGCCCATTTGCTT-1	-34.7014	-24.0765	0.0792622	0.983371	0.00366195
JUQ027_AAATGCCGTGTAATGA-1	-40.834	10.3042	0.090407	0.5979	0.00782195
JUQ027_AAATGCCGTGTTGAGG-1	-13.5786	53.7107	0.101562	0.286597	0.00690315
JUQ027_AACACGTAGGCGCTCT-1	-11.9963	52.4013	0.0726506	0.0933464	0.0114009
JUQ027_AACACGTTCAATACCG-1	-27.0245	-3.49604	0.422162	0.260753	0.00485596
JUQ027_AACACGTTCTGGGCCA-1	-23.8926	-3.04229	0.357284	2.29747e-07	2.82175e-09
JUQ027_AACCATGCAGACGCCT-1	-12.1315	55.7673	0.0262406	0.180225	0.0175789
JUQ027_AACCATGCAGGGATTG-1	-49.2698	-0.271838	0.197343	1.33862	0.00328307
JUQ027_AACCATGTCAACGGCC-1	-21.723	32.2099	0.0927608	0.00288348	0.00498387
JUQ027_AACCGCGCAGATTGCT-1	-9.87952	54.0947	0.120016	2.52378e-07	0.0128984
JUQ027_AACGTTGCAAGCGTAG-1	-13.3745	51.6996	0.0824103	0.489637	0.0104868
JUQ027_AACGTTGCATAAGACA-1	-13.5516	38.5024	1.45419e-06	0.24784	0.0088771
JUQ027_AACGTTGGTATTACCG-1	-45.3604	2.46111	0.202142	1.3551	0.00523779
JUQ027_AACGTTGGTTGGACCC-1	-15.5073	48.1067	0.0218508	0.145021	0.00436532
JUQ027_AACGTTGTCCGAACGC-1	-42.7112	28.1479	0.0871193	0.192273	0.0104877
JUQ027_AACTCAGAGAGTCGGT-1	-26.8208	-4.85118	0.139636	3.99078e-09	0.00164844
JUQ027_AACTCAGAGCTAGCCC-1	-12.8477	54.4795	0.00538085	0.000116684	0.00796922
JUQ027_AACTCCCAGCAGACTG-1	-22.5992	-3.15927	0.430449	0.213966	0.00176138
JUQ027_AACTCCCCAATTCCTT-1	-37.1495	-15.4083	0.149425	1.24538	0.00276843
JUQ027_AACTCCCTCGGCCGAT-1	-23.4457	33.2143	0.0399211	0.103429	0.00755325
JUQ027_AACTCTTAGTTTAGGA-1	4.41702	23.0472	0.140737	0.000232166	0.0046605
JUQ027_AACTCTTCATGGTTGT-1	-44.0465	0.336416	0.134	1.23224	0.00631557
JUQ027_AACTCTTGTCCAGTGC-1	-37.0322	-15.3638	0.0537054	0.92184	0.00357121
JUQ027_AACTCTTTCAGCGATT-1	-11.7847	55.7975	1.98531e-05	0.259825	0.0123912
JUQ027_AACTGGTAGATGTGGC-1	-44.4876	1.27241	0.109637	1.04682	0.00272072
JUQ027_AACTGGTCACAGCGTC-1	-10.003	51.8426	0.0157849	0.00501764	0.0113329
JUQ027_AACTGGTGTTCGAATC-1	-13.2638	55.3205	4.31352e-07	0.0726844	0.00927124
JUQ027_AACTTTCAGGAATGGA-1	-17.328	7.96963	0.335148	5.39329e-09	0.00269156
JUQ027_AACTTTCGTTGTCGCG-1	-16.8766	8.89812	0.218023	0.192671	0.00402565
JUQ027_AAGACCTCAGCTTCGG-1	-27.2607	0.481705	0.353831	0.263865	0.000773767
JUQ027_AAGCCGCAGAGACTAT-1	-12.1553	34.5555	0.105891	2.38058e-08	0.00114798
JUQ027_AAGCCGCAGCCAACAG-1	-16.919	-29.0903	0.0351473	0.302855	0.00207092
JUQ027_AAGCCGCTCATGGTCA-1	-27.8817	-4.66603	0.17346	0.485035	0.00288629
JUQ027_AAGCCGCTCTGAGTGT-1	-33.3524	40.1456	0.389471	0.605213	1.03554e-07
JUQ027_AAGGAGCGTATTACCG-1	-9.0415	56.3341	0.0662959	0.0366126	0.010414
JUQ027_AAGGAGCTCAGCTGGC-1	-9.61226	54.2374	0.0695434	0.0960466	0.00940314
JUQ027_AAGGAGCTCAGGCCCA-1	18.9251	31.4225	6.0927e-09	8.38033e-09	0.0072095
JUQ027_AAGGAGCTCGGTTCGG-1	-12.6948	51.5232	0.0482456	0.194388	0.00642849
JUQ027_AAGGCAGGTCCATCCT-1	-27.0962	-3.87883	0.418245	4.46829e-07	4.53363e-09
JUQ027_AAGGTTCAGCGATCCC-1	-28.3116	-0.556864	0.316327	0.330215	6.30097e-08
JUQ027_AAGGTTCCACTTCGAA-1	-23.8152	-3.42125	0.3924	0.141481	0.0050005
JUQ027_AAGGTTCCATGGAATA-1	-56.5377	-0.251564	0.014945	0.848007	0.0170954
JUQ027_AAGGTTCGTGTGGTTT-1	-17.6992	47.8611	0.0558597	0.278565	0.00980798
JUQ027_AAGGTTCTCCTTTACA-1	-44.1934	2.06594	0.225164	0.937522	0.0058334
JUQ027_AAGTCTGAGAGCTATA-1	-14.0582	51.7149	0.0597868	0.309206	0.0103272
JUQ027_AAGTCTGGTAAACCTC-1	-12.5482	53.4713	0.111122	0.279243	0.0104908
JUQ027_AAGTCTGGTGCACCAC-1	-36.4872	-8.97371	0.0152218	0.356767	0.00842115
JUQ027_AATCCAGCACGAAAGC-1	-42.5944	6.01728	0.172481	0.80334	0.00474783
JUQ027_AATCCAGCACGGATAG-1	-27.4424	0.788114	0.300934	0.123486	0.000636594
JUQ027_AATCCAGCAGCTATTG-1	-18.8068	31.5496	0.198397	7.61345e-08	4.82176e-08
JUQ027_AATCCAGTCCGCGTTT-1	-26.328	-5.32353	0.253191	0.0948309	0.00223435
JUQ027_AATCGGTAGCCCAACC-1	-19.4372	-9.66163	0.0690387	0.0693795	2.59797e-06
JUQ027_ACACCAAGTGCTAGCC-1	-12.4661	54.1658	0.0828531	0.0570455	0.0066313
JUQ027_ACACCCTAGAGGTACC-1	-26.4386	-4.14047	0.274869	9.16136e-09	0.00246735
JUQ027_ACACCCTCACTTGGAT-1	-13.4931	56.1143	0.0654935	2.70083e-08	0.0140475
JUQ027_ACACCGGAGCGTTGCC-1	-25.0745	-3.46096	0.361398	0.104418	0.00524004
JUQ027_ACACCGGAGCTGGAAC-1	-1.50163	14.4547	0.162967	0.0969765	0.00128439
JUQ027_ACACCGGCATTGGGCC-1	-20.2402	23.3478	0.260731	0.327961	3.93296e-06
JUQ027_ACACTGAAGTCCGTAT-1	-8.27924	52.6669	1.08682e-07	0.0837064	0.00757362
JUQ027_ACACTGAGTAGGACAC-1	-12.4894	54.836	0.0443855	5.80828e-08	0.0142266
JUQ027_ACAGCCGAGGACATTA-1	-12.5811	54.6653	0.060784	0.364749	0.0107799
JUQ027_ACAGCCGAGTGCTGCC-1	-16.4914	9.87808	0.239436	4.87664e-07	0.00204643
JUQ027_ACAGCCGCAAATACAG-1	-28.2331	-2.01726	0.225674	0.165671	0.00139811
JUQ027_ACAGCCGCATTCTTAC-1	-13.9403	55.576	0.0578282	0.347488	0.0103385
JUQ027_ACAGCCGGTAGCGCTC-1	-16.8807	8.463	0.216744	2.63211e-08	0.00321472
JUQ027_ACAGCCGGTCAGCTAT-1	-30.1741	-3.51497	0.209794	0.152039	0.00602621
JUQ027_ACAGCCGGTTCCGTCT-1	-13.0044	55.0133	0.0859922	0.152972	0.00892172
JUQ027_ACAGCTACAAGGTTCT-1	-24.8617	-4.02978	0.251956	1.79468e-09	1.86181e-08
JUQ027_ACAGCTACATCCTTGC-1	11.8041	52.1301	3.85055e-07	2.28779e-08	0.0107353
JUQ027_ACAGCTACATCTACGA-1	-36.579	0.755225	0.209823	0.312191	0.00546155
JUQ027_ACATACGAGGCTCATT-1	-13.0499	51.3658	0.116301	0.430768	0.0162749
JUQ027_ACATACGCAGTATAAG-1	-21.1634	32.2086	0.127057	2.78841e-07	0.00579489
JUQ027_ACATACGGTGAGTGAC-1	-16.8696	9.96833	0.25512	0.135334	0.00255482
JUQ027_ACATACGTCCCAAGAT-1	-25.6436	-5.38131	0.211894	1.09236e-08	0.00150234
JUQ027_ACATCAGAGTAGGTGC-1	-15.678	52.54	0.188798	0.431324	0.010352
JUQ027_ACATGGTAGCAGGCTA-1	-13.0948	56.071	2.09865e-07	0.138902	0.00761652
JUQ027_ACATGGTAGGCGATAC-1	12.1785	52.517	1.60573e-07	0.0329739	0.00992585
JUQ027_ACATGGTCAACGATGG-1	-46.2225	0.356971	0.198903	0.801764	0.00220087
JUQ027_ACATGGTTCTGTTTGT-1	-41.7691	-6.92682	0.138397	1.13466	0.000294924
JUQ027_ACCAGTAAGCTGCGAA-1	-33.605	-18.4919	0.0634075	0.505758	0.011866
JUQ027_ACCAGTACAGGAATCG-1	-10.4151	51.5155	1.32865e-07	0.107837	0.0102477
JUQ027_ACCAGTACAGGTGCCT-1	-52.2973	-2.11195	0.109397	1.09331	0.00712046
JUQ027_ACCAGTACATGCCTTC-1	23.5966	25.8726	0.255229	1.50547e-08	9.1574e-08
JUQ027_ACCAGTATCGGTCTAA-1	-15.8573	9.95108	0.28539	2.49383e-06	0.00158028
JUQ027_ACCCACTTCTTTACAC-1	-46.2781	5.05459	0.215143	0.995672	0.00666113
JUQ027_ACCGTAATCCCTTGTG-1	-10.7673	53.5357	0.0388496	1.97944e-08	0.00756139
JUQ027_ACCTTTAAGGCAGGTT-1	-16.9224	8.52757	0.160361	0.294722	0.00139456
JUQ027_ACCTTTACATACCATG-1	-20.2871	12.2202	0.161569	0.156744	2.65292e-06
JUQ027_ACCTTTACATCAGTCA-1	-10.8864	51.3427	0.0229832	0.0861134	0.00667231
JUQ027_ACGAGCCAGCCACCTG-1	-49.9876	0.0207692	0.186915	1.27794	0.00598793
JUQ027_ACGAGCCCAGATGGCA-1	-27.0174	-4.05684	0.359757	9.72631e-09	2.50641e-08
JUQ027_ACGAGCCGTCCAGTTA-1	-11.8708	55.6239	0.0139872	2.46642e-07	0.000353129
JUQ027_ACGAGCCGTGACAAAT-1	-18.1434	9.53307	0.291151	0.235244	1.57825e-07
JUQ027_ACGAGCCTCACGGTTA-1	-20.8101	12.9702	0.17676	0.222319	0.00103879
JUQ027_ACGAGGACAAACAACA-1	-45.5237	1.07538	0.1277	0.901776	0.0020616
JUQ027_ACGAGGACACGAAATA-1	-13.451	54.337	0.0332347	0.32317	0.0065456
JUQ027_ACGAGGATCAAACGGG-1	-26.9644	-4.68843	0.183374	5.45671e-09	2.07007e-09
JUQ027_ACGATACTCGCCCTTA-1	-2.30928	51.2101	0.145914	0.0848315	0.0078174
JUQ027_ACGATGTAGGCATTGG-1	-23.3767	-5.36762	0.346299	0.40413	0.00525601
JUQ027_ACGATGTGTGTATGGG-1	-22.6897	32.2184	0.161275	0.000411429	0.00466243
JUQ027_ACGCAGCAGAATTGTG-1	-8.03982	31.9307	0.0784157	3.53292e-07	0.00337623
JUQ027_ACGCAGCAGCACACAG-1	-39.0053	-20.5087	0.298259	0.922089	0.00581912
JUQ027_ACGCAGCGTGCTAGCC-1	-9.82235	53.6147	0.0182451	0.0698122	0.00789908
JUQ027_ACGCAGCTCTGTACGA-1	-12.678	51.1466	0.0421714	0.218889	0.0128289
JUQ027_ACGCCAGAGAGTGAGA-1	-19.2564	44.2349	1.61747e-05	1.91948e-08	0.0093487
JUQ027_ACGCCAGCAGTTAACC-1	-41.8987	4.13232	1.18779e-06	0.846754	0.00696332
JUQ027_ACGCCAGCATTCCTGC-1	-10.0321	51.4609	0.0366964	0.018931	0.00805894
JUQ027_ACGCCGAAGCTAAACA-1	-22.8914	32.6257	0.0274603	0.0243199	0.00783042
JUQ027_ACGCCGAGTGCGGTAA-1	0.911301	31.1512	0.0329011	4.42612e-07	0.00743888
JUQ027_ACGCCGAGTTCCGGCA-1	-35.23	-22.7526	0.171728	0.546343	0.00273154
JUQ027_ACGCCGATCAAACCAC-1	-12.631	40.6182	0.0334591	0.459769	0.0089569
JUQ027_ACGCCGATCAACACTG-1	-23.6948	32.6587	0.118952	9.0069e-07	0.00327218
JUQ027_ACGGAGAAGTGGCACA-1	-27.1494	-3.81852	0.279683	0.0302704	0.00242464
JUQ027_ACGGAGACACAGGTTT-1	-26.3848	-4.21875	0.366722	0.110756	0.00376409
JUQ027_ACGGAGACACCAGCAC-1	-13.1424	51.5671	0.14326	0.397641	0.00606355
JUQ027_ACGGAGACAGGGAGAG-1	-19.1785	30.6771	0.0887577	0.0272908	0.0039951
JUQ027_ACGGAGAGTCGACTGC-1	-10.274	53.6789	0.0605917	2.1429e-08	0.0104894
JUQ027_ACGGAGAGTCTCATCC-1	-11.38	55.304	5.28458e-05	0.0898896	0.0130895
JUQ027_ACGGCCAAGCCATCGC-1	-9.16896	54.6361	9.29478e-07	0.0539337	0.00867592
JUQ027_ACGGCCAAGTACGTTC-1	-27.6944	-0.578654	0.390736	0.211582	0.00340429
JUQ027_ACGGCCAGTCAGGACA-1	-21.5767	31.838	0.104834	1.74772e-07	0.00419015
JUQ027_ACGGCCATCATGCAAC-1	7.96814	46.4506	0.0623537	0.0980532	0.00945602
JUQ027_ACGGGTCAGACCTAGG-1	-46.0818	1.463	0.115555	1.18857	0.0086119
JUQ027_ACGGGTCGTCATATGC-1	-54.5701	-1.72629	0.124621	1.46241	0.00843169
JUQ027_ACGGGTCGTTCTGGTA-1	-26.5678	24.74	0.0173612	0.415898	0.00322768
JUQ027_ACGGGTCGTTGTGGAG-1	-18.1678	10.5313	0.203943	0.178629	0.000359903
JUQ027_ACGTCAAAGTCTCGGC-1	-39.7387	-2.73827	0.20965	1.08162	0.00353357
JUQ027_ACGTCAAGTAGCGTGA-1	-21.9103	32.9774	0.192102	6.02177e-08	0.00721779
JUQ027_ACGTCAAGTCGACTAT-1	-49.402	-0.136246	0.166482	1.44885	0.00487297
JUQ027_ACGTCAAGTTTGTGTG-1	-27.6154	-1.89338	0.433628	0.148773	1.05802e-08
JUQ027_ACGTCAATCCAGGGCT-1	-27.6873	-1.5002	0.228964	0.118289	2.32782e-08
JUQ027_ACTATCTTCCAAACAC-1	-24.7846	-3.25383	0.31014	0.212286	0.000714351
JUQ027_ACTATCTTCTCGTTTA-1	-17.5441	8.87338	0.219575	0.306078	7.09871e-07
JUQ027_ACTGAACTCTGAGGGA-1	-20.0725	23.6303	0.242359	0.27323	0.00212916
JUQ027_ACTGAGTAGGGCACTA-1	-31.8778	19.9874	0.128341	0.491042	0.00393308
JUQ027_ACTGAGTCAGTTTACG-1	-27.4167	0.720051	0.268649	0.185012	2.08076e-08
JUQ027_ACTGAGTTCCTCGCAT-1	6.15465	41.0303	0.00110224	1.56912e-08	0.0117244
JUQ027_ACTGATGAGTAGTGCG-1	-10.5939	54.6533	0.015035	1.88777e-07	0.0135749
JUQ027_ACTGATGGTGTAAGTA-1	-11.9721	55.8356	7.06527e-07	0.103699	0.0136273
JUQ027_ACTGATGGTTGAGTTC-1	-12.7396	57.0756	8.28431e-09	1.16197e-08	0.0104388
JUQ027_ACTGCTCAGGACAGAA-1	-7.99304	40.0537	0.118519	1.84973e-08	7.0972e-08
JUQ027_ACTGCTCAGTGTACCT-1	1.16819	23.7484	0.211803	1.33268e-06	0.00745351
JUQ027_ACTGCTCCAGGATCGA-1	-13.2187	52.0742	0.0961994	0.189077	0.00756633
JUQ027_ACTGCTCTCCCGACTT-1	-44.9375	-0.413117	0.187417	1.16411	0.00475314
JUQ027_ACTGTCCAGACCTTTG-1	-13.7878	56.4386	0.147339	2.95737e-08	0.0174394
JUQ027_ACTGTCCCAGCATACT-1	-44.554	1.5351	0.224838	1.12115	0.00640016
JUQ027_ACTGTCCTCTGGGCCA-1	-44.3831	0.788388	2.04372e-06	1.15938	0.0021774
JUQ027_ACTTACTCACCAGGCT-1	-16.5474	11.4027	0.297428	0.181464	0.000212957
JUQ027_ACTTACTGTATCACCA-1	0.396313	62.9771	8.09671e-08	1.1418e-08	0.0100631
JUQ027_ACTTACTGTTTGCATG-1	13.5882	38.8439	2.61757e-07	1.73872e-08	0.0112319
JUQ027_ACTTGTTAGGGCATGT-1	-12.2506	52.3473	0.157151	0.236042	0.00666419
JUQ027_ACTTGTTAGTACGCGA-1	-41.9586	-0.308778	0.0891739	0.73371	0.0123975
JUQ027_ACTTGTTAGTCCGTAT-1	18.776	31.5354	0.0446932	6.49624e-09	0.00746272
JUQ027_ACTTGTTGTGCAGGTA-1	-10.9562	57.6788	0.0482056	3.85028e-08	0.00640088
JUQ027_ACTTTCATCATCACCC-1	-27.7359	-1.27354	0.444481	0.241665	0.000218717
JUQ027_AGAATAGAGCAGGTCA-1	-45.681	2.65267	0.133324	1.22238	0.00334441
JUQ027_AGAATAGAGGGTCGAT-1	-8.1562	52.7738	5.67388e-08	0.066155	0.00758146
JUQ027_AGAATAGAGTGACATA-1	-22.7004	32.58	0.105073	2.10857e-05	0.0117534
JUQ027_AGAATAGTCGCGGATC-1	-20.2354	31.1039	0.313817	0.0801009	3.32683e-09
JUQ027_AGACGTTAGCACCGCT-1	-27.6419	-1.62256	0.292843	0.125683	2.33262e-08
JUQ027_AGACGTTCACAGGCCT-1	-26.5464	0.429625	0.356512	0.00665175	7.2273e-09
JUQ027_AGACGTTCATTACCTT-1	1.53958	42.913	0.0344054	1.15841e-08	0.00643362
JUQ027_AGACGTTTCCGCTGTT-1	-11.7915	39.2488	5.94467e-08	0.0749492	0.0101043
JUQ027_AGAGCGAAGACAGACC-1	-16.9196	8.20541	0.279673	0.19843	2.04939e-08
JUQ027_AGAGCGACAGGTGGAT-1	-11.3368	57.4088	3.67386e-05	0.026325	0.00313303
JUQ027_AGAGCGATCACTCTTA-1	-12.716	55.6515	0.093638	3.0371e-08	0.012161
JUQ027_AGAGCTTCATCGATGT-1	-12.6086	51.0912	1.11643e-06	0.11246	0.00992373
JUQ027_AGAGCTTGTTCGTTGA-1	-18.4811	10.1516	0.210627	0.220025	0.00343268
JUQ027_AGAGCTTTCTAACTTC-1	-12.6467	50.8771	0.0796795	0.297429	0.00822936
JUQ027_AGAGTGGCAAAGGCGT-1	-17.005	8.10321	0.206333	0.173497	0.00108766
JUQ027_AGAGTGGCAAGACGTG-1	-21.996	-3.92091	0.320091	6.27737e-07	2.66853e-08
JUQ027_AGAGTGGGTTGTCGCG-1	-8.85847	52.4884	5.57825e-06	0.16485	0.0130626
JUQ027_AGAGTGGTCACCTCGT-1	-47.3226	-0.899578	0.109733	1.09875	0.0072991
JUQ027_AGATCTGAGGACACCA-1	35.1116	9.87409	0.316803	4.84764e-09	5.83169e-06
JUQ027_AGATCTGCACAAGTAA-1	-12.38	53.4785	0.0979709	0.0173925	0.012143
JUQ027_AGATCTGGTACGCACC-1	-42.5056	3.68039	0.212854	0.828549	0.001317
JUQ027_AGATCTGTCCAAGCCG-1	34.5436	-36.3226	0.0278667	2.04803e-09	0.00187734
JUQ027_AGATCTGTCTTAGCCC-1	-17.6287	10.2884	0.258748	0.0312425	0.00651903
JUQ027_AGATTGCCACCTTGTC-1	-27.7067	-1.58494	0.285167	0.183055	0.00433554
JUQ027_AGCAGCCGTTACGGAG-1	6.75273	49.3956	1.49705e-07	1.2545e-07	0.00980423
JUQ027_AGCAGCCTCAACACGT-1	-26.3082	-5.818	0.300275	0.105033	1.57352e-08
JUQ027_AGCAGCCTCAACTCTT-1	-9.48724	54.7157	0.000671115	2.57813e-08	0.0137657
JUQ027_AGCATACAGGTCATCT-1	-27.7018	-5.42486	0.153304	0.226375	0.00213267
JUQ027_AGCATACGTCGCATCG-1	-44.4933	2.24801	0.0940967	1.11207	0.0026047
JUQ027_AGCATACGTCTAGCCG-1	-23.7766	0.617452	0.159263	0.311058	0.00252523
JUQ027_AGCATACGTTCTCATT-1	-17.2387	8.596	0.239979	0.122517	0.00218869
JUQ027_AGCATACTCAGCCTAA-1	-23.25	32.6193	0.143905	0.000580764	0.00350472
JUQ027_AGCATACTCTTGCCGT-1	-27.1428	-4.836	0.186047	5.46362e-09	3.69793e-09
JUQ027_AGCCTAACATGGTTGT-1	-12.8157	51.6356	0.0551936	0.200658	0.0156193
JUQ027_AGCCTAATCCGCGGTA-1	-45.307	3.20749	0.0435252	1.09121	0.000827879
JUQ027_AGCGGTCAGGACTGGT-1	-54.7296	-1.69097	0.285249	1.19323	0.00754283
JUQ027_AGCGGTCAGGCCGAAT-1	-13.6712	55.9481	0.0132204	0.141397	0.00787496
JUQ027_AGCGGTCGTTGTACAC-1	-27.6591	-0.73571	0.373415	0.0633252	3.02622e-05
JUQ027_AGCGGTCTCCAGATCA-1	-21.3149	32.3201	0.153279	1.842e-07	0.00739205
JUQ027_AGCGTATAGCACGCCT-1	-18.4553	9.74071	0.108252	0.212193	0.00564533
JUQ027_AGCGTATAGTTATCGC-1	-39.5354	-9.94586	0.111665	0.956881	0.00145772
JUQ027_AGCGTATGTAAAGTCA-1	-43.9406	0.372634	0.153778	1.14697	0.010121
JUQ027_AGCGTATGTACGACCC-1	0.535135	43.6484	0.052148	2.25906e-05	0.00356008
JUQ027_AGCGTCGCAGACACTT-1	-24.3572	-3.6691	0.284237	0.0223689	8.20837e-07
JUQ027_AGCGTCGTCAAGAAGT-1	-13.4431	55.4687	0.0456582	7.72065e-06	0.00665102
JUQ027_AGCTCCTGTTCGGCAC-1	-15.9403	52.4675	0.034043	0.319032	0.00766819
JUQ027_AGCTCTCAGAGTACAT-1	-21.9899	44.8314	5.67772e-07	0.177525	0.0100069
JUQ027_AGCTCTCAGGAGTAGA-1	-13.1641	56.1685	0.0904018	0.0688821	0.0101939
JUQ027_AGCTCTCAGGCCCGTT-1	-23.5538	30.9451	0.167716	0.0357648	0.00557903
JUQ027_AGCTCTCCATAGACTC-1	-12.2559	51.8876	0.0741316	0.000606568	0.0109598
JUQ027_AGCTCTCGTAGCTCCG-1	-17.6906	49.8553	1.04199e-07	0.21496	0.0104309
JUQ027_AGCTCTCGTTGCCTCT-1	-12.0443	35.9146	0.092645	0.0716291	0.004218
JUQ027_AGCTTGAAGAGTCTGG-1	29.9405	32.8496	3.07362e-08	5.82789e-05	0.0109535
JUQ027_AGCTTGAAGGTAAACT-1	-44.6183	1.71328	0.148325	0.970389	0.00511339
JUQ027_AGCTTGAAGTCAAGCG-1	-12.2925	55.4747	0.0995075	0.0733097	0.0145297
JUQ027_AGCTTGAGTAAGCACG-1	-15.924	8.32821	0.206312	0.158789	0.00784436
JUQ027_AGGCCACTCACGACTA-1	-17.3182	9.92719	0.26948	0.281147	0.000312322
JUQ027_AGGCCACTCAGGCGAA-1	-18.5602	-1.00185	0.151222	3.79035e-09	0.00441388
JUQ027_AGGCCACTCTGATACG-1	4.5103	45.4633	0.10182	4.92878e-09	0.0100558
JUQ027_AGGCCGTCAAACCCAT-1	-10.5195	40.1518	0.0488808	0.141506	0.0114131
JUQ027_AGGCCGTTCTTCGAGA-1	-21.7317	32.7443	0.145679	0.00147979	0.00431447
JUQ027_AGGGAGTCACCCATGG-1	-17.9762	9.58222	0.271321	0.129762	2.50279e-08
JUQ027_AGGGAGTCAGATCTGT-1	-15.5386	52.6058	0.0236854	0.507911	0.008354
JUQ027_AGGGATGCAGACGCTC-1	-44.3449	1.61929	0.212503	0.952586	0.0023744
JUQ027_AGGGATGCAGCTGTGC-1	-18.6613	9.44962	0.155389	0.306717	0.000921442
JUQ027_AGGGATGGTCGACTAT-1	-25.2183	-3.23755	0.331179	0.303672	0.00323781
JUQ027_AGGGATGTCGATCCCT-1	-50.4166	1.80876	0.089668	0.902895	0.0019574
JUQ027_AGGGATGTCTGTCTCG-1	11.9057	52.2064	1.45914e-07	3.04482e-08	0.00918627
JUQ027_AGGGTGAAGAACTGTA-1	-12.6161	57.243	2.74343e-08	1.17283e-08	0.0076345
JUQ027_AGGGTGAGTCTTTCAT-1	-12.9052	51.8724	0.106701	0.378251	0.00885565
JUQ027_AGGGTGAGTGAGTATA-1	-2.17062	23.476	0.135423	0.0801728	0.00301996
JUQ027_AGGGTGATCGTCCGTT-1	7.78689	42.2268	0.0235284	0.147441	0.0138244
JUQ027_AGGTCCGAGCCACTAT-1	-42.1735	0.0653827	0.0327344	1.05292	0.00802798
JUQ027_AGGTCCGAGCTATGCT-1	-27.4007	-1.02449	0.320681	7.35738e-08	8.1504e-09
JUQ027_AGGTCCGCACAGGAGT-1	-28.509	-0.995591	0.229957	0.200124	3.59777e-05
JUQ027_AGGTCCGCACCACGTG-1	-27.4948	0.695644	0.301469	0.127451	0.00445918
JUQ027_AGGTCCGGTCGACTGC-1	-24.3491	-3.27623	0.228715	2.75741e-08	0.00128764
JUQ027_AGGTCCGTCACAATGC-1	-26.5714	-4.5749	0.206023	0.0416021	2.15578e-08
JUQ027_AGTAGTCAGACAATAC-1	-12.4816	54.367	0.034953	4.14206e-08	0.0132869
JUQ027_AGTAGTCCAATCTGCA-1	-45.5714	6.90309	0.0413125	1.06828	0.00684111
JUQ027_AGTCTTTTCAAACCGT-1	-11.7903	53.5592	2.11845e-06	2.279e-08	0.0117808
JUQ027_AGTCTTTTCCTTCAAT-1	-9.97979	55.9712	0.156301	0.22167	0.000907859
JUQ027_AGTCTTTTCTAACTGG-1	-26.1468	1.25612	0.215718	2.1496e-08	2.28227e-09
JUQ027_AGTGAGGAGAGGTTAT-1	-25.9783	-4.68722	0.264502	8.621e-08	1.71877e-08
JUQ027_AGTGAGGAGAGTCTGG-1	-13.2275	55.2972	1.15891e-07	0.0668407	0.0132654
JUQ027_AGTGAGGTCAGCCTAA-1	-44.1861	0.908988	0.0484401	1.15788	7.37256e-05
JUQ027_AGTGAGGTCCCTTGTG-1	-18.1972	9.50392	0.223441	0.446888	0.0016612
JUQ027_AGTGAGGTCGGCGCAT-1	-12.5231	52.1105	0.0942483	0.256047	0.00351321
JUQ027_AGTGGGAAGAAGGCCT-1	-21.423	31.4576	0.266433	5.10531e-08	0.00381537
JUQ027_AGTGGGAAGTCCAGGA-1	-11.5469	52.975	0.0644133	0.125207	0.0112324
JUQ027_AGTGGGAGTAAGCACG-1	-13.8184	50.772	0.0279831	0.338029	0.0134625
JUQ027_AGTGGGAGTTGATTCG-1	-24.2615	-4.6829	0.246335	0.0439952	0.000388557
JUQ027_AGTGGGATCCACGCAG-1	-46.1263	1.11122	0.108726	1.38348	0.00797607
JUQ027_AGTGTCAAGCGTTCCG-1	-13.0877	55.967	0.0905585	0.00900614	0.01225
JUQ027_AGTTGGTCACTGTGTA-1	-11.2471	53.1397	0.0254066	2.27969e-08	0.00753268
JUQ027_ATAACGCAGGTACTCT-1	-8.43381	49.2221	0.219311	0.193178	0.00943932
JUQ027_ATAACGCCAGGGCATA-1	-46.0442	1.64525	0.144273	1.10008	0.0119393
JUQ027_ATAACGCGTCATCGGC-1	-15.7371	9.74274	0.290375	0.10116	0.00200077
JUQ027_ATAACGCTCATTATCC-1	-23.1884	31.8325	0.23965	0.188813	0.000583008
JUQ027_ATAAGAGGTACGACCC-1	-25.7583	-4.80283	0.213898	1.35795e-07	2.09719e-09
JUQ027_ATAAGAGTCCGTAGGC-1	-28.3068	-1.07259	0.325173	0.2401	6.65025e-05
JUQ027_ATAGACCCAGGATCGA-1	-9.30487	54.801	0.00703251	3.1208e-08	0.00324927
JUQ027_ATCACGATCCCAACGG-1	-23.8948	-3.46758	0.40755	1.90104e-07	0.00103785
JUQ027_ATCACGATCTCTGTCG-1	-33.7103	1.25772	0.0757457	0.818068	0.00924154
JUQ027_ATCATCTGTCAAACTC-1	-19.3054	-3.03762	0.188303	2.57104e-09	0.00138306
JUQ027_ATCATCTGTGAGTATA-1	-45.3457	1.65633	0.0976384	1.18216	0.00776418
JUQ027_ATCATCTGTTGTTTGG-1	-21.0863	-21.1028	2.65847e-06	1.16415	0.00369144
JUQ027_ATCATCTTCTAGCACA-1	-27.6172	-1.18395	0.295166	5.51207e-05	5.75733e-09
JUQ027_ATCATGGCAATGGTCT-1	-11.575	57.4363	1.00564e-08	0.115402	0.0128604
JUQ027_ATCATGGCACTATCTT-1	-1.3524	16.8704	0.104611	0.190434	0.00204701
JUQ027_ATCATGGGTCAGGACA-1	-12.3031	54.1775	0.0352717	0.0304695	0.0151364
JUQ027_ATCATGGGTCATGCCG-1	-26.1886	-4.34096	0.306983	0.0694854	2.66321e-05
JUQ027_ATCATGGTCTTGGGTA-1	-25.521	-2.41078	0.337634	0.00368388	0.00187598
JUQ027_ATCCACCCAACTGGCC-1	-12.7437	54.7413	2.50087e-06	0.00798282	0.00755658
JUQ027_ATCCACCCAGATGGGT-1	9.69508	52.6489	6.72565e-07	0.0829228	0.00897886
JUQ027_ATCCACCCATCCGCGA-1	11.8842	52.2069	1.50846e-06	3.00821e-08	0.00983899
JUQ027_ATCCACCGTCGCGTGT-1	2.92089	27.4767	0.0378893	8.65846e-09	0.00222713
JUQ027_ATCCACCGTGTAACGG-1	-53.825	-3.09632	0.0378191	1.24267	0.00823609
JUQ027_ATCCGAAAGAGGGATA-1	-9.66781	53.2251	0.0685676	0.130698	0.0103218
JUQ027_ATCCGAACAATGCCAT-1	-26.3086	0.640947	0.307486	0.222167	0.000161809
JUQ027_ATCCGAATCGCGATCG-1	-9.77456	53.7967	2.94853e-05	1.19408e-07	0.0112071
JUQ027_ATCGAGTAGCTGCCCA-1	-23.609	30.895	0.189579	0.16278	0.00635087
JUQ027_ATCGAGTAGTAACCCT-1	-54.4516	-0.919334	0.105948	1.30315	0.0115875
JUQ027_ATCGAGTTCAAACCAC-1	-16.942	8.31844	0.165466	2.90615e-08	6.72488e-09
JUQ027_ATCGAGTTCATCTGTT-1	-8.3022	52.7304	1.65643e-08	0.0860398	0.0110722
JUQ027_ATCTACTAGAAGGTGA-1	-16.8401	10.7599	0.251975	2.12191e-08	1.62092e-07
JUQ027_ATCTACTAGACGCAAC-1	-41.991	-0.223647	0.0732638	0.809909	0.0107855
JUQ027_ATCTACTCACGAGAGT-1	-10.5563	52.518	2.61596e-07	2.72938e-08	0.00748316
JUQ027_ATCTACTGTCTCCACT-1	-11.3249	53.7509	0.0215125	0.0872359	0.00846541
JUQ027_ATCTACTGTGATAAGT-1	-21.2929	31.3988	0.124567	0.135727	0.00731101
JUQ027_ATCTACTGTTTAGCTG-1	-21.5024	31.8755	0.108924	0.0306797	0.00339365
JUQ027_ATCTACTTCAAACGGG-1	-11.6429	54.0344	0.0773602	9.79938e-09	0.00948492
JUQ027_ATCTACTTCAGTGTTG-1	-27.4539	-0.349735	0.34022	0.150318	5.96417e-09
JUQ027_ATCTGCCAGAATGTTG-1	-28.3404	0.0407348	0.369207	0.438461	0.00272078
JUQ027_ATCTGCCCAATCACAC-1	-16.9853	7.30603	0.146195	0.224169	6.12517e-09
JUQ027_ATCTGCCCACCCATGG-1	-11.8299	56.2332	0.0409159	0.202733	0.00882065
JUQ027_ATGAGGGCACACCGAC-1	-13.5377	18.3167	0.148125	0.212596	2.54964e-08
JUQ027_ATGAGGGCAGCTCCGA-1	-11.1399	55.7912	0.0156162	5.3797e-08	0.0190097
JUQ027_ATGCGATAGATAGCAT-1	-43.4877	0.0623671	0.213724	1.05016	0.00886273
JUQ027_ATGCGATTCCCTAACC-1	-13.8877	50.3357	5.12508e-07	0.295426	0.00673341
JUQ027_ATGGGAGAGATGTCGG-1	-12.6814	51.0761	0.0122436	0.319655	0.0134942
JUQ027_ATGGGAGAGTTGTAGA-1	6.47268	14.2342	1.2096e-05	0.317906	0.0107752
JUQ027_ATGGGAGGTCTCAACA-1	-15.9147	9.69458	0.297677	0.127829	1.41992e-08
JUQ027_ATGGGAGGTGATGTGG-1	-41.4399	-7.59174	0.08551	1.07957	0.00377426
JUQ027_ATGGGAGTCGTAGATC-1	-15.1718	52.6758	0.0757925	0.117348	0.00639207
JUQ027_ATGTGTGTCAATCTCT-1	-2.09292	47.9019	0.00404736	4.11892e-05	0.0114009
JUQ027_ATTACTCCATCGATTG-1	-38.9914	-20.6474	0.279851	0.995952	2.95617e-06
JUQ027_ATTACTCCATGACGGA-1	-3.86154	39.1816	0.17797	0.00942646	5.92048e-09
JUQ027_ATTACTCGTTATGCGT-1	-26.9159	-4.98325	0.232595	2.10702e-05	1.80533e-06
JUQ027_ATTACTCTCATAAAGG-1	-21.8348	31.01	0.109897	7.42917e-08	0.00497738
JUQ027_ATTACTCTCCAAATGC-1	-24.785	-2.99087	0.347758	1.57314e-07	0.000424626
JUQ027_ATTACTCTCTTACCTA-1	-20.3878	30.722	0.162817	2.78201e-07	0.00595013
JUQ027_ATTATCCCACCAACCG-1	-11.7066	53.0374	0.113468	0.0301656	0.0118151
JUQ027_ATTATCCTCCTAGTGA-1	-49.3356	-0.501082	0.105981	1.29486	0.00676203
JUQ027_ATTGGACAGCAATCTC-1	-33.3578	40.203	0.326693	0.607682	0.00442599
JUQ027_ATTGGACAGTAGGCCA-1	-18.202	9.07531	0.227636	0.50037	0.000433177
JUQ027_ATTGGACCATGTAGTC-1	-15.7484	10.0222	0.300432	0.215627	0.0011423
JUQ027_ATTGGACTCGTTTAGG-1	-10.6231	51.3188	5.52263e-08	0.174269	0.00918098
JUQ027_ATTGGTGGTCCCTTGT-1	-20.195	-5.21991	0.339653	0.121644	2.60662e-08
JUQ027_ATTGGTGTCTCCGGTT-1	-33.6894	14.6199	0.276755	0.252573	1.16701e-06
JUQ027_ATTTCTGAGAAGGTTT-1	0.305916	36.3662	0.0502099	0.0552762	0.00784547
JUQ027_ATTTCTGCAACTTGAC-1	-20.4279	-7.47927	0.230591	1.06484e-08	9.85e-07
JUQ027_ATTTCTGCACAACGTT-1	-55.494	-0.625964	0.124973	1.08533	0.00464516
JUQ027_ATTTCTGCATAAAGGT-1	-26.1673	0.340018	0.285152	0.119411	5.18849e-08
JUQ027_ATTTCTGGTATATCCG-1	-20.2645	32.4658	0.0650003	1.47366e-08	0.0105082
JUQ027_CAACCAAGTAGCTTGT-1	-23.6533	30.5267	0.138804	0.0770159	0.00502387
JUQ027_CAACCAATCAACCATG-1	-9.46604	54.567	0.128347	0.0219555	0.0109452
JUQ027_CAACCTCCATCTCCCA-1	-42.8556	2.08657	0.155027	0.679695	1.27571e-05
JUQ027_CAACTAGCACGAGAGT-1	-10.9844	41.0733	0.0701516	0.226118	0.00646979
JUQ027_CAACTAGTCACAATGC-1	-13.7199	56.535	6.10046e-07	0.0181303	0.00676064
JUQ027_CAAGAAAGTTCCATGA-1	-26.8062	1.04217	0.285489	6.72758e-08	0.00166147
JUQ027_CAAGAAATCCTGCAGG-1	-12.627	56.9383	1.34486e-07	0.0273166	0.0107752
JUQ027_CAAGAAATCTTCGAGA-1	-22.5877	12.7561	0.21863	0.176954	7.17775e-09
JUQ027_CAAGATCAGTCTCAAC-1	14.794	16.3412	0.00167645	2.77553e-07	0.00366333
JUQ027_CAAGATCTCAGAGACG-1	-6.19713	45.078	0.0677694	5.81299e-08	0.0112018
JUQ027_CAAGATCTCATGTCCC-1	-51.3009	-1.51579	4.95898e-06	1.39967	0.00637343
JUQ027_CAAGGCCAGAGTGACC-1	-29.9507	-2.19464	0.303299	0.232754	0.00933651
JUQ027_CAAGTTGAGGACATTA-1	-23.6158	30.838	0.0430601	0.182519	0.00966207
JUQ027_CAAGTTGAGGCTATCT-1	-13.6172	52.7261	1.41113e-07	4.9344e-08	0.0124932
JUQ027_CAAGTTGCAAACCTAC-1	-2.04007	-35.4619	0.0122934	0.50487	0.00410927
JUQ027_CAAGTTGCATAGGATA-1	-12.0173	8.72517	0.234771	3.16006e-08	0.000880653
JUQ027_CAAGTTGCATTTCAGG-1	-18.001	12.0133	0.217268	4.49531e-08	7.80254e-06
JUQ027_CAAGTTGGTGTGACGA-1	-23.3789	33.0933	0.0831871	9.24379e-09	0.00447701
JUQ027_CAAGTTGTCGTGGACC-1	-13.1398	50.2118	0.0633922	0.211286	0.00749349
JUQ027_CACAAACGTCGTGGCT-1	-2.13973	23.1255	0.352524	0.163501	2.21956e-05
JUQ027_CACAAACTCCAAACAC-1	-19.4201	48.0788	5.16042e-08	3.42807e-07	0.007085
JUQ027_CACACAAAGTACGACG-1	-22.7909	13.114	0.208171	0.253285	3.49381e-07
JUQ027_CACACAACATAAGACA-1	-17.321	10.2604	0.246698	0.255305	0.00172393
JUQ027_CACACAACATGATCCA-1	-27.4394	-4.42919	0.274081	0.214062	1.40787e-08
JUQ027_CACACCTCAGCTGTAT-1	-42.2568	0.208577	0.0396072	0.959772	0.008567
JUQ027_CACACTCAGACTGGGT-1	-26.7411	0.571727	0.310466	0.170971	4.22586e-09
[truncated: 29,926 more rows]

## Sheet: a_Slalom
	0	1	SLALOM_14	SLALOM_13_inv
JUQ024_AAACCTGCAACAACCT-1	59.5237	44.4787	-0.455687	-0.875152
JUQ024_AAACCTGCAAGAAGAG-1	-21.8735	4.40252	-0.613969	-0.401387
JUQ024_AAACCTGGTCTCCACT-1	44.6238	-51.0262	-0.458443	-0.749124
JUQ024_AAACCTGTCAACGAAA-1	60.5832	39.7345	-0.41415	-0.900974
JUQ024_AAACGGGCACAGAGGT-1	75.8578	-15.8724	-0.465366	-0.802406
JUQ024_AAACGGGTCGTAGGAG-1	-32.1447	50.3503	-0.345964	0.0135095
JUQ024_AAAGATGAGCAGGCTA-1	2.34206	-21.3066	-0.455514	-0.871872
JUQ024_AAAGATGCAACTGCTA-1	-64.3342	47.8973	-0.0552563	-0.810649
JUQ024_AAAGATGCAAGCCGTC-1	6.73232	32.2457	-0.394336	1.75453
JUQ024_AAAGATGCAGCGAACA-1	-71.4724	-41.3953	-0.434884	-0.869637
JUQ024_AAAGATGGTTTGACAC-1	28.8338	22.0992	-0.549359	-0.548288
JUQ024_AAAGATGTCAACGCTA-1	-19.8588	5.59596	-0.617698	-0.514046
JUQ024_AAAGCAAGTCTTCGTC-1	31.3448	-22.0338	-0.45699	-0.383836
JUQ024_AAAGCAAGTGCAGTAG-1	2.25222	54.2441	0.578844	2.39179
JUQ024_AAAGCAATCTACTATC-1	0.522631	-23.3299	-0.455929	-0.873655
JUQ024_AAAGTAGCAACACCCG-1	-4.2701	38.8572	-0.480134	1.67527
JUQ024_AAAGTAGCAGTCACTA-1	3.24781	-47.2972	-0.453312	-0.686491
JUQ024_AAAGTAGCATCAGTAC-1	25.2713	-29.8294	-0.453626	-0.875426
JUQ024_AAAGTAGCATGAGCGA-1	19.583	10.8134	-0.462794	0.387475
JUQ024_AAAGTAGGTTCCATGA-1	14.9567	-13.5563	0.846441	-0.0316714
JUQ024_AAAGTAGTCCTCGCAT-1	15.3913	-17.8568	-0.250571	-0.393077
JUQ024_AAATGCCAGAGCCTAG-1	-9.94662	-1.61988	-0.460116	0.130346
JUQ024_AAATGCCAGCCTTGAT-1	59.1878	44.4563	-0.522262	-0.562986
JUQ024_AAATGCCAGTTAACGA-1	-3.59895	-56.5641	0.439065	-0.668601
JUQ024_AAATGCCGTACCGTAT-1	-35.4538	7.06298	1.22212	0.109822
JUQ024_AAATGCCGTCAGTGGA-1	66.4066	33.2311	-0.353723	-0.848074
JUQ024_AAATGCCTCACCACCT-1	-20.6122	3.26987	-0.531031	0.885063
JUQ024_AACACGTAGTGTACCT-1	-35.2173	-18.2511	0.0647042	0.403591
JUQ024_AACACGTAGTGTTAGA-1	9.06367	47.7813	0.489582	0.776415
JUQ024_AACACGTCATGACGGA-1	-33.5812	17.2182	-0.639759	0.739429
JUQ024_AACACGTGTCCCTACT-1	9.31323	-12.3545	-0.462742	-0.00583524
JUQ024_AACCATGAGACGCTTT-1	17.837	-41.2396	-0.384461	-0.583618
JUQ024_AACCATGAGATATGCA-1	-15.6946	-1.44726	-0.399631	-0.102376
JUQ024_AACCATGCAGTAAGAT-1	69.6369	-3.92284	-0.290797	-0.776366
JUQ024_AACCATGCAGTCGTGC-1	-20.7292	19.9501	-0.396966	1.74143
JUQ024_AACCATGGTGCACTTA-1	-18.1815	1.21129	-0.347243	0.489897
JUQ024_AACCATGGTTGCTCCT-1	15.8916	-39.5703	-0.252233	-0.795305
JUQ024_AACCATGTCCTAGTGA-1	-51.6772	-31.5318	-0.459159	-0.885493
JUQ024_AACCGCGAGCGTTTAC-1	1.13458	26.8993	-0.613743	0.46487
JUQ024_AACCGCGAGTGGTAAT-1	29.497	-17.8331	-0.455229	-0.808314
JUQ024_AACCGCGGTGAGCGAT-1	16.0849	46.4355	-0.522777	1.64
JUQ024_AACCGCGTCTAACGGT-1	15.2385	-21.8701	-0.506829	-0.774623
JUQ024_AACGTTGAGCTGGAAC-1	14.7834	10.8047	-0.459667	-0.451199
JUQ024_AACGTTGAGGTGACCA-1	-22.4009	3.17372	-0.501155	0.794528
JUQ024_AACGTTGGTAAATACG-1	15.6724	32.4182	-0.624249	0.886667
JUQ024_AACGTTGGTCGTTGTA-1	-22.179	5.76899	-0.461882	-0.0568582
JUQ024_AACGTTGGTGACGCCT-1	-20.7812	45.8353	-0.509062	1.79765
JUQ024_AACTCAGAGATGCCTT-1	17.6092	-39.4459	0.809972	-0.899653
JUQ024_AACTCAGAGCGTTGCC-1	1.35552	-19.775	-0.458015	-0.785101
JUQ024_AACTCAGGTCCCGACA-1	58.6525	43.5892	-0.456783	-0.818459
JUQ024_AACTCAGGTCGGGTCT-1	19.7189	-33.8309	-0.450343	-0.776517
JUQ024_AACTCAGTCCTAAGTG-1	-22.6779	4.23401	-0.547691	0.433813
JUQ024_AACTCAGTCTTGACGA-1	34.2865	-30.1486	-0.521879	-0.889295
JUQ024_AACTCCCCAAAGAATC-1	-64.8067	49.7636	-0.669784	-0.896911
JUQ024_AACTCCCCACAAGTAA-1	8.08213	-18.6356	-0.521279	-0.86011
JUQ024_AACTCCCTCATTGCCC-1	-22.2928	3.89957	-0.414875	0.267031
JUQ024_AACTCCCTCGAACTGT-1	0.817331	-16.3138	-0.211871	0.153478
JUQ024_AACTCCCTCTGGTGTA-1	8.71656	-54.087	0.516264	-0.776888
JUQ024_AACTCTTAGCCTATGT-1	11.5516	22.3805	-0.516366	0.984473
JUQ024_AACTCTTAGCGCTTAT-1	5.33242	-18.2278	-0.461341	-0.117909
JUQ024_AACTCTTAGGCATGGT-1	7.25842	27.9039	-0.350656	0.739347
JUQ024_AACTCTTAGTGAACGC-1	3.5806	-53.1782	-0.324312	-0.809079
JUQ024_AACTCTTCACACTGCG-1	10.314	30.5872	-0.0509511	1.44795
JUQ024_AACTCTTCATTACGAC-1	2.73424	49.6415	-0.491553	1.5943
JUQ024_AACTCTTGTCTCTTAT-1	7.77832	18.9123	-0.388268	1.03285
JUQ024_AACTCTTTCTAACTGG-1	12.2879	-23.3902	-0.45265	-0.864883
JUQ024_AACTGGTAGTGGGATC-1	-36.5105	-8.39386	-0.456918	1.25568
JUQ024_AACTGGTCAGTGGGAT-1	-77.807	29.701	-0.535571	-0.813063
JUQ024_AACTTTCGTAAGTGGC-1	6.85238	-42.6081	0.74483	-0.877052
JUQ024_AACTTTCGTGTGAAAT-1	-20.657	0.222974	-0.406758	-0.220151
JUQ024_AACTTTCTCACAATGC-1	-25.677	-12.3653	-0.676773	-0.95681
JUQ024_AACTTTCTCCCAAGTA-1	7.02711	31.822	-0.480008	1.52952
JUQ024_AAGACCTGTAGAGGAA-1	70.0497	34.3305	-0.349979	-0.820274
JUQ024_AAGACCTGTCCGTGAC-1	-51.3343	-27.7429	-0.432889	-0.883878
JUQ024_AAGACCTGTGTGAATA-1	-31.1176	51.5064	-0.460677	-0.018075
JUQ024_AAGCCGCAGGAGCGAG-1	18.963	9.2432	-0.462115	0.367848
JUQ024_AAGCCGCCATACGCTA-1	0.678098	38.9185	-0.488494	1.7913
JUQ024_AAGCCGCCATGGGACA-1	-17.146	-3.63415	-0.460589	0.39844
JUQ024_AAGCCGCGTCCATCCT-1	0.999345	41.7984	-0.285304	2.14214
JUQ024_AAGCCGCTCCAATGGT-1	3.9382	-19.8715	-0.453083	-0.871471
JUQ024_AAGGAGCAGAGTGACC-1	-66.5164	29.3834	-0.663857	-0.878778
JUQ024_AAGGAGCTCAAAGTAG-1	3.10529	-19.0528	-0.459865	-0.799838
JUQ024_AAGGAGCTCATTCACT-1	-11.344	5.73304	-0.459851	1.34737
JUQ024_AAGGCAGAGCTGATAA-1	-16.4633	-2.2508	-0.296145	-0.686817
JUQ024_AAGGCAGAGCTGCGAA-1	-59.18	35.0581	-0.461143	-0.829077
JUQ024_AAGGCAGAGTTTGCGT-1	-52.5891	-30.5175	-0.454741	-0.794014
JUQ024_AAGGCAGGTCTGCCAG-1	-32.0127	49.1767	-0.471199	0.924407
JUQ024_AAGGCAGGTGGTAACG-1	12.53	-48.9965	0.34003	-0.157606
JUQ024_AAGGTTCAGATGTGGC-1	9.31758	-40.798	-0.262179	-0.737235
JUQ024_AAGGTTCCAGAGCCAA-1	10.5879	-14.2296	-0.459788	-0.265833
JUQ024_AAGGTTCCATATGAGA-1	-6.04367	3.46318	-0.484076	1.25237
JUQ024_AAGGTTCCATCCTAGA-1	12.7207	21.8329	-0.461882	0.0855757
JUQ024_AAGGTTCGTAGTAGTA-1	18.6552	31.067	-0.469243	0.610517
JUQ024_AAGGTTCGTCAAAGAT-1	-5.25742	38.344	-0.483021	1.85844
JUQ024_AAGGTTCGTGACCAAG-1	3.13671	34.2647	-0.482218	1.82906
JUQ024_AAGGTTCTCCAACCAA-1	17.8644	32.2681	-0.563211	1.26563
JUQ024_AAGGTTCTCCATGCTC-1	41.1936	-29.8223	-0.526636	-0.76966
JUQ024_AAGGTTCTCGGCGCTA-1	37.7472	-33.5409	-0.514522	-0.876076
JUQ024_AAGTCTGCAACACCTA-1	69.7683	17.5726	-0.16304	-0.712972
JUQ024_AAGTCTGCAGCTGTAT-1	3.55794	-19.9047	-0.452446	-0.863888
JUQ024_AAGTCTGGTTAAGGGC-1	17.9486	31.0571	-0.637121	0.895256
JUQ024_AAGTCTGTCCCTTGTG-1	14.1631	8.66518	-0.519005	0.0511287
JUQ024_AAGTCTGTCGGAAATA-1	13.9352	12.2873	0.00399717	0.0301287
JUQ024_AATCCAGAGAAGCCCA-1	-16.2995	-2.32903	1.00278	0.212069
JUQ024_AATCCAGAGAGTACAT-1	-20.0174	3.23947	-0.327789	-0.142783
JUQ024_AATCCAGCAATACGCT-1	-50.8862	-28.907	-0.460263	-0.8987
JUQ024_AATCCAGTCATTTGGG-1	-10.6423	-2.27092	-0.466742	0.311567
JUQ024_AATCGGTAGAGGTAGA-1	7.42183	44.5531	0.477141	1.29502
JUQ024_AATCGGTAGTTCGCGC-1	3.00013	48.9526	-0.247912	1.25293
JUQ024_AATCGGTCACATTCGA-1	-19.3253	3.27789	-0.463881	-0.245167
JUQ024_AATCGGTGTACACCGC-1	5.44003	28.5887	-0.526659	0.893516
JUQ024_ACACCAAAGAAGGACA-1	14.0967	8.99093	-0.464768	0.534206
JUQ024_ACACCAACAAATCCGT-1	-61.7577	49.8865	-0.399476	-0.907237
JUQ024_ACACCAAGTCACACGC-1	12.2263	-9.12889	-0.225572	-0.298904
JUQ024_ACACCAATCAGAGCTT-1	14.4463	-60.3828	-0.332136	-0.875357
JUQ024_ACACCAATCCGCTGTT-1	10.0417	-19.4336	-0.455556	-0.493811
JUQ024_ACACCCTCAACACCTA-1	-42.7779	-42.0261	-0.264093	-0.84159
JUQ024_ACACCCTCACGAAACG-1	-14.0801	-3.85427	-0.440073	-0.762415
JUQ024_ACACCCTGTGGTCTCG-1	10.191	-41.8645	-0.45234	-0.866652
JUQ024_ACACCCTGTTAGGGTG-1	28.1077	-21.1545	-0.536578	0.238088
JUQ024_ACACCCTGTTCGGGCT-1	-23.0483	4.27565	-0.463815	-0.0437357
JUQ024_ACACCGGAGGACATTA-1	-23.158	7.26379	-0.539824	0.721723
JUQ024_ACACCGGCAGCGTTCG-1	-78.1755	34.3883	-0.459366	-0.95992
JUQ024_ACACCGGCAGCTATTG-1	9.09361	48.3265	0.304524	1.17467
JUQ024_ACACCGGTCCTAGAAC-1	11.0327	-21.1938	-0.459101	-0.88734
JUQ024_ACACCGGTCCTTGGTC-1	-50.5813	-28.6508	-0.519743	-0.659494
JUQ024_ACACTGAAGGAGTAGA-1	82.6348	16.8291	-0.506844	-0.932016
JUQ024_ACACTGACACAAGACG-1	-16.3048	69.3743	-0.0991443	1.1617
JUQ024_ACACTGAGTACGCTGC-1	-12.0012	-3.24207	-0.520082	0.183875
JUQ024_ACACTGATCGCGATCG-1	-6.72595	5.25392	-0.265578	1.07896
JUQ024_ACAGCCGCACATCTTT-1	0.982493	-23.2824	0.540606	-0.871059
JUQ024_ACAGCCGGTACTCAAC-1	-20.1365	6.14121	-0.463236	-0.155586
JUQ024_ACAGCCGTCCATGAGT-1	4.33523	-50.7466	-0.449192	-0.869168
JUQ024_ACAGCCGTCCGTAGGC-1	12.9633	22.3878	-0.467099	0.340667
JUQ024_ACAGCTAGTGAACCTT-1	-2.9308	32.0274	-0.281232	0.945786
JUQ024_ACAGCTATCAAACCGT-1	10.5292	46.8157	-0.487558	1.48988
JUQ024_ACAGCTATCCGCATCT-1	19.1434	15.355	0.418397	0.214019
JUQ024_ACATACGAGAACTGTA-1	-14.1067	12.866	-0.466481	1.06954
JUQ024_ACATACGAGTCCAGGA-1	4.9212	27.8123	0.148465	1.10499
JUQ024_ACATACGTCATAGCAC-1	-15.2396	-0.248327	-0.203239	0.0679548
JUQ024_ACATCAGGTAGAGCTG-1	8.97352	42.3196	-0.554853	0.85425
JUQ024_ACATCAGGTATGGTTC-1	10.1082	35.8591	0.327539	1.95171
JUQ024_ACATCAGGTTAAGAAC-1	2.82706	10.0213	-0.460461	0.315597
JUQ024_ACATCAGGTTACCAGT-1	58.7854	43.8431	-0.172391	-0.846532
JUQ024_ACATCAGTCACAATGC-1	6.15648	48.065	0.792443	2.24054
JUQ024_ACATCAGTCTTGAGAC-1	19.1562	37.3178	-0.48441	0.889844
JUQ024_ACATGGTCAGTAAGAT-1	-21.9651	6.40505	-0.457586	-0.339209
JUQ024_ACCAGTAAGCCGTCGT-1	9.69534	-18.1716	-0.459153	-0.147615
JUQ024_ACCAGTAGTCAATGTC-1	-50.437	-30.332	-0.452844	-0.862043
JUQ024_ACCAGTATCGGCTACG-1	-19.9885	-4.10698	-0.46245	0.148304
JUQ024_ACCCACTAGTGTGAAT-1	-15.8002	-2.34571	-0.463211	-0.251556
JUQ024_ACCGTAACAAGCCATT-1	-40.2661	4.88123	1.16491	1.55874
JUQ024_ACCGTAAGTAAAGTCA-1	-14.8088	-2.03789	-0.467851	-0.121163
JUQ024_ACCGTAATCAGAGCTT-1	-11.5353	-1.92911	-0.541277	-0.451797
JUQ024_ACCTTTAAGTGCTGCC-1	20.539	-40.0996	0.681826	-0.776926
JUQ024_ACCTTTACACGTAAGG-1	-16.6065	-1.56468	-0.461897	0.229335
JUQ024_ACCTTTAGTACTTGAC-1	-50.3796	-30.778	-0.455934	-0.873646
JUQ024_ACCTTTAGTGAGTATA-1	-16.6513	-2.67035	-0.271612	-0.411601
JUQ024_ACCTTTAGTGTGACCC-1	-22.6082	23.3834	-0.47645	1.69512
JUQ024_ACCTTTAGTTGTCGCG-1	3.27347	-51.9461	-0.456729	-0.883648
JUQ024_ACGAGCCAGGCTCATT-1	17.2615	12.1809	-0.462205	0.506686
JUQ024_ACGAGCCGTTAAGGGC-1	4.30551	33.4616	-0.471518	1.42492
JUQ024_ACGAGCCTCATAACCG-1	18.0121	14.5874	0.102062	-0.218026
JUQ024_ACGAGCCTCGATAGAA-1	-19.3636	3.34528	-0.523667	-0.0159969
JUQ024_ACGAGGAGTTTAGGAA-1	-50.9074	-28.0337	-0.541868	-0.861526
JUQ024_ACGAGGATCGGTGTTA-1	65.8773	-6.691	-0.227447	-0.82186
JUQ024_ACGATACCACCCATGG-1	0.705313	-23.6936	-0.507261	-0.655676
JUQ024_ACGATACCACGACTCG-1	-33.1736	61.9037	-0.407182	1.30589
JUQ024_ACGATACGTACCGTAT-1	-21.7253	4.94083	-0.464118	0.211065
JUQ024_ACGATACGTTAAGGGC-1	24.0739	-17.1007	-0.504274	-0.871883
JUQ024_ACGATACTCCGCATAA-1	1.92473	-18.925	-0.457135	-0.514085
JUQ024_ACGATGTAGATGTAAC-1	-65.7405	-18.936	-0.829652	-0.937936
JUQ024_ACGATGTTCTCGAGTA-1	-15.5634	1.34025	-0.45861	-0.434697
JUQ024_ACGATGTTCTGCGTAA-1	2.23573	-21.1939	-0.454479	-0.761709
JUQ024_ACGCAGCCATTACGAC-1	-4.51061	-19.637	-0.455769	-0.796222
JUQ024_ACGCCAGCATCCAACA-1	8.65414	-19.4986	-0.408566	-0.0756473
JUQ024_ACGCCAGGTGAACCTT-1	16.2873	29.3846	-0.468496	0.878569
JUQ024_ACGCCAGTCCACGTGG-1	1.57313	34.5169	0.55342	1.38838
JUQ024_ACGCCAGTCTCCGGTT-1	-2.88971	-19.2306	-0.469041	0.0795193
JUQ024_ACGCCAGTCTCGAGTA-1	-73.1097	-25.2759	-0.606158	-0.866294
JUQ024_ACGCCGAAGCGTAGTG-1	3.2508	29.8213	-0.293351	0.610875
JUQ024_ACGCCGAAGGGTGTTG-1	-0.636955	-20.3428	-0.509719	-0.652123
JUQ024_ACGCCGACAGTACACT-1	6.27158	30.1597	-0.471004	0.991366
JUQ024_ACGCCGAGTAAGAGAG-1	8.04727	9.09847	0.666151	0.338158
JUQ024_ACGCCGAGTGACTCAT-1	-20.3373	6.95399	-0.479591	0.43038
JUQ024_ACGCCGAGTTGATTCG-1	7.5508	-18.5109	-0.325694	-0.615332
JUQ024_ACGCCGATCAGCTCTC-1	-30.2069	46.9717	-0.466874	0.569676
JUQ024_ACGCCGATCCTTTCTC-1	1.0548	27.9566	-0.541378	0.730815
JUQ024_ACGGAGAGTAAGCACG-1	-0.405516	28.7628	1.45063	0.576583
JUQ024_ACGGAGATCAGTCAGT-1	4.82626	31.1449	-0.582349	1.76737
JUQ024_ACGGCCAAGTTAACGA-1	-3.9283	-18.4546	-0.238276	-0.73659
JUQ024_ACGGCCACACAGCGTC-1	26.1821	-24.8281	0.292245	-0.495243
JUQ024_ACGGCCAGTAGATTAG-1	-65.7122	51.2235	-0.456994	-0.877343
JUQ024_ACGGCCATCATTGCCC-1	13.3339	-16.3427	-0.34401	-0.870595
JUQ024_ACGGCCATCTCTGAGA-1	18.1474	9.74146	-0.0650457	0.101745
JUQ024_ACGGGCTAGTGGAGAA-1	-20.2473	3.3627	-0.66973	-0.210143
JUQ024_ACGGGCTCACGGCGTT-1	-17.5221	-4.24665	0.133072	0.630886
JUQ024_ACGGGCTGTATGCTTG-1	-9.91088	-15.2875	1.76749	-0.314934
JUQ024_ACGGGTCAGATCCCGC-1	-77.6586	-1.86434	-0.462492	-0.898107
JUQ024_ACGGGTCAGCGACGTA-1	-17.4894	1.41672	-0.54409	-0.521677
JUQ024_ACGGGTCCAAGGTTCT-1	15.4762	-32.6345	-0.525662	-0.762486
JUQ024_ACGGGTCCACATCCAA-1	-14.0754	-0.416537	-0.466027	-0.299376
JUQ024_ACGTCAACAACACCTA-1	1.76255	28.2955	-0.4809	0.962168
JUQ024_ACGTCAACAGACGTAG-1	20.1664	-20.13	-0.535355	-0.468532
JUQ024_ACGTCAAGTCCAGTTA-1	0.98543	-23.6304	-0.452603	-0.868745
JUQ024_ACTATCTAGGAATGGA-1	-15.8977	30.6463	-0.48047	1.35114
JUQ024_ACTATCTAGTCAATAG-1	1.47197	28.628	-0.558706	0.968139
JUQ024_ACTATCTCAGCTGTAT-1	2.16894	-17.8073	-0.469833	-0.0758758
JUQ024_ACTATCTCATGTCGAT-1	10.4499	-24.4912	-0.452228	-0.748309
JUQ024_ACTATCTGTTAGAACA-1	10.8689	-21.6909	-0.348027	-0.129362
JUQ024_ACTATCTGTTGGTAAA-1	24.8481	5.85001	-0.469782	0.0228915
JUQ024_ACTATCTTCCTAAGTG-1	-1.23446	-21.7878	-0.518176	-0.807299
JUQ024_ACTGAACAGTAGTGCG-1	15.2806	-15.1413	-0.550198	-0.0547686
JUQ024_ACTGAACTCAGCATGT-1	-62.5943	48.1674	-0.307937	-0.878824
JUQ024_ACTGAACTCATCGCTC-1	19.8948	26.8666	0.655879	0.7875
JUQ024_ACTGAGTAGGTGGGTT-1	-20.5734	3.68715	-0.465097	0.414458
JUQ024_ACTGAGTGTCACCCAG-1	12.5684	-25.0803	-0.452142	-0.763181
JUQ024_ACTGAGTTCTCCCTGA-1	-22.8515	5.66681	-0.522713	0.167665
JUQ024_ACTGATGAGCTAGTCT-1	-24.1815	1.81853	-0.470205	0.00747107
JUQ024_ACTGATGCAAAGGCGT-1	75.4424	-11.7664	-0.206534	-0.77772
JUQ024_ACTGATGCACTGTTAG-1	10.0562	-12.9209	-0.00218167	-0.67498
JUQ024_ACTGATGGTGATGATA-1	17.827	32.1465	-0.631272	0.917318
JUQ024_ACTGATGTCAACGAAA-1	-7.73809	7.39415	-0.520166	0.552349
JUQ024_ACTGCTCGTACAGACG-1	-1.86673	-23.1483	-0.500594	-0.876302
JUQ024_ACTGCTCGTAGATTAG-1	6.08166	-18.3712	0.0508198	-0.655439
JUQ024_ACTGCTCGTGATGTGG-1	16.4491	-38.0752	0.4993	-0.782663
JUQ024_ACTGCTCTCACGAAGG-1	62.5235	47.2131	-0.216373	-0.816707
JUQ024_ACTGCTCTCTTCAACT-1	-46.1201	-25.1782	-0.462357	-0.897356
JUQ024_ACTGTCCAGATGAGAG-1	13.9998	15.9761	-0.471195	0.867345
JUQ024_ACTGTCCCAAATCCGT-1	10.9495	24.4647	-0.565164	-0.0314237
JUQ024_ACTGTCCCAGGAACGT-1	-11.5366	-47.4809	1.47236	-0.821513
JUQ024_ACTGTCCGTTCCGGCA-1	5.4998	28.7633	0.402184	1.15826
JUQ024_ACTTACTGTACATGTC-1	19.4829	-38.6004	-0.336333	-0.808287
JUQ024_ACTTACTGTACGCTGC-1	-72.999	-24.9925	0.0227092	-0.917226
JUQ024_ACTTACTGTATTACCG-1	15.3124	-22.2755	-0.312075	-0.61173
JUQ024_ACTTACTGTCACCCAG-1	41.1752	-33.8444	-0.543493	-0.798168
JUQ024_ACTTACTGTCATCGGC-1	-19.8022	3.11306	-0.470592	0.82532
JUQ024_ACTTGTTGTAATCGTC-1	9.60493	-24.3376	-0.458364	-0.217581
JUQ024_ACTTTCACAAGTTCTG-1	-10.9553	6.41122	-0.284857	0.348977
JUQ024_ACTTTCAGTTAAGGGC-1	7.01869	-19.3702	-0.452505	-0.862468
JUQ024_ACTTTCATCACCCTCA-1	25.8788	17.9859	-0.415152	-0.553943
JUQ024_ACTTTCATCAGCACAT-1	-29.7495	51.0419	-0.296114	-1.0318
JUQ024_ACTTTCATCCTCCTAG-1	74.4084	-13.7135	-0.400085	-0.918419
JUQ024_ACTTTCATCTGGCGTG-1	-50.9015	-26.7749	-0.457527	-0.879685
JUQ024_AGACGTTAGAGGTACC-1	58.3775	44.5838	-0.645363	-0.701646
JUQ024_AGACGTTAGATGGCGT-1	-15.5888	-0.963166	-0.465482	-0.0285095
JUQ024_AGACGTTAGCTAGTGG-1	34.1357	-13.2435	-0.228156	-0.894683
JUQ024_AGACGTTTCTGGTTCC-1	-23.056	7.41965	-0.400059	0.608572
JUQ024_AGAGCGAAGATCGATA-1	1.28876	-26.214	-0.467259	-0.116704
JUQ024_AGAGCGAAGTCGTACT-1	-9.48644	5.44465	0.293209	-0.0228619
JUQ024_AGAGCGAGTCTCGTTC-1	5.7565	46.7339	-0.560944	1.45249
JUQ024_AGAGCGATCCAGTATG-1	-16.554	-4.5384	-0.603852	-0.476189
JUQ024_AGAGCGATCGAATGGG-1	4.29927	45.4339	-0.326447	1.88343
JUQ024_AGAGCTTAGAGACTTA-1	22.2567	-5.83043	-0.459004	-0.0954096
JUQ024_AGAGCTTAGATGTTAG-1	12.6238	-12.5562	-0.454974	-0.400945
JUQ024_AGAGCTTGTAGGGACT-1	26.814	6.71917	-0.46845	-0.186822
JUQ024_AGAGCTTGTCCCTTGT-1	57.9921	43.7367	-0.40099	-0.857541
JUQ024_AGAGCTTTCACAACGT-1	27.8221	-31.4791	-0.4529	-0.79695
JUQ024_AGAGCTTTCATTGCCC-1	22.61	-22.9317	-0.503658	-0.791328
JUQ024_AGAGCTTTCTTTAGGG-1	18.9414	-37.0537	-0.453704	-0.865641
JUQ024_AGAGTGGGTGAGCGAT-1	-51.3987	-27.3529	-0.471732	-0.800026
JUQ024_AGAGTGGTCCTCCTAG-1	13.1471	-19.5584	-0.456593	-0.457571
JUQ024_AGATCTGAGCTAAGAT-1	15.18	-21.8043	-0.526127	-0.804646
JUQ024_AGATCTGAGGCGACAT-1	78.4135	14.9781	-0.456159	-0.733477
JUQ024_AGATCTGCAGCTCGAC-1	-60.5784	-21.4376	-0.455868	-0.748897
JUQ024_AGATCTGCATTAACCG-1	-14.7673	-1.22891	-0.513857	0.408194
JUQ024_AGATCTGGTTAGTGGG-1	15.5535	44.7384	-0.239112	1.49924
JUQ024_AGATTGCGTGTGTGCC-1	-16.148	-0.582244	-0.312863	-0.15248
JUQ024_AGATTGCTCTACTTAC-1	-13.759	0.433215	-0.407206	0.843497
JUQ024_AGCATACCAGACAAGC-1	-15.7431	-1.25584	-0.47258	0.544054
JUQ024_AGCATACGTCTGCCAG-1	-20.547	5.68274	-0.467548	0.360215
JUQ024_AGCATACGTGCCTGGT-1	-46.6754	-23.8317	-0.455183	-0.870585
JUQ024_AGCATACGTTTGTTGG-1	2.10185	51.7884	0.232203	2.47703
JUQ024_AGCATACGTTTGTTTC-1	-20.642	4.23891	-0.523598	0.905025
JUQ024_AGCATACTCGGAGCAA-1	-32.6926	49.2971	-0.472567	1.46931
JUQ024_AGCCTAAAGTAGGCCA-1	17.3032	17.4724	-0.380445	0.329973
JUQ024_AGCCTAAAGTCAATAG-1	10.4101	-22.6022	0.523941	-0.666814
JUQ024_AGCCTAAGTACAGTTC-1	-57.8487	35.614	-0.458026	-0.88131
JUQ024_AGCCTAAGTCTTCAAG-1	-16.0431	-2.27085	-0.459329	-0.195453
JUQ024_AGCCTAATCAACCAAC-1	4.52314	26.3971	-0.474014	1.71207
JUQ024_AGCGGTCGTGTGAAAT-1	-9.49535	-1.95252	-0.457922	-0.473485
JUQ024_AGCGGTCGTTGGTGGA-1	1.6006	42.4505	0.530216	1.28324
JUQ024_AGCGTATAGGCCATAG-1	16.1371	16.4466	-0.458146	-0.450636
JUQ024_AGCGTATAGGTGATAT-1	-5.81484	5.48794	-0.0868832	0.619051
JUQ024_AGCGTATCAAACCCAT-1	0.606359	-16.5762	0.0877075	-0.456256
JUQ024_AGCGTATCACTACAGT-1	-6.07362	3.71057	-0.480043	1.20759
JUQ024_AGCGTATCATCGGACC-1	2.93191	49.939	-0.502838	2.20074
JUQ024_AGCGTATGTGTGCGTC-1	-0.596721	-22.3291	0.998128	-0.891516
JUQ024_AGCGTATTCGTCTGCT-1	59.5066	44.4919	-0.566509	-0.815428
JUQ024_AGCGTCGCAGGACGTA-1	58.0478	44.3296	-0.500577	-0.773016
JUQ024_AGCTCCTCAGGTGCCT-1	-8.65652	-19.302	-0.457487	-0.884731
JUQ024_AGCTCCTGTACAGACG-1	-4.04248	17.7285	-0.68667	0.612345
JUQ024_AGCTCCTGTCAGTGGA-1	-20.5037	0.467027	-0.464999	-0.240823
JUQ024_AGCTCCTGTCTCTCTG-1	21.5577	-16.4827	-0.530985	-0.600051
JUQ024_AGCTCCTGTTCAGGCC-1	44.6333	-51.347	-0.452232	-0.869744
JUQ024_AGCTCTCGTCCAAGTT-1	-16.8275	-0.749447	-0.391068	-0.37979
JUQ024_AGCTCTCGTTAGATGA-1	-50.8597	-33.3302	-0.53336	-0.913873
JUQ024_AGCTTGACATGAAGTA-1	-51.3812	-28.4465	-0.457933	-0.88186
JUQ024_AGCTTGAGTGCTCTTC-1	9.88015	-22.3455	-0.0207239	-0.642896
JUQ024_AGGCCACAGAGTACCG-1	10.1876	-41.9019	-0.501877	-0.85328
JUQ024_AGGCCACAGCGATCCC-1	18.0175	4.74688	0.117114	-0.271133
JUQ024_AGGCCACGTAAGAGAG-1	-2.62985	29.9177	-0.488882	1.7944
JUQ024_AGGCCACGTATAGTAG-1	9.37765	-12.4112	-0.455975	-0.798774
JUQ024_AGGCCACGTGTGCCTG-1	1.77312	-19.0862	-0.301627	-0.558862
JUQ024_AGGCCACGTGTTTGTG-1	19.714	-4.41897	1.04099	-0.241141
JUQ024_AGGCCGTAGACCCACC-1	12.3977	-26.9638	0.436129	-0.856926
JUQ024_AGGCCGTAGCCAGGAT-1	76.1386	-15.5175	-0.137191	-0.907398
JUQ024_AGGCCGTAGCGCCTTG-1	15.9907	3.94192	-0.458908	-0.0125563
JUQ024_AGGCCGTCATGCCTTC-1	11.5782	-19.8497	-0.315217	-0.716072
JUQ024_AGGCCGTCATGTAGTC-1	66.6844	-3.15654	-0.474289	-0.788395
JUQ024_AGGCCGTTCAGAGCTT-1	-21.6416	4.41036	-0.526448	0.180266
JUQ024_AGGCCGTTCATAACCG-1	23.4832	-17.0052	0.0864981	-0.778298
JUQ024_AGGGAGTAGAGTAAGG-1	18.4835	5.32651	-0.513913	-0.169908
JUQ024_AGGGAGTAGTGGGATC-1	-22.1798	4.17033	-0.331025	-0.281513
JUQ024_AGGGAGTGTTGTCGCG-1	-1.16541	-21.59	-0.460035	-0.433977
JUQ024_AGGGAGTTCCAGGGCT-1	63.8464	-4.47187	-0.150897	-0.698937
JUQ024_AGGGATGAGGGTATCG-1	10.0579	-23.3373	-0.453888	-0.865741
JUQ024_AGGGATGCACGGTAAG-1	-24.9898	11.3523	-0.348209	0.786645
JUQ024_AGGGATGCACTTAACG-1	21.1277	24.6295	-0.539818	0.519896
JUQ024_AGGGATGCAGGGATTG-1	-22.7133	4.97055	-0.463563	0.0866439
JUQ024_AGGGATGGTCCTGCTT-1	47.917	61.6922	-0.25283	-0.836704
JUQ024_AGGGATGTCTCGAGTA-1	-0.445285	-19.0093	0.684748	-0.369227
JUQ024_AGGGTGAAGCAGCGTA-1	1.98922	31.1576	-0.357635	1.43178
JUQ024_AGGGTGAAGTACGACG-1	-25.1163	11.4892	-0.39566	1.06971
JUQ024_AGGGTGACAGACGCTC-1	-14.0899	-0.121168	-0.581346	0.407147
JUQ024_AGGGTGACAGGGTATG-1	30.4682	-1.73163	-0.268088	-0.814214
JUQ024_AGGGTGAGTCCGTCAG-1	3.36458	34.4093	-0.546218	1.04888
JUQ024_AGGGTGAGTCTACCTC-1	4.93608	31.1451	-0.137943	1.34575
JUQ024_AGGTCATAGACTAGAT-1	15.4547	17.828	-0.46792	0.373084
JUQ024_AGGTCATAGGCTCATT-1	-6.83343	-1.76688	-0.478258	0.129615
JUQ024_AGGTCATGTAGCTCCG-1	25.6759	-26.13	-0.451503	-0.286279
JUQ024_AGGTCATTCCCTAATT-1	-13.3982	-40.5806	1.08338	-0.937004
JUQ024_AGGTCCGCAAGGTGTG-1	-5.61323	18.5818	-0.442879	0.869299
JUQ024_AGGTCCGCAATGCCAT-1	3.27285	28.859	-0.473027	1.27208
JUQ024_AGGTCCGCACGAAGCA-1	-0.398734	-20.509	0.362386	-0.88576
JUQ024_AGGTCCGCAGATGAGC-1	8.53776	18.501	-0.471265	0.731715
JUQ024_AGGTCCGCAGGAATGC-1	-21.2353	-0.662862	-0.517441	-0.0259972
JUQ024_AGGTCCGGTACCCAAT-1	-4.36608	2.83227	-0.468205	1.47928
JUQ024_AGTAGTCAGGTGTGGT-1	5.68238	29.2633	-0.53215	1.14073
JUQ024_AGTAGTCAGTAGATGT-1	-59.0491	-21.3815	-0.457186	-0.878104
JUQ024_AGTAGTCCATCCGTGG-1	5.3001	-15.3886	-0.400221	-0.171342
JUQ024_AGTAGTCTCATCGGAT-1	-14.8217	-1.15592	-0.530393	0.352501
JUQ024_AGTAGTCTCTGCGTAA-1	2.14758	35.06	-0.758764	1.93624
JUQ024_AGTCTTTGTTGATTCG-1	15.8631	-49.0879	1.22022	-0.768337
JUQ024_AGTCTTTTCCACGTGG-1	1.50369	-23.8408	0.73787	-0.817609
JUQ024_AGTCTTTTCCCTAATT-1	1.21199	34.5272	-0.550251	0.972945
JUQ024_AGTCTTTTCGCGATCG-1	-60.7365	48.7098	-0.656029	-0.984715
JUQ024_AGTGAGGAGAACTGTA-1	-15.6551	-0.0685575	-0.51018	-0.117339
JUQ024_AGTGAGGAGTACGCCC-1	25.0141	-36.0461	-0.0344872	-0.772257
JUQ024_AGTGAGGGTGGGTATG-1	-8.3902	-55.3262	2.01428	-0.758047
JUQ024_AGTGAGGGTGTAATGA-1	12.4545	-23.3018	-0.453631	-0.78858
JUQ024_AGTGAGGTCTCTGTCG-1	-73.6214	35.4173	0.174344	-0.880145
JUQ024_AGTGGGAAGACTCGGA-1	-16.8736	-0.236293	-0.479456	0.263758
JUQ024_AGTGGGAAGGAGTTTA-1	-15.0303	-0.974507	0.450134	0.116701
JUQ024_AGTGGGAAGGTGCTAG-1	29.1602	25.1507	-0.310537	-0.547279
JUQ024_AGTGGGACAACTGCTA-1	-16.6285	-1.61244	-0.530865	-0.42796
JUQ024_AGTGGGACAATCGAAA-1	5.57885	-14.3882	-0.457869	-0.358568
JUQ024_AGTGGGACACAGACAG-1	11.6344	22.4192	-0.519343	0.401402
JUQ024_AGTGGGATCATGTAGC-1	-72.0273	-28.031	-0.6451	-0.811705
JUQ024_AGTGTCAAGACCCACC-1	-19.5714	3.0999	-0.462991	0.50167
JUQ024_AGTGTCACACGACGAA-1	-13.3682	7.67386	-0.331364	0.892095
JUQ024_AGTGTCACAGGCGATA-1	10.7122	43.3897	-0.374695	0.748122
JUQ024_AGTGTCACATCATCCC-1	-31.6858	51.6701	-0.519024	-0.202844
JUQ024_AGTGTCAGTCAGAATA-1	-6.93443	-46.7674	-0.384035	-0.769944
JUQ024_AGTGTCAGTTCAGGCC-1	21.1548	-22.2711	-0.5059	-0.632136
JUQ024_AGTGTCATCTGCGTAA-1	2.09435	-20.3766	-0.454855	-0.74512
JUQ024_AGTTGGTCACTAGTAC-1	-17.5947	-0.0612233	0.00943963	0.395726
JUQ024_AGTTGGTGTGTGGTTT-1	-12.6766	-1.60983	-0.460095	-0.368372
JUQ024_ATAACGCAGTACATGA-1	-14.7701	-10.929	-0.277776	0.341831
JUQ024_ATAACGCGTTCCACTC-1	48.5941	-56.3023	-0.477516	-0.82131
JUQ024_ATAAGAGCAAGGCTCC-1	-20.7648	4.43727	-0.358979	0.00530129
JUQ024_ATAAGAGGTGAGTGAC-1	25.7174	-9.21508	-0.305186	-0.864758
JUQ024_ATAAGAGTCCACGCAG-1	-21.3728	3.23286	-0.277138	0.1636
JUQ024_ATAGACCCAGTCAGAG-1	14.464	-21.346	-0.453893	-0.804701
JUQ024_ATCACGATCCGAGCCA-1	-15.8734	-0.822136	-0.462624	0.183657
JUQ024_ATCACGATCTGTCCGT-1	-35.0018	64.287	-0.564755	0.413779
JUQ024_ATCATCTCATGCTAGT-1	-6.68494	6.1631	-0.370329	0.0462013
JUQ024_ATCCACCAGCGTTTAC-1	-18.9723	2.3626	-0.387738	0.273222
JUQ024_ATCCACCCAAGGTTTC-1	-26.4955	21.2726	-0.298572	2.06762
JUQ024_ATCCACCCACAAGACG-1	-2.25677	-20.6491	-0.459139	-0.494992
JUQ024_ATCCACCGTCGCGAAA-1	-11.8615	-0.327591	-0.103491	0.518443
JUQ024_ATCCACCTCAACACTG-1	4.19036	9.55143	-0.338739	0.676015
JUQ024_ATCCACCTCGCCAAAT-1	6.7222	45.605	-0.0212493	1.7588
JUQ024_ATCCGAACAAGGTTCT-1	-14.3759	-0.320944	-0.670249	-0.203383
JUQ024_ATCCGAAGTCTCCCTA-1	5.88738	29.1127	-0.472721	0.805028
JUQ024_ATCGAGTAGCGGATCA-1	12.6411	-18.1508	-0.57772	-0.809323
JUQ024_ATCGAGTAGCTGTTCA-1	-22.6591	5.12737	-0.4703	0.506453
JUQ024_ATCGAGTAGGAGTTGC-1	-21.6212	6.00433	-0.461091	0.171808
JUQ024_ATCGAGTTCACGAAGG-1	5.51561	28.2878	-0.596705	0.447234
JUQ024_ATCTACTAGCACCGCT-1	-56.7996	52.559	-0.314141	-0.928523
JUQ024_ATCTACTAGTTAGGTA-1	-21.3878	2.62706	0.347427	0.597117
JUQ024_ATCTACTCAGTACACT-1	-78.2713	0.264578	0.160466	-0.909448
JUQ024_ATCTACTCATGCCTTC-1	18.219	32.9464	-0.233789	0.826333
JUQ024_ATCTACTGTCTAGCGC-1	4.97764	25.8134	-0.258803	0.878789
JUQ024_ATCTACTGTGCGGTAA-1	2.86795	-21.6535	-0.453285	-0.776402
JUQ024_ATCTACTGTGGTCTCG-1	13.038	-17.9987	-0.503445	-0.865082
JUQ024_ATCTGCCAGACTGTAA-1	-17.9628	-2.65406	-0.567743	0.0700227
JUQ024_ATCTGCCAGCTGCAAG-1	-16.2345	-1.73758	-0.460569	-0.0582774
JUQ024_ATCTGCCCAGTTCATG-1	5.19048	-20.8251	-0.456944	-0.891101
JUQ024_ATCTGCCTCAGTCCCT-1	21.7421	-34.4821	-0.453697	-0.687334
JUQ024_ATCTGCCTCCTTGCCA-1	-58.8598	37.2557	-0.464156	-0.928349
JUQ024_ATGAGGGAGCGATCCC-1	-4.6799	-18.3532	-0.458186	-0.198948
JUQ024_ATGAGGGCATCCCACT-1	-14.6749	-2.71611	-0.46143	-0.573317
JUQ024_ATGAGGGGTAGAGGAA-1	0.72344	-22.9487	-0.455238	-0.87054
JUQ024_ATGCGATAGAAACCTA-1	5.45395	45.087	-0.488882	1.01132
JUQ024_ATGCGATCACGGCCAT-1	-15.3866	-1.02183	-0.467385	0.349105
JUQ024_ATGCGATTCTTAGCCC-1	13.2018	-48.3603	-0.239358	-0.579008
JUQ024_ATGCGATTCTTCGGTC-1	-64.5405	47.0466	-0.089116	-0.761234
JUQ024_ATGGGAGAGTTAGGTA-1	15.6307	-9.35127	-0.340495	-0.322986
JUQ024_ATGGGAGCACGGCTAC-1	-22.629	4.39032	0.143926	0.169028
JUQ024_ATGTGTGCAGTGGGAT-1	6.42234	45.9385	-0.480024	0.545184
JUQ024_ATGTGTGCATTGGTAC-1	-15.9787	-0.780266	-0.277246	0.153872
JUQ024_ATGTGTGGTAGCTTGT-1	11.7508	46.1782	-0.53791	1.57502
JUQ024_ATGTGTGGTGCTTCTC-1	23.5116	4.94667	-0.396046	-0.254294
JUQ024_ATGTGTGTCAGGATCT-1	-15.6368	-2.18087	-0.187805	-0.820616
JUQ024_ATTACTCCAAAGGAAG-1	-9.91807	-46.9229	0.980162	-0.949432
JUQ024_ATTACTCGTCTCTCTG-1	-18.7457	5.67219	-0.464332	-0.15133
JUQ024_ATTATCCAGCAGGTCA-1	-25.1055	5.70887	-0.205744	-0.160019
JUQ024_ATTATCCAGGATATAC-1	-21.9241	4.03678	-0.463823	0.0315505
JUQ024_ATTATCCCACGAAAGC-1	-57.2242	-33.0829	-0.460292	-0.827399
JUQ024_ATTATCCCATGACGGA-1	57.7911	44.275	-0.414395	-0.940521
JUQ024_ATTATCCGTTCCACTC-1	-14.7852	-2.20893	-0.326679	-0.312978
JUQ024_ATTCTACAGATGTTAG-1	25.3538	-25.3661	-0.53796	-0.868309
JUQ024_ATTCTACAGCTAACTC-1	-25.0763	11.5911	-0.401355	1.20602
JUQ024_ATTCTACCACCAGCAC-1	-78.4974	0.853274	-0.470965	-0.732085
JUQ024_ATTCTACCAGGGAGAG-1	-15.3559	-0.653106	-0.467278	0.42485
JUQ024_ATTCTACTCCACTCCA-1	0.452578	-21.9575	0.571843	-0.887728
JUQ024_ATTGGACAGAGCAATT-1	17.1547	5.28683	-0.455999	-0.379932
JUQ024_ATTGGACAGGACTGGT-1	-31.7507	51.5259	-0.322702	0.119556
JUQ024_ATTGGACCATACTACG-1	-0.470282	-24.7279	-0.46566	-0.813632
JUQ024_ATTGGACCATATGGTC-1	-19.5836	4.65355	-0.468933	0.175753
JUQ024_ATTGGACCATGGTAGG-1	-14.3218	-0.312046	-0.525461	0.162497
JUQ024_ATTGGACGTATCGCAT-1	6.24942	48.023	0.0239738	2.2324
JUQ024_ATTGGACTCACCCGAG-1	8.18727	-57.2089	-0.369698	-0.678976
JUQ024_ATTGGTGAGCCGGTAA-1	13.9058	-62.6221	-0.20029	-0.686074
JUQ024_ATTGGTGCAAAGCGGT-1	-1.13566	-17.4619	-0.455876	-0.883485
JUQ024_ATTGGTGCACCAGCAC-1	26.7763	-24.966	0.0505348	-0.666787
JUQ024_ATTGGTGGTTAAGTAG-1	10.4352	-18.1144	-0.506955	-0.854149
JUQ024_ATTGGTGTCAACGGGA-1	56.3744	38.896	-0.311249	-0.824993
JUQ024_ATTTCTGCAAGCTGAG-1	-16.087	-1.06812	-0.463192	-0.0429995
JUQ024_ATTTCTGCACCAGTTA-1	-18.1828	3.51322	-0.56721	0.27024
JUQ024_ATTTCTGGTCGGCTCA-1	-20.0202	-1.30222	-0.461023	0.252308
JUQ024_ATTTCTGGTGCAGTAG-1	-6.35496	-5.58474	-0.456477	-0.89572
JUQ024_ATTTCTGTCCCATTAT-1	57.8216	44.2754	-0.526363	-0.928408
JUQ024_ATTTCTGTCGCCCTTA-1	20.4552	-22.7564	-0.53766	-0.88324
JUQ024_CAACCAACAATCACAC-1	14.5274	-21.2534	-0.455796	-0.421048
JUQ024_CAACCAACAATCGAAA-1	74.5632	-12.5436	-0.490809	-0.805656
JUQ024_CAACCAACACGTAAGG-1	36.1685	-30.0791	-0.453562	-0.872992
JUQ024_CAACCAACATGTCCTC-1	-17.5485	5.35139	0.609812	0.586172
JUQ024_CAACCAAGTATCACCA-1	-16.8602	-1.94035	-0.560752	-0.189586
JUQ024_CAACCAAGTCCGTTAA-1	74.5623	-14.6771	-0.423544	-0.811451
JUQ024_CAACCAATCTGTTGAG-1	14.1518	-20.9497	-0.448926	-0.851517
JUQ024_CAACCTCCAAGCCCAC-1	11.3867	-23.9902	0.34713	-0.620434
JUQ024_CAACCTCGTCAAAGCG-1	-18.0745	19.6833	-0.562347	1.68045
JUQ024_CAACCTCGTCCGAGTC-1	5.6259	-25.742	-0.359607	-0.686211
JUQ024_CAACCTCTCATCACCC-1	-21.1629	19.3625	-0.489829	1.84817
JUQ024_CAACTAGCACGGATAG-1	-2.04655	-51.2664	0.599279	-0.763313
JUQ024_CAACTAGGTCAGGACA-1	-23.7497	4.10149	-0.36267	0.308401
JUQ024_CAACTAGGTCATATCG-1	-20.5625	4.89306	-0.636936	0.0882222
JUQ024_CAACTAGGTGACAAAT-1	-2.28789	-17.1903	-0.461412	0.0743633
JUQ024_CAACTAGTCCGCGGTA-1	10.0056	-16.4064	-0.5103	-0.335534
JUQ024_CAAGAAAAGAGTGACC-1	-1.83028	-22.4899	-0.464039	-0.822777
JUQ024_CAAGAAACAATGGTCT-1	3.55865	30.6875	-0.551885	1.59929
JUQ024_CAAGAAAGTACAAGTA-1	3.81082	28.3493	-0.476773	0.59495
JUQ024_CAAGAAATCTCCTATA-1	9.96733	-18.4961	-0.454277	-0.867264
JUQ024_CAAGATCAGTAGCGGT-1	-64.4193	-32.3722	-0.456931	-0.886134
JUQ024_CAAGATCCAGATGGCA-1	19.8107	-37.1437	-0.45264	-0.865668
JUQ024_CAAGATCTCCACGTGG-1	-11.5595	31.8874	-0.409043	1.79831
JUQ024_CAAGATCTCTATGTGG-1	3.01123	26.8279	-0.467891	0.310354
JUQ024_CAAGGCCAGAGGGCTT-1	5.76646	44.9074	-0.472481	1.25607
JUQ024_CAAGGCCAGGTAAACT-1	11.8205	-43.3256	-0.2826	-0.733312
JUQ024_CAAGGCCTCATATCGG-1	-21.085	5.48475	-0.462274	0.207117
JUQ024_CAAGGCCTCGTCTGAA-1	0.484356	-23.0176	-0.456389	-0.465933
JUQ024_CAAGGCCTCTTACCGC-1	-15.834	-1.4252	0.0123222	0.405709
JUQ024_CAAGTTGAGCGTTCCG-1	2.37949	-14.7797	-0.465354	0.340901
JUQ024_CAAGTTGGTAGCGTAG-1	-62.8262	51.3305	-0.408889	-0.799734
JUQ024_CAAGTTGGTAGGGACT-1	11.9182	-20.9379	-0.45049	-0.746749
JUQ024_CAAGTTGTCCACGCAG-1	17.5665	9.50314	-0.518749	-0.263388
JUQ024_CACAAACCAGCCTTTC-1	-7.40829	0.578874	-0.278737	0.718251
JUQ024_CACAAACGTAGTAGTA-1	22.6014	13.7826	-0.510312	-0.0746355
JUQ024_CACAAACGTCGCGAAA-1	2.20103	0.850404	-0.460693	-0.182401
JUQ024_CACAAACGTGCCTGGT-1	-29.6061	50.0344	-0.27988	-0.798746
JUQ024_CACAAACTCCAAACTG-1	-14.9984	-1.4793	-0.467502	-0.0640289
JUQ024_CACAAACTCTTCGGTC-1	-52.1361	-25.3767	-0.517031	-0.857925
JUQ024_CACACAAAGCAATCTC-1	11.3059	-23.7286	-0.608221	-0.753302
JUQ024_CACACAAAGCCCAATT-1	-50.2735	-29.4736	-0.464096	-0.748888
JUQ024_CACACAACATGATCCA-1	-22.2938	3.64176	-0.719733	0.465669
JUQ024_CACACAAGTCTAGCCG-1	58.1269	43.3544	-0.185546	-0.555686
JUQ024_CACACAATCACTATTC-1	-0.870605	31.3654	-0.483275	1.5631
JUQ024_CACACAATCTTCAACT-1	1.20104	-25.9923	-0.455095	-0.879659
JUQ024_CACACCTAGAAGCCCA-1	11.258	-38.6667	0.0352195	-0.728465
JUQ024_CACACCTTCATGTCTT-1	-16.661	-1.64985	-0.182656	0.14985
JUQ024_CACACTCAGTAATCCC-1	7.62053	36.8626	-0.474481	0.843911
JUQ024_CACACTCCAAGTCATC-1	-19.9374	5.07345	-0.524059	-0.0883301
JUQ024_CACACTCGTCTCAACA-1	61.5046	43.2534	-0.637134	-0.43433
JUQ024_CACACTCTCAGCTCGG-1	-21.7239	4.05733	-0.458848	-0.143896
JUQ024_CACACTCTCATCTGCC-1	73.1499	-8.13543	-0.635736	-0.877321
JUQ024_CACAGGCAGAAGGGTA-1	2.52405	40.3725	1.25124	1.82296
JUQ024_CACAGGCGTGACGGTA-1	-23.2289	5.001	-0.392245	0.403259
JUQ024_CACAGGCGTGTCTGAT-1	-32.0176	51.0713	-0.35931	-0.08452
JUQ024_CACAGGCGTTGGAGGT-1	-20.7944	20.152	-0.492373	0.970222
JUQ024_CACAGGCGTTTGGCGC-1	4.22621	53.6261	-0.0782714	2.09616
JUQ024_CACAGTAAGAGAGCTC-1	2.81112	39.7331	-0.252791	1.42119
JUQ024_CACAGTAAGGCCCTCA-1	-9.97341	-52.559	0.809038	-0.723697
JUQ024_CACAGTACAAGCCGTC-1	2.23406	-17.227	-0.45346	-0.864138
JUQ024_CACAGTACACTTACGA-1	73.8106	-6.55121	-0.0932298	-0.866408
JUQ024_CACAGTAGTACTTGAC-1	29.4896	-25.3416	-0.453528	-0.869628
JUQ024_CACAGTAGTAGAAAGG-1	30.0936	23.1009	-0.337297	-0.262507
JUQ024_CACAGTAGTAGCGCTC-1	2.25778	-21.7593	-0.454952	-0.766587
JUQ024_CACAGTAGTGTGACCC-1	21.3208	-33.6823	-0.454787	-0.801324
JUQ024_CACAGTAGTTCTGTTT-1	-67.2686	30.455	-0.219166	-0.877729
JUQ024_CACAGTATCAGGATCT-1	13.4024	7.69486	-0.458573	-0.479135
JUQ024_CACATAGAGCTGATAA-1	17.0513	13.2318	-0.493319	-0.221931
JUQ024_CACATAGCACATAACC-1	21.2473	-22.0489	-0.0718678	-0.812065
JUQ024_CACATAGGTAGCCTAT-1	-19.1099	5.00034	-0.54654	0.014102
JUQ024_CACATTTAGCCACTAT-1	56.203	42.3589	-0.587236	-0.820305
JUQ024_CACATTTAGCGATGAC-1	-50.5848	-28.327	-0.655963	-0.76671
JUQ024_CACATTTGTACAGTTC-1	15.0249	-71.6787	0.26892	-0.613415
JUQ024_CACATTTTCCAGGGCT-1	-13.1995	65.3273	-0.335344	1.46572
JUQ024_CACCAGGAGCTAGTTC-1	8.34219	-54.1522	0.136234	-0.540047
JUQ024_CACCAGGAGCTGCCCA-1	12.5391	-23.2454	0.850344	-0.896454
JUQ024_CACCAGGAGGTGCTTT-1	46.8692	62.193	-0.255529	-0.852675
JUQ024_CACCAGGGTAGAGGAA-1	-6.74336	33.1451	0.576897	1.54876
JUQ024_CACCAGGTCATGTCCC-1	16.5262	14.1479	-0.562754	-0.499605
JUQ024_CACCAGGTCCGAGCCA-1	-55.1515	53.7455	-0.457167	-0.87798
JUQ024_CACCAGGTCGTCCGTT-1	1.85613	-19.732	-0.461395	-0.579374
JUQ024_CACCTTGAGAGGTACC-1	-50.3039	-31.0477	0.106852	-0.900672
JUQ024_CACCTTGGTAGAAGGA-1	15.2829	-42.2297	-0.0207158	-0.72678
JUQ024_CACCTTGGTTCCACGG-1	-16.7783	41.1009	-0.468292	1.65192
JUQ024_CACCTTGTCGCGATCG-1	25.2538	-7.58127	-0.547813	-0.584593
JUQ024_CACCTTGTCTCAACTT-1	-15.0991	-0.947429	-0.369154	-0.36829
JUQ024_CACTCCACATTGCGGC-1	-22.5808	3.46082	-0.348196	0.107365
JUQ024_CACTCCAGTGCCTTGG-1	-21.092	26.7957	-0.337573	0.977258
JUQ024_CACTCCATCATAGCAC-1	-6.18642	-21.7246	-0.451565	-0.858171
JUQ024_CACTCCATCGCACTCT-1	6.81729	48.6698	-0.770429	1.71706
JUQ024_CACTCCATCTGACCTC-1	-20.3877	4.01201	-0.383144	0.551802
JUQ024_CAGAATCCAGTCAGAG-1	-63.5031	-38.3161	-0.455076	-0.91033
JUQ024_CAGAATCTCAGTCAGT-1	18.399	11.5714	-0.298061	0.0852875
JUQ024_CAGAGAGAGCGCCTCA-1	13.4373	-31.7126	0.371135	-0.347997
JUQ024_CAGAGAGCACAGGCCT-1	5.95583	-17.2732	-0.454837	-0.791458
JUQ024_CAGAGAGTCAATAAGG-1	0.689966	28.3663	0.504134	0.901375
JUQ024_CAGATCACAGCTTCGG-1	-14.7527	-0.875387	-0.457014	-0.650461
JUQ024_CAGATCAGTAAATGTG-1	-21.4885	4.14972	-0.381308	-0.129702
JUQ024_CAGATCAGTACATGTC-1	-16.5774	-1.64529	-0.536866	-0.081704
JUQ024_CAGATCATCGGTGTTA-1	28.0694	-21.1613	-0.526158	0.252412
JUQ024_CAGCAGCCACATGGGA-1	15.4985	8.61543	0.59677	0.573051
JUQ024_CAGCAGCGTCATGCCG-1	17.1978	-34.6989	-0.45596	-0.3036
JUQ024_CAGCAGCGTTAAGTAG-1	-21.6328	3.4045	-0.528299	1.02642
JUQ024_CAGCAGCTCTTTAGTC-1	-16.4302	-1.31025	-0.585404	0.261202
JUQ024_CAGCATAAGTTATCGC-1	6.21223	30.2399	-0.455402	1.07658
JUQ024_CAGCATACAAGGTGTG-1	12.4619	36.6637	-0.478269	1.32421
JUQ024_CAGCATAGTAAGTGGC-1	9.80968	-42.9706	-0.377268	-0.725836
JUQ024_CAGCCGAAGACATAAC-1	-21.3766	5.15129	-0.461015	-0.0154522
JUQ024_CAGCCGACACCGTTGG-1	-30.8903	50.1104	-0.6142	0.819207
JUQ024_CAGCCGAGTCTCTCGT-1	-17.3492	-2.7148	-0.459417	0.118696
JUQ024_CAGCCGATCAAACCAC-1	-16.6309	-9.86041	-0.363986	0.187672
JUQ024_CAGCCGATCCTAGAAC-1	-19.7868	-0.470321	-0.464935	0.522053
JUQ024_CAGCCGATCTAGAGTC-1	13.0442	-20.0622	-0.455565	-0.784332
JUQ024_CAGCGACAGAGACGAA-1	72.6771	-24.0683	-0.333759	-0.916703
JUQ024_CAGCGACGTTTACTCT-1	-22.1196	5.70839	-0.292043	-0.00283661
JUQ024_CAGCTAACAGTTCCCT-1	38.1517	-34.209	-0.511343	-0.877571
JUQ024_CAGCTAAGTTACGCGC-1	6.47099	26.1767	-0.303665	0.757561
JUQ024_CAGCTAATCATGCTCC-1	12.7129	-49.1754	-0.0459901	-0.472342
JUQ024_CAGCTGGCAAAGGCGT-1	-21.5796	4.60885	-0.511641	0.15017
JUQ024_CAGCTGGCACCCATGG-1	18.4192	-36.9259	-0.404299	-0.494143
JUQ024_CAGCTGGCAGCTGCAC-1	8.59117	48.5695	-0.305913	1.61059
JUQ024_CAGCTGGCATAAGACA-1	58.6439	43.5968	-0.456925	-0.736636
JUQ024_CAGCTGGGTAACGACG-1	-76.2161	34.7199	-0.446438	-0.831159
JUQ024_CAGCTGGGTGGAAAGA-1	23.456	27.3034	-0.448297	-0.0552203
JUQ024_CAGCTGGGTTAGAACA-1	17.6204	-50.6713	-0.51472	-0.828896
JUQ024_CAGCTGGGTTCAGCGC-1	-12.4914	30.8854	-0.583783	1.24502
JUQ024_CAGCTGGTCCCGACTT-1	-76.1591	-24.4963	-0.465787	-0.910152
JUQ024_CAGCTGGTCCTTTCTC-1	13.4638	-27.7751	-0.575469	-0.871297
JUQ024_CAGCTGGTCGGAATCT-1	5.81072	-22.4944	-0.454437	-0.647205
JUQ024_CAGCTGGTCTTTACAC-1	-22.2036	6.21069	-0.459838	0.310527
JUQ024_CAGTAACCAAGTAGTA-1	3.5369	26.9025	-0.525536	-0.0345324
JUQ024_CAGTAACGTACAGTTC-1	-1.27858	-51.7702	1.3079	-0.970109
JUQ024_CAGTAACTCCTTGGTC-1	-0.971399	-21.7353	-0.52227	-0.903365
JUQ024_CAGTCCTAGCTCCTCT-1	-0.501551	-19.6743	-0.458116	-0.758638
JUQ024_CAGTCCTAGTGGTCCC-1	76.1557	-15.3805	-0.464094	-0.905411
JUQ024_CAGTCCTCACAGCGTC-1	76.1742	-11.6267	-0.45721	-0.727374
JUQ024_CAGTCCTGTGCTAGCC-1	10.2155	-23.1369	0.0142821	-0.737696
JUQ024_CAGTCCTGTTATTCTC-1	2.13813	51.5098	-0.281849	1.906
JUQ024_CAGTCCTGTTGCGTTA-1	-25.0452	11.1861	-0.566713	1.91574
JUQ024_CATATGGAGGAGCGAG-1	-18.1499	3.56272	-0.466359	0.516775
JUQ024_CATATGGCAAGCCGCT-1	-34.6325	-1.31429	1.28349	0.730743
JUQ024_CATATGGGTGCAGGTA-1	7.9067	-56.3943	-0.112324	-0.524751
JUQ024_CATATGGTCGACCAGC-1	-20.5101	5.86875	-0.463092	-0.131792
JUQ024_CATATGGTCTCCGGTT-1	-45.8628	-30.8305	-0.453509	-0.794824
JUQ024_CATATTCCAGTAACGG-1	-50.1773	-30.0819	-0.454731	-0.868886
JUQ024_CATATTCTCAACGCTA-1	1.59579	35.3547	-0.488044	1.9917
JUQ024_CATATTCTCATTGCGA-1	-19.3025	3.27504	-0.529636	-0.385116
JUQ024_CATATTCTCTAACTTC-1	35.219	-28.0532	-0.361659	-0.87121
JUQ024_CATATTCTCTCGTATT-1	11.4922	-24.1078	-0.453158	-0.656662
JUQ024_CATCAAGGTATGGTTC-1	-8.26166	10.775	-0.0977294	0.455557
JUQ024_CATCAAGGTCGATTGT-1	16.6082	-28.4066	-0.447363	-0.791049
JUQ024_CATCAAGGTGAGCGAT-1	-48.5459	-27.5624	-0.455181	-0.870566
JUQ024_CATCAAGGTTTGGCGC-1	-5.20398	6.66472	-0.485806	0.102384
JUQ024_CATCAGAAGCTGCAAG-1	10.0021	40.134	-0.482751	0.786311
JUQ024_CATCAGATCACAACGT-1	-67.2785	42.0638	-0.457492	-0.879189
JUQ024_CATCAGATCAGTTAGC-1	2.47496	-20.527	-0.453486	-0.776131
JUQ024_CATCCACGTCTCCCTA-1	-75.8282	35.1464	-0.458223	-0.811774
JUQ024_CATCCACGTGTAAGTA-1	-16.2164	-3.69508	-0.458661	-0.459503
JUQ024_CATCCACTCAGCACAT-1	-12.0664	13.7743	-0.324467	0.217979
JUQ024_CATCCACTCCTTTACA-1	-23.1505	2.97998	-0.471375	0.731322
JUQ024_CATCGAAAGTGTACTC-1	1.24913	44.1384	-0.571178	2.53282
JUQ024_CATCGAAGTACGACCC-1	-16.8068	-3.00167	-0.454797	-0.509944
JUQ024_CATCGAATCGTACGGC-1	14.4272	20.9429	-0.311331	0.353573
JUQ024_CATCGAATCTACTCAT-1	5.40083	45.0762	-0.640836	1.45443
JUQ024_CATCGGGCATGGATGG-1	10.7542	-51.9321	-0.513325	-0.877689
JUQ024_CATCGGGCATTTGCCC-1	2.91959	30.8118	-0.479142	1.34559
JUQ024_CATCGGGTCGTAGGAG-1	-16.4599	-3.71628	-0.458244	-0.244112
JUQ024_CATGACAGTAGCACGA-1	73.8815	-13.0997	-0.517091	-1.01871
JUQ024_CATGACAGTGTTGGGA-1	63.9574	32.3784	-0.413	-0.804867
JUQ024_CATGACAGTTGCGTTA-1	-20.9587	4.09913	-0.188495	0.679742
JUQ024_CATGACATCCAGAGGA-1	-30.4283	48.4993	-0.152718	0.659679
JUQ024_CATGCCTAGCACCGTC-1	-51.421	-28.1362	-0.462855	-0.899277
JUQ024_CATGCCTAGGATTCGG-1	-20.5866	0.423939	-0.180363	0.374494
JUQ024_CATGCCTTCCCAAGAT-1	2.11672	26.8447	-0.258524	0.682668
JUQ024_CATGCCTTCGTTTGCC-1	11.7599	-45.499	0.359023	-0.787182
JUQ024_CATGGCGAGCTGTCTA-1	-67.3373	-32.1809	-0.496964	-0.876902
JUQ024_CATGGCGGTCCAGTGC-1	-67.6233	-20.2599	-0.641644	-0.881915
JUQ024_CATTATCAGCTGAAAT-1	-7.82553	6.64003	0.93413	0.234998
JUQ024_CATTATCCAATAGCAA-1	1.04454	-22.6715	-0.452544	-0.865075
JUQ024_CATTATCGTCATACTG-1	-26.2123	3.73485	0.0168741	0.590984
JUQ024_CATTATCGTCGACTGC-1	2.16804	-21.1354	-0.450661	-0.81141
JUQ024_CATTATCTCAAGCCTA-1	-30.1844	49.1311	-0.247576	0.970786
JUQ024_CATTATCTCCTCCTAG-1	5.84363	45.533	-0.490934	1.11443
JUQ024_CATTCGCAGAAGGCCT-1	-8.08961	3.81859	-0.472038	1.09855
JUQ024_CATTCGCCACATCCGG-1	-19.3143	20.461	-0.539449	0.543524
JUQ024_CATTCGCGTAGCTGCC-1	-23.7747	4.87431	-0.466938	0.737954
JUQ024_CATTCGCGTCTAAACC-1	8.97142	42.6853	-0.470376	0.751855
JUQ024_CATTCGCGTTGGGACA-1	30.3582	-23.1092	-0.339131	-0.754741
JUQ024_CCAATCCAGCTTTGGT-1	-29.3494	48.7449	-0.301384	0.256165
JUQ024_CCAATCCCACTTCGAA-1	2.08318	-47.7272	0.512236	-0.764629
JUQ024_CCAATCCCATCGGAAG-1	70.8965	-6.45631	-0.243989	-0.723497
JUQ024_CCAATCCGTCACACGC-1	-17.4366	-3.50731	-0.463212	-0.109495
JUQ024_CCAATCCGTCGCTTCT-1	13.2888	21.487	-0.460952	0.140812
JUQ024_CCAATCCGTCTCTCGT-1	-56.2714	-46.5499	-0.235114	-0.835284
JUQ024_CCAATCCGTTTCCACC-1	-23.2406	4.8653	-0.695738	0.863569
JUQ024_CCAATCCTCTGGTTCC-1	-20.138	2.88921	-0.528061	0.666326
JUQ024_CCACCTAAGCGTGAGT-1	47.4827	-52.2826	-0.520588	-0.789103
JUQ024_CCACCTAGTACAAGTA-1	-16.4689	-2.70262	-0.467467	0.0759171
JUQ024_CCACCTAGTGATGTGG-1	-16.4145	-2.63256	-0.52492	-0.156493
JUQ024_CCACCTATCAGAGCTT-1	7.25753	-17.211	-0.449561	-0.874715
JUQ024_CCACGGAAGACAATAC-1	-20.4388	4.15449	-0.566588	1.05401
JUQ024_CCACGGATCAGAAATG-1	13.8715	40.4696	-0.491069	1.68676
JUQ024_CCACTACAGAATGTTG-1	-14.8581	1.37214	-0.467016	0.434181
JUQ024_CCACTACGTAAGTTCC-1	-11.117	13.7075	-0.341236	0.789205
JUQ024_CCACTACGTCAAACTC-1	-5.67134	-24.1657	-0.526962	-0.659918
JUQ024_CCACTACGTGGTCCGT-1	16.0937	6.93927	-0.415319	0.54421
JUQ024_CCACTACGTTCCACAA-1	60.0247	43.4395	1.30753	-0.70741
JUQ024_CCACTACTCCGCGTTT-1	-34.6072	-15.5536	1.02261	0.522038
JUQ024_CCAGCGAAGACTTTCG-1	-2.36819	-24.0581	0.193546	-0.880815
JUQ024_CCAGCGAAGCGCCTCA-1	9.13632	-44.2521	-0.457101	-0.624613
JUQ024_CCAGCGAAGGATATAC-1	7.93427	-40.6302	-0.361074	-0.601267
JUQ024_CCAGCGAGTTGGACCC-1	28.8507	21.1195	-0.392973	-0.371172
JUQ024_CCAGCGATCCACGAAT-1	46.5223	-52.5979	-0.367968	-0.840781
JUQ024_CCATGTCAGGCCCGTT-1	-25.8064	69.0344	-0.375575	1.99049
JUQ024_CCATGTCAGTACGACG-1	14.662	-65.8718	0.556045	-0.535914
JUQ024_CCATGTCCAAGTCATC-1	10.2865	-17.6387	0.588648	-0.281281
JUQ024_CCATGTCCACGGTAGA-1	9.4706	-19.9766	-0.513925	-0.566467
JUQ024_CCATGTCTCGGCGCAT-1	-22.6567	5.07225	-0.323917	0.11782
JUQ024_CCATTCGAGTTCGCGC-1	2.75988	34.2993	-0.48069	1.2671
JUQ024_CCATTCGGTTGCCTCT-1	2.60567	-51.5979	-0.171164	-0.750048
JUQ024_CCATTCGGTTGGAGGT-1	-59.7127	36.9453	-0.446535	-0.873689
JUQ024_CCCAATCAGCCCAATT-1	28.3918	-35.3007	-0.455691	-0.550975
JUQ024_CCCAATCTCATCATTC-1	9.45056	-22.2646	-0.455878	-0.801131
JUQ024_CCCAGTTCATCACCCT-1	-4.62246	3.94443	-0.212405	0.222329
JUQ024_CCCAGTTTCATTGCCC-1	33.5487	-28.6436	-0.646111	-0.749078
JUQ024_CCCAGTTTCGCATGAT-1	3.14731	-20.88	0.177924	-0.755017
JUQ024_CCCATACCAACTGCTA-1	57.2702	40.4894	-0.455539	-0.791674
JUQ024_CCCATACTCTACGAGT-1	47.1085	-52.2375	-0.466563	-0.930083
JUQ024_CCCTCCTCAAGCCGTC-1	-4.0142	32.3122	-0.440497	1.21386
JUQ024_CCCTCCTCATCGATTG-1	44.7711	-51.1463	-0.457292	-0.878982
JUQ024_CCGGGATAGGCCCTCA-1	2.64927	29.2313	-0.468007	0.596317
JUQ024_CCGGGATTCAGAGGTG-1	14.6711	-21.8868	-0.456711	-0.819272
JUQ024_CCGGGATTCAGCTTAG-1	9.866	-17.2207	0.957289	-0.307866
JUQ024_CCGGTAGAGTGGTAAT-1	-20.2345	6.98639	-0.324347	0.946992
JUQ024_CCGGTAGGTTCCTCCA-1	-21.9161	7.22117	-0.571249	0.918572
JUQ024_CCGGTAGTCAAACAAG-1	-2.90554	-19.1563	-0.459502	-0.447384
JUQ024_CCGTACTAGACCGGAT-1	13.3906	-15.1711	-0.409063	0.231789
JUQ024_CCGTACTCAACGCACC-1	16.8882	14.9096	-0.624796	0.24348
JUQ024_CCGTACTGTGAGGGAG-1	-6.53732	6.66256	-0.25384	0.279035
JUQ024_CCGTACTTCCGGGTGT-1	3.32773	-52.4049	0.0966681	-0.760159
JUQ024_CCGTGGACAACACCCG-1	-35.0952	-21.2198	0.200241	0.5411
JUQ024_CCGTGGACAAGACGTG-1	30.3528	24.1574	-0.457539	-0.289449
JUQ024_CCGTGGATCACGCATA-1	7.38093	51.8415	-0.723767	1.97652
JUQ024_CCGTGGATCGGATGGA-1	-31.9722	-32.5073	2.14873	-0.600308
JUQ024_CCGTTCAAGTAGGCCA-1	-28.5577	47.2676	0.230999	0.385963
JUQ024_CCGTTCAAGTTCCACA-1	-25.8429	11.5938	-0.329314	1.60129
JUQ024_CCTAAAGCATCCCACT-1	-15.0744	-1.93604	-0.460827	-0.169506
JUQ024_CCTAAAGGTCTTGCGG-1	21.5756	-13.6239	-0.450879	-0.766987
JUQ024_CCTAAAGTCCGAGCCA-1	57.8428	42.1731	-0.225405	-0.72409
JUQ024_CCTACACAGACGCACA-1	6.86318	-19.4483	-0.456345	-0.787521
JUQ024_CCTACACTCAACACAC-1	-0.212268	39.7827	0.227101	2.05672
JUQ024_CCTACACTCACAACGT-1	14.3603	21.3266	-0.180684	0.0786009
JUQ024_CCTACACTCTGGGCCA-1	23.5045	-20.6887	-0.45147	-0.894114
JUQ024_CCTACCAAGTAAGTAC-1	-59.7183	38.3613	1.30754	-0.963055
JUQ024_CCTACCAGTAAATGTG-1	-20.3508	2.89553	-0.465204	-0.291323
JUQ024_CCTACCAGTTGGTAAA-1	13.8923	26.409	-0.526878	1.25345
JUQ024_CCTAGCTCACGAAACG-1	-47.1022	-30.189	-0.45788	-0.689923
JUQ024_CCTAGCTGTTCTGTTT-1	-22.1082	4.93198	-0.334777	0.258797
JUQ024_CCTAGCTTCCCTAACC-1	-17.7289	-2.90302	-0.456631	-0.140742
JUQ024_CCTAGCTTCTGGTTCC-1	-19.7484	3.72245	-0.468733	0.767639
JUQ024_CCTATTAAGGATGCGT-1	15.8301	-33.0307	-0.452813	-0.757905
JUQ024_CCTATTAGTACTTAGC-1	-30.1899	50.8979	0.298979	0.239921
JUQ024_CCTATTAGTGCAGACA-1	18.1149	30.7043	-0.523879	0.469897
JUQ024_CCTATTATCATCGCTC-1	57.9625	8.9434	-0.239649	-0.920203
JUQ024_CCTATTATCCACTCCA-1	-16.4335	-3.61461	-0.506294	-0.309837
JUQ024_CCTATTATCTGCCAGG-1	8.41979	-24.0459	-0.459364	-0.302715
JUQ024_CCTCAGTGTACAGTGG-1	-63.6533	46.8023	0.0480679	0.567151
JUQ024_CCTCAGTGTACCATCA-1	-15.5793	-1.26859	-0.463935	0.0761944
JUQ024_CCTCAGTGTGAAAGAG-1	11.9005	32.1521	-0.548933	1.25366
JUQ024_CCTCAGTTCCCTCTTT-1	-16.1368	-2.16527	-0.464867	-0.230237
JUQ024_CCTCTGAAGCTATGCT-1	-25.5604	9.3876	-0.337476	0.704937
JUQ024_CCTCTGAAGGCCCGTT-1	-13.2396	-54.9107	3.2014	-0.881399
JUQ024_CCTCTGAAGGGTCTCC-1	35.7666	-31.3254	-0.339904	-0.878962
JUQ024_CCTCTGAGTACCGTAT-1	27.4057	-5.8246	-0.710808	-0.929652
JUQ024_CCTCTGAGTCAGAAGC-1	-0.29862	-18.8974	-0.460107	-0.712158
JUQ024_CCTCTGAGTGCGCTTG-1	-6.04811	-45.0036	0.280478	-0.88778
JUQ024_CCTCTGATCAACGCTA-1	10.4151	18.3506	-0.332948	0.585705
JUQ024_CCTCTGATCACAGGCC-1	1.90911	-19.2485	-0.454838	-0.869279
JUQ024_CCTTACGAGCCAGAAC-1	-7.75976	-47.1581	0.490354	-0.92506
JUQ024_CCTTACGCACGACTCG-1	30.4218	-15.8645	-0.513972	-0.191556
JUQ024_CCTTACGCATATACGC-1	2.23283	-21.6884	-0.452939	-0.869122
JUQ024_CCTTACGGTTCCCGAG-1	2.89842	29.589	-0.47548	1.17425
JUQ024_CCTTACGTCTACTCAT-1	3.39337	26.8611	0.177563	0.176631
JUQ024_CCTTCCCTCAACACGT-1	24.1585	18.6785	-0.533389	-0.0315564
JUQ024_CCTTCGAAGCGCCTCA-1	14.136	15.7805	-0.46388	0.155924
JUQ024_CCTTCGAGTGTTTGTG-1	-7.00861	6.53201	-0.470538	0.541151
JUQ024_CCTTCGATCGCAAGCC-1	-50.1479	-12.4983	-0.401563	0.702067
JUQ024_CCTTCGATCTGACCTC-1	6.46954	48.0833	-0.379342	1.30956
JUQ024_CCTTTCTAGTGTACGG-1	-27.4355	69.1722	-0.562128	0.979917
JUQ024_CCTTTCTCAATGAAAC-1	8.0977	45.9095	-0.672768	0.914276
JUQ024_CCTTTCTGTCTAGAGG-1	6.67656	-15.1156	-0.453597	-0.763961
JUQ024_CCTTTCTTCGTCCGTT-1	4.60572	19.7475	-0.478933	0.795699
JUQ024_CGAACATAGTGGACGT-1	22.1096	37.9365	-0.492447	1.369
JUQ024_CGAACATAGTGTCCAT-1	73.5829	-7.82906	-0.297886	-0.854418
JUQ024_CGAACATCAACACCCG-1	21.7198	-21.3847	-0.496308	-0.888468
JUQ024_CGAACATCACTTACGA-1	25.7687	-34.295	-0.451418	-0.748098
JUQ024_CGAACATGTAATCACC-1	-25.0806	5.76419	-0.342493	0.431757
JUQ024_CGAACATTCATGCAAC-1	6.53508	-78.1116	-0.338565	-0.832184
JUQ024_CGAATGTAGCGCTTAT-1	38.5254	-24.1785	-0.704914	-0.809823
JUQ024_CGAATGTGTCATGCAT-1	-1.4934	40.8071	-0.486724	1.80042
JUQ024_CGAATGTGTGCCTGTG-1	-16.772	-9.6765	-0.466801	0.548004
JUQ024_CGAATGTTCATAGCAC-1	-10.4497	-49.3395	1.47552	-0.935689
JUQ024_CGACCTTAGAGACTTA-1	10.31	-1.37267	-0.274625	-0.163753
JUQ024_CGACCTTAGAGTCGGT-1	-23.7078	4.73517	-0.466486	-0.00583665
JUQ024_CGACCTTAGCCGTCGT-1	2.68026	42.3441	0.0369627	1.53053
JUQ024_CGACCTTCAGCGTCCA-1	3.08186	52.5636	-0.0705582	1.56447
JUQ024_CGACCTTTCACCAGGC-1	13.8186	-16.3296	-0.257426	-0.811595
JUQ024_CGACCTTTCCGCAGTG-1	8.99846	33.89	0.0348633	1.13514
JUQ024_CGACCTTTCCGGGTGT-1	-22.266	3.15899	-0.462438	0.236831
JUQ024_CGACTTCAGACCTTTG-1	5.14742	-63.6389	-0.102575	-0.808818
JUQ024_CGACTTCAGTGACTCT-1	-23.0767	4.76128	-0.471722	0.354466
JUQ024_CGACTTCGTAGCGATG-1	-5.26628	-25.3926	-0.716434	-0.153674
JUQ024_CGACTTCTCCCTAATT-1	72.0917	-4.3127	-0.38726	-0.955035
JUQ024_CGAGAAGCAATAAGCA-1	-16.086	-1.29605	-0.536864	-0.0701232
JUQ024_CGAGAAGCAGACTCGC-1	14.2246	-27.894	-0.45364	-0.609627
JUQ024_CGAGAAGGTCGCATAT-1	-20.7321	6.03203	-0.477707	0.291054
JUQ024_CGAGAAGGTGTTCGAT-1	12.1621	-24.839	-0.456534	-0.530635
JUQ024_CGAGAAGTCACATAGC-1	-22.7104	4.01818	0.0743892	0.508297
JUQ024_CGAGAAGTCAGCTGGC-1	4.81105	36.1704	-0.558802	0.927251
JUQ024_CGAGAAGTCAGTACGT-1	4.73721	-15.2122	0.110694	-0.0335145
JUQ024_CGAGCACCAAACGCGA-1	19.9075	20.9917	-0.315014	-0.0585048
JUQ024_CGAGCACCACATTTCT-1	-77.4235	0.152026	-0.473212	-0.734899
JUQ024_CGAGCACCACCAGGCT-1	-31.6177	52.1983	-0.543527	-0.176304
JUQ024_CGAGCACCATCTCGCT-1	-20.9821	4.95568	-0.459966	-0.278784
JUQ024_CGAGCACGTCCATGAT-1	-56.1139	52.7761	-0.256687	-0.808277
JUQ024_CGAGCACTCGATGAGG-1	-20.4399	18.7378	-0.47477	1.66244
JUQ024_CGAGCCACAGGACGTA-1	47.5627	-19.1819	-0.532634	-0.705827
JUQ024_CGAGCCAGTGGTCTCG-1	-18.2825	-4.12314	-0.515532	-0.890162
JUQ024_CGAGCCATCGGGAGTA-1	22.8105	-42.9008	-0.510421	-0.774691
JUQ024_CGAGCCATCTGCGACG-1	-29.1165	73.3471	-0.162494	0.680061
JUQ024_CGATCGGAGCTAGTTC-1	10.2769	-23.6231	-0.45402	-0.772835
JUQ024_CGATCGGAGGACACCA-1	10.8678	39.9279	-0.485091	1.46762
JUQ024_CGATCGGAGTTATCGC-1	-7.30251	14.4549	-0.486811	0.973988
JUQ024_CGATCGGCAAACGTGG-1	-3.10346	12.9136	-0.488598	0.866166
JUQ024_CGATCGGCAACTGCGC-1	-21.142	5.58235	-0.462624	0.445152
JUQ024_CGATCGGCAGCTGCAC-1	-14.868	-3.16365	-0.513022	-0.692388
JUQ024_CGATCGGGTCGGCTCA-1	-7.29941	-45.7416	1.18872	-0.665419
JUQ024_CGATCGGTCGCCTGTT-1	1.21975	33.5458	-0.613725	1.65867
JUQ024_CGATCGGTCGTCTGAA-1	-50.9433	-28.4545	-0.532789	-0.886675
JUQ024_CGATGGCAGGGATCTG-1	22.8563	-23.2503	-0.53365	-0.864849
JUQ024_CGATGGCCACTTCGAA-1	-52.3796	-34.817	-0.635197	-0.906351
JUQ024_CGATGGCCATCACGAT-1	-52.3309	-27.0311	-0.452651	-0.861107
JUQ024_CGATGGCGTCCGACGT-1	0.519685	28.1117	-0.277092	0.838123
JUQ024_CGATGGCTCGGAAACG-1	-19.9145	19.8233	-0.48635	0.775599
JUQ024_CGATGGCTCGGAGGTA-1	10.7045	-20.222	-0.453389	-0.696121
JUQ024_CGATGGCTCTGGCGTG-1	6.50909	48.4597	-0.596038	2.38973
JUQ024_CGATGTAAGTGGACGT-1	-13.2705	-1.36529	-0.46071	-0.0315594
JUQ024_CGATGTAAGTGGGTTG-1	-19.1685	2.41043	-0.469025	-0.0876807
JUQ024_CGATGTACACTAAGTC-1	-52.8539	-28.457	-0.455978	-0.873527
JUQ024_CGATGTACATTCCTCG-1	19.5394	10.0915	0.0796635	-0.182916
JUQ024_CGATGTAGTTGAGGTG-1	-32.2934	69.6041	-0.0351406	1.72761
JUQ024_CGATGTATCAACGAAA-1	-1.10056	45.3647	-0.495574	1.95452
JUQ024_CGATGTATCTGTTTGT-1	11.3371	-23.9482	0.604121	-0.420212
JUQ024_CGATTGAAGAGCCTAG-1	2.2096	27.0215	-0.392147	0.987086
JUQ024_CGATTGAAGCGCCTCA-1	-15.6254	1.34149	-0.283975	-0.177646
JUQ024_CGATTGAGTGGTACAG-1	14.0531	-13.2283	-0.585643	-0.828261
JUQ024_CGATTGAGTGTGCCTG-1	-20.3438	-0.435729	-0.563874	0.158364
JUQ024_CGATTGAGTTCTGAAC-1	-16.1056	-2.27153	-0.510803	0.0674017
JUQ024_CGCCAAGAGGGCACTA-1	12.446	46.767	-0.561226	1.20055
JUQ024_CGCCAAGAGGTGTTAA-1	10.8424	-37.9791	-0.453082	-0.712434
JUQ024_CGCCAAGCATATACGC-1	3.07201	33.3448	-0.45914	0.922764
JUQ024_CGCCAAGCATGTTGAC-1	-6.23471	7.27689	0.408922	-0.276775
JUQ024_CGCCAAGGTAGCGCAA-1	-52.6406	-30.4755	-0.459439	-0.894217
JUQ024_CGCCAAGTCCCTAACC-1	-22.4939	4.36675	-0.532151	-0.133902
JUQ024_CGCGTTTAGGCTAGAC-1	17.1832	-3.24745	-0.405475	-0.535391
JUQ024_CGCGTTTCATTTGCCC-1	-28.3947	47.3376	-0.466579	0.219332
JUQ024_CGCGTTTGTTATTCTC-1	7.32835	-17.3809	-0.45233	-0.86787
JUQ024_CGCGTTTTCGAGCCCA-1	-73.4261	-25.814	-0.455473	-0.8718
JUQ024_CGCGTTTTCTCAACTT-1	-0.368554	-20.1515	-0.451008	-0.769769
JUQ024_CGCGTTTTCTTAACCT-1	-11.1156	-4.38862	0.809166	0.201585
JUQ024_CGCTATCAGATCGATA-1	-15.639	-1.83228	-0.405656	0.596975
JUQ024_CGCTATCAGCAATATG-1	13.5183	-21.5952	-0.514487	-0.862581
JUQ024_CGCTATCCAATGGAGC-1	3.08269	-21.3874	-0.454233	-0.867031
JUQ024_CGCTATCCACCATGTA-1	8.01017	38.9985	-0.455996	1.12998
JUQ024_CGCTATCCACTGAAGG-1	-0.854809	-50.5026	-0.452458	-0.880872
JUQ024_CGCTATCCATCCCATC-1	-73.7441	35.1606	-0.459549	-0.812653
JUQ024_CGCTGGAAGCTCCTTC-1	13.8646	-16.8159	-0.453726	-0.693303
JUQ024_CGCTGGACACGGTAGA-1	44.7362	-27.0649	0.0798544	-0.240525
JUQ024_CGCTGGACAGCTGGCT-1	-13.8982	-0.0816079	-0.523126	-0.0955529
JUQ024_CGCTGGACATGACGGA-1	-29.4318	49.3902	0.0795398	-0.0961198
JUQ024_CGCTGGAGTAAGGGAA-1	15.2618	-13.6427	-0.573107	-0.796292
JUQ024_CGCTGGAGTATCGCAT-1	-76.1391	-24.8282	-0.462088	-0.860265
JUQ024_CGCTGGATCATGCAAC-1	-14.3209	-1.05475	0.181529	0.0260495
JUQ024_CGCTGGATCGGAAACG-1	15.902	6.54768	-0.328197	-0.0857738
JUQ024_CGCTGGATCTTTCCTC-1	3.74174	40.843	0.160014	1.63939
JUQ024_CGCTTCACAACCGCCA-1	-23.1708	5.64056	0.0965481	0.909031
JUQ024_CGCTTCATCATCGATG-1	2.48162	-21.384	-0.455635	-0.877021
JUQ024_CGCTTCATCCGAAGAG-1	-2.44984	24.6917	-0.337794	1.70801
JUQ024_CGGACACCAACCGCCA-1	-35.9501	52.7019	-0.39553	1.14167
JUQ024_CGGACACTCGTTACAG-1	0.870091	-17.5256	-0.457871	-0.809224
JUQ024_CGGACGTAGGCAAAGA-1	-23.207	6.8048	-0.341555	0.338245
JUQ024_CGGACGTGTCGCTTTC-1	-0.560768	43.0748	-0.326459	1.7152
JUQ024_CGGACGTTCGACCAGC-1	-17.8509	-3.89167	-0.45401	-0.685205
JUQ024_CGGACTGAGAGTTGGC-1	17.6737	33.5694	-0.530561	0.525406
JUQ024_CGGACTGAGATAGTCA-1	10.0264	29.9143	-0.314048	1.37929
JUQ024_CGGACTGAGGTCATCT-1	2.22416	-20.0121	-0.458258	-0.136753
JUQ024_CGGACTGCAAGAAGAG-1	-21.7409	4.67642	-0.384512	0.534889
JUQ024_CGGACTGCACCAGGTC-1	1.79295	-21.6619	-0.459199	-0.831075
JUQ024_CGGACTGTCATGCTCC-1	-65.4315	-18.8842	-0.746265	-0.866211
JUQ024_CGGAGCTAGTGCGTGA-1	4.89767	29.5758	-0.474744	1.59973
JUQ024_CGGAGCTCAAGACACG-1	58.4489	28.257	-0.16519	-0.772155
JUQ024_CGGAGCTGTGTTGAGG-1	1.62231	-17.9873	-0.202027	-0.813973
JUQ024_CGGAGTCAGCTTTGGT-1	1.97801	43.8088	-0.490623	1.59066
JUQ024_CGGAGTCCACCCTATC-1	17.053	7.15917	-0.464847	0.402803
JUQ024_CGGAGTCCATTCACTT-1	-22.0417	4.1222	-0.385109	0.123716
JUQ024_CGGAGTCGTAGGCATG-1	30.1979	0.675237	-0.582316	-0.144559
JUQ024_CGGAGTCTCTATCCCG-1	11.1543	-25.4445	-0.453812	-0.78729
JUQ024_CGGCTAGCATGTTGAC-1	6.54142	-47.1382	0.113751	-0.799463
JUQ024_CGGCTAGTCAAACCAC-1	-4.3579	-52.6602	0.0157489	-0.79619
JUQ024_CGGCTAGTCCTATGTT-1	-15.1083	29.6365	-0.476578	0.992204
JUQ024_CGGGTCAGTCGAGATG-1	2.23428	-16.5119	-0.460755	-0.696864
JUQ024_CGGGTCAGTCGCATCG-1	-15.9896	-2.1024	-0.508137	-0.135048
JUQ024_CGGGTCATCAGCTCGG-1	-21.5818	5.2457	-0.465815	0.465536
JUQ024_CGGGTCATCGCATGAT-1	9.75074	-43.3053	-0.456017	-0.694609
JUQ024_CGGTTAACACCACGTG-1	-6.97238	-44.1444	1.86147	-0.884352
JUQ024_CGTAGCGCAACTTGAC-1	-16.7934	-1.73172	-0.33698	0.396656
JUQ024_CGTAGCGCAAGTCATC-1	12.6505	-13.4576	-0.404243	-0.411789
JUQ024_CGTAGCGCACGCATCG-1	19.2156	-23.2873	-0.450867	-0.808617
JUQ024_CGTAGCGGTACCCAAT-1	4.21006	40.629	0.460442	1.20465
JUQ024_CGTAGCGTCAAGGTAA-1	21.2074	-16.0492	-0.295482	-0.564917
JUQ024_CGTAGCGTCCGCATCT-1	-76.9865	-0.972314	-0.59063	-0.91168
JUQ024_CGTAGCGTCGCCTGTT-1	80.3769	17.8465	0.0161234	-0.922462
JUQ024_CGTAGGCAGTTCGCGC-1	-29.1741	48.9192	-0.275284	-0.0909096
JUQ024_CGTAGGCCATACTACG-1	-10.0159	-47.5699	2.03313	-0.856582
JUQ024_CGTAGGCTCCCTCTTT-1	5.12144	-8.30844	-0.456789	-0.476196
JUQ024_CGTAGGCTCCTGCCAT-1	19.8538	31.519	0.231543	-0.015333
JUQ024_CGTAGGCTCGGTGTCG-1	-50.3973	-35.1908	-0.454154	-0.809708
JUQ024_CGTCACTAGGCGCTCT-1	-34.1401	12.0016	0.259208	1.10225
JUQ024_CGTCACTCAACGATCT-1	3.58763	53.3533	-0.577641	1.89367
JUQ024_CGTCACTGTATAGGTA-1	-15.7538	-1.32273	0.168893	0.138819
JUQ024_CGTCACTGTTGTCGCG-1	69.431	16.5361	-0.220857	-0.806671
JUQ024_CGTCACTTCCTGTACC-1	10.909	-20.2234	-0.506926	-0.818351
JUQ024_CGTCACTTCGCGATCG-1	-23.1192	7.72439	-0.464542	0.239021
JUQ024_CGTCAGGAGAGACTTA-1	1.72927	-20.9402	-0.452864	-0.862109
JUQ024_CGTCAGGAGAGCAATT-1	6.33554	48.0273	0.206823	2.15705
JUQ024_CGTCAGGAGGATATAC-1	-16.8166	-2.05104	-0.629565	0.0685841
JUQ024_CGTCAGGCACAGGAGT-1	-50.7582	-27.0433	-0.518626	-0.877844
JUQ024_CGTCAGGTCAGAGGTG-1	-16.0837	-0.996848	-0.363482	0.182041
JUQ024_CGTCAGGTCAGCAACT-1	-14.3261	72.5243	-0.472459	0.92785
JUQ024_CGTCAGGTCCGGGTGT-1	19.9797	28.4205	-0.623118	0.619793
JUQ024_CGTCAGGTCGCAAACT-1	-15.0569	-1.51211	-0.461554	-0.118622
JUQ024_CGTCCATGTGACAAAT-1	-25.1352	11.3034	-0.535287	1.19853
JUQ024_CGTCCATTCATTGCGA-1	3.8156	-14.98	-0.4642	0.182568
JUQ024_CGTCCATTCTGCAGTA-1	8.07273	47.4176	-0.555355	0.80174
JUQ024_CGTCTACAGCATGGCA-1	-2.13477	-23.9064	-0.516755	0.0339747
JUQ024_CGTCTACCAGTACACT-1	-78.8409	34.3916	-0.388898	-0.91586
JUQ024_CGTCTACTCGTTGACA-1	10.7589	-21.5321	-0.520015	-0.873838
JUQ024_CGTGAGCAGCCCGAAA-1	26.3663	2.00951	-0.669527	0.217795
JUQ024_CGTGAGCAGTCTTGCA-1	2.88096	49.9803	0.297803	2.16626
JUQ024_CGTGAGCCAGGCTCAC-1	23.4498	9.074	-0.553791	0.0791089
JUQ024_CGTGAGCGTATCAGTC-1	-26.1545	-13.6493	-0.317345	-0.926693
JUQ024_CGTGAGCGTTCGTCTC-1	12.8687	-21.718	-0.456096	-0.590067
JUQ024_CGTGAGCTCAGAGACG-1	-13.125	67.982	-0.489155	1.3515
JUQ024_CGTGTAAAGCTGAAAT-1	2.54711	29.2867	-0.474566	0.83067
JUQ024_CGTGTAAAGGAGTACC-1	1.38033	34.7473	-0.565146	1.75252
JUQ024_CGTGTAACAAGAAGAG-1	-19.9965	6.95769	-0.55039	0.2124
JUQ024_CGTGTAATCGCCCTTA-1	-22.034	4.36195	-0.461112	-0.167407
JUQ024_CGTGTCTAGACCCACC-1	-19.0175	5.13295	-0.459455	0.0118919
JUQ024_CGTGTCTAGCAGCCTC-1	-22.2331	4.70667	-0.519163	0.430274
JUQ024_CGTGTCTAGTAGGTGC-1	6.03933	-15.4602	-0.462184	-0.114965
JUQ024_CGTGTCTCAAGCCGTC-1	6.35945	48.573	-0.43378	2.32318
JUQ024_CGTGTCTCATTCACTT-1	48.0304	61.6342	-0.108251	-0.571987
JUQ024_CGTGTCTGTAGAAGGA-1	4.43741	30.2746	-0.479067	1.31786
JUQ024_CGTGTCTTCTGGTTCC-1	71.256	-5.05142	0.00844275	-0.843477
JUQ024_CGTTAGAAGGTGCAAC-1	5.80675	45.5892	-0.480124	2.08769
JUQ024_CGTTAGACATAGTAAG-1	2.13912	43.8059	0.135584	1.59341
JUQ024_CGTTAGACATCGGACC-1	-22.7047	4.69126	-0.322243	0.600812
JUQ024_CGTTAGAGTCTTCTCG-1	-9.25876	-1.894	0.124311	0.0314387
JUQ024_CGTTAGAGTTAAGGGC-1	-13.2862	-0.0667331	0.284946	-0.0890632
JUQ024_CGTTAGAGTTTGGGCC-1	-23.9714	8.72755	0.0107191	0.984495
JUQ024_CGTTAGATCCCGGATG-1	6.90289	28.9487	-0.470244	0.901403
JUQ024_CGTTAGATCCTCGCAT-1	-16.4481	-1.22886	-0.333992	0.22468
JUQ024_CGTTAGATCGCTTGTC-1	-54.9602	-31.9458	-0.494876	0.0222642
JUQ024_CGTTAGATCGGCTTGG-1	14.9336	8.80613	-0.470977	0.71448
JUQ024_CGTTCTGGTCTGCAAT-1	-10.8624	5.48388	-0.521705	-0.156487
JUQ024_CGTTCTGGTTAAGATG-1	2.04635	-21.1388	-0.456827	-0.790666
JUQ024_CGTTCTGTCAGTGCAT-1	45.0695	-52.2998	-0.454713	-0.769965
JUQ024_CGTTGGGAGTGTACTC-1	-1.39399	-44.696	0.724033	-0.939354
JUQ024_CGTTGGGGTAACGTTC-1	-16.472	-0.924119	-0.32745	0.268019
JUQ024_CGTTGGGGTAAGTTCC-1	58.1603	46.7223	-0.702034	-0.668609
JUQ024_CGTTGGGTCTGCAGTA-1	80.249	-9.13882	-0.546751	-0.869451
JUQ024_CGTTGGGTCTGTGCAA-1	-13.404	-0.398536	-0.372484	0.194391
JUQ024_CTAAGACCAGTCAGAG-1	10.1748	-21.1213	-0.459345	0.0123413
JUQ024_CTAATGGAGACCTAGG-1	11.8965	50.6871	-0.718847	1.25104
JUQ024_CTAATGGAGATGTAAC-1	-16.9079	69.5282	-0.477573	1.22114
JUQ024_CTAATGGAGCTCCTTC-1	18.8286	-36.875	-0.450392	-0.85936
JUQ024_CTAATGGTCCTCATTA-1	-1.27851	-21.9331	-0.508285	-0.876225
JUQ024_CTACACCGTCCTCCAT-1	47.1205	-55.0359	-0.438917	-0.816991
JUQ024_CTACACCTCAATCTCT-1	-20.7346	2.39052	-0.457668	-0.590084
JUQ024_CTACACCTCACTTACT-1	17.1512	46.9194	0.174916	1.19256
JUQ024_CTACACCTCATATCGG-1	11.2594	6.71515	-0.459408	-0.557918
JUQ024_CTACACCTCATTGCCC-1	-21.8354	3.72561	-0.388208	-0.0102297
JUQ024_CTACACCTCTCCCTGA-1	2.53679	-17.4703	-0.464396	0.348544
JUQ024_CTACATTCAGTACACT-1	7.95302	52.3977	-0.473635	1.40684
JUQ024_CTACATTTCGAACTGT-1	-2.91202	13.0621	-0.604819	1.07809
JUQ024_CTACATTTCGTCCAGG-1	4.62762	-23.9292	-0.453885	-0.286614
JUQ024_CTACCCAAGGGCATGT-1	-68.0357	31.5501	-0.457281	-0.895665
JUQ024_CTACCCACACCTTGTC-1	1.27277	31.0658	0.313962	0.915955
JUQ024_CTACCCACACGTAAGG-1	-23.91	8.51955	-0.46458	0.0434985
JUQ024_CTACCCACAGTCAGAG-1	13.5581	13.9184	-0.236379	0.320323
JUQ024_CTACCCAGTCTCTTAT-1	3.83707	-21.1233	-0.454787	-0.713036
JUQ024_CTACCCAGTGTATGGG-1	-54.6562	43.3371	-0.459037	-0.884988
JUQ024_CTACGTCAGTTCGCAT-1	18.6428	-38.6957	-0.450169	-0.854136
JUQ024_CTACGTCCACACCGAC-1	-20.6373	-0.261116	-0.387724	0.161048
JUQ024_CTACGTCCAGAAGCAC-1	2.77125	-20.0823	-0.455596	-0.577614
JUQ024_CTACGTCCATCTCCCA-1	-10.05	16.688	-0.301365	0.847569
JUQ024_CTAGAGTAGTCACGCC-1	2.67574	-20.2193	-0.45611	-0.425091
JUQ024_CTAGAGTCAGATGGGT-1	1.41141	48.3712	0.138704	1.77874
JUQ024_CTAGAGTCAGCGAACA-1	0.843933	29.112	-0.281339	0.954078
JUQ024_CTAGAGTTCAACGGGA-1	20.3033	-32.4328	-0.531876	-0.810702
JUQ024_CTAGAGTTCCAGAAGG-1	11.0058	-65.1134	0.148355	-0.00281302
JUQ024_CTAGCCTAGGCCGAAT-1	15.3609	-13.3684	-0.455935	-0.571389
JUQ024_CTAGCCTCAGCTTCGG-1	-22.0854	3.69196	-0.511952	0.584662
JUQ024_CTAGCCTCAGGGAGAG-1	-29.2349	49.0107	-0.318869	0.938334
JUQ024_CTAGCCTCAGTAACGG-1	-52.7389	-30.8974	-0.456061	-0.779251
JUQ024_CTAGCCTGTAACGCGA-1	-16.058	-2.4067	-0.341231	0.0110888
JUQ024_CTAGCCTGTGACAAAT-1	-1.48149	47.2617	-0.67705	1.53623
JUQ024_CTAGTGAAGCCGTCGT-1	-6.49547	0.396479	0.123935	-0.124806
JUQ024_CTAGTGAAGGCTCAGA-1	-22.8221	4.45959	-0.151713	0.50865
JUQ024_CTAGTGACACCAGATT-1	25.2693	4.86517	-0.379369	-0.563733
JUQ024_CTCACACAGACAGGCT-1	-15.4832	-13.2223	-0.469135	0.558836
JUQ024_CTCACACAGGCAGTCA-1	-37.2085	5.96607	0.0719533	-0.175829
JUQ024_CTCACACAGGGCATGT-1	64.086	20.2262	-0.343186	-0.828621
JUQ024_CTCACACGTCATACTG-1	38.1508	-34.2085	0.0342275	-0.55917
JUQ024_CTCAGAAAGATGGGTC-1	-22.3379	2.48251	-0.468428	0.0936443
JUQ024_CTCAGAAAGCGACGTA-1	6.09202	27.9814	0.0419074	1.01507
JUQ024_CTCAGAAAGGATGGTC-1	12.297	-14.3028	-0.166568	-0.679617
JUQ024_CTCAGAACACTGTTAG-1	-53.5557	-24.2758	-0.452778	-0.861583
JUQ024_CTCAGAATCGCCATAA-1	36.0235	-29.5338	-0.538522	-0.789537
JUQ024_CTCATTACACTAAGTC-1	-50.0396	-24.8306	-0.532307	-0.822827
JUQ024_CTCATTACAGTGAGTG-1	31.7585	23.2291	-0.457094	-0.481134
JUQ024_CTCCTAGCAAACGCGA-1	-12.7493	-55.9974	1.85208	-0.947359
JUQ024_CTCCTAGCAGCATGAG-1	7.90025	38.8682	1.07075	1.0989
JUQ024_CTCCTAGGTGCTTCTC-1	9.25729	17.6455	-0.634241	0.749577
JUQ024_CTCCTAGGTTGCTCCT-1	2.54118	-21.3982	0.274724	-0.785349
JUQ024_CTCCTAGTCCTTGCCA-1	-13.0784	68.2415	-0.511848	1.78031
JUQ024_CTCGAAAAGTCTCAAC-1	47.7243	61.7897	-0.280911	-0.876768
JUQ024_CTCGAAACAAGCCCAC-1	22.2924	-26.5774	-0.460873	-0.696911
JUQ024_CTCGAAACACTCGACG-1	-29.1647	70.2132	-0.210996	1.1768
JUQ024_CTCGAAACATGCTGGC-1	-19.0004	5.50364	0.483899	0.697056
JUQ024_CTCGAAAGTCCCTACT-1	21.6404	-18.0626	0.18631	-0.538425
JUQ024_CTCGAAAGTGATAAGT-1	-16.1667	-1.36196	-0.46077	-0.0265272
JUQ024_CTCGAAAGTGATGTCT-1	4.95516	31.0412	-0.343964	1.56377
JUQ024_CTCGAAAGTGCAACGA-1	11.7143	-43.5179	0.530388	-0.933423
JUQ024_CTCGAAAGTTCAGCGC-1	-61.1027	37.0776	-0.456264	-0.874617
JUQ024_CTCGAAAGTTTGACAC-1	-56.6814	52.6383	-0.330129	-0.879687
JUQ024_CTCGAAATCGCTAGCG-1	-28.3765	67.7432	-0.731579	1.37452
JUQ024_CTCGAGGAGACCTAGG-1	12.9486	-19.4964	0.366664	-0.569657
JUQ024_CTCGAGGAGGAGTAGA-1	13.0997	-14.0247	-0.457012	-0.79823
JUQ024_CTCGAGGCAAATACAG-1	-11.9447	-7.57119	-0.293418	1.13562
JUQ024_CTCGAGGCAACTGCGC-1	2.42158	-18.578	-0.468135	-0.931623
JUQ024_CTCGAGGCAGCCTTGG-1	29.1346	-33.6281	-0.525706	-0.862218
JUQ024_CTCGAGGCATGCTGGC-1	21.336	-36.6972	-0.454885	-0.682858
JUQ024_CTCGAGGTCTATCCCG-1	1.52278	-18.0565	-0.509109	-0.878005
JUQ024_CTCGGAGGTAGGGACT-1	-16.2793	-2.92686	-0.3875	0.0585797
JUQ024_CTCGGGACAGTATAAG-1	-9.94149	-43.8896	1.84112	-0.819369
JUQ024_CTCGGGATCCACGAAT-1	10.2025	-24.362	0.896206	-0.821928
JUQ024_CTCGTACAGTGTCCAT-1	6.20096	27.8651	-0.615109	0.518332
JUQ024_CTCGTACCAGATGAGC-1	17.3881	4.8489	-0.533889	-0.525164
JUQ024_CTCGTCAAGCGCTTAT-1	-1.60605	36.7795	-0.474443	1.507
JUQ024_CTCGTCAGTTAAGAAC-1	5.30061	-18.7837	-0.453791	-0.587765
JUQ024_CTCGTCAGTTATTCTC-1	-21.6677	67.8446	-0.049118	1.18037
JUQ024_CTCGTCATCAGGCGAA-1	-23.406	4.84454	-0.442893	-0.237291
JUQ024_CTCGTCATCCCACTTG-1	-3.99939	1.29143	0.390261	-0.320821
JUQ024_CTCTAATAGAGAGCTC-1	30.8252	-36.277	-0.517569	-0.568312
JUQ024_CTCTAATAGATCTGCT-1	4.53309	29.999	-0.470397	0.952766
JUQ024_CTCTAATGTAGGCTGA-1	-19.9145	3.44327	-0.466585	0.441191
JUQ024_CTCTAATTCGTCACGG-1	-21.8875	4.42321	-0.461063	-0.361965
JUQ024_CTCTAATTCTGTCAAG-1	-21.1225	5.35937	-0.460684	0.0761422
JUQ024_CTCTACGTCCGTTGTC-1	-0.50927	30.1659	-0.596804	2.07456
JUQ024_CTCTGGTCAGCTATTG-1	12.6978	-27.2912	-0.49998	-0.567585
JUQ024_CTCTGGTTCAACGAAA-1	-16.7303	-2.0799	-0.543788	0.0385962
JUQ024_CTCTGGTTCGGTCTAA-1	-5.34381	-19.4848	0.0330826	-0.793849
JUQ024_CTCTGGTTCGTAGGTT-1	17.8392	-38.8586	0.361849	-0.863404
JUQ024_CTGAAACAGATCGGGT-1	-6.42488	-0.129078	-0.460271	-0.271166
JUQ024_CTGAAACCAACTGGCC-1	2.1183	-20.8376	-0.528579	-0.862943
JUQ024_CTGAAACCACAGTCGC-1	-22.3241	5.01318	-0.525325	0.600026
JUQ024_CTGAAACCATTACCTT-1	3.1908	34.1292	-0.470785	0.692915
JUQ024_CTGAAGTAGACTCGGA-1	72.1533	-27.1297	-0.38531	-0.78543
JUQ024_CTGAAGTAGGCAAAGA-1	-12.4442	0.220422	-0.46158	-0.0341556
JUQ024_CTGAAGTCATGCCTTC-1	26.4269	1.99067	-0.559324	0.0609485
JUQ024_CTGAAGTTCGCTTGTC-1	-14.5123	3.02429	-0.226092	-0.11327
JUQ024_CTGAAGTTCGTAGATC-1	66.5258	46.3806	-0.229921	-0.870666
JUQ024_CTGATAGAGACAGACC-1	-7.17635	6.5514	-0.572881	0.3033
JUQ024_CTGATAGAGCAAATCA-1	-24.1457	6.60009	-0.61329	1.16099
JUQ024_CTGATAGAGCTAGCCC-1	-14.7056	-0.422328	-0.511665	-0.0616865
JUQ024_CTGATAGAGTTAACGA-1	21.86	-34.9819	-0.463694	-0.408734
JUQ024_CTGATAGCAAGCTGGA-1	-18.6977	20.1195	-0.668981	1.07527
JUQ024_CTGATAGCAGAAGCAC-1	-4.97843	6.07649	-0.320753	-0.344563
JUQ024_CTGATAGGTTACTGAC-1	6.05595	48.2885	-0.40191	2.20284
JUQ024_CTGATAGTCAGTTCGA-1	-32.2437	14.9229	0.0845471	0.584559
JUQ024_CTGATAGTCATCATTC-1	32.6205	-36.4588	-0.467399	-0.188619
JUQ024_CTGATCCAGACATAAC-1	-12.9	67.0128	-0.367283	1.71683
JUQ024_CTGATCCAGATAGGAG-1	56.4484	-41.7748	-0.317261	-0.887911
JUQ024_CTGATCCCATAGAAAC-1	6.65271	-15.5991	-0.45311	-0.589598
JUQ024_CTGATCCGTAGCCTAT-1	-6.94082	5.21509	-0.0722301	-0.185258
JUQ024_CTGATCCGTGACGGTA-1	-14.9646	-2.95172	-0.464963	-0.0513262
JUQ024_CTGATCCGTGGCTCCA-1	8.28456	-43.5397	-0.451898	-0.765375
JUQ024_CTGATCCGTGGGTATG-1	-12.0744	-7.50841	-0.464044	0.321285
JUQ024_CTGATCCTCACATACG-1	2.16682	-21.1674	-0.512851	-0.776104
JUQ024_CTGATCCTCACCCTCA-1	-16.4628	-1.615	-0.470259	0.435709
JUQ024_CTGATCCTCGGAAATA-1	-23.2639	5.27222	-0.339345	0.346956
JUQ024_CTGCCTAAGTGGGCTA-1	-35.3298	5.50441	-0.00359931	0.3815
JUQ024_CTGCCTACACCTCGGA-1	-19.9034	-0.921408	0.333784	-0.424379
JUQ024_CTGCCTACAGTAAGCG-1	69.0036	-2.84301	-0.276648	-0.906555
JUQ024_CTGCCTACATCCTTGC-1	8.19757	-19.2848	-0.307931	-0.442016
JUQ024_CTGCCTAGTATTAGCC-1	-12.1831	-7.5973	-0.459394	-0.318666
JUQ024_CTGCCTAGTCTAGAGG-1	-21.1617	5.97651	-0.33508	0.23068
JUQ024_CTGCCTATCTGCGACG-1	3.64973	29.3134	-0.38144	1.12555
JUQ024_CTGCGGAAGACTTGAA-1	-6.68288	7.38465	-0.225954	0.67922
JUQ024_CTGCGGAAGCTAGCCC-1	9.08122	-43.02	-0.430477	-0.806023
JUQ024_CTGCGGAAGGATGTAT-1	-21.6383	3.96931	-0.369628	-0.398366
JUQ024_CTGCGGAAGTGTGGCA-1	5.45038	47.3105	-0.563949	1.00011
JUQ024_CTGCGGACACACCGCA-1	81.1043	17.2208	-0.356597	-0.830916
JUQ024_CTGCGGACACCCATGG-1	2.34852	-21.9452	-0.452972	-0.862609
JUQ024_CTGCGGACATTGTGCA-1	-11.0153	0.353528	0.254537	-0.6861
JUQ024_CTGCGGAGTAGCGTGA-1	0.192863	44.4057	-0.646405	2.30703
JUQ024_CTGCGGAGTGCATCTA-1	-16.4486	-2.38779	-0.462367	-0.75923
JUQ024_CTGCGGATCAAACCGT-1	14.0118	15.6318	0.464342	0.870922
JUQ024_CTGCGGATCAACACCA-1	-16.0661	-1.42397	-0.399455	-0.0661714
JUQ024_CTGCTGTAGAGAGCTC-1	-50.5218	-30.149	-0.454215	-0.876907
JUQ024_CTGCTGTAGTGGGATC-1	0.871955	33.604	-0.158802	1.28486
JUQ024_CTGCTGTTCCTAGAAC-1	1.73797	-33.3518	-0.209778	-0.404141
JUQ024_CTGCTGTTCTGCGTAA-1	-20.2608	-0.224203	-0.548314	0.0686613
JUQ024_CTGGTCTAGCCAGAAC-1	10.993	-65.0787	-0.0582001	-0.0213129
JUQ024_CTGGTCTCAGCTCGCA-1	14.6522	48.7238	-0.679116	0.746106
JUQ024_CTGGTCTGTTTGCATG-1	28.6309	-33.5016	-0.456864	-0.76762
JUQ024_CTGGTCTTCAAACGGG-1	-15.5291	-3.14999	-0.461168	-0.247592
JUQ024_CTGGTCTTCCGATATG-1	-9.64944	-12.4842	-0.283435	0.0483533
JUQ024_CTGGTCTTCCTATTCA-1	-63.1006	35.1037	-0.463588	-0.920576
JUQ024_CTGTGCTAGCTGTCTA-1	47.5938	-51.8947	-0.602758	-0.93257
JUQ024_CTGTGCTGTTCCCGAG-1	9.08257	-18.713	0.38556	-0.865786
JUQ024_CTGTGCTGTTGACGTT-1	10.1948	-18.0534	-0.453066	-0.868391
JUQ024_CTGTTTACACGACTCG-1	14.4969	-20.3353	-0.14679	-0.807921
JUQ024_CTGTTTATCCTTGACC-1	3.98453	-21.0977	-0.454871	-0.798996
JUQ024_CTGTTTATCTTCCTTC-1	-1.33083	-21.4203	-0.604533	-0.395522
JUQ024_CTTAACTCATTCGACA-1	-5.3505	2.93708	-0.469616	0.0618345
JUQ024_CTTAACTGTCTGGTCG-1	-21.7208	3.44271	-0.31937	1.027
JUQ024_CTTAACTTCCAGAAGG-1	26.2111	-24.8462	-0.689415	-0.489048
JUQ024_CTTACCGCAAATTGCC-1	3.03297	-19.2669	-0.517484	-0.817332
JUQ024_CTTACCGCACACATGT-1	2.42309	-20.4958	-0.456199	-0.621364
JUQ024_CTTACCGCAGCTGCAC-1	-67.7868	-31.4154	-0.455328	-0.87127
JUQ024_CTTAGGAAGATCCCGC-1	2.08962	-17.3973	-0.465127	-0.81578
JUQ024_CTTAGGAGTGACCAAG-1	9.21659	-18.679	-0.457521	-0.258777
JUQ024_CTTAGGAGTTGAACTC-1	-18.6658	3.32777	-0.469127	0.977405
JUQ024_CTTCTCTCAGTAAGAT-1	27.8761	-24.5074	-0.101687	-0.800449
JUQ024_CTTCTCTGTGGTCCGT-1	34.5568	-15.9868	-0.492223	-0.73897
JUQ024_CTTGGCTAGAAGATTC-1	-67.248	-35.0195	-0.459339	-0.91141
JUQ024_CTTGGCTAGACAGACC-1	-15.5542	6.88692	-0.400774	0.260697
JUQ024_CTTGGCTAGTTCGCGC-1	-20.3852	5.93073	-0.464323	0.0602268
JUQ024_CTTGGCTGTATAGGTA-1	-1.96494	30.8889	-0.475921	1.04113
JUQ024_CTTGGCTTCAAGGCTT-1	-13.2347	-0.308223	-0.557742	-0.370017
JUQ024_CTTGGCTTCCGTCATC-1	-30.7968	71.1133	-0.515678	1.33707
JUQ024_CTTGGCTTCTTGCCGT-1	-53.6204	-35.6698	-0.260197	-0.802143
JUQ024_CTTTGCGAGTAGATGT-1	-0.0134962	-20.5486	-0.523629	-0.432587
JUQ024_CTTTGCGGTAGTAGTA-1	-1.12736	-18.819	0.0810652	-0.385689
JUQ024_CTTTGCGTCCACGAAT-1	2.00504	-17.9533	-0.461362	-0.52605
JUQ024_CTTTGCGTCTCAAGTG-1	13.9574	13.4348	-0.50818	0.34409
JUQ024_CTTTGCGTCTGTTTGT-1	10.6914	-19.3088	-0.527161	-0.895825
JUQ024_GAAACTCGTTCTGAAC-1	-66.7465	26.1207	-0.129009	-0.877286
JUQ024_GAAACTCTCATGTCTT-1	5.72007	-19.518	-0.535234	-0.506267
JUQ024_GAAACTCTCTTTACAC-1	-17.3874	-3.55706	-0.540768	-0.52876
JUQ024_GAAATGACACTCAGGC-1	-16.0992	-1.40781	-0.461885	0.0807396
JUQ024_GAAATGAGTCAGAGGT-1	22.6738	2.07983	-0.460797	-0.297913
JUQ024_GAAATGATCAGCGATT-1	6.43401	16.601	0.530229	0.303456
JUQ024_GAAATGATCCGGGTGT-1	3.00214	49.8821	-0.491382	1.85095
JUQ024_GAAATGATCTTAACCT-1	2.35037	-17.9378	-0.456417	-0.779631
JUQ024_GAACATCCACGGTTTA-1	21.0931	-7.3703	-0.333087	-0.387148
JUQ024_GAACATCGTGCTCTTC-1	-30.9487	50.0443	-0.406473	0.14968
JUQ024_GAACATCTCGAATCCA-1	-72.9279	-25.5283	-0.528094	-0.873212
JUQ024_GAACATCTCTGTACGA-1	6.51811	-14.7393	0.21131	-0.383124
JUQ024_GAACCTAAGAGCTGGT-1	30.2251	-33.2155	-0.455298	-0.872923
JUQ024_GAACCTACAATTCCTT-1	-23.4267	3.56264	-0.35008	0.633818
JUQ024_GAACCTACATATGAGA-1	70.0734	34.3453	-0.384528	-0.816134
JUQ024_GAACCTAGTCACAAGG-1	-15.9267	70.9103	-0.476791	1.5161
JUQ024_GAACCTAGTTGACGTT-1	26.1355	8.50332	-0.45944	0.360268
JUQ024_GAACCTATCAGTGCAT-1	-19.9468	6.0246	-0.371953	-0.0920929
JUQ024_GAACCTATCTAACCGA-1	-14.8337	-1.30922	-0.39239	0.311254
JUQ024_GAACGGAAGCTTCGCG-1	-10.5386	-3.03234	-0.573892	0.952488
JUQ024_GAACGGAGTCCATCCT-1	-13.0364	13.8582	1.17076	0.758506
JUQ024_GAACGGATCAAAGACA-1	11.6522	-11.0261	-0.325325	-0.729686
JUQ024_GAAGCAGAGCTAGTCT-1	8.40659	-16.5245	-0.62316	-0.840955
JUQ024_GAAGCAGCAAGAGTCG-1	-52.7646	-39.653	-0.451258	-0.775695
JUQ024_GAAGCAGCAGACGCAA-1	7.94353	19.0947	-0.537046	0.20164
JUQ024_GAAGCAGCATCACAAC-1	-7.50393	-0.276104	-0.187139	0.496926
JUQ024_GAAGCAGCATTCTTAC-1	-20.8296	19.8132	-0.825567	1.22592
JUQ024_GAAGCAGGTCAATGTC-1	-20.4417	16.8653	0.587314	1.06399
JUQ024_GAAGCAGGTTAAGTAG-1	1.53754	-24.1639	-0.501083	-0.804498
JUQ024_GAAGCAGGTTCCACTC-1	2.43594	-45.6797	0.490545	-0.303712
JUQ024_GAAGCAGTCTGCTGTC-1	-25.2446	9.92657	-0.476017	1.03589
JUQ024_GAAGCAGTCTTAGCCC-1	17.0612	-40.5761	-0.319967	-0.857612
JUQ024_GAATAAGAGCGCTTAT-1	5.71083	-23.8105	-0.449313	-0.86519
JUQ024_GAATAAGCAATGAATG-1	-19.4462	20.5943	-0.524209	0.94365
JUQ024_GAATAAGGTAAAGGAG-1	-59.1451	-28.7407	-0.555042	-0.857866
JUQ024_GAATAAGGTACTCTCC-1	-51.8389	-29.8063	-0.51647	-0.847138
JUQ024_GAATAAGTCCAAAGTC-1	-16.2439	-3.50571	-0.586952	-0.600548
JUQ024_GAATAAGTCGCGTAGC-1	-12.0883	-0.200545	-0.462388	0.382296
JUQ024_GAATGAATCGTCGTTC-1	4.62359	40.9208	-0.48014	1.65718
JUQ024_GACACGCAGTAGTGCG-1	20.5719	8.63735	0.162698	0.462792
JUQ024_GACACGCCAGAGTGTG-1	-23.0702	5.43464	-0.465821	0.646231
JUQ024_GACACGCTCCTTTACA-1	-24.4997	4.99229	-0.51467	0.342818
JUQ024_GACAGAGAGTACGTTC-1	11.7598	42.4934	-0.53669	1.18073
JUQ024_GACAGAGCATCCAACA-1	-26.1507	8.60298	1.04375	0.823835
JUQ024_GACAGAGGTCGAGATG-1	13.6882	-21.5751	-0.516362	-0.548314
JUQ024_GACAGAGGTGCAACGA-1	0.549853	-19.9841	-0.461521	-0.227921
JUQ024_GACAGAGGTTCACGGC-1	-6.49481	-50.884	0.447802	-0.822158
JUQ024_GACAGAGTCGGCGGTT-1	-56.0066	-46.1147	-0.371064	-0.816667
JUQ024_GACCAATAGAAGGACA-1	8.64048	-23.8392	-0.46233	-0.283398
JUQ024_GACCAATGTCCAGTGC-1	-22.6061	5.35882	-0.280452	0.344478
JUQ024_GACCAATTCGAATGGG-1	-6.13102	5.32065	0.459243	-0.187974
JUQ024_GACCAATTCGCATGGC-1	-59.2132	36.4547	-0.422376	-0.875419
JUQ024_GACCAATTCTGATTCT-1	26.548	28.7099	-0.546818	0.239833
JUQ024_GACCAATTCTTGTACT-1	48.4158	-55.4981	-0.604041	-0.843137
JUQ024_GACCTGGAGATAGTCA-1	-54.6295	51.6859	-0.24878	-0.351956
JUQ024_GACCTGGCAAGACGTG-1	-1.64564	38.188	-0.561434	2.18457
JUQ024_GACCTGGCATCGACGC-1	5.17034	-50.6026	0.286502	-0.900123
JUQ024_GACCTGGGTAAACACA-1	-32.2689	50.8711	-0.249555	0.334312
JUQ024_GACGCGTAGCATCATC-1	-22.8671	4.38091	-0.524852	0.538936
JUQ024_GACGCGTAGGTGACCA-1	11.8749	-38.308	-0.458245	-0.753927
JUQ024_GACGCGTCAAGACACG-1	9.9686	-44.5119	-0.448915	-0.847367
JUQ024_GACGCGTCACAGACAG-1	41.1562	-33.8154	-0.519931	-0.792778
JUQ024_GACGCGTGTGACAAAT-1	-54.5237	-29.0152	-0.454174	-0.793814
JUQ024_GACGCGTGTGTGTGCC-1	0.761799	44.0558	-0.390103	1.67228
JUQ024_GACGGCTAGAGGTACC-1	0.474699	-23.5164	0.952239	-0.878568
JUQ024_GACGGCTAGGGTATCG-1	8.29077	-14.7955	-0.457969	-0.762486
JUQ024_GACGTGCAGCGTAGTG-1	-8.9526	-5.3601	-0.382503	0.426831
JUQ024_GACGTGCAGGGTGTTG-1	-14.2853	-0.256848	-0.544604	0.240362
JUQ024_GACGTGCCAAGGACTG-1	25.2823	-25.2842	-0.451948	-0.858542
JUQ024_GACGTGCTCCCAAGAT-1	-15.906	-1.67693	-0.525091	-0.0318794
JUQ024_GACGTTAAGCTGCGAA-1	-20.7563	4.84103	-0.470999	1.11796
JUQ024_GACGTTAAGGCTAGCA-1	24.355	-17.1886	-0.450601	-0.689304
JUQ024_GACGTTACACATCCGG-1	1.38009	43.8428	-0.269412	2.46982
JUQ024_GACGTTACACCTGGTG-1	17.5059	-70.6044	0.51513	-0.575412
JUQ024_GACGTTATCGCCTGTT-1	-22.9737	3.69777	-0.508206	-0.115984
JUQ024_GACTAACAGTGGCACA-1	-67.3656	43.2406	-0.194691	-0.885895
JUQ024_GACTAACGTAAATACG-1	-22.5727	4.23464	-0.529783	-0.0443202
JUQ024_GACTACAAGACACTAA-1	-30.1037	50.3027	-0.247164	-0.327238
JUQ024_GACTACAAGCACGCCT-1	21.4692	-13.7125	0.472302	-0.746639
JUQ024_GACTACAAGCCCAACC-1	-29.8285	-25.1621	-0.432992	-0.124309
JUQ024_GACTACAAGGCAGGTT-1	-22.0524	1.51764	-0.554019	0.572591
JUQ024_GACTACAAGTGTGGCA-1	5.48747	33.1082	-0.360077	1.20163
JUQ024_GACTACAGTCATTAGC-1	-51.001	-37.2995	0.42422	-0.874418
JUQ024_GACTACATCCGGCACA-1	-60.8202	-30.0881	-0.461234	-0.893165
JUQ024_GACTACATCTTGTACT-1	-10.5629	-48.5409	1.93974	-0.912619
JUQ024_GACTGCGCAAACCCAT-1	-10.9437	6.7771	-0.350945	0.550766
JUQ024_GACTGCGCAGGTCTCG-1	-12.5199	0.200468	-0.466816	0.619286
JUQ024_GACTGCGTCAGCTTAG-1	1.811	-23.5881	-0.462653	-0.099973
JUQ024_GACTGCGTCAGTTTGG-1	0.700981	-23.1418	-0.454808	-0.869595
JUQ024_GAGCAGAAGCGTTGCC-1	20.7262	-17.2325	-0.529859	-0.739397
JUQ024_GAGCAGACAATCTACG-1	11.1218	-23.7143	-0.460191	-0.793883
JUQ024_GAGCAGAGTAAATGTG-1	13.6615	-11.8234	-0.455783	-0.427738
JUQ024_GAGCAGAGTATTACCG-1	5.10058	-8.29184	-0.522801	-0.86691
JUQ024_GAGCAGATCATATCGG-1	0.573348	-23.2416	-0.455246	-0.891336
JUQ024_GAGCAGATCTTCGGTC-1	4.80021	27.8443	0.506681	1.12276
JUQ024_GAGGTGAAGGGTCTCC-1	0.414463	33.1166	-0.486575	1.03749
JUQ024_GAGGTGATCACAATGC-1	9.90422	-22.3289	-0.305028	-0.705055
JUQ024_GAGTCCGTCATGCAAC-1	-7.62665	9.40003	-0.542869	0.435311
JUQ024_GAGTCCGTCCGATATG-1	2.69309	-53.8117	-0.135105	-0.738103
JUQ024_GATCAGTCATGCATGT-1	34.6016	-15.9216	-0.413696	-0.755433
JUQ024_GATCAGTGTAGCCTAT-1	-16.7246	-2.11163	-0.459594	0.0726082
JUQ024_GATCAGTGTTGTGGAG-1	-23.0575	0.437042	-0.064515	-0.524312
JUQ024_GATCGATCAGTCAGCC-1	-21.6166	5.45613	-0.463017	0.449452
JUQ024_GATCGATCATCATCCC-1	57.9598	43.5928	-0.543627	-0.854922
JUQ024_GATCGATGTGGTTTCA-1	-14.242	5.76188	-0.513344	0.245102
JUQ024_GATCGATTCCCATTTA-1	16.0362	23.0149	-0.461802	0.462419
JUQ024_GATCGCGAGTTGAGTA-1	-20.6708	5.63543	-0.46465	0.172847
JUQ024_GATCGCGGTGAAGGCT-1	12.8666	-43.8884	-0.50555	-0.623086
JUQ024_GATCGCGTCGAATGCT-1	-15.489	-2.00482	-0.17777	-0.144492
JUQ024_GATCGCGTCTTTACAC-1	-21.7172	7.00202	-0.473045	0.985539
JUQ024_GATCGTAAGCCCAATT-1	6.34255	48.0834	-0.49051	1.8563
JUQ024_GATCGTAAGGTACTCT-1	8.86654	33.347	-0.563307	1.41811
JUQ024_GATCGTAGTCCGAAGA-1	-24.0513	4.80293	-0.451898	0.551725
JUQ024_GATCTAGAGTGTGAAT-1	-24.1614	-13.3158	-0.318876	-0.720712
JUQ024_GATCTAGCACTCGACG-1	8.77542	-19.6463	-0.450541	-0.44836
JUQ024_GATCTAGCAGATGGCA-1	10.5362	-40.6696	-0.457138	-0.877753
JUQ024_GATCTAGGTTCCACTC-1	8.81379	-39.179	-0.262795	-0.818839
JUQ024_GATCTAGTCAGCGACC-1	-58.4867	-33.699	-0.294199	-0.868825
JUQ024_GATCTAGTCCAGAAGG-1	-21.3054	44.4484	0.627723	1.46266
JUQ024_GATCTAGTCGTTTAGG-1	0.913546	-23.5922	-0.453681	-0.870886
JUQ024_GATGAAAAGCCCGAAA-1	-74.2618	0.0621059	-0.456462	-0.875327
JUQ024_GATGAAAGTGAGTGAC-1	5.59601	38.4166	-0.561972	1.19263
JUQ024_GATGAAAGTGTCTGAT-1	10.2687	-56.3198	-0.637025	-0.936802
JUQ024_GATGAGGAGTAGCGGT-1	-12.9461	-1.34292	-0.457493	-0.454231
JUQ024_GATGCTAAGAGGTACC-1	15.2789	-22.2468	-0.454534	-0.729156
JUQ024_GATGCTAAGTCTCGGC-1	-18.8327	27.0002	-0.394401	1.07195
JUQ024_GATGCTACAAGTTGTC-1	-4.62925	31.8077	-0.477621	1.07762
JUQ024_GATGCTAGTCAAACTC-1	-23.9401	21.7989	0.346569	1.75101
JUQ024_GATGCTAGTTTGGGCC-1	17.9982	5.2101	-0.325875	0.149571
JUQ024_GATTCAGAGTGGGTTG-1	-14.4971	-0.251381	-0.583368	-0.530163
JUQ024_GCAAACTTCCGTAGGC-1	8.58372	-17.8909	-0.525528	-0.776097
JUQ024_GCAATCAAGACACGAC-1	2.51282	-20.6392	-0.455318	-0.641386
JUQ024_GCAATCAAGTATTGGA-1	-29.3527	49.4614	-0.468865	0.654251
JUQ024_GCAATCAAGTTCGCAT-1	-51.1313	-27.9168	-0.453165	-0.86303
JUQ024_GCAATCACACGGACAA-1	22.7592	-10.9203	-0.383614	-0.703645
JUQ024_GCACATAAGCTGGAAC-1	47.4159	62.2536	-0.215549	-0.494713
JUQ024_GCACATAAGTGCCATT-1	11.4954	-19.7733	-0.308018	-0.777988
JUQ024_GCACATAAGTGGAGAA-1	25.3361	4.9443	0.14939	0.178604
JUQ024_GCACATACATGCAACT-1	-62.1507	49.423	-0.314248	-0.910858
JUQ024_GCACATAGTAAGTAGT-1	-20.9854	5.07439	-0.310731	0.0938723
JUQ024_GCACTCTGTGTGAAAT-1	3.86012	43.8805	-0.538573	1.44094
JUQ024_GCACTCTTCATAAAGG-1	-14.5148	-2.31589	-0.0413949	-0.141219
JUQ024_GCACTCTTCGTGGTCG-1	6.093	-48.2248	0.814872	-0.839416
JUQ024_GCAGCCAAGAGTAATC-1	2.27898	-20.7364	-0.455576	-0.768723
JUQ024_GCAGCCAAGCTGCGAA-1	69.1795	-3.04803	-0.286182	-0.865224
JUQ024_GCAGCCAGTTAGAACA-1	-25.2373	2.15537	-0.320795	0.313158
JUQ024_GCAGCCATCACAAACC-1	-17.5139	14.2642	-0.400319	0.418226
JUQ024_GCAGTTACAGCTCGAC-1	6.62815	-15.8581	-0.510447	-0.518668
JUQ024_GCAGTTAGTCAGAGGT-1	19.0588	-27.5459	-0.453993	-0.722104
JUQ024_GCAGTTAGTCTCATCC-1	30.7015	1.00206	-0.309594	0.174781
JUQ024_GCAGTTAGTTCCAACA-1	25.1243	4.66504	-0.512849	-0.228191
JUQ024_GCAGTTATCTAGCACA-1	-20.448	4.45933	-0.519252	0.322995
JUQ024_GCATACATCAGCTGGC-1	-50.9749	-31.8445	-0.524006	-0.704705
JUQ024_GCATGATAGGCCCGTT-1	-23.312	4.2992	-0.369584	0.742198
JUQ024_GCATGATCACTGTCGG-1	5.14142	27.4183	-0.470523	0.814317
JUQ024_GCATGATCAGCTTAAC-1	-21.7823	5.02233	0.387144	-0.249284
JUQ024_GCATGATCAGTGACAG-1	-28.8542	49.3438	-0.217797	-0.508317
JUQ024_GCATGCGAGAGTGACC-1	12.3214	45.4596	-0.464158	1.80057
JUQ024_GCATGCGGTTCCGGCA-1	-6.17403	3.87256	-0.307778	1.3066
JUQ024_GCATGCGTCGCTAGCG-1	-47.2106	-27.8575	-0.457292	-0.88868
JUQ024_GCATGCGTCGTCACGG-1	5.89956	-52.4082	0.228501	-0.596411
JUQ024_GCATGTAAGCTAAGAT-1	3.92537	-52.3313	0.34704	-0.750739
JUQ024_GCATGTAAGGCAGGTT-1	24.1045	-17.2557	-0.457217	-0.648364
JUQ024_GCATGTAGTAAAGTCA-1	-4.36217	-23.7095	-0.521496	-0.872688
JUQ024_GCATGTAGTATTCTCT-1	-13.89	-0.0985011	-0.105037	-0.324464
JUQ024_GCATGTAGTTAAGACA-1	-17.7906	30.9107	-0.58054	1.20864
JUQ024_GCCAAATAGACTAGGC-1	-36.8679	58.4567	-0.567296	1.36048
JUQ024_GCCAAATCAGAGCCAA-1	-56.1797	40.8714	-0.274689	-0.878158
JUQ024_GCCAAATGTGACCAAG-1	13.539	14.1912	0.314622	0.415038
JUQ024_GCCAAATTCAGAGACG-1	-4.10277	7.30106	-0.464226	-0.146409
JUQ024_GCCAAATTCAGCCTAA-1	7.97843	-17.5276	-0.456415	-0.806136
JUQ024_GCCAAATTCCAAATGC-1	50.2721	-54.6237	-0.592403	-0.860904
JUQ024_GCCTCTAAGTCGAGTG-1	-7.07004	5.7209	-0.221977	0.212222
JUQ024_GCCTCTACACGAGGTA-1	-16.6133	-0.820203	-0.429117	0.336303
JUQ024_GCCTCTAGTAGAAAGG-1	-6.85206	0.779077	-0.173999	0.665821
JUQ024_GCCTCTAGTTATGCGT-1	-19.905	2.33573	-0.393766	-0.257278
JUQ024_GCCTCTAGTTTGTGTG-1	-30.1487	47.6944	-0.52237	0.702189
JUQ024_GCCTCTATCTCCTATA-1	25.3921	-37.3471	-0.635056	0.0520578
JUQ024_GCGACCAAGAAGGTTT-1	15.2024	-13.6761	0.129843	-0.754556
JUQ024_GCGACCACACTCTGTC-1	11.9767	-29.9532	-0.534166	-0.855788
JUQ024_GCGACCAGTACGACCC-1	0.354793	-21.3777	-0.455889	-0.799437
JUQ024_GCGACCAGTTACTGAC-1	30.8969	-34.2165	-0.666309	-0.897982
JUQ024_GCGACCATCTAAGCCA-1	-20.4438	18.745	-0.0404499	1.80212
JUQ024_GCGAGAAAGAACAACT-1	1.28768	-20.3403	-0.460111	-0.789852
JUQ024_GCGAGAAAGAGAGCTC-1	-64.6627	-33.3037	-0.691636	-0.923421
JUQ024_GCGAGAAAGCACAGGT-1	-28.4439	13.9986	-0.460996	0.33723
JUQ024_GCGAGAAAGGGAACGG-1	-30.6091	49.6925	-0.421016	0.165109
JUQ024_GCGAGAACATGGTCAT-1	8.24044	52.2831	-0.633995	1.32131
JUQ024_GCGAGAACATGGTCTA-1	-31.5709	51.5508	-0.235391	-0.292586
JUQ024_GCGAGAAGTGAAATCA-1	-18.4626	-11.2948	-0.460603	-0.554087
JUQ024_GCGAGAAGTGTGTGCC-1	23.9086	-25.1746	-0.487034	-0.216386
JUQ024_GCGAGAAGTTACCGAT-1	14.6695	17.175	-0.463353	0.212307
JUQ024_GCGAGAAGTTGTCTTT-1	0.800893	-23.1943	-0.455023	-0.782282
JUQ024_GCGCAACGTAAGTGTA-1	9.44547	-22.0136	-0.463767	-0.188633
JUQ024_GCGCAACTCGTCACGG-1	-63.6975	47.4305	-0.284929	-0.920034
JUQ024_GCGCAGTCAATCAGAA-1	-14.663	-0.690734	-0.382538	-0.188484
JUQ024_GCGCAGTCAGATCCAT-1	2.90181	-21.9389	-0.563793	-0.531223
JUQ024_GCGCAGTCATTTGCTT-1	-6.11135	-1.76137	-0.532351	0.897345
JUQ024_GCGCAGTTCACGATGT-1	10.6296	-22.5412	-0.454655	-0.785383
JUQ024_GCGCAGTTCATAAAGG-1	2.31563	-16.7996	-0.6477	-0.0575275
JUQ024_GCGCCAAAGGGCATGT-1	-30.9753	-3.71273	-0.371657	0.734134
JUQ024_GCGCCAACACGAGAGT-1	15.8721	-21.5654	-0.455362	-0.68484
JUQ024_GCGCCAACAGAGTGTG-1	-9.86016	-46.6142	1.87955	-0.938702
JUQ024_GCGCCAATCTTGACGA-1	2.14572	36.3305	-0.492064	2.06728
JUQ024_GCGCGATAGTCATGCT-1	-49.6168	-24.9632	-0.571751	-0.897255
JUQ024_GCGCGATCAGCTGGCT-1	-20.2412	3.54083	-0.531241	0.923072
JUQ024_GCGCGATGTGAGTATA-1	-23.9616	1.49993	0.161361	0.472292
JUQ024_GCGCGATTCGCGTAGC-1	-49.6187	-27.778	-0.456724	-0.876428
JUQ024_GCGGGTTAGCCCGAAA-1	3.63439	-19.2338	-0.459449	-0.00578515
JUQ024_GCGGGTTAGGGCTTGA-1	5.03375	-29.826	-0.493658	-0.628301
JUQ024_GCGGGTTAGTAAGTAC-1	13.9305	-7.35386	-0.516025	-0.656827
JUQ024_GCGGGTTCAATGAATG-1	58.8995	45.6619	-0.696985	-0.736595
JUQ024_GCGGGTTGTCAGAATA-1	1.83209	38.0546	0.399774	1.24353
JUQ024_GCGGGTTTCGGAATCT-1	-3.97959	1.27878	-0.457288	-0.13436
JUQ024_GCTCCTAGTACAGCAG-1	1.09	35.6371	-0.475071	1.75104
JUQ024_GCTCCTATCGTAGGAG-1	-32.8473	-21.0465	-0.532467	0.838631
JUQ024_GCTCTGTAGCGATAGC-1	-51.0286	-29.1714	-0.554713	-0.882583
JUQ024_GCTCTGTCACTTGGAT-1	36.1084	-14.0704	-0.297812	-0.790454
JUQ024_GCTCTGTGTCTCTCTG-1	13.4534	-27.1715	-0.459152	-0.57071
JUQ024_GCTCTGTTCAACCATG-1	-18.7228	2.26243	-0.463792	0.0176271
JUQ024_GCTCTGTTCAGCTCTC-1	10.8859	-16.6787	-0.544148	-0.87843
JUQ024_GCTGCAGCAGCCTGTG-1	9.10493	-41.8375	-0.454591	-0.679862
JUQ024_GCTGCAGCAGTTAACC-1	-49.7397	-29.6869	-0.540552	-0.902384
JUQ024_GCTGCGAAGGGTTCCC-1	12.3088	-6.73487	-0.452105	-0.568455
JUQ024_GCTGCGAAGTCCGTAT-1	-20.5037	4.86301	-0.662964	0.478336
JUQ024_GCTGCGACAAGCCGTC-1	-31.8076	51.0902	-0.468228	0.399835
JUQ024_GCTGCGAGTCAAACTC-1	-9.24564	-14.0319	-0.460579	-0.493912
JUQ024_GCTGCGAGTTCTGAAC-1	66.4506	46.4047	-0.197213	-0.846494
JUQ024_GCTGCGATCCTTTCGG-1	-12.2643	-3.24239	0.545545	0.0437674
JUQ024_GCTGCGATCTCCGGTT-1	9.42065	-12.8605	-0.236922	-0.435951
JUQ024_GCTGCTTAGTTCGATC-1	-23.1958	21.1408	-0.480033	0.991393
JUQ024_GCTGCTTCAACTGGCC-1	26.9381	-3.64315	0.869723	-0.699428
JUQ024_GCTGCTTGTAGAAAGG-1	0.811616	-20.4536	-0.454555	-0.787995
JUQ024_GCTGCTTGTAGGCATG-1	-30.7171	52.1281	-0.370499	-0.321682
JUQ024_GCTGCTTGTTCCGGCA-1	-4.84091	29.4826	-0.423091	1.16065
JUQ024_GCTGGGTAGACTTGAA-1	-20.8043	14.1797	0.201747	0.348345
JUQ024_GCTGGGTGTCAAAGAT-1	1.65616	-21.6461	-0.521743	-0.755468
JUQ024_GCTGGGTGTTCATGGT-1	22.9926	13.2095	0.30187	0.0413428
JUQ024_GCTGGGTTCCTGCAGG-1	-5.81143	-18.3692	0.409376	-0.0911261
JUQ024_GCTTCCAAGCGTAATA-1	47.3758	-53.2218	-0.552655	-0.886736
JUQ024_GCTTCCACATGCAACT-1	1.6861	-18.258	-0.462396	-0.512191
JUQ024_GCTTCCAGTCGGGTCT-1	-18.5743	3.43481	0.0658856	1.48604
JUQ024_GCTTCCATCCCATTAT-1	-10.4702	-47.2759	2.5827	-0.701828
JUQ024_GCTTCCATCGTTACAG-1	-21.4319	5.66705	-0.393683	1.47383
JUQ024_GCTTCCATCTTAACCT-1	4.976	37.1478	-0.478658	1.24007
JUQ024_GCTTGAAAGTGTTGAA-1	15.1245	0.735797	-0.510079	-0.240883
JUQ024_GCTTGAACACCGAAAG-1	-30.2764	48.7949	-0.252256	0.677363
JUQ024_GCTTGAACACCGAATT-1	1.37537	33.9049	-0.349227	1.84543
JUQ024_GCTTGAACAGTTTACG-1	11.1453	-19.6445	-0.454505	-0.7823
JUQ024_GCTTGAACATACAGCT-1	2.33909	-20.9471	-0.453163	-0.871105
JUQ024_GCTTGAAGTTAGGGTG-1	3.13574	-23.0325	-0.456923	-0.593388
JUQ024_GGAACTTAGATTACCC-1	13.6367	-17.58	-0.360232	-0.334404
JUQ024_GGAACTTCAACACGCC-1	2.05957	-22.703	-0.45359	-0.568533
JUQ024_GGAACTTGTAGCTTGT-1	3.76732	40.4878	-0.528038	1.18395
JUQ024_GGAACTTTCGTAGGAG-1	2.35452	35.1127	0.0409079	2.17818
JUQ024_GGAATAACAAGACACG-1	-1.62789	36.2494	-0.615597	1.70427
JUQ024_GGAATAACACGAAAGC-1	-0.136964	29.576	-0.475241	1.61631
JUQ024_GGAATAAGTATGCTTG-1	-0.36994	-23.5163	-0.299466	-0.787628
JUQ024_GGAATAAGTTGATTGC-1	6.19719	30.3279	-0.536893	0.704407
JUQ024_GGAATAATCGGCTTGG-1	10.6646	-20.1958	0.562123	-0.52214
JUQ024_GGACAAGAGAACTCGG-1	11.2866	23.1591	-0.459963	-0.124506
JUQ024_GGACAAGAGATCCGAG-1	-1.43231	-21.9593	-0.733839	-0.921584
JUQ024_GGACAAGCACTACAGT-1	26.2868	2.30492	-0.282211	-0.0543579
JUQ024_GGACAAGTCAACGGCC-1	35.9162	-27.1431	-0.509795	-0.887268
JUQ024_GGACAGAGTCTAGAGG-1	-62.784	-27.2251	-0.683874	-0.937793
JUQ024_GGACAGAGTCTTGTCC-1	-12.9859	-2.21603	-0.559698	-0.1644
JUQ024_GGACAGATCTGGAGCC-1	-27.3479	14.2688	-0.139415	1.15424
JUQ024_GGACATTAGAAACGAG-1	13.0158	-59.0541	-0.454997	-0.564775
JUQ024_GGACATTCAAGCCTAT-1	14.5184	-62.5553	0.114736	-0.830155
JUQ024_GGACATTCACAGACAG-1	31.4826	23.1305	-0.454955	-0.753617
JUQ024_GGACATTGTGCAGTAG-1	7.20493	46.6464	-0.493814	0.900804
JUQ024_GGACGTCCAAGCGTAG-1	7.94513	38.4562	-0.649642	1.44396
JUQ024_GGACGTCCAAGGTGTG-1	-53.6551	53.1785	-0.0562945	-0.183859
JUQ024_GGACGTCCAGTTCCCT-1	3.6841	-14.9942	-0.460155	0.13826
JUQ024_GGACGTCGTCCTCCAT-1	-24.818	11.1073	-0.484696	1.20251
JUQ024_GGACGTCTCAGCCTAA-1	6.29449	32.1067	-0.469051	0.986411
JUQ024_GGACGTCTCCCGGATG-1	-16.4084	16.0245	-0.484008	0.723156
JUQ024_GGAGCAAAGAAGGCCT-1	17.9506	-71.9073	0.161831	-0.45174
JUQ024_GGAGCAAAGGTGTGGT-1	-63.7088	47.8409	-0.465536	-0.890529
JUQ024_GGAGCAACAACACCCG-1	13.5021	-23.5279	-0.450069	-0.770448
JUQ024_GGAGCAACAGCCTTTC-1	-16.6122	-2.36191	-0.319922	-0.401974
JUQ024_GGAGCAACAGGGCATA-1	31.9284	-37.9261	-0.455407	-0.908794
JUQ024_GGAGCAATCAACACAC-1	-55.7499	41.5636	-0.393716	-0.915287
JUQ024_GGAGCAATCCTTGCCA-1	-26.8551	69.2265	-0.541319	0.384296
JUQ024_GGATGTTAGCGCCTCA-1	6.40069	27.9931	0.0331145	1.52703
JUQ024_GGATGTTAGGTGCAAC-1	17.5402	33.1861	-0.23737	0.581891
JUQ024_GGATGTTAGTGTGGCA-1	-21.8636	4.16756	-0.462221	0.188447
JUQ024_GGATGTTGTCTGATCA-1	-15.1848	15.2771	0.307239	0.328292
JUQ024_GGATGTTGTGATAAGT-1	13.2118	21.3601	-0.515298	0.263989
JUQ024_GGATGTTTCGCACTCT-1	-55.8282	41.2499	-0.469999	-0.938158
JUQ024_GGATGTTTCTCGTATT-1	2.43584	-20.9716	-0.542084	-0.61679
JUQ024_GGATTACGTGACGGTA-1	-13.5961	0.049848	-0.536999	-0.306197
JUQ024_GGATTACTCAAACCGT-1	20.1581	-36.5848	-0.455632	-0.880998
JUQ024_GGATTACTCGAGAGCA-1	-5.96594	-19.4649	-0.453323	-0.58373
JUQ024_GGATTACTCGTGGGAA-1	-41.8956	49.3196	-0.609865	1.72906
JUQ024_GGCAATTCAAGTCTGT-1	7.22371	-20.4502	-0.458035	-0.447792
JUQ024_GGCAATTGTCGACTAT-1	-14.1526	-1.55357	-0.513676	0.106111
JUQ024_GGCAATTGTCGATTGT-1	11.3103	-47.2813	0.351227	-0.888675
JUQ024_GGCAATTTCGACAGCC-1	14.1541	15.9242	-0.532464	0.642583
JUQ024_GGCCGATCACGGTAAG-1	1.21007	-24.5333	-0.45592	-0.873505
JUQ024_GGCCGATGTGTAAGTA-1	8.12186	30.396	-0.475073	1.6497
JUQ024_GGCCGATTCTGATTCT-1	-50.5294	-27.4569	-0.548275	-0.875847
JUQ024_GGCGACTCATCACCCT-1	-23.1409	4.83905	-0.510149	0.542678
JUQ024_GGCGTGTCAATGCCAT-1	26.7786	-33.6527	-0.453023	-0.874201
JUQ024_GGCGTGTCATGGTCTA-1	-20.6006	5.98965	-0.465888	0.751144
JUQ024_GGCGTGTTCCTCCTAG-1	-13.5819	-2.1548	-0.461732	-0.121735
JUQ024_GGCTCGAAGGAATCGC-1	-22.3649	4.06688	-0.518545	0.454284
JUQ024_GGCTCGAAGTGCTGCC-1	-15.1536	-0.164634	-0.572677	0.487061
JUQ024_GGCTCGACAAGCCGTC-1	0.866675	28.1178	-0.567284	0.64583
JUQ024_GGCTCGACAGACGCCT-1	-16.8068	-2.89543	-0.460315	-0.375099
JUQ024_GGCTCGATCCGAAGAG-1	-18.6453	5.25258	-0.466681	0.182742
JUQ024_GGCTCGATCGACAGCC-1	-23.3845	5.77663	-0.471132	0.625712
JUQ024_GGCTCGATCGTATCAG-1	9.16044	-18.8855	-0.457323	0.0139584
JUQ024_GGCTCGATCTGAGGGA-1	-9.71149	14.2404	0.21976	0.635661
JUQ024_GGCTGGTAGCTTATCG-1	9.678	-21.5436	-0.505509	-0.26878
JUQ024_GGCTGGTGTAATTGGA-1	5.2275	-20.8996	-0.283572	-0.777106
JUQ024_GGCTGGTTCAACCAAC-1	9.25496	-9.97752	-0.527923	-0.306077
JUQ024_GGGAATGAGGTGACCA-1	-29.4395	49.395	-0.474395	0.674228
JUQ024_GGGAATGCAAGGTTCT-1	4.90071	29.576	-0.314978	1.4201
JUQ024_GGGAATGCAGTAAGAT-1	17.1666	47.4626	-0.479572	0.921051
JUQ024_GGGAATGTCTACTCAT-1	6.99012	-17.229	-0.45072	-0.810317
JUQ024_GGGACCTAGTGAACGC-1	-21.8108	6.21385	-0.402225	-0.0745899
JUQ024_GGGACCTCAAGAGGCT-1	38.2499	-34.1499	-0.502411	-0.8056
JUQ024_GGGACCTCAGGCTGAA-1	-23.7643	4.96066	-0.0377074	0.0783627
JUQ024_GGGACCTGTGCAGTAG-1	-29.9083	48.4194	-0.301419	0.456887
JUQ024_GGGACCTGTGCTAGCC-1	-50.007	-30.2318	-0.45466	-0.810425
JUQ024_GGGACCTTCCCTGACT-1	-76.641	35.2525	-0.266423	-0.851135
JUQ024_GGGACCTTCCGCATCT-1	-20.2288	7.80165	-0.476804	1.36905
JUQ024_GGGAGATAGATGTCGG-1	22.3068	-51.2238	0.547767	-0.668788
JUQ024_GGGAGATAGCGCTTAT-1	8.34086	-19.3657	-0.454733	-0.338495
JUQ024_GGGAGATCAAGCCATT-1	-29.4474	71.9353	0.0744257	0.499344
JUQ024_GGGAGATCAATGTAAG-1	18.2244	-16.7235	-0.342843	-0.809832
JUQ024_GGGAGATGTACGAAAT-1	19.7378	-42.1368	0.114101	-0.89029
JUQ024_GGGAGATGTCCGAGTC-1	-12.81	3.04788	-0.461712	0.536338
JUQ024_GGGAGATTCCCGACTT-1	-0.516934	36.8084	-0.649456	1.70539
JUQ024_GGGATGACATCGACGC-1	-12.9903	-40.7252	1.6891	-0.892431
JUQ024_GGGATGAGTCGATTGT-1	-1.86132	-23.1724	-0.456427	-0.599901
JUQ024_GGGATGAGTGCCTGGT-1	14.3437	-20.2158	0.159997	-0.783963
JUQ024_GGGATGATCAATAAGG-1	11.4205	-12.4976	-0.416179	-0.145894
JUQ024_GGGATGATCCTCGCAT-1	7.36479	45.5452	-0.491193	1.59043
JUQ024_GGGCACTAGGCCCTTG-1	0.0311402	-21.7172	-0.60943	0.0585247
JUQ024_GGGCACTCACCGCTAG-1	-4.12625	32.3521	0.0357066	1.54656
JUQ024_GGGCACTCACTAAGTC-1	3.46521	29.1073	0.101928	1.4214
JUQ024_GGGCACTCAGAAGCAC-1	-16.1164	-2.11672	-0.425309	-0.0279308
JUQ024_GGGCACTGTCAGGACA-1	6.4772	-18.4718	-0.45553	-0.871793
JUQ024_GGGCACTGTGTCAATC-1	-26.6073	69.2755	-0.271339	1.79159
JUQ024_GGGCATCAGACAGACC-1	-27.3706	69.2425	0.228799	1.68645
JUQ024_GGGCATCCATCTCCCA-1	-52.3013	-30.5685	-0.450306	-0.646017
JUQ024_GGGCATCGTACAGTGG-1	-23.0948	4.80164	-0.501927	-0.139492
JUQ024_GGGCATCGTCGCGAAA-1	20.0024	-38.6352	-0.391351	-0.728739
JUQ024_GGGTCTGAGCTAACAA-1	14.8455	-20.0412	-0.452097	-0.808823
JUQ024_GGGTCTGCACCAGGTC-1	-11.4161	-4.30739	-0.619579	0.308574
JUQ024_GGGTTGCAGTCGTTTG-1	71.8641	-4.12308	-0.296523	-0.743533
JUQ024_GGGTTGCCACAAGACG-1	-61.0984	-34.971	0.125294	-0.891867
JUQ024_GGGTTGCCACGACGAA-1	7.01703	-10.1291	0.284871	-0.110908
JUQ024_GGGTTGCTCGATAGAA-1	-19.7353	6.2077	-0.134565	0.158567
JUQ024_GGTATTGCAAACCTAC-1	-21.9714	2.86373	-0.548033	-0.452164
JUQ024_GGTATTGTCCCTAACC-1	26.3568	10.3856	-0.56383	0.0105168
JUQ024_GGTGAAGCACCATCCT-1	-33.4422	-18.5543	-0.467508	1.69599
JUQ024_GGTGAAGGTCAAACTC-1	12.6355	-24.7866	-0.507481	-0.522205
JUQ024_GGTGCGTAGGCCGAAT-1	-22.9067	23.4151	-0.0597171	1.62193
JUQ024_GGTGCGTGTCAGGACA-1	5.82432	-9.71245	-0.228323	-0.652722
JUQ024_GGTGTTAAGGAGTAGA-1	7.88401	-9.22517	0.413815	-0.227466
JUQ024_GGTGTTACAATAGAGT-1	12.9435	21.4086	-0.471178	0.718347
JUQ024_GGTGTTAGTCGTCTTC-1	-54.418	-28.9088	-0.461157	-0.833835
JUQ024_GGTGTTAGTGTTAAGA-1	55.3598	42.7667	-0.645121	0.0455952
JUQ024_GGTGTTATCCGAGCCA-1	-27.6844	69.377	-0.546388	1.68002
JUQ024_GGTGTTATCGGTGTCG-1	15.8211	-57.7853	0.488608	-0.8704
JUQ024_GTAACGTAGAATAGGG-1	25.3747	-0.124272	0.0272851	0.563456
JUQ024_GTAACGTCACATCCAA-1	-29.7006	8.73118	-0.465719	0.595155
JUQ024_GTAACGTCATGTTCCC-1	10.0712	-21.5281	-0.456245	-0.879941
JUQ024_GTAACGTTCCCAACGG-1	5.00714	-15.2189	-0.260112	-0.586311
JUQ024_GTAACTGAGACGCTTT-1	-16.3285	-2.28248	-0.352773	-0.202056
JUQ024_GTAACTGCACCCAGTG-1	11.9185	22.3186	0.1157	0.310951
JUQ024_GTAACTGCATGCGCAC-1	15.4458	-60.3883	-0.453514	-0.788781
JUQ024_GTAACTGCATGTCGAT-1	-15.8549	-1.15842	-0.466683	0.321845
JUQ024_GTAACTGGTCTGCAAT-1	-59.8897	-29.9988	-0.456991	-0.877325
JUQ024_GTAACTGGTTCTGAAC-1	13.8704	-57.3487	-0.53021	-0.818741
JUQ024_GTAACTGTCAGGTAAA-1	-10.1204	-47.3177	1.52584	-0.942791
JUQ024_GTACGTAAGCAGATCG-1	-0.352715	-21.431	-0.456721	-0.796538
JUQ024_GTACGTACAGCCAATT-1	2.14676	40.1595	-0.483754	1.62405
JUQ024_GTACGTATCACATACG-1	8.83858	35.141	-0.477614	1.67676
JUQ024_GTACGTATCCAGTAGT-1	6.13879	-49.1439	-0.452445	-0.698749
JUQ024_GTACTCCAGACAATAC-1	5.63938	36.4052	-0.0619212	1.16046
JUQ024_GTACTCCAGTAGGCCA-1	13.7981	-62.0965	-0.287472	-0.797611
JUQ024_GTACTCCCAATGCCAT-1	-27.8284	48.1385	-0.170439	1.15189
JUQ024_GTACTCCCAGACGCCT-1	8.28396	17.7939	-0.56208	1.07051
JUQ024_GTACTCCTCGCCAAAT-1	-16.2262	-1.61183	-0.601937	0.189662
JUQ024_GTACTTTAGCTGTCTA-1	-0.195495	-19.8461	-0.457976	-0.752017
JUQ024_GTACTTTAGGATTCGG-1	-64.8409	49.9747	-0.342787	-0.926274
JUQ024_GTACTTTCAATCTACG-1	29.5331	22.8479	-0.664823	-0.388661
JUQ024_GTACTTTTCCGCGGTA-1	-7.75725	0.0131032	0.549926	0.752747
JUQ024_GTACTTTTCTGAAAGA-1	2.851	33.5891	0.831053	1.25992
JUQ024_GTAGGCCAGAGACTAT-1	26.2055	-2.17963	0.0389639	-0.815758
JUQ024_GTAGGCCAGTTAACGA-1	17.4385	7.23715	-0.46408	0.363078
JUQ024_GTAGGCCCAAGGTTCT-1	2.62953	28.1399	-0.579678	1.3072
JUQ024_GTAGGCCGTAGATTAG-1	14.5108	-22.2517	-0.451045	-0.752752
JUQ024_GTAGGCCGTAGCCTCG-1	22.9255	-11.0352	-0.521434	-0.817617
JUQ024_GTAGGCCTCGCCATAA-1	8.16994	-43.8919	-0.452033	-0.858946
JUQ024_GTAGTCACAAATCCGT-1	8.98917	17.7511	-0.360359	1.02244
JUQ024_GTAGTCACATCATCCC-1	-6.13458	6.59342	-0.0905786	0.95323
JUQ024_GTAGTCAGTCTGATCA-1	-14.0015	-0.215425	-0.43466	0.592711
JUQ024_GTAGTCATCGTCCGTT-1	11.7186	-43.4156	-0.544896	-0.894664
JUQ024_GTAGTCATCTACTTAC-1	-0.987569	-22.1867	-0.454754	-0.60398
JUQ024_GTATCTTCAAGGACAC-1	10.8654	-16.6056	-0.388854	-0.730667
JUQ024_GTATCTTCACACTGCG-1	10.6107	-38.7254	-0.452921	-0.803103
JUQ024_GTATCTTTCCCTCAGT-1	22.4797	9.1328	0.117414	0.354386
JUQ024_GTATCTTTCGCTTGTC-1	23.828	-25.9822	-0.481535	-0.813595
JUQ024_GTATTCTAGGGCACTA-1	9.99709	-21.496	-0.457414	-0.683424
JUQ024_GTATTCTCATAGTAAG-1	-19.2306	3.83173	-0.46688	0.378823
JUQ024_GTATTCTGTACCGGCT-1	8.13372	28.4633	-0.47111	0.766952
JUQ024_GTATTCTGTTCCACGG-1	-1.48533	-20.9378	-0.00272741	-0.887653
JUQ024_GTATTCTGTTTACTCT-1	-1.05982	-22.1319	-0.459278	-0.595829
JUQ024_GTCAAGTAGCGTTTAC-1	-45.4085	-32.2086	-0.45407	-0.866459
JUQ024_GTCAAGTAGTGTACCT-1	1.02087	-23.2809	-0.452586	-0.875624
JUQ024_GTCAAGTGTTATGCGT-1	11.5179	6.8231	-0.371528	-0.568343
JUQ024_GTCAAGTTCTATCGCC-1	59.2965	41.4157	-0.676286	-0.853653
JUQ024_GTCACAACATTGGTAC-1	-0.561246	53.8128	0.220125	2.48017
JUQ024_GTCACAAGTCAGAATA-1	-13.9235	-0.467277	-0.473135	0.110979
JUQ024_GTCACAAGTGATGATA-1	-64.169	34.4679	-0.474506	-0.942724
JUQ024_GTCACAATCACAGGCC-1	-17.5495	5.12689	-0.470941	0.436285
JUQ024_GTCACAATCGAGGTAG-1	-10.664	-47.0436	2.67485	-0.973928
JUQ024_GTCACAATCGGAAACG-1	-77.551	33.9441	-0.380695	-0.912876
JUQ024_GTCACGGCACTACAGT-1	-22.324	4.94035	-0.46768	0.498139
JUQ024_GTCACGGCAGGTCTCG-1	23.4764	-16.5178	-0.368989	-0.875175
JUQ024_GTCACGGGTAAGGGAA-1	-14.7003	-2.7542	-0.524046	-0.650924
JUQ024_GTCATTTCAATGAAAC-1	16.2471	14.588	-0.464341	-0.0708877
JUQ024_GTCATTTGTAAGTGGC-1	3.55398	26.9267	-0.470368	1.02549
JUQ024_GTCATTTGTCTTGCGG-1	-57.4543	-25.9821	-0.694463	-0.909341
JUQ024_GTCATTTGTGCTCTTC-1	12.8059	21.1524	-0.471272	0.563082
JUQ024_GTCATTTGTGGCCCTA-1	-6.22476	10.5808	-0.526602	0.152811
JUQ024_GTCCTCAAGCGATGAC-1	80.7355	17.9567	-0.427098	-0.762845
JUQ024_GTCCTCAAGGTGCTTT-1	-3.74013	28.2408	-0.361905	1.33198
JUQ024_GTCCTCACATTTGCCC-1	8.27815	-12.5091	-0.462894	0.0620201
JUQ024_GTCCTCAGTAATCACC-1	-11.457	-45.9455	0.938906	-0.839188
JUQ024_GTCCTCAGTGCTCTTC-1	-14.0968	-4.08505	-0.505287	-0.431699
JUQ024_GTCCTCAGTTACCGAT-1	24.2371	-0.76428	-0.460047	-0.0987084
JUQ024_GTCCTCAGTTATGCGT-1	13.4913	-27.2712	0.319669	-0.655314
JUQ024_GTCCTCATCAGCAACT-1	10.4327	-22.5218	-0.509098	-0.721704
JUQ024_GTCCTCATCCAGGGCT-1	28.342	-4.10991	-0.299629	-0.383435
JUQ024_GTCGGGTCAGACGCTC-1	-65.0646	49.6347	-0.566573	-0.940064
JUQ024_GTCGGGTGTTATCGGT-1	14.1721	-26.353	-0.580758	-0.528255
JUQ024_GTCGGGTGTTGTGGAG-1	11.036	23.4625	-0.473831	1.02717
JUQ024_GTCGGGTTCTTCGAGA-1	-15.3113	-1.30367	-0.464906	-0.0044954
JUQ024_GTCGGGTTCTTTACAC-1	-20.3465	5.47835	-0.644562	0.275752
JUQ024_GTCGTAAAGTACGTAA-1	0.721632	49.9347	0.323077	1.7824
JUQ024_GTCGTAACATCGATGT-1	-78.8457	34.3494	-0.73679	-0.858384
JUQ024_GTCGTAACATGCGCAC-1	-7.5617	-0.0809803	-0.54048	0.494006
JUQ024_GTCGTAAGTGTTGAGG-1	-13.9744	-3.7265	-0.514556	-0.433252
JUQ024_GTCGTAATCCGTCATC-1	2.59792	39.5226	0.759852	1.5726
JUQ024_GTCGTAATCCTATTCA-1	14.3074	-20.1344	-0.316712	-0.359419
JUQ024_GTCGTAATCCTCAACC-1	1.72496	-20.7767	-0.452186	-0.504169
JUQ024_GTCGTAATCCTGTACC-1	-55.5248	-23.3858	-0.51663	-0.865729
JUQ024_GTCTCGTAGACGCACA-1	-29.5488	49.446	-0.465206	-0.48612
JUQ024_GTCTCGTAGGCGATAC-1	37.0023	-32.6834	-0.00878065	-0.868002
JUQ024_GTCTCGTCAACACCTA-1	20.3384	-37.3236	-0.455535	-0.681537
JUQ024_GTCTCGTCAATCCGAT-1	26.3628	2.00587	-0.527624	-0.37989
JUQ024_GTCTCGTCAATTGCTG-1	-17.5562	-0.972578	-0.461286	0.0897085
JUQ024_GTCTCGTCATGCTGGC-1	-7.13273	13.8102	-0.488677	0.835978
JUQ024_GTCTCGTGTACCTACA-1	-21.8703	3.85747	-0.610441	-0.0146313
JUQ024_GTCTCGTTCGTGGGAA-1	-14.4796	-1.41066	-0.324071	-0.211991
JUQ024_GTCTCGTTCGTGGTCG-1	-1.31083	-21.8765	-0.45704	-0.792916
JUQ024_GTCTTCGAGCTAGTGG-1	-47.8507	-34.3881	-0.457465	-0.804002
JUQ024_GTCTTCGAGTAACCCT-1	-23.1711	4.72124	-0.350112	-0.247184
JUQ024_GTCTTCGAGTCGTACT-1	-20.2629	4.43841	-0.463816	0.211664
JUQ024_GTCTTCGCACATCCAA-1	48.2923	-55.4833	-0.470497	-0.742568
JUQ024_GTCTTCGGTTACGACT-1	11.698	-23.7758	-0.0976025	-0.690559
JUQ024_GTCTTCGTCAAACAAG-1	8.28471	-58.5666	0.208263	-0.690521
JUQ024_GTCTTCGTCTCACATT-1	-30.0146	45.3785	-0.688038	0.833717
JUQ024_GTCTTCGTCTTGCAAG-1	-16.422	-1.34613	0.241069	-0.0133328
JUQ024_GTGAAGGAGTACCGGA-1	57.8474	44.4592	-0.500947	-0.787765
JUQ024_GTGAAGGCACACAGAG-1	14.227	-17.3354	-0.330063	-0.613798
JUQ024_GTGAAGGCATGGATGG-1	11.1955	-24.0299	0.00500757	0.0664993
JUQ024_GTGAAGGTCGGAGGTA-1	-0.713972	-20.3265	-0.453606	-0.870318
JUQ024_GTGAAGGTCTACCAGA-1	19.4368	5.58976	-0.461987	0.451402
JUQ024_GTGCAGCCATGCAACT-1	10.9884	-13.0162	-0.278683	-0.671743
JUQ024_GTGCAGCGTCGCTTTC-1	10.9201	-45.5836	-0.450741	-0.87297
JUQ024_GTGCATAAGCCACCTG-1	17.8611	-39.8677	-0.367864	-0.791888
JUQ024_GTGCATAAGGCCGAAT-1	-21.0669	5.50245	-0.462516	-0.129272
JUQ024_GTGCATAGTCTCTTAT-1	-5.8844	-1.70314	-0.466987	-0.208024
JUQ024_GTGCATATCAGTTCGA-1	23.4494	11.8246	-0.63048	0.288635
JUQ024_GTGCATATCTCGTATT-1	-20.7949	20.1874	0.182827	0.752277
JUQ024_GTGCGGTCAACAACCT-1	-20.3142	3.53644	-0.327822	0.360206
JUQ024_GTGCGGTGTTCGTCTC-1	-53.3207	-30.0451	-0.469842	-0.925088
JUQ024_GTGCTTCAGACACGAC-1	15.5644	13.2452	-0.458864	0.0344838
JUQ024_GTGCTTCCAAATACAG-1	47.3856	-55.2644	-0.454073	-0.8302
JUQ024_GTGCTTCGTACATGTC-1	-10.8387	7.7392	0.0820479	0.852641
JUQ024_GTGCTTCGTAGAGTGC-1	-20.058	-0.352271	-0.460097	-0.553491
JUQ024_GTGCTTCGTTACTGAC-1	-29.0698	-25.3296	-0.454744	-0.855995
JUQ024_GTGCTTCTCACGAAGG-1	-5.66261	5.23729	-0.47608	0.102697
JUQ024_GTGGGTCAGTACCGGA-1	5.58826	14.1534	-0.436242	0.85005
JUQ024_GTGGGTCGTCTAAACC-1	-21.1385	7.11427	-0.431324	0.517956
JUQ024_GTGGGTCTCCGCAGTG-1	-29.9272	49.6027	-0.441432	0.308137
JUQ024_GTGTGCGAGGACGAAA-1	45.5904	-19.3531	-0.518078	-0.589022
JUQ024_GTGTGCGTCACAGGCC-1	1.61189	48.9794	-0.503481	1.78673
JUQ024_GTGTTAGCAGATCGGA-1	14.0626	15.662	-0.472726	0.676876
JUQ024_GTGTTAGCAGCTCGAC-1	10.7345	-41.0343	-0.453343	-0.500031
JUQ024_GTGTTAGCATTGCGGC-1	10.7155	40.3974	-0.138244	1.14899
JUQ024_GTGTTAGGTACAGCAG-1	13.1811	-7.37444	-0.456559	-0.541861
JUQ024_GTGTTAGTCAACACAC-1	5.08001	29.2905	-0.466947	0.667939
JUQ024_GTGTTAGTCTTAGCCC-1	21.6653	-10.6517	-0.453508	-0.701084
JUQ024_GTTAAGCTCCTTGGTC-1	-30.0418	49.5578	-0.47014	0.624193
JUQ024_GTTAAGCTCTCCGGTT-1	71.9524	-12.3773	-0.635109	-0.905568
JUQ024_GTTAAGCTCTGATACG-1	-13.913	1.06318	-0.02693	0.10164
JUQ024_GTTAAGCTCTTGCCGT-1	-21.7595	4.72706	-0.465263	0.347916
JUQ024_GTTACAGAGAAACGAG-1	14.0002	15.5131	-0.350063	0.0909364
JUQ024_GTTACAGAGTTACCCA-1	-22.4364	4.00905	-0.462482	-0.0306003
JUQ024_GTTACAGCAACAACCT-1	14.2129	-21.5995	-0.450156	-0.802499
JUQ024_GTTACAGGTATCGCAT-1	-22.8252	4.6811	-0.332119	-0.0778078
JUQ024_GTTACAGGTCAGTGGA-1	11.4273	-23.8292	-0.13452	-0.603454
JUQ024_GTTACAGTCATCGATG-1	1.24798	48.7749	-0.351925	2.23482
JUQ024_GTTCATTAGCTGAACG-1	23.1955	-35.6789	-0.635579	-0.791798
JUQ024_GTTCATTGTTCTGTTT-1	58.603	41.32	-0.492673	-0.698876
JUQ024_GTTCATTTCACAGTAC-1	11.3729	-21.1415	-0.330093	-0.872233
JUQ024_GTTCATTTCATTATCC-1	30.597	-23.5526	-0.316646	-0.501809
JUQ024_GTTCGGGAGACTGGGT-1	2.00919	31.1544	-0.346035	1.30122
JUQ024_GTTCGGGAGGGATCTG-1	4.93704	28.2604	0.0589062	1.74965
JUQ024_GTTCGGGAGTATGACA-1	7.89204	50.7318	-0.311803	1.87709
JUQ024_GTTCGGGCACGGTTTA-1	-7.35465	-54.0709	1.76108	-0.722005
JUQ024_GTTCGGGCAGTTCCCT-1	8.96856	-24.3378	-0.458298	-0.346361
JUQ024_GTTCGGGCATCCAACA-1	59.0142	43.8721	-0.460319	-0.891229
JUQ024_GTTCGGGTCTCGGACG-1	-7.00802	-46.8654	1.5391	-0.637805
JUQ024_GTTCTCGAGTGGGATC-1	21.7286	-16.5224	-0.517142	-0.856276
JUQ024_GTTCTCGGTAAACCTC-1	-2.73099	-20.8537	-0.456522	-0.783678
JUQ024_GTTCTCGTCCCTGACT-1	8.23608	46.2582	0.508317	1.5072
JUQ024_GTTCTCGTCGCAAGCC-1	9.71879	-38.4847	0.136052	-0.493549
JUQ024_GTTTCTAAGTCCATAC-1	-19.5733	4.10889	-0.524215	0.42422
JUQ024_GTTTCTAAGTGTCTCA-1	-15.4072	64.7556	-0.437819	0.304779
JUQ024_GTTTCTACAATCGGTT-1	59.5827	43.0621	-0.466504	-0.623727
JUQ024_GTTTCTACACGGACAA-1	-50.4924	-28.2019	-0.640212	-0.930409
JUQ024_GTTTCTAGTGAGTATA-1	35.7216	-28.9426	0.0442277	-0.873738
JUQ024_GTTTCTAGTGCACGAA-1	-11.3198	13.9969	-0.488082	0.881972
JUQ024_GTTTCTAGTTCGTTGA-1	-73.2034	-26.4078	-0.459407	-0.886335
JUQ024_TAAACCGCAAGACGTG-1	-21.0495	4.85006	-0.470444	0.286165
JUQ024_TAAACCGCAAGTCTGT-1	44.7848	-51.5637	-0.452744	-0.885671
JUQ024_TAAACCGCATACAGCT-1	32.1715	-6.67103	-0.471189	-0.0605116
JUQ024_TAAACCGGTGTCTGAT-1	10.1296	-16.3217	-0.456695	-0.662008
JUQ024_TAAACCGTCATGTCCC-1	-54.0225	-26.5641	-0.628078	-0.768642
JUQ024_TAAGAGAAGGCCCTTG-1	-50.6629	-28.9967	-0.532846	-0.884867
JUQ024_TAAGAGAGTGAAAGAG-1	15.1699	-13.664	-0.279429	-0.762773
JUQ024_TAAGAGATCCTACAGA-1	-0.0307734	-20.5926	-0.458622	-0.88776
JUQ024_TAAGCGTAGATCCCAT-1	-11.7442	-2.00997	-0.475528	0.406837
JUQ024_TAAGCGTAGCACACAG-1	36.5472	-33.7793	-0.456973	-0.815302
JUQ024_TAAGCGTCACGCCAGT-1	-75.5119	-24.0617	-0.455838	-0.784537
JUQ024_TAAGCGTGTATGAATG-1	40.7135	-34.289	-0.519009	-0.892446
JUQ024_TAAGCGTGTCAACATC-1	1.42668	-37.3695	-0.122438	-0.826059
JUQ024_TAAGCGTTCCAGTATG-1	15.2665	20.5319	0.223031	0.498954
JUQ024_TAAGCGTTCGAATGCT-1	-6.6625	-50.7188	0.767148	-0.790897
JUQ024_TAAGTGCCATCCGCGA-1	29.096	-36.7762	-0.599402	-0.77975
JUQ024_TAAGTGCTCAGGCGAA-1	8.88772	-46.6726	-0.541864	-0.744405
JUQ024_TAAGTGCTCCTTCAAT-1	-3.90446	6.90453	-0.469352	0.533023
JUQ024_TAAGTGCTCGGCATCG-1	6.74617	-46.3515	0.851661	-0.863643
JUQ024_TACACGACAGTCGTGC-1	-16.2622	-2.06641	-0.532747	-0.807316
JUQ024_TACACGAGTCTCAACA-1	25.7725	-0.366297	-0.463448	-0.586691
JUQ024_TACACGATCCACGACG-1	38.3528	-34.3695	-0.537611	-0.738011
JUQ024_TACACGATCCACTGGG-1	-23.2622	22.2684	-0.548054	0.859048
JUQ024_TACAGTGAGTAACCCT-1	20.2005	-34.2545	-0.524337	-0.894433
JUQ024_TACAGTGAGTCCGTAT-1	17.7103	7.45771	-0.460483	0.162393
JUQ024_TACAGTGCACTTAAGC-1	55.8725	43.0591	-0.226876	-0.847632
JUQ024_TACAGTGCAGTAAGAT-1	0.694246	28.3506	-0.463305	0.379579
JUQ024_TACAGTGGTTTAAGCC-1	-14.5374	4.84943	-0.229065	0.406623
JUQ024_TACAGTGTCTTAGCCC-1	-21.2916	4.55337	-0.512237	-0.11908
JUQ024_TACCTATAGGTACTCT-1	4.09788	35.7009	1.00621	1.24202
JUQ024_TACCTATTCGATAGAA-1	24.9006	-38.7084	-0.493286	-0.787738
JUQ024_TACCTTAGTCAAAGAT-1	13.3541	-21.6873	-0.521198	-0.677975
JUQ024_TACCTTATCGAGGTAG-1	18.4383	7.65652	0.313159	-0.481122
JUQ024_TACCTTATCGCTGATA-1	-30.894	-3.57491	-0.43106	-0.1814
JUQ024_TACGGATAGGCATGTG-1	-72.6454	-28.5976	-0.468369	-0.919805
JUQ024_TACGGATCATAACCTG-1	21.804	0.368187	-0.322977	-0.0557207
JUQ024_TACGGATCATTGTGCA-1	9.98492	-16.1379	-0.425583	0.284237
JUQ024_TACGGATGTACATCCA-1	14.1849	11.4876	-0.461877	0.233518
JUQ024_TACGGATGTCTTCGTC-1	-9.91526	9.77932	-0.354576	0.083864
JUQ024_TACGGATTCACCGGGT-1	41.4998	-19.6193	-0.393052	-0.224335
JUQ024_TACGGATTCCGCAGTG-1	11.8875	-13.8946	-0.600583	-0.811405
JUQ024_TACGGATTCTGCGACG-1	8.77445	-18.5016	-0.454691	-0.792804
JUQ024_TACGGATTCTTCGAGA-1	61.9831	43.1524	-0.638135	-0.744205
JUQ024_TACGGGCAGTGAAGTT-1	21.9075	0.321301	-0.467554	-0.0394781
JUQ024_TACGGGCCACGGTGTC-1	-1.04165	7.15933	-0.36598	-0.0335665
JUQ024_TACGGGCTCCGTTGCT-1	-20.7876	19.628	-0.503862	1.66398
JUQ024_TACGGGCTCTACTATC-1	-9.58335	-3.29777	-0.467802	-0.250414
JUQ024_TACGGGCTCTTAACCT-1	14.4113	-22.3441	-0.501524	-0.66762
JUQ024_TACGGTAGTAAGTGGC-1	-64.2791	-34.2224	-0.457172	-0.878314
JUQ024_TACTCATAGAAACCTA-1	-28.2766	47.2175	-0.37096	0.766187
JUQ024_TACTCATCATTTGCTT-1	-56.1654	-46.3811	-0.232099	-0.795268
JUQ024_TACTCATGTACTCAAC-1	4.74728	-32.1404	-0.454708	-0.550015
JUQ024_TACTCATGTCAATGTC-1	-7.56671	11.82	-0.354681	0.538549
JUQ024_TACTCATTCTATCCTA-1	-7.09873	-2.54697	-0.469096	-0.518742
JUQ024_TACTCATTCTGAAAGA-1	10.7133	-12.1046	-0.518037	-0.588805
JUQ024_TACTCATTCTGAGGGA-1	9.95125	41.5993	-0.576082	0.697616
JUQ024_TACTCGCCACCTCGGA-1	-12.9122	-40.4483	2.33518	-0.912396
JUQ024_TACTCGCGTAAGCACG-1	-22.1503	4.06251	-0.37977	0.107443
JUQ024_TACTCGCGTATGCTTG-1	14.5499	11.3915	-0.327149	-0.223353
JUQ024_TACTCGCTCACAGTAC-1	55.2446	42.8173	-0.210388	-0.969501
JUQ024_TACTTACAGTGGGATC-1	-20.5368	4.13288	-0.457108	-0.230678
JUQ024_TACTTACGTGCGATAG-1	-21.8292	3.55674	-0.462658	-0.13271
JUQ024_TACTTACGTGTTTGGT-1	12.3947	-26.9783	-0.0396068	-0.506198
JUQ024_TACTTGTAGTTGCAGG-1	-17.4353	1.87373	-0.616248	-0.243164
JUQ024_TACTTGTCAATGAATG-1	5.83203	-15.707	0.798888	-0.444782
JUQ024_TACTTGTCAGGGTACA-1	34.1573	32.2619	-0.466906	-0.914329
JUQ024_TACTTGTTCAGGCAAG-1	13.721	-61.5302	-0.0564319	-0.837354
JUQ024_TAGACCAAGATAGCAT-1	-23.999	4.82674	-0.566872	0.323194
JUQ024_TAGACCAAGCCAACAG-1	-63.2607	-37.9739	-0.458812	-0.622982
JUQ024_TAGACCACAGCTGGCT-1	-21.3699	3.98787	-0.463424	0.568559
JUQ024_TAGACCAGTAGCTGCC-1	14.3526	15.6976	-0.612112	-0.0724502
JUQ024_TAGACCAGTGCAGACA-1	29.5035	-37.514	-0.521173	-0.888365
JUQ024_TAGACCATCCCATTAT-1	-0.762011	36.1021	-0.586574	2.05077
JUQ024_TAGACCATCTCTTATG-1	5.15119	-14.9508	-0.618749	-0.286854
JUQ024_TAGAGCTTCCGTCATC-1	0.806718	-19.0325	-0.467271	-0.155153
JUQ024_TAGAGCTTCTAGCACA-1	0.949143	31.9798	0.018359	1.91054
JUQ024_TAGCCGGGTTCAACCA-1	5.91843	19.0026	-0.581025	1.96216
JUQ024_TAGCCGGTCCTCGCAT-1	9.8084	-41.1937	-0.144643	-0.63458
JUQ024_TAGGCATCAACTTGAC-1	10.4464	-20.0674	-0.399082	-0.323408
JUQ024_TAGGCATCAAGAGTCG-1	65.8167	38.0486	-0.495179	-0.50885
JUQ024_TAGGCATCAAGCTGAG-1	11.6908	22.2622	-0.45999	-0.0235293
JUQ024_TAGGCATTCAGCTGGC-1	15.6097	44.1543	-0.532029	1.0685
JUQ024_TAGTGGTAGAGCCCAA-1	-23.0222	7.35891	0.121258	0.933659
JUQ024_TAGTGGTAGATCTGCT-1	-30.5182	4.1871	0.430931	0.518051
JUQ024_TAGTGGTCAGGGTTAG-1	16.5975	-58.8573	0.0544145	-0.872428
JUQ024_TAGTGGTGTAGTAGTA-1	10.4558	-21.4866	-0.565427	-0.766525
JUQ024_TAGTGGTGTCTCATCC-1	-21.6202	6.31064	-0.469336	0.409813
JUQ024_TAGTGGTGTTATGTGC-1	5.55949	32.9698	0.362112	0.915213
JUQ024_TAGTGGTTCGCTAGCG-1	-18.8047	5.5267	-0.468119	0.888697
JUQ024_TAGTTGGTCATGTCTT-1	-15.5285	28.7646	-0.474315	1.16857
JUQ024_TATCAGGAGATGTCGG-1	49.1864	-56.095	-0.604773	-0.905905
JUQ024_TATCAGGAGCCGATTT-1	17.4147	-72.3386	0.697771	-0.733876
JUQ024_TATCAGGCAATCTGCA-1	22.978	-10.8177	-0.353767	-0.130285
JUQ024_TATCAGGCAGGGCATA-1	15.5524	44.2175	-0.481328	1.37296
JUQ024_TATCAGGCATCCCATC-1	2.21812	39.3501	0.0646321	1.62718
JUQ024_TATCAGGGTGTTTGGT-1	19.2967	21.3591	-0.509838	-0.0625208
JUQ024_TATCTCAAGCAGCCTC-1	3.82196	-19.0204	-0.463422	-0.907169
JUQ024_TATCTCACAGCCTTTC-1	0.233477	53.3018	-0.488256	1.74311
JUQ024_TATCTCAGTGTGAAAT-1	10.9466	21.645	-0.337578	0.723719
JUQ024_TATCTCATCACATGCA-1	21.5273	-18.9773	-0.516167	-0.777863
JUQ024_TATGCCCGTTCGGGCT-1	-15.1144	-1.23263	-0.458062	-0.723607
JUQ024_TATGCCCTCAGATAAG-1	-19.9041	-0.955711	-0.509133	-0.488809
JUQ024_TATTACCCAGGAATGC-1	-49.398	-27.5701	-0.518384	-0.890697
JUQ024_TATTACCCATAAGACA-1	-20.7453	2.67932	-0.519217	-0.278943
JUQ024_TATTACCGTAACGCGA-1	-15.6898	-1.67729	-0.465355	-0.0727228
JUQ024_TATTACCGTCCTAGCG-1	2.71271	28.0902	-0.46835	0.84912
JUQ024_TATTACCTCCCAACGG-1	47.6895	-54.9504	-0.638338	-0.658708
JUQ024_TATTACCTCTCCCTGA-1	5.02064	29.0941	0.0700021	1.28529
JUQ024_TCAACGAAGTACATGA-1	13.4211	-13.0688	0.437253	-0.754498
JUQ024_TCAACGACATCCCATC-1	-15.0072	67.9919	-0.0733525	1.59666
JUQ024_TCAACGACATTCCTCG-1	5.10022	41.8326	-0.319666	1.02405
JUQ024_TCAACGAGTCCCGACA-1	-13.6357	-1.30139	0.0905426	0.467231
JUQ024_TCAACGATCCTACAGA-1	1.96489	-23.5903	-0.453613	-0.348969
JUQ024_TCAATCTAGTGTACGG-1	6.73292	-16.2264	-0.455883	-0.883262
JUQ024_TCAATCTTCGCCCTTA-1	21.3933	-46.1787	-0.130562	-0.788443
JUQ024_TCAATCTTCTCAAACG-1	-2.03355	-23.4342	-0.613832	-0.888966
JUQ024_TCACAAGAGGTGATAT-1	-20.9679	2.99023	-0.459247	0.05078
JUQ024_TCACAAGGTAAGGATT-1	19.9756	-37.9701	-0.372256	-0.857473
JUQ024_TCACAAGTCAAAGACA-1	27.4497	9.80987	-0.632969	-0.690818
JUQ024_TCACAAGTCCCATTTA-1	5.84599	33.0699	-0.482297	1.83825
JUQ024_TCACAAGTCGAATGCT-1	-15.1789	-0.117516	0.400461	-0.348481
JUQ024_TCACGAAAGCACGCCT-1	5.41697	38.3673	-0.108849	0.924821
JUQ024_TCACGAACACCAGGTC-1	9.78133	-45.578	-0.36073	-0.876413
JUQ024_TCACGAAGTCGGCACT-1	0.116546	31.7449	0.502406	2.09044
JUQ024_TCACGAAGTTACGGAG-1	13.7254	-21.7745	-0.29988	-0.852931
JUQ024_TCACGAATCAGCTCGG-1	2.75735	-19.1633	-0.565022	-0.345238
JUQ024_TCACGAATCGCAAGCC-1	-9.02102	-4.57078	0.726467	0.243091
JUQ024_TCACGAATCGGCGGTT-1	1.81367	-19.5377	-0.456657	-0.775866
JUQ024_TCAGATGAGCCTATGT-1	9.84263	-22.3464	0.236484	-0.761675
JUQ024_TCAGATGAGCTGAACG-1	-20.3772	3.80873	-0.531472	-0.187197
JUQ024_TCAGATGGTTTGGCGC-1	1.80267	-21.5623	-0.451811	-0.772159
JUQ024_TCAGATGTCGCAAGCC-1	45.5306	48.8158	-0.459889	-0.882825
JUQ024_TCAGCAAAGGGATGGG-1	47.2402	-54.3188	-0.615062	-0.537416
JUQ024_TCAGCAACACACCGCA-1	-15.8625	-0.9425	-0.474701	0.595788
JUQ024_TCAGCAAGTACCGAGA-1	5.57625	28.3657	-0.473475	0.301744
JUQ024_TCAGCAAGTGTCTGAT-1	14.3737	28.253	-0.470167	1.12173
JUQ024_TCAGCAAGTTTGACTG-1	2.45045	8.46332	-0.0725183	0.129026
JUQ024_TCAGCAATCTGCGACG-1	4.11542	-19.9793	-0.601747	0.0316568
JUQ024_TCAGCTCAGGATGCGT-1	22.7323	-23.3428	-0.498374	-0.801907
JUQ024_TCAGCTCGTGGTAACG-1	15.1376	-9.7336	0.790201	-0.225866
JUQ024_TCAGCTCGTTGGACCC-1	-15.6961	-2.02716	-0.463199	-0.2078
JUQ024_TCAGCTCTCTGGTTCC-1	-26.6826	9.5802	-0.0834665	0.635053
JUQ024_TCAGGATCATTGGGCC-1	-59.1759	-33.172	-0.452907	-0.877358
JUQ024_TCAGGTAAGTTAAGTG-1	-28.5082	66.9879	-0.318963	0.213206
JUQ024_TCAGGTAGTCTGGAGA-1	10.4536	-22.6338	-0.461815	-0.288007
JUQ024_TCATTACAGACAGACC-1	16.4971	22.8501	-0.462858	0.616677
JUQ024_TCATTACAGCCTTGAT-1	-36.408	45.382	-0.226295	1.05937
JUQ024_TCATTACAGCTGAAAT-1	-72.0122	-40.7538	-0.455086	-0.767295
JUQ024_TCATTACCAGGAACGT-1	13.6508	-52.7025	-0.344832	-0.326652
JUQ024_TCATTACGTCATTAGC-1	-6.55968	8.86671	-0.328973	0.0305907
JUQ024_TCATTTGAGATCTGCT-1	38.4555	-34.1901	-0.559727	-0.875159
JUQ024_TCATTTGGTCATTAGC-1	-22.3451	4.35909	-0.54872	0.0198096
JUQ024_TCATTTGGTCGCTTCT-1	2.38219	27.17	-0.578274	0.804312
JUQ024_TCATTTGTCAATAAGG-1	10.823	-12.392	-0.401552	-0.884417
JUQ024_TCCACACAGGTGCACA-1	-49.9747	-28.887	-0.457553	-0.879669
JUQ024_TCCACACCAATCTACG-1	-15.1932	-3.25969	-0.00684358	0.281632
JUQ024_TCCACACCAGCGAACA-1	-75.9553	35.1049	-0.437872	-0.901091
JUQ024_TCCACACGTGCCTTGG-1	-17.3484	1.66592	-0.463946	0.035106
JUQ024_TCCCGATCAAAGGAAG-1	-47.3757	-27.6777	-0.460235	-0.889448
JUQ024_TCCCGATGTAGCGATG-1	83.9691	20.0282	-0.378849	-0.835637
JUQ024_TCCCGATGTATTAGCC-1	9.9913	-44.1069	-0.327611	-0.795809
JUQ024_TCCCGATTCAGCATGT-1	19.574	18.521	-0.279144	0.0239717
JUQ024_TCCCGATTCCTAGGGC-1	11.09	-52.4948	-0.453571	-0.470666
JUQ024_TCCCGATTCTACTCAT-1	28.2949	-21.4723	-0.402017	-0.871302
JUQ024_TCGAGGCAGTGTTAGA-1	-23.4816	5.4899	-0.382145	0.440816
JUQ024_TCGAGGCAGTGTTGAA-1	10.6446	-24.0038	-0.457592	-0.820411
JUQ024_TCGAGGCCACCCATGG-1	7.97429	13.7958	0.00392547	0.368004
JUQ024_TCGAGGCCACGGACAA-1	-26.6752	10.8042	0.175353	0.656022
JUQ024_TCGAGGCCAGACAAGC-1	-18.8329	2.25653	-0.544475	-0.16758
JUQ024_TCGAGGCTCATATCGG-1	-48.1938	-26.9894	-0.517643	-0.865328
JUQ024_TCGAGGCTCCACGACG-1	19.9371	29.5171	-0.426601	0.636682
JUQ024_TCGAGGCTCGTCTGCT-1	-20.9706	4.32431	0.368455	-0.304512
JUQ024_TCGAGGCTCTTACCTA-1	6.42217	26.1051	-0.497066	0.631815
JUQ024_TCGCGAGCAGACAAGC-1	-22.5122	7.27488	-0.474483	1.48419
JUQ024_TCGCGAGGTATAGTAG-1	21.1335	-60.2014	0.858047	-0.604149
JUQ024_TCGCGTTAGGCCCTCA-1	10.1418	-10.6403	0.376611	-0.508901
JUQ024_TCGCGTTCACGAAACG-1	-19.7891	5.34275	-0.455266	-0.676869
JUQ024_TCGCGTTCACGACTCG-1	2.71231	40.2817	0.395192	1.60608
JUQ024_TCGCGTTCATAAGACA-1	-20.9535	4.98514	-0.0479042	0.550233
JUQ024_TCGCGTTTCGGTTCGG-1	-64.4881	49.5166	-0.445334	-0.92708
JUQ024_TCGGGACAGCGGATCA-1	0.739594	-24.6577	-0.460314	-0.249544
JUQ024_TCGGGACAGTAGCCGA-1	-34.9285	53.9313	-0.578311	0.827946
JUQ024_TCGGGACGTCAGTGGA-1	-78.5067	34.7313	-0.350102	-0.819752
JUQ024_TCGGGACGTGCAGTAG-1	-14.3595	-1.26508	-0.457688	-0.44257
JUQ024_TCGGTAACAAGTAGTA-1	58.7283	44.1455	-0.411532	-0.725845
JUQ024_TCGGTAACATTGGTAC-1	5.51943	28.8871	-0.473164	1.09195
JUQ024_TCGGTAAGTGGTGTAG-1	-51.8156	-25.5756	-0.452961	-0.862258
JUQ024_TCGGTAAGTTAGTGGG-1	7.65329	-19.9892	-0.514896	-0.229521
JUQ024_TCGTACCGTTGCGTTA-1	-15.8707	-1.45772	-0.540871	-0.189905
JUQ024_TCGTACCTCAGTTGAC-1	-21.1093	5.73099	-0.126855	0.271649
JUQ024_TCGTAGAAGAATGTTG-1	-4.44456	-55.7466	-0.251123	-0.741412
JUQ024_TCGTAGAAGCAATATG-1	0.355003	28.8988	-0.475251	0.629988
JUQ024_TCGTAGACACAGCGTC-1	5.53901	-18.3613	-0.453379	-0.473043
JUQ024_TCGTAGACAGCTGTTA-1	-0.718061	30.4373	-0.476321	1.19802
JUQ024_TCGTAGAGTTCATGGT-1	55.8327	42.974	-0.614187	-0.722334
JUQ024_TCTATTGCAAAGCAAT-1	-16.3186	-2.73081	-0.456883	-0.508426
JUQ024_TCTATTGCATTAACCG-1	-54.8689	44.5256	-0.457362	-0.878693
JUQ024_TCTATTGGTGCGGTAA-1	-28.4927	5.74749	-0.507341	0.806657
JUQ024_TCTATTGTCCCTGACT-1	2.21151	51.6089	-0.429015	1.74327
JUQ024_TCTATTGTCTGGAGCC-1	57.396	40.6108	-0.33746	-0.837473
JUQ024_TCTATTGTCTTGACGA-1	28.7111	-37.2429	-0.302321	-0.739354
JUQ024_TCTCATAAGCAACGGT-1	9.25073	-18.7321	-0.324683	-0.350514
JUQ024_TCTCATAGTATCACCA-1	-1.93005	-22.7015	-0.522851	-0.573995
JUQ024_TCTCATATCCGTAGGC-1	-18.6657	5.11552	-0.464355	0.0292877
JUQ024_TCTCTAAAGTTACGGG-1	3.02263	-21.2145	-0.450774	-0.857862
JUQ024_TCTCTAAGTACGACCC-1	13.6124	-37.9009	-0.452521	-0.791566
JUQ024_TCTCTAATCCGAATGT-1	-14.0181	-4.10213	-0.509582	-0.565167
JUQ024_TCTCTAATCGCCCTTA-1	15.9785	-13.7366	-0.451794	-0.791519
JUQ024_TCTGAGAAGAAACGCC-1	13.5717	-20.6421	-0.455391	-0.896668
JUQ024_TCTGAGAAGGACGAAA-1	-20.3036	2.97979	-0.59165	0.175069
JUQ024_TCTGAGACAATGTTGC-1	-22.8184	4.22183	-0.570109	0.0977428
JUQ024_TCTGGAATCCTAGGGC-1	-7.22837	7.83553	-0.256251	0.27067
JUQ024_TCTTCGGAGAAGATTC-1	0.876886	-24.4584	-0.451766	-0.857811
JUQ024_TCTTCGGAGCACAGGT-1	-18.4412	2.29803	-0.548437	0.0191175
JUQ024_TCTTCGGCAAGAAAGG-1	-8.44916	-55.5795	2.08644	-0.960974
JUQ024_TCTTCGGTCGAATCCA-1	-11.9259	2.95651	-0.460236	0.395913
JUQ024_TCTTCGGTCGCCTGTT-1	10.5185	10.5121	-0.0038313	0.77633
JUQ024_TCTTTCCAGGTCATCT-1	-21.3068	5.72074	-0.0429071	0.113348
JUQ024_TCTTTCCGTGTGCGTC-1	-15.7613	-2.13885	0.699737	0.561064
JUQ024_TCTTTCCTCGTCTGAA-1	-6.61294	15.0233	-0.659046	1.33964
JUQ024_TGAAAGAAGCTGCCCA-1	-26.4192	9.73587	0.0516793	0.845775
JUQ024_TGAAAGAAGTTAGCGG-1	16.7886	13.7308	-0.514651	-0.169729
JUQ024_TGAAAGACAACAACCT-1	-19.922	4.05599	-0.470521	0.184806
JUQ024_TGAAAGAGTAGCCTCG-1	-52.5632	-25.3568	0.17938	-0.25511
JUQ024_TGAAAGAGTTGATTGC-1	23.9118	-25.1	-0.521842	-0.413492
JUQ024_TGAAAGATCAGAGACG-1	-20.4619	6.95108	-0.474282	0.685178
JUQ024_TGACAACAGCTACCGC-1	-33.7582	55.8995	-0.623374	0.400554
JUQ024_TGACAACCACATGTGT-1	3.32711	-20.3805	-0.516479	-0.781741
JUQ024_TGACAACCAGTCACTA-1	3.12576	-23.2093	-0.456315	-0.593532
JUQ024_TGACAACGTGCAACTT-1	24.8983	5.0444	-0.46004	-0.118597
JUQ024_TGACAACTCCTCCTAG-1	15.96	23.3143	0.411612	0.487937
JUQ024_TGACAACTCGAGGTAG-1	-14.2395	-0.186889	-0.294521	-0.177441
JUQ024_TGACGGCAGCGTGTCC-1	1.36445	26.4964	0.950517	0.179345
JUQ024_TGACTAGAGATGTAAC-1	-4.20202	-57.2392	0.271033	-0.628896
JUQ024_TGACTAGAGGCTATCT-1	-4.43713	-19.9606	-0.4538	-0.639423
JUQ024_TGACTAGCATCCGTGG-1	-21.0607	5.86309	-0.462248	0.0491506
JUQ024_TGACTAGGTTCTGAAC-1	-2.0316	-23.7005	-0.454491	-0.82396
JUQ024_TGACTAGTCACAATGC-1	21.6149	-23.4166	-0.453849	-0.726035
JUQ024_TGACTAGTCGACGGAA-1	2.32899	28.1192	0.132131	0.690234
JUQ024_TGACTAGTCTCTAAGG-1	5.42054	33.4684	-0.564616	1.39688
JUQ024_TGACTTTAGGTGCTAG-1	30.1388	-36.4833	-0.452616	-0.865427
JUQ024_TGACTTTTCAAGATCC-1	5.05178	-20.3735	-0.453889	-0.86584
JUQ024_TGACTTTTCACAATGC-1	-29.0012	17.7229	-0.137453	1.51253
JUQ024_TGACTTTTCATACGGT-1	40.6159	-21.8031	-0.613417	-0.892986
JUQ024_TGAGAGGAGTCACGCC-1	12.1996	-63.0935	-0.449039	-0.740103
JUQ024_TGAGAGGGTCCGCTGA-1	-14.5083	-28.1659	-0.468654	-0.0772111
JUQ024_TGAGAGGTCCGCGCAA-1	58.5431	43.7202	-0.525126	-0.869558
JUQ024_TGAGCATGTCCCTACT-1	25.3068	-16.3128	-0.454068	-0.298757
JUQ024_TGAGCATGTGAAATCA-1	5.55418	28.8149	-0.585779	1.55804
JUQ024_TGAGCATGTGCACTTA-1	-19.0845	3.81958	0.583975	0.797493
JUQ024_TGAGCATTCCTCTAGC-1	-31.0383	70.6832	-0.229945	1.34195
JUQ024_TGAGCATTCGTTGCCT-1	3.02188	49.9404	0.367814	2.13898
JUQ024_TGAGCCGGTAGAAGGA-1	23.544	-44.3436	0.295788	-0.891279
JUQ024_TGAGCCGTCAAGATCC-1	2.42274	28.7821	-0.476071	1.79761
JUQ024_TGAGCCGTCCAGTAGT-1	-7.65152	-0.072766	-0.571132	0.159319
JUQ024_TGAGGGAAGGGCATGT-1	8.00814	48.6577	-0.322132	1.44279
JUQ024_TGAGGGACACGGCTAC-1	12.9497	-46.6336	-0.509034	-0.823002
JUQ024_TGAGGGAGTTGCTCCT-1	-15.9989	-9.9005	-0.640118	-0.21499
JUQ024_TGAGGGAGTTGTGGCC-1	66.1137	46.5105	-0.365715	-0.754837
JUQ024_TGAGGGATCAATCACG-1	-14.6536	-0.0565544	-0.470356	0.628231
JUQ024_TGATTTCAGACAATAC-1	-62.1703	-29.574	-0.506416	-0.826463
JUQ024_TGATTTCCACACAGAG-1	-63.1497	-34.8855	-0.454574	-0.813544
JUQ024_TGATTTCCATTCTCAT-1	8.43655	51.3153	-0.229233	1.24115
JUQ024_TGATTTCGTACAGTGG-1	13.4957	-16.6315	-0.457016	-0.630471
JUQ024_TGATTTCGTCACACGC-1	11.7871	-76.0271	-0.447303	-0.666511
JUQ024_TGATTTCGTTTCCACC-1	-22.2743	4.13828	-0.201263	0.114186
JUQ024_TGCACCTAGATCGGGT-1	16.994	21.8463	-0.466628	0.660962
JUQ024_TGCACCTAGCTGAAAT-1	13.6408	-59.708	0.727761	-0.305402
JUQ024_TGCACCTAGTACACCT-1	2.48667	48.1307	-0.622696	2.03128
JUQ024_TGCACCTGTAGCGTGA-1	8.71765	42.0075	-0.0819634	1.016
JUQ024_TGCACCTTCAGCGATT-1	-57.0552	-31.7979	-0.460383	-0.890092
JUQ024_TGCACCTTCTCATTCA-1	-7.10356	6.53184	-0.520398	0.667414
JUQ024_TGCCAAAAGACTACAA-1	45.1763	47.9766	-0.457338	-0.877156
JUQ024_TGCCAAAAGACTAGAT-1	5.27922	35.1518	-0.480175	1.35523
JUQ024_TGCCAAAAGAGCTATA-1	2.83308	-25.3551	0.409425	-0.347182
JUQ024_TGCCAAACAAAGAATC-1	56.1969	36.8069	-0.380793	-0.800192
JUQ024_TGCCAAATCTTCGAGA-1	-12.3677	-3.15007	-0.468327	0.614594
JUQ024_TGCCCATAGACTACAA-1	2.12925	-16.6498	0.115903	0.126695
JUQ024_TGCCCATAGGACAGAA-1	-18.2091	4.78132	0.233927	0.83193
JUQ024_TGCCCATCAGACAAGC-1	-5.53846	4.29885	-0.226518	0.148345
JUQ024_TGCCCATCATGGATGG-1	-14.2382	29.6778	-0.482769	1.25197
JUQ024_TGCGCAGAGATGTGGC-1	6.08318	46.595	-0.484746	1.03314
JUQ024_TGCGCAGAGCTGAACG-1	67.9098	-1.81924	-0.304858	-0.883448
JUQ024_TGCGCAGGTCAGATAA-1	4.44609	30.5722	0.54455	0.636882
JUQ024_TGCGCAGGTCCATCCT-1	9.19633	29.9712	-0.273888	1.38722
JUQ024_TGCGCAGTCCAAGCCG-1	6.32935	-45.9313	-0.456793	-0.7784
JUQ024_TGCGCAGTCTGATTCT-1	15.4902	-20.6791	-0.449744	-0.781967
JUQ024_TGCGGGTAGCGTAATA-1	13.2008	42.5149	-0.481213	0.447064
JUQ024_TGCGGGTTCCTTTCGG-1	4.47212	35.0505	0.438498	1.64192
JUQ024_TGCGTGGAGACGCACA-1	56.5077	-41.7004	-0.308343	-0.873679
JUQ024_TGCGTGGAGTGTTGAA-1	-27.7367	24.7749	0.140106	2.08279
JUQ024_TGCGTGGCATGTTCCC-1	-24.6341	25.5064	0.149705	1.70262
JUQ024_TGCGTGGGTCCGTCAG-1	-20.9448	3.90194	-0.509254	0.294086
JUQ024_TGCGTGGTCCATGAAC-1	-62.7281	51.4322	-0.182256	-0.97259
JUQ024_TGCTACCAGGTAGCTG-1	-20.97	10.7019	0.056398	0.707155
JUQ024_TGCTACCGTGTGACGA-1	-3.97781	-56.5394	-0.206134	-0.691359
JUQ024_TGCTACCGTTGAACTC-1	23.9273	-25.1218	-0.544308	-0.802092
JUQ024_TGCTACCGTTGTACAC-1	-30.8359	49.4205	-0.446593	0.750038
JUQ024_TGCTACCTCCACGTTC-1	-15.3079	-1.69602	-0.301623	0.0221235
JUQ024_TGCTACCTCCATGAAC-1	3.73888	37.7699	-0.433528	1.70606
JUQ024_TGCTACCTCTATCCCG-1	-21.6434	4.52377	-0.534467	0.016844
JUQ024_TGCTGCTAGACGCTTT-1	6.5956	27.2839	-0.469334	0.850617
JUQ024_TGCTGCTAGATATGCA-1	27.6908	-6.7514	-0.338604	-0.565397
JUQ024_TGCTGCTCAGAGTGTG-1	-14.25	69.674	0.190293	1.55834
JUQ024_TGCTGCTGTTCTGGTA-1	17.2931	-23.3043	-0.45352	-0.809203
JUQ024_TGCTGCTGTTGTCGCG-1	8.41674	-16.5032	-0.454282	-0.779683
JUQ024_TGCTGCTTCCAGTATG-1	3.41324	29.038	-0.473803	1.43554
JUQ024_TGCTGCTTCTTTCCTC-1	54.0332	48.3988	-0.371446	0.262675
JUQ024_TGGACGCAGGGCTCTC-1	-6.90763	7.76509	0.116238	0.0870504
JUQ024_TGGACGCTCACAACGT-1	-51.6215	-31.2095	-0.552422	-0.904383
JUQ024_TGGACGCTCCCAAGTA-1	-22.5496	5.37107	-0.470246	0.391574
JUQ024_TGGCCAGAGGCGTACA-1	-22.6409	3.02545	-0.340076	0.391736
JUQ024_TGGCGCAAGATCGGGT-1	2.19031	-17.4821	-0.45973	-0.88755
JUQ024_TGGCGCAAGTACGCGA-1	4.99856	25.8044	-0.470708	0.677549
JUQ024_TGGCGCACAGGCTGAA-1	0.523629	25.6751	0.381065	-0.258325
JUQ024_TGGCTGGCACCGTTGG-1	-20.6472	0.734029	-0.120403	-0.142832
JUQ024_TGGCTGGGTACAGTGG-1	21.8276	-22.9058	-0.453784	-0.798227
JUQ024_TGGCTGGGTCGAGATG-1	-77.6282	35.5439	-0.421226	-0.887979
JUQ024_TGGCTGGTCCAAGTAC-1	-30.1924	50.8434	-0.628884	0.195392
JUQ024_TGGGAAGGTATTCTCT-1	-16.0813	38.2846	0.869289	1.18786
JUQ024_TGGGCGTAGAGGACGG-1	-9.19778	-13.5751	0.033772	-0.453363
JUQ024_TGGGCGTCAAGTCATC-1	-20.7212	5.2124	-0.46655	0.833463
JUQ024_TGGGCGTTCCCAAGAT-1	10.4563	-53.7518	-0.455077	-0.904289
JUQ024_TGGTTAGGTAAGGATT-1	-13.1218	-1.24382	-0.459861	0.0361145
JUQ024_TGGTTAGGTTCAACCA-1	11.4779	-25.3786	-0.506711	-0.640829
JUQ024_TGGTTAGTCACAACGT-1	4.03146	35.7155	-0.475408	0.457683
JUQ024_TGGTTCCAGAAGGCCT-1	3.35902	40.8082	0.769278	1.41046
JUQ024_TGGTTCCAGTGAACGC-1	6.62744	-14.9122	-0.454401	-0.680326
JUQ024_TGGTTCCCAGTCGATT-1	-52.306	-29.9762	-0.64658	-0.918229
JUQ024_TGGTTCCTCCATGAGT-1	-24.0008	4.6981	-0.0174611	0.407846
JUQ024_TGGTTCCTCCTTAATC-1	11.1274	-22.8245	-0.521978	-0.864626
JUQ024_TGGTTCCTCTCTGAGA-1	-15.693	-2.71966	-0.458747	-0.126567
JUQ024_TGTATTCCAGCTGTTA-1	-20.5579	3.68056	-0.466748	0.293573
JUQ024_TGTATTCGTGTTTGTG-1	-1.36591	-46.9659	-0.114748	-0.078643
JUQ024_TGTATTCTCAGTGTTG-1	47.8316	-49.3652	-0.585578	-0.938424
JUQ024_TGTATTCTCTCTGCTG-1	-22.2187	4.44824	-0.319483	0.716951
JUQ024_TGTCCCAAGTGTCCCG-1	-22.5357	3.49028	-0.18721	-0.0172519
JUQ024_TGTCCCACACTTGGAT-1	-30.7386	52.0804	-0.645091	0.109316
JUQ024_TGTCCCAGTAGTGAAT-1	-66.6767	46.8691	-0.458964	-0.88494
JUQ024_TGTCCCAGTATTAGCC-1	-18.0354	60.285	0.543544	1.98452
JUQ024_TGTCCCAGTCATATCG-1	5.84657	45.5677	-0.558256	1.33883
JUQ024_TGTCCCAGTGACAAAT-1	-52.1298	-28.1369	-0.0450564	-0.802657
JUQ024_TGTCCCAGTTCCATGA-1	-19.6213	4.79309	-0.467067	0.437721
JUQ024_TGTCCCATCATCGGAT-1	-46.0524	-33.4992	-0.457196	-0.890519
JUQ024_TGTGGTAAGTCAAGCG-1	17.4124	33.5596	-0.617642	0.677475
JUQ024_TGTGGTACATGCTGGC-1	-51.2689	-27.3877	-0.459797	-0.887794
JUQ024_TGTGGTAGTAGGCTGA-1	-39.0111	-39.6609	-0.457314	-0.863944
JUQ024_TGTGGTAGTTTACTCT-1	48.6431	-54.2364	-0.505261	-0.872032
JUQ024_TGTGGTATCAAACGGG-1	-23.7262	5.13572	-0.463044	0.540949
JUQ024_TGTGGTATCAGTGCAT-1	-0.608908	-20.5664	-0.31479	-0.880048
JUQ024_TGTGTTTCATTATCTC-1	19.4834	10.3611	-0.457923	0.375921
JUQ024_TGTTCCGGTGTGACCC-1	21.7368	-34.3869	-0.45482	-0.555627
JUQ024_TTAACTCAGGGAACGG-1	55.2264	42.6172	-0.226831	-0.863376
JUQ024_TTAACTCCAGGATCGA-1	-53.7316	-31.5599	-0.455357	-0.871369
JUQ024_TTAACTCCATTCTTAC-1	-55.0465	-24.5369	-0.453587	-0.864784
JUQ024_TTAACTCGTCTGCAAT-1	17.8764	-55.3748	-0.495051	-0.761596
JUQ024_TTAACTCTCGCCAGCA-1	-20.7653	6.96211	-0.469973	0.387469
JUQ024_TTAACTCTCTGTCTAT-1	-24.5135	2.025	-0.506761	0.0319009
JUQ024_TTAACTCTCTGTCTCG-1	16.7708	13.7366	-0.529699	-0.167694
JUQ024_TTAGGACGTTCGTGAT-1	18.4169	-21.7876	-0.612525	-0.496408
JUQ024_TTAGGACTCTGGAGCC-1	-10.2648	9.31337	-0.0939446	0.301128
JUQ024_TTAGGCAAGAGTAATC-1	2.9742	28.7447	-0.469898	0.939959
[truncated: 95,864 more rows]

## Sheet: a_expimap
	0	1	T_tcr-activation	CD8-T_terminal-exhaustion	CD8-T_tumor-reactive-like_UP
JUQ105_GAGCAGAAGTGTTTGC-1	79.3945	12.7813	-2.55922	-0.0730867	-0.119433
JUQ119_CGGACACTCAGGCCCA-1	-28.9483	67.7563	2.52868	0.232651	-1.12302
JUQ119_CGATTGACAGACAAGC-1	-62.5317	36.0472	0.065743	-1.02892	-0.142481
JUQ042_CAGCAGCGTTACGTCA-1	29.7581	6.86807	-0.347088	0.0516155	-0.493724
JUQ069_AGCGTCGCATCCCATC-1	-29.9176	-34.3981	0.701136	0.102699	-0.652338
JUQ060_GCGCAACGTCGCATCG-1	19.7271	13.0199	-0.193865	-1.07805	1.40316
JUQ088_GCCTCTATCTTCGAGA-1	-2.82886	36.8181	2.39801	1.37248	-2.02575
JUQ050_GCATGTAAGAGCTGGT-1	57.8107	45.1377	-0.216597	1.05191	-0.304414
JUQ059_TTGGAACGTCTCTCTG-1	45.1443	15.6171	-0.589012	1.56963	0.980995
JUQ066_CACATTTTCAGCATGT-1	57.3643	40.4151	-1.66275	-0.366274	-1.44401
JUQ024_AAGCCGCAGGAGCGAG-1	18.963	9.2432	0.259558	1.42868	0.651574
JUQ121_ACACTGACAGCGTAAG-1	-78.3346	-2.14646	-2.28345	-0.661619	0.595037
JUQ057_CAAGTTGAGACAAAGG-1	18.4966	-21.0048	-1.61139	0.418052	-1.83451
JUQ066_CGTTGGGGTTCCACAA-1	21.0886	63.3392	2.70103	1.52186	1.10443
JUQ053_TGTCCCAAGGGTCGAT-1	-17.5237	42.6335	1.94581	-0.367474	1.05758
JUQ067_TACACGATCAGCACAT-1	-48.2259	-2.89908	2.04443	-0.0218994	-0.734274
JUQ030_AGTGTCAGTGATAAGT-1	-25.2316	5.28099	0.798762	-1.34481	0.377056
JUQ061_GGATTACGTTAAGAAC-1	-33.4035	25.2456	2.49627	-1.75349	1.78442
JUQ025_CACCACTGTGGCAAAC-1	28.4903	24.123	0.0355143	0.727529	-1.61701
JUQ066_TTCTCAAAGGTGATAT-1	29.4806	51.899	1.27764	-1.31554	-0.686891
JUQ056_GAACATCCATTCCTGC-1	-48.1649	-22.7112	0.421726	0.0881777	-0.40352
JUQ111_CCGGGATAGTAGCGGT-1	57.7176	-33.6774	0.156319	-0.0743236	0.735595
JUQ057_GGCGTGTCAGGGAGAG-1	-30.6535	-57.5522	1.00541	-1.56663	-0.550643
JUQ027_ACGGGCTCAGGTTTCA-1	-30.5466	-57.1926	0.167988	0.777849	1.38403
JUQ068_CTTGGCTTCGTAGGAG-1	12.4554	-28.2397	-1.50965	-1.55804	-0.623259
JUQ044_GTCGTAATCCAACCAA-1	12.0223	6.80272	-0.540572	0.607265	-0.615753
JUQ042_AAGGCAGAGCGTCAAG-1	22.0957	-44.1808	-0.300865	2.5967	0.059769
JUQ027_TTTACTGGTACGACCC-1	-29.3269	-59.0825	0.955296	0.633034	-0.0094515
JUQ040_TCGGTAACAGGTTTCA-1	-1.07164	-39.466	-0.24317	-1.57732	0.55743
JUQ069_TACGGTAAGACTAGGC-1	78.9672	3.56995	-2.28	0.126368	0.571069
JUQ067_CTACGTCGTAAGTAGT-1	-23.0023	-55.2194	0.524095	-0.659435	0.313131
JUQ057_GCGACCAGTTGCCTCT-1	-18.4973	24.418	1.71835	0.372324	-0.560967
JUQ069_CTCGGAGAGGCAATTA-1	44.6593	-10.731	-0.733483	1.80154	-1.01464
JUQ058_TACGGGCAGACACTAA-1	48.9755	24.1329	-0.403335	1.5545	0.243942
JUQ067_TCGGTAAAGGTAGCTG-1	-53.9066	-30.6271	-1.13461	-1.29795	1.98949
JUQ057_ACTGAGTAGGTGGGTT-1	-14.8513	54.2277	2.21098	0.533909	-0.865522
JUQ033_TATCTCACACGGCTAC-1	5.65452	14.1116	1.39239	-0.0337146	0.752645
JUQ056_CACACTCCAGCTTAAC-1	-63.6017	52.4622	-1.5173	0.282464	-2.09302
JUQ102_TGGCGCAAGCGTCAAG-1	-20.3042	-32.0496	-1.00256	0.621037	0.862335
JUQ042_CGTGAGCGTTTAGGAA-1	-64.3847	-29.4034	-2.06686	2.5696	0.917789
JUQ102_ACTTTCATCTGCTTGC-1	37.683	-17.0964	0.0129598	-0.706515	-1.44494
JUQ101_GATCTAGAGCTGGAAC-1	-42.8445	-32.2624	-1.12922	1.40868	0.635509
JUQ108_TGCTGCTGTGTTGGGA-1	23.9461	7.28665	-0.84581	0.0345077	0.274782
JUQ049_GATCGATTCTTACCGC-1	-40.9185	-4.06423	1.10601	0.0651631	0.62618
JUQ104_ACGGCCACAGGTCCAC-1	53.9752	-3.54589	-1.83486	-1.85945	-0.148029
JUQ039_GCGACCACATTCTTAC-1	13.9429	-15.4798	-0.883504	0.337681	-0.552744
JUQ091_ATCCGAAAGAAACCTA-1	22.7557	4.85984	-1.26109	-2.30593	-1.00577
JUQ108_GCTCTGTCACACCGCA-1	15.8405	12.4548	-0.250269	0.670117	0.110073
JUQ050_CACACAAAGTTGCAGG-1	-23.4683	0.00299086	0.466762	-1.81967	-0.941183
JUQ047_GCACTCTGTCCAACTA-1	84.3708	15.3979	-1.954	-0.494383	-0.445994
JUQ066_GTGTGCGCACATGGGA-1	7.51698	-59.5878	-0.710256	-0.724367	0.11792
JUQ067_CGTCAGGAGTTGAGAT-1	0.130156	46.803	1.05024	-0.532973	1.20823
JUQ057_ACTGAGTAGAGGTTAT-1	35.7612	-25.1207	-2.23817	-0.532627	0.189339
JUQ066_TACCTATAGGCTAGAC-1	1.96325	-4.44965	-1.82783	-0.241017	-1.50832
JUQ069_GCATACACATTATCTC-1	76.2349	-2.64706	-3.19659	1.60865	-0.46074
JUQ101_GTTACAGTCAGTTCGA-1	-59.0754	-43.2663	-0.412945	-0.282442	1.91665
JUQ067_CGCGTTTAGTTACCCA-1	-56.0438	-33.9948	-2.48214	-0.418235	-0.913261
JUQ042_ATGAGGGAGGAGCGTT-1	7.84371	45.1973	1.14628	-0.914527	-0.859625
JUQ091_GCAGTTATCACCTTAT-1	28.9571	21.3315	0.488122	0.0990852	-0.0490824
JUQ040_GACCTGGGTGCTCTTC-1	62.8683	46.7976	-2.20491	0.578404	-1.76465
JUQ053_CCGTGGAGTCCATCCT-1	16.0216	-19.9235	-1.02779	1.44742	-2.12667
JUQ101_CGATGGCAGAACAATC-1	8.37662	49.1317	1.98218	1.01904	-0.416982
JUQ027_CGATTGATCTGCAAGT-1	-42.2261	3.40274	1.3282	2.57597	0.831185
JUQ036_CATCGAATCGTGGACC-1	55.7259	21.7345	-1.41922	-0.847429	0.196931
JUQ057_AAGACCTGTTCCTCCA-1	-61.5079	-24.099	-1.78602	0.328507	-0.443539
JUQ039_CCCAGTTCAAACTGCT-1	3.66024	26.4904	-0.0753229	-0.557886	0.553083
JUQ031_CTCACACAGCTAGGCA-1	-28.2101	14.3777	2.1946	-0.393174	-0.604393
JUQ031_ACACCCTCAAGAGGCT-1	47.9037	-49.2997	0.0148738	-1.24861	-0.337802
JUQ027_CCATGTCGTACCGGCT-1	3.66797	45.2058	2.21207	-1.19845	-0.562025
JUQ092_ACTGCTCGTACAGCAG-1	40.4696	-24.2206	-0.970097	-1.86717	1.61319
JUQ044_CAACCTCCAATCAGAA-1	12.3063	-40.0504	-2.03482	0.271654	0.61046
JUQ040_TAGTGGTGTAAAGGAG-1	48.9498	28.4457	-0.294287	0.155756	0.234775
JUQ069_GCACTCTTCGAACTGT-1	-11.7189	26.6641	1.43602	1.32514	0.233688
JUQ053_AACTGGTAGGTAGCTG-1	-35.7717	-55.0904	0.889988	0.0290325	0.0401335
JUQ030_CTTAACTTCTTCAACT-1	-14.0583	-11.0562	0.298941	-0.814998	0.637269
JUQ026_CAGCGACGTACATCCA-1	17.0478	-57.4699	-2.23731	1.6018	-2.26046
JUQ095_TCAGGATTCTCGTTTA-1	41.3562	46.6695	-0.777372	-0.736505	0.234515
JUQ069_AAGTCTGGTAAGAGAG-1	79.7292	4.34853	-1.52407	0.0897712	0.37765
JUQ040_ATTATCCTCCAAGCCG-1	-0.89206	-38.7857	-0.787189	1.32813	0.357805
JUQ031_TTTACTGTCTAGCACA-1	72.4035	29.6411	-2.14046	2.04815	-0.993568
JUQ069_TACCTTAAGGCTACGA-1	18.7455	62.1026	2.61989	1.28601	-0.546085
JUQ102_TGTGGTATCTCGCATC-1	76.8022	4.64623	-1.53222	0.423827	-0.908341
JUQ027_TCCACACGTAAGGGAA-1	-27.9611	-64.9622	-0.442215	-0.110009	-1.22039
JUQ036_TGGACGCAGACGCACA-1	-34.3822	-53.6985	0.259461	0.529635	-0.638898
JUQ050_GCGGGTTCACCGTTGG-1	22.4122	18.3692	0.595984	-0.0669443	-0.351068
JUQ036_TTTCCTCCAGTGAGTG-1	6.43256	-78.9883	-0.742898	1.82005	1.3348
JUQ066_ATCTGCCAGGGAGTAA-1	-31.4672	-35.7034	-0.964559	1.49369	-0.654852
JUQ057_CGTCAGGAGATCGATA-1	32.2015	-36.9198	-1.02714	-0.158141	0.599885
JUQ122_CGACTTCCAGACGCTC-1	74.0573	-18.1164	-1.22889	0.595978	0.0325659
JUQ036_AGCATACAGAATTCCC-1	-44.3059	-31.8657	-1.55482	-0.0914279	0.497618
JUQ030_GACGCGTAGTGTACCT-1	6.48162	-30.3314	-0.869271	0.720189	-1.90576
JUQ027_GACGGCTTCACGCGGT-1	-31.7246	-62.0969	0.858725	-0.0788664	-1.37273
JUQ070_CAGAATCTCTTGGGTA-1	-22.031	24.5624	2.93465	-0.0343164	0.919728
JUQ027_GTCACGGGTCTAGAGG-1	-15.655	52.5372	2.60156	0.674194	-1.16685
JUQ105_TAGGCATCAGACAAGC-1	-65.5257	36.8534	-0.553928	0.638414	0.173065
JUQ119_CTAATGGTCCCAAGTA-1	1.09264	29.4397	1.30614	-1.76716	-0.770375
JUQ030_ACACTGACAAAGGTGC-1	-51.4705	12.9714	1.39252	-1.37082	-0.677067
JUQ026_TGCGGGTCACCCATGG-1	-24.4328	-61.0418	-0.854905	0.294665	0.9787
JUQ108_CACACCTCAATCCGAT-1	30.7369	-17.3355	-1.2281	-0.433453	0.670574
JUQ031_GGATTACAGAGAACAG-1	3.13939	45.9628	1.35012	0.404114	1.80131
JUQ060_GGAACTTTCCAAGTAC-1	-34.2904	15.1109	1.09058	0.619202	1.96865
JUQ049_AGAATAGAGTCAATAG-1	-40.5704	-9.00156	2.59935	0.545151	-1.16842
JUQ088_TGTCCCATCCTCAATT-1	-57.3447	-30.5617	-1.56722	1.38405	-0.817458
JUQ044_GTGCGGTAGACTCGGA-1	29.8104	-28.0055	0.190711	0.4229	-0.313028
JUQ105_CCCAGTTGTTCGAATC-1	9.8858	-48.0245	-0.434741	-0.946335	-0.379886
JUQ088_GGGTTGCGTCGAAAGC-1	15.9327	-66.3785	-0.758849	0.666169	-0.793651
JUQ120_ATCCGAAGTCTAGCCG-1	27.7588	7.67524	-0.153838	0.63097	-1.36037
JUQ047_TAAGAGACATATACCG-1	45.5968	39.0624	-1.00418	-1.18193	2.21922
JUQ040_CGCGTTTGTGGGTATG-1	-44.6145	-6.98738	2.37102	1.31904	0.597182
JUQ088_ACGCAGCTCATCGGAT-1	19.8159	-29.3998	-2.20759	1.00923	-1.1414
JUQ046_TTCCCAGTCTGAGTGT-1	-39.8485	-1.8305	1.95767	1.73952	0.641891
JUQ031_TTAACTCTCAGGCAAG-1	6.54238	41.4825	2.55326	0.288572	-0.363915
JUQ108_CAAGGCCAGCCCTAAT-1	25.6915	-12.1515	-0.227753	0.822663	-0.764229
JUQ102_TGCTGCTAGAACTGTA-1	74.7081	6.01254	-1.05811	0.111726	-0.683896
JUQ073_GGGCATCAGCCGATTT-1	-13.9868	-32.9968	-1.13533	-0.791834	-1.58143
JUQ067_TGGGAAGAGTCCATAC-1	60.2211	7.02837	-0.629604	0.900207	-1.43752
JUQ120_GTACTTTAGAGCTGGT-1	78.4294	13.2856	-0.767668	0.241477	0.951027
JUQ027_GAATAAGCAGTTAACC-1	-21.382	31.3506	2.7853	0.771453	0.905901
JUQ044_GCCTCTAAGATAGCAT-1	25.8104	-31.031	-1.28786	-0.552923	1.28615
JUQ042_GTTCGGGTCGTACGGC-1	42.3027	-29.6017	-1.99731	0.750515	-0.351889
JUQ107_GGTATTGCATTACCTT-1	23.5697	-48.7435	-0.952798	0.276492	0.718258
JUQ033_GGACATTCACACTGCG-1	-34.4891	-12.3356	1.66692	1.38339	0.0238954
JUQ026_ACTGATGGTATTCTCT-1	-18.209	32.0301	1.85184	-0.0418261	-0.551765
JUQ097_CCATTCGTCGCATGGC-1	29.0962	-22.2103	-1.25818	-0.176187	2.62325
JUQ107_GATCAGTTCCGTCAAA-1	78.361	0.242155	-2.15357	-0.869152	-0.622646
JUQ108_TACGGGCAGTGCGTGA-1	28.0592	-15.176	-1.77537	-0.104677	-0.298238
JUQ066_GATCTAGCAGATGGCA-1	39.5032	-7.44318	-1.97104	-1.00467	2.51808
JUQ111_ACAGCCGAGGACAGCT-1	26.4991	-12.0362	-1.02962	-1.482	2.15061
JUQ036_GTGGGTCAGTAGCCGA-1	8.61234	-61.2174	-1.40279	0.507651	-1.61376
JUQ027_TGACGGCCAAGGCTCC-1	-4.63096	31.9012	1.75541	0.421403	0.679619
JUQ091_GCACTCTAGCAATATG-1	13.4708	-79.9885	-1.88779	-0.434243	-0.385196
JUQ067_TGGCTGGCAGTCTTCC-1	68.1853	9.92107	-1.67122	0.360524	0.146363
JUQ095_CCTACCAGTATAAACG-1	41.3966	46.7581	-1.04407	0.883369	-0.847098
JUQ073_TCACAAGAGTGTCCAT-1	9.5046	42.7906	0.721001	1.83624	-0.217942
JUQ024_TACTCATGTCAATGTC-1	-7.56671	11.82	1.93945	-0.0740612	-0.741176
JUQ088_AAGGCAGAGTCCGTAT-1	-62.4394	-46.116	-2.26743	0.654286	0.821445
JUQ036_AACTGGTAGTGAACGC-1	-78.0969	27.8506	-2.19391	3.30937	1.26471
JUQ107_ATGAGGGAGCTGAAAT-1	-34.1108	54.6771	1.93734	-2.23824	0.764215
JUQ085_GACGTTACACAAGACG-1	33.3369	-2.14785	0.518457	-0.414627	-0.489632
JUQ047_ACATACGGTGTGGTTT-1	-15.4002	10.0738	2.04549	-2.48042	-0.763657
JUQ067_GTGTGCGAGGAATCGC-1	-39.384	6.88532	1.51212	-0.0124444	-0.100335
JUQ026_AGTCTTTTCGAATGGG-1	-45.4381	2.65619	1.74955	-0.938931	0.696346
JUQ088_TTAGTTCGTAAGTGTA-1	10.8734	-7.23564	-0.289169	0.985944	0.420851
JUQ066_GCACATAAGGCATGGT-1	1.40525	-10.6437	-0.744052	0.136483	0.802705
JUQ105_AAAGCAATCTCTGCTG-1	5.45047	39.1231	1.41211	-1.1282	0.0132927
JUQ118_TACACGAGTTGGACCC-1	4.91839	51.9987	1.91047	-0.733452	-0.26505
JUQ044_ATCACGAAGGTGATTA-1	20.2018	-48.889	-1.72236	-0.509875	1.06678
JUQ053_ATAACGCGTATGAATG-1	-35.4903	53.4921	2.60608	0.174957	0.174619
JUQ101_ACACCGGGTTACAGAA-1	44.8518	-51.3805	0.364279	1.26685	1.00224
JUQ092_ACATCAGTCTATGTGG-1	65.6797	39.8715	-1.82945	0.408221	-2.31437
JUQ052_TATGCCCGTGCGAAAC-1	2.15443	27.9794	1.15001	0.90601	0.486646
JUQ066_AACTTTCCAAGTCATC-1	-29.1928	67.273	2.91766	-1.04883	0.293436
JUQ027_CATTCGCCATGGATGG-1	-40.0747	55.3432	2.80804	-0.371436	0.428815
JUQ033_GGGTTGCAGCTGCAAG-1	-33.033	5.76389	1.73512	-0.153531	-0.621529
JUQ056_TGGGCGTCATCCGCGA-1	-18.2326	23.6471	2.09431	0.721181	0.404764
JUQ070_CATCCACCACGGTAGA-1	-21.0732	-45.7352	0.941557	1.26347	-0.810617
JUQ106_GGCGTGTGTACATCCA-1	52.3552	-4.02729	-1.76076	-0.541241	0.138462
JUQ066_CGTCACTGTTCCGTCT-1	27.8753	44.4261	1.5927	0.477107	-0.584554
JUQ097_GACAGAGTCATGTGGT-1	13.5328	26.4257	1.05448	0.126711	0.763814
JUQ036_TAGTTGGTCTGTTTGT-1	-12.0974	-59.7203	-2.55818	-0.0647723	-1.97227
JUQ067_CAACCAAGTAGGAGTC-1	8.82675	-31.0988	-0.173699	-0.55176	-1.48784
JUQ053_AAATGCCGTAAATGAC-1	21.27	-21.0301	-1.53991	-0.984831	0.139006
JUQ066_AACGTTGTCTGCTGCT-1	22.5832	62.223	2.84219	0.124427	-0.299636
JUQ036_CAGTAACTCCTAAGTG-1	49.3309	28.0074	-0.635609	0.365838	-1.07545
JUQ093_TCGCGAGGTCTAGCGC-1	37.5552	-30.0625	-0.137539	0.52182	0.846673
JUQ057_TTTGCGCTCAGGCCCA-1	-37.1615	50.0028	1.94652	-0.147808	0.294943
JUQ060_GCTCTGTCATGTCGAT-1	-76.0589	5.19327	-1.3953	0.0251355	-0.455197
JUQ053_GCTCCTAAGCTCCTTC-1	-9.15864	7.62202	0.404676	0.466851	-0.15101
JUQ093_GCATGATTCATTGCGA-1	17.4413	25.7536	0.526625	0.585451	0.0759268
JUQ027_CCTATTAGTGACCAAG-1	-11.9061	55.2933	1.94603	0.542067	-1.29165
JUQ070_GAATAAGCAGGTCTCG-1	7.79267	-57.6939	-1.16989	-1.28363	0.22973
JUQ031_GCATGCGCACCAGGCT-1	-28.0104	20.3313	1.95937	-0.399565	-0.169624
JUQ097_AGAATAGTCAATCTCT-1	-6.51075	13.5908	2.23028	0.845653	-0.624885
JUQ066_CTTTGCGAGGCGCTCT-1	23.6624	63.5369	1.82478	0.114892	-0.584879
JUQ066_CAGTAACGTTTGGCGC-1	21.9951	48.608	1.25704	-0.554495	0.31972
JUQ082_AAATGCCCAGGGTATG-1	69.1295	-26.3585	-0.164639	-1.37586	-0.591197
JUQ070_GCTGCAGCACGCTTTC-1	-23.2335	-47.6037	1.21535	-1.13872	0.236007
JUQ101_GATGAAAGTCCGAACC-1	20.1913	25.8842	2.50919	-0.245592	1.64216
JUQ095_TCTCTAACACCTCGGA-1	27.135	-32.4395	-0.590617	1.56239	0.461315
JUQ068_ACTGTCCAGTTATCGC-1	11.7492	-76.9584	-1.77935	0.883198	0.560883
JUQ036_ACACTGACAGCGTTCG-1	-78.1349	28.56	-2.24329	-1.74946	1.11337
JUQ060_CCCATACCAAAGCGGT-1	-73.8523	0.0348996	-0.775619	0.0257816	-0.724103
JUQ060_CATCGGGTCTGCTGCT-1	-68.4515	-31.6059	0.313048	-1.29297	-0.0804311
JUQ038_GAAACTCTCCTGCCAT-1	55.9587	18.7836	-1.42524	-1.10549	1.77351
JUQ105_GTGCAGCCAGTAACGG-1	19.9362	-55.2651	-0.814933	0.264935	-0.237958
JUQ024_CACAGGCGTTGGAGGT-1	-20.7944	20.152	1.58556	-0.40304	-1.52704
JUQ036_TGAAAGAGTGCATCTA-1	-56.4256	-40.0045	-2.87717	-0.389289	-0.564539
JUQ041_ACGCCAGAGAAACGCC-1	22.9996	-59.0846	-0.885697	-0.0210967	-0.986374
JUQ053_TGTTCCGAGGCTAGGT-1	-61.9778	52.0798	-2.27884	1.94872	0.725324
JUQ091_GACCAATTCTACCAGA-1	15.8145	-59.5	0.731638	1.1112	0.186854
JUQ101_CAGCGACGTCTGGTCG-1	16.1432	30.6993	1.99916	1.01423	-0.830521
JUQ027_CCGTACTTCTGCCCTA-1	35.805	4.51042	-1.04492	0.282058	-1.26028
JUQ038_CAAGTTGTCCAGAGGA-1	-41.0359	-20.974	2.40249	-0.304737	-0.209236
JUQ070_TTTATGCCACCCATTC-1	-45.7888	-0.317364	1.68264	0.343434	1.74933
JUQ039_ACACCCTGTGATGTGG-1	-43.802	-29.0993	0.12141	-0.88323	-0.989431
JUQ027_ACATGGTCAAATACAG-1	-25.1604	-54.3251	-0.920573	-0.182919	-0.261999
JUQ067_AATCCAGAGTACACCT-1	-14.3837	-13.8139	1.98012	-0.959951	1.61826
JUQ056_GGGCACTAGGCATGTG-1	1.42655	18.8652	0.576085	-0.266521	-0.376805
JUQ088_TGCGGGTTCATCGATG-1	-0.847897	34.6738	2.18253	1.66273	-0.176303
JUQ067_TGCTACCGTGTAATGA-1	2.5759	5.09752	1.49429	-0.395766	-0.131906
JUQ102_AAGCCGCCAACTGCGC-1	22.3179	22.6393	0.798818	-0.0729435	-0.0879865
JUQ090_ACATCAGGTACTCTCC-1	45.0536	46.8532	-1.57561	-0.0713082	-0.565322
JUQ031_GGCGACTGTATTACCG-1	20.1037	2.76042	1.07072	-1.88225	0.745524
JUQ070_AAATGCCTCCTTTACA-1	8.95045	47.7372	2.54842	-0.812722	-0.616688
JUQ101_GCCAAATAGCGATTCT-1	7.46713	40.2422	2.28816	-0.458782	-0.805223
JUQ059_ACTGTCCCAAGCGATG-1	-25.8557	-27.3128	-1.57382	-0.1368	-0.405223
JUQ119_GATGAAACAAAGGAAG-1	-12.2266	63.5258	2.87262	0.373284	-0.63246
JUQ033_GCTCTGTTCAACCATG-1	-14.5592	42.0844	2.39935	-0.896765	0.178461
JUQ039_ATCATCTCAAGGTTTC-1	56.4783	-41.7366	-2.0768	0.671439	-0.0660246
JUQ027_GGACGTCAGAAGGTGA-1	-13.0123	55.5718	1.97572	-1.04911	0.502496
JUQ060_AGGCCACTCAGTTAGC-1	-6.49853	47.2009	2.72636	-0.405464	-0.387874
JUQ038_GACGTGCGTGCTCTTC-1	-42.4079	41.6391	0.0794218	-0.689179	-2.51268
JUQ040_CTAGTGAAGTTTGCGT-1	3.7579	-28.7264	0.549322	-0.692934	-0.837704
JUQ088_ACTGAGTGTTCGTCTC-1	-62.4349	-44.6004	-1.15848	1.28306	-1.47488
JUQ088_CAGCAGCCATATACCG-1	-27.0776	6.65689	2.44923	0.328081	0.167812
JUQ119_GCAGTTATCAACACTG-1	19.0457	3.00486	-0.201052	-0.253731	-1.86605
JUQ088_GAGCAGAAGACCTAGG-1	7.39246	33.8478	1.83576	0.467376	-1.65468
JUQ033_TTCTCCTGTGGCGAAT-1	69.0095	2.09641	-1.0447	-0.230393	-0.35333
JUQ073_CACCTTGTCGGTGTTA-1	9.60583	49.746	1.65163	-0.765495	0.402178
JUQ108_ACCAGTACATCGTCGG-1	27.7051	-18.2433	-1.57012	0.161363	0.030759
JUQ033_GGAACTTGTAGCTAAA-1	56.2419	13.206	-1.0735	-0.421963	-1.11696
JUQ057_CATCCACGTTAGATGA-1	33.1709	-9.458	-2.14935	0.783362	-0.823784
JUQ068_AGCGTATGTTACGCGC-1	-27.6719	7.7996	2.43799	-2.40833	0.782321
JUQ038_GGATGTTGTCAAAGCG-1	-41.8265	40.5884	2.08881	-1.65117	-0.19411
JUQ025_CAAGATCTCCAGAAGG-1	25.5437	5.87549	-0.215598	0.170111	0.78298
JUQ103_ACCTTTACATCCCACT-1	41.4268	42.5358	-1.01678	0.102086	-0.955595
JUQ057_TCAGCAAAGGCTCTTA-1	16.8882	-18.2382	-2.04139	0.132686	-0.41818
JUQ066_CATCGGGCACAACGCC-1	28.3331	-56.3303	-2.12503	0.909846	-0.372943
JUQ066_TGTCCCAGTAGATTAG-1	-27.5042	56.1441	1.78172	-0.0513287	-1.07392
JUQ031_GCTGCAGAGTCGAGTG-1	13.1853	1.87712	-0.229123	-0.104314	1.91022
JUQ107_CTGGTCTGTGTCAATC-1	14.0598	-78.6264	-1.79333	-0.184605	-0.178235
JUQ070_CTACGTCGTAGCGATG-1	-23.2198	-47.5517	1.29928	0.782564	-1.19087
JUQ091_TCACGAACATGTCTCC-1	-42.1921	-32.9679	-1.20605	-0.636867	0.684028
JUQ030_TGGCGCAAGATGTAAC-1	-11.5735	2.60635	1.21647	-0.168106	-1.9875
JUQ036_ACGCAGCGTAGGACAC-1	-41.292	27.7444	2.43378	-0.423316	0.0635623
JUQ031_TGACTAGTCGAACGGA-1	-16.9875	-17.715	-1.3203	2.88305	-0.140902
JUQ101_CTACCCAAGTGTTAGA-1	33.0857	-21.4057	-0.474381	-0.371036	0.312197
JUQ042_TCCCGATCATTCCTGC-1	13.3249	-57.2315	-1.33451	-0.670777	0.916119
JUQ104_TAAGAGAAGCGAAGGG-1	63.67	-4.20469	-0.642299	-2.37079	-0.0277306
JUQ104_GAACCTATCTTTCCTC-1	54.2544	46.1403	-0.591548	2.14403	0.613351
JUQ111_TGCGTGGGTACTCTCC-1	58.2424	-31.5234	-0.39772	-0.30367	-1.15792
JUQ108_CGCTATCAGGAGTAGA-1	30.6478	-24.9382	-1.16762	-0.500467	0.526913
JUQ102_GGCTGGTAGCTCCTTC-1	2.91807	23.1251	2.20681	0.446996	0.658078
JUQ070_GGGCATCAGCGCCTCA-1	-40.3933	2.74058	2.57013	1.14585	-0.754376
JUQ105_CGGACGTTCCCAAGAT-1	78.4721	18.1198	-3.13082	0.621727	1.03434
JUQ056_CGTTAGATCGTAGGAG-1	-2.46793	21.3039	2.22045	-0.283902	0.701892
JUQ067_GACTGCGTCACAACGT-1	-39.2257	-8.36774	2.62238	0.0462551	0.0106671
JUQ031_GCGCCAATCGCTTAGA-1	-26.5444	20.5259	1.82191	-0.424403	1.47574
JUQ111_CTCTACGGTCTTCTCG-1	-7.11334	67.8618	2.61257	-1.01864	0.353179
JUQ088_TTAGTTCAGAGACTAT-1	-56.0064	-34.7382	-1.77723	0.26965	1.90776
JUQ070_TGAGCCGAGCGATGAC-1	9.19786	-14.3351	-0.857873	0.589174	-0.102503
JUQ101_ATAAGAGTCCAGAGGA-1	-65.5402	-34.7909	-0.235203	0.934692	0.51292
JUQ031_CCACTACGTCAAAGAT-1	-21.793	-2.91487	1.32582	0.353288	-0.209031
JUQ038_ACTGCTCGTCTCAACA-1	-70.0438	25.1095	-3.40033	2.4476	-0.0986126
JUQ036_ACTGATGCAGCCAGAA-1	-15.4035	-57.0804	-2.94262	0.882207	-1.98505
JUQ101_AGCTCTCTCGCCTGTT-1	-8.59823	-6.72205	1.33368	-0.374921	-0.484773
JUQ067_GGGACCTTCCAAGTAC-1	56.3571	30.1856	-2.20236	0.590809	1.0575
JUQ024_TGCCAAAAGACTAGAT-1	5.27922	35.1518	2.3101	-2.21242	2.18846
JUQ026_TCATTACGTGATGCCC-1	-25.8113	-60.5727	1.35093	-1.43161	0.0231938
JUQ060_TCAGGTAAGGGCTTGA-1	-7.80498	-48.7911	-2.72404	-1.04662	0.882737
JUQ067_AACCGCGAGAAGATTC-1	-41.5051	49.5303	2.73366	-1.03123	-1.63227
JUQ057_CGGACGTAGACTTTCG-1	33.0386	-24.8268	-0.571076	0.480572	-0.951419
JUQ042_TGCACCTTCAACACTG-1	6.56597	46.6216	1.16525	0.169444	-0.0924758
JUQ087_TCTATTGGTATTCGTG-1	18.5994	-17.9555	-1.17003	0.175613	-0.394712
JUQ056_ACGCAGCAGACGCTTT-1	27.1053	-42.4162	-0.784042	-0.641889	-0.0665825
JUQ069_GTATCTTGTGAAAGAG-1	28.3649	-61.1312	-2.25381	1.02498	0.241063
JUQ067_TTAGTTCAGACAGACC-1	-2.37493	-33.7434	-0.77399	-0.56097	1.30279
JUQ038_TTGACTTCATACTCTT-1	71.3869	24.5755	-0.429939	-1.2049	0.104231
JUQ044_TGACTTTAGACTGTAA-1	6.66572	16.9105	1.36393	0.642691	0.718358
JUQ109_CGAGCACAGGCATTGG-1	-11.0224	66.4529	2.90751	1.67549	-0.300288
JUQ057_CTAGCCTAGTACTTGC-1	33.5718	-27.0735	-1.9461	-0.3108	-0.557079
JUQ024_CCACTACGTGGTCCGT-1	16.0937	6.93927	-0.696063	-0.251933	0.843296
JUQ088_ACCTTTAGTCTTCTCG-1	-75.8634	35.1131	-0.2229	1.44797	-1.37121
JUQ027_TTAGTTCGTTGTACAC-1	-13.7676	55.9552	1.80467	-0.7939	-1.02138
JUQ027_TTGAACGTCATTGCGA-1	53.618	-54.7458	-2.23456	-1.0014	-0.787942
JUQ057_CTACGTCTCAACACAC-1	-41.3019	-32.761	-0.554911	0.533317	-0.140571
JUQ040_GATGAGGGTCGGGTCT-1	8.18531	-70.203	-1.25993	0.349562	1.40656
JUQ040_CTAGAGTAGAGGTAGA-1	51.7228	21.3085	-1.20688	-1.17054	0.314118
JUQ031_AAGGTTCGTATCTGCA-1	-26.0727	3.73459	1.87727	-0.822036	1.43041
JUQ118_ATCACGATCCTTGGTC-1	71.24	-8.18936	-1.13957	0.480505	-0.368511
JUQ088_TTCTCCTAGAATGTTG-1	-24.1636	-0.706396	1.83563	1.55708	0.102183
JUQ056_ATCGAGTCAAGGACAC-1	8.12591	12.4054	0.520119	1.71971	0.660171
JUQ102_CTGAAACTCTTGTCAT-1	53.1035	3.3886	-1.61566	0.215157	0.679888
JUQ044_CGAGCACAGACAATAC-1	-10.0943	16.0726	1.94999	-0.175757	0.960175
JUQ089_TTGCGTCCATGCGCAC-1	10.1113	20.0905	1.23906	-1.34445	0.486526
JUQ054_CCACTACCATGGTCTA-1	-29.8453	68.6497	2.88471	1.49325	-1.86073
JUQ099_CCCAGTTTCAGCTTAG-1	78.6371	15.0267	-1.7901	0.3802	-0.246931
JUQ042_CACACCTTCGCCATAA-1	-4.52723	16.6923	1.43423	-2.01604	0.608268
JUQ069_TTCTCCTGTCGCATAT-1	26.1318	-54.6685	-0.482307	0.293251	0.758866
JUQ088_GTTTCTACATCGATGT-1	-14.0952	70.4438	3.16269	0.972822	-1.14305
JUQ085_GGAGCAACAGGATTGG-1	25.2217	18.6114	1.05512	0.115678	0.165635
JUQ102_GAAGCAGAGCAGACTG-1	3.16172	60.374	3.00236	0.193773	0.40051
JUQ052_TACAGTGAGAGTCTGG-1	-8.98223	5.40275	2.31672	1.0424	0.766673
JUQ044_CCGTACTAGTCTTGCA-1	-80.136	-1.07611	-0.902301	0.995133	-1.53595
JUQ060_GCAGTTAGTGTCAATC-1	-38.313	13.3295	2.47753	-0.824941	-1.27395
JUQ105_CGTGTCTCACCGAATT-1	-16.3719	71.1554	1.73809	1.19297	1.69647
JUQ027_GACACGCGTTCCGGCA-1	-44.9938	1.04802	2.6208	0.350903	1.09489
JUQ039_CACACAATCTCCTATA-1	-12.0498	-19.7057	0.00853807	0.361654	-2.20713
JUQ102_CGGAGTCTCACCTCGT-1	2.67843	60.968	2.6108	1.77711	3.54498
JUQ107_CTGCTGTCACGGCCAT-1	-64.8201	-28.6692	-2.39677	-0.788769	-0.762238
JUQ091_ACGCAGCAGGCTAGGT-1	-15.6756	-35.9716	0.286494	0.668353	1.14725
JUQ088_GCAGTTAAGCCCGAAA-1	-61.03	-36.5986	-2.50518	-0.148249	-0.703604
JUQ056_TGAGCCGGTCAACATC-1	15.7745	-37.1032	-0.69831	0.637837	0.865282
JUQ039_GATCTAGCATCCGGGT-1	3.57021	-21.748	-0.133954	-0.406091	0.843738
JUQ070_TTCTCAACATGGTTGT-1	-20.7752	-47.6369	-2.8089	-0.889234	0.797863
JUQ060_CCCTCCTTCGTCGTTC-1	-33.2294	-23.1931	0.180272	-0.0781326	0.759301
JUQ088_CTAAGACTCTAACTGG-1	-9.84954	-54.0227	-2.30508	-1.00159	0.247167
JUQ044_CGTTAGATCAAGGCTT-1	-7.90225	16.3031	1.93619	0.819508	0.115083
JUQ069_CAGGTGCAGCAATCTC-1	27.3664	-55.6417	-1.22183	-0.375461	0.450301
JUQ050_TTATGCTAGAGTGACC-1	-4.11027	41.3015	2.62417	0.0727743	-1.44964
JUQ049_AGCTCTCCACTTACGA-1	63.8781	1.29376	1.03565	0.735051	0.944967
JUQ106_CGCTTCAGTCGATTGT-1	-31.7034	68.7062	2.90904	-1.96699	-1.78756
JUQ070_CAACCTCGTCTCTTAT-1	47.1711	30.9295	0.0611963	-0.623401	-0.917445
JUQ107_CACCTTGTCAGCTCGG-1	10.8926	53.537	2.15307	-0.986915	-0.94732
JUQ086_TAAGCGTTCAAAGACA-1	11.6003	37.5982	2.36647	-0.513273	2.05556
JUQ091_ATTATCCCAAGAAAGG-1	2.34398	-55.0175	-1.32991	0.232919	-1.42736
JUQ107_AGGGATGCAAACAACA-1	16.0953	40.3192	1.84317	0.68076	-1.554
JUQ030_TACCTATAGACAAGCC-1	-64.7366	47.5588	-1.11494	-0.941875	0.442131
JUQ060_CTAACTTTCACTTACT-1	-78.3573	7.24981	-1.43021	-2.09116	-1.3182
JUQ033_CATATTCTCCTATTCA-1	-50.6331	12.9795	1.32701	-0.735874	1.60066
JUQ108_TACTCGCCACGACTCG-1	4.3982	42.1172	1.55017	-0.550155	0.165912
JUQ038_CTGGTCTTCTATCGCC-1	-41.578	40.7216	2.70817	0.470792	-1.40556
JUQ047_CGCCAAGAGAAGCCCA-1	-15.9995	67.9525	2.46156	1.36413	-1.20234
JUQ057_CGACCTTAGTTGTAGA-1	56.0199	6.14192	-1.7983	-0.36174	-0.98995
JUQ061_CTGCTGTTCACTTACT-1	51.9582	15.7111	-1.67471	-0.116447	-0.210768
JUQ027_GCAGTTATCGTTTGCC-1	13.3297	-64.9698	-0.76871	-1.51379	-0.0262689
JUQ057_CTGCTGTGTCGTGGCT-1	50.5878	24.8923	-2.54858	-0.743969	-1.24101
JUQ124_CTGAAGTCAGCGAACA-1	73.6289	-24.83	-0.574938	1.31656	-0.606884
JUQ049_CAGCTAAAGGACCACA-1	-42.0014	-2.63836	3.20065	0.490842	0.372695
JUQ108_GGGCATCGTCTAACGT-1	-69.0498	-39.6416	-1.05015	0.201789	0.624178
JUQ027_CGTCTACCAATGAAAC-1	77.8157	-4.14022	-2.67924	0.855853	0.0883963
JUQ118_CGTTCTGGTATAATGG-1	65.9026	-5.88756	-2.42905	0.223945	0.817514
JUQ054_CATCGAAAGGCACATG-1	55.3506	-4.9884	-1.30116	-1.3026	0.513605
JUQ061_AGAGCGAAGATTACCC-1	2.31949	-62.2868	-1.25225	-0.0509504	-0.422347
JUQ038_GTCAAGTTCTCTGAGA-1	-44.3319	39.0011	2.64631	0.577841	0.975061
JUQ056_ACATACGTCTGTGCAA-1	28.7781	-6.29692	-0.0709502	-0.373229	1.05899
JUQ069_AGCGTATTCCAAATGC-1	23.3754	50.0247	1.60956	1.32738	0.519879
JUQ031_TAGTGGTGTACTCTCC-1	59.2917	-4.21049	-2.20705	-0.328475	0.253651
JUQ027_CATTATCCAAGGCTCC-1	76.4326	-5.22654	-1.64991	0.355533	-1.06767
JUQ060_CCAGCGAAGCCAGTAG-1	-18.1645	11.9796	0.466292	-0.434262	0.857315
JUQ026_CATTATCTCGGTTCGG-1	9.70829	1.77941	0.875615	1.13068	-0.288466
JUQ093_GCATGCGAGTGACTCT-1	-57.8766	-23.439	-0.69833	0.415597	0.599048
JUQ030_TTATGCTCAACTGGCC-1	16.0488	-14.2412	-0.599332	-0.551139	-0.990638
JUQ047_TAGACCATCGTCTGCT-1	12.3871	-35.4242	-2.59643	-0.945938	-0.767819
JUQ111_CTACATTGTGATAAGT-1	-5.72614	64.1706	1.70227	-0.768974	-0.884676
JUQ057_ACTATCTCACCGGAAA-1	-8.69362	43.8503	2.21479	-1.90845	-0.0297626
JUQ091_TGGGCGTGTTCAGTAC-1	16.2396	25.2303	-1.35952	1.38832	0.144686
JUQ102_CTTGGCTTCACGACTA-1	23.7578	-65.0289	-0.34173	-0.472046	-1.55639
JUQ027_TGTTCCGAGACGCACA-1	-16.8986	10.7358	0.580288	0.689867	0.139621
JUQ069_AGATCTGCAAAGTGCG-1	37.8314	-2.82804	-0.575503	1.66772	-0.363714
JUQ119_CAGCCGATCTACTTAC-1	-31.9156	67.421	2.32197	-1.65213	-1.28652
JUQ057_TAGTGGTCAAGCGATG-1	14.3963	39.9909	1.96792	2.12299	2.81381
JUQ066_CTAATGGAGGTGATAT-1	30.8109	50.1412	0.335344	0.10998	0.694986
JUQ056_ACCTTTAAGCGTCTAT-1	-62.0172	50.4935	-1.16935	0.169218	-0.182352
JUQ121_CTTAGGAAGAGCTTCT-1	40.3371	47.0728	-0.253984	0.166745	-0.313225
JUQ042_CCACGGAGTCTTGATG-1	9.64851	53.992	1.80016	-1.48283	-0.424871
JUQ067_AGCAGCCGTGCCTGTG-1	-29.2919	-32.141	-0.86501	-0.460058	-0.518455
JUQ089_TCTCTAAGTTCATGGT-1	-60.2092	-19.4198	-2.16138	0.33002	-0.593874
JUQ040_TTGGAACAGGACTGGT-1	-40.6734	48.2546	2.5333	1.49754	-2.16577
JUQ061_CGACTTCAGCTTATCG-1	51.7162	16.1364	-2.17493	0.963879	-0.719351
JUQ118_GAGGTGAGTACGACCC-1	-4.10103	-23.3278	-0.800885	-1.02914	-0.411599
JUQ039_ACGCCAGGTTAGATGA-1	-75.485	-23.813	-2.38506	-0.182097	0.603429
JUQ119_TGAGCATAGCGCCTTG-1	28.2159	-1.07947	0.525895	-1.67094	-0.46993
JUQ066_CTCGTCATCAGCTCTC-1	21.4784	64.3344	1.70381	0.721433	-0.846877
JUQ088_CAGTCCTAGTGGAGAA-1	-23.6466	-1.66448	1.34329	0.453624	0.913505
JUQ057_CGGACGTAGCACACAG-1	11.335	12.385	0.909982	0.841968	-1.03962
JUQ108_CTACATTGTCCATCCT-1	-60.0898	-24.5674	-0.741831	-1.53716	1.09514
JUQ031_TCTATTGTCGCGATCG-1	-33.2501	-33.0541	-0.0664813	0.563259	-0.0899527
JUQ045_TCATTTGAGTTAAGTG-1	15.2897	-35.4028	-2.23459	-0.167095	0.765886
JUQ063_CCGGGATGTTAGATGA-1	5.58361	-34.5399	-2.14096	0.521761	1.64961
JUQ033_TGGCTGGAGGCTCAGA-1	0.0303974	-66.1252	-1.13972	-0.496068	1.48206
JUQ056_CGCTATCGTCCGACGT-1	-16.4904	22.9425	2.09046	1.52973	-0.42919
JUQ053_ATCTACTTCACTTACT-1	23.5965	-31.8818	-1.8797	-0.282839	-0.161191
JUQ096_TTCCCAGCAGATCCAT-1	57.3412	-25.6915	-1.53339	-1.72353	1.8187
JUQ068_ACCCACTGTATAGGTA-1	-55.6179	-30.423	-1.16536	1.07376	-1.79471
JUQ066_CCTACACGTCCAGTGC-1	-9.95026	27.4886	1.70764	-0.41196	0.0324459
JUQ058_GTAGTCATCTTGTTTG-1	-39.9483	-20.8801	1.04323	0.222291	-0.897495
JUQ030_GACTAACTCTGTCCGT-1	-17.1194	-18.1936	0.98538	-0.482371	0.596874
JUQ088_CATGGCGTCCTTCAAT-1	-65.4362	-44.6314	-1.8749	-0.953898	-1.04149
JUQ070_TCAATCTAGCTGGAAC-1	55.7662	-6.65574	-2.09223	0.403883	0.704116
JUQ033_TTGCCGTGTATAATGG-1	-45.7804	11.5899	2.01235	-0.171212	-1.5341
JUQ024_GGGTCTGCACCAGGTC-1	-11.4161	-4.30739	-0.242342	-0.31752	0.25261
JUQ030_GCATGCGGTTCCTCCA-1	-30.1139	11.6628	0.544216	0.50077	0.264202
JUQ039_TCACAAGAGAGGGATA-1	18.3232	-69.0265	-0.760744	-1.05513	-0.442217
JUQ027_GTAACGTAGCCCGAAA-1	11.0798	-70.9901	-0.204503	-0.502745	-0.0375147
JUQ060_ACGTCAAGTGCTAGCC-1	10.7468	-15.6171	-1.86668	-1.1906	-0.306344
JUQ068_CCGTGGACATCGATTG-1	-13.543	49.6292	2.23799	0.217003	0.0258659
JUQ070_CGACCTTAGGGCACTA-1	9.18711	35.277	1.9738	1.43049	-1.01824
JUQ069_CTCGTCATCGTTTAGG-1	17.5799	63.665	2.58899	0.130465	-0.671169
JUQ089_TGACGGCGTAGATTAG-1	-51.3869	-27.0452	-1.22462	0.0719355	-1.46133
JUQ069_AAGGTTCCACCCTATC-1	-52.4418	-17.7449	-1.8102	-1.11837	-0.552286
JUQ111_ATCCACCTCTTCATGT-1	58.8388	-28.6986	-0.304255	-0.39925	-1.40628
JUQ057_GGAATAATCTTGACGA-1	56.2381	4.46479	-1.25732	-0.222314	0.041293
JUQ053_AGAATAGTCTTCAACT-1	-62.0894	37.2905	-0.694439	1.19406	0.382722
JUQ124_AAAGTAGGTCTAGTGT-1	82.3199	17.8311	-2.12138	-0.0516867	-0.848089
JUQ047_GGAGCAACAGACAGGT-1	-4.99184	60.1399	2.72394	-1.53678	2.82108
JUQ112_CGGCTAGCAGGTGGAT-1	72.5159	-26.2192	-0.652788	0.892874	-0.94488
JUQ120_GGACGTCGTTCCCTTG-1	21.3107	7.75003	0.451359	-0.80519	-0.730915
JUQ038_TCACAAGTCGTGGACC-1	-20.3651	-55.4074	-0.0769874	1.17048	0.139833
JUQ107_CTGAAACAGAGCTATA-1	-4.89851	11.9767	1.54699	0.741554	-1.88757
JUQ054_GTTCATTGTAGCTGCC-1	16.6483	-57.4699	-0.895045	0.956127	0.073366
JUQ026_GACAGAGAGCCACGCT-1	19.1527	-57.6005	0.127486	0.567119	-0.156309
JUQ057_TGACTAGGTCTCCATC-1	-33.905	-32.7918	1.31107	0.425452	1.14247
JUQ039_GGAGCAAAGCTGGAAC-1	-73.4283	-37.2712	-2.16501	0.963064	-0.369312
JUQ069_GCGCAACCATCTACGA-1	26.6518	-59.6249	-0.670636	-0.626776	0.38689
JUQ060_GAACATCCATGCATGT-1	34.3978	-33.5919	-1.81133	-0.443254	-1.13218
JUQ062_CAGCTAAAGCCCTAAT-1	-34.9913	-16.4438	2.391	0.184683	1.17489
JUQ111_CTCTGGTTCAACTCTT-1	58.8766	-30.5985	-0.685249	0.88846	0.187682
JUQ061_ACGATGTAGGTGCAAC-1	-15.8261	3.60712	2.08576	0.491346	-0.382032
JUQ072_GTAACGTAGCCCGAAA-1	7.40385	-31.8214	-1.70254	-0.971507	-0.0897941
JUQ033_GGCGTGTGTTTCGCTC-1	-12.5869	-42.9896	-1.4705	-0.658219	-0.575696
JUQ108_CAGAATCTCGGCTACG-1	-68.9305	-38.445	-2.00651	-0.631355	1.10321
JUQ038_CTAACTTGTGTCTGAT-1	-44.8639	34.3261	1.40733	2.26872	-0.366964
JUQ040_GTAGTCAAGTGAACAT-1	-43.6045	24.3126	3.00363	0.588733	0.223408
JUQ027_ACGAGGACAAACAACA-1	-45.5237	1.07538	2.23207	0.481373	0.649806
JUQ095_AACTCAGTCTCTAGGA-1	-18.7363	66.4896	3.34018	-0.496495	0.00413317
JUQ061_GGGTCTGAGTACGTAA-1	-7.34998	-13.9905	-0.16067	0.826987	-0.379811
JUQ056_AGAGCTTGTCTCTTAT-1	38.6861	-28.1222	-1.97299	-1.63041	1.48392
JUQ086_GTCGTAAGTTGTACAC-1	-67.1616	46.8727	-0.29762	0.521106	-1.11224
JUQ069_CTACATTGTGAACCTT-1	40.1897	0.581225	-0.234233	-0.774271	0.128192
JUQ067_AAATGCCTCGACGGAA-1	69.5679	1.63844	-1.28228	-0.152594	0.0615605
JUQ042_GGTGAAGAGCGTAGTG-1	-5.97746	19.1153	1.30866	0.290672	-0.818682
JUQ038_CTCGGGAGTAAGGGCT-1	69.3885	24.2368	-1.81056	-2.30626	0.501774
JUQ088_CTCGGAGCACTGTTAG-1	-25.5826	5.14969	0.964741	-0.48469	-0.663906
JUQ070_GCAGTTAAGACGCAAC-1	-31.716	37.0659	1.24606	-0.2911	1.45298
JUQ060_CAGAGAGGTTAAGAAC-1	-35.4054	11.4464	1.3809	-0.0496772	0.238498
JUQ033_CACCACTCATAAGACA-1	-66.5579	31.8524	-1.5966	0.587573	1.08235
JUQ106_TGTGTTTGTTGTGGCC-1	20.9519	-7.3236	-1.95169	-0.52393	1.63757
JUQ108_TGTGGTAGTTTAGGAA-1	17.9576	-30.9095	-3.73414	-0.0697105	0.0883111
JUQ057_GGAAAGCGTTGGACCC-1	14.3326	-59.3515	-1.38962	0.328353	0.237905
JUQ024_GTCGTAATCCTATTCA-1	14.3074	-20.1344	0.466783	0.0727642	-0.572496
JUQ095_GTGCATAAGCAAATCA-1	41.2742	45.5433	-1.75095	-0.525059	0.819197
JUQ053_CGGGTCAAGCAAATCA-1	13.1133	-12.41	-0.810852	-0.130259	0.115718
JUQ031_TCAGGATAGGACGAAA-1	56.8139	-41.3341	-1.78533	-1.15786	1.17027
JUQ057_CTGATCCCATACTACG-1	-44.6055	-1.21069	1.39232	0.324196	-0.0517773
JUQ027_CTACCCACAGTATCTG-1	37.5176	5.31607	-0.712317	-0.661591	1.53861
JUQ040_TCAGCTCGTGGCTCCA-1	-40.0807	43.0049	2.34363	1.76752	0.240184
JUQ073_ACTATCTTCTTCGGTC-1	-7.51149	53.5526	2.78634	-0.960296	-1.55878
JUQ122_CACTCCAAGTCATGCT-1	82.575	12.6809	-0.675341	1.67542	0.00200014
JUQ027_CTCTGGTTCAGATAAG-1	16.6267	35.8987	2.28315	-0.542313	-0.50409
JUQ036_TCAGCTCAGTTATCGC-1	-47.9898	14.2596	1.62996	0.331756	0.862895
JUQ108_GTCACAAGTTGACGTT-1	18.3484	-9.69904	0.131074	-0.765608	1.07735
JUQ027_ATCTGCCGTGTCAATC-1	22.2901	-63.3106	-1.28848	-0.222379	-0.471419
JUQ049_ATCGAGTGTCCAGTGC-1	-21.7906	27.7931	2.84533	-0.384836	-1.0077
JUQ068_ACGAGGACAATAGAGT-1	32.0177	-31.3402	-1.29832	-0.769865	-0.753051
JUQ120_AGTGGGAAGTCGTACT-1	-4.90478	60.464	3.20083	0.621104	0.00400645
JUQ101_GAAATGACACAGCCCA-1	17.1287	-7.64805	-2.49171	-1.13389	-1.38358
JUQ102_GCGCAACTCGTATCAG-1	-47.3815	-2.60006	2.28795	-1.73056	0.265353
JUQ067_CATATGGTCTTGACGA-1	-60.1566	10.8248	2.96341	-0.546931	-1.75906
JUQ088_ATCTGCCAGCAATCTC-1	6.12784	20.4186	2.34929	-1.97705	0.78613
JUQ066_AGTTGGTTCCCTCAGT-1	-18.499	-64.2711	-0.158724	1.16732	-1.48645
JUQ040_CGACCTTTCGAATGGG-1	-20.3441	-32.2196	0.829566	-0.533945	-1.3133
JUQ069_TCTGAGACAGATAATG-1	24.3274	51.1605	0.976203	0.840242	0.234675
JUQ026_CTGATAGTCCGTTGCT-1	-22.8793	-5.25926	2.20693	0.473975	-0.157128
JUQ100_GATGAGGCACGAAACG-1	24.8465	-39.4152	-0.756954	0.621202	0.149806
JUQ070_GGTGAAGTCTTAACCT-1	-23.4327	-47.2366	0.366224	-0.344283	0.0535436
JUQ036_CAGCATACAGCGTCCA-1	-21.6664	38.331	1.90706	0.305003	-0.721082
JUQ111_CGCGTTTCATGGTTGT-1	2.50291	-19.2615	0.369509	-0.95403	0.43687
JUQ087_CCACTACTCCGTCATC-1	-57.3415	-33.7114	-2.00923	-0.188785	1.62825
JUQ056_CGTGTCTGTACCATCA-1	48.7262	38.6861	-1.27021	-1.01303	-1.53615
JUQ105_GGGCATCAGCGTCTAT-1	-66.3684	38.3592	-0.597021	0.384969	0.378519
JUQ038_AAGTCTGAGTGTGAAT-1	-7.55273	-37.1546	1.9512	-1.66307	0.847748
JUQ102_GTTCATTTCCGTCATC-1	16.4199	-64.9855	-1.53299	0.327107	0.511724
JUQ087_CTCTACGAGCCACGTC-1	-59.2429	36.4732	-1.63086	-0.0625263	-0.291847
JUQ027_GTTACAGAGCGCTTAT-1	-43.3191	-34.066	-0.529501	1.11068	0.0215083
JUQ057_CGGAGTCCACTCGACG-1	-63.7956	-23.2222	-0.482969	0.152748	0.947381
JUQ092_GAACATCCAGATCGGA-1	-51.1279	-24.7938	-1.06365	-0.347979	-0.209447
JUQ101_TTTGCGCTCTTCGAGA-1	32.2529	-19.7916	-1.46855	-1.72373	-0.464446
JUQ088_CCCTCCTGTCTTCTCG-1	12.6105	11.4976	-0.0661968	1.31803	0.0200871
JUQ042_CGGACACGTCGCATAT-1	25.0324	-24.9828	-1.83253	0.273825	-0.29015
JUQ057_TTGAACGCAGACGCTC-1	14.0227	-72.9619	-2.13762	-0.0916065	1.29489
JUQ085_GTAGTCACAAGTAGTA-1	9.48057	54.8699	2.33974	1.14671	-2.00618
JUQ087_ATAACGCCAACTTGAC-1	-68.0787	-36.9795	-0.744156	-0.544799	-0.509508
JUQ036_CTGTTTAGTTGTCTTT-1	70.0196	5.85478	-1.79217	1.51929	-0.126535
JUQ104_GTTAAGCAGCCAACAG-1	60.5573	-10.8101	-0.16827	0.0339963	-1.44601
JUQ042_TCATTTGAGTGTCTCA-1	17.5153	-32.4463	-1.92572	0.428338	0.230154
JUQ067_GTGAAGGAGAGACTAT-1	-56.6876	19.9435	3.47713	-0.186382	-0.281868
JUQ095_CGTTGGGGTAGTACCT-1	42.0981	47.4231	-1.65507	-0.913347	-0.121755
JUQ118_TCTCTAATCACATGCA-1	-29.8332	21.0045	2.67289	0.378267	1.25713
JUQ049_TACGGTATCAAGCCTA-1	63.2307	43.1858	0.274412	-0.62887	-0.857997
JUQ024_TCCACACCAATCTACG-1	-15.1932	-3.25969	1.53853	-0.481173	-0.168665
JUQ053_ATCGAGTAGGGTGTTG-1	76.1816	0.48301	-1.65088	0.460595	-0.542243
JUQ108_TGAGCATCACGCCAGT-1	18.0778	26.3993	1.811	-0.406752	1.12963
JUQ096_AAGTCTGTCTAAGCCA-1	-10.6182	72.5134	3.19428	0.97039	0.621734
JUQ106_TGCTACCGTTACCGAT-1	51.7263	9.72862	0.0213218	-0.494853	-0.445577
JUQ061_TTAGTTCGTTCAACCA-1	-19.787	35.1245	0.60427	-1.04593	2.24408
JUQ122_AAGTCTGAGTTTCCTT-1	62.9515	-24.1644	-1.31796	2.07655	1.00297
JUQ107_GGCAATTGTTGGTAAA-1	87.4784	16.2052	-0.472244	-0.980673	-0.000908816
JUQ030_GACTACATCAGCATGT-1	-30.8912	16.1127	2.07132	0.422257	-2.10345
JUQ082_GGGCATCCAGCTCCGA-1	10.4238	-25.8812	-2.48941	-1.19427	0.0479912
JUQ040_ACACCCTAGGGCTTCC-1	-41.2715	31.4589	1.89898	1.46934	0.264224
JUQ053_CACATTTTCAGTTAGC-1	53.397	18.6711	-0.835504	0.69768	-0.76657
JUQ101_AACACGTCAATGTAAG-1	20.1	24.9907	2.3327	0.988452	-0.786448
JUQ083_GTCTTCGCATGCCCGA-1	-11.1087	-11.7627	1.53249	-0.454177	0.78181
JUQ088_GGCGTGTTCAACACCA-1	-7.14589	-53.4493	-1.51923	-0.845519	-0.860602
JUQ060_TACCTTACATGCTAGT-1	-78.3026	7.76272	-1.63529	-0.108354	0.232379
JUQ066_GTGAAGGGTCGATTGT-1	31.1488	53.478	1.45099	0.909683	-1.45466
JUQ030_GTTACAGAGACTGTAA-1	-19.1328	15.0503	1.15922	-0.438572	-1.11509
JUQ049_GATGAAATCCTAGAAC-1	49.7728	7.24555	-1.65687	0.356451	0.000921289
JUQ070_TGAGCATAGTATCGAA-1	4.41696	-64.5006	-0.892396	-0.645837	-2.60019
JUQ108_TATCAGGGTGTGAATA-1	-76.1796	-29.6942	-1.91668	-1.39164	0.499621
JUQ070_CGGCTAGTCCACGCAG-1	-31.1111	-34.2917	0.903919	-1.31481	1.21987
JUQ044_GACAGAGCATAGACTC-1	5.18651	49.7978	1.38489	0.805822	0.716807
JUQ027_GGGCACTGTGCTTCTC-1	-22.4326	33.1142	2.72093	0.309514	1.73095
JUQ050_TTAACTCTCGTTACAG-1	30.463	-6.61743	-2.82241	-1.53651	1.78628
JUQ069_TGCTGCTGTTCCATGA-1	52.212	-57.821	-1.37983	-0.489177	-1.19429
JUQ044_ATCTGCCCATCGATTG-1	28.4962	-35.3992	-1.16864	2.5886	-0.363364
JUQ026_CACAGTACATACGCCG-1	5.74143	-61.9187	-1.42212	-0.585815	0.762995
JUQ044_CAACCAAAGTATTGGA-1	-3.84467	-50.8708	-3.3371	-1.12536	-0.816652
JUQ040_GTTCGGGGTCCTCCAT-1	-33.2685	-34.5847	-0.306875	-0.141985	0.259841
JUQ049_TCAATCTTCTTACCGC-1	-20.2207	-49.0315	-1.38692	0.587043	0.183537
JUQ088_CATATTCAGGTCGGAT-1	24.2811	-28.6168	-1.16149	1.57209	-0.49191
JUQ106_CTTTGCGGTCATCCCT-1	47.5022	-54.9471	-0.39637	1.44849	0.013659
JUQ056_GTACTTTAGATGTTAG-1	27.896	3.20049	-0.323113	1.69174	-0.293513
JUQ042_GTTCTCGTCGGCGCAT-1	-8.66297	9.7071	1.30072	1.2595	-1.45062
JUQ030_CGATCGGTCCTTGGTC-1	-34.0842	51.2735	2.7152	-0.484578	1.11502
JUQ066_TGGGAAGGTTCAGCGC-1	13.0438	57.2619	2.2209	-1.09771	-0.112479
JUQ026_TAGTGGTCAACGCACC-1	73.014	29.8647	-1.85747	1.72088	1.0152
JUQ033_GCGCAGTTCACTGGGC-1	9.6633	-54.3401	-0.0761074	-0.314982	1.67022
JUQ102_CTGATAGGTATTCGTG-1	36.8664	-25.4637	-1.06596	-0.604521	-0.546257
JUQ036_GGACAGAGTTAAGTAG-1	52.9478	-53.7529	-2.35277	-0.37306	1.31639
JUQ080_GGGAATGGTTCCACTC-1	80.6355	16.0339	-1.72934	0.226517	0.0704656
JUQ036_CATGCCTGTCCGAGTC-1	-17.8878	45.5151	2.12595	0.539733	0.137528
JUQ102_AATCCAGCAATAAGCA-1	39.0196	-38.892	-0.939118	0.788211	0.282111
JUQ056_GGGATGACAATACGCT-1	-68.687	-19.7713	-0.895943	0.621959	-0.076763
JUQ044_GGTGCGTAGCCAGAAC-1	23.2324	28.1867	1.12238	0.136533	-0.982579
JUQ033_AGTGGGATCAATCACG-1	9.20654	-60.0253	-1.1996	-1.10415	-0.594865
JUQ088_TACGGGCAGCGATATA-1	16.808	-31.8284	-2.12564	0.589278	-1.33061
JUQ108_ACATACGGTTACCGAT-1	7.99547	44.3305	1.4018	1.35569	0.329163
JUQ069_CTGCGGAAGCGAGAAA-1	-52.7916	-17.7154	-2.03069	-0.399761	-1.16391
JUQ038_GAGCAGAAGACAAGCC-1	-76.3879	31.7656	-1.66349	-0.438658	0.331186
JUQ091_CATGACAAGCTAAGAT-1	29.2153	-27.662	-1.53201	-0.757681	-1.87754
JUQ067_GACGTTACACGAAATA-1	-52.7618	-39.7804	-0.723655	0.0513882	0.490809
JUQ101_TCATTACGTGAAAGAG-1	5.0816	56.9398	2.99694	-0.119348	0.751639
JUQ060_TTGACTTCACAACGTT-1	-41.2885	7.20233	2.43334	-0.592915	-1.02141
JUQ112_GGGCACTCAAGTAATG-1	-30.044	67.0112	3.54282	-0.0659932	1.53093
JUQ065_TGCCCATTCAGCGATT-1	79.4	16.2873	0.318495	-0.54872	0.151087
JUQ118_AAAGATGTCGGATGGA-1	-10.8852	67.163	2.86213	0.6137	0.224134
JUQ027_AGCATACGTCGCATCG-1	-44.4933	2.24801	2.07839	-1.47296	0.0568323
JUQ101_CATCAAGGTTCCACAA-1	-5.07117	8.91358	-0.676774	-1.27391	-0.896555
JUQ101_TGACTTTAGGAGTTTA-1	2.73652	-14.4559	-0.658992	0.811749	0.445777
JUQ036_AGCGTATAGGCAGTCA-1	-43.3461	24.9584	2.69239	-0.970247	0.0748509
JUQ067_CGATTGACACGGTAAG-1	-28.5499	25.6825	2.45679	1.40398	1.5472
JUQ069_GCTCCTAAGGAATCGC-1	-42.6479	15.2334	1.56481	1.22346	0.689903
JUQ088_GTAGGCCTCTTACCTA-1	-13.5976	31.3936	1.18392	-1.15273	-0.379745
JUQ031_GAGCAGAGTGCCTGCA-1	4.49539	-53.5793	-1.43094	-0.0602441	0.88526
JUQ069_CGATGGCTCTCTGCTG-1	16.254	62.3842	2.62133	0.369116	0.226403
JUQ067_CCACTACGTAAGTTCC-1	-19.6145	-1.367	0.677104	0.339287	-0.101383
JUQ108_AGGCCGTGTCTAGAGG-1	-42.6506	-31.5013	0.0969892	0.734818	-1.17393
JUQ121_TACGGGCCACAGATTC-1	56.2929	45.2993	-1.06504	0.5799	0.10594
JUQ044_GTACGTATCCACGACG-1	-2.18797	-50.6249	-0.933563	0.139393	-0.461857
JUQ069_CTACATTTCGCAGGCT-1	-31.7298	55.0251	2.53035	2.0951	1.41627
JUQ038_CTAGAGTGTGGGTCAA-1	-8.68744	-37.1476	-1.82777	-0.19578	-0.711579
JUQ027_TGAGAGGGTTCCACTC-1	39.7634	6.79377	-0.538725	2.16171	-2.07169
JUQ024_AGGCCGTAGCCAGGAT-1	76.1386	-15.5175	-2.25935	-0.121166	-0.528254
JUQ070_TTGACTTGTTGCCTCT-1	13.6461	43.1032	0.182707	-1.4695	1.31547
JUQ060_GACTGCGAGTTGAGAT-1	23.8763	-30.9775	-1.2543	0.898682	-0.310054
JUQ053_TGGCGCATCAAACGGG-1	-57.9099	-18.8277	-0.999113	0.928218	-2.19103
JUQ060_ACCGTAATCTAGAGTC-1	-77.8259	34.6013	-1.9525	-1.01408	0.167047
JUQ031_CATCCACAGTCCGTAT-1	-7.54827	1.10771	-0.0955688	-0.838674	-1.20384
JUQ088_TAGTTGGAGGCATTGG-1	-0.0585996	38.2435	2.96452	-1.45588	0.218092
JUQ069_CTTTGCGAGCTGATAA-1	42.0509	-11.1006	-0.533535	0.134431	1.75521
JUQ040_GGGAATGGTTTGTTGG-1	-26.175	-32.1435	-1.15228	1.40039	-0.242145
JUQ112_TCTTTCCGTCTCTCTG-1	69.9711	-2.8044	-0.677428	-0.203592	0.00149131
JUQ096_TTCGGTCCATCCTAGA-1	42.7011	45.444	-0.329426	0.672016	-1.29797
JUQ040_GATCGTAGTCATTAGC-1	4.60214	-35.371	-1.5707	0.261323	0.507322
JUQ025_TTGGCAAGTCCAGTGC-1	30.823	-24.5586	-1.18754	1.24281	-0.238426
JUQ026_CCATTCGGTTCAGACT-1	-11.8356	35.7226	1.34121	-0.802976	-1.41364
JUQ099_CACTCCACAGCCAATT-1	14.3294	16.4148	1.15692	0.883896	0.833569
JUQ068_GATCTAGTCCTATTCA-1	51.7236	9.68107	-0.418426	0.948768	1.24929
JUQ070_CTACCCAGTCCGTTAA-1	18.0334	34.6954	2.39808	0.542226	-0.12675
JUQ102_CACAAACTCCTATTCA-1	2.78224	63.1645	2.37386	-0.409827	1.33577
JUQ071_TTGCGTCCAAGGACAC-1	-63.1139	33.8244	-2.57726	1.05211	1.42109
JUQ038_TTGACTTAGCGATATA-1	-54.0811	41.0847	-1.8077	-0.516224	-1.2845
JUQ039_TTCTCAACATGGATGG-1	-73.2641	-36.9855	-2.4254	-0.235725	-1.17393
JUQ067_GGCCGATCAATGGAAT-1	4.87344	6.37523	0.306786	-0.571829	-0.61097
JUQ088_TCGCGTTTCACATAGC-1	-25.7108	5.33211	2.5218	-1.22882	-0.053216
JUQ027_GCAGTTAAGGCTAGAC-1	74.05	29.2216	-2.5252	2.14377	0.299755
JUQ026_CGTTCTGAGTCCGGTC-1	-10.7057	40.1083	2.60437	1.01258	2.1183
JUQ088_ATGGGAGGTCCAGTAT-1	-29.5768	22.0078	2.89311	2.24043	-0.996072
JUQ044_CAAGGCCCACCAACCG-1	20.7065	-43.9098	-1.31685	-0.381942	0.73455
JUQ040_TTAACTCGTCTGCCAG-1	57.2751	15.7923	-1.13759	-0.64996	-1.20349
JUQ027_AAACCTGCACAACTGT-1	-27.356	-0.79582	0.693894	1.78068	-0.242785
JUQ101_ACTATCTTCGAATGGG-1	5.94008	52.7906	2.46869	0.102676	-1.66089
JUQ036_TAGTTGGCATCGGACC-1	4.01779	-72.6054	-1.74726	0.479249	0.653788
JUQ107_GCAGTTACAGGACGTA-1	13.3739	52.4156	2.8104	-0.805124	-1.12473
JUQ056_GATCGATAGTTACGGG-1	-12.6565	22.0431	0.937435	1.46813	0.489683
JUQ036_ATGCGATTCGAGGTAG-1	64.7639	13.5321	-1.21004	-0.749617	-1.82478
JUQ110_TTGTAGGAGTGCCAGA-1	-9.24975	4.34818	1.07158	0.282491	0.530801
JUQ040_TACTTGTAGTCCGGTC-1	-37.5167	-13.5472	0.366021	-1.05765	1.58281
JUQ027_TTTCCTCTCAACGGGA-1	-23.5727	30.9143	2.26296	0.0409958	0.592896
JUQ036_GCATACATCACTCCTG-1	-15.0833	-55.4833	-1.86118	-2.13146	0.717817
JUQ085_TAAGCGTTCTTGACGA-1	-34.1003	70.0854	3.05484	1.2454	-0.684519
JUQ027_GTCAAGTTCCGATATG-1	-42.0983	0.00704766	2.68473	1.5971	0.405284
JUQ111_TACTCATTCGAGAACG-1	59.4804	-29.1287	-2.7385	1.60902	-0.250121
JUQ033_CGCGTTTCATCCGGGT-1	7.05047	25.9839	0.939174	-0.830822	-0.901804
JUQ036_CACACCTTCATACGGT-1	-54.1708	4.24749	2.38059	-0.034886	-2.14755
JUQ088_CATATGGGTTCGGCAC-1	0.964353	35.4736	2.94234	1.09857	1.41215
JUQ070_CTCGTACGTGCCTGCA-1	-37.6804	56.8316	2.7544	0.113675	1.26521
JUQ027_ATGCGATTCCCTAACC-1	-13.8877	50.3357	2.79623	-1.39534	0.614026
JUQ070_GGCAATTCATCCTAGA-1	50.8933	28.1714	-2.20202	0.437547	0.0688192
JUQ038_CACCACTGTAAATGAC-1	65.9223	23.8482	-0.507224	-0.224026	0.66606
JUQ027_TGACAACAGGTGCAAC-1	17.0763	-73.6175	-2.21806	-1.60844	0.589384
JUQ040_GGACAGATCCAGTAGT-1	-14.7649	-3.79968	-0.639976	2.28495	-0.779117
JUQ066_GACGTTATCCGAGCCA-1	26.243	58.2947	2.59098	-2.10629	-1.78765
JUQ088_GCATGCGAGTGGTAGC-1	4.34314	-17.0001	-0.555621	0.267081	-1.45754
JUQ088_AGAGTGGCAAGGTTCT-1	17.1553	-30.3201	-0.254169	0.734206	0.862672
JUQ024_GTTACAGCAACAACCT-1	14.2129	-21.5995	-1.43958	-0.058153	-0.100743
JUQ040_AAACCTGAGGATGTAT-1	64.2718	9.05296	-2.7312	-1.01847	-0.443744
JUQ053_GTGTTAGGTGCTGTAT-1	-62.8929	48.8752	-1.56618	-0.271374	1.03617
JUQ039_TTCTCAAAGGGCATGT-1	44.1696	-23.1752	-1.0486	-0.910803	-0.117347
JUQ111_CGTCAGGGTAAATACG-1	72.3756	-25.3853	-2.56792	-0.625954	0.274621
JUQ078_GGGTTGCGTACTCTCC-1	-15.7726	18.5082	1.51747	0.57088	-0.706661
JUQ050_GCTCTGTTCTGGTTCC-1	64.4309	-7.36881	-1.31594	0.08198	-0.754178
JUQ066_CCGTACTGTCGAACAG-1	-1.35096	-7.4313	-2.39932	0.595704	0.458743
JUQ111_GGTGAAGTCCGTTGTC-1	56.3113	-31.6711	-0.574542	0.0344398	-0.901823
JUQ120_CCTTCGAGTCAACATC-1	23.3145	11.8625	-0.988159	-0.472044	0.663155
JUQ040_CCATGTCGTCGACTGC-1	-52.0334	-38.3534	-1.78461	0.273892	-0.367923
JUQ102_ACACCAATCACATGCA-1	13.4978	-76.3436	-1.44142	-0.984276	0.0337025
JUQ040_TTTGGTTAGAGTAAGG-1	56.8038	20.2172	-1.11717	0.475673	-0.446425
JUQ036_AGCATACCACAACGTT-1	53.7672	28.0825	-0.760203	-0.494679	-0.211771
JUQ070_TACCTTATCAAAGACA-1	11.9046	14.0308	0.185494	0.198873	-0.526775
JUQ049_GCTTGAAGTCGAGATG-1	-40.9076	49.4566	2.96783	1.84519	-0.369799
JUQ060_GTTACAGCAATGGAAT-1	-9.1767	-5.45485	1.71071	-2.00132	-1.39372
JUQ067_CACACAATCACAACGT-1	-9.89197	-18.7211	-0.613579	0.295576	0.705665
JUQ070_ACAGCCGAGCGGATCA-1	12.8456	45.2891	0.223778	-2.11556	-0.818489
JUQ039_GCGACCAAGCCCTAAT-1	-74.989	-37.1195	-1.09589	0.916505	0.968108
JUQ106_GACTGCGAGGTTCCTA-1	18.4271	-18.0223	-3.27177	-0.370175	-0.812481
JUQ042_TCCCGATAGGGCACTA-1	30.2111	-0.905584	-0.545888	0.1027	2.4092
JUQ060_TACTTGTTCTGCTTGC-1	-57.5695	-34.5839	-0.215602	-0.88494	-1.07517
JUQ060_ACGATACAGACCTTTG-1	50.5601	-54.6809	-0.859054	-0.0299703	0.93072
JUQ056_GGTGAAGCACGGATAG-1	-26.639	30.4562	2.46353	-1.97066	0.35318
JUQ044_TACTTACAGTGTACCT-1	19.3671	-61.6701	-1.46068	-0.334592	-0.750731
JUQ065_CCAGCGAGTGGTTTCA-1	56.5125	44.0415	-0.756202	-0.923838	-1.7614
JUQ067_CACATAGGTTCCACGG-1	-2.08441	-29.5473	-1.44553	-0.555593	-1.09082
JUQ046_ATTTCTGTCGGCTTGG-1	-43.3182	10.4118	2.63831	1.18479	0.291512
JUQ100_GTAGGCCAGTGTTAGA-1	54.0255	-51.2222	-1.8931	1.55	-1.91515
JUQ091_CAGAGAGGTCAGATAA-1	22.6308	-33.4974	-2.09398	-0.387834	1.02672
JUQ057_ACTGAACTCTGGTGTA-1	-32.4176	-25.6986	-0.479343	0.467288	-0.231873
JUQ048_CGGCTAGTCTGGCGAC-1	46.6967	40.1043	-1.42188	1.04298	-1.45671
JUQ101_CAAGAAAAGGCGCTCT-1	26.3335	-13.1334	-1.09977	0.668176	-2.1639
JUQ100_TTTGTCAAGTTACGGG-1	14.1226	-64.7341	-0.865405	-0.49959	1.00286
JUQ105_AGCTCTCCACTAGTAC-1	-23.656	20.1128	1.12537	1.44996	1.16433
JUQ033_TTTATGCCACCTTGTC-1	50.6644	-0.678701	-0.265521	1.45681	0.364639
JUQ040_CGTCACTGTGGTCTCG-1	-41.7329	-20.1415	2.01713	-0.273559	1.04915
JUQ044_CCTAGCTCAACCGCCA-1	19.8781	-43.1331	-0.440606	0.24228	-0.119726
JUQ036_TGACTTTAGCCCAACC-1	69.6496	12.2154	-2.61419	-0.709569	-0.234626
JUQ104_GCATGCGTCTGCTGTC-1	65.8887	-7.84581	-1.50296	0.64498	1.48925
JUQ101_CGAGCCAGTTCCACTC-1	-0.787078	58.5048	3.05534	1.27671	0.00709525
JUQ061_TTCCCAGGTATCGCAT-1	-57.2833	37.9244	-2.62389	-0.0790466	-0.360623
JUQ061_CTTAACTGTCCAGTTA-1	-0.205784	-34.616	-0.371571	1.07449	-1.16216
JUQ031_TATTACCCACAGTCGC-1	15.6413	-65.165	-0.976026	-0.780858	-0.867916
JUQ106_ATCCACCGTCACAAGG-1	54.5443	-9.07599	-1.01991	1.01056	-0.52712
JUQ043_TGACTTTGTACTCTCC-1	20.646	48.4645	1.55284	-0.372408	-1.89067
JUQ066_TATCTCACAGCTTCGG-1	-27.9066	58.2848	1.72654	-0.179809	-1.50021
JUQ038_TGACTTTAGTGGTAAT-1	-61.649	32.1753	-0.345519	-0.0903709	-0.310473
JUQ094_CTACACCTCAAGGCTT-1	-11.0078	71.8725	3.54021	-1.52394	-0.958523
JUQ031_CTCGAAACAAGTTCTG-1	12.1001	9.23668	0.708941	-0.947317	-0.730895
JUQ057_GAATGAACAGAAGCAC-1	33.3087	-12.3725	-1.39625	-1.32684	-0.0818187
JUQ040_CTCATTACATGCTAGT-1	-1.32516	-37.9941	-0.361292	0.526543	1.13898
JUQ057_TCGTACCGTGTGCCTG-1	30.8233	-25.2857	-2.9214	-1.14599	1.40921
JUQ111_GTCGTAAAGCCCAGCT-1	61.8346	-26.9469	-1.94515	-0.53748	-0.0674114
JUQ067_ACCCACTCACAGAGGT-1	12.171	-68.6985	-2.16138	0.264352	0.0185682
JUQ101_AGGTCCGTCGTATCAG-1	-4.48019	41.1463	2.91779	-0.228156	-0.189729
JUQ024_TTAGTTCGTGTGCGTC-1	-74.4636	-28.7082	-0.223428	0.952743	0.51101
JUQ082_ACTGATGCACGCCAGT-1	1.52183	39.614	0.780669	0.0638249	-1.78612
JUQ049_TCGCGTTCAGGGTATG-1	-38.029	52.0919	3.03097	-0.510766	-0.100515
JUQ040_TTTGGTTGTCCAACTA-1	18.3294	26.8633	0.515152	0.1401	0.97685
JUQ067_GCCTCTAGTCGAATCT-1	-76.2797	-23.868	-2.12702	0.0725918	-0.443363
JUQ067_GGCTGGTGTTCCATGA-1	4.37859	5.34481	0.425965	0.539911	0.143589
JUQ044_CATCGAAAGCCACTAT-1	-26.7574	-14.0617	-1.134	0.202583	1.02215
JUQ067_ACGGGTCGTCAAACTC-1	-60.9357	-23.5353	-1.68412	-0.261091	-0.975586
JUQ088_CCACTACAGATATGGT-1	-79.4402	35.4481	-2.46813	-1.30805	1.80425
JUQ062_CGACCTTTCCGATATG-1	-14.9723	-55.6362	-2.39235	0.190485	-0.633489
JUQ030_ATGGGAGAGCCACGCT-1	-11.4984	9.80149	1.05609	0.436146	2.02511
JUQ069_GGATTACAGAAGATTC-1	19.7407	55.6457	2.89531	0.013643	-0.558813
JUQ067_CCATGTCCATTGGTAC-1	13.8044	-77.4297	-1.09124	-0.211646	1.24435
JUQ108_AAGGTTCTCTCCTATA-1	17.5083	-9.77019	0.0738188	0.444948	-0.109514
JUQ099_TCGCGTTTCCTAGTGA-1	-6.69373	37.309	2.62851	-0.517932	-1.12541
JUQ119_TTGAACGGTCACCCAG-1	11.2945	-5.974	-1.70342	1.53076	-1.58582
JUQ091_CCGGTAGAGACACGAC-1	70.0405	34.4882	-2.464	-1.35589	0.671734
JUQ054_ACTGCTCGTTGGTAAA-1	-37.2946	24.2548	1.37381	-0.453586	-1.12626
JUQ111_TGGTTAGTCAGAAATG-1	38.8829	41.4189	-1.21536	-0.809623	0.303657
JUQ059_GCACATAGTGCCTTGG-1	46.001	15.0762	-2.08281	-0.582029	-1.41741
JUQ050_TCGAGGCTCTCCAGGG-1	1.60844	-22.0068	-0.0378007	-1.32806	1.84277
JUQ039_TCGTAGACAGCCACCA-1	-64.0536	-22.3703	-2.45261	-1.76685	0.273029
JUQ030_CATCAAGGTAATCGTC-1	-19.8819	14.8147	0.818893	-1.92359	1.09613
JUQ053_TGACTTTAGGCGATAC-1	-14.1558	-55.9874	-3.29672	-1.20409	2.21795
JUQ101_CGACCTTTCTAACTCT-1	21.7454	-62.0196	-2.16468	-0.996576	-0.875086
JUQ067_CTACCCAGTGTGAAAT-1	-53.3893	-36.1285	-2.45664	0.112253	0.243998
JUQ070_AAGACCTTCAGTCCCT-1	-21.9671	-44.0599	0.310672	1.94451	-0.695019
JUQ111_AGGGTGAAGCACCGCT-1	63.3256	-29.1462	-0.393312	-0.127374	0.437067
JUQ068_AAAGTAGTCGGCGGTT-1	70.383	-0.261197	-2.26298	1.65094	0.649042
JUQ036_GTGCATAAGACTAAGT-1	-74.3093	28.8857	-2.87625	-2.30226	-0.131943
JUQ056_TAAGTGCAGTCGAGTG-1	-7.453	50.7287	2.55215	1.77831	0.137935
JUQ031_CGTCCATTCTTCATGT-1	-31.2508	14.1155	1.67469	0.818334	-0.563486
JUQ102_TGTGGTATCTTGTACT-1	28.9365	-10.2255	-1.44364	-1.37027	0.955225
JUQ031_GGTGTTACAGATCCAT-1	-6.98168	-24.7176	-0.477373	-1.5784	0.0485565
JUQ036_TGTGGTATCTGAGGGA-1	48.2309	28.3995	-0.23583	-0.555215	0.0214619
JUQ057_GCTGCTTTCCAAAGTC-1	-43.0351	-32.1301	-1.30423	-0.734474	-1.30206
JUQ060_ACACCCTGTCACAAGG-1	-55.9867	-1.71186	2.25431	0.979378	0.24717
JUQ091_GTCGGGTTCCGTCAAA-1	-64.7334	-44.6535	-0.339739	-0.528564	0.274742
JUQ090_TCGAGGCCAGACGCTC-1	12.7755	27.454	1.79925	0.941747	0.581608
JUQ108_TCTATTGGTATAAACG-1	-41.3364	-32.9929	-1.48121	-0.787779	1.43462
JUQ059_ATGCGATTCTAAGCCA-1	13.2481	-68.1282	-2.82198	-0.642566	0.0553247
JUQ042_CTGAAACGTTCAGACT-1	-64.0308	-25.5027	-2.15943	0.530762	1.95061
JUQ100_CGTCACTAGTACGACG-1	19.9174	-0.764788	-0.914058	1.84213	0.261483
JUQ049_TTTACTGTCCCACTTG-1	63.632	2.26932	-2.40078	-0.859071	1.17548
JUQ078_CGCGGTATCCTTTACA-1	-20.5236	18.4536	2.03467	1.37659	-2.16724
JUQ039_TACGGATCAATCACAC-1	46.2115	-55.1313	-0.16314	1.72907	-1.86554
JUQ067_CGCCAAGAGTCGATAA-1	-55.0487	8.07279	2.53107	0.832246	-0.998589
JUQ088_ACGGAGAGTGAGGGTT-1	12.9986	8.9395	0.45723	0.468456	0.10021
JUQ039_GACACGCCACATTTCT-1	-75.4796	-35.3099	-2.20198	-0.823423	0.465696
JUQ024_CCTATTAAGGATGCGT-1	15.8301	-33.0307	-1.91281	0.158186	-1.21445
JUQ100_TCCACACAGCCAGAAC-1	14.1001	-64.1634	-0.453143	1.24982	0.142801
JUQ091_CCTAAAGGTAGCAAAT-1	10.8823	34.3404	2.05337	-2.52095	-0.272513
JUQ027_AAACGGGAGAGACTAT-1	38.3874	5.48202	-2.0882	1.59923	1.31464
JUQ053_AGAATAGAGCTACCGC-1	68.8529	4.60824	-2.4259	-0.182551	-0.562679
JUQ044_CTTTGCGAGCTGTTCA-1	27.3469	-36.0126	-0.833212	-1.32642	1.1039
JUQ052_TTGGCAAAGAAACCGC-1	-55.3352	44.0404	-1.52434	-0.295345	2.09261
JUQ027_TCGCGTTAGTACGTAA-1	36.9336	3.80081	-1.22712	-0.686063	-0.262331
JUQ024_GCTGCAGCAGTTAACC-1	-49.7397	-29.6869	-0.380798	-0.617103	0.783482
JUQ038_GTCGGGTCAGACAAGC-1	72.943	24.3399	-1.1374	1.03035	-1.2615
JUQ069_GTCAAGTGTTCCCGAG-1	22.8424	53.3557	2.53063	0.105622	2.49075
JUQ108_CGAATGTAGTCTCGGC-1	3.85789	59.0166	2.43969	0.928694	1.10537
JUQ027_ATCACGATCCCAACGG-1	-23.8948	-3.46758	1.98855	1.62235	-0.696205
JUQ088_ACTGAGTCAGTTTACG-1	14.7146	-53.5697	0.169017	-0.826535	0.372179
JUQ030_CGGGTCATCGGTGTCG-1	-1.88021	51.2313	2.052	-0.0565504	1.09448
JUQ036_ATCACGAGTTCACCTC-1	77.5548	0.507292	-2.5411	1.22094	-1.23528
JUQ093_TGAGCATCAAGGGTCA-1	-59.7812	-24.5636	0.115074	-0.834236	1.239
JUQ027_CACACCTAGGTAAACT-1	-15.1483	-53.1589	0.551789	0.768075	0.251351
JUQ073_GAGCAGACAGGTCCAC-1	33.6883	-8.97363	-0.798833	1.28243	0.720689
JUQ033_CGAATGTCATATGAGA-1	-66.599	57.5158	-2.10256	-0.148695	-0.372725
JUQ067_AAATGCCCAAGCGATG-1	-57.1147	53.1897	-2.88538	0.866476	-0.915732
JUQ039_CGTGTAATCTTCAACT-1	-10.6016	49.3567	2.23582	-0.232872	1.15996
JUQ039_CGAGCACAGCTAGGCA-1	-5.08983	39.2253	1.37766	-2.18676	0.194194
JUQ042_GTCGTAATCTCATTCA-1	26.0164	-27.5983	-1.00852	0.0426205	-0.227207
JUQ057_CCTTACGGTAAGTTCC-1	33.4636	-26.9702	0.0936502	0.00418141	0.33556
JUQ102_GTTAAGCCAATCCAAC-1	-19.0126	-53.2058	-0.33901	-1.20199	-0.80175
JUQ106_GCGCAACCAAGAGGCT-1	42.2228	23.8039	-1.17488	0.342398	-2.41919
JUQ066_CTACCCATCAGTGCAT-1	1.66451	-6.40185	-0.650241	-0.536437	-0.404642
JUQ088_TGCCCTACAGACAAAT-1	10.9921	24.4207	1.62476	0.758659	0.9278
JUQ067_CTAAGACGTGTCGCTG-1	7.99024	-71.4153	-1.44691	-0.687878	-0.168563
JUQ026_TGAGCCGGTATCTGCA-1	9.71704	3.81446	0.317489	1.06757	-0.0239396
JUQ039_CCTTCGATCTGAGGGA-1	18.5716	-52.0091	-2.41312	1.16909	-0.521004
JUQ044_GGGTCTGGTAACGACG-1	21.6466	-44.9544	-2.62262	-0.112772	0.0742478
JUQ027_AGCTCCTTCACCAGGC-1	-34.0012	-58.7508	-0.965332	-1.20533	1.05166
JUQ066_GGTGAAGAGGCATGGT-1	-2.53356	-5.83148	-1.6417	-0.571967	-1.63645
JUQ091_GATTCAGAGTAATCCC-1	-61.4775	-35.8718	-1.46085	-1.37807	-0.460882
JUQ101_TTTGCGCCACGGTAGA-1	11.6309	11.8792	-0.0352048	0.649382	-0.734318
JUQ102_CGACCTTAGAAGAAGC-1	80.8449	2.74401	-1.41765	0.595829	0.925449
JUQ088_AAGGTTCGTCTCAACA-1	-57.2885	-37.2472	-1.86894	-1.91558	-0.687086
JUQ106_AGTGGGATCAACCAAC-1	13.0394	27.7727	0.812232	-1.75183	1.24156
JUQ039_GACGCGTTCTTTCCTC-1	13.3388	-49.231	-1.29945	-0.75733	0.180668
JUQ108_GGGTCTGCAGTTCATG-1	-67.5149	30.3817	-1.16302	-1.06191	-1.1137
JUQ049_AGCTCCTTCAATAAGG-1	46.7404	6.13841	-3.41054	0.685879	-0.406815
JUQ069_CTAGCCTAGCCTATGT-1	75.3007	-15.925	-2.32112	0.544819	-0.911101
JUQ107_AAAGTAGTCGGAATCT-1	31.2495	-5.69731	-1.8085	-0.92211	0.864597
JUQ097_GTGTTAGGTTCGGGCT-1	20.6475	-13.5948	-0.57947	-1.05228	-0.94558
JUQ033_GGGTTGCCATCCGCGA-1	-49.1358	12.1256	1.82516	-0.834373	1.26958
JUQ060_TTAGGACCAGACTCGC-1	10.0732	37.5259	1.84588	1.01092	-0.801543
JUQ067_CTCTGGTGTGGTCTCG-1	-18.7227	-52.0185	-2.00108	-0.101321	1.1114
JUQ069_CATCAGACATTTGCCC-1	30.0078	-32.3211	0.359131	0.86199	-0.319687
JUQ122_CACATAGAGATCCCGC-1	1.19263	52.9208	2.4362	2.04441	1.25764
JUQ087_TGGGCGTAGGATTCGG-1	0.60441	-21.907	0.11892	0.730962	-0.840824
JUQ026_GTGCGGTGTATAGGGC-1	37.5497	29.7822	-1.96943	-0.649021	-1.42373
JUQ066_GATCGCGGTACATGTC-1	-3.53104	-16.8431	-1.69196	1.29932	0.450186
JUQ026_CACACTCTCGGAGGTA-1	-21.0942	-59.2677	-3.40529	0.116092	-0.269709
JUQ038_TTAGGCAAGTGTACTC-1	58.7065	9.61308	-0.297721	0.236605	1.24284
JUQ042_CTCCTAGTCACATAGC-1	-30.479	69.892	2.97995	-1.48246	-0.608048
JUQ070_CATGCCTAGCTCCTTC-1	-57.7483	-22.9859	-1.61959	-0.0870706	1.16518
JUQ122_TTAGGACCAACACCTA-1	1.95664	47.4883	2.50005	-0.0370164	-0.524585
JUQ042_GATCGATGTGCAGACA-1	45.3498	-29.9459	-2.67587	0.359762	0.0741777
JUQ030_CTGCCTACAAGAAAGG-1	7.89388	34.1193	1.55955	-1.48219	-0.712081
JUQ095_GCACTCTTCCTTCAAT-1	22.586	-19.619	-1.25565	-0.858174	0.259322
JUQ106_GGATTACAGTACACCT-1	-54.7585	-33.349	-2.11137	-0.0071444	-0.892462
JUQ033_TGCCCTAAGATATGGT-1	-45.5275	-8.30359	2.21789	-1.08054	2.52517
JUQ057_CGTCTACCAAGGACTG-1	-35.1774	-3.21086	1.91874	0.0201184	2.25522
JUQ057_AACCATGTCCTGCAGG-1	16.5398	-72.336	-2.29189	0.607004	0.546215
JUQ036_CCCTCCTTCGTCCGTT-1	-51.8774	6.20826	2.95641	-0.23745	-0.622316
JUQ024_ACGATACGTTAAGGGC-1	24.0739	-17.1007	-0.621395	-0.756904	0.723652
JUQ033_ACGGGCTGTCTGATTG-1	-53.8661	43.7808	-0.767908	-1.19545	-1.97112
JUQ102_CTAACTTCAATTGCTG-1	2.39	61.7359	2.74543	0.535513	-0.39777
JUQ088_TCGGGACAGTCCAGGA-1	-0.355385	-20.1506	-1.73371	-0.973324	-0.619639
JUQ062_CAGTAACAGCAGGTCA-1	32.6603	-37.8077	-1.99574	-0.176075	-1.0114
JUQ031_TCTTTCCGTAAATACG-1	-31.7906	15.9783	0.917899	0.309068	0.407488
JUQ056_CTAGAGTAGCAAATCA-1	2.08312	19.0056	1.44803	-0.597587	0.147047
JUQ033_ACATCAGCAGTTCCCT-1	8.1087	28.2049	0.55758	1.44451	1.31391
JUQ025_CTCTACGAGAATCTCC-1	-75.5721	-1.84619	-2.00753	2.42502	0.63859
JUQ024_AACGTTGAGCTGGAAC-1	14.7834	10.8047	-1.48604	-0.405315	-0.334852
JUQ066_CTCAGAACAGGTCTCG-1	-26.7716	56.2293	2.58711	-1.1411	0.116554
JUQ070_AGTGTCAAGGACACCA-1	58.7273	27.3078	-2.78224	-0.334522	1.42043
JUQ066_AACCGCGGTGAAGGCT-1	23.4943	60.327	2.23112	-0.247067	1.80493
JUQ026_GCTTGAAAGGCATTGG-1	34.6574	4.3848	-1.41687	-0.000644233	0.981636
JUQ049_ACGAGGAAGCTATGCT-1	19.225	-69.9112	-1.74328	-0.661483	1.30801
JUQ047_CCTATTAGTAGCTGCC-1	-31.8804	68.7016	3.17907	0.561342	0.332828
JUQ025_CGGCTAGTCGTGACAT-1	34.8848	-27.7979	-1.20443	-0.994961	1.04846
JUQ121_CTTCTCTTCCTAAGTG-1	-79.3894	34.8219	-2.27293	0.348095	0.313282
JUQ086_ACAGCTACAGGGAGAG-1	8.7385	53.2787	1.55864	1.69393	-0.247241
JUQ070_TCATTACTCAACGAAA-1	52.7251	28.0494	-1.70922	0.760276	0.470342
JUQ102_CGTGTCTAGTGTTGAA-1	-57.9422	38.0042	-1.2199	-1.85598	-0.232707
JUQ073_GGACATTAGATCGATA-1	-70.0874	-33.1977	-0.957397	-0.989811	-0.347314
JUQ107_ACGGGTCTCCACTGGG-1	14.7484	41.453	1.9343	-0.177495	0.595701
JUQ052_AGAGCTTCACGCGAAA-1	-10.9545	4.3095	3.19127	-0.447139	-1.54851
JUQ057_CCCTCCTAGGCTAGCA-1	0.898363	-45.7782	-1.72768	-0.407323	0.703426
JUQ070_GTTAAGCTCCTCAACC-1	20.8908	-39.4129	-0.649047	0.181521	-0.709134
JUQ036_ATTTCTGCAAGCGTAG-1	3.32568	-64.0375	-1.12038	-0.157491	0.412823
JUQ038_GACTACAAGTCCCACG-1	-58.2452	34.6396	-0.750911	0.112784	-0.884674
JUQ106_GGGTCTGAGGACATTA-1	24.6675	-23.0567	0.0812144	0.167258	0.194509
JUQ063_AAAGATGTCTGCCAGG-1	-33.411	-33.3549	1.31585	-1.55408	-0.0350707
JUQ042_TTCGGTCCACGGCTAC-1	-8.3427	10.3029	0.722587	0.0351015	1.49431
JUQ106_TGCTACCCATTCACTT-1	14.9939	-18.8332	-1.84054	0.600744	-0.0652976
JUQ099_AAACGGGAGAACAATC-1	-28.13	70.7824	3.47963	1.55077	-1.6315
JUQ068_ACACCGGTCAAGATCC-1	49.2614	35.1905	-0.809354	-0.137256	1.3489
JUQ027_TCTGGAAGTCCAGTAT-1	18.1655	-65.9737	-1.7628	0.374411	0.637309
JUQ108_AAGGTTCAGGCAATTA-1	-21.7074	-53.2692	-1.57808	-0.279208	0.291025
JUQ089_AGTAGTCCAAACCTAC-1	5.67699	21.1982	2.69008	-0.967342	-0.0435321
JUQ033_CTGGTCTAGACTAGGC-1	0.794661	-29.2215	-0.19547	0.989157	-1.29379
JUQ050_CTACACCGTCAACATC-1	-18.0702	30.7232	2.30329	0.189076	0.313984
JUQ061_TACGGTACAAAGTGCG-1	-35.3983	27.3202	2.10098	-0.760345	-0.365303
JUQ033_CTCTGGTGTGTTCGAT-1	56.1688	30.0199	-3.33027	-0.891877	0.221035
JUQ053_GCGACCATCTACGAGT-1	9.55002	-68.9141	-0.567117	0.471801	1.85969
JUQ065_AGAGCTTCATGGGACA-1	-57.4266	-20.512	-0.988539	0.0900954	-0.0103128
JUQ095_ATCTACTAGGCATGTG-1	26.137	-30.8208	-2.6565	0.0352515	0.38229
JUQ058_CGATTGATCTAACGGT-1	50.1725	14.1417	-1.48949	-0.155913	-0.227721
JUQ111_CACCTTGCACACTGCG-1	36.1091	30.9416	0.24535	0.926136	-0.181529
JUQ024_AAGGTTCGTAGTAGTA-1	18.6552	31.067	1.00477	-1.75262	0.299594
JUQ057_ACAGCCGTCTGCGGCA-1	-69.0728	-36.6157	-1.25575	0.25257	1.51965
JUQ036_TCTCATACACAGGAGT-1	-65.2751	-35.8211	-1.15557	-0.807588	0.185934
JUQ069_CTCCTAGCAGCCTTTC-1	25.6896	-51.8552	-0.955709	0.74564	-0.135559
JUQ046_GATGAAATCTACCTGC-1	12.6811	53.7656	1.70339	0.394382	-0.526779
JUQ060_CCACCTATCAGCACAT-1	-38.4334	12.7122	1.26837	-0.974819	-0.657576
JUQ030_CGTGTAAGTGATAAAC-1	-25.3282	11.8673	0.96694	1.28522	0.504185
JUQ057_GATGAAACATTCCTGC-1	11.525	-62.8907	-3.36933	-0.160611	-0.634828
JUQ044_CATCGAAGTAAACGCG-1	8.86798	-2.70475	-0.918723	0.549437	-1.06762
JUQ070_TTCTCAACATCCCACT-1	15.678	-73.8912	-2.07627	0.0062858	-0.744747
JUQ049_CGGACTGCAGTGAGTG-1	52.4054	7.2163	-1.41924	-0.671656	2.02679
JUQ091_TACGGGCAGGGCATGT-1	26.1351	-12.3603	-1.21321	-1.19765	-1.06669
JUQ057_GACCTGGGTTACAGAA-1	-43.5056	-28.6914	-0.70676	-0.237119	-0.798061
JUQ031_CTACGTCCAATGAAAC-1	-38.0042	20.3092	1.20409	-0.0686301	-0.902949
JUQ101_CGATGTAGTACAGTGG-1	-14.3636	54.703	2.16155	-0.861657	0.747626
JUQ073_GTTACAGAGCATGGCA-1	16.7978	-42.7026	-1.44481	-0.553191	-1.36801
JUQ061_GGGCATCCAAGCGCTC-1	-38.6537	43.2931	2.99345	-0.351843	-0.172859
JUQ108_CGGAGCTCAAAGCAAT-1	19.5833	-20.6177	-1.24479	-0.947847	0.395725
JUQ027_TTTGGTTAGCCACTAT-1	-26.3806	-58.8082	-0.737007	-0.0596357	-0.335884
JUQ101_CAGGTGCGTCTTGTCC-1	26.966	-11.9107	-0.0377121	0.654095	-1.22205
JUQ031_AGACGTTCATTTCACT-1	-27.2833	17.5359	1.34813	-0.209466	0.397149
JUQ066_TCTGAGACATCCGGGT-1	-9.79452	25.1872	1.11451	-0.0175552	0.461259
JUQ060_TCTGAGACACGCCAGT-1	-62.793	-23.7808	-1.82635	-0.0307058	-0.942338
JUQ068_CGGACACTCTCAAGTG-1	68.4095	40.0927	-0.0138772	-2.78475	-0.372304
JUQ109_ATCCACCCAGATCTGT-1	46.2531	39.7666	-1.39562	-0.0779037	-0.540247
JUQ067_CGATTGACAAGGTTTC-1	-54.7759	15.8913	2.25208	1.86202	-1.13028
JUQ108_ATGTGTGTCTGCTTGC-1	19.0428	20.951	1.57291	-1.04346	-0.704741
JUQ033_AACTGGTGTCGAACAG-1	-55.542	5.25031	1.38429	0.553437	1.18912
JUQ088_ATGTGTGCAAGGGTCA-1	9.56714	28.9149	1.76174	-0.392407	0.677974
JUQ105_GGTGAAGAGCTAGGCA-1	14.3407	-1.40493	0.289241	-1.39627	-0.386284
JUQ111_GATGAGGAGGATTCGG-1	57.797	-27.6726	-0.12331	-1.27005	-0.938546
JUQ048_CAGAATCAGTTCGCGC-1	65.6365	-8.22186	-1.35574	-0.653558	1.37514
JUQ070_GCGCCAAAGGCGCTCT-1	-59.1589	-14.2295	-2.37015	1.3399	-0.746894
JUQ070_AAGGCAGGTAGGGACT-1	56.9184	20.184	-0.705586	-0.75846	0.205094
JUQ060_GCAGTTACATGTAAGA-1	-38.2132	13.3171	2.09484	2.10636	-0.671248
JUQ102_GGGAGATAGCTACCGC-1	-28.0504	-53.8551	0.488174	-0.438224	-0.428917
JUQ071_ATCTGCCCAGGCTCAC-1	3.15819	-25.3977	-0.54147	-1.31774	0.141611
JUQ069_GTACTTTGTCTGCCAG-1	39.9457	-8.22836	-1.38931	-1.39202	-0.890109
JUQ111_TCTATTGCATTGGCGC-1	-15.4745	63.666	2.23577	-1.07504	-1.12538
JUQ053_CCACCTAGTCCTCCAT-1	-55.6718	41.7977	-1.35027	-0.411973	1.32674
JUQ102_GGGAGATAGCGTGAGT-1	-46.7224	-1.49606	2.17161	1.00424	0.876355
JUQ025_CGATTGAGTCCGAAGA-1	80.248	-9.14106	-0.768836	-0.18545	0.343356
JUQ101_AACTCTTTCTCATTCA-1	33.4998	-25.7734	0.352435	-0.479661	0.613762
JUQ069_GCTTCCAAGAGTGACC-1	29.9492	46.4449	1.72394	-0.612975	1.0591
JUQ033_CACAGGCTCCAGTATG-1	-2.11948	43.9308	1.2695	-1.46548	-0.493856
JUQ031_TGAGGGAGTATATGAG-1	-66.8394	38.3397	-1.14669	-0.203731	1.18546
JUQ105_TCAGCTCTCTGGAGCC-1	-10.0171	34.3807	2.32636	-1.85745	0.657777
JUQ046_TTCTTAGAGACCCACC-1	9.40908	-68.8072	-0.721295	-0.975011	0.851986
JUQ049_GTTACAGTCTTTAGTC-1	45.5502	20.4837	-1.1246	0.278762	0.822028
JUQ027_GCATACATCCGCAAGC-1	0.0582071	44.409	1.74618	-1.30917	0.521884
JUQ111_GTGGGTCTCTATCCCG-1	35.7845	15.4907	-0.389688	-0.676746	0.0170189
JUQ090_GTGCGGTCATATACCG-1	61.7561	-2.68087	-2.30234	-0.026278	-2.13996
JUQ070_TCTGGAATCTGCAAGT-1	59.4657	29.5557	-1.73781	-0.281695	1.2525
JUQ068_GGCTGGTCAGCGTCCA-1	-30.5846	50.1925	1.30187	1.80877	-1.59008
JUQ102_CATCCACTCCTTTACA-1	-46.6223	0.633124	2.42694	-0.507267	1.25334
JUQ122_GTCGTAAAGCCGATTT-1	3.19309	44.3543	2.82673	-1.27309	0.111178
JUQ040_CATCAAGTCTGCGGCA-1	52.707	-51.0026	0.838562	1.12221	-0.134802
JUQ091_CAAGATCCACTAGTAC-1	-18.1595	29.4569	2.19044	-0.84058	-0.559622
JUQ024_CGGGTCAGTCGAGATG-1	2.23428	-16.5119	-0.485314	-1.42641	0.244705
JUQ053_AGCTCTCCATCCCACT-1	-39.5768	43.8652	2.85621	0.349842	0.627471
JUQ042_CTCGTACCACAAGTAA-1	-55.719	39.413	-0.309457	-0.285228	0.446683
JUQ024_TTGGAACAGCCGGTAA-1	-31.647	51.5401	2.571	1.13823	1.74889
JUQ078_TGGACGCGTGTGCGTC-1	-16.0946	18.3154	2.57413	-0.76936	-0.0354433
JUQ122_GACGTGCTCTTGACGA-1	75.667	-18.6758	-2.10469	-0.522708	-1.35825
JUQ111_CTCGTCATCACTGGGC-1	64.0702	-26.7148	-0.7228	-0.0550607	0.579223
JUQ040_TAGTTGGGTCAACTGT-1	-53.9987	51.308	-1.71191	-0.273594	1.27603
JUQ108_TAGTTGGGTACCGTAT-1	0.470433	8.66119	1.28788	-0.594758	0.321971
JUQ096_AAGGCAGCACCACCAG-1	15.352	66.4179	1.47556	-1.69184	-1.24985
JUQ036_CGCGGTATCACCAGGC-1	-15.7484	47.843	2.44367	0.350547	-0.811971
JUQ036_CCATTCGCAATCTGCA-1	-41.0318	-42.2006	-2.14514	-0.562259	-1.2007
JUQ121_AGGGTGAGTTATTCTC-1	10.2114	-11.6624	-0.817034	-0.506214	-0.93364
JUQ033_CTAGCCTCAGCTGTTA-1	54.4907	23.952	-0.492481	-0.843653	-1.84152
JUQ038_GAAATGAAGTTCGATC-1	-62.2766	47.585	-1.76717	-0.165034	-0.158846
JUQ119_GTAGGCCCATAGAAAC-1	5.59906	-16.5732	-0.78708	-1.28636	-0.903436
JUQ027_CGGACACGTACTTCTT-1	-28.8786	-58.5176	1.35439	-0.794123	1.55492
JUQ060_AAAGATGCAAAGTGCG-1	-15.3649	34.0042	2.12852	-1.17088	0.379021
JUQ069_ACCTTTACACAAGACG-1	39.7537	-7.36132	-0.093952	-0.522786	-1.37535
JUQ026_TTGTAGGAGCTAGTCT-1	12.6923	-69.6167	-0.79513	-0.556698	0.270062
JUQ035_CGATCGGGTCAGCTAT-1	9.36564	55.3649	2.6529	1.2317	0.440633
JUQ066_GTCTCGTAGCGGATCA-1	22.7623	59.3495	1.59279	0.433143	-1.40595
JUQ057_CGTCAGGAGCTGCAAG-1	37.6536	2.08268	-2.15708	0.356893	-1.67055
JUQ031_CGGGTCAGTATAAACG-1	-40.8257	-32.6975	-1.25161	-0.998965	-0.592056
JUQ047_GCGCCAATCTCCGGTT-1	69.9552	-26.7552	-3.03926	1.3686	1.40147
JUQ031_TCGGTAATCCTGCAGG-1	-30.6596	17.5729	2.11249	-0.360438	-1.35104
JUQ056_AGCCTAAGTACGCACC-1	-30.0818	-24.7158	-0.682197	1.58641	0.104125
JUQ062_ACGGGCTGTGCCTTGG-1	-63.083	48.1288	-1.16267	-1.57116	0.269147
JUQ057_TCTGGAAAGTGTGAAT-1	28.9347	-22.8766	-1.024	-1.01506	-0.184576
JUQ122_AGTGTCACAAGAGGCT-1	-59.1006	-22.7648	-0.848365	0.212381	-0.210162
JUQ027_CATATTCTCGTACGGC-1	39.199	7.56247	-0.666101	0.206245	-0.186444
JUQ027_ACATACGTCCCTCTTT-1	-34.519	-57.3221	-0.412204	1.85378	0.153169
JUQ102_GCACTCTAGTGGGCTA-1	-16.1677	6.38115	1.17865	-0.43598	-0.684786
JUQ108_CTAATGGTCTGGCGTG-1	-47.0728	-29.4228	-0.708959	0.544087	0.260948
JUQ030_TCGCGTTGTAAACACA-1	-31.5014	13.7785	1.19747	-0.793271	0.302627
JUQ122_ATCACGATCGCCTGAG-1	75.2997	-19.2312	-0.249096	-1.42296	0.277892
JUQ038_GCCAAATAGTGACTCT-1	-45.0301	39.3386	2.41253	-0.891233	1.14982
JUQ042_CCGTGGATCAACCAAC-1	-61.3685	-29.1786	-1.90238	0.701658	0.0342977
JUQ056_CAGCCGACAGGTCGTC-1	20.8749	40.7932	1.48101	0.265323	0.483402
JUQ108_ATCATCTCACGAAGCA-1	0.85596	-19.9032	-0.468231	-0.292937	-0.953288
JUQ056_TGGGCGTCAGACGCTC-1	-46.9592	-23.4918	-0.355674	0.828198	0.1487
JUQ091_CATCAAGTCTTCGGTC-1	-66.0622	-43.6148	-1.49705	-0.953226	-0.325849
JUQ068_ATCATCTCATTATCTC-1	9.70641	-61.7853	-0.927474	-0.201256	0.231294
JUQ046_CCGTTCAAGTCGAGTG-1	-53.6739	-3.16738	1.94844	-0.512431	-1.42096
JUQ111_GCATGTATCATCGCTC-1	65.8396	-23.3533	-1.16824	0.175262	-0.739811
JUQ121_CTCGAGGCAAAGTCAA-1	22.009	1.70054	0.506491	-0.218981	0.198636
JUQ047_TGAGGGAAGAATTGTG-1	-68.8204	-35.3291	-1.36825	-0.134368	0.924164
JUQ033_CTGTTTAAGACGCAAC-1	5.01775	-70.5036	-1.89697	0.312664	1.06133
JUQ027_TGCTGCTTCAGCTTAG-1	-32.2379	-56.8032	0.272389	0.0999285	-0.0949642
JUQ065_GATCGCGAGTTGCAGG-1	81.0868	17.2452	-1.02886	0.449347	1.25611
JUQ085_GCTCTGTAGAGAACAG-1	32.7618	-5.55717	-1.55596	1.58361	-0.517482
JUQ106_ACTATCTAGCCGGTAA-1	31.771	-5.99245	-1.7924	-0.93107	0.140232
JUQ111_CGAATGTAGAAGAAGC-1	56.0654	-31.0521	-0.274287	-0.0536638	-2.11577
JUQ059_ACACCAAGTGATGCCC-1	45.1066	15.5838	-0.0877351	1.51433	-1.07057
JUQ066_ACGAGGATCACCAGGC-1	-28.8936	54.8898	-0.289751	-0.210687	-0.177448
JUQ053_CGTGTCTGTGTGACGA-1	54.8805	6.39884	-1.76293	1.30323	1.33854
JUQ040_ACGATACCAGTAAGAT-1	3.08882	-71.8188	-1.89911	0.154716	-1.67639
JUQ047_ATAAGAGTCCAAGCCG-1	72.4965	-24.0323	-1.59719	0.733515	0.540934
JUQ027_CCTTCGAGTCATGCCG-1	-24.9879	-55.9448	-0.861357	1.00097	0.561251
JUQ033_TGGCTGGGTTCAGGCC-1	9.83583	33.0374	1.37278	-0.137789	-0.0432045
JUQ024_TCAGCAAGTTTGACTG-1	2.45045	8.46332	0.994491	1.23198	0.587377
JUQ060_GTCTCGTTCCAAACTG-1	-54.138	-35.5934	-1.4288	-1.6107	0.651026
JUQ073_CCGGGATGTCGAGATG-1	-72.1365	-43.0461	-2.51037	-0.596308	0.915529
JUQ118_CGCGTTTTCCTCCTAG-1	-77.4896	-1.14701	-0.801409	-1.47263	-0.545194
JUQ059_GGGATGAGTAAGAGAG-1	59.2317	9.33136	-2.61157	0.73405	-0.493267
JUQ106_TAGAGCTTCCTAGGGC-1	55.6645	-3.44368	-2.13242	-2.37168	-1.04359
JUQ108_ATCGAGTAGAATGTTG-1	2.13677	44.3778	2.48468	-1.1491	-0.618771
JUQ120_CTACACCCATTTGCCC-1	23.7942	1.61885	-0.139042	-1.20431	0.909504
JUQ050_ACTATCTGTAGCGTGA-1	12.1876	27.1218	1.29819	-2.13302	1.09823
JUQ026_TTTGGTTTCTCGTTTA-1	-22.3836	-4.65215	1.12324	0.889481	0.169974
JUQ038_CTGAAACTCCACGACG-1	72.0969	27.6575	-0.435296	-0.84246	0.517321
JUQ067_AGCGTATCATTCGACA-1	-56.807	10.6122	2.96109	0.340303	0.481674
JUQ053_GGTGCGTGTCTTCGTC-1	68.9186	2.23383	-2.09301	0.209108	-0.33753
JUQ069_CACATTTCACAGACAG-1	37.5969	-2.29579	-0.536827	0.549616	1.34693
JUQ111_AGCTTGAGTTTGACAC-1	57.592	-27.3847	0.153177	1.32084	0.836524
JUQ053_GGAATAAGTTACAGAA-1	-55.066	-34.6474	-2.51489	-0.447065	0.309596
JUQ049_CCTCTGACATGGGACA-1	-29.1106	-43.7435	0.81766	-0.671473	2.09894
JUQ068_CGGGTCACAGTAACGG-1	-26.3515	2.98068	0.692649	1.88255	-1.13964
JUQ027_AAGCCGCTCATGGTCA-1	-27.8817	-4.66603	1.55477	-0.270294	-1.10565
JUQ088_CGTGTAAGTGTTTGGT-1	2.21736	-22.4203	-1.35392	-1.12568	1.10402
JUQ039_GTCACAACAAGCCGCT-1	-13.2125	-30.9322	-1.55844	2.11819	-0.572356
JUQ038_TCTTTCCTCATGCTCC-1	65.6613	23.9995	-0.676504	0.635164	-0.505822
JUQ111_GAGTCCGGTATTAGCC-1	57.3381	-33.6272	0.0276662	2.06389	-0.0308544
JUQ060_GCAGTTACACGGTAAG-1	-62.6382	-24.8016	-0.959144	-0.822847	0.965751
JUQ038_GGAAAGCGTATTCGTG-1	69.3229	29.7055	-0.622569	-1.05887	0.760415
JUQ067_CACACCTGTGCAGTAG-1	58.9875	8.47757	1.18497	-0.438372	-0.649017
JUQ044_ACTATCTGTTACGCGC-1	12.5839	-71.2631	-2.87448	-0.416021	-1.33489
JUQ087_TTGCGTCGTCACTGGC-1	-77.7105	-2.27602	-0.496783	0.135503	1.76521
JUQ057_CACAAACCATATGCTG-1	2.04381	-33.3949	-1.3818	2.1138	0.171273
JUQ046_GCTGCAGTCTTAACCT-1	3.99879	-38.6402	-1.43648	0.0630326	0.772608
JUQ110_CAGCCGATCGGATGTT-1	-8.35908	27.7241	2.09095	-0.465009	-0.520488
JUQ066_AGGTCCGGTGTCAATC-1	-4.23177	-10.5295	-0.965959	-0.694964	1.44808
JUQ071_TCAGGTATCAAACGGG-1	21.0621	0.645415	-0.930607	0.764952	-0.6839
JUQ044_ATTCTACCATGCAACT-1	20.9594	19.9326	1.67074	-1.55067	1.40146
JUQ108_TGTATTCTCCGCTGTT-1	0.37923	34.8942	2.81587	-0.735821	1.91403
JUQ031_TCGGGACCAAGCTGGA-1	66.7958	32.9682	-1.59834	-0.887316	-0.500681
JUQ070_CGTCTACTCGTAGATC-1	9.50313	-60.2029	-0.275914	1.30485	-0.262945
JUQ102_CTGCGGACAAGCGAGT-1	-36.2876	12.7373	2.23561	2.9691	0.828373
JUQ038_GCGCAACTCTGATACG-1	-45.4138	40.5644	2.7054	-0.334297	-0.32244
JUQ068_AACTCAGTCGCCATAA-1	43.8443	15.8245	-0.350951	1.37232	0.444746
JUQ053_GGAATAAGTTGATTGC-1	32.9177	-34.4285	-1.3367	0.212975	-0.149407
JUQ038_ATAGACCAGTGAACGC-1	5.29096	-70.6324	-1.24718	-0.47703	-0.164969
JUQ049_GATCGCGAGGGCTTGA-1	51.2028	3.14917	-1.73989	0.31592	-1.67421
JUQ067_GACTACATCTCCGGTT-1	7.26391	-67.327	-1.42268	-1.5932	-0.673293
JUQ087_GGCTCGATCGTACCGG-1	15.3956	30.3813	1.64735	-0.435713	0.728417
JUQ108_AATCCAGGTAAGGATT-1	-3.06779	6.56845	1.46224	-0.121267	1.46069
JUQ031_CATGCCTGTAGGAGTC-1	-21.8242	16.5209	1.0137	-0.719966	0.0131153
JUQ067_GACTACAGTACTCAAC-1	-11.4298	-12.212	1.37262	-0.254234	-0.0988607
JUQ031_AGCGTCGAGACCGGAT-1	-23.5313	23.0634	2.50538	0.459574	0.815035
JUQ026_GAAATGAGTACAAGTA-1	55.9528	29.0029	-2.48907	1.23608	1.65429
JUQ111_GATCGATCAAGCCCAC-1	59.3368	-30.9154	-0.788674	-1.06006	0.47204
JUQ067_GTCGTAACAAGCCGTC-1	-52.6082	-36.4166	-1.7995	0.714595	-1.16412
JUQ042_GGTATTGTCGTACGGC-1	-9.27595	-19.4947	-1.63961	-0.1053	0.300182
JUQ042_CACACCTCATCGGTTA-1	19.9661	-4.22157	-1.43664	0.596653	0.0318294
JUQ111_CCCAGTTTCCAAGTAC-1	67.5737	-31.6939	-0.833497	0.174289	0.555611
JUQ061_ATCGAGTCAGTAGAGC-1	-20.5692	36.9155	1.93222	-0.655433	-2.01229
JUQ027_TAAACCGAGTGGTAGC-1	76.4954	7.65132	-4.11041	-0.0702809	0.216693
JUQ101_ACGGCCAAGCCATCGC-1	16.2214	46.1788	2.23954	-0.0702856	0.36014
JUQ066_CGTGTCTCAGTGAGTG-1	-51.9758	-20.1839	-0.422067	0.462793	-0.0228144
JUQ033_AGTGGGATCAGGATCT-1	-0.523348	30.6322	0.73002	0.156242	0.441997
JUQ101_ATAAGAGTCCGAGCCA-1	-21.97	40.0914	2.26685	1.41691	-0.0177072
JUQ053_CACATAGGTAAGGGAA-1	-78.5675	31.2723	-2.23864	-1.03431	0.361541
JUQ066_CATTATCAGGCAAAGA-1	28.7872	57.333	1.61382	-1.67748	0.880149
JUQ101_GACACGCCAGTTAACC-1	-60.1186	-29.6232	-0.696833	1.26973	1.21332
JUQ067_TAGCCGGCATGCCTAA-1	-56.2397	16.5655	2.06868	-0.288929	-1.47825
JUQ067_GGAAAGCCACTTGGAT-1	6.83707	-29.8905	0.182141	-0.229024	0.219403
JUQ112_CTGATAGAGAAACGCC-1	51.864	41.5975	-0.590751	-0.877394	-1.71786
JUQ080_CCACCTATCGAATGCT-1	-16.6315	17.4784	1.10364	-0.690007	1.92089
JUQ036_ACACCCTTCATATCGG-1	-12.5443	-51.2635	-2.32002	0.974603	-0.488633
JUQ027_CTACCCACAATCACAC-1	-31.932	-55.7801	-0.256597	-2.27318	0.0680584
JUQ042_CAGTCCTAGATGGGTC-1	33.791	-21.8456	-0.52602	0.433037	0.472858
JUQ073_TGGACGCGTATAATGG-1	2.24382	44.7403	2.98078	-0.850642	-0.370071
JUQ042_CACACAAAGACTAGAT-1	-50.6963	-28.2637	-2.74427	0.345751	-2.98686
JUQ042_TATGCCCCACCGAAAG-1	19.0617	45.7838	0.468481	-1.18072	-0.115503
JUQ038_CCTCTGACATGAGCGA-1	71.4225	28.5002	-1.89019	-2.3939	-2.36017
JUQ118_ACGGGCTGTCAGTGGA-1	6.78961	42.4086	0.736635	1.09089	1.53126
JUQ066_CCGGTAGTCTTAGCCC-1	0.517057	-5.73776	-2.07831	0.790215	1.32884
JUQ049_GATCAGTCAACGATGG-1	65.1535	1.3565	-1.53873	-0.228709	1.06286
JUQ030_AACACGTCAAACTGTC-1	1.28593	-65.3154	-2.03603	-0.263055	-0.127258
JUQ069_ATGTGTGTCGGGAGTA-1	-29.2806	56.6019	1.60462	-0.270278	-0.969484
JUQ040_ACGCAGCTCTAACCGA-1	-46.6231	-7.60328	2.68631	-2.1325	0.259243
JUQ099_CGATGGCTCGAGAACG-1	9.46039	-49.4873	-1.20162	-0.193688	1.04282
JUQ026_CACATTTGTAAATGTG-1	9.34334	1.19477	0.81485	0.0691728	0.568267
JUQ033_CAGGTGCCACAAGACG-1	0.895611	3.91523	1.87352	-1.76924	-2.20861
JUQ033_CTTAGGAGTCTCATCC-1	3.51205	-79.0399	0.157988	1.1972	0.284119
JUQ070_CGTGTCTGTCAAGCGA-1	48.047	-48.8624	-0.248633	0.373237	0.0436099
JUQ053_TGCTGCTAGCACGCCT-1	-56.4653	-26.7981	-1.35017	0.120835	0.203182
JUQ070_CGACTTCGTGAGGCTA-1	12.5224	-62.5354	-0.974534	-0.465945	-1.04727
JUQ056_GTTAAGCCACGTGAGA-1	-10.7982	-7.71276	1.42725	0.219615	1.24784
JUQ102_TTGCCGTTCTGTTTGT-1	-70.1487	-39.3593	-0.5933	-1.72405	-0.80897
JUQ031_AGGTCATAGACTAAGT-1	-13.5581	-10.4025	1.6909	1.71742	-0.538637
JUQ066_TGGTTAGTCACTTATC-1	-71.3226	46.8638	-0.553323	0.530534	-1.32487
JUQ053_TCGCGTTGTTGGGACA-1	-37.5434	-22.2456	1.85868	-1.18172	1.53477
JUQ071_TGACTAGGTCCGTCAG-1	-8.14024	8.56128	2.07666	0.738836	0.307874
JUQ027_ACACCGGCATATACGC-1	1.41736	-30.7722	-1.14982	2.22668	-0.270031
JUQ069_CAACTAGTCCCAAGAT-1	52.2499	-57.4457	0.543184	-1.71845	0.0303634
JUQ070_AAGGCAGTCCTAGGGC-1	19.6951	22.8587	0.793122	-0.440333	1.54662
JUQ049_AGTGAGGTCTTAGAGC-1	63.9992	1.12777	-1.40368	0.276987	-0.15105
JUQ085_TCAATCTCACTGCCAG-1	38.9817	-20.0976	-1.1505	-0.0769242	0.0959283
JUQ024_CGATGTATCAACGAAA-1	-1.10056	45.3647	2.73872	-0.0677913	-1.80784
JUQ069_CGCTTCACAAGGTGTG-1	61.4213	39.1239	-1.50946	-1.30272	1.79245
JUQ100_CAGAATCAGCGCCTTG-1	-65.5348	45.6581	0.294355	-0.795754	0.425396
JUQ101_CTAATGGAGAAACGCC-1	20.1336	-14.9011	-1.95895	0.0684548	-0.463238
JUQ107_GCAATCACATCTCCCA-1	31.6821	-7.57778	-0.759052	-1.1833	-0.471054
JUQ108_CTGAAGTAGCAGGCTA-1	31.0372	-20.1421	-0.4578	-1.36633	-0.970289
JUQ108_CATCAAGAGCCCAGCT-1	25.8788	-13.9467	-0.791479	1.34922	-1.34994
JUQ119_GTGCTTCGTAATCGTC-1	-73.3022	37.4688	0.0548821	-1.80564	-0.0970574
JUQ038_TCGCGAGGTTGTCTTT-1	64.3899	24.6497	-0.436358	1.2612	-0.515001
JUQ048_GTGGGTCGTTGATTCG-1	63.6124	-12.0099	-1.01728	0.320702	0.905149
JUQ027_GCGCGATAGGCCCTTG-1	-17.5924	-21.83	0.901886	-1.41552	-1.44717
JUQ066_AGCGGTCGTCTGCCAG-1	-37.5566	52.3474	2.4622	-0.31392	0.902268
JUQ073_TTCGGTCGTGCTTCTC-1	2.59794	-61.2561	-1.07564	-0.438947	0.914482
JUQ101_ACAGCTAGTCTAAACC-1	24.127	-7.91748	-1.16429	0.199764	1.49498
JUQ027_ATCATGGCATTCCTCG-1	39.0787	8.01755	0.312338	0.970106	0.574772
JUQ102_TTTGCGCTCCTTTCTC-1	8.72034	-24.751	-1.59972	0.467849	0.367968
JUQ044_AAGGTTCGTTCCAACA-1	15.7516	-10.2908	-0.119753	0.390028	-1.82265
JUQ033_GTAGTCACATCGACGC-1	69.0836	18.4387	-1.89125	1.1275	0.390136
JUQ038_GATCAGTGTTCGAATC-1	-45.0163	36.0767	1.4663	0.84773	-0.567496
JUQ102_TCAGCTCCACTGAAGG-1	6.59113	-72.9861	-2.04792	0.649223	-0.74703
JUQ031_ATGGGAGGTTCGTCTC-1	9.29735	-21.9611	-1.75785	1.47284	-0.994017
JUQ112_TTAACTCAGTTGTCGT-1	74.3427	-17.6834	-1.57582	0.386433	-2.01893
JUQ030_CAGCAGCGTACCGTTA-1	15.018	2.49493	0.864451	-0.555323	-0.687874
JUQ059_CGTGAGCAGATCCCGC-1	47.7199	15.4413	-0.935283	0.130532	-2.11389
JUQ066_GGGACCTGTCGGATCC-1	22.5396	63.3514	2.62066	-0.269895	0.202983
JUQ088_CATGGCGAGGCGCTCT-1	22.9389	-30.4995	-1.024	-1.39301	1.04678
JUQ046_AAAGATGTCAAGATCC-1	-48.4201	1.38944	2.3288	0.249471	0.878717
JUQ122_TTGGCAATCGGGAGTA-1	5.16474	53.264	1.35566	0.424706	-1.90789
JUQ027_AGCTCCTCAATGCCAT-1	1.94172	-30.0293	-2.0947	1.25611	-0.200251
JUQ038_GTACTTTGTCCAAGTT-1	-59.2772	33.1662	-2.79496	-0.247488	-1.05693
JUQ044_ACGCAGCAGACCACGA-1	-32.9997	52.071	2.61707	2.2184	0.924481
JUQ041_CGGTTAAGTACAAGTA-1	-65.0099	-21.3755	-2.45201	-0.291952	-0.802544
JUQ067_ATGGGAGTCTCGGACG-1	-54.5201	17.7508	3.17998	0.949302	-1.18446
JUQ062_GTGCAGCGTTGTCGCG-1	-10.8147	49.4615	2.40856	0.82732	-0.555316
JUQ088_ACTTACTCAATGTTGC-1	-68.6142	-40.3543	-1.58757	-0.451224	-0.105161
JUQ112_ATCGAGTTCAGCATGT-1	68.2053	32.112	-2.65265	0.534499	-0.660803
JUQ066_ATCATGGAGTCCATAC-1	28.8262	-53.0592	-0.377836	1.27753	0.295135
JUQ105_TCTTTCCAGATGCCAG-1	-16.5229	67.4326	2.10569	-1.22592	1.95982
JUQ030_CGGAGCTAGATGTAAC-1	-32.6549	44.7614	2.44943	-0.486957	1.35573
JUQ045_GGTGAAGTCTATGTGG-1	-2.8265	1.19812	1.3951	0.236268	-1.14863
JUQ057_AGCTCTCAGCATGGCA-1	-43.7692	2.68635	2.18693	0.920073	-1.3256
JUQ088_GGCAATTGTCACAAGG-1	-65.3042	-38.0227	-1.40215	-0.387009	0.383612
JUQ069_TGCCAAAGTAAATACG-1	-18.7596	-64.8637	-0.433426	-2.6223	-1.01459
JUQ041_GAATGAACAAACAACA-1	41.6453	-4.03214	-1.05707	1.25708	0.0654677
JUQ067_TACCTATTCATGTAGC-1	10.3895	-61.5417	-0.979275	-0.341083	-0.275939
JUQ056_CGATTGAGTACAGTGG-1	-17.1283	23.0541	1.02766	-0.489118	1.8723
JUQ057_ATCATCTTCTCGAGTA-1	53.7958	29.3476	-2.84472	-2.70271	-0.670952
JUQ046_TGCGTGGTCCTTTCTC-1	37.6366	-2.58758	0.729286	0.899417	-2.08037
JUQ073_GAACATCAGGCATTGG-1	-33.7431	69.1945	2.95349	0.56864	-1.19243
JUQ073_CAAGAAAAGCGATTCT-1	24.67	12.4532	-0.493741	1.1803	-0.0667463
JUQ057_GGAAAGCCATGCCCGA-1	-25.5746	0.946174	2.50498	-1.30685	0.227312
JUQ117_TATCAGGGTGCGCTTG-1	-76.1208	-0.554384	-1.40704	1.59734	-0.367645
JUQ093_AGCGGTCAGGGTGTTG-1	9.07453	33.7525	2.03402	-1.00239	1.26474
JUQ093_GAGCAGAAGTGTTTGC-1	-10.0343	16.0094	1.92809	0.646897	0.460388
JUQ108_CTGCGGATCGGTTAAC-1	19.7644	-13.0299	-1.70255	-0.279882	-1.79954
JUQ054_AACGTTGTCACATGCA-1	10.9659	-75.9677	-2.10246	0.832867	-0.525544
JUQ111_ATAACGCCAGCATACT-1	-27.7703	68.2248	2.84119	-0.609314	-0.907493
JUQ066_GGGAGATAGTTGCAGG-1	26.7569	52.2312	0.528744	-1.23152	0.776745
JUQ031_CCATTCGCAGTTTACG-1	6.19155	38.7011	1.09262	-0.161904	0.235287
JUQ026_GGGCATCCATAGTAAG-1	-16.9597	-24.1376	-1.09148	-1.89749	0.548648
JUQ027_ATTGGTGCATCTCGCT-1	-61.4593	-27.0867	-2.24417	1.51057	-2.54672
JUQ039_TACTTGTGTGCGGTAA-1	42.0358	40.509	0.248259	-1.0291	0.996339
JUQ088_CATCGAACACAACTGT-1	20.7661	-31.4238	-1.90722	-1.42474	1.05841
JUQ088_GTGCATACAGATCGGA-1	13.8195	20.3596	0.967393	0.290875	1.4972
JUQ047_CTAGAGTAGGGAAACA-1	-72.1496	-36.6447	-3.28759	-1.07858	-0.35106
JUQ054_GTATTCTGTAGATTAG-1	63.8199	-12.7902	-1.15899	0.840616	2.13446
JUQ057_CCTACCAGTATCAGTC-1	22.1627	4.03698	-1.81452	1.37981	1.69141
JUQ117_TTTATGCAGACTAGGC-1	13.1803	-9.47776	-1.11648	-0.967781	-1.18384
JUQ066_CTAGTGAGTCGTTGTA-1	-4.11572	-5.43379	-1.8313	-0.216146	0.0251073
JUQ044_CATCAGATCTGCGTAA-1	14.7886	-37.8619	-1.48852	-2.73345	-0.536923
JUQ069_GCATGCGTCCAGAGGA-1	38.8122	-2.74161	-0.624046	-0.596654	0.897634
JUQ046_GCTTGAAGTCCCGACA-1	-4.59237	-44.0063	0.242373	1.80676	-0.47429
JUQ053_CTGAAGTGTTGACGTT-1	30.0074	-30.6525	-1.93444	0.756665	1.26495
JUQ069_GGTGCGTTCATGCTCC-1	-75.1784	2.41507	-1.24149	2.49821	1.14416
JUQ033_GACTACACATGTAAGA-1	-37.4224	-11.2691	1.33779	-0.312666	-0.897308
JUQ066_GGGTTGCCACTTAACG-1	20.444	62.3039	2.8384	-2.35281	2.23065
JUQ056_CAGATCAGTCATCGGC-1	-31.8708	53.4991	2.62727	0.385093	-0.342758
JUQ073_GTCACAACATAAAGGT-1	38.096	-13.9765	-2.33039	-0.322905	1.39475
JUQ027_GACGTTACAAGAGTCG-1	-37.667	54.4992	2.96194	0.421493	-0.0612308
JUQ102_GGCTGGTGTGCACCAC-1	7.64673	-73.1237	-1.4488	2.40896	-0.77659
JUQ121_CGTGAGCGTTTGTGTG-1	85.9779	16.407	0.137362	1.13486	-0.317967
JUQ101_CGCCAAGGTACCGCTG-1	-59.4124	-12.9445	-1.09858	0.859123	2.71481
JUQ102_GCCAAATAGGCATTGG-1	-10.7504	-57.1656	-3.00214	-2.27256	0.793119
JUQ070_GATCTAGGTACGCTGC-1	45.4261	-51.0872	-0.0427184	0.946343	2.51535
JUQ085_TCGTACCTCTTGAGAC-1	34.2341	-20.8939	-1.80538	-0.326132	0.288447
JUQ040_TACTCATTCTCAAACG-1	-40.6888	44.5683	2.47582	-1.72086	-0.363597
JUQ091_TGAGGGAGTAAACCTC-1	-68.1033	-46.0565	-1.64643	0.202339	-1.42104
JUQ027_GCATGATAGTGCCAGA-1	61.2392	27.0925	-1.40262	-0.15839	-1.49372
JUQ070_TTGACTTGTGAGTGAC-1	-47.3911	-28.1623	-0.311827	0.976275	-0.800037
JUQ086_CATGGCGTCCCGGATG-1	15.3316	-11.7591	-0.822615	-0.55641	2.40965
JUQ106_TACTTGTGTCATCCCT-1	18.5178	-9.2528	-1.34659	0.272139	-0.563964
JUQ050_ATGAGGGCAGGGTACA-1	20.408	-56.8976	-2.1744	1.19568	0.360428
JUQ039_CCACTACCACCAGGTC-1	-75.5267	-31.7158	-2.38602	-0.0116148	-0.35382
JUQ047_GCGGGTTGTGCTCTTC-1	13.991	36.7329	2.65137	0.514575	-0.860479
JUQ049_GGACAAGTCAAAGACA-1	-33.9625	-23.9709	1.97635	1.67563	2.56898
JUQ102_AGCATACCAGTGGGAT-1	70.71	1.32059	-2.55967	-0.0365896	-0.868094
JUQ066_TAGGCATGTCCAGTAT-1	-36.7925	42.4226	2.80294	0.0817711	0.307134
JUQ107_CGGACTGCATCACAAC-1	12.4705	53.969	0.857652	-0.992364	0.0406391
JUQ106_AGTGAGGGTTCAGCGC-1	55.6019	-6.19248	-2.26865	-0.399262	-0.0106835
JUQ061_ACGTCAATCATGGTCA-1	52.2882	16.3187	-1.48324	0.685692	0.574166
JUQ066_TCTTTCCCAACGCACC-1	26.5751	-58.6908	0.264601	-0.267759	-1.04763
JUQ111_TGATTTCCATAGTAAG-1	-31.7795	67.5302	3.41918	0.888955	0.237319
JUQ033_TGCCAAATCCTGTACC-1	8.49304	-25.693	-1.80216	1.24016	-0.387477
JUQ109_ATCCGAAAGTCCTCCT-1	-31.7374	70.3922	3.33985	-0.892123	-0.585519
JUQ069_TGCCAAAGTGTTGAGG-1	31.5009	11.4827	0.0751713	0.500753	0.345848
JUQ071_CATCGAACATTCACTT-1	-3.68226	59.2366	2.322	0.259931	1.63428
JUQ111_CACACCTAGCGTAATA-1	-7.9614	66.238	2.26588	0.214979	0.583387
JUQ068_GGGACCTCAGCTGGCT-1	52.6916	9.22041	-1.74405	-1.01736	0.9037
JUQ071_CAACCAAGTCAGAATA-1	22.8802	-4.72851	-1.69299	-1.88597	-0.671805
JUQ057_AGTGAGGCAGTTTACG-1	29.5953	11.9004	0.00323478	0.475565	-0.796669
JUQ027_TCGGGACCATCCTTGC-1	-77.5973	40.1992	-1.57053	-0.711128	0.415164
JUQ065_GCGGGTTTCGATGAGG-1	83.5623	16.7639	-0.573707	-0.352035	-1.1572
JUQ044_CACACCTAGCATCATC-1	62.2947	-2.07906	-3.05287	-0.0276801	0.401998
JUQ057_CGACCTTTCGGCATCG-1	7.62033	-35.5843	-1.42352	0.41493	0.26142
JUQ049_CGCGGTAGTAGCGTCC-1	-20.4607	26.2965	2.50717	0.0453048	-0.268636
JUQ036_CGTTAGACACATGGGA-1	-71.3672	-33.4568	-0.0108726	0.583256	0.842901
JUQ101_TGCCCTAAGGAGTTTA-1	-8.30406	47.9796	3.18716	1.8265	-0.231636
JUQ026_CAGCATAGTATAAACG-1	-25.8393	-60.6025	0.452918	0.254166	-0.725364
JUQ024_AGTGGGAAGGAGTTTA-1	-15.0303	-0.974507	0.0840268	1.99539	0.905624
JUQ111_GAGCAGAGTGGTACAG-1	59.312	-28.5394	-0.813304	1.19509	-0.716577
JUQ067_TGGGAAGCACGACTCG-1	7.22983	-65.2467	-0.423081	-0.217472	0.482545
JUQ088_GATTCAGAGATCTGAA-1	-66.4062	-42.0453	-0.0686094	-0.185266	0.584577
JUQ049_CGTCCATGTGCTAGCC-1	-42.6128	-3.15733	2.59602	1.05288	0.658647
JUQ060_TGCCAAACACCTTGTC-1	-7.92677	7.33819	0.738277	1.07641	-0.0601231
JUQ060_TAAGCGTAGCTTCGCG-1	23.959	-41.0902	-0.86083	-2.26367	-0.322672
JUQ060_CCTATTATCTTAGCCC-1	-37.1202	11.5375	2.02469	-0.474388	-0.526667
JUQ045_GCAGCCATCCCGACTT-1	39.032	-31.148	-0.406088	-0.640144	-1.09394
JUQ106_TGAGGGATCTCTTGAT-1	25.8067	-9.70218	-1.10464	0.184357	-1.00939
JUQ091_GGGAGATTCCTCAATT-1	26.9073	-36.8967	-2.13628	-0.157116	1.31512
JUQ057_TTAACTCAGTATTGGA-1	36.3348	-12.7259	-1.15306	-1.40854	2.85873
JUQ026_TGGGAAGTCATCGCTC-1	-26.9057	2.53857	1.53913	-0.867941	-1.96763
JUQ101_CTCTACGGTAATCGTC-1	-64.9611	-35.1975	-2.19214	-0.224012	0.891361
JUQ036_ATCACGATCCTTGCCA-1	44.0076	48.0282	-2.45854	0.351123	-0.821822
JUQ042_ATCTGCCCAAATCCGT-1	44.7556	-22.7964	-1.10969	-0.838626	0.670348
JUQ038_ATGCGATGTCTAGCCG-1	51.664	-48.7626	-0.948132	1.89575	-0.503889
JUQ054_GTCGTAACAATCACAC-1	-80.7883	-0.430982	-0.827831	1.15147	-1.49685
JUQ108_ACAGCCGCAACGATGG-1	21.6255	5.29345	-0.937972	-1.10113	0.76271
JUQ108_CTGATCCAGAATGTTG-1	-70.2817	-38.6376	-0.764473	0.426336	0.739946
JUQ068_ATGAGGGTCTTACCTA-1	-24.2248	-48.2518	0.878892	-0.972679	0.0639191
JUQ068_ATGTGTGCAGCCAGAA-1	-39.6923	3.79219	2.04769	-1.93774	0.789386
JUQ033_AGTGTCAGTGTTCGAT-1	-58.5866	40.1726	-1.04254	-0.40916	1.34831
JUQ036_TCTGAGACACCCAGTG-1	36.4566	-23.4336	-1.48364	-0.67051	1.14524
JUQ108_GTGCATATCGTTTATC-1	47.7945	-56.2	-0.699985	1.26346	-0.634863
JUQ045_TCCCGATAGTGTACCT-1	54.4136	-2.77713	-1.64098	1.46959	0.453854
JUQ027_CGTAGCGGTGCGCTTG-1	-31.3242	-51.6347	-0.535324	2.78655	-0.48834
JUQ106_GTTCGGGGTAGGGTAC-1	21.9669	-15.185	-0.341984	-0.691269	0.583246
JUQ024_TCGCGTTTCGGTTCGG-1	-64.4881	49.5166	-1.2835	-0.248417	1.86805
JUQ102_ATTCTACAGATCCCGC-1	72.2698	3.6392	-0.968444	0.947883	-0.372327
JUQ122_GCTTGAAGTAGTACCT-1	67.8834	-4.81201	-2.32171	-1.13649	-0.402652
JUQ027_TTAGTTCCACGCGAAA-1	-71.0735	52.2783	-0.358334	-0.257626	0.601191
JUQ061_GAAACTCAGGAGCGAG-1	-21.8168	15.8237	0.848891	0.764253	0.342252
JUQ057_TGGGAAGTCCAAACTG-1	27.058	3.18079	-0.932159	0.312772	-0.713408
JUQ102_GACAGAGGTATTCTCT-1	-23.5225	-53.511	-0.727452	0.0300977	0.169607
JUQ068_TGCCAAAAGAGTCGGT-1	50.7429	-3.83972	0.927378	0.112076	-0.62607
JUQ101_TGTGGTACAGCTCCGA-1	-60.7984	-14.0665	-0.823907	0.0240968	0.542671
JUQ110_ACTGCTCCACGGATAG-1	18.2275	-53.7929	-1.88555	0.281236	-1.04335
JUQ050_GACCAATTCATCGATG-1	63.1887	-8.39237	-0.876651	-1.26006	-1.16423
JUQ088_ACTGATGCAGTGGAGT-1	12.4902	12.095	0.0414215	-0.413557	1.09594
JUQ069_ACGATACCATCCCACT-1	21.2775	55.4971	1.98778	-0.60864	0.169947
JUQ111_CTAGCCTAGCGATGAC-1	62.3942	-28.6473	-1.21232	0.462218	0.695499
JUQ056_TCGCGTTGTAGCGATG-1	-15.4989	23.8483	1.64876	-0.682615	0.331565
JUQ102_ATCCGAACATCGATGT-1	-39.9053	-13.8983	2.02332	0.176211	-0.755737
JUQ031_ATTACTCGTATAGTAG-1	-32.5479	13.3518	2.00624	0.667066	-0.295586
JUQ067_GGACAGAGTTCCACAA-1	-77.0829	34.9169	-1.17691	-1.20853	-1.0488
JUQ042_GTAACTGTCTTGTTTG-1	24.4492	29.8996	0.785646	0.418155	1.06189
JUQ040_TATCTCAAGGTGTGGT-1	66.675	5.65486	-1.71735	0.0969976	2.35747
JUQ031_GCATACAGTTTGGGCC-1	-20.1137	14.8398	2.07477	-0.65787	-0.274544
JUQ054_GCTGCGAGTTCCAACA-1	61.8262	-10.4226	-2.53083	2.20281	0.0766604
JUQ049_TACCTTATCCGCAGTG-1	-6.21855	-49.499	-2.16079	0.649643	-1.90804
JUQ108_AACTCAGCACGCTTTC-1	17.8799	33.556	1.32248	-1.45061	-0.856021
JUQ070_TCATTACTCGGTGTCG-1	12.3544	37.2056	1.94928	-0.681644	2.64781
JUQ088_CCAATCCCAACTTGAC-1	-30.6317	19.196	2.29637	1.02847	-0.929987
JUQ067_TAGTTGGCAAGACACG-1	0.896565	29.8671	1.29398	-0.861704	0.319876
JUQ066_TAAGAGATCATATCGG-1	-17.0566	-61.5184	0.164784	0.288907	-0.760708
JUQ036_CTGATAGAGAGGACGG-1	-74.0164	28.998	-1.33111	-0.959907	-1.29764
JUQ067_CAGCGACAGTATCGAA-1	19.2341	23.4824	1.41965	-2.02466	-1.05017
JUQ111_ATCCACCTCATCACCC-1	59.4357	-29.9252	-2.5027	0.331402	-0.124486
JUQ036_TCGCGAGTCAGCTGGC-1	-56.8352	-41.7363	-2.08828	-0.258632	0.708216
JUQ069_AACTGGTCAGTCAGAG-1	-42.7392	15.4756	2.09413	-0.549601	2.05879
JUQ095_CGAGCCAGTAGCACGA-1	4.03772	28.9869	1.53692	-0.283301	-0.0461005
JUQ044_AAAGTAGTCTTAGAGC-1	19.2389	-12.4055	-2.68022	0.598941	-0.4815
JUQ047_TACCTATTCACGCGGT-1	10.864	34.3991	2.52622	-0.719413	0.104786
JUQ036_CGTCCATTCACTCCTG-1	-48.8905	6.84404	2.40029	-1.49685	-0.974646
JUQ088_GGGATGACATCGGGTC-1	8.88406	33.3304	1.9909	-0.691131	-0.0189036
JUQ067_TGGTTCCGTCCGACGT-1	58.9469	42.3762	-2.23112	0.133754	0.665377
JUQ088_AACACGTGTTGAGGTG-1	-32.7851	49.4529	1.94998	1.24018	-0.468663
JUQ027_CCTAAAGGTATAGGTA-1	-31.8786	-51.7702	-0.0762261	0.979073	-0.3103
JUQ040_TACTTGTTCCTTCAAT-1	68.638	2.25178	-0.656609	1.44762	0.152872
JUQ060_GTCATTTGTAGGGACT-1	-37.6865	6.38399	1.16004	1.2127	0.205988
JUQ107_GAACCTACAGTCGTGC-1	-3.68457	54.5354	2.62607	0.196525	1.82816
JUQ105_CAGCTGGTCTAACGGT-1	6.86597	42.225	1.68275	-1.36328	0.586813
JUQ033_AGCATACTCGAACGGA-1	-54.7746	-34.8917	-1.51964	-0.208134	0.699399
JUQ073_CTAACTTTCTAACTTC-1	5.44557	60.5606	2.37189	-0.193726	0.68582
JUQ066_GTGAAGGCATGCAACT-1	-76.3217	7.70162	-1.648	0.895746	-0.0266448
JUQ027_TCTCATATCAGAGCTT-1	-29.198	-55.5329	0.254653	-0.635027	-0.345171
JUQ033_CACTCCACATACTACG-1	-4.1617	40.1574	0.272111	1.62149	-0.810052
JUQ027_AGGGAGTCACCGCTAG-1	36.0151	5.12049	-0.578243	-0.939931	-0.859428
JUQ087_CATCAAGGTCCGTGAC-1	44.1094	47.1981	-0.0686717	-1.24162	-1.27735
JUQ049_TGAGAGGAGTTGTCGT-1	51.8986	3.10707	-3.18482	-0.247118	0.0442998
JUQ069_CAAGATCTCATTATCC-1	24.5975	49.6149	-0.00801746	1.46214	-0.358583
JUQ121_CACTCCACATGCCACG-1	5.16017	38.6546	1.75199	-1.68126	0.192414
JUQ046_AATCCAGGTGTTTGGT-1	52.2394	-2.03761	-1.28132	1.60682	-0.635443
JUQ068_AGAGTGGGTTTGGCGC-1	-19.8056	-47.4447	-0.143786	0.369071	0.232572
JUQ053_TGATTTCGTCGATTGT-1	-23.552	9.07929	1.16106	0.11613	-0.783544
JUQ049_TATGCCCAGTGGACGT-1	19.0787	-6.32383	0.349536	-0.99155	-0.56371
JUQ069_AATCGGTCAGCGTAAG-1	-42.557	15.9438	2.99973	-1.5869	1.57344
JUQ072_TCGGTAATCTCCCTGA-1	60.1103	36.2986	0.0618576	0.656261	1.07141
JUQ041_AACTTTCCACCAGGCT-1	7.28206	-3.1326	-0.902964	-0.0894056	0.417826
JUQ025_CCTTTCTCAAATTGCC-1	-2.67443	-0.668037	0.833907	-0.39369	-0.212374
JUQ042_TAGAGCTAGCACCGCT-1	19.9135	-47.0235	-1.46843	-0.0345727	0.804086
JUQ092_CCAGCGAGTGCTGTAT-1	-66.1353	-23.0338	-2.88112	-1.21013	-0.632203
JUQ060_GATCGCGCACGAAAGC-1	38.3808	-31.5757	-0.813831	-0.632765	0.694201
JUQ036_TCGTACCAGAGACTAT-1	57.5438	25.1434	-2.05609	0.544304	1.15991
JUQ067_TACCTATGTTGTACAC-1	-25.7224	28.7866	2.97783	1.3198	-1.12083
JUQ089_CGTCTACTCTTTACGT-1	-26.392	-24.125	-1.41671	0.189959	1.37118
JUQ060_AGGGATGTCGGTGTCG-1	-34.451	-23.1989	0.410605	0.01017	0.146728
JUQ067_CTAGTGAAGATGCCTT-1	-59.8279	16.3347	2.32112	-1.06078	0.253416
JUQ026_CGTTCTGAGGCAATTA-1	-35.1516	-56.8948	-0.531675	-1.06816	0.251216
JUQ059_TCATTACCAAGTTGTC-1	37.4615	29.511	-1.42602	-0.600605	-0.47496
JUQ071_CTAATGGGTCCCTTGT-1	-5.91518	9.98213	1.83703	-0.560615	-0.06334
JUQ088_GTGCGGTAGTCTCGGC-1	-77.713	-28.8623	-1.15942	0.3503	0.463706
JUQ039_GCTTCCATCCGCATCT-1	39.2347	-30.6459	-1.90106	-0.981202	0.146289
JUQ067_ATTTCTGTCCGCAGTG-1	-8.44376	-22.2796	-0.126825	0.439148	-0.997785
JUQ056_CAACCAAGTGTGTGCC-1	5.2264	1.28716	0.252379	0.127271	0.424207
JUQ067_GCAGCCACAGCAGTTT-1	-62.7927	13.7274	2.67616	0.949425	-0.453515
JUQ102_CCGTTCACAAGGTTCT-1	-20.3082	34.4165	1.97365	-0.46185	1.13159
JUQ099_GGAAAGCAGACTGGGT-1	-3.51318	41.7697	2.95193	0.0568015	0.917967
JUQ042_CTCCTAGCACCGAATT-1	21.8496	28.5336	0.441849	0.455637	-0.178055
JUQ044_GCCTCTACATCCTTGC-1	-70.2064	-40.1014	-0.46718	0.0680535	0.420127
JUQ069_ACCAGTATCGTGACAT-1	-11.5413	26.6515	2.36538	-0.205536	-1.05655
JUQ070_TGACGGCAGCTAACTC-1	-63.0975	52.5527	-1.38972	-0.808228	0.101216
JUQ053_CGATGGCTCCGAGCCA-1	-61.9503	51.9261	-2.15513	0.134524	2.03366
JUQ044_TACGGTAAGAAACGAG-1	7.5938	32.8853	1.74705	1.07108	-1.61311
JUQ071_CACATAGAGGTGCTAG-1	25.3724	-3.85194	-3.11087	0.941621	-0.380017
JUQ111_CACCTTGTCCAAATGC-1	-5.60587	66.9138	2.88329	-0.0730059	1.32674
JUQ101_ACTGAACGTCTAGTCA-1	19.6795	-42.4893	-1.26685	0.658427	-0.659814
JUQ057_TCTTCGGCATGTCTCC-1	-57.4549	-26.7691	-2.19808	-0.520832	0.929329
JUQ057_CATGACACACTGTTAG-1	14.9026	39.4037	1.90383	-0.572437	1.1143
JUQ097_CTCATTATCTTGTTTG-1	-14.6242	15.7698	1.1166	-1.49259	1.35409
JUQ111_CAGATCATCAGTTTGG-1	49.1827	39.865	-1.35369	-0.551674	1.14729
JUQ056_GCTCCTATCTCTTGAT-1	20.9225	40.6144	1.19542	-0.812097	0.786019
JUQ038_TCATTACAGTGGACGT-1	-45.3399	34.4687	2.05286	-0.300974	-0.81702
JUQ108_TGGCTGGTCGGCGCTA-1	-72.2579	30.4736	-1.7413	-0.462653	-0.904337
JUQ044_AACCGCGTCCATGCTC-1	-8.85191	38.5696	1.78236	0.938263	-0.0486646
JUQ033_CCCAGTTCACCGAATT-1	-52.8854	9.83075	1.72872	0.00153694	0.0256595
JUQ056_CACACAATCCTGCTTG-1	42.4132	-17.701	-1.16472	1.7404	0.9245
JUQ101_GTATCTTAGAGCTGCA-1	3.77669	-33.0378	-1.17773	-1.67664	0.0871119
JUQ069_ACGATGTGTGTTTGGT-1	44.1241	-7.88216	-1.17284	1.02179	-0.510556
JUQ101_CACACAAGTCAACATC-1	37.4029	-34.6933	0.417434	-0.0806132	0.0799873
JUQ070_GATGAGGGTTCCGTCT-1	27.66	-38.1918	-0.555407	-1.31514	0.0504614
JUQ088_CACAGGCCAAGGTTCT-1	-9.93637	-58.0804	-2.79216	-1.3513	-0.872136
JUQ056_TGTTCCGTCATATCGG-1	1.2289	19.4392	2.5051	1.28787	-2.66902
JUQ036_CAGAATCTCCGGCACA-1	63.8893	19.0236	-1.83625	1.44418	0.747277
JUQ049_AACCGCGCATCATCCC-1	25.0976	31.3481	1.05621	-1.49499	0.495641
JUQ042_GACCTGGGTATATGGA-1	58.2771	43.5289	-1.32256	-0.129011	-0.0666156
JUQ053_TGCCAAAAGTGTTTGC-1	17.2541	-44.7061	-0.830837	-2.10894	0.370337
JUQ107_CAGAATCCATTCACTT-1	-12.9652	18.2164	1.26033	0.139013	-0.357332
JUQ067_GCCTCTAAGATGTTAG-1	-63.066	14.3051	2.35694	1.54287	1.35576
JUQ031_CACACCTTCGTTTAGG-1	-26.1967	3.91607	1.29137	0.115489	-0.655713
JUQ027_ACTGAGTCATCACGAT-1	-27.7515	-58.8231	-0.563723	-0.777029	0.398641
JUQ111_CGGACGTAGAGTACAT-1	0.712237	52.6782	3.28319	-0.960642	-0.768241
JUQ027_GCATACACAAGAAAGG-1	20.0373	-62.9412	-2.50116	-0.829753	-0.0482976
JUQ040_ATTTCTGCAGCAGTTT-1	-70.2169	27.2931	-0.864204	0.140816	-0.280514
JUQ108_CAACCTCTCAGCTCTC-1	45.0444	-51.579	-0.0825395	0.776376	-1.00467
JUQ088_TGGTTAGTCACCGTAA-1	21.0385	-17.6171	-2.38055	-1.87517	1.70654
JUQ102_CGGAGTCAGAAGATTC-1	22.397	23.455	2.19048	-0.579872	0.151677
JUQ056_CAGCAGCGTATCTGCA-1	21.203	37.0045	0.321773	-0.999217	0.230161
JUQ039_TTCGGTCCACATCCAA-1	46.3232	-55.378	-0.670249	0.327286	-0.108671
JUQ071_AAGTCTGAGGCTAGCA-1	-5.10255	11.7866	1.99368	-0.546976	-1.24762
JUQ101_TTGCGTCCACATCCGG-1	21.1708	8.3271	0.691204	0.868754	-1.04921
JUQ070_CCTTTCTAGTGGTAAT-1	5.82295	-15.6898	-1.05588	-1.00483	-1.21297
JUQ083_GGGTCTGTCCTCAACC-1	31.1956	9.82155	0.382404	-0.00479303	-0.895455
JUQ038_TACAGTGCACTCAGGC-1	-48.4828	31.8577	1.74445	-0.789062	-0.159662
JUQ069_CTCGGGAAGTCAATAG-1	41.3413	-5.95791	-0.751201	-1.45526	0.138366
JUQ050_TCTATTGAGCCCAACC-1	0.312805	-66.7809	-1.02737	-1.44487	-0.0398431
JUQ040_GTATTCTGTCTCTCTG-1	70.0619	19.0495	-1.07625	-1.32275	-1.00112
JUQ033_ACTGAACTCACCGTAA-1	5.7794	-62.6358	-0.115077	-1.04888	0.726717
JUQ026_CGACTTCCAAGCGTAG-1	-10.4416	40.4657	2.53528	0.135568	0.630007
JUQ067_TCACAAGGTGAACCTT-1	-18.1777	38.7237	1.43121	0.151461	-0.376489
JUQ120_TTCGGTCGTCGCGAAA-1	2.8236	60.4514	1.67441	1.62096	-0.295082
JUQ046_GATTCAGGTTAGATGA-1	-40.7425	0.785442	1.45414	0.352103	1.87079
JUQ057_GTCACGGAGATGCGAC-1	36.2704	-13.7712	-1.37453	-1.21221	-1.84882
JUQ067_GGACAGATCGAATCCA-1	-51.7507	-37.8873	-0.832191	-0.396501	2.07403
JUQ070_CTTTGCGCAGCGTAAG-1	5.15958	-26.7643	0.149493	-0.48997	0.271559
JUQ033_CCAATCCCACCGATAT-1	-77.113	35.2245	-2.12715	-0.399106	0.297023
JUQ066_ACACCAATCTGGTATG-1	17.2125	15.983	0.751212	0.893132	-1.82707
JUQ038_CACAAACCAATGAATG-1	-12.4427	43.0612	2.173	-0.212945	-0.499027
JUQ069_CGAGAAGGTAGCACGA-1	18.4447	56.361	2.37672	0.767266	-0.616319
JUQ105_CCTTTCTGTGGCAAAC-1	-18.4781	17.2515	0.43435	0.454737	-0.175754
JUQ096_AGGGATGTCAAGCCTA-1	18.023	55.8179	2.01801	0.412876	-2.47065
JUQ107_CATCCACTCAATCTCT-1	69.7965	-13.8443	-0.906168	0.378066	-1.14692
JUQ032_AACTCAGGTTTCGCTC-1	-27.6885	48.9364	0.932494	0.0350691	0.368625
JUQ044_ACGCAGCTCCGCGTTT-1	20.3022	-12.5818	-1.14163	0.171963	-0.654451
JUQ060_TGCTACCAGGATGCGT-1	-13.2866	-57.4915	-3.51307	-0.0432882	0.538876
JUQ124_TTCTACAAGCTATGCT-1	-38.663	61.4676	3.3015	0.73574	-0.643319
JUQ036_TCAGGTAGTCCTCCAT-1	-53.5945	2.71069	2.47703	-0.824344	-0.706815
JUQ056_TTGCGTCTCACTTATC-1	63.3757	47.0961	-2.16938	-0.211533	0.322046
JUQ057_CAAGATCGTACCAGTT-1	-12.7945	66.7876	3.12254	1.15023	-0.773096
JUQ057_GTTCGGGGTGTGGTTT-1	23.3083	-15.3377	-0.0802064	0.189913	0.787957
JUQ026_CAGCAGCAGTGAATTG-1	-25.1848	-59.8359	-0.26546	-0.695062	-0.15266
JUQ047_GACTAACTCACAACGT-1	-7.14479	-53.4934	-1.88936	1.01349	-0.225192
JUQ061_ACCGTAAGTACTTCTT-1	-19.2067	7.48774	1.76352	-3.62478	1.23956
JUQ066_GCAGCCACACTACAGT-1	29.261	-54.0553	-0.611718	-1.10045	0.442774
JUQ031_AGTGTCAGTAGCGCTC-1	-14.9387	-8.76038	2.01827	1.63244	-0.841334
JUQ033_ATGTGTGTCACCGTAA-1	-50.3959	-39.5697	-2.41855	0.382143	0.465118
JUQ040_ATTACTCTCTTTCCTC-1	71.2903	28.3443	0.0411765	0.311891	-2.16085
JUQ106_ATTGGTGCATGGTCTA-1	47.8016	-55.5632	-1.47205	0.921245	-0.294897
JUQ033_AACTGGTTCGCCAGCA-1	-46.7566	3.00035	1.24744	0.486685	0.235713
JUQ061_AGGTCCGGTTCACGGC-1	-0.219545	-29.1438	-1.69643	0.775632	0.0071736
JUQ101_CTGATCCCACAAGCCC-1	5.45451	54.3769	2.73497	0.657589	-0.379102
JUQ024_TGCTACCGTGTGACGA-1	-3.97781	-56.5394	-1.63029	-0.621575	-1.60604
JUQ063_ATCTGCCTCCTATTCA-1	-37.7701	24.2945	1.61314	-0.273056	-0.80766
JUQ082_CTCTAATAGGTCGGAT-1	70.9663	-19.3497	-1.04828	0.0891233	0.0449146
JUQ027_TTCCCAGCACAGACTT-1	-71.4738	-32.4659	-1.31221	-0.571914	0.406739
JUQ061_GGCAATTCACGACTCG-1	-37.7502	24.0001	2.09967	-0.453294	-0.25249
JUQ024_CGGGTCATCGCATGAT-1	9.75074	-43.3053	-0.0533933	0.6288	0.745427
JUQ042_TACTCGCTCGCGTAGC-1	42.6511	0.581106	-2.4684	0.407928	-0.412308
JUQ042_GTCGGGTAGAGTGACC-1	-64.709	-28.2416	-1.77982	1.05894	0.285969
JUQ102_CTCACACAGGTCATCT-1	-45.5604	-1.36307	2.04633	1.16261	-0.363286
JUQ107_ACACTGAGTAGGACAC-1	-13.6388	68.5134	2.74052	1.12788	0.420484
JUQ033_ATTGGTGTCTCCAGGG-1	-22.4428	25.476	0.0690671	0.170202	0.0696366
JUQ044_TACCTTAGTTACCAGT-1	-80.5295	-1.36775	-2.21305	0.20434	0.595458
JUQ102_ACTGAGTGTCAACTGT-1	53.1095	38.0091	-2.18462	1.45882	0.863782
JUQ091_ACGAGGAGTGCCTGGT-1	-61.9701	-48.0791	-2.08747	0.333339	0.876166
JUQ046_TGCTGCTCATGTAAGA-1	-56.3374	-0.0571597	1.95358	-0.278482	0.177325
JUQ026_ACGAGCCAGCTGCGAA-1	-57.4213	58.6124	-2.14801	2.20605	-0.321486
JUQ025_ATCCACCGTACCATCA-1	27.3339	-5.81465	-1.86258	0.419652	1.12839
JUQ046_CATGCCTTCCGTTGTC-1	-24.0433	-49.7214	-1.16728	-0.47521	0.115518
JUQ118_AGCGTCGCATCTCCCA-1	65.9886	-3.14652	-0.0288823	-0.394737	0.391801
JUQ069_GCAGTTACAATGAAAC-1	40.2236	-5.89995	-3.45909	-1.26611	0.17862
JUQ027_TGTGTTTTCGCAAGCC-1	-25.4463	-3.3515	1.66742	2.7114	-0.577365
JUQ101_TGTTCCGAGTGGTAAT-1	-9.71264	18.4693	1.68469	-0.984927	-0.493218
JUQ057_TAGAGCTAGTATGACA-1	31.7042	-14.4343	-0.153023	-0.331895	0.989798
JUQ027_CAGCGACTCTGAGGGA-1	-78.7442	9.28956	-0.761556	0.75718	-0.762246
JUQ088_GTTAAGCTCTTCATGT-1	-19.8122	-1.38309	1.80436	0.583473	-0.101351
JUQ061_CACACCTGTAATTGGA-1	61.3629	12.7697	-2.13901	0.302058	-0.200164
JUQ024_GTCTTCGGTTACGACT-1	11.698	-23.7758	-0.802497	-0.659334	-0.0290555
JUQ030_GCTGGGTAGAATGTTG-1	22.6918	-30.6055	-1.69978	-0.442393	-0.0761204
JUQ110_AAGTCTGAGTGTTTGC-1	-0.184201	3.32186	0.381	-0.388035	1.86268
JUQ027_TAAGAGATCACAGTAC-1	-32.5756	-34.96	1.06065	-1.33848	-1.01409
JUQ027_GAAGCAGTCGGAAACG-1	-28.4713	-61.7657	-1.10537	0.841877	-0.0563783
JUQ033_CGAATGTGTCGCTTCT-1	-14.5239	-49.8522	-1.76504	0.691776	-0.424024
JUQ067_TCATTACAGACAGGCT-1	11.3272	-61.2105	-0.854544	0.808869	-0.881943
JUQ118_ACTGAGTTCCGAGCCA-1	69.6505	-5.39013	-2.6387	-0.866855	0.483416
JUQ050_CTCGTCATCACAATGC-1	-67.783	-21.7922	-0.960665	-1.01144	0.346399
JUQ040_CGCCAAGGTTAGATGA-1	60.2075	10.123	-1.2134	0.472259	-0.819473
JUQ069_CCACGGACAAGGACAC-1	2.61177	-41.0889	0.117483	-1.05157	1.21511
JUQ036_TCGAGGCTCACAGGCC-1	52.819	-52.7547	-0.565638	-1.30989	1.3727
JUQ057_ACATGGTTCAAACAAG-1	-36.8387	54.7345	2.48767	-0.650067	1.1126
JUQ108_GGACAAGAGACAGAGA-1	29.5941	-14.1321	-1.25553	-0.934178	1.11162
JUQ063_GGTATTGAGTCTCAAC-1	-34.819	26.1277	2.19754	-0.732181	2.09976
JUQ040_GGTATTGCAATGCCAT-1	64.3063	15.2158	-1.3411	0.685611	0.115994
JUQ056_CCGTTCAGTTGTACAC-1	68.9151	-28.7661	-1.51913	0.270615	-0.147508
JUQ108_TTGGAACAGGTAGCTG-1	49.3953	-1.31903	-0.795237	-0.351491	-0.741522
JUQ069_GTTACAGAGACTACAA-1	-31.9113	56.4505	1.52509	1.66225	0.291625
JUQ060_CAGCATATCTGGGCCA-1	11.6661	36.2908	1.54714	0.246143	-0.150255
JUQ053_TGGCCAGCAGCGAACA-1	18.1668	-69.1845	-3.39352	0.626313	-0.258969
JUQ033_TACTTACCATATGAGA-1	-1.81947	-22.1833	-1.08361	1.20688	-0.707084
JUQ100_ACAGCTACAATGAAAC-1	17.0625	-47.9095	-0.365242	0.994325	1.05304
JUQ105_AGCGGTCAGACTAAGT-1	-64.7785	-30.0757	-1.13543	0.424403	-0.887455
JUQ070_CACATAGTCTCGTTTA-1	3.1556	47.2371	1.28862	-1.24576	0.133093
JUQ108_ACTGCTCGTACCGTTA-1	15.333	-69.3165	-1.84822	0.575321	-0.402953
JUQ123_GTTCTCGAGTGAAGAG-1	-2.36863	-14.2179	0.447477	0.844755	0.420523
JUQ119_CTCGAGGAGATAGGAG-1	7.47683	31.0566	1.87795	-0.358919	-1.43241
JUQ039_CATGGCGCACGTAAGG-1	-3.3254	40.162	2.08421	1.60156	0.658827
JUQ093_AGGGATGAGGCAATTA-1	-8.76781	3.78727	0.731295	0.605908	0.744637
JUQ073_CAAGAAAAGACCACGA-1	-11.4051	-26.6406	-1.226	1.17989	0.546339
JUQ088_GTTCGGGCATAGACTC-1	-9.74002	-52.8283	-2.18895	-0.536732	-0.650531
JUQ106_GCAGTTACATACCATG-1	22.658	-29.7459	-1.38518	-0.772585	1.36215
JUQ069_GTGCTTCTCCCTTGTG-1	28.8469	11.5435	-0.639651	0.632011	-0.516243
JUQ067_CGATTGACAGACAGGT-1	-46.9746	12.6291	1.15915	-0.594365	-0.283315
JUQ027_AGAGTGGGTTGAGGTG-1	-34.7395	-59.0341	0.583288	-0.0853594	-0.432701
JUQ040_CTAAGACAGCAGCGTA-1	-32.3113	-50.7467	0.310683	-1.5792	1.29484
JUQ059_TACGGTACATACGCCG-1	66.5079	39.8731	-0.686666	0.731525	1.49427
JUQ038_CTGCCTATCCAATGGT-1	-68.5559	26.7969	-1.65782	-3.57164	-0.976689
JUQ047_TGTGTTTTCAACACTG-1	-47.3508	-32.5812	0.289624	0.302678	0.0861149
JUQ103_CTGTTTAAGGCAGGTT-1	65.8776	-9.7043	-1.58776	-0.123719	1.05409
JUQ101_CAACTAGCAGTCGTGC-1	-7.25356	13.1831	2.08785	-1.77246	-2.23227
JUQ061_CAGAGAGAGACTAAGT-1	14.3456	-15.2045	0.0554573	-1.61401	-0.519024
JUQ050_ATGTGTGAGGAGTTTA-1	63.417	-8.54899	-0.721924	2.10987	1.73365
JUQ033_AGGCCACGTTCGCGAC-1	-53.1581	9.68244	1.8144	-1.40548	1.30458
JUQ036_CGCGTTTGTCGTCTTC-1	-44.2194	-7.52728	1.69621	1.21798	-1.33725
JUQ036_TGGCGCATCTGTCCGT-1	2.6933	-69.9419	-0.922252	-1.49218	-1.10378
JUQ067_ACGGGCTAGAGCCTAG-1	76.0422	0.122488	-1.53943	0.960108	-0.0453694
JUQ046_TACCTATAGTGTCTCA-1	-55.9381	54.5119	-2.13241	-0.3708	1.05737
JUQ060_GCTGCTTTCACCCTCA-1	-13.325	-62.5174	-2.15088	0.313908	-1.18856
JUQ042_GATGAAACAAGGACTG-1	-0.547708	-14.3059	-2.18639	0.926878	-0.56523
JUQ056_CCTATTAAGCAGGCTA-1	48.0456	32.2848	-0.77735	-0.942007	-0.454636
JUQ026_AGCGTATAGACTGGGT-1	-31.1303	-3.82643	2.53734	1.37189	-0.610682
JUQ036_CTTGGCTTCGAGAACG-1	6.11122	-64.873	0.0549449	0.264998	0.562335
JUQ066_TTAACTCGTGTCTGAT-1	0.688764	-5.43446	0.162014	-2.58498	-0.681372
JUQ025_TACAGTGTCGCCTGAG-1	26.4564	-4.12639	0.143028	-0.0950103	0.0473249
JUQ053_ACACCAAGTAGTACCT-1	13.0525	-14.3019	-0.8274	0.997931	-0.167887
JUQ059_GATCGTAAGACTTTCG-1	-34.3113	-12.2894	2.69827	-1.20596	-0.808905
JUQ053_TGCCCTATCCATGCTC-1	-61.9795	50.7231	-2.5001	-0.578109	-0.973024
JUQ031_CATCAGAGTGAGGCTA-1	-18.3957	-14.653	-0.541448	-1.42766	0.211587
JUQ091_GCACATAGTATTCTCT-1	-67.8525	-45.3404	-0.543605	-0.627196	2.33085
JUQ088_CCACCTAAGTAGGTGC-1	-26.4459	12.0597	2.56115	-2.05313	-0.659519
JUQ056_GTGCTTCTCCTGCCAT-1	3.98631	-56.0621	-2.23223	-1.24494	-0.732893
JUQ039_GGACATTTCCTGCTTG-1	-60.4269	-32.7861	-1.10918	-0.57204	-0.631375
JUQ108_CACCAGGCAGGCGATA-1	23.7299	-14.9022	-1.73749	-0.299634	0.179319
JUQ042_GATCAGTTCCTCATTA-1	7.78639	-31.8593	-0.314482	-0.785943	1.72418
JUQ066_CGCTGGAAGGATGGAA-1	33.6528	15.1892	0.158213	2.61567	-0.975273
JUQ108_GCAAACTAGTCGAGTG-1	28.0493	-11.5632	-2.01026	1.28083	1.03053
JUQ088_GCAATCAGTTACCAGT-1	-62.3167	49.9926	0.357091	-0.816126	-1.42301
JUQ038_ACGCCAGAGGTGGGTT-1	-7.5377	-38.5166	0.358335	0.547991	-0.464921
JUQ122_ACCAGTAGTTGGACCC-1	51.9053	41.5218	-1.00628	1.17467	0.403694
JUQ106_GCGAGAACACGTCTCT-1	21.3992	-19.8796	-0.711512	-0.549523	0.324953
JUQ038_CATCCACCAAGCCATT-1	-44.1805	32.2437	1.25419	-0.0793278	-1.20618
JUQ036_TCAATCTGTACCAGTT-1	-51.3157	-41.4097	-1.31133	0.35316	0.7164
JUQ088_GCACATAGTAAATGAC-1	-20.0416	-4.20739	0.399042	-1.7766	0.913791
JUQ106_CCTATTAGTAAGGGAA-1	2.90335	37.0128	1.83227	1.01046	1.46539
JUQ066_CCTCTGATCTTGACGA-1	-9.93828	26.1962	0.712605	0.538895	-0.00766612
JUQ111_TAAACCGCATGCTGGC-1	48.6947	39.4997	-2.9591	1.02494	-0.251788
JUQ024_TGACTTTTCATACGGT-1	40.6159	-21.8031	-1.5116	-0.859215	-0.839176
JUQ067_GTGAAGGCAGCCAGAA-1	4.02387	5.3698	0.695856	0.827514	0.251385
JUQ090_CTCTACGAGCGTGTCC-1	62.3304	-3.14617	-2.46947	-0.189854	-0.183859
JUQ036_GTCGTAAGTCCAGTGC-1	-0.239079	-64.1362	-0.0762405	-1.57112	0.384934
JUQ044_TGACAACAGTCCGGTC-1	12.9187	37.3109	2.35796	0.482543	0.157874
JUQ071_CATGCCTGTAGCGCAA-1	-7.53725	16.4179	0.571283	0.817777	-0.182324
JUQ069_AAGCCGCCAAGCCTAT-1	21.1081	-52.9751	-2.00271	1.07831	-0.782884
JUQ119_TTTACTGCATAGGATA-1	24.7839	-0.250067	-0.473866	-1.50711	-0.643814
JUQ102_GCATACACAGCCAATT-1	-48.0394	-1.56091	2.65263	0.586437	-0.915657
JUQ042_TATGCCCCATGCAACT-1	26.4712	28.1904	-0.507176	0.724615	-0.294331
JUQ040_CACAAACAGGGCATGT-1	-1.00411	-34.3644	-4.293	-1.44754	0.113285
JUQ026_ACTTGTTGTCACCTAA-1	18.6142	-57.2729	-0.902148	-0.551055	-1.58422
JUQ102_ACTGTCCTCTATCCCG-1	33.2576	-37.5919	-1.6312	0.500176	0.159434
JUQ036_CCTATTAAGTCCTCCT-1	67.8546	18.4641	-1.17839	-0.374732	0.260517
JUQ033_AGCAGCCGTAAGGGCT-1	-51.5699	19.0422	2.19358	-0.877116	-0.339763
JUQ067_CCTTACGAGGCTCTTA-1	5.8874	-30.9456	-1.18537	0.787647	1.96844
JUQ069_GGACAAGCATATGGTC-1	26.3165	-58.5585	-1.40387	0.360353	0.473588
JUQ027_AGCGTATTCATGTGGT-1	-38.1452	-54.1838	0.178481	0.376316	-1.40215
JUQ124_ATGTGTGAGTTTAGGA-1	-9.85697	21.1642	0.987136	0.365411	1.18683
JUQ070_GGGCACTGTTAAGGGC-1	-26.9652	-49.4663	-0.958378	-0.871594	0.830859
JUQ024_AACTCAGTCTTGACGA-1	34.2865	-30.1486	-0.270924	1.47495	-0.761007
JUQ033_CGCTATCCAAACAACA-1	-48.116	8.50254	2.75865	-1.27303	0.114878
JUQ052_TGACAACGTTCTGTTT-1	0.896647	-18.1436	0.380282	0.837257	0.385482
JUQ101_TAGAGCTCAAGCTGAG-1	10.4257	48.4111	2.04309	-0.578903	1.22119
JUQ091_CTGATCCAGCTGCGAA-1	-67.7887	-46.0341	-1.89512	1.04643	1.05552
JUQ033_CGCCAAGTCTTCATGT-1	7.64971	-56.7685	-0.373879	-0.717752	0.496027
JUQ073_ACGGGTCTCGAGGTAG-1	-8.85965	-56.5728	0.22339	0.128864	0.814952
JUQ056_TAGACCACAAGCTGGA-1	-12.0543	-20.8566	-1.38531	-0.00565645	0.219755
JUQ085_CAAGATCAGTCCGTAT-1	38.2842	-21.6376	-1.93109	-0.971288	-0.900232
JUQ060_CAGAATCGTACATGTC-1	-12.4106	-51.5364	-1.25146	0.880682	-1.5918
JUQ108_TACGGATAGTAATCCC-1	30.5824	-19.604	-2.28718	-1.07323	2.76926
JUQ101_GCTCCTAAGCACACAG-1	28.8393	-13.9562	-3.17005	0.73869	-0.111946
JUQ076_CGTGTCTCAGACAAGC-1	0.927253	29.2799	0.364601	-2.26643	2.12266
JUQ057_ACACCCTGTCCTCTTG-1	16.3108	-28.144	-3.19804	-0.779836	-0.317844
JUQ070_GAACCTAGTAGAGGAA-1	-67.7978	-35.2196	0.528875	0.221128	0.337013
JUQ059_CAAGAAATCTTCGGTC-1	3.08814	-76.0914	-0.782856	-1.74139	-0.0563568
JUQ068_GTAACTGCACTAAGTC-1	-27.6579	22.7335	1.34004	-0.252375	1.50383
JUQ042_AGGGATGAGCTAGTGG-1	39.1068	-27.3451	-0.993621	-0.826635	-0.809906
JUQ036_GACCAATCAGTATGCT-1	52.2142	4.69035	-0.614967	1.02349	0.938099
JUQ036_GCTGGGTAGGACTGGT-1	-49.9724	-6.21994	2.19945	-0.605116	2.16362
JUQ088_GTAACGTGTCGCGGTT-1	24.0934	-28.9206	-0.0670617	-1.45346	0.0708181
JUQ047_TTGCCGTTCACGCATA-1	-61.4004	-15.7422	-1.50103	-1.91547	-0.115903
JUQ033_CCCTCCTCATTAACCG-1	-48.2216	8.96272	2.84325	0.407178	0.544778
JUQ024_GGACGTCGTCCTCCAT-1	-24.818	11.1073	2.06355	-1.00262	-0.309987
JUQ038_GCTGCTTCAAGCGAGT-1	-43.3044	40.3755	1.60017	0.282567	-0.59694
JUQ027_ACTTTCAGTTACGCGC-1	-39.3435	-39.2164	-0.146303	-0.455738	0.294814
JUQ080_CCTAAAGTCTAACCGA-1	19.6597	-35.7125	-0.431694	-0.565262	0.435273
JUQ033_TTCTCAAAGCGATATA-1	0.18568	4.83784	1.20421	0.954649	0.834326
JUQ044_CATGGCGCACGCATCG-1	26.2651	-22.4567	-1.25622	0.089955	0.349787
JUQ036_GACGTGCCACCGAAAG-1	-44.404	3.60045	1.93285	-0.333169	-0.0400425
JUQ108_ACTGAGTGTCATATGC-1	25.2068	-10.0717	-0.993546	-0.208173	-0.033489
JUQ036_TGCACCTGTAAACACA-1	55.7596	15.7653	-2.26369	-0.349134	0.158728
JUQ060_CGGAGTCCACCACCAG-1	10.6753	-15.7602	-1.07782	-0.569763	-2.04943
JUQ069_CTAGTGACACCGCTAG-1	-53.4888	-18.5458	-0.496459	-1.56574	0.0755822
JUQ069_TCCCGATGTTATCACG-1	21.5013	55.5009	1.47184	0.0424079	0.0987909
JUQ073_ACGCAGCGTAGCTGCC-1	9.82695	41.369	1.23129	0.654248	0.557439
JUQ033_CTTACCGAGGAATCGC-1	-78.2146	27.1113	-1.36918	0.540904	-1.67048
JUQ066_ACGGCCATCTACGAGT-1	-25.9413	40.6642	1.76469	-0.990766	1.17857
JUQ067_GCGGGTTGTGCCTGCA-1	-57.4492	9.63737	2.90409	-0.836799	-0.506916
JUQ056_TTAGGACCAATGCCAT-1	15.2114	-37.0511	0.536164	2.57009	0.789033
JUQ040_GGGTTGCAGTGCCATT-1	4.50728	-69.3975	-0.503008	-0.919505	-0.539902
JUQ027_GAAGCAGCACAGACTT-1	-2.14879	23.3675	2.23355	0.319964	-0.0888858
JUQ057_GCTCCTAAGTGTACTC-1	29.0052	-11.3989	-1.20605	-2.32078	-0.105824
JUQ038_ATTTCTGGTAATTGGA-1	-69.6264	25.551	-1.37412	0.685616	0.65381
JUQ027_CTCAGAAAGGTACTCT-1	-33.3258	54.4951	1.97674	0.0713713	1.00321
JUQ102_GAAATGATCATGGTCA-1	2.19247	59.9486	2.85628	0.607652	0.513791
JUQ091_GCATGCGAGTTAAGTG-1	-21.5054	-52.1406	-0.540736	1.61139	0.0597994
JUQ056_TCAGGATAGTAATCCC-1	-14.122	-23.0247	-0.569493	0.497771	1.2298
JUQ057_ATAGACCGTAAGTGGC-1	-46.1313	3.00726	2.1759	-1.80678	1.24891
JUQ102_GGCGTGTCAGCGAACA-1	-38.6476	-0.733336	2.36357	-1.21773	-1.15507
JUQ033_AAGGCAGAGATCACGG-1	69.9964	4.28479	-1.33715	-0.961259	0.209258
JUQ088_CGCTGGAGTCTGCCAG-1	13.3186	23.0267	0.712538	1.20911	2.00526
JUQ108_CTCGTACTCTCTGTCG-1	66.8071	32.6989	-3.2216	-1.6311	-0.982553
JUQ122_TGGTTCCGTATAGTAG-1	0.0899665	29.0047	2.59597	0.0849335	-0.51508
JUQ060_ATCCGAACATGCAACT-1	-64.388	-36.6759	-1.09222	-0.853519	-0.646784
JUQ024_CCTACCAAGTAAGTAC-1	-59.7183	38.3613	-1.07327	0.580411	-0.109114
JUQ057_ACTGAGTCACAAGCCC-1	26.6345	9.30361	-0.327565	1.25572	-0.751404
JUQ072_TCTGAGAGTGGTACAG-1	-21.0039	41.5883	0.949313	0.375088	0.89124
JUQ047_TGCTGCTCATCAGTCA-1	37.2595	-5.61799	-0.975599	-0.247594	-0.479763
JUQ031_TGGGAAGAGGGATCTG-1	12.9837	-77.3498	-1.86353	-0.901354	1.40794
JUQ106_CAGATCATCTGCCAGG-1	6.08062	-23.1609	-1.25871	0.384548	-3.06192
JUQ073_CTACACCGTTCACCTC-1	26.5689	11.8974	-0.435979	0.314711	-0.120332
JUQ057_AACCGCGCAAGAGGCT-1	-33.1282	-54.2611	-0.627917	0.609619	0.659883
JUQ026_CGGCTAGTCATAACCG-1	-18.2894	32.5556	2.50049	0.960334	0.225381
JUQ066_AAGGTTCCACATGTGT-1	28.069	57.1483	2.39643	0.352348	-0.436941
JUQ070_GACGGCTAGACCTAGG-1	-22.3023	-31.5499	-0.794379	-0.0694678	-0.0960791
JUQ067_GAACATCCAGCGAACA-1	37.3627	32.2938	-2.0845	0.154433	0.50229
JUQ031_GGACATTAGGAGTTGC-1	-7.91612	32.8415	2.44573	-0.130305	0.615234
JUQ027_ATTGGACAGTCCTCCT-1	-59.1482	50.4481	-1.35935	1.2334	-0.0899343
JUQ107_CTGCGGATCGCTTAGA-1	36.6258	-21.6101	0.604983	0.177482	1.12785
JUQ069_TGCGTGGGTTGAGGTG-1	24.8571	47.8066	1.3644	-1.80873	-0.411047
JUQ108_AAAGTAGTCGGACAAG-1	25.0104	-16.0891	-1.35486	-0.958131	-0.828111
JUQ088_GGGCATCAGAAACCGC-1	-64.8229	-44.1662	-0.453043	0.891876	-0.337019
JUQ040_ACGTCAACAGTAAGCG-1	-34.6158	-18.4288	2.27716	0.188028	0.977053
JUQ100_CAGCGACAGGAGTTTA-1	0.495811	-22.9062	-2.62495	-0.625968	0.29078
JUQ107_GATCGATGTCCAAGTT-1	71.5147	-7.37332	-0.819264	0.486969	1.07115
JUQ040_GTAGTCAGTTAGAACA-1	3.74382	-38.533	-1.35636	-0.511858	-0.209949
JUQ060_CTCTAATCAATGGATA-1	13.4355	-57.5065	-0.301851	-0.68663	-0.235395
JUQ066_TTCTTAGTCGCAAACT-1	29.6005	17.6237	0.854822	-0.71641	-0.269776
JUQ107_ACACCGGAGCTTCGCG-1	38.2985	-17.8602	-1.04697	-1.25127	0.309912
JUQ033_CGAGCACCACATGTGT-1	14.2989	13.8633	-0.6144	-1.65278	0.14604
JUQ049_GACTACATCCCGGATG-1	43.9505	16.2264	-0.887928	-1.32821	-0.126771
JUQ111_CCACTACCAGCCAATT-1	57.7311	-33.1484	-1.41624	-0.316202	-2.2092
JUQ105_GAATGAACACTATCTT-1	13.6028	-0.513666	-0.466916	-0.183927	0.717419
JUQ069_AGTGTCACAGGTCTCG-1	-18.6184	-65.1147	-1.14691	-0.940517	0.345511
JUQ056_TGGGAAGGTCACTTCC-1	14.7741	50.6132	1.00706	1.18693	0.0462278
JUQ067_CGTTAGAGTCGCATCG-1	-62.3623	11.2909	2.85651	-0.177681	0.89946
JUQ039_AGATCTGGTCTGCCAG-1	-50.5754	-29.7236	-0.993812	0.429656	0.362718
JUQ026_CCTTCCCCAGCGTCCA-1	-24.8518	-60.5612	-0.326334	1.29807	-0.16636
JUQ073_GAGGTGATCTGTCTCG-1	-9.63705	-57.6201	-1.60057	-0.160107	0.107308
JUQ067_CCACCTAAGATAGTCA-1	8.58641	-55.3458	-1.78242	-2.1578	-1.42663
JUQ108_TTTATGCAGAAACCTA-1	65.2361	-7.90837	-2.47659	-0.493798	-0.431369
JUQ026_GGGATGAGTCGGCACT-1	11.255	0.607992	0.0675808	-1.11171	0.333394
JUQ095_CAGCCGAAGCGACGTA-1	-19.21	67.2494	2.68833	-1.33277	0.983979
JUQ045_ACGCAGCAGGAGTCTG-1	-1.08468	-34.6389	-1.00867	0.250464	1.8433
JUQ049_TTGGAACGTGGTTTCA-1	51.9143	-1.75247	-1.35799	1.34584	0.353974
JUQ067_AGCAGCCTCAATAAGG-1	-39.6995	-7.66503	1.43455	-0.687682	0.299819
JUQ100_GCATGCGGTGACGCCT-1	-44.7571	-1.61552	2.26693	-0.768081	1.12707
JUQ057_GATTCAGCAAGGCTCC-1	73.9828	6.42125	-1.05903	0.252867	0.55606
JUQ070_CATCCACTCGTCACGG-1	51.7741	29.0889	-1.12261	-0.115169	1.6953
JUQ038_AGTCTTTGTCACCTAA-1	-57.9966	34.6117	-1.97916	-0.160713	0.790499
JUQ053_ACTTTCACAATAACGA-1	-78.4664	30.0726	-2.46373	0.943364	0.162219
JUQ040_GGACAAGCAACGATGG-1	-36.8518	49.6136	2.87793	0.447858	-1.67432
JUQ049_CGTAGCGAGACGCACA-1	-10.0653	48.6272	2.26601	0.998673	0.14515
JUQ068_CCTTCCCTCTCTGTCG-1	52.8078	-1.70672	-2.28292	0.223531	0.532379
JUQ049_TCAATCTGTTAGATGA-1	-18.542	45.6166	2.28142	1.28677	0.903858
JUQ069_ACTTGTTTCAGCTTAG-1	45.4872	-8.187	-0.135249	-1.70236	-0.254989
JUQ036_CTAATGGCAGCAGTTT-1	5.59921	-65.4438	-1.78503	-1.77382	0.487163
JUQ066_CCCAGTTCATTTCACT-1	-53.3405	-22.1837	-3.65335	0.543969	0.599667
JUQ069_GTCAAGTGTTAAGAAC-1	41.8701	-8.05995	-2.01859	1.68186	0.802816
JUQ027_AGCATACGTTCTCATT-1	-17.2387	8.596	1.46056	-1.72878	0.0682232
JUQ069_TTGACTTCATGCTGGC-1	41.6893	-9.32421	-1.27528	0.0900614	0.831876
JUQ049_AAAGATGTCGGAGGTA-1	-39.2877	-7.66015	2.28583	-0.0311401	1.91645
JUQ065_TGTGGTAGTACTTGAC-1	-8.68233	16.0907	0.885446	-1.13811	0.0256082
JUQ042_TACTTGTAGGACTGGT-1	4.25399	-16.9334	-1.65288	0.96479	-1.2308
JUQ124_AGCATACAGGAGTAGA-1	-8.54937	21.4125	1.90537	-0.704346	0.238605
JUQ057_ATCTACTGTAGTACCT-1	-70.3976	-33.1711	-1.34863	-0.029857	-1.00324
JUQ087_TCAATCTGTCCTCTTG-1	17.7521	-17.1224	-2.603	-0.434615	-1.37548
JUQ042_TCGCGAGGTCACTTCC-1	42.4515	-24.5926	-1.08941	-1.7525	-0.275038
JUQ088_ACTATCTTCAAACAAG-1	22.089	4.22638	-0.368251	-0.0102293	-0.156772
JUQ102_TAAACCGGTTCCTCCA-1	52.3648	3.01858	-0.897869	0.206423	0.31493
JUQ067_ATCCGAACATATACCG-1	-56.6019	20.0465	3.08239	-1.98019	-0.862077
JUQ088_GCAGTTACACTTCTGC-1	71.3931	0.572967	-2.20059	-0.923588	-0.150074
JUQ024_CGCTATCAGCAATATG-1	13.5183	-21.5952	-3.13896	-1.2635	-0.645245
JUQ057_TTGTAGGAGCAAATCA-1	36.6817	-22.2327	-1.14403	0.414066	0.336665
JUQ042_GGCTGGTCAGCTGGCT-1	-31.6104	25.441	2.20434	-1.7168	-1.63993
JUQ046_CACAGTAGTAAGTGGC-1	-53.3947	-0.839032	2.5525	-0.548214	-0.562827
JUQ033_TAGTTGGTCCTTTCGG-1	-14.0894	36.9324	0.618909	0.0998657	-2.1535
JUQ057_AGATTGCCACGACTCG-1	5.07779	22.3723	2.571	-1.10983	-0.935814
JUQ044_TCTCTAAGTTACGTCA-1	-80.167	-1.05799	-0.933972	-1.1367	-1.30945
JUQ035_CGGAGCTGTAGTACCT-1	-7.52541	9.35558	1.44149	0.161543	-0.090448
JUQ101_CGGACACCAAGAGTCG-1	-9.67025	15.8813	2.07843	-0.491866	0.89853
JUQ088_AGGTCATAGCCTCGTG-1	-12.0365	-49.3315	-1.69252	-0.653117	-0.337469
JUQ031_ATCGAGTCAGGGTTAG-1	-31.7721	16.0135	2.00958	-1.16714	0.125225
JUQ049_CTAATGGAGTATCTCG-1	46.0929	22.0148	-0.678576	-0.18304	0.296923
JUQ067_ATGTGTGTCATGCAAC-1	-0.799077	-28.1637	-1.75228	0.671808	0.133615
JUQ111_CGATGGCGTATTCGTG-1	56.9901	-29.2581	-0.687197	-1.06632	-0.29153
JUQ067_GGCTGGTCACAGCCCA-1	-60.645	-41.0351	-0.758597	0.667657	-1.56341
JUQ101_GCATGATAGTAGATGT-1	-11.5833	-51.7207	-1.02509	0.0387273	-1.44637
JUQ111_GCATACACATCACGTA-1	58.2065	-31.6504	-1.02769	-0.202492	1.33377
JUQ066_TTTGCGCCAGCGATCC-1	0.28077	-8.66348	0.449188	-0.863066	2.64352
JUQ024_CGGGTCATCAGCTCGG-1	-21.5818	5.2457	0.663612	1.56059	-2.39383
JUQ091_CTTTGCGCACCGAAAG-1	14.8061	-52.8791	-1.69129	-0.643315	0.42007
JUQ108_CGAGCCATCGTCTGCT-1	27.1889	-22.59	-2.26663	-0.116261	0.685212
JUQ054_TGAGCATAGTTCGATC-1	71.0898	-10.5935	-1.08132	0.293424	0.42869
JUQ067_GAAGCAGCATGTAGTC-1	-74.4735	-23.0408	-2.2036	1.45432	1.6455
JUQ027_CAGAGAGCAGCGTAAG-1	1.0852	13.26	1.58707	-1.84617	-1.95336
JUQ060_AACTGGTTCCCTGACT-1	14.5716	-61.4046	-1.28363	1.24323	0.486911
JUQ101_TGGCTGGTCGGCTACG-1	23.555	-7.65208	-1.48018	0.116803	0.491716
JUQ065_GGGCACTTCCACGCAG-1	-76.4838	0.20558	-1.38861	0.711939	-2.79876
JUQ068_GCATGTATCACCTTAT-1	-41.1255	3.17327	2.35938	0.864819	-1.09242
JUQ102_GTTACAGAGCAACGGT-1	27.9562	-19.411	-0.272658	-0.634199	1.08615
JUQ042_CAAGATCAGATCCCAT-1	-44.993	-31.3757	-0.884661	0.755594	-0.781274
JUQ070_TTTGGTTTCTGCCAGG-1	65.4819	31.4412	0.475136	-0.300794	-1.5809
JUQ105_TCAACGAAGAAGGCCT-1	16.2594	-0.101834	-0.343368	1.58615	0.686822
JUQ069_TGGGCGTCACAACGCC-1	47.5014	3.78854	-0.900408	0.203534	0.102388
JUQ058_CCTTACGTCGCTTGTC-1	22.7751	28.2233	-0.626729	-0.67167	-0.120934
JUQ101_CTTGGCTAGATGTGGC-1	9.62656	8.38483	-1.82031	-0.120148	0.35118
JUQ056_CATCCACCATGTTGAC-1	22.4766	38.6283	1.23757	2.28505	-1.19634
JUQ047_TGCGGGTTCATCGCTC-1	7.85918	39.1914	1.53285	0.00470373	1.76721
JUQ031_CGTGTCTGTGTTGGGA-1	-20.5021	15.7917	1.89968	-0.447413	-0.980798
JUQ044_CTAGCCTCACTTAAGC-1	-9.657	14.8149	1.35642	0.500401	-1.00402
JUQ030_CATTCGCTCTCGAGTA-1	-37.7783	61.8178	3.03263	0.52417	1.97828
JUQ036_TTCCCAGCAAGCCCAC-1	68.7995	10.3008	-2.25416	1.58264	-0.713975
JUQ068_GACGGCTTCACTATTC-1	-5.71723	-54.315	-2.0105	0.11376	-1.22283
JUQ063_GTAGGCCGTCTGCAAT-1	-31.0192	26.1669	2.41136	-1.08642	0.872879
JUQ096_GAAACTCCAGGCTCAC-1	-9.33745	23.9536	1.99022	-0.651431	-0.968154
JUQ093_AGATCTGGTCCTAGCG-1	-53.1505	-27.9632	-1.02861	1.75068	-0.0590595
JUQ036_CGCGTTTTCGCCGTGA-1	-43.1634	3.61588	2.96292	0.0734602	-2.46794
JUQ044_GTTACAGCATTCGACA-1	20.5479	-43.4813	-1.61381	0.385633	0.0616841
JUQ053_GCTTCCACACGTAAGG-1	57.0695	5.33229	-2.41941	0.35351	-1.66609
JUQ121_TTGACTTCAACTTGAC-1	-78.451	1.37057	-0.893202	-0.700511	0.68734
JUQ053_CCGGGATCACGCTTTC-1	-56.7902	-26.511	-1.89354	0.530363	0.0269569
JUQ111_CTCGTACGTTACCGAT-1	36.8346	-7.93956	-2.5724	-0.758509	2.88214
JUQ033_GAGCAGAGTTAAGGGC-1	54.574	6.93615	-0.786836	0.144367	0.668827
JUQ085_CGTTAGACATGGTTGT-1	42.2061	41.4992	-0.639502	2.64866	-0.517855
JUQ057_GTCAAGTGTCAATACC-1	16.3578	-45.0511	-1.2439	0.376455	0.578704
JUQ031_GTTAAGCGTAATCACC-1	25.5572	-19.5552	-0.555085	-0.243915	-1.33292
JUQ036_ACGCCAGCAAGGGTCA-1	69.022	9.51911	-1.65701	0.416167	1.48939
JUQ067_TTTGTCACAGATGGGT-1	-18.232	26.4188	2.04188	-0.582654	2.0619
JUQ067_GATCTAGAGGCATGTG-1	6.4957	-56.3694	-2.2866	0.364685	1.81221
JUQ101_TAGTTGGGTACTTGAC-1	14.3958	57.6965	2.61815	-1.06181	-2.16612
JUQ118_GTACGTATCCAGAGGA-1	66.0941	-7.41672	-2.70235	0.55855	-1.11295
JUQ111_CTCAGAATCGCCTGAG-1	61.6063	-32.7681	-0.683026	-1.67782	1.4612
JUQ044_CAGCATATCAGCTTAG-1	20.5422	-72.326	-0.316143	0.729635	-0.466562
JUQ102_TCAGGTAAGTTGAGTA-1	-41.3605	50.3592	2.8112	0.268421	-1.12213
JUQ044_CCGGTAGCAGGAACGT-1	29.7456	21.7093	1.05445	-1.2318	-3.16836
JUQ066_AGTTGGTGTGTGAATA-1	42.6806	-5.19199	-0.270739	1.88977	0.352161
JUQ056_CACACAAGTGGCAAAC-1	1.25315	19.3987	1.96751	2.0304	0.0402133
JUQ031_TCATTTGCAATAGCAA-1	-66.7853	38.2781	-1.0706	-1.15753	1.13668
JUQ049_TGAGCATCACCAGTTA-1	14.5082	-56.3478	-0.970951	1.59518	0.384384
JUQ067_TTAGGACCAAAGCGGT-1	-56.5125	9.75324	3.09416	0.242815	0.719754
JUQ101_TACTTGTTCCTTGCCA-1	-59.4075	-13.0147	-1.15358	-1.17309	0.179616
JUQ033_AAAGCAATCTCTAGGA-1	-41.8397	2.86317	1.04517	-0.552275	-0.520533
JUQ088_ATTATCCCAGCTTCGG-1	11.302	28.8749	1.62821	-0.00885565	-0.0745762
JUQ027_TCTCATAGTAAGAGAG-1	-17.2832	-36.52	-0.164543	0.958544	-0.295417
JUQ042_GATCTAGAGACACGAC-1	15.7552	-1.59551	0.0871722	-0.215346	0.190365
JUQ056_CTACACCCAGTGAGTG-1	-78.866	34.3601	-1.09803	-1.02631	2.61885
JUQ056_TCAGCAATCGACAGCC-1	49.0036	35.9853	-1.26234	-1.35264	0.262967
JUQ044_TCTATTGTCATCGATG-1	59.8668	40.9623	-0.961266	0.237445	-0.69119
JUQ068_AACACGTAGGTTCCTA-1	-41.8535	2.21392	1.75081	0.533909	0.688826
JUQ069_CAGAATCCAGCTGCAC-1	26.8455	-52.479	-0.998708	-0.112725	0.682391
JUQ073_TTGACTTGTTTAGGAA-1	15.3232	40.3771	1.72228	0.510112	-2.30932
JUQ024_GCATGATCAGTGACAG-1	-28.8542	49.3438	0.743003	1.15976	-0.981791
JUQ073_ATTGGTGAGTATCTCG-1	27.4558	24.6126	1.06864	-0.0169533	-0.905625
JUQ033_ACACCCTGTAGAGCTG-1	-0.361297	2.03451	-0.054588	1.04017	0.662753
JUQ060_ACATGGTGTAGCTAAA-1	-4.93872	44.6746	1.94339	1.19505	-0.0416085
JUQ060_CAGTCCTTCCATGAGT-1	28.8837	24.8855	0.639964	-0.149681	0.373514
JUQ066_CTGCGGATCCAATGGT-1	-1.04832	-6.57067	-0.524368	1.88764	0.152755
JUQ066_GCGACCACATCGTCGG-1	-15.5291	-59.4571	-0.932668	1.1119	-0.587729
JUQ027_CGATTGAAGGTGCTTT-1	-22.712	-4.73864	0.852943	-0.562976	-1.06976
JUQ088_TATTACCGTGGTAACG-1	17.8909	-29.7274	-0.480599	-0.736447	-0.0934393
JUQ091_GCTCTGTAGAACTGTA-1	-28.3526	21.1634	2.70386	2.37067	0.78739
JUQ106_GACGTTATCATTCACT-1	34.6514	-34.7954	-1.163	-1.08965	-1.13821
JUQ053_ACACCGGTCGGTCTAA-1	-23.0396	-60.1033	-0.174221	-0.197674	1.70527
JUQ031_GCAATCAAGTATGACA-1	-20.075	7.51691	0.734959	0.536579	-3.00034
JUQ040_TCGTACCGTCGAACAG-1	-37.9416	-13.4127	1.90471	1.698	-0.894666
JUQ085_ATAACGCTCATCACCC-1	41.8142	-14.9739	-2.62158	-0.217531	-0.247974
JUQ088_GGCTGGTTCTGGCGAC-1	13.7295	-31.6915	-1.17942	-0.795269	-0.819735
JUQ038_CCTACCAAGGCAAAGA-1	70.3731	19.5668	-0.630659	-1.01746	-0.435295
JUQ073_TTAGTTCCAGCCACCA-1	-18.4343	-40.304	-0.175014	0.635277	0.267538
JUQ102_CGGGTCAGTCAGTGGA-1	-60.7288	50.8087	-1.22774	1.68203	0.478583
JUQ053_CCTAGCTTCCGCGCAA-1	11.7428	-77.0607	-1.67812	-0.46866	0.763003
JUQ070_GACCTGGAGTAGCGGT-1	-54.7002	-25.5749	-0.90994	-0.307426	-0.341542
JUQ027_CGACTTCTCTCGATGA-1	56.9269	13.7076	-1.19531	-0.826057	-0.086935
JUQ070_TTTGGTTGTTAAGACA-1	48.2049	29.5734	0.0803111	0.321661	-2.2177
JUQ061_CAACTAGAGACCGGAT-1	-1.83206	-35.4953	-0.363505	0.8026	-2.14994
JUQ102_CAGATCACACAGCGTC-1	18.7869	-50.535	-1.13637	-0.90252	1.05732
JUQ057_GTTCGGGCACGACGAA-1	-41.8863	45.1208	2.81166	-1.8711	-0.504677
JUQ091_CAAGAAATCTAACCGA-1	-27.417	5.75773	1.74231	-0.952144	0.142519
JUQ106_GCGCAACGTCGCGTGT-1	22.4135	-21.4815	-0.497622	1.74504	0.375818
JUQ108_GCTCCTATCGGAAATA-1	20.3534	23.0896	0.145097	-1.01755	1.10555
JUQ052_AACTCTTGTGCATCTA-1	72.9225	-25.664	-0.328603	-0.592831	0.187426
JUQ067_AGCATACTCTTAGCCC-1	-58.1614	15.0541	3.39217	0.353156	0.01616
JUQ066_ACTGAGTAGTGGACGT-1	0.61982	-7.145	-1.53729	0.892432	-0.425781
JUQ067_AAACCTGTCAAGCCTA-1	7.38741	-65.3458	-0.193942	-2.21057	0.188018
JUQ060_AGAATAGAGTTACCCA-1	19.2923	27.9049	1.90461	-0.706221	-0.880924
JUQ068_CAAGATCGTTCAGTAC-1	-22.869	-49.6447	-0.633888	0.775593	0.0183695
JUQ069_CATGGCGTCCTTTCGG-1	32.7495	11.7555	0.700715	-0.0982412	-0.112262
JUQ069_ACATCAGAGGCAAAGA-1	20.5687	61.8062	2.33035	-0.00838312	2.42416
JUQ033_CGATCGGTCGCATGAT-1	50.9875	1.27835	-2.50952	-0.241984	0.00915231
JUQ040_CTGTTTAAGACGACGT-1	62.3592	9.76142	-1.84823	-1.96709	-0.460609
JUQ024_GCGCCAATCTTGACGA-1	2.14572	36.3305	3.25278	-0.776624	0.103305
JUQ033_GAATAAGGTGGTACAG-1	52.6874	8.72857	-1.61434	0.214697	0.733322
JUQ095_CACTCCATCACATACG-1	6.53016	3.63281	0.551985	-0.819728	0.361322
JUQ057_CACACTCTCTAACCGA-1	-12.0641	46.365	2.70828	2.09505	0.515419
JUQ122_CATCCACAGAATAGGG-1	21.6447	7.64825	0.298603	1.30847	0.286816
JUQ036_AGCGTATGTCAAAGCG-1	-78.3875	6.17011	0.0762675	0.680152	-0.338944
JUQ044_CAACCTCGTATGAAAC-1	-44.8612	-35.6252	-1.55687	1.89947	-0.811952
JUQ096_AGGTCATCATCTCGCT-1	19.5431	51.8516	1.82536	-0.276914	1.88466
JUQ070_CAGATCAAGAAGGGTA-1	-40.6331	2.33135	2.86243	-0.177517	-2.03433
JUQ049_CGCTTCAGTCCTCTTG-1	33.0339	-24.2792	-0.713245	0.630275	-0.802289
JUQ056_CCTAAAGTCCACGTTC-1	21.4756	40.4129	1.933	0.112438	2.8876
JUQ053_CGTCAGGGTATTCGTG-1	13.4311	14.1443	0.157558	0.396073	-1.42231
JUQ050_AAAGCAACAGCGTAAG-1	16.6257	-33.8455	-1.6021	-0.221016	-1.91935
JUQ068_CAGCCGACAAGCCATT-1	48.9299	0.562235	-1.50241	-0.441631	-0.368449
JUQ047_GTTAAGCCAGCCAGAA-1	19.6291	-15.7861	-2.97727	1.27645	1.19918
JUQ025_CGTAGGCTCGATGAGG-1	-23.94	3.35872	1.92063	0.931263	0.893467
JUQ025_AGTCTTTTCCATGCTC-1	-53.3573	-17.1583	-1.32352	-0.515644	0.0990137
JUQ088_AAGGCAGTCCCAAGAT-1	1.40747	-52.7039	-1.70879	-0.714031	-2.02689
JUQ088_AGATTGCCACGACTCG-1	-33.5625	49.7464	2.93981	-0.734623	0.142102
JUQ096_GTCTTCGGTCTAGAGG-1	17.1293	51.7883	1.67477	0.455442	1.02206
JUQ069_GTTTCTAAGTTGTAGA-1	28.5881	47.8082	1.78062	-1.27183	0.287486
JUQ105_GGATTACCAATGGTCT-1	6.41467	42.0874	1.11222	0.105713	0.426309
JUQ088_CTGATAGAGTACACCT-1	-12.4998	-11.4225	1.65056	-0.489012	-1.07414
JUQ066_ACAGCCGTCAATAAGG-1	30.2817	48.0065	1.09413	0.0370255	0.0424659
JUQ108_GATTCAGGTGTCAATC-1	26.7364	-23.5307	-0.209476	-1.75038	2.50236
JUQ024_GGAATAACAAGACACG-1	-1.62789	36.2494	2.56439	-0.0518271	-0.795536
JUQ057_TAAGCGTTCTCTGCTG-1	-18.8405	47.4859	2.00641	2.14504	-1.41998
JUQ036_GCTGCTTTCGAACTGT-1	-77.5734	28.6116	-1.78176	2.59358	0.553795
JUQ057_TTAGGCACAAATACAG-1	-26.7466	-13.2974	-0.8874	-0.976185	-2.55424
JUQ067_CGAACATGTACACCGC-1	-59.2583	-28.8144	-2.53895	1.51991	0.935027
JUQ031_GTTCTCGCAAACTGCT-1	6.40138	39.6896	2.15685	2.18989	0.639251
JUQ056_ATAGACCCACCGCTAG-1	14.1952	-38.311	-1.40849	0.370825	-0.262271
JUQ030_CGTTGGGGTCGCGGTT-1	-67.2088	41.4313	-0.708472	-0.037065	0.944876
JUQ024_GAACATCTCGAATCCA-1	-72.9279	-25.5283	-0.788153	-0.372512	-0.632483
JUQ108_CCTAAAGTCCGCTGTT-1	31.12	-10.099	-0.519965	-0.560867	1.3291
JUQ040_CACCTTGCAGCCTGTG-1	-4.34859	-29.2721	-0.154604	-0.314762	0.144231
JUQ097_CCGTGGACAGTTCATG-1	-33.371	54.4242	2.80627	-0.361118	0.179724
JUQ120_CTACACCGTCATATGC-1	26.0782	-6.20329	-1.24721	-0.467854	1.34361
JUQ045_TCTGAGAAGCGCCTTG-1	52.5609	41.8656	-1.57411	-1.4167	-0.091527
JUQ092_ATTATCCTCGTCTGAA-1	-61.6538	-21.1445	-1.09612	0.665239	-0.540343
JUQ067_CACAAACGTAACGCGA-1	-58.3297	10.7142	2.24437	-0.260267	0.48212
JUQ085_TCAGCTCGTTCGAATC-1	34.4384	-19.6466	-1.34778	-0.901131	0.702772
JUQ066_GGAACTTAGGCATGTG-1	18.24	62.9923	1.70148	1.02934	-1.45113
JUQ089_GGATGTTAGCTGATAA-1	18.9249	-60.7721	-2.36609	-0.020361	3.13791
JUQ033_GAACCTACACCATCCT-1	55.4806	21.5256	-2.07316	1.27221	1.17135
JUQ040_TGGGAAGCAGATGGGT-1	51.4935	-51.7933	-0.0967744	-0.360135	-0.370286
JUQ030_GGCTCGACAAGGACAC-1	-14.1978	-18.1893	-0.567312	0.28827	0.567325
[truncated: 96,097 more rows]

## Sheet: b
	0	1	173-X-T_tcr-activation-X-norm	171-X-CD8-T_tumor-reactive-like_UP-X-norm	172-X-CD8-T_terminal-exhaustion-X-norm
[truncated: 31,925 more rows]

[truncated: 1 more sheets: c]
