# Supplementary material for: Supervised discovery of interpretable gene programs from single-cell data
Source: Nat Biotechnol. 2023 Sep 21;42(7):1084–95. doi: 10.1038/s41587-023-01940-3 (PMC10958532; doi:10.1038/s41587-023-01940-3)
Supplement: Supplementary file 13 — Statistical source data. [file 41587_2023_1940_MOESM13_ESM.xlsx]

## Sheet: a
	0	1	10-X-all_type-II-ifn-response-X-norm	score_genes-IFNG	HLA-DPA1	HLA-DMB	HLA-DRA
JUQ105_GAGCAGAAGTGTTTGC-1	79.3945	12.7813	0.0092502	68.1277	6.24839	2.15361	6.76545
JUQ119_CGGACACTCAGGCCCA-1	-28.9483	67.7563	0.0017197	0.44257	2.27325	0	0
JUQ119_CGATTGACAGACAAGC-1	-62.5317	36.0472	3.53742e-10	-6.22088	0	0	0
JUQ042_CAGCAGCGTTACGTCA-1	29.7581	6.86807	4.68651e-10	0.0923695	0	0	0
JUQ069_AGCGTCGCATCCCATC-1	-29.9176	-34.3981	0.00229352	0.105221	2.14686	0	1.71622
JUQ060_GCGCAACGTCGCATCG-1	19.7271	13.0199	8.30125e-10	0.026506	0	0	0
JUQ088_GCCTCTATCTTCGAGA-1	-2.82886	36.8181	6.23306e-08	0.620884	1.15034	0	1.15034
JUQ050_GCATGTAAGAGCTGGT-1	57.8107	45.1377	0.00759563	17.2908	5.21333	1.65479	4.87597
JUQ059_TTGGAACGTCTCTCTG-1	45.1443	15.6171	0.0020027	1.04016	3.54223	0	3.74682
JUQ066_CACATTTTCAGCATGT-1	57.3643	40.4151	0.00790731	40.0811	4.98539	2.02423	6.49675
JUQ024_AAGCCGCAGGAGCGAG-1	18.963	9.2432	0.00138802	0.237751	1.5978	0	0
JUQ121_ACACTGACAGCGTAAG-1	-78.3346	-2.14646	1.15002e-08	-0.0313253	0	0	0
JUQ057_CAAGTTGAGACAAAGG-1	18.4966	-21.0048	1.05577e-09	-0.053012	0	0	0
JUQ066_CGTTGGGGTTCCACAA-1	21.0886	63.3392	1.46284e-07	0.260241	1.92824	0	0
JUQ053_TGTCCCAAGGGTCGAT-1	-17.5237	42.6335	0.00111857	0.940562	0.966022	0	0.966022
JUQ067_TACACGATCAGCACAT-1	-48.2259	-2.89908	0.00191048	0.419277	1.89199	0	1.89199
JUQ030_AGTGTCAGTGATAAGT-1	-25.2316	5.28099	1.31788e-05	0.604819	0	0	0
JUQ061_GGATTACGTTAAGAAC-1	-33.4035	25.2456	0.000540767	-0.109237	1.27786	0	0
JUQ025_CACCACTGTGGCAAAC-1	28.4903	24.123	0.000426683	0.0554217	0	0	0
JUQ066_TTCTCAAAGGTGATAT-1	29.4806	51.899	2.63989e-10	-0.214458	0	0	0
JUQ056_GAACATCCATTCCTGC-1	-48.1649	-22.7112	0.00382817	0.404819	2.89878	0	2.08031
JUQ111_CCGGGATAGTAGCGGT-1	57.7176	-33.6774	0.00148818	-0.00963855	0	0	0
JUQ057_GGCGTGTCAGGGAGAG-1	-30.6535	-57.5522	0.00156636	0.979116	3.09456	0	0.87813
JUQ027_ACGGGCTCAGGTTTCA-1	-30.5466	-57.1926	0.00165408	0.151004	0	0	0.980298
JUQ068_CTTGGCTTCGTAGGAG-1	12.4554	-28.2397	0.000477111	0.309237	0	0	0
JUQ044_GTCGTAATCCAACCAA-1	12.0223	6.80272	1.56803e-09	0.102811	0	0	0
JUQ042_AAGGCAGAGCGTCAAG-1	22.0957	-44.1808	3.3213e-07	0.159036	0	0	0
JUQ027_TTTACTGGTACGACCC-1	-29.3269	-59.0825	3.35288e-06	0.274699	3.01824	0	0
JUQ040_TCGGTAACAGGTTTCA-1	-1.07164	-39.466	0.00431891	0.653815	2.6899	0	1.06387
JUQ069_TACGGTAAGACTAGGC-1	78.9672	3.56995	0.00876882	140.456	5.15671	1.95358	5.89763
JUQ067_CTACGTCGTAAGTAGT-1	-23.0023	-55.2194	0.00407323	0.565462	2.61638	0	2.14451
JUQ057_GCGACCAGTTGCCTCT-1	-18.4973	24.418	1.51143e-08	0.0208835	0.947201	0	0
JUQ069_CTCGGAGAGGCAATTA-1	44.6593	-10.731	1.96929e-10	0.0128514	0	0	0
JUQ058_TACGGGCAGACACTAA-1	48.9755	24.1329	0.0040365	7.9759	3.50834	0.927931	3.90588
JUQ067_TCGGTAAAGGTAGCTG-1	-53.9066	-30.6271	0.00555126	1.98153	1.25073	2.36145	3.74595
JUQ057_ACTGAGTAGGTGGGTT-1	-14.8513	54.2277	1.34318e-06	0.82008	2.01183	0	1.3314
JUQ033_TATCTCACACGGCTAC-1	5.65452	14.1116	7.95083e-10	0.164659	0	0	0
JUQ056_CACACTCCAGCTTAAC-1	-63.6017	52.4622	5.50129e-09	-0.562249	0.857163	0	0
JUQ102_TGGCGCAAGCGTCAAG-1	-20.3042	-32.0496	5.00933e-10	-0.178313	0	0	0
JUQ042_CGTGAGCGTTTAGGAA-1	-64.3847	-29.4034	0.00565505	5.73976	4.51667	1.14804	4.97284
JUQ102_ACTTTCATCTGCTTGC-1	37.683	-17.0964	8.77243e-09	0.6	0	0	0
JUQ101_GATCTAGAGCTGGAAC-1	-42.8445	-32.2624	0.00314372	0.483534	3.81762	0	5.07681
JUQ108_TGCTGCTGTGTTGGGA-1	23.9461	7.28665	6.05127e-10	-0.0329317	0	0	0
JUQ049_GATCGATTCTTACCGC-1	-40.9185	-4.06423	4.18726e-07	-0.493173	1.31397	0	1.31397
JUQ104_ACGGCCACAGGTCCAC-1	53.9752	-3.54589	0.00773119	4.34618	3.94868	3.03921	5.32158
JUQ039_GCGACCACATTCTTAC-1	13.9429	-15.4798	5.01895e-10	-0.126908	0	0	0
JUQ091_ATCCGAAAGAAACCTA-1	22.7557	4.85984	0.00050466	0.166265	0	0	1.12784
JUQ108_GCTCTGTCACACCGCA-1	15.8405	12.4548	0.000262781	-0.00240964	0	0	0
JUQ050_CACACAAAGTTGCAGG-1	-23.4683	0.00299086	0.00114459	0.542972	0.987809	0	0
JUQ047_GCACTCTGTCCAACTA-1	84.3708	15.3979	0.00698951	13.706	5.26966	0.619941	4.71316
JUQ066_GTGTGCGCACATGGGA-1	7.51698	-59.5878	0.000636613	-0.0690763	0	0	1.49345
JUQ067_CGTCAGGAGTTGAGAT-1	0.130156	46.803	5.40038e-07	0.300402	0	0	0
JUQ057_ACTGAGTAGAGGTTAT-1	35.7612	-25.1207	8.40616e-10	0.363855	0	0	0
JUQ066_TACCTATAGGCTAGAC-1	1.96325	-4.44965	0.000959792	0.0465863	0	0	1.07036
JUQ069_GCATACACATTATCTC-1	76.2349	-2.64706	0.00876927	105.248	5.39976	2.09649	6.67327
JUQ101_GTTACAGTCAGTTCGA-1	-59.0754	-43.2663	0.00513565	3.51325	3.90479	1.458	4.76602
JUQ067_CGCGTTTAGTTACCCA-1	-56.0438	-33.9948	0.00618331	4.46908	4.48584	0	4.56951
JUQ042_ATGAGGGAGGAGCGTT-1	7.84371	45.1973	5.84187e-07	0.212851	2.16958	0	0
JUQ091_GCAGTTATCACCTTAT-1	28.9571	21.3315	5.21826e-10	0.0787149	0	0	0
JUQ040_GACCTGGGTGCTCTTC-1	62.8683	46.7976	0.00662651	19.8241	5.96054	0.523727	4.72162
JUQ053_CCGTGGAGTCCATCCT-1	16.0216	-19.9235	9.90279e-10	0.20241	0	0	0
JUQ101_CGATGGCAGAACAATC-1	8.37662	49.1317	0.00143161	0.0618474	0	0	0
JUQ027_CGATTGATCTGCAAGT-1	-42.2261	3.40274	0.00181443	0.17751	2.03839	0	1.0257
JUQ036_CATCGAATCGTGGACC-1	55.7259	21.7345	0.00572351	6.43936	4.10012	0.794173	4.57026
JUQ057_AAGACCTGTTCCTCCA-1	-61.5079	-24.099	0.00495437	2.97992	4.35225	0	4.65998
JUQ039_CCCAGTTCAAACTGCT-1	3.66024	26.4904	8.77977e-09	0.053012	0	0	0
JUQ031_CTCACACAGCTAGGCA-1	-28.2101	14.3777	0.00213317	0.591165	0.894833	0.894833	2.14977
JUQ031_ACACCCTCAAGAGGCT-1	47.9037	-49.2997	2.47323e-09	0.124498	0	0	2.27724
JUQ027_CCATGTCGTACCGGCT-1	3.66797	45.2058	0.000669013	0.824096	1.64939	0	1.04859
JUQ092_ACTGCTCGTACAGCAG-1	40.4696	-24.2206	0.000493821	0.376707	1.02612	0	0
JUQ044_CAACCTCCAATCAGAA-1	12.3063	-40.0504	0.00168199	0.435341	2.49001	0	0
JUQ040_TAGTGGTGTAAAGGAG-1	48.9498	28.4457	0.0045103	2.31245	3.26361	0	4.45253
JUQ069_GCACTCTTCGAACTGT-1	-11.7189	26.6641	0.000797534	0.465863	1.32148	0	0
JUQ053_AACTGGTAGGTAGCTG-1	-35.7717	-55.0904	3.91356e-09	-0.407229	0	0	0
JUQ030_CTTAACTTCTTCAACT-1	-14.0583	-11.0562	4.21243e-09	-0.0305221	0	0	0
JUQ026_CAGCGACGTACATCCA-1	17.0478	-57.4699	0.00167883	0.0578313	2.40389	0	0
JUQ095_TCAGGATTCTCGTTTA-1	41.3562	46.6695	0.000477707	-0.804016	0	0	1.13942
JUQ069_AAGTCTGGTAAGAGAG-1	79.7292	4.34853	0.00803544	95.2185	5.43861	2.01434	6.43144
JUQ040_ATTATCCTCCAAGCCG-1	-0.89206	-38.7857	0.00130668	0.571084	1.83372	0	0
JUQ031_TTTACTGTCTAGCACA-1	72.4035	29.6411	0.00425601	14.4763	3.88061	0.732617	3.59486
JUQ069_TACCTTAAGGCTACGA-1	18.7455	62.1026	1.10178e-07	0.641767	1.89089	0	0
JUQ102_TGTGGTATCTCGCATC-1	76.8022	4.64623	0.00996233	15.004	6.36607	1.72044	6.42506
JUQ027_TCCACACGTAAGGGAA-1	-27.9611	-64.9622	0.00330748	4.22329	2.46397	0.496375	3.44042
JUQ036_TGGACGCAGACGCACA-1	-34.3822	-53.6985	0.000629619	-0.28996	1.03733	0	0
JUQ050_GCGGGTTCACCGTTGG-1	22.4122	18.3692	0.00051675	-0.0506024	0	0	0
JUQ036_TTTCCTCCAGTGAGTG-1	6.43256	-78.9883	0.00243782	0.889157	1.59161	0	1.93335
JUQ066_ATCTGCCAGGGAGTAA-1	-31.4672	-35.7034	8.70166e-09	-0.686747	0	0	0
JUQ057_CGTCAGGAGATCGATA-1	32.2015	-36.9198	0.00050601	0.0586345	0	0	0
JUQ122_CGACTTCCAGACGCTC-1	74.0573	-18.1164	0.0038908	1.00803	3.2649	0	3.5027
JUQ036_AGCATACAGAATTCCC-1	-44.3059	-31.8657	0.00202693	0.404819	2.50936	0	3.91466
JUQ030_GACGCGTAGTGTACCT-1	6.48162	-30.3314	0.00054608	0.20241	1.21457	0	0
JUQ027_GACGGCTTCACGCGGT-1	-31.7246	-62.0969	0.0015046	0.489157	1.71574	0	1.33519
JUQ070_CAGAATCTCTTGGGTA-1	-22.031	24.5624	1.59492e-05	0.33253	0	0	1.5452
JUQ027_GTCACGGGTCTAGAGG-1	-15.655	52.5372	0.00147802	0.928514	2.25303	0.957327	1.93551
JUQ105_TAGGCATCAGACAAGC-1	-65.5257	36.8534	7.37361e-10	-0.0923695	0	0	0
JUQ119_CTAATGGTCCCAAGTA-1	1.09264	29.4397	2.52111e-07	0.432932	2.01331	0	0
JUQ030_ACACTGACAAAGGTGC-1	-51.4705	12.9714	0.00243669	1.0506	1.68335	0	2.11023
JUQ026_TGCGGGTCACCCATGG-1	-24.4328	-61.0418	0.00105189	0.0722892	1.21247	0	1.21247
JUQ108_CACACCTCAATCCGAT-1	30.7369	-17.3355	0.000764585	0.155823	1.19185	0	0
JUQ031_GGATTACAGAGAACAG-1	3.13939	45.9628	0.00115355	0.516466	2.09139	0	0
JUQ060_GGAACTTTCCAAGTAC-1	-34.2904	15.1109	2.68758e-08	0.33253	1.38827	0	0
JUQ049_AGAATAGAGTCAATAG-1	-40.5704	-9.00156	0.00189486	0.129317	0.838436	0	1.0362
JUQ088_TGTCCCATCCTCAATT-1	-57.3447	-30.5617	0.00496523	2.98956	3.97567	2.46808	3.75124
JUQ044_GTGCGGTAGACTCGGA-1	29.8104	-28.0055	0.00085283	0.0248996	1.72506	0	0
JUQ105_CCCAGTTGTTCGAATC-1	9.8858	-48.0245	5.74815e-06	0.2249	2.04674	0	0
JUQ088_GGGTTGCGTCGAAAGC-1	15.9327	-66.3785	4.77055e-06	0.511647	1.7698	0	1.38223
JUQ120_ATCCGAAGTCTAGCCG-1	27.7588	7.67524	1.73188e-09	0.0216867	0	0	0
JUQ047_TAAGAGACATATACCG-1	45.5968	39.0624	0.00527855	6.67871	3.94999	0.552168	3.99288
JUQ040_CGCGTTTGTGGGTATG-1	-44.6145	-6.98738	0.00287192	1.16627	2.60363	1.1824	1.82337
JUQ088_ACGCAGCTCATCGGAT-1	19.8159	-29.3998	0.000260238	0.248193	0	0	0
JUQ046_TTCCCAGTCTGAGTGT-1	-39.8485	-1.8305	0.00100361	-0.060241	0.526114	0	0.910801
JUQ031_TTAACTCTCAGGCAAG-1	6.54238	41.4825	0.00208271	0.652209	0.913671	1.46867	0
JUQ108_CAAGGCCAGCCCTAAT-1	25.6915	-12.1515	0.00111676	0.514056	2.47894	0	0
JUQ102_TGCTGCTAGAACTGTA-1	74.7081	6.01254	0.00554836	24.9823	4.39555	1.66324	4.59201
JUQ073_GGGCATCAGCCGATTT-1	-13.9868	-32.9968	0.00016646	-0.015261	0	0	2.09888
JUQ067_TGGGAAGAGTCCATAC-1	60.2211	7.02837	0.00526583	10.6386	4.22072	1.77981	3.50382
JUQ120_GTACTTTAGAGCTGGT-1	78.4294	13.2856	0.00700396	27.4337	4.78265	1.50044	5.61974
JUQ027_GAATAAGCAGTTAACC-1	-21.382	31.3506	0.00122213	0.273092	0	0	1.273
JUQ044_GCCTCTAAGATAGCAT-1	25.8104	-31.031	2.01088e-09	-0.236948	0	0	0
JUQ042_GTTCGGGTCGTACGGC-1	42.3027	-29.6017	1.89618e-10	-0.143775	0	0	0
JUQ107_GGTATTGCATTACCTT-1	23.5697	-48.7435	0.00109346	0.146988	2.39325	0	0
JUQ033_GGACATTCACACTGCG-1	-34.4891	-12.3356	0.00267053	2.32129	2.92642	0.868116	2.92642
JUQ026_ACTGATGGTATTCTCT-1	-18.209	32.0301	0.000273488	0.389558	0.678626	0	0.678626
JUQ097_CCATTCGTCGCATGGC-1	29.0962	-22.2103	2.74701e-10	-0.22249	0	0	0
JUQ107_GATCAGTTCCGTCAAA-1	78.361	0.242155	0.00884892	77.3775	5.13348	2.75206	6.3024
JUQ108_TACGGGCAGTGCGTGA-1	28.0592	-15.176	2.42311e-10	-0.35743	0	0	0
JUQ066_GATCTAGCAGATGGCA-1	39.5032	-7.44318	8.69163e-07	0.506024	1.06715	0	0
JUQ111_ACAGCCGAGGACAGCT-1	26.4991	-12.0362	9.93398e-11	0.0313253	0	0	0
JUQ036_GTGGGTCAGTAGCCGA-1	8.61234	-61.2174	0.00123205	0.0650602	0	0	1.19404
JUQ027_TGACGGCCAAGGCTCC-1	-4.63096	31.9012	6.53964e-09	0.0618474	0	0	0
JUQ091_GCACTCTAGCAATATG-1	13.4708	-79.9885	0.00198894	2.22169	1.37922	0	2.66393
JUQ067_TGGCTGGCAGTCTTCC-1	68.1853	9.92107	0.00497879	11.4153	4.64104	1.52165	3.65551
JUQ095_CCTACCAGTATAAACG-1	41.3966	46.7581	1.33404e-06	0.440964	0	0	3.79075
JUQ073_TCACAAGAGTGTCCAT-1	9.5046	42.7906	0.00166272	0.706827	1.44644	0	1.44644
JUQ024_TACTCATGTCAATGTC-1	-7.56671	11.82	4.46223e-09	-0.0473896	0	0	0
JUQ088_AAGGCAGAGTCCGTAT-1	-62.4394	-46.116	0.00491515	6.73494	4.80591	0.973272	5.07689
JUQ036_AACTGGTAGTGAACGC-1	-78.0969	27.8506	0.000597055	-0.0522088	0.657695	0	1.10777
JUQ107_ATGAGGGAGCTGAAAT-1	-34.1108	54.6771	2.35346e-06	0.440161	2.22366	0	2.22366
JUQ085_GACGTTACACAAGACG-1	33.3369	-2.14785	0.000209591	0.0546185	1.56417	0	0
JUQ047_ACATACGGTGTGGTTT-1	-15.4002	10.0738	5.80523e-05	0.204819	0	0	0
JUQ067_GTGTGCGAGGAATCGC-1	-39.384	6.88532	0.0015205	0.53012	2.47842	0	0
JUQ026_AGTCTTTTCGAATGGG-1	-45.4381	2.65619	0.0022455	2.58795	2.76627	0	2.65989
JUQ088_TTAGTTCGTAAGTGTA-1	10.8734	-7.23564	0.000519173	0.436948	1.09541	0	0
JUQ066_GCACATAAGGCATGGT-1	1.40525	-10.6437	8.92066e-10	-0.245783	0	0	0
JUQ105_AAAGCAATCTCTGCTG-1	5.45047	39.1231	0.00113534	0.131727	1.10739	0	0
JUQ118_TACACGAGTTGGACCC-1	4.91839	51.9987	0.00199259	0.122088	0	0	3.13081
JUQ044_ATCACGAAGGTGATTA-1	20.2018	-48.889	1.25376e-09	-0.285944	1.1218	0	0
JUQ053_ATAACGCGTATGAATG-1	-35.4903	53.4921	0.000491941	1.01847	1.14995	0	0
JUQ101_ACACCGGGTTACAGAA-1	44.8518	-51.3805	0.00833031	0.784739	2.32224	0	4.08783
JUQ092_ACATCAGTCTATGTGG-1	65.6797	39.8715	0.00718977	37.1574	5.52745	2.10738	5.72088
JUQ052_TATGCCCGTGCGAAAC-1	2.15443	27.9794	0.00101471	0.178313	2.3412	0	0
JUQ066_AACTTTCCAAGTCATC-1	-29.1928	67.273	2.59464e-10	-0.175904	0	0	0
JUQ027_CATTCGCCATGGATGG-1	-40.0747	55.3432	0.000690733	0.485944	0	0	1.89858
JUQ033_GGGTTGCAGCTGCAAG-1	-33.033	5.76389	0.0013763	0.0915663	0	0	0
JUQ056_TGGGCGTCATCCGCGA-1	-18.2326	23.6471	3.87224e-06	0.0208835	0	0	1.13754
JUQ070_CATCCACCACGGTAGA-1	-21.0732	-45.7352	0.000902128	0.0594378	0	0	0
JUQ106_GGCGTGTGTACATCCA-1	52.3552	-4.02729	0.00300025	0.154217	2.33916	0	2.33916
JUQ066_CGTCACTGTTCCGTCT-1	27.8753	44.4261	0.00038222	0.142972	0	0	0
JUQ097_GACAGAGTCATGTGGT-1	13.5328	26.4257	0.000228485	0.359036	0	0	0
JUQ036_TAGTTGGTCTGTTTGT-1	-12.0974	-59.7203	0.000701561	-0.429719	1.26039	0	0.948903
JUQ067_CAACCAAGTAGGAGTC-1	8.82675	-31.0988	0.000944743	-0.136546	1.07712	0	0
JUQ053_AAATGCCGTAAATGAC-1	21.27	-21.0301	0.0015253	0.380723	1.09088	1.09088	1.09088
JUQ066_AACGTTGTCTGCTGCT-1	22.5832	62.223	0.00206171	0.248996	1.09301	0	1.09301
JUQ036_CAGTAACTCCTAAGTG-1	49.3309	28.0074	0.00873804	4.37992	5.01654	0	4.20377
JUQ093_TCGCGAGGTCTAGCGC-1	37.5552	-30.0625	0.00107503	0.0682731	1.66051	0	0
JUQ057_TTTGCGCTCAGGCCCA-1	-37.1615	50.0028	0.0025597	0.858635	2.27735	0	2.48991
JUQ060_GCTCTGTCATGTCGAT-1	-76.0589	5.19327	0.00308304	0.780723	2.07903	0	2.07903
JUQ053_GCTCCTAAGCTCCTTC-1	-9.15864	7.62202	2.31299e-07	0.53494	0	0	0
JUQ093_GCATGATTCATTGCGA-1	17.4413	25.7536	2.62845e-06	0.457831	0	0	0
JUQ027_CCTATTAGTGACCAAG-1	-11.9061	55.2933	1.68742e-06	0.211245	1.69051	0	0
JUQ070_GAATAAGCAGGTCTCG-1	7.79267	-57.6939	0.000803141	0.0554217	0	0	1.7542
JUQ031_GCATGCGCACCAGGCT-1	-28.0104	20.3313	4.24652e-09	-0.118072	1.1102	0	0
JUQ097_AGAATAGTCAATCTCT-1	-6.51075	13.5908	3.93897e-07	0.144578	0	0	1.62966
JUQ066_CTTTGCGAGGCGCTCT-1	23.6624	63.5369	0.00208385	0.441767	0	0	2.6336
JUQ066_CAGTAACGTTTGGCGC-1	21.9951	48.608	0.000181441	0.196787	1.7787	0	0
JUQ082_AAATGCCCAGGGTATG-1	69.1295	-26.3585	0.00537949	3.2755	3.68382	0	5.24925
JUQ070_GCTGCAGCACGCTTTC-1	-23.2335	-47.6037	0.00276579	0.480321	2.23437	0	1.51237
JUQ101_GATGAAAGTCCGAACC-1	20.1913	25.8842	0.000726598	-0.0184739	0	0	0
JUQ095_TCTCTAACACCTCGGA-1	27.135	-32.4395	1.54128e-10	-0.285141	0	0	0
JUQ068_ACTGTCCAGTTATCGC-1	11.7492	-76.9584	2.00109e-08	-0.167871	0.854078	0	0
JUQ036_ACACTGACAGCGTTCG-1	-78.1349	28.56	0.00133197	-26.6827	0.886733	0	0.886733
JUQ060_CCCATACCAAAGCGGT-1	-73.8523	0.0348996	1.18796e-08	0.0064257	0	0	3.37854
JUQ060_CATCGGGTCTGCTGCT-1	-68.4515	-31.6059	0.00367594	1.12851	2.6905	1.49491	3.04856
JUQ038_GAAACTCTCCTGCCAT-1	55.9587	18.7836	0.00255729	2.70924	2.59158	0	3.9143
JUQ105_GTGCAGCCAGTAACGG-1	19.9362	-55.2651	3.69942e-10	0.19759	0	0	0
JUQ024_CACAGGCGTTGGAGGT-1	-20.7944	20.152	7.47865e-09	-0.00722892	1.52027	0	0
JUQ036_TGAAAGAGTGCATCTA-1	-56.4256	-40.0045	0.00300499	2.50522	3.50482	1.19783	3.33022
JUQ041_ACGCCAGAGAAACGCC-1	22.9996	-59.0846	2.21554e-08	0.0506024	1.32653	0	1.32653
JUQ053_TGTTCCGAGGCTAGGT-1	-61.9778	52.0798	0.000322799	-6.02811	0	0	0
JUQ091_GACCAATTCTACCAGA-1	15.8145	-59.5	1.99191e-09	0.0473896	0	0	0
JUQ101_CAGCGACGTCTGGTCG-1	16.1432	30.6993	0.00169518	0.262651	0	0	0
JUQ027_CCGTACTTCTGCCCTA-1	35.805	4.51042	0.000710511	-0.122088	1.10313	0	0
JUQ038_CAAGTTGTCCAGAGGA-1	-41.0359	-20.974	0.000727022	-0.0401606	0.634317	0	1.40958
JUQ070_TTTATGCCACCCATTC-1	-45.7888	-0.317364	0.00214402	0.180723	2.43774	0	0
JUQ039_ACACCCTGTGATGTGG-1	-43.802	-29.0993	0.00637232	0.907631	3.18832	0	5.37773
JUQ027_ACATGGTCAAATACAG-1	-25.1604	-54.3251	2.59632e-08	0.44498	0.667731	0	0
JUQ067_AATCCAGAGTACACCT-1	-14.3837	-13.8139	0.00165814	0.0771084	3.42511	0	0
JUQ056_GGGCACTAGGCATGTG-1	1.42655	18.8652	0.00133971	0.698795	2.39696	0	0
JUQ088_TGCGGGTTCATCGATG-1	-0.847897	34.6738	9.98335e-07	0.405622	0	0	0
JUQ067_TGCTACCGTGTAATGA-1	2.5759	5.09752	5.62608e-10	0.412048	0	0	0
JUQ102_AAGCCGCCAACTGCGC-1	22.3179	22.6393	2.12212e-09	-0.0144578	0	0	0
JUQ090_ACATCAGGTACTCTCC-1	45.0536	46.8532	0.000975897	-0.408835	0	0	2.03176
JUQ031_GGCGACTGTATTACCG-1	20.1037	2.76042	8.32706e-09	0.0779116	0	0	0
JUQ070_AAATGCCTCCTTTACA-1	8.95045	47.7372	5.89937e-09	0.24739	0	0	0
JUQ101_GCCAAATAGCGATTCT-1	7.46713	40.2422	0.001039	0.379116	0	1.59143	0
JUQ059_ACTGTCCCAAGCGATG-1	-25.8557	-27.3128	0.000274673	-3.87309	0.436248	0	0
JUQ119_GATGAAACAAAGGAAG-1	-12.2266	63.5258	1.81973e-08	0.391968	1.3126	0	0
JUQ033_GCTCTGTTCAACCATG-1	-14.5592	42.0844	0.000737538	0.173494	0	0	0
JUQ039_ATCATCTCAAGGTTTC-1	56.4783	-41.7366	0.00242343	3.07149	1.5179	0.697103	1.98219
JUQ027_GGACGTCAGAAGGTGA-1	-13.0123	55.5718	1.7126e-08	0.257028	1.69247	0	0
JUQ060_AGGCCACTCAGTTAGC-1	-6.49853	47.2009	0.00181874	1.38876	2.2245	0	1.90886
JUQ038_GACGTGCGTGCTCTTC-1	-42.4079	41.6391	1.05689e-08	-0.31004	1.1781	0	0
JUQ040_CTAGTGAAGTTTGCGT-1	3.7579	-28.7264	0.000317468	0.263454	1.13467	0	0
JUQ088_ACTGAGTGTTCGTCTC-1	-62.4349	-44.6004	0.00426538	7.80482	4.5947	1.3472	5.36277
JUQ088_CAGCAGCCATATACCG-1	-27.0776	6.65689	0.00161667	0.381526	0.84111	0	0
JUQ119_GCAGTTATCAACACTG-1	19.0457	3.00486	0.000734216	0.328514	0	0	0
JUQ088_GAGCAGAAGACCTAGG-1	7.39246	33.8478	0.00118384	0.155823	1.37359	1.37359	0
JUQ033_TTCTCCTGTGGCGAAT-1	69.0095	2.09641	0.00741339	12.1349	5.52659	1.86898	5.63325
JUQ073_CACCTTGTCGGTGTTA-1	9.60583	49.746	0.00164284	0.51245	1.96322	0	1.29258
JUQ108_ACCAGTACATCGTCGG-1	27.7051	-18.2433	2.76461e-09	-0.159036	0	0	0
JUQ033_GGAACTTGTAGCTAAA-1	56.2419	13.206	0.00177548	3.5253	1.8259	0.447433	3.48299
JUQ057_CATCCACGTTAGATGA-1	33.1709	-9.458	0.000409075	0.749398	0.925883	0	0
JUQ068_AGCGTATGTTACGCGC-1	-27.6719	7.7996	0.00145491	0.257028	1.87501	0	0
JUQ038_GGATGTTGTCAAAGCG-1	-41.8265	40.5884	0.00166726	0.591165	2.07108	0	1.64832
JUQ025_CAAGATCTCCAGAAGG-1	25.5437	5.87549	0.000492022	0.277108	0	0	0
JUQ103_ACCTTTACATCCCACT-1	41.4268	42.5358	0.00602758	11.4932	3.47478	0.830481	4.93426
JUQ057_TCAGCAAAGGCTCTTA-1	16.8882	-18.2382	3.65521e-10	0.0618474	0	0	0
JUQ066_CATCGGGCACAACGCC-1	28.3331	-56.3303	0.0011861	0.155823	0	0	1.09608
JUQ066_TGTCCCAGTAGATTAG-1	-27.5042	56.1441	0.000153817	-0.0907631	0	0	0
JUQ031_GCTGCAGAGTCGAGTG-1	13.1853	1.87712	0.000830606	0.109237	1.03378	0	0
JUQ107_CTGGTCTGTGTCAATC-1	14.0598	-78.6264	0.00166097	1.54378	2.98084	0	1.72166
JUQ070_CTACGTCGTAGCGATG-1	-23.2198	-47.5517	0.00144614	-0.053012	1.88399	0	0
JUQ091_TCACGAACATGTCTCC-1	-42.1921	-32.9679	0.00563759	0.808835	4.32952	0	5.03749
JUQ030_TGGCGCAAGATGTAAC-1	-11.5735	2.60635	8.44136e-06	0.461044	1.87028	0	1.87028
JUQ036_ACGCAGCGTAGGACAC-1	-41.292	27.7444	0.00334822	0.882731	1.86353	0	1.86353
JUQ031_TGACTAGTCGAACGGA-1	-16.9875	-17.715	0.00317502	0.26506	0	0	0
JUQ101_CTACCCAAGTGTTAGA-1	33.0857	-21.4057	1.82456e-09	0.136546	0	0	0
JUQ042_TCCCGATCATTCCTGC-1	13.3249	-57.2315	4.18665e-07	0.122892	1.35665	0	0
JUQ104_TAAGAGAAGCGAAGGG-1	63.67	-4.20469	0.00512445	5.41687	4.66594	0	4.58202
JUQ104_GAACCTATCTTTCCTC-1	54.2544	46.1403	0.00813349	20.2635	5.46844	1.62946	5.86383
JUQ111_TGCGTGGGTACTCTCC-1	58.2424	-31.5234	2.79348e-07	0.0409639	1.50808	0	2.22916
JUQ108_CGCTATCAGGAGTAGA-1	30.6478	-24.9382	7.4301e-10	0.233735	0	0	0
JUQ102_GGCTGGTAGCTCCTTC-1	2.91807	23.1251	8.1534e-08	0.33253	1.32081	0	0
JUQ070_GGGCATCAGCGCCTCA-1	-40.3933	2.74058	0.00127903	0.189558	1.50814	0	1.50814
JUQ105_CGGACGTTCCCAAGAT-1	78.4721	18.1198	0.00616923	24.4466	5.6136	0.542786	5.94842
JUQ056_CGTTAGATCGTAGGAG-1	-2.46793	21.3039	0.000727037	0.181526	0	0	0
JUQ067_GACTGCGTCACAACGT-1	-39.2257	-8.36774	0.0026234	1.94779	3.35834	0	3.09088
JUQ031_GCGCCAATCGCTTAGA-1	-26.5444	20.5259	0.00256398	0.643373	1.7737	1.14382	1.14382
JUQ111_CTCTACGGTCTTCTCG-1	-7.11334	67.8618	0.000254945	0.200803	2.00544	0	0
JUQ088_TTAGTTCAGAGACTAT-1	-56.0064	-34.7382	0.0045547	5.06506	4.26011	0.967792	4.33034
JUQ070_TGAGCCGAGCGATGAC-1	9.19786	-14.3351	2.99727e-10	-0.19759	0	0	0
JUQ101_ATAAGAGTCCAGAGGA-1	-65.5402	-34.7909	0.0049587	0.875502	3.35059	2.83466	3.35059
JUQ031_CCACTACGTCAAAGAT-1	-21.793	-2.91487	6.31173e-08	0.200803	0	0	0
JUQ038_ACTGCTCGTCTCAACA-1	-70.0438	25.1095	0.0019732	0.153414	1.49388	0	1.49388
JUQ036_ACTGATGCAGCCAGAA-1	-15.4035	-57.0804	7.86448e-07	0.457831	0	0	0.798414
JUQ101_AGCTCTCTCGCCTGTT-1	-8.59823	-6.72205	2.25662e-10	-0.261044	0	0	0
JUQ067_GGGACCTTCCAAGTAC-1	56.3571	30.1856	0.00757432	28.1317	5.2426	2.88697	5.27701
JUQ024_TGCCAAAAGACTAGAT-1	5.27922	35.1518	0.000481025	0.000803213	2.22404	0	0
JUQ026_TCATTACGTGATGCCC-1	-25.8113	-60.5727	0.00221403	0.457028	2.96031	0	2.34191
JUQ060_TCAGGTAAGGGCTTGA-1	-7.80498	-48.7911	0.000686014	0.691566	0	0	0
JUQ067_AACCGCGAGAAGATTC-1	-41.5051	49.5303	1.39837e-08	0.146185	2.13361	0	0
JUQ057_CGGACGTAGACTTTCG-1	33.0386	-24.8268	0.0010725	0.300402	0.799676	0	0
JUQ042_TGCACCTTCAACACTG-1	6.56597	46.6216	1.83212e-07	0.167068	2.30801	0	0
JUQ087_TCTATTGGTATTCGTG-1	18.5994	-17.9555	5.73394e-10	0.163855	0	0	0
JUQ056_ACGCAGCAGACGCTTT-1	27.1053	-42.4162	0.000514487	-0.195181	0	0	0
JUQ069_GTATCTTGTGAAAGAG-1	28.3649	-61.1312	0.000664596	0.998394	1.27849	0	0.560994
JUQ067_TTAGTTCAGACAGACC-1	-2.37493	-33.7434	0.000708274	0.174297	1.22708	0	0
JUQ038_TTGACTTCATACTCTT-1	71.3869	24.5755	0.00518524	10.1855	3.79006	1.32756	4.25682
JUQ044_TGACTTTAGACTGTAA-1	6.66572	16.9105	2.00994e-07	0.283534	1.53752	0	0
JUQ109_CGAGCACAGGCATTGG-1	-11.0224	66.4529	3.54958e-08	0.66988	1.71447	0	0
JUQ057_CTAGCCTAGTACTTGC-1	33.5718	-27.0735	1.65927e-09	-0.22249	0	0	0
JUQ024_CCACTACGTGGTCCGT-1	16.0937	6.93927	2.51996e-10	-0.126104	0	0	0
JUQ088_ACCTTTAGTCTTCTCG-1	-75.8634	35.1131	0.0048963	5.50522	3.57932	0.630088	4.07742
JUQ027_TTAGTTCGTTGTACAC-1	-13.7676	55.9552	0.000184625	0.283534	2.53298	0	1.76291
JUQ027_TTGAACGTCATTGCGA-1	53.618	-54.7458	0.00256962	3.13574	3.37295	0	3.87578
JUQ057_CTACGTCTCAACACAC-1	-41.3019	-32.761	0.00299787	0.146185	2.59105	0	2.59105
JUQ040_GATGAGGGTCGGGTCT-1	8.18531	-70.203	0.00243818	0.209639	1.87379	0	1.87379
JUQ040_CTAGAGTAGAGGTAGA-1	51.7228	21.3085	0.00593104	38.6305	4.83009	0.387769	5.48505
JUQ031_AAGGTTCGTATCTGCA-1	-26.0727	3.73459	0.00140136	0.481124	0	0.887372	0
JUQ118_ATCACGATCCTTGGTC-1	71.24	-8.18936	0.00809129	8.84659	6.3091	1.39565	6.11905
JUQ088_TTCTCCTAGAATGTTG-1	-24.1636	-0.706396	0.00167346	0.124498	0	0	0
JUQ056_ATCGAGTCAAGGACAC-1	8.12591	12.4054	0.00188281	0.129317	0	1.25223	0
JUQ102_CTGAAACTCTTGTCAT-1	53.1035	3.3886	0.00714818	7.90281	4.96524	1.78733	4.927
JUQ044_CGAGCACAGACAATAC-1	-10.0943	16.0726	0.0021535	0.374297	1.81591	1.17659	0
JUQ089_TTGCGTCCATGCGCAC-1	10.1113	20.0905	0.000745192	0.141365	0	1.7039	0
JUQ054_CCACTACCATGGTCTA-1	-29.8453	68.6497	5.63573e-10	0.102811	0	0	0
JUQ099_CCCAGTTTCAGCTTAG-1	78.6371	15.0267	0.00729517	4.049	4.60689	0	4.51158
JUQ042_CACACCTTCGCCATAA-1	-4.52723	16.6923	1.91021e-10	0.0273092	0	0	0
JUQ069_TTCTCCTGTCGCATAT-1	26.1318	-54.6685	1.73712e-09	0.116466	0	0	0
JUQ088_GTTTCTACATCGATGT-1	-14.0952	70.4438	6.98353e-08	0.298795	1.58441	0	0
JUQ085_GGAGCAACAGGATTGG-1	25.2217	18.6114	0.000800569	-0.131727	0	0	0
JUQ102_GAAGCAGAGCAGACTG-1	3.16172	60.374	0.000825655	0.381526	1.35996	0	0.834623
JUQ052_TACAGTGAGAGTCTGG-1	-8.98223	5.40275	0.00104093	0.103614	0	0	0
JUQ044_CCGTACTAGTCTTGCA-1	-80.136	-1.07611	1.79352e-09	-0.474699	0.990073	0	0
JUQ060_GCAGTTAGTGTCAATC-1	-38.313	13.3295	0.0017998	1.89799	1.46083	0	1.46083
JUQ105_CGTGTCTCACCGAATT-1	-16.3719	71.1554	2.71268e-10	0.122088	0	0	0
JUQ027_GACACGCGTTCCGGCA-1	-44.9938	1.04802	0.00133977	0.760643	3.32821	1.32612	1.32612
JUQ039_CACACAATCTCCTATA-1	-12.0498	-19.7057	6.57283e-10	0.0570281	0	0	0
JUQ102_CGGAGTCTCACCTCGT-1	2.67843	60.968	0.00190629	0.728514	1.4617	0	0.908556
JUQ107_CTGCTGTCACGGCCAT-1	-64.8201	-28.6692	0.00598989	6.27068	4.96896	0	5.51788
JUQ091_ACGCAGCAGGCTAGGT-1	-15.6756	-35.9716	0.00214909	0.227309	3.59704	0	3.07049
JUQ088_GCAGTTAAGCCCGAAA-1	-61.03	-36.5986	0.0044586	4.81928	4.21098	1.02188	4.99625
JUQ056_TGAGCCGGTCAACATC-1	15.7745	-37.1032	3.13439e-10	-0.176707	0	0	0
JUQ039_GATCTAGCATCCGGGT-1	3.57021	-21.748	0.00173146	0.192771	0	0	0
JUQ070_TTCTCAACATGGTTGT-1	-20.7752	-47.6369	4.81644e-10	-0.0578313	0	0	0
JUQ060_CCCTCCTTCGTCGTTC-1	-33.2294	-23.1931	0.000507528	-0.914859	0.913763	0	0.613882
JUQ088_CTAAGACTCTAACTGG-1	-9.84954	-54.0227	0.000977681	0.218474	0.717397	0	0.717397
JUQ044_CGTTAGATCAAGGCTT-1	-7.90225	16.3031	0.000614552	0.19759	1.48261	0	0
JUQ069_CAGGTGCAGCAATCTC-1	27.3664	-55.6417	0.000853028	0.443373	0	0	0
JUQ050_TTATGCTAGAGTGACC-1	-4.11027	41.3015	0.00410732	1.37751	1.71388	2.14425	2.4753
JUQ049_AGCTCTCCACTTACGA-1	63.8781	1.29376	0.00443686	18.755	3.7936	0.99261	4.34346
JUQ106_CGCTTCAGTCGATTGT-1	-31.7034	68.7062	3.74115e-09	-0.133333	0	0	0
JUQ070_CAACCTCGTCTCTTAT-1	47.1711	30.9295	0.00593656	0.944578	4.96023	2.40716	3.26432
JUQ107_CACCTTGTCAGCTCGG-1	10.8926	53.537	3.39163e-06	0.530924	0	0	1.44731
JUQ086_TAAGCGTTCAAAGACA-1	11.6003	37.5982	3.73488e-09	-0.288353	1.04812	0	0
JUQ091_ATTATCCCAAGAAAGG-1	2.34398	-55.0175	0.0020185	0.969478	1.958	0	2.75926
JUQ107_AGGGATGCAAACAACA-1	16.0953	40.3192	5.82642e-09	0.264257	0	0	0
JUQ030_TACCTATAGACAAGCC-1	-64.7366	47.5588	3.66485e-10	-0.011245	0	0	0
JUQ060_CTAACTTTCACTTACT-1	-78.3573	7.24981	0.00248473	2.58554	3.78305	0	2.27197
JUQ033_CATATTCTCCTATTCA-1	-50.6331	12.9795	0.00220847	0.741365	3.09297	0	2.46454
JUQ108_TACTCGCCACGACTCG-1	4.3982	42.1172	8.01225e-10	-0.121285	0	0	0
JUQ038_CTGGTCTTCTATCGCC-1	-41.578	40.7216	2.09855e-08	0.263454	0	0	1.87417
JUQ047_CGCCAAGAGAAGCCCA-1	-15.9995	67.9525	7.78523e-07	0.53494	2.34841	0	1.60706
JUQ057_CGACCTTAGTTGTAGA-1	56.0199	6.14192	0.00496949	22.5253	3.17488	1.10251	4.28893
JUQ061_CTGCTGTTCACTTACT-1	51.9582	15.7111	0.00166047	2.49639	1.76172	0.75116	2.35018
JUQ027_GCAGTTATCGTTTGCC-1	13.3297	-64.9698	6.74217e-07	0.165462	0.96139	0	0.96139
JUQ057_CTGCTGTGTCGTGGCT-1	50.5878	24.8923	0.00575729	12.9317	4.48954	1.47958	5.62334
JUQ124_CTGAAGTCAGCGAACA-1	73.6289	-24.83	0.00458612	5.15904	2.57047	2.23421	3.54886
JUQ049_CAGCTAAAGGACCACA-1	-42.0014	-2.63836	0.00275633	0.506024	1.19646	0.718865	1.84139
JUQ108_GGGCATCGTCTAACGT-1	-69.0498	-39.6416	0.00393355	2.26426	4.05343	1.35635	3.91105
JUQ027_CGTCTACCAATGAAAC-1	77.8157	-4.14022	0.00763572	86.012	5.90508	1.62802	6.69812
JUQ118_CGTTCTGGTATAATGG-1	65.9026	-5.88756	0.00412674	3.66827	3.8184	0	4.36886
JUQ054_CATCGAAAGGCACATG-1	55.3506	-4.9884	0.00336433	5.96064	3.91219	0.499159	4.54368
JUQ061_AGAGCGAAGATTACCC-1	2.31949	-62.2868	0.00163479	0.395984	2.08742	0	0
JUQ038_GTCAAGTTCTCTGAGA-1	-44.3319	39.0011	0.00380388	1.41687	2.93404	0.962678	3.10289
JUQ056_ACATACGTCTGTGCAA-1	28.7781	-6.29692	0.00202583	0.0835341	2.209	0	0
JUQ069_AGCGTATTCCAAATGC-1	23.3754	50.0247	0.000305958	0.343775	0	0	1.59447
JUQ031_TAGTGGTGTACTCTCC-1	59.2917	-4.21049	0.00206748	-2.13092	0	1.27403	1.93987
JUQ027_CATTATCCAAGGCTCC-1	76.4326	-5.22654	0.00577502	24.6731	5.08222	1.53443	5.4064
JUQ060_CCAGCGAAGCCAGTAG-1	-18.1645	11.9796	2.12374e-08	0.273092	1.23302	0	0
JUQ026_CATTATCTCGGTTCGG-1	9.70829	1.77941	1.22911e-09	0.40241	0	0	0
JUQ093_GCATGCGAGTGACTCT-1	-57.8766	-23.439	0.0050443	2.53253	3.77496	0	5.03223
JUQ030_TTATGCTCAACTGGCC-1	16.0488	-14.2412	7.71876e-10	0.0104418	0	0	0
JUQ047_TAGACCATCGTCTGCT-1	12.3871	-35.4242	0.00135891	0.388755	1.05071	0	1.05071
JUQ111_CTACATTGTGATAAGT-1	-5.72614	64.1706	2.38929e-07	0.171084	1.68509	0	0
JUQ057_ACTATCTCACCGGAAA-1	-8.69362	43.8503	0.00291997	1.449	1.10287	0	1.72056
JUQ091_TGGGCGTGTTCAGTAC-1	16.2396	25.2303	2.6325e-09	-0.118072	0	0	0
JUQ102_CTTGGCTTCACGACTA-1	23.7578	-65.0289	0.00330135	1.51406	1.06961	1.06961	2.10319
JUQ027_TGTTCCGAGACGCACA-1	-16.8986	10.7358	1.35569e-05	0.358233	0	0	0
JUQ069_AGATCTGCAAAGTGCG-1	37.8314	-2.82804	5.59768e-10	-0.125301	0	0	0
JUQ119_CAGCCGATCTACTTAC-1	-31.9156	67.421	0.00119791	0.559036	0	0	0
JUQ057_TAGTGGTCAAGCGATG-1	14.3963	39.9909	3.73032e-09	0.216064	0	0	0
JUQ066_CTAATGGAGGTGATAT-1	30.8109	50.1412	8.75542e-10	-0.0947791	0	0	0
JUQ056_ACCTTTAAGCGTCTAT-1	-62.0172	50.4935	0.000865409	0.286747	0.959439	0	0
JUQ121_CTTAGGAAGAGCTTCT-1	40.3371	47.0728	0.002053	0.15502	3.09453	0	3.09453
JUQ042_CCACGGAGTCTTGATG-1	9.64851	53.992	5.1543e-09	0.0578313	0	0	0
JUQ067_AGCAGCCGTGCCTGTG-1	-29.2919	-32.141	0.00232555	0.720482	1.87163	0	1.04529
JUQ089_TCTCTAAGTTCATGGT-1	-60.2092	-19.4198	5.72045e-07	1.52691	2.22771	0	4.74348
JUQ040_TTGGAACAGGACTGGT-1	-40.6734	48.2546	0.00169682	0.892369	2.54986	0	0.979042
JUQ061_CGACTTCAGCTTATCG-1	51.7162	16.1364	1.83799e-07	7.43373	2.05856	0	1.23678
JUQ118_GAGGTGAGTACGACCC-1	-4.10103	-23.3278	3.27705e-06	0.143775	2.4682	0	0
JUQ039_ACGCCAGGTTAGATGA-1	-75.485	-23.813	0.00377725	7.25462	3.87813	1.13201	4.76639
JUQ119_TGAGCATAGCGCCTTG-1	28.2159	-1.07947	0.000648519	0.203213	0	0	0
JUQ066_CTCGTCATCAGCTCTC-1	21.4784	64.3344	6.56636e-08	0.128514	0	0	0
JUQ088_CAGTCCTAGTGGAGAA-1	-23.6466	-1.66448	1.9888e-05	0.509237	0.8073	0	0.8073
JUQ057_CGGACGTAGCACACAG-1	11.335	12.385	0.00291091	0.445783	1.64735	0	0
JUQ108_CTACATTGTCCATCCT-1	-60.0898	-24.5674	0.00312923	2.62008	3.22096	1.2554	4.69889
JUQ031_TCTATTGTCGCGATCG-1	-33.2501	-33.0541	0.000543074	-0.490763	0.541323	0	1.89989
JUQ045_TCATTTGAGTTAAGTG-1	15.2897	-35.4028	0.000348503	-0.0682731	0.802095	0	0
JUQ063_CCGGGATGTTAGATGA-1	5.58361	-34.5399	0.00105623	0.331727	1.10473	0	0
JUQ033_TGGCTGGAGGCTCAGA-1	0.0303974	-66.1252	0.000897432	0.677912	0.950493	0	0
JUQ056_CGCTATCGTCCGACGT-1	-16.4904	22.9425	0.00238118	0.182329	1.9507	0	1.28262
JUQ053_ATCTACTTCACTTACT-1	23.5965	-31.8818	6.61036e-10	-0.445783	0	0	0
JUQ096_TTCCCAGCAGATCCAT-1	57.3412	-25.6915	0.00268417	1.40723	1.93331	0.555701	3.09054
JUQ068_ACCCACTGTATAGGTA-1	-55.6179	-30.423	0.00290349	3.15261	2.11276	0	4.20611
JUQ066_CCTACACGTCCAGTGC-1	-9.95026	27.4886	9.23468e-10	-0.0771084	0	0	0
JUQ058_GTAGTCATCTTGTTTG-1	-39.9483	-20.8801	0.000592543	-1.78153	0.278751	0	0
JUQ030_GACTAACTCTGTCCGT-1	-17.1194	-18.1936	0.00208314	0.0369478	2.41004	0	0
JUQ088_CATGGCGTCCTTCAAT-1	-65.4362	-44.6314	0.00600671	6.11406	5.11164	1.42155	5.81757
JUQ070_TCAATCTAGCTGGAAC-1	55.7662	-6.65574	0.00239251	0.200803	3.69099	0	3.93528
JUQ033_TTGCCGTGTATAATGG-1	-45.7804	11.5899	0.000848417	0.292369	1.41858	0	0
JUQ024_GGGTCTGCACCAGGTC-1	-11.4161	-4.30739	1.32389e-09	0.0449799	0	0	0
JUQ030_GCATGCGGTTCCTCCA-1	-30.1139	11.6628	0.00273367	0.440964	1.91861	0	1.91861
JUQ039_TCACAAGAGAGGGATA-1	18.3232	-69.0265	0.00249369	1.31084	1.38501	0	0.85269
JUQ027_GTAACGTAGCCCGAAA-1	11.0798	-70.9901	5.49367e-09	-0.133333	0.96234	0	0
JUQ060_ACGTCAAGTGCTAGCC-1	10.7468	-15.6171	1.54786e-07	0.518876	1.2007	0	0
JUQ068_CCGTGGACATCGATTG-1	-13.543	49.6292	0.00237862	0.896386	1.97306	1.30042	1.30042
JUQ070_CGACCTTAGGGCACTA-1	9.18711	35.277	1.72177e-09	-0.0401606	0	0	0
JUQ069_CTCGTCATCGTTTAGG-1	17.5799	63.665	0.00619412	1.44177	2.65811	1.64377	2.65811
JUQ089_TGACGGCGTAGATTAG-1	-51.3869	-27.0452	0.00213203	1.17751	3.55718	0	4.18854
JUQ069_AAGGTTCCACCCTATC-1	-52.4418	-17.7449	0.00469503	4.05944	3.7473	1.02557	4.13523
JUQ111_ATCCACCTCTTCATGT-1	58.8388	-28.6986	0.000496373	0.504418	2.61078	0	2.88468
JUQ057_GGAATAATCTTGACGA-1	56.2381	4.46479	0.00589078	35.3992	3.83047	1.32185	4.6978
JUQ053_AGAATAGTCTTCAACT-1	-62.0894	37.2905	2.34093e-10	-0.86747	0	0	0
JUQ124_AAAGTAGGTCTAGTGT-1	82.3199	17.8311	0.00547122	2.94378	3.44518	1.40526	3.90819
JUQ047_GGAGCAACAGACAGGT-1	-4.99184	60.1399	0.0028978	0.751807	2.15095	0	1.7199
JUQ112_CGGCTAGCAGGTGGAT-1	72.5159	-26.2192	0.00559062	7.11486	3.59754	1.64874	4.39743
JUQ120_GGACGTCGTTCCCTTG-1	21.3107	7.75003	0.00194573	0.102008	0	0	0
JUQ038_TCACAAGTCGTGGACC-1	-20.3651	-55.4074	0.000906871	-0.0795181	1.93826	0	0
JUQ107_CTGAAACAGAGCTATA-1	-4.89851	11.9767	9.41926e-10	0.107631	0	0	0
JUQ054_GTTCATTGTAGCTGCC-1	16.6483	-57.4699	7.66836e-05	0.0433735	1.88527	0	0
JUQ026_GACAGAGAGCCACGCT-1	19.1527	-57.6005	0.00018269	0.214458	0.946156	0	0.946156
JUQ057_TGACTAGGTCTCCATC-1	-33.905	-32.7918	0.00138136	-0.424096	1.44275	0	0.894673
JUQ039_GGAGCAAAGCTGGAAC-1	-73.4283	-37.2712	0.0051242	8.46667	4.51462	1.94524	5.60042
JUQ069_GCGCAACCATCTACGA-1	26.6518	-59.6249	9.08188e-08	0.678715	0	0	0
JUQ060_GAACATCCATGCATGT-1	34.3978	-33.5919	0.000609622	0.183936	0	0	0
JUQ062_CAGCTAAAGCCCTAAT-1	-34.9913	-16.4438	0.00276361	1.0241	2.64825	0	1.46276
JUQ111_CTCTGGTTCAACTCTT-1	58.8766	-30.5985	0.00518237	7.13012	3.64701	0	4.7515
JUQ061_ACGATGTAGGTGCAAC-1	-15.8261	3.60712	0.00133337	0.258635	0.778072	0.778072	0
JUQ072_GTAACGTAGCCCGAAA-1	7.40385	-31.8214	0.000429961	0.237751	0	0	0
JUQ033_GGCGTGTGTTTCGCTC-1	-12.5869	-42.9896	0.000812782	-0.0313253	0	0	0
JUQ108_CAGAATCTCGGCTACG-1	-68.9305	-38.445	0.00150626	1.26426	3.81939	0	4.27532
JUQ038_CTAACTTGTGTCTGAT-1	-44.8639	34.3261	0.00225423	1.67229	3.10862	0	2.93968
JUQ040_GTAGTCAAGTGAACAT-1	-43.6045	24.3126	1.88804e-07	0.609639	2.28562	0	0
JUQ027_ACGAGGACAAACAACA-1	-45.5237	1.07538	0.00173228	1.03052	1.7017	0	2.30523
JUQ095_AACTCAGTCTCTAGGA-1	-18.7363	66.4896	0.00138887	0.571084	0	0	0.949537
JUQ061_GGGTCTGAGTACGTAA-1	-7.34998	-13.9905	3.07203e-09	0.0409639	0	0	0
JUQ056_AGAGCTTGTCTCTTAT-1	38.6861	-28.1222	0.00191805	0.292369	1.66994	1.66994	1.0642
JUQ086_GTCGTAAGTTGTACAC-1	-67.1616	46.8727	3.42439e-10	-0.0562249	0	0	0
JUQ069_CTACATTGTGAACCTT-1	40.1897	0.581225	0.00075649	0.0674699	0	0	0.807258
JUQ067_AAATGCCTCGACGGAA-1	69.5679	1.63844	0.006845	18.2313	4.68135	2.11885	5.19079
JUQ042_GGTGAAGAGCGTAGTG-1	-5.97746	19.1153	1.75823e-10	-0.0819277	0	0	0
JUQ038_CTCGGGAGTAAGGGCT-1	69.3885	24.2368	0.00603729	9.60482	3.86773	2.06107	4.38848
JUQ088_CTCGGAGCACTGTTAG-1	-25.5826	5.14969	1.64582e-09	0.277108	0	0	0
JUQ070_GCAGTTAAGACGCAAC-1	-31.716	37.0659	2.2594e-07	-0.000803213	1.88226	0	0
JUQ060_CAGAGAGGTTAAGAAC-1	-35.4054	11.4464	0.00161804	0.372691	2.41672	0	1.66439
JUQ033_CACCACTCATAAGACA-1	-66.5579	31.8524	2.60365e-09	-0.0273092	0	0	0
JUQ106_TGTGTTTGTTGTGGCC-1	20.9519	-7.3236	0.000443191	-0.015261	1.04319	0	0
JUQ108_TGTGGTAGTTTAGGAA-1	17.9576	-30.9095	0.000137159	-0.0795181	0	0	0
JUQ057_GGAAAGCGTTGGACCC-1	14.3326	-59.3515	1.51881e-08	0.288353	0	0	0
JUQ024_GTCGTAATCCTATTCA-1	14.3074	-20.1344	6.55556e-10	-0.0674699	0	0	0
JUQ095_GTGCATAAGCAAATCA-1	41.2742	45.5433	0.00107902	0.506827	1.87005	0.914679	3.30034
JUQ053_CGGGTCAAGCAAATCA-1	13.1133	-12.41	6.91676e-10	-0.0738956	0	0	0
JUQ031_TCAGGATAGGACGAAA-1	56.8139	-41.3341	0.000850173	-4.42811	0.52798	0	0.73367
JUQ057_CTGATCCCATACTACG-1	-44.6055	-1.21069	0.00145546	0.693173	2.49078	0	2.15886
JUQ027_CTACCCACAGTATCTG-1	37.5176	5.31607	0.000415374	0.160643	0	0	0
JUQ040_TCAGCTCGTGGCTCCA-1	-40.0807	43.0049	4.64377e-09	-0.0698795	0	0	0
JUQ073_ACTATCTTCTTCGGTC-1	-7.51149	53.5526	0.00165513	1.22329	1.76762	0	1.13912
JUQ122_CACTCCAAGTCATGCT-1	82.575	12.6809	0.0100844	23.1944	6.42376	3.36439	7.33452
JUQ027_CTCTGGTTCAGATAAG-1	16.6267	35.8987	4.10617e-09	0.558233	0	0	1.00282
JUQ036_TCAGCTCAGTTATCGC-1	-47.9898	14.2596	0.00279504	0.938956	1.87041	0.914915	2.44023
JUQ108_GTCACAAGTTGACGTT-1	18.3484	-9.69904	6.28577e-09	0.0682731	0	0	0
JUQ027_ATCTGCCGTGTCAATC-1	22.2901	-63.3106	8.25209e-07	0.207229	0	0	2.60991
JUQ049_ATCGAGTGTCCAGTGC-1	-21.7906	27.7931	9.86836e-08	0.672289	2.51673	0	0.959452
JUQ068_ACGAGGACAATAGAGT-1	32.0177	-31.3402	9.80105e-08	-0.0297189	0	0	0
JUQ120_AGTGGGAAGTCGTACT-1	-4.90478	60.464	0.000408095	0.233735	1.52565	0	0
JUQ101_GAAATGACACAGCCCA-1	17.1287	-7.64805	0.000648736	-0.109237	1.48718	0	0
JUQ102_GCGCAACTCGTATCAG-1	-47.3815	-2.60006	0.00216003	0.624096	1.7869	0	1.39716
JUQ067_CATATGGTCTTGACGA-1	-60.1566	10.8248	0.00174477	0.674699	3.28358	0	1.96812
JUQ088_ATCTGCCAGCAATCTC-1	6.12784	20.4186	1.14195e-09	0.0240964	0	0	0
JUQ066_AGTTGGTTCCCTCAGT-1	-18.499	-64.2711	1.32238e-07	0.0827309	1.02348	0	0
JUQ040_CGACCTTTCGAATGGG-1	-20.3441	-32.2196	0.00132811	0.0321285	0	0	2.25539
JUQ069_TCTGAGACAGATAATG-1	24.3274	51.1605	4.38751e-08	0.270683	0.98537	0	0.98537
JUQ026_CTGATAGTCCGTTGCT-1	-22.8793	-5.25926	4.40121e-07	0.122892	0	0	0
JUQ100_GATGAGGCACGAAACG-1	24.8465	-39.4152	2.17098e-09	0.0634538	0	0	0
JUQ070_GGTGAAGTCTTAACCT-1	-23.4327	-47.2366	3.68416e-06	-0.026506	0	0	1.36557
JUQ036_CAGCATACAGCGTCCA-1	-21.6664	38.331	0.000697901	0.370281	1.22149	0	0
JUQ111_CGCGTTTCATGGTTGT-1	2.50291	-19.2615	5.00529e-10	-0.0899598	0	0	0
JUQ087_CCACTACTCCGTCATC-1	-57.3415	-33.7114	0.00434474	3.88434	3.55343	0.982886	4.28924
JUQ056_CGTGTCTGTACCATCA-1	48.7262	38.6861	0.00563406	6.05783	3.2368	1.76881	4.42396
JUQ105_GGGCATCAGCGTCTAT-1	-66.3684	38.3592	0.00170815	0.107631	0	0	2.76353
JUQ038_AAGTCTGAGTGTGAAT-1	-7.55273	-37.1546	3.55698e-08	0.163052	2.00547	0	0
JUQ102_GTTCATTTCCGTCATC-1	16.4199	-64.9855	0.000824269	0.436145	1.35474	0	0
JUQ087_CTCTACGAGCCACGTC-1	-59.2429	36.4732	3.84708e-09	-6.48193	0.930393	0	0
JUQ027_GTTACAGAGCGCTTAT-1	-43.3191	-34.066	2.75516e-07	0.26506	3.06865	0	4.53416
JUQ057_CGGAGTCCACTCGACG-1	-63.7956	-23.2222	0.00389554	2.07871	3.20202	0	3.40184
JUQ092_GAACATCCAGATCGGA-1	-51.1279	-24.7938	0.00450703	1.49799	4.91206	0	3.41988
JUQ101_TTTGCGCTCTTCGAGA-1	32.2529	-19.7916	0.000973402	0.0329317	0	1.18365	0
JUQ088_CCCTCCTGTCTTCTCG-1	12.6105	11.4976	8.16138e-10	0.182329	0	0	0
JUQ042_CGGACACGTCGCATAT-1	25.0324	-24.9828	0.000495077	0.119679	0	0	0
JUQ057_TTGAACGCAGACGCTC-1	14.0227	-72.9619	3.52421e-08	0.13494	1.14769	0	0
JUQ085_GTAGTCACAAGTAGTA-1	9.48057	54.8699	3.11204e-08	0.224096	1.97674	0	0
JUQ087_ATAACGCCAACTTGAC-1	-68.0787	-36.9795	0.00224993	1.85863	3.35124	0	3.88829
JUQ036_CTGTTTAGTTGTCTTT-1	70.0196	5.85478	0.00573452	27.6884	4.72771	1.60824	4.54283
JUQ104_GTTAAGCAGCCAACAG-1	60.5573	-10.8101	0.00508159	2.45382	2.98938	2.16049	4.90315
JUQ042_TCATTTGAGTGTCTCA-1	17.5153	-32.4463	3.93508e-10	-0.250602	0	0	0
JUQ067_GTGAAGGAGAGACTAT-1	-56.6876	19.9435	0.00271294	2.6257	3.17953	0	2.545
JUQ095_CGTTGGGGTAGTACCT-1	42.0981	47.4231	2.78592e-09	-0.375904	0	0	2.71699
JUQ118_TCTCTAATCACATGCA-1	-29.8332	21.0045	0.00317139	0.995984	1.86462	0	3.35699
JUQ049_TACGGTATCAAGCCTA-1	63.2307	43.1858	0.00240037	2.55743	2.46484	1.23646	3.3914
JUQ024_TCCACACCAATCTACG-1	-15.1932	-3.25969	0.000730014	0.31004	0	0	1.78073
JUQ053_ATCGAGTAGGGTGTTG-1	76.1816	0.48301	0.00698609	52.788	4.676	1.60736	5.70089
JUQ108_TGAGCATCACGCCAGT-1	18.0778	26.3993	1.00418e-06	0.412851	1.30502	0	0
JUQ096_AAGTCTGTCTAAGCCA-1	-10.6182	72.5134	1.38475e-10	-0.232932	0	0	0
JUQ106_TGCTACCGTTACCGAT-1	51.7263	9.72862	0.00359717	4.59598	2.11927	1.14813	3.99089
JUQ061_TTAGTTCGTTCAACCA-1	-19.787	35.1245	0.00107622	0.394378	0.955018	0	0
JUQ122_AAGTCTGAGTTTCCTT-1	62.9515	-24.1644	0.000964476	-0.522892	1.77041	0	2.95461
JUQ107_GGCAATTGTTGGTAAA-1	87.4784	16.2052	0.00616093	12.3149	4.80256	0.984362	4.92377
JUQ030_GACTACATCAGCATGT-1	-30.8912	16.1127	0.000908681	0.515663	1.04067	0	1.04067
JUQ082_GGGCATCCAGCTCCGA-1	10.4238	-25.8812	2.40571e-09	0.106024	0	0	0
JUQ040_ACACCCTAGGGCTTCC-1	-41.2715	31.4589	0.00155061	0.893976	2.4462	0	0.709893
JUQ053_CACATTTTCAGTTAGC-1	53.397	18.6711	0.00678668	6.02088	3.33323	1.19972	5.11773
JUQ101_AACACGTCAATGTAAG-1	20.1	24.9907	0.00123505	0.122892	0	0	0
JUQ083_GTCTTCGCATGCCCGA-1	-11.1087	-11.7627	5.14071e-08	0.188755	1.85125	0	0
JUQ088_GGCGTGTTCAACACCA-1	-7.14589	-53.4493	0.00053675	-0.173494	0	0	1.18825
JUQ060_TACCTTACATGCTAGT-1	-78.3026	7.76272	0.00267918	0.694779	2.81943	0	1.59436
JUQ066_GTGAAGGGTCGATTGT-1	31.1488	53.478	0.000387869	0.205622	0	0	1.67077
JUQ030_GTTACAGAGACTGTAA-1	-19.1328	15.0503	2.7212e-09	0.286747	0	0	0
JUQ049_GATGAAATCCTAGAAC-1	49.7728	7.24555	0.00489702	6.69478	3.27086	0.566258	4.11629
JUQ070_TGAGCATAGTATCGAA-1	4.41696	-64.5006	2.21227e-07	-0.0393574	1.2928	0	1.2928
JUQ108_TATCAGGGTGTGAATA-1	-76.1796	-29.6942	0.00467936	3.64819	4.68934	2.10661	4.94303
JUQ070_CGGCTAGTCCACGCAG-1	-31.1111	-34.2917	0.00126785	0.181526	1.27199	0	0.771861
JUQ044_GACAGAGCATAGACTC-1	5.18651	49.7978	4.53715e-08	0.256225	0.833366	0	0
JUQ027_GGGCACTGTGCTTCTC-1	-22.4326	33.1142	0.000968579	0.310843	0.980314	0	2.2903
JUQ050_TTAACTCTCGTTACAG-1	30.463	-6.61743	0.00204779	0.0433735	1.11668	0	1.11668
JUQ069_TGCTGCTGTTCCATGA-1	52.212	-57.821	0.00389091	4.06827	2.80881	0	3.81827
JUQ044_ATCTGCCCATCGATTG-1	28.4962	-35.3992	5.30514e-10	0.0401606	0	0	0
JUQ026_CACAGTACATACGCCG-1	5.74143	-61.9187	0.00139518	0.445783	0	0	0
JUQ044_CAACCAAAGTATTGGA-1	-3.84467	-50.8708	4.06096e-10	-0.278715	0	0	0
JUQ040_GTTCGGGGTCCTCCAT-1	-33.2685	-34.5847	1.88118e-07	-0.0955823	1.76223	0	1.99649
JUQ049_TCAATCTTCTTACCGC-1	-20.2207	-49.0315	4.72103e-07	-0.0433735	0	0	0
JUQ088_CATATTCAGGTCGGAT-1	24.2811	-28.6168	7.32206e-10	-0.140562	0	0	0
JUQ106_CTTTGCGGTCATCCCT-1	47.5022	-54.9471	0.00200527	1.60161	2.64867	1.57366	3.5288
JUQ056_GTACTTTAGATGTTAG-1	27.896	3.20049	0.000977396	0.230522	0	0	0
JUQ042_GTTCTCGTCGGCGCAT-1	-8.66297	9.7071	2.00426e-10	0.220884	0	0	0
JUQ030_CGATCGGTCCTTGGTC-1	-34.0842	51.2735	0.000787165	0.503614	0	0	1.72441
JUQ066_TGGGAAGGTTCAGCGC-1	13.0438	57.2619	3.26721e-09	0.228916	0	0	0
JUQ026_TAGTGGTCAACGCACC-1	73.014	29.8647	0.0049024	42.11	4.36343	1.19315	5.29155
JUQ033_GCGCAGTTCACTGGGC-1	9.6633	-54.3401	0.000163949	-0.00883534	1.62382	0	0
JUQ102_CTGATAGGTATTCGTG-1	36.8664	-25.4637	1.91303e-09	0.409639	0	0	0
JUQ036_GGACAGAGTTAAGTAG-1	52.9478	-53.7529	0.00399607	5.50281	3.18527	1.00865	4.14555
JUQ080_GGGAATGGTTCCACTC-1	80.6355	16.0339	0.0085082	31.6329	6.17231	2.07327	6.53875
JUQ036_CATGCCTGTCCGAGTC-1	-17.8878	45.5151	1.97837e-06	0.689157	1.69406	0	0
JUQ102_AATCCAGCAATAAGCA-1	39.0196	-38.892	0.000693514	-0.173494	0	0	1.59215
JUQ056_GGGATGACAATACGCT-1	-68.687	-19.7713	0.00329322	1.0755	3.11926	0	4.03376
JUQ044_GGTGCGTAGCCAGAAC-1	23.2324	28.1867	4.12709e-10	-0.0819277	0	0	0
JUQ033_AGTGGGATCAATCACG-1	9.20654	-60.0253	0.00106979	0.1751	1.55161	0	0
JUQ088_TACGGGCAGCGATATA-1	16.808	-31.8284	0.000155529	-0.02249	1.49104	0	0
JUQ108_ACATACGGTTACCGAT-1	7.99547	44.3305	0.00255015	0.456225	2.08535	0	1.39061
JUQ069_CTGCGGAAGCGAGAAA-1	-52.7916	-17.7154	0.0038238	5.97028	4.10272	0.795343	4.27704
JUQ038_GAGCAGAAGACAAGCC-1	-76.3879	31.7656	0.00248834	0.318072	2.81238	0	2.20623
JUQ091_CATGACAAGCTAAGAT-1	29.2153	-27.662	1.13634e-09	0.215261	0	0	0
JUQ067_GACGTTACACGAAATA-1	-52.7618	-39.7804	0.00303507	3.57269	3.38954	0	3.92787
JUQ101_TCATTACGTGAAAGAG-1	5.0816	56.9398	0.0013921	0.424096	1.33614	0	0
JUQ060_TTGACTTCACAACGTT-1	-41.2885	7.20233	8.18e-07	0.764659	2.77521	0	2.29195
JUQ112_GGGCACTCAAGTAATG-1	-30.044	67.0112	0.000494657	0.207229	3.01276	0	0
JUQ065_TGCCCATTCAGCGATT-1	79.4	16.2873	0.00676868	19.8627	6.12808	0.659324	5.45521
JUQ118_AAAGATGTCGGATGGA-1	-10.8852	67.163	3.91338e-07	-0.0369478	0	0	0
JUQ027_AGCATACGTCGCATCG-1	-44.4933	2.24801	0.000657411	0.514056	0	0	0
JUQ101_CATCAAGGTTCCACAA-1	-5.07117	8.91358	3.85728e-06	0.00401606	1.51969	0	0
JUQ101_TGACTTTAGGAGTTTA-1	2.73652	-14.4559	4.06753e-06	0.0208835	0	0	0
JUQ036_AGCGTATAGGCAGTCA-1	-43.3461	24.9584	0.00289351	1.23855	2.25389	0	1.70567
JUQ067_CGATTGACACGGTAAG-1	-28.5499	25.6825	1.27138e-08	0.102008	0	0	0
JUQ069_GCTCCTAAGGAATCGC-1	-42.6479	15.2334	0.00121112	2.10201	2.28958	0	2.17
JUQ088_GTAGGCCTCTTACCTA-1	-13.5976	31.3936	0.000869439	-0.118072	0	1.89047	0
JUQ031_GAGCAGAGTGCCTGCA-1	4.49539	-53.5793	0.00313083	2.8008	1.46484	0	3.29302
JUQ069_CGATGGCTCTCTGCTG-1	16.254	62.3842	0.00315276	1.75743	1.17888	0.706646	2.05659
JUQ067_CCACTACGTAAGTTCC-1	-19.6145	-1.367	7.96861e-10	0.0064257	0	0	0
JUQ108_AGGCCGTGTCTAGAGG-1	-42.6506	-31.5013	0.00615285	0.481124	3.12592	0	4.59628
JUQ121_TACGGGCCACAGATTC-1	56.2929	45.2993	0.00819933	18.294	6.22433	2.28761	6.62983
JUQ044_GTACGTATCCACGACG-1	-2.18797	-50.6249	0.000854717	0.116466	0.843068	0	0
JUQ069_CTACATTTCGCAGGCT-1	-31.7298	55.0251	8.05553e-08	0.316466	0.971373	0	0
JUQ038_CTAGAGTGTGGGTCAA-1	-8.68744	-37.1476	0.00137974	0.125301	1.36904	0	2.05865
JUQ027_TGAGAGGGTTCCACTC-1	39.7634	6.79377	3.79722e-09	0.653012	0	0	0
JUQ024_AGGCCGTAGCCAGGAT-1	76.1386	-15.5175	0.00248628	0.86747	3.37179	0	4.30037
JUQ070_TTGACTTGTTGCCTCT-1	13.6461	43.1032	1.33355e-07	0.126104	2.10847	0	0
JUQ060_GACTGCGAGTTGAGAT-1	23.8763	-30.9775	0.000402267	-0.0497992	1.06074	0	0
JUQ053_TGGCGCATCAAACGGG-1	-57.9099	-18.8277	0.00407021	3.69558	3.41055	1.24867	3.88383
JUQ060_ACCGTAATCTAGAGTC-1	-77.8259	34.6013	6.36114e-06	-0.414458	0.96486	0	0
JUQ031_CATCCACAGTCCGTAT-1	-7.54827	1.10771	8.24699e-09	0.248996	0	0	0
JUQ088_TAGTTGGAGGCATTGG-1	-0.0585996	38.2435	0.00127561	0.371888	0	0	0
JUQ069_CTTTGCGAGCTGATAA-1	42.0509	-11.1006	6.70288e-09	0.153414	0	0	0
JUQ040_GGGAATGGTTTGTTGG-1	-26.175	-32.1435	0.00216892	0.641767	2.4678	0	1.84386
JUQ112_TCTTTCCGTCTCTCTG-1	69.9711	-2.8044	0.0073973	11.7759	5.23035	0.919313	6.06501
JUQ096_TTCGGTCCATCCTAGA-1	42.7011	45.444	0.00162932	0.832129	1.36503	0	3.38611
JUQ040_GATCGTAGTCATTAGC-1	4.60214	-35.371	0.000881993	0.2249	0	0	0
JUQ025_TTGGCAAGTCCAGTGC-1	30.823	-24.5586	6.30237e-10	0.254618	0	0	0
JUQ026_CCATTCGGTTCAGACT-1	-11.8356	35.7226	0.00202875	0.591165	0.888552	0	2.13923
JUQ099_CACTCCACAGCCAATT-1	14.3294	16.4148	0.0010385	0.0289157	0	0	0
JUQ068_GATCTAGTCCTATTCA-1	51.7236	9.68107	0.00336953	5.37671	2.42753	0	3.70533
JUQ070_CTACCCAGTCCGTTAA-1	18.0334	34.6954	3.94481e-10	-0.159839	0	0	0
JUQ102_CACAAACTCCTATTCA-1	2.78224	63.1645	3.02981e-08	0.515663	0.995971	0	0
JUQ071_TTGCGTCCAAGGACAC-1	-63.1139	33.8244	7.88551e-10	0.449799	0	0	0
JUQ038_TTGACTTAGCGATATA-1	-54.0811	41.0847	2.09754e-05	-4.1004	0	0	0
JUQ039_TTCTCAACATGGATGG-1	-73.2641	-36.9855	0.00482954	8.64257	4.46333	1.4248	4.84793
JUQ067_GGCCGATCAATGGAAT-1	4.87344	6.37523	0.00200397	0.273896	0	0	1.9386
JUQ088_TCGCGTTTCACATAGC-1	-25.7108	5.33211	7.08715e-09	0.0385542	0	0	0
JUQ027_GCAGTTAAGGCTAGAC-1	74.05	29.2216	0.00633837	62.6378	4.67957	1.15791	4.84666
JUQ026_CGTTCTGAGTCCGGTC-1	-10.7057	40.1083	3.16478e-07	0.596787	2.11772	0	1.69007
JUQ088_ATGGGAGGTCCAGTAT-1	-29.5768	22.0078	0.00161086	0.190361	1.20271	0	0
JUQ044_CAAGGCCCACCAACCG-1	20.7065	-43.9098	5.99171e-09	-0.075502	0	0	0
JUQ040_TTAACTCGTCTGCCAG-1	57.2751	15.7923	0.00500946	17.0803	3.71301	0.543124	4.00765
JUQ027_AAACCTGCACAACTGT-1	-27.356	-0.79582	1.6849e-09	0.338956	0	0	0
JUQ101_ACTATCTTCGAATGGG-1	5.94008	52.7906	0.00261907	0.768675	1.83628	0	1.83628
JUQ036_TAGTTGGCATCGGACC-1	4.01779	-72.6054	0.000957178	0.226506	1.05261	0	0
JUQ107_GCAGTTACAGGACGTA-1	13.3739	52.4156	7.33625e-09	0.257831	1.65169	0	0
JUQ056_GATCGATAGTTACGGG-1	-12.6565	22.0431	8.21452e-08	0.358233	1.80566	0	0
JUQ036_ATGCGATTCGAGGTAG-1	64.7639	13.5321	0.00602395	8.52691	4.09952	1.26526	4.71517
JUQ110_TTGTAGGAGTGCCAGA-1	-9.24975	4.34818	0.00115452	0.356627	1.64241	0	0
JUQ040_TACTTGTAGTCCGGTC-1	-37.5167	-13.5472	0.00121114	0.0208835	1.97815	0	1.42219
JUQ027_TTTCCTCTCAACGGGA-1	-23.5727	30.9143	3.26447e-09	-0.064257	1.71558	0	0
JUQ036_GCATACATCACTCCTG-1	-15.0833	-55.4833	0.000779278	-0.0634538	0.837923	0	0
JUQ085_TAAGCGTTCTTGACGA-1	-34.1003	70.0854	0.000804156	-0.249799	0	0	0
JUQ027_GTCAAGTTCCGATATG-1	-42.0983	0.00704766	3.53812e-08	-0.11245	1.74554	0	0
JUQ111_TACTCATTCGAGAACG-1	59.4804	-29.1287	0.00250968	0.150201	1.24322	0	2.351
JUQ033_CGCGTTTCATCCGGGT-1	7.05047	25.9839	1.52447e-07	0.48996	2.48637	0	0
JUQ036_CACACCTTCATACGGT-1	-54.1708	4.24749	0.0023653	0.359839	1.91002	0	2.36099
JUQ088_CATATGGGTTCGGCAC-1	0.964353	35.4736	0.00167878	0.629719	1.5645	0	0
JUQ070_CTCGTACGTGCCTGCA-1	-37.6804	56.8316	5.43884e-09	0.148594	0	0	0
JUQ027_ATGCGATTCCCTAACC-1	-13.8877	50.3357	1.41794e-07	0.62249	1.19141	0	1.19141
JUQ070_GGCAATTCATCCTAGA-1	50.8933	28.1714	0.00401524	3.29799	3.85916	0	4.80857
JUQ038_CACCACTGTAAATGAC-1	65.9223	23.8482	0.0034847	1.53333	2.41811	1.66555	3.10487
JUQ027_TGACAACAGGTGCAAC-1	17.0763	-73.6175	7.76936e-08	-0.107631	1.80604	0	0.873636
JUQ040_GGACAGATCCAGTAGT-1	-14.7649	-3.79968	0.000618743	0.118072	0	0	0
JUQ066_GACGTTATCCGAGCCA-1	26.243	58.2947	0.00234228	0.567871	1.27051	0	2.38885
JUQ088_GCATGCGAGTGGTAGC-1	4.34314	-17.0001	1.95595e-09	0.0634538	0	0	0
JUQ088_AGAGTGGCAAGGTTCT-1	17.1553	-30.3201	0.000724966	0.117269	0	0	0
JUQ024_GTTACAGCAACAACCT-1	14.2129	-21.5995	3.94238e-09	-0.00883534	0	0	0
JUQ040_AAACCTGAGGATGTAT-1	64.2718	9.05296	0.0045391	2.53253	3.25936	0	3.46007
JUQ053_GTGTTAGGTGCTGTAT-1	-62.8929	48.8752	0.000551627	-0.22249	0	0	0
JUQ039_TTCTCAAAGGGCATGT-1	44.1696	-23.1752	9.64918e-10	0.743775	0	0	0
JUQ111_CGTCAGGGTAAATACG-1	72.3756	-25.3853	0.00565721	14.3261	4.60465	0.552471	5.78464
JUQ078_GGGTTGCGTACTCTCC-1	-15.7726	18.5082	0.000760767	-0.0345382	0	0	1.25678
JUQ050_GCTCTGTTCTGGTTCC-1	64.4309	-7.36881	0.0059352	11.6618	4.36057	0.983417	4.72278
JUQ066_CCGTACTGTCGAACAG-1	-1.35096	-7.4313	6.05834e-10	0.015261	0	0	0
JUQ111_GGTGAAGTCCGTTGTC-1	56.3113	-31.6711	4.55422e-10	0.0441767	0	0	3.75949
JUQ120_CCTTCGAGTCAACATC-1	23.3145	11.8625	2.12822e-10	-0.15261	0	0	0
JUQ040_CCATGTCGTCGACTGC-1	-52.0334	-38.3534	0.0011416	1.8241	2.79981	1.13271	3.39802
JUQ102_ACACCAATCACATGCA-1	13.4978	-76.3436	0.000448462	0.533333	0.981873	0	0
JUQ040_TTTGGTTAGAGTAAGG-1	56.8038	20.2172	0.00413648	14.9245	4.2297	0.508827	4.3241
JUQ036_AGCATACCACAACGTT-1	53.7672	28.0825	0.0053531	12.4233	3.73617	0.379216	4.10721
JUQ070_TACCTTATCAAAGACA-1	11.9046	14.0308	2.11374e-10	-0.192771	0	0	0
JUQ049_GCTTGAAGTCGAGATG-1	-40.9076	49.4566	0.00112728	0.158233	1.74405	0	0.834507
JUQ060_GTTACAGCAATGGAAT-1	-9.1767	-5.45485	0.000296652	0.0859438	2.06582	0	0
JUQ067_CACACAATCACAACGT-1	-9.89197	-18.7211	3.9033e-10	-0.0682731	0	0	0
JUQ070_ACAGCCGAGCGGATCA-1	12.8456	45.2891	6.72487e-09	0.655422	0	0	0
JUQ039_GCGACCAAGCCCTAAT-1	-74.989	-37.1195	0.00481657	7.07711	4.31401	1.63178	5.35333
JUQ106_GACTGCGAGGTTCCTA-1	18.4271	-18.0223	3.59034e-10	-0.542972	0	0	0
JUQ042_TCCCGATAGGGCACTA-1	30.2111	-0.905584	0.000411301	0.465863	0.980974	0	0
JUQ060_TACTTGTTCTGCTTGC-1	-57.5695	-34.5839	0.0024652	3.16145	5.47942	0	4.59034
JUQ060_ACGATACAGACCTTTG-1	50.5601	-54.6809	3.9504e-05	0.779116	2.19109	0	2.19109
JUQ056_GGTGAAGCACGGATAG-1	-26.639	30.4562	0.00315026	0.86988	2.34941	0	1.6079
JUQ044_TACTTACAGTGTACCT-1	19.3671	-61.6701	0.00185098	0.390361	2.1209	0	1.08172
JUQ065_CCAGCGAGTGGTTTCA-1	56.5125	44.0415	0.00922429	29.1084	6.30295	0	6.16609
JUQ067_CACATAGGTTCCACGG-1	-2.08441	-29.5473	1.0601e-09	-0.0738956	0	0	0
JUQ046_ATTTCTGTCGGCTTGG-1	-43.3182	10.4118	0.000796813	0.131727	1.36929	0	0.841339
JUQ100_GTAGGCCAGTGTTAGA-1	54.0255	-51.2222	0.00271717	2.06988	2.97633	1.04047	3.24111
JUQ091_CAGAGAGGTCAGATAA-1	22.6308	-33.4974	1.21171e-09	-0.106827	0	0	0
JUQ057_ACTGAACTCTGGTGTA-1	-32.4176	-25.6986	0.00101758	-0.77751	1.34968	0	1.19564
JUQ048_CGGCTAGTCTGGCGAC-1	46.6967	40.1043	0.00714928	0.947791	3.47454	1.81924	3.77028
JUQ101_CAAGAAAAGGCGCTCT-1	26.3335	-13.1334	6.13074e-09	0.0160643	0	0	0
JUQ100_TTTGTCAAGTTACGGG-1	14.1226	-64.7341	0.00103755	0.0481928	1.35511	0	0
JUQ105_AGCTCTCCACTAGTAC-1	-23.656	20.1128	0.000661506	0.460241	0	0	0
JUQ033_TTTATGCCACCTTGTC-1	50.6644	-0.678701	0.00662652	3.66667	3.76967	0	4.77249
JUQ040_CGTCACTGTGGTCTCG-1	-41.7329	-20.1415	0.00244608	0.627309	1.38241	0	2.20659
JUQ044_CCTAGCTCAACCGCCA-1	19.8781	-43.1331	1.08994e-07	-0.15502	1.29074	0	0
JUQ036_TGACTTTAGCCCAACC-1	69.6496	12.2154	0.007673	40.3301	5.42943	1.8852	5.91335
JUQ104_GCATGCGTCTGCTGTC-1	65.8887	-7.84581	0.00637157	7.7992	4.79495	1.44703	5.34727
JUQ101_CGAGCCAGTTCCACTC-1	-0.787078	58.5048	0.00427213	0.763052	3.28293	0	2.91647
JUQ061_TTCCCAGGTATCGCAT-1	-57.2833	37.9244	6.64487e-10	-1.26908	0	0	0
JUQ061_CTTAACTGTCCAGTTA-1	-0.205784	-34.616	5.8699e-10	0.257831	0	0	0
JUQ031_TATTACCCACAGTCGC-1	15.6413	-65.165	0.00143673	0.322088	1.27389	0	0
JUQ106_ATCCACCGTCACAAGG-1	54.5443	-9.07599	0.000621213	-0.68755	0.682497	0	1.14394
JUQ043_TGACTTTGTACTCTCC-1	20.646	48.4645	0.00105995	0.156627	0	0	0
JUQ066_TATCTCACAGCTTCGG-1	-27.9066	58.2848	0.0016314	0.0819277	0.977859	0	0.977859
JUQ038_TGACTTTAGTGGTAAT-1	-61.649	32.1753	0.00289778	0.182329	3.72964	0	2.83448
JUQ094_CTACACCTCAAGGCTT-1	-11.0078	71.8725	3.59285e-09	0.0393574	0	0	0
JUQ031_CTCGAAACAAGTTCTG-1	12.1001	9.23668	0.000952445	0.702811	1.43142	0	0.646812
JUQ057_GAATGAACAGAAGCAC-1	33.3087	-12.3725	0.000551339	0.721285	1.18596	0	0
JUQ040_CTCATTACATGCTAGT-1	-1.32516	-37.9941	0.00245882	0.211245	1.95751	0.783228	1.28804
JUQ057_TCGTACCGTGTGCCTG-1	30.8233	-25.2857	7.07472e-09	0.174297	0	0	0
JUQ111_GTCGTAAAGCCCAGCT-1	61.8346	-26.9469	0.00138019	-0.203213	1.63761	0	1.63761
JUQ067_ACCCACTCACAGAGGT-1	12.171	-68.6985	2.01641e-09	0.163855	0	0	0
JUQ101_AGGTCCGTCGTATCAG-1	-4.48019	41.1463	0.00224476	0.702811	0	1.58063	0
JUQ024_TTAGTTCGTGTGCGTC-1	-74.4636	-28.7082	0.00418051	1.13012	4.26527	0	4.825
JUQ082_ACTGATGCACGCCAGT-1	1.52183	39.614	2.37547e-05	0.328514	0	0	1.64304
JUQ049_TCGCGTTCAGGGTATG-1	-38.029	52.0919	0.00223105	0.172691	1.69863	1.08608	0
JUQ040_TTTGGTTGTCCAACTA-1	18.3294	26.8633	2.7097e-08	0.0409639	0	0	0
JUQ067_GCCTCTAGTCGAATCT-1	-76.2797	-23.868	0.00447982	5.0739	3.48727	2.02301	4.35101
JUQ067_GGCTGGTGTTCCATGA-1	4.37859	5.34481	0.000531101	0.22008	0	0	0
JUQ044_CATCGAAAGCCACTAT-1	-26.7574	-14.0617	0.00174922	0.386345	1.25559	0	1.25559
JUQ067_ACGGGTCGTCAAACTC-1	-60.9357	-23.5353	0.00211673	2.59598	3.81222	0	3.68495
JUQ088_CCACTACAGATATGGT-1	-79.4402	35.4481	5.548e-07	-0.351004	1.18407	0	0.710248
JUQ062_CGACCTTTCCGATATG-1	-14.9723	-55.6362	4.14801e-09	-0.215261	0	0	0
JUQ030_ATGGGAGAGCCACGCT-1	-11.4984	9.80149	0.000544621	-0.0240964	0	0	1.24153
JUQ069_GGATTACAGAAGATTC-1	19.7407	55.6457	0.00159591	0.496386	0.940236	0.940236	0.940236
JUQ067_CCATGTCCATTGGTAC-1	13.8044	-77.4297	1.61393e-06	0.644177	1.88087	0	1.47957
JUQ108_AAGGTTCTCTCCTATA-1	17.5083	-9.77019	0.000872928	0.225703	0	0	0
JUQ099_TCGCGTTTCCTAGTGA-1	-6.69373	37.309	0.00171477	0.413655	0	0	2.3564
JUQ119_TTGAACGGTCACCCAG-1	11.2945	-5.974	0.000718021	0.22008	0	0	0
JUQ091_CCGGTAGAGACACGAC-1	70.0405	34.4882	0.00629594	20.8538	4.44167	1.80227	5.27022
JUQ054_ACTGCTCGTTGGTAAA-1	-37.2946	24.2548	4.043e-10	-0.128514	0	0	0
JUQ111_TGGTTAGTCAGAAATG-1	38.8829	41.4189	0.000334543	0.102008	2.54318	0	2.54318
JUQ059_GCACATAGTGCCTTGG-1	46.001	15.0762	0.00499829	5.31647	4.7363	0	5.41577
JUQ050_TCGAGGCTCTCCAGGG-1	1.60844	-22.0068	0.000867799	0.114859	0	0	0
JUQ039_TCGTAGACAGCCACCA-1	-64.0536	-22.3703	0.0027623	2.55984	2.42925	0.791626	3.82359
JUQ030_CATCAAGGTAATCGTC-1	-19.8819	14.8147	0.000599	0.628112	0	0	1.23496
JUQ053_TGACTTTAGGCGATAC-1	-14.1558	-55.9874	0.00051679	0.00401606	0	0	0
JUQ101_CGACCTTTCTAACTCT-1	21.7454	-62.0196	0.00102593	0.326908	1.95275	0	0
JUQ067_CTACCCAGTGTGAAAT-1	-53.3893	-36.1285	0.005362	3.649	4.11147	2.58757	4.55759
JUQ070_AAGACCTTCAGTCCCT-1	-21.9671	-44.0599	0.00233559	0.260241	1.49609	0	0
JUQ111_AGGGTGAAGCACCGCT-1	63.3256	-29.1462	0.00168371	1.59759	3.24479	0	3.98539
JUQ068_AAAGTAGTCGGCGGTT-1	70.383	-0.261197	0.00770344	21.9149	4.2392	1.92811	5.14438
JUQ036_GTGCATAAGACTAAGT-1	-74.3093	28.8857	4.02955e-09	-8.28996	0	0	0
JUQ056_TAAGTGCAGTCGAGTG-1	-7.453	50.7287	0.00173593	0.274699	1.42025	0	0
JUQ031_CGTCCATTCTTCATGT-1	-31.2508	14.1155	0.0023164	1.13092	2.69457	0	2.97122
JUQ102_TGTGGTATCTTGTACT-1	28.9365	-10.2255	7.50811e-09	0.0811245	0	0	0
JUQ031_GGTGTTACAGATCCAT-1	-6.98168	-24.7176	0.000948992	0.053012	0	0	2.36336
JUQ036_TGTGGTATCTGAGGGA-1	48.2309	28.3995	0.0012556	1.63454	2.07843	0	4.74351
JUQ057_GCTGCTTTCCAAAGTC-1	-43.0351	-32.1301	0.00539304	0.653012	4.21462	0	5.96537
JUQ060_ACACCCTGTCACAAGG-1	-55.9867	-1.71186	0.00204355	1.58394	2.68809	0	1.06276
JUQ091_GTCGGGTTCCGTCAAA-1	-64.7334	-44.6535	0.00528114	3.66747	4.64222	1.4395	4.7379
JUQ090_TCGAGGCCAGACGCTC-1	12.7755	27.454	1.77109e-09	0.553414	0	0	0
JUQ108_TCTATTGGTATAAACG-1	-41.3364	-32.9929	0.00318693	0.334137	2.68427	0	4.81444
JUQ059_ATGCGATTCTAAGCCA-1	13.2481	-68.1282	0.0011846	0.393574	0.700119	0	1.52302
JUQ042_CTGAAACGTTCAGACT-1	-64.0308	-25.5027	0.00539536	3.12932	3.65332	2.62004	4.59482
JUQ100_CGTCACTAGTACGACG-1	19.9174	-0.764788	0.00252836	0.387149	0	1.78238	0
JUQ049_TTTACTGTCCCACTTG-1	63.632	2.26932	0.00640939	11.1422	4.80824	0	5.01784
JUQ078_CGCGGTATCCTTTACA-1	-20.5236	18.4536	4.62336e-10	-0.166265	0	0	0
JUQ039_TACGGATCAATCACAC-1	46.2115	-55.1313	0.00420376	4.26426	3.9907	0.907894	4.72317
JUQ067_CGCCAAGAGTCGATAA-1	-55.0487	8.07279	0.00303282	0.46747	2.81564	0	1.77237
JUQ088_ACGGAGAGTGAGGGTT-1	12.9986	8.9395	0.000662315	0.122892	1.354	0	0
JUQ039_GACACGCCACATTTCT-1	-75.4796	-35.3099	0.00486022	7.73012	4.58979	1.06975	5.59275
JUQ024_CCTATTAAGGATGCGT-1	15.8301	-33.0307	2.13187e-10	-0.282731	0	0	0
JUQ100_TCCACACAGCCAGAAC-1	14.1001	-64.1634	0.000988978	-0.0506024	1.25943	0	1.25943
JUQ091_CCTAAAGGTAGCAAAT-1	10.8823	34.3404	0.000331419	0.250602	1.18427	0	1.18427
JUQ027_AAACGGGAGAGACTAT-1	38.3874	5.48202	1.36093e-09	0.195181	0	0	0
JUQ053_AGAATAGAGCTACCGC-1	68.8529	4.60824	0.00877207	20.8506	4.31938	2.07999	5.15791
JUQ044_CTTTGCGAGCTGTTCA-1	27.3469	-36.0126	0.000614699	-0.0971888	0	0	0
JUQ052_TTGGCAAAGAAACCGC-1	-55.3352	44.0404	0.000988948	-0.0578313	3.18711	0	0
JUQ027_TCGCGTTAGTACGTAA-1	36.9336	3.80081	0.000873758	0.363855	1.36139	0	0
JUQ024_GCTGCAGCAGTTAACC-1	-49.7397	-29.6869	0.00292652	0.861044	2.77981	0	5.17815
JUQ038_GTCGGGTCAGACAAGC-1	72.943	24.3399	0.0054677	23.9341	4.59883	1.65282	5.18523
JUQ069_GTCAAGTGTTCCCGAG-1	22.8424	53.3557	2.12402e-08	0.632129	1.16311	0	0
JUQ108_CGAATGTAGTCTCGGC-1	3.85789	59.0166	0.00133836	0.0859438	0	0	0
JUQ027_ATCACGATCCCAACGG-1	-23.8948	-3.46758	0.000613994	0.508434	0	0	0
JUQ088_ACTGAGTCAGTTTACG-1	14.7146	-53.5697	0.00206695	1.17912	2.04359	0	1.62377
JUQ030_CGGGTCATCGGTGTCG-1	-1.88021	51.2313	0.00237983	1.06747	2.47719	0	2.21862
JUQ036_ATCACGAGTTCACCTC-1	77.5548	0.507292	0.00815377	56.5398	5.11107	2.45998	5.59921
JUQ093_TGAGCATCAAGGGTCA-1	-59.7812	-24.5636	0.00521618	1.86988	3.93093	0	4.62956
JUQ027_CACACCTAGGTAAACT-1	-15.1483	-53.1589	0.000519475	-0.261847	1.13592	0	0
JUQ073_GAGCAGACAGGTCCAC-1	33.6883	-8.97363	0.000374185	0.22249	0	0	0
JUQ033_CGAATGTCATATGAGA-1	-66.599	57.5158	0.000683842	-0.252209	0	0	0
JUQ067_AAATGCCCAAGCGATG-1	-57.1147	53.1897	0.00113511	0.165462	1.27113	0	0
JUQ039_CGTGTAATCTTCAACT-1	-10.6016	49.3567	0.0032475	1.31888	3.46965	1.28673	3.2688
JUQ039_CGAGCACAGCTAGGCA-1	-5.08983	39.2253	1.73312e-08	0.219277	0	0	1.57537
JUQ042_GTCGTAATCTCATTCA-1	26.0164	-27.5983	1.02161e-09	0.114859	0	0	0
JUQ057_CCTTACGGTAAGTTCC-1	33.4636	-26.9702	3.97369e-09	0.111647	0	0	0
JUQ102_GTTAAGCCAATCCAAC-1	-19.0126	-53.2058	0.00047249	0.172691	1.09281	0	0
JUQ106_GCGCAACCAAGAGGCT-1	42.2228	23.8039	0.00121432	0.0562249	1.22607	0	2.94419
JUQ066_CTACCCATCAGTGCAT-1	1.66451	-6.40185	1.02594e-09	-0.211245	0	0	0
JUQ088_TGCCCTACAGACAAAT-1	10.9921	24.4207	8.82516e-09	0.894779	0.815236	0	0
JUQ067_CTAAGACGTGTCGCTG-1	7.99024	-71.4153	0.000289761	-0.0393574	1.10065	0	1.10065
JUQ026_TGAGCCGGTATCTGCA-1	9.71704	3.81446	0.000860648	0.473092	0.965168	0	0
JUQ039_CCTTCGATCTGAGGGA-1	18.5716	-52.0091	0.00111408	1.51084	1.326	0	1.326
JUQ044_GGGTCTGGTAACGACG-1	21.6466	-44.9544	8.20814e-09	0.15261	0	0	0
JUQ027_AGCTCCTTCACCAGGC-1	-34.0012	-58.7508	0.00135248	-0.191165	0	0	0
JUQ066_GGTGAAGAGGCATGGT-1	-2.53356	-5.83148	0.00107293	-0.0618474	1.80234	0	0
JUQ091_GATTCAGAGTAATCCC-1	-61.4775	-35.8718	0.00496325	4.85221	3.89584	0	5.58086
JUQ101_TTTGCGCCACGGTAGA-1	11.6309	11.8792	0.00121982	0.0208835	0	0	1.08304
JUQ102_CGACCTTAGAAGAAGC-1	80.8449	2.74401	0.00843435	50.8675	5.80254	1.95226	5.68674
JUQ088_AAGGTTCGTCTCAACA-1	-57.2885	-37.2472	0.00620729	5.53414	4.75428	1.28914	5.37249
JUQ106_AGTGGGATCAACCAAC-1	13.0394	27.7727	0.00075182	-0.0562249	1.1436	0	0
JUQ039_GACGCGTTCTTTCCTC-1	13.3388	-49.231	0.00170486	0.923695	1.19382	0	2.62066
JUQ108_GGGTCTGCAGTTCATG-1	-67.5149	30.3817	2.0452e-10	-0.064257	0	0	0
JUQ049_AGCTCCTTCAATAAGG-1	46.7404	6.13841	0.00539254	12.2024	3.95814	1.41251	5.23128
JUQ069_CTAGCCTAGCCTATGT-1	75.3007	-15.925	0.00471332	9.22892	3.40361	1.27479	3.66812
JUQ107_AAAGTAGTCGGAATCT-1	31.2495	-5.69731	1.43754e-09	0.0682731	0	0	0
JUQ097_GTGTTAGGTTCGGGCT-1	20.6475	-13.5948	0.000532723	-0.323695	1.11467	0	0
JUQ033_GGGTTGCCATCCGCGA-1	-49.1358	12.1256	9.16979e-05	0.140562	2.44924	0	0
JUQ060_TTAGGACCAGACTCGC-1	10.0732	37.5259	3.06764e-08	0.44498	2.13347	0	0
JUQ067_CTCTGGTGTGGTCTCG-1	-18.7227	-52.0185	6.64144e-08	0.791165	2.40995	0	2.15434
JUQ069_CATCAGACATTTGCCC-1	30.0078	-32.3211	1.15051e-09	0.217671	0	0	0
JUQ122_CACATAGAGATCCCGC-1	1.19263	52.9208	0.00390653	1.27871	2.07978	0	3.18087
JUQ087_TGGGCGTAGGATTCGG-1	0.60441	-21.907	2.35731e-09	0.0168675	0	0	0
JUQ026_GTGCGGTGTATAGGGC-1	37.5497	29.7822	0.000873065	1.25944	1.29086	1.29086	2.12952
JUQ066_GATCGCGGTACATGTC-1	-3.53104	-16.8431	1.8529e-10	-0.104418	0	0	0
JUQ026_CACACTCTCGGAGGTA-1	-21.0942	-59.2677	9.07479e-10	-0.0811245	0	0	0
JUQ038_TTAGGCAAGTGTACTC-1	58.7065	9.61308	0.00267861	0.589558	2.39826	0	3.40753
JUQ042_CTCCTAGTCACATAGC-1	-30.479	69.892	2.04246e-09	-0.0281124	0	0	0
JUQ070_CATGCCTAGCTCCTTC-1	-57.7483	-22.9859	0.00474785	1.14217	3.78261	0	3.1139
JUQ122_TTAGGACCAACACCTA-1	1.95664	47.4883	7.99647e-10	0.174297	0	0	0
JUQ042_GATCGATGTGCAGACA-1	45.3498	-29.9459	3.67907e-09	0.00562249	0	0	0
JUQ030_CTGCCTACAAGAAAGG-1	7.89388	34.1193	1.11843e-06	0.846586	1.01684	0	1.01684
JUQ095_GCACTCTTCCTTCAAT-1	22.586	-19.619	1.14257e-09	-0.0698795	0	0	0
JUQ106_GGATTACAGTACACCT-1	-54.7585	-33.349	0.00398188	4.29398	3.0069	1.11973	3.79739
JUQ033_TGCCCTAAGATATGGT-1	-45.5275	-8.30359	0.00272313	0.737349	2.20329	0.927001	2.20329
JUQ057_CGTCTACCAAGGACTG-1	-35.1774	-3.21086	8.78426e-09	-0.0859438	0	0	0
JUQ057_AACCATGTCCTGCAGG-1	16.5398	-72.336	2.47552e-09	0.0811245	0	0	0
JUQ036_CCCTCCTTCGTCCGTT-1	-51.8774	6.20826	0.00168939	1.35341	2.72929	0	2.17618
JUQ024_ACGATACGTTAAGGGC-1	24.0739	-17.1007	4.73653e-10	-0.13012	0	0	0
JUQ033_ACGGGCTGTCTGATTG-1	-53.8661	43.7808	9.03313e-10	-0.0337349	0	0	0
JUQ102_CTAACTTCAATTGCTG-1	2.39	61.7359	3.45266e-08	0.4	1.84776	0	1.20145
JUQ088_TCGGGACAGTCCAGGA-1	-0.355385	-20.1506	1.06918e-09	0.0232932	0	0	0
JUQ062_CAGTAACAGCAGGTCA-1	32.6603	-37.8077	3.67638e-10	-0.206426	0	0	0
JUQ031_TCTTTCCGTAAATACG-1	-31.7906	15.9783	4.29803e-06	0.779116	1.80616	0	2.11419
JUQ056_CTAGAGTAGCAAATCA-1	2.08312	19.0056	5.70399e-09	0.161446	0	0	0
JUQ033_ACATCAGCAGTTCCCT-1	8.1087	28.2049	0.00204019	0.431325	1.74894	0	1.74894
JUQ025_CTCTACGAGAATCTCC-1	-75.5721	-1.84619	2.31362e-10	-0.0803213	0	0	0
JUQ024_AACGTTGAGCTGGAAC-1	14.7834	10.8047	2.43082e-10	-0.103614	0	0	0
JUQ066_CTCAGAACAGGTCTCG-1	-26.7716	56.2293	2.02362e-09	-0.0522088	0	0	0
JUQ070_AGTGTCAAGGACACCA-1	58.7273	27.3078	0.00835129	36.9502	5.88119	0.564474	6.37301
JUQ066_AACCGCGGTGAAGGCT-1	23.4943	60.327	0.00187262	0.488353	0	0	2.166
JUQ026_GCTTGAAAGGCATTGG-1	34.6574	4.3848	8.61149e-10	0.0963855	0	0	0
JUQ049_ACGAGGAAGCTATGCT-1	19.225	-69.9112	0.000613637	-0.133333	1.57316	0	0
JUQ047_CCTATTAGTAGCTGCC-1	-31.8804	68.7016	6.67128e-10	-0.026506	0	0	0
JUQ025_CGGCTAGTCGTGACAT-1	34.8848	-27.7979	3.11828e-10	0.275502	0	0	0
JUQ121_CTTCTCTTCCTAAGTG-1	-79.3894	34.8219	3.91386e-10	0.0546185	0	0	0
JUQ086_ACAGCTACAGGGAGAG-1	8.7385	53.2787	0.002538	0.738956	1.55379	1.55379	0
JUQ070_TCATTACTCAACGAAA-1	52.7251	28.0494	0.00374907	5.26104	3.3524	0	4.16614
JUQ102_CGTGTCTAGTGTTGAA-1	-57.9422	38.0042	0.000413246	0.33012	0.802297	0	0
JUQ073_GGACATTAGATCGATA-1	-70.0874	-33.1977	0.00314807	5.70442	3.60088	1.3732	4.07933
JUQ107_ACGGGTCTCCACTGGG-1	14.7484	41.453	3.90359e-08	0.302811	2.03534	0	0
JUQ052_AGAGCTTCACGCGAAA-1	-10.9545	4.3095	3.13747e-06	0.0835341	0	0	0
JUQ057_CCCTCCTAGGCTAGCA-1	0.898363	-45.7782	2.77456e-09	1.26747	0	0	0
JUQ070_GTTAAGCTCCTCAACC-1	20.8908	-39.4129	9.23763e-10	0.15261	0	0	0
JUQ036_ATTTCTGCAAGCGTAG-1	3.32568	-64.0375	0.00202062	0.66988	2.016	0	1.01069
JUQ038_GACTACAAGTCCCACG-1	-58.2452	34.6396	0.0004159	-0.0658635	0	0	1.21689
JUQ106_GGGTCTGAGGACATTA-1	24.6675	-23.0567	0.000383307	-0.124498	0	0	0
JUQ063_AAAGATGTCTGCCAGG-1	-33.411	-33.3549	7.71042e-08	-0.520482	1.29232	0	1.55203
JUQ042_TTCGGTCCACGGCTAC-1	-8.3427	10.3029	6.09444e-06	0.433735	0.822639	0	0
JUQ106_TGCTACCCATTCACTT-1	14.9939	-18.8332	2.5757e-10	0.109237	0	0	0
JUQ099_AAACGGGAGAACAATC-1	-28.13	70.7824	0.00122588	0.538956	1.41964	0	0
JUQ068_ACACCGGTCAAGATCC-1	49.2614	35.1905	0.00391037	4.04578	3.0908	0.586225	4.09102
JUQ027_TCTGGAAGTCCAGTAT-1	18.1655	-65.9737	2.00737e-08	-0.368675	0.807725	0	0
JUQ108_AAGGTTCAGGCAATTA-1	-21.7074	-53.2692	1.5394e-06	0.159036	1.60621	0	0
JUQ089_AGTAGTCCAAACCTAC-1	5.67699	21.1982	6.17816e-07	0.217671	0	0	2.3485
JUQ033_CTGGTCTAGACTAGGC-1	0.794661	-29.2215	0.000639943	0.556627	1.60718	0	0
JUQ050_CTACACCGTCAACATC-1	-18.0702	30.7232	0.000398744	0.46506	2.15861	0	0
JUQ061_TACGGTACAAAGTGCG-1	-35.3983	27.3202	0.00129662	-0.0546185	0	0	1.56842
JUQ033_CTCTGGTGTGTTCGAT-1	56.1688	30.0199	0.00840004	20.4016	5.32642	1.58804	5.88717
JUQ053_GCGACCATCTACGAGT-1	9.55002	-68.9141	0.000165974	0.121285	0.785208	0	0
JUQ065_AGAGCTTCATGGGACA-1	-57.4266	-20.512	0.00209041	0.886747	3.49459	0	3.25693
JUQ095_ATCTACTAGGCATGTG-1	26.137	-30.8208	0.000961679	-0.0578313	1.16808	0	0
JUQ058_CGATTGATCTAACGGT-1	50.1725	14.1417	0.00247497	1.551	2.34407	0.662183	3.09966
JUQ111_CACCTTGCACACTGCG-1	36.1091	30.9416	0.000381989	0.0305221	0	0	2.57688
JUQ024_AAGGTTCGTAGTAGTA-1	18.6552	31.067	0.0022508	0.212851	2.16906	0	0
JUQ057_ACAGCCGTCTGCGGCA-1	-69.0728	-36.6157	0.00419393	2.03213	3.27238	1.95883	3.27238
JUQ036_TCTCATACACAGGAGT-1	-65.2751	-35.8211	0.00647908	2.08193	4.56455	1.93842	4.38059
JUQ069_CTCCTAGCAGCCTTTC-1	25.6896	-51.8552	0.0005816	0.507631	0	0	0
JUQ046_GATGAAATCTACCTGC-1	12.6811	53.7656	0.000841368	0.0281124	0	1.44323	0
JUQ060_CCACCTATCAGCACAT-1	-38.4334	12.7122	0.00171151	1.47149	1.84225	0	2.20788
JUQ030_CGTGTAAGTGATAAAC-1	-25.3282	11.8673	0.000413859	0.220884	0	0	0
JUQ057_GATGAAACATTCCTGC-1	11.525	-62.8907	6.78789e-10	0.173494	0	0	0
JUQ044_CATCGAAGTAAACGCG-1	8.86798	-2.70475	0.00151184	0.213655	0	0	2.25764
JUQ070_TTCTCAACATCCCACT-1	15.678	-73.8912	0.000424816	0.214458	0	0.893362	0
JUQ049_CGGACTGCAGTGAGTG-1	52.4054	7.2163	0.00340833	0.858635	1.84833	0.801649	2.63265
JUQ091_TACGGGCAGGGCATGT-1	26.1351	-12.3603	0.00052628	-0.0136546	0	0	0
JUQ057_GACCTGGGTTACAGAA-1	-43.5056	-28.6914	0.00646017	0.570281	3.9052	0	4.85624
JUQ031_CTACGTCCAATGAAAC-1	-38.0042	20.3092	7.1388e-08	0.53253	2.41103	0	0
JUQ101_CGATGTAGTACAGTGG-1	-14.3636	54.703	0.00298183	0.813655	2.60678	1.43143	2.60678
JUQ073_GTTACAGAGCATGGCA-1	16.7978	-42.7026	0.000722929	0.0875502	1.05093	0	1.05093
JUQ061_GGGCATCCAAGCGCTC-1	-38.6537	43.2931	1.95819e-06	0.530924	1.53235	0	1.53235
JUQ108_CGGAGCTCAAAGCAAT-1	19.5833	-20.6177	6.07805e-07	0.234538	2.16169	0	2.63496
JUQ027_TTTGGTTAGCCACTAT-1	-26.3806	-58.8082	0.0014002	1.13815	1.57933	0	1.21756
JUQ101_CAGGTGCGTCTTGTCC-1	26.966	-11.9107	0.000938088	0.233735	1.80415	0	0
JUQ031_AGACGTTCATTTCACT-1	-27.2833	17.5359	0.0011956	0.300402	1.41972	0	0.877876
JUQ066_TCTGAGACATCCGGGT-1	-9.79452	25.1872	1.03618e-09	-0.121285	0	0	0
JUQ060_TCTGAGACACGCCAGT-1	-62.793	-23.7808	0.00535496	3.31486	4.75599	1.45138	4.75599
JUQ068_CGGACACTCTCAAGTG-1	68.4095	40.0927	0.00430434	12.4225	3.94843	0.260366	3.59405
JUQ109_ATCCACCCAGATCTGT-1	46.2531	39.7666	0.00472133	7.01928	3.56514	0.874643	4.36377
JUQ067_CGATTGACAAGGTTTC-1	-54.7759	15.8913	1.7957e-07	0.00963855	1.51148	0	0
JUQ108_ATGTGTGTCTGCTTGC-1	19.0428	20.951	6.72629e-10	0.00963855	0	0	0
JUQ033_AACTGGTGTCGAACAG-1	-55.542	5.25031	0.00101759	0.133333	0	0	0
JUQ088_ATGTGTGCAAGGGTCA-1	9.56714	28.9149	0.0024421	0.994378	1.11923	0	1.11923
JUQ105_GGTGAAGAGCTAGGCA-1	14.3407	-1.40493	0.00028625	0.616064	0	0	1.26128
JUQ111_GATGAGGAGGATTCGG-1	57.797	-27.6726	0.00122884	0.282731	0	0	3.11736
JUQ048_CAGAATCAGTTCGCGC-1	65.6365	-8.22186	0.00354255	1.14538	3.95668	3.04672	5.22175
JUQ070_GCGCCAAAGGCGCTCT-1	-59.1589	-14.2295	1.06016e-08	0.0248996	0	0	2.06593
JUQ070_AAGGCAGGTAGGGACT-1	56.9184	20.184	0.00557522	2.19518	3.42721	0	4.05409
JUQ060_GCAGTTACATGTAAGA-1	-38.2132	13.3171	0.00192074	1.07871	2.39529	0	0
JUQ102_GGGAGATAGCTACCGC-1	-28.0504	-53.8551	0.000303097	-0.0144578	2.49144	0	0
JUQ071_ATCTGCCCAGGCTCAC-1	3.15819	-25.3977	1.00987e-06	0.299598	0	0	0
JUQ069_GTACTTTGTCTGCCAG-1	39.9457	-8.22836	0.000213727	-0.0947791	1.07856	0	0
JUQ111_TCTATTGCATTGGCGC-1	-15.4745	63.666	0.000837441	-0.0393574	0	0	0
JUQ053_CCACCTAGTCCTCCAT-1	-55.6718	41.7977	3.90421e-09	-0.641767	0	0	0
JUQ102_GGGAGATAGCGTGAGT-1	-46.7224	-1.49606	8.38851e-10	0.145382	0	0	0
JUQ025_CGATTGAGTCCGAAGA-1	80.248	-9.14106	0.00549229	1.64257	3.79907	1.3868	3.62116
JUQ101_AACTCTTTCTCATTCA-1	33.4998	-25.7734	0.000189682	0.223293	0	0	0
JUQ069_GCTTCCAAGAGTGACC-1	29.9492	46.4449	1.67273e-08	0.0329317	0	0	0
JUQ033_CACAGGCTCCAGTATG-1	-2.11948	43.9308	1.53452e-05	0.351004	1.56409	0	0
JUQ031_TGAGGGAGTATATGAG-1	-66.8394	38.3397	1.75288e-10	-0.0682731	0	0	0
JUQ105_TCAGCTCTCTGGAGCC-1	-10.0171	34.3807	0.00383277	0.398394	0	0	3.07029
JUQ046_TTCTTAGAGACCCACC-1	9.40908	-68.8072	0.000684247	0.175904	1.67445	0	0
JUQ049_GTTACAGTCTTTAGTC-1	45.5502	20.4837	0.00340233	8.64578	3.30742	0.216383	3.7506
JUQ027_GCATACATCCGCAAGC-1	0.0582071	44.409	0.00149544	0.568675	1.70364	1.08991	0
JUQ111_GTGGGTCTCTATCCCG-1	35.7845	15.4907	0.000817531	-0.0289157	1.86177	0	0
JUQ090_GTGCGGTCATATACCG-1	61.7561	-2.68087	0.00126593	0.986345	0.590014	0	2.59756
JUQ070_TCTGGAATCTGCAAGT-1	59.4657	29.5557	0.00845073	26.1341	5.34707	1.64827	5.80921
JUQ068_GGCTGGTCAGCGTCCA-1	-30.5846	50.1925	4.84707e-09	0.268273	0	0	0
JUQ102_CATCCACTCCTTTACA-1	-46.6223	0.633124	0.000992565	0.702811	1.71407	0	0.650962
JUQ122_GTCGTAAAGCCGATTT-1	3.19309	44.3543	2.17504e-10	-0.13012	0	0	0
JUQ040_CATCAAGTCTGCGGCA-1	52.707	-51.0026	0.00401196	5.83454	3.44596	0.731055	3.48899
JUQ091_CAAGATCCACTAGTAC-1	-18.1595	29.4569	9.07289e-07	0.68755	0.996604	0	0
JUQ024_CGGGTCAGTCGAGATG-1	2.23428	-16.5119	2.80366e-10	-0.0297189	0	0	0
JUQ053_AGCTCTCCATCCCACT-1	-39.5768	43.8652	9.97014e-06	-0.275502	0.708813	0	0
JUQ042_CTCGTACCACAAGTAA-1	-55.719	39.413	0.00030699	0.848193	0	0	0.477462
JUQ024_TTGGAACAGCCGGTAA-1	-31.647	51.5401	9.50131e-10	-0.138153	0	0	0
JUQ078_TGGACGCGTGTGCGTC-1	-16.0946	18.3154	6.2717e-06	0.0200803	0	0	0
JUQ122_GACGTGCTCTTGACGA-1	75.667	-18.6758	0.00339376	1.75743	2.9137	0.951319	3.60924
JUQ111_CTCGTCATCACTGGGC-1	64.0702	-26.7148	0.00327233	2.72129	3.15791	0.731571	3.95697
JUQ040_TAGTTGGGTCAACTGT-1	-53.9987	51.308	1.37367e-09	-1.04016	0	0	0
JUQ108_TAGTTGGGTACCGTAT-1	0.470433	8.66119	7.33194e-10	-0.159839	0	0	0
JUQ096_AAGGCAGCACCACCAG-1	15.352	66.4179	0.00176046	0.787149	3.09525	0	2.00663
JUQ036_CGCGGTATCACCAGGC-1	-15.7484	47.843	0.00242163	0.539759	2.80562	0	2.20005
JUQ036_CCATTCGCAATCTGCA-1	-41.0318	-42.2006	0.00432816	9.67309	3.73783	0	4.03062
JUQ121_AGGGTGAGTTATTCTC-1	10.2114	-11.6624	1.90244e-09	0.199197	0	0	0
JUQ033_CTAGCCTCAGCTGTTA-1	54.4907	23.952	0.00641184	16.4209	4.34202	0	5.23393
JUQ038_GAAATGAAGTTCGATC-1	-62.2766	47.585	0.000473599	-0.0690763	0	0	0
JUQ119_GTAGGCCCATAGAAAC-1	5.59906	-16.5732	3.14915e-09	0.204819	0	0	0
JUQ027_CGGACACGTACTTCTT-1	-28.8786	-58.5176	0.000962781	0.161446	1.64366	0	1.27285
JUQ060_AAAGATGCAAAGTGCG-1	-15.3649	34.0042	0.00152471	1.00161	2.70268	0	1.50421
JUQ069_ACCTTTACACAAGACG-1	39.7537	-7.36132	3.46261e-10	0.212851	0	0	0
JUQ026_TTGTAGGAGCTAGTCT-1	12.6923	-69.6167	0.000811881	-0.053012	0.791905	0.791905	0
JUQ035_CGATCGGGTCAGCTAT-1	9.36564	55.3649	0.00132276	0.326908	1.47695	0	0
JUQ066_GTCTCGTAGCGGATCA-1	22.7623	59.3495	0.000308016	0.191968	1.85164	0	0
JUQ057_CGTCAGGAGCTGCAAG-1	37.6536	2.08268	0.000856726	-0.0971888	0	0	0
JUQ031_CGGGTCAGTATAAACG-1	-40.8257	-32.6975	0.00113094	0.386345	3.439	0	0
JUQ047_GCGCCAATCTCCGGTT-1	69.9552	-26.7552	0.00543856	22.7743	5.01545	0	5.58547
JUQ031_TCGGTAATCCTGCAGG-1	-30.6596	17.5729	0.000822911	0.176707	1.19144	0	0
JUQ056_AGCCTAAGTACGCACC-1	-30.0818	-24.7158	0.00315634	2.01285	2.78691	0	1.61614
JUQ062_ACGGGCTGTGCCTTGG-1	-63.083	48.1288	1.11755e-09	-0.100402	0	0	0
JUQ057_TCTGGAAAGTGTGAAT-1	28.9347	-22.8766	4.88203e-09	0.125301	0	0	0
JUQ122_AGTGTCACAAGAGGCT-1	-59.1006	-22.7648	0.00635894	3.39197	3.19288	1.39444	5.43798
JUQ027_CATATTCTCGTACGGC-1	39.199	7.56247	1.24293e-08	0.685944	0	0	1.5665
JUQ027_ACATACGTCCCTCTTT-1	-34.519	-57.3221	0.00108212	0.200803	0	0	1.95506
JUQ102_GCACTCTAGTGGGCTA-1	-16.1677	6.38115	3.15176e-09	0.0160643	0	0	0
JUQ108_CTAATGGTCTGGCGTG-1	-47.0728	-29.4228	0.00351324	0.421687	1.9697	1.9697	3.28549
JUQ030_TCGCGTTGTAAACACA-1	-31.5014	13.7785	0.00163407	0.734137	1.55039	0	1.55039
JUQ122_ATCACGATCGCCTGAG-1	75.2997	-19.2312	0.00095695	0.00963855	1.14016	0	2.81153
JUQ038_GCCAAATAGTGACTCT-1	-45.0301	39.3386	1.92276e-06	0.372691	1.02512	0	2.62659
JUQ042_CCGTGGATCAACCAAC-1	-61.3685	-29.1786	0.00155602	4.64337	3.32803	0	4.56108
JUQ056_CAGCCGACAGGTCGTC-1	20.8749	40.7932	0.00206953	1.10522	1.8516	0	0
JUQ108_ATCATCTCACGAAGCA-1	0.85596	-19.9032	0.000712789	0.00321285	0	0	0
JUQ056_TGGGCGTCAGACGCTC-1	-46.9592	-23.4918	4.46659e-06	0.507631	0	2.95308	2.12829
JUQ091_CATCAAGTCTTCGGTC-1	-66.0622	-43.6148	0.00383044	3.10361	4.37461	0	4.37461
JUQ068_ATCATCTCATTATCTC-1	9.70641	-61.7853	2.97707e-09	0.141365	0	0	0
JUQ046_CCGTTCAAGTCGAGTG-1	-53.6739	-3.16738	0.00159319	0.684337	1.46663	0	2.35485
JUQ111_GCATGTATCATCGCTC-1	65.8396	-23.3533	0.00720466	29.7904	4.62837	1.41969	5.95113
JUQ121_CTCGAGGCAAAGTCAA-1	22.009	1.70054	0.00159367	0.141365	2.16106	0	0
JUQ047_TGAGGGAAGAATTGTG-1	-68.8204	-35.3291	0.0029954	1.71084	3.91915	1.36164	4.06158
JUQ033_CTGTTTAAGACGCAAC-1	5.01775	-70.5036	5.0717e-06	0.331727	0	0	0
JUQ027_TGCTGCTTCAGCTTAG-1	-32.2379	-56.8032	6.88843e-08	0.539759	2.0632	0	0
JUQ065_GATCGCGAGTTGCAGG-1	81.0868	17.2452	0.00792194	26.0193	5.82515	1.4128	5.23173
JUQ085_GCTCTGTAGAGAACAG-1	32.7618	-5.55717	4.42522e-10	-0.334137	0	0	0
JUQ106_ACTATCTAGCCGGTAA-1	31.771	-5.99245	0.0012658	0.0650602	1.31741	0	0
JUQ111_CGAATGTAGAAGAAGC-1	56.0654	-31.0521	0.00062194	0.0771084	0	0	2.45348
JUQ059_ACACCAAGTGATGCCC-1	45.1066	15.5838	0.00233726	0.852209	1.07149	0	4.13127
JUQ066_ACGAGGATCACCAGGC-1	-28.8936	54.8898	0.000330979	-0.0995984	0	0	0
JUQ053_CGTGTCTGTGTGACGA-1	54.8805	6.39884	0.00369692	1.93896	1.92897	0	2.97519
JUQ040_ACGATACCAGTAAGAT-1	3.08882	-71.8188	0.00126991	-0.255422	0.774965	0	0.774965
JUQ047_ATAAGAGTCCAAGCCG-1	72.4965	-24.0323	0.00579558	10.1382	4.01229	1.26789	4.01229
JUQ027_CCTTCGAGTCATGCCG-1	-24.9879	-55.9448	0.00112153	0.412048	1.95626	0	1.28704
JUQ033_TGGCTGGGTTCAGGCC-1	9.83583	33.0374	1.15892e-08	0.122088	1.629	0	0
JUQ024_TCAGCAAGTTTGACTG-1	2.45045	8.46332	0.000287429	0.481124	0	0	0
JUQ060_GTCTCGTTCCAAACTG-1	-54.138	-35.5934	0.00462926	3.88193	3.65411	1.63558	4.31933
JUQ073_CCGGGATGTCGAGATG-1	-72.1365	-43.0461	0.00400247	5.79277	4.16792	1.14568	5.17643
JUQ118_CGCGTTTTCCTCCTAG-1	-77.4896	-1.14701	9.24262e-11	-0.204819	0	0	0
JUQ059_GGGATGAGTAAGAGAG-1	59.2317	9.33136	0.00516596	22.3783	4.10196	0.982495	4.42583
JUQ106_TAGAGCTTCCTAGGGC-1	55.6645	-3.44368	0.00340793	5.08594	2.56087	0.765614	4.26322
JUQ108_ATCGAGTAGAATGTTG-1	2.13677	44.3778	1.15034e-08	0.300402	0	0	0
JUQ120_CTACACCCATTTGCCC-1	23.7942	1.61885	3.42598e-10	0.00963855	0	0	0
JUQ050_ACTATCTGTAGCGTGA-1	12.1876	27.1218	6.53011e-07	0.553414	1.33423	0	0
JUQ026_TTTGGTTTCTCGTTTA-1	-22.3836	-4.65215	3.12497e-08	0.106827	0	0	0
JUQ038_CTGAAACTCCACGACG-1	72.0969	27.6575	0.00640619	10.1823	5.85511	0.867435	4.81792
JUQ067_AGCGTATCATTCGACA-1	-56.807	10.6122	0.00216753	0.380723	2.99554	1.7334	0
JUQ053_GGTGCGTGTCTTCGTC-1	68.9186	2.23383	0.00829306	16.7582	5.10851	2.23945	5.44424
JUQ069_CACATTTCACAGACAG-1	37.5969	-2.29579	3.45109e-10	-0.335743	0	0	0
JUQ111_AGCTTGAGTTTGACAC-1	57.592	-27.3847	0.00327281	0.720482	2.84394	2.03206	3.7398
JUQ053_GGAATAAGTTACAGAA-1	-55.066	-34.6474	0.00528471	5.3261	3.93188	0.919439	4.42638
JUQ049_CCTCTGACATGGGACA-1	-29.1106	-43.7435	0.000934806	-0.330924	1.55367	0	0.718274
JUQ068_CGGGTCACAGTAACGG-1	-26.3515	2.98068	0.00036212	-0.158233	0	0	0
JUQ027_AAGCCGCTCATGGTCA-1	-27.8817	-4.66603	0.000665593	-0.246586	0.974705	0	0
JUQ088_CGTGTAAGTGTTTGGT-1	2.21736	-22.4203	0.00112295	0.218474	0	0	0
JUQ039_GTCACAACAAGCCGCT-1	-13.2125	-30.9322	2.64731e-08	-0.0337349	0	0	2.79225
JUQ038_TCTTTCCTCATGCTCC-1	65.6613	23.9995	0.0038938	1.71647	2.77675	2.17372	3.52801
JUQ111_GAGTCCGGTATTAGCC-1	57.3381	-33.6272	3.20873e-09	-0.186345	0	0	0
JUQ060_GCAGTTACACGGTAAG-1	-62.6382	-24.8016	0.0045634	1.78313	3.46609	1.58985	3.46609
JUQ038_GGAAAGCGTATTCGTG-1	69.3229	29.7055	0.00508651	24.139	4.52398	0.854061	5.10067
JUQ067_CACACCTGTGCAGTAG-1	58.9875	8.47757	0.00365877	2.97349	2.72909	0.807948	3.08868
JUQ044_ACTATCTGTTACGCGC-1	12.5839	-71.2631	0.00147027	0.445783	1.89665	0	0.627322
JUQ087_TTGCGTCGTCACTGGC-1	-77.7105	-2.27602	2.03832e-10	-0.180723	0	0	0
JUQ057_CACAAACCATATGCTG-1	2.04381	-33.3949	0.000526009	-0.0433735	0	0	1.16216
JUQ046_GCTGCAGTCTTAACCT-1	3.99879	-38.6402	6.45509e-10	-0.270683	0	0	0
JUQ110_CAGCCGATCGGATGTT-1	-8.35908	27.7241	8.39382e-10	0.15261	0	0	0
JUQ066_AGGTCCGGTGTCAATC-1	-4.23177	-10.5295	6.70792e-09	-0.0658635	0	0	0
JUQ071_TCAGGTATCAAACGGG-1	21.0621	0.645415	6.17267e-09	0.0433735	0	0	0
JUQ044_ATTCTACCATGCAACT-1	20.9594	19.9326	3.5728e-10	-0.201606	0	0	0
JUQ108_TGTATTCTCCGCTGTT-1	0.37923	34.8942	6.0707e-07	0.275502	0	0	0
JUQ031_TCGGGACCAAGCTGGA-1	66.7958	32.9682	0.00028134	-7.86426	0.609489	0.178147	1.80619
JUQ070_CGTCTACTCGTAGATC-1	9.50313	-60.2029	1.62207e-09	-0.107631	0	0	0
JUQ102_CTGCGGACAAGCGAGT-1	-36.2876	12.7373	0.00267482	1.61365	1.66566	0	2.63558
JUQ038_GCGCAACTCTGATACG-1	-45.4138	40.5644	2.71185e-09	-0.0578313	1.13548	0	0
JUQ068_AACTCAGTCGCCATAA-1	43.8443	15.8245	0.00458795	4.37671	3.1824	0	5.7142
JUQ053_GGAATAAGTTGATTGC-1	32.9177	-34.4285	4.82207e-10	-0.173494	0	0	0
JUQ038_ATAGACCAGTGAACGC-1	5.29096	-70.6324	3.85138e-09	-0.060241	0.866115	0	0
JUQ049_GATCGCGAGGGCTTGA-1	51.2028	3.14917	0.00507993	9.74618	3.51205	0.960689	4.90016
JUQ067_GACTACATCTCCGGTT-1	7.26391	-67.327	0.00285473	0.652209	2.47492	0.934986	2.21645
JUQ087_GGCTCGATCGTACCGG-1	15.3956	30.3813	7.23771e-08	0.337349	1.80435	0	0
JUQ108_AATCCAGGTAAGGATT-1	-3.06779	6.56845	6.97844e-09	0.254618	0	0	0
JUQ031_CATGCCTGTAGGAGTC-1	-21.8242	16.5209	0.00110068	0.607229	0	0	0
JUQ067_GACTACAGTACTCAAC-1	-11.4298	-12.212	0.00234449	0.372691	0	0	1.62721
JUQ031_AGCGTCGAGACCGGAT-1	-23.5313	23.0634	0.00170121	0.108434	0	0	1.7959
JUQ026_GAAATGAGTACAAGTA-1	55.9528	29.0029	0.0058902	44.1398	4.88167	0.95524	6.44404
JUQ111_GATCGATCAAGCCCAC-1	59.3368	-30.9154	9.48041e-05	0.353414	2.51651	0	3.38459
JUQ067_GTCGTAACAAGCCGTC-1	-52.6082	-36.4166	0.0036836	2.85301	3.22545	0	4.41185
JUQ042_GGTATTGTCGTACGGC-1	-9.27595	-19.4947	3.36959e-09	0.0634538	0	0	0
JUQ042_CACACCTCATCGGTTA-1	19.9661	-4.22157	2.46725e-09	0.0586345	0	0	0
JUQ111_CCCAGTTTCCAAGTAC-1	67.5737	-31.6939	7.61813e-11	-1.17269	0	0	0
JUQ061_ATCGAGTCAGTAGAGC-1	-20.5692	36.9155	0.000810632	0.0208835	0	0	2.10103
JUQ027_TAAACCGAGTGGTAGC-1	76.4954	7.65132	0.00711755	68.3478	5.84537	1.93537	6.50022
JUQ101_ACGGCCAAGCCATCGC-1	16.2214	46.1788	5.64954e-10	0.149398	0	0	0
JUQ066_CGTGTCTCAGTGAGTG-1	-51.9758	-20.1839	0.00368215	1.80964	2.21589	0	3.96187
JUQ033_AGTGGGATCAGGATCT-1	-0.523348	30.6322	3.9625e-08	-0.0136546	2.10947	0	0
JUQ101_ATAAGAGTCCGAGCCA-1	-21.97	40.0914	3.7303e-08	0.441767	1.721	0	0
JUQ053_CACATAGGTAAGGGAA-1	-78.5675	31.2723	0.000368142	-0.179116	1.31727	0	0
JUQ066_CATTATCAGGCAAAGA-1	28.7872	57.333	2.1433e-06	-0.0353414	1.1425	0	0
JUQ101_GACACGCCAGTTAACC-1	-60.1186	-29.6232	0.0072288	4.87871	4.48144	1.4013	5.6972
JUQ067_TAGCCGGCATGCCTAA-1	-56.2397	16.5655	0.00212827	0.95502	3.60555	0	2.06769
JUQ067_GGAAAGCCACTTGGAT-1	6.83707	-29.8905	0.000489645	0.0064257	0	0	0
JUQ112_CTGATAGAGAAACGCC-1	51.864	41.5975	0.00954025	9.27309	5.50607	2.06167	6.17853
JUQ080_CCACCTATCGAATGCT-1	-16.6315	17.4784	6.48364e-10	0.0465863	0	0	0
JUQ036_ACACCCTTCATATCGG-1	-12.5443	-51.2635	0.0027342	0.389558	1.36719	0	0
JUQ027_CTACCCACAATCACAC-1	-31.932	-55.7801	0.000991703	0.291566	0.712088	0	0
JUQ042_CAGTCCTAGATGGGTC-1	33.791	-21.8456	3.45347e-10	0.0522088	0	0	0
JUQ073_TGGACGCGTATAATGG-1	2.24382	44.7403	0.00120436	0.258635	1.78569	0	1.1531
JUQ042_CACACAAAGACTAGAT-1	-50.6963	-28.2637	0.00150644	2.35341	3.23056	0	4.63001
JUQ042_TATGCCCCACCGAAAG-1	19.0617	45.7838	2.88507e-10	-0.124498	0	0	0
JUQ038_CCTCTGACATGAGCGA-1	71.4225	28.5002	0.00308293	4.10843	2.95598	0.402596	3.61659
JUQ118_ACGGGCTGTCAGTGGA-1	6.78961	42.4086	0.00192176	0.55261	3.27603	0	2.9098
JUQ066_CCGGTAGTCTTAGCCC-1	0.517057	-5.73776	9.99179e-10	-0.382329	0	0	0
JUQ049_GATCAGTCAACGATGG-1	65.1535	1.3565	0.00603779	11.3478	3.26656	1.8578	4.62181
JUQ030_AACACGTCAAACTGTC-1	1.28593	-65.3154	0.00326669	1.88112	1.3192	0	2.45571
JUQ069_ATGTGTGTCGGGAGTA-1	-29.2806	56.6019	0.000461812	-0.0875502	1.03125	0	0
JUQ040_ACGCAGCTCTAACCGA-1	-46.6231	-7.60328	0.000709376	0.0843373	1.85077	0	0
JUQ099_CGATGGCTCGAGAACG-1	9.46039	-49.4873	0.00183093	0.0714859	0	0	0
JUQ026_CACATTTGTAAATGTG-1	9.34334	1.19477	0.000945154	0.241767	0	0	1.3069
JUQ033_CAGGTGCCACAAGACG-1	0.895611	3.91523	1.85461e-09	-0.134137	0	0	0
JUQ033_CTTAGGAGTCTCATCC-1	3.51205	-79.0399	3.52775e-07	-0.238554	1.18802	0	0
JUQ070_CGTGTCTGTCAAGCGA-1	48.047	-48.8624	0.00500695	1.34699	3.61445	1.52338	3.81992
JUQ053_TGCTGCTAGCACGCCT-1	-56.4653	-26.7981	0.00438465	3.04498	1.47737	1.87838	4.01502
JUQ070_CGACTTCGTGAGGCTA-1	12.5224	-62.5354	1.63242e-09	-0.0690763	0	0	0
JUQ056_GTTAAGCCACGTGAGA-1	-10.7982	-7.71276	0.00178401	0.135743	2.45775	0	0
JUQ102_TTGCCGTTCTGTTTGT-1	-70.1487	-39.3593	0.00472742	3.61044	4.23756	1.1865	4.02785
JUQ031_AGGTCATAGACTAAGT-1	-13.5581	-10.4025	9.74159e-06	0.126104	1.94965	0	1.94965
JUQ066_TGGTTAGTCACTTATC-1	-71.3226	46.8638	1.84746e-10	-0.100402	0	0	0
JUQ053_TCGCGTTGTTGGGACA-1	-37.5434	-22.2456	0.00182536	-0.973494	2.25782	0	1.72099
JUQ071_TGACTAGGTCCGTCAG-1	-8.14024	8.56128	9.61766e-10	-0.135743	0	0	0
JUQ027_ACACCGGCATATACGC-1	1.41736	-30.7722	0.000710233	0.260241	0	0	0.867138
JUQ069_CAACTAGTCCCAAGAT-1	52.2499	-57.4457	0.00343369	4.79036	3.47581	0.911104	3.82856
JUQ070_AAGGCAGTCCTAGGGC-1	19.6951	22.8587	8.23079e-10	-0.0329317	0	0	0
JUQ049_AGTGAGGTCTTAGAGC-1	63.9992	1.12777	0.00510069	5.12932	3.33784	1.65248	4.22387
JUQ085_TCAATCTCACTGCCAG-1	38.9817	-20.0976	3.95492e-10	-0.225703	0	0	0
JUQ024_CGATGTATCAACGAAA-1	-1.10056	45.3647	9.29553e-10	0.150201	0	0	0
JUQ069_CGCTTCACAAGGTGTG-1	61.4213	39.1239	0.00625557	28.3944	4.78517	1.28473	4.68132
JUQ100_CAGAATCAGCGCCTTG-1	-65.5348	45.6581	5.43776e-08	0.318072	0	0	0
JUQ101_CTAATGGAGAAACGCC-1	20.1336	-14.9011	1.01321e-09	0.22249	0	0	0
JUQ107_GCAATCACATCTCCCA-1	31.6821	-7.57778	2.64799e-10	-0.0208835	0	0	0
JUQ108_CTGAAGTAGCAGGCTA-1	31.0372	-20.1421	3.61401e-10	-0.229719	0	0	0
JUQ108_CATCAAGAGCCCAGCT-1	25.8788	-13.9467	5.9142e-10	0.053012	0	0	0
JUQ119_GTGCTTCGTAATCGTC-1	-73.3022	37.4688	3.8594e-10	-0.00883534	0	0	0
JUQ038_TCGCGAGGTTGTCTTT-1	64.3899	24.6497	0.00681376	7.71084	5.12368	0	6.40811
JUQ048_GTGGGTCGTTGATTCG-1	63.6124	-12.0099	0.00396506	2.06988	2.90951	1.12717	3.46813
JUQ027_GCGCGATAGGCCCTTG-1	-17.5924	-21.83	0.00192362	0.390361	2.2348	0	0
JUQ066_AGCGGTCGTCTGCCAG-1	-37.5566	52.3474	0.000592971	0.0305221	0	0	1.33376
JUQ073_TTCGGTCGTGCTTCTC-1	2.59794	-61.2561	4.72823e-06	0.244177	2.12251	0	0
JUQ101_ACAGCTAGTCTAAACC-1	24.127	-7.91748	0.00116821	0.0594378	0	0	2.2012
JUQ027_ATCATGGCATTCCTCG-1	39.0787	8.01755	6.57824e-06	-0.064257	1.04383	0	0
JUQ102_TTTGCGCTCCTTTCTC-1	8.72034	-24.751	2.9366e-09	0.0353414	0	0	0
JUQ044_AAGGTTCGTTCCAACA-1	15.7516	-10.2908	1.20107e-09	0.114859	0	0	0
JUQ033_GTAGTCACATCGACGC-1	69.0836	18.4387	0.00470474	2.84016	3.99677	1.31986	3.85478
JUQ038_GATCAGTGTTCGAATC-1	-45.0163	36.0767	0.00144493	0.416867	1.80353	0	2.2437
JUQ102_TCAGCTCCACTGAAGG-1	6.59113	-72.9861	0.00189482	0.755823	1.60038	0	1.23562
JUQ031_ATGGGAGGTTCGTCTC-1	9.29735	-21.9611	6.67215e-10	0.295582	0	0	0
JUQ112_TTAACTCAGTTGTCGT-1	74.3427	-17.6834	0.00280419	1.01446	3.38351	0	3.92164
JUQ030_CAGCAGCGTACCGTTA-1	15.018	2.49493	0.000727655	0.239357	0	0	0
JUQ059_CGTGAGCAGATCCCGC-1	47.7199	15.4413	0.00109402	0.689157	2.24849	0	3.0881
JUQ066_GGGACCTGTCGGATCC-1	22.5396	63.3514	4.06797e-07	0.418474	1.76615	0	2.53677
JUQ088_CATGGCGAGGCGCTCT-1	22.9389	-30.4995	0.00048045	-0.123695	0.989541	0	0
JUQ046_AAAGATGTCAAGATCC-1	-48.4201	1.38944	0.00220802	0.416867	1.07731	0	1.68715
JUQ122_TTGGCAATCGGGAGTA-1	5.16474	53.264	0.00249725	0.26747	0	0	3.58092
JUQ027_AGCTCCTCAATGCCAT-1	1.94172	-30.0293	6.93784e-10	0.465863	0	0	0
JUQ038_GTACTTTGTCCAAGTT-1	-59.2772	33.1662	0.000380847	-0.0714859	0	0	0
JUQ044_ACGCAGCAGACCACGA-1	-32.9997	52.071	0.000832296	0.194378	1.61808	0	0
JUQ041_CGGTTAAGTACAAGTA-1	-65.0099	-21.3755	0.00382081	2.56466	2.69277	1.49664	3.96114
JUQ067_ATGGGAGTCTCGGACG-1	-54.5201	17.7508	2.29349e-07	0.277912	1.66956	0	0
JUQ062_GTGCAGCGTTGTCGCG-1	-10.8147	49.4615	0.00163621	0.203213	2.68877	0	1.89678
JUQ088_ACTTACTCAATGTTGC-1	-68.6142	-40.3543	0.0042704	3.40884	4.16045	1.34184	4.98617
JUQ112_ATCGAGTTCAGCATGT-1	68.2053	32.112	0.00332964	2.56867	2.73495	0.330159	3.08022
JUQ066_ATCATGGAGTCCATAC-1	28.8262	-53.0592	5.67135e-10	-0.0538153	0	0	0
JUQ105_TCTTTCCAGATGCCAG-1	-16.5229	67.4326	1.92335e-08	0.317269	1.70933	0	0
JUQ030_CGGAGCTAGATGTAAC-1	-32.6549	44.7614	0.000952279	0.146185	1.17883	0	1.17883
JUQ045_GGTGAAGTCTATGTGG-1	-2.8265	1.19812	6.13797e-10	-0.124498	0	0	0
JUQ057_AGCTCTCAGCATGGCA-1	-43.7692	2.68635	0.00228173	0.893173	2.04241	0	2.04241
JUQ088_GGCAATTGTCACAAGG-1	-65.3042	-38.0227	0.00586506	1.62731	4.05321	2.04272	4.05321
JUQ069_TGCCAAAGTAAATACG-1	-18.7596	-64.8637	0.00112047	0.306024	0.94762	0	0
JUQ041_GAATGAACAAACAACA-1	41.6453	-4.03214	0.000442567	0.0361446	0	0	0
JUQ067_TACCTATTCATGTAGC-1	10.3895	-61.5417	1.06283e-09	0.0417671	0	0	0
JUQ056_CGATTGAGTACAGTGG-1	-17.1283	23.0541	3.97083e-06	0.283534	0	0	0
JUQ057_ATCATCTTCTCGAGTA-1	53.7958	29.3476	0.00553404	8.83775	2.76347	0.716654	4.66948
JUQ046_TGCGTGGTCCTTTCTC-1	37.6366	-2.58758	0.00106928	0.151004	0	0	0
JUQ073_GAACATCAGGCATTGG-1	-33.7431	69.1945	1.36949e-09	0.15502	0	0	0
JUQ073_CAAGAAAAGCGATTCT-1	24.67	12.4532	0.0010741	0.302811	1.21972	0	0
JUQ057_GGAAAGCCATGCCCGA-1	-25.5746	0.946174	1.31486e-09	0.208835	0	0	0
JUQ117_TATCAGGGTGCGCTTG-1	-76.1208	-0.554384	2.09756e-10	-0.116466	0	0	0
JUQ093_AGCGGTCAGGGTGTTG-1	9.07453	33.7525	0.00103146	0.0281124	0	0	0
JUQ093_GAGCAGAAGTGTTTGC-1	-10.0343	16.0094	2.77966e-10	0.0851406	0	0	0
JUQ108_CTGCGGATCGGTTAAC-1	19.7644	-13.0299	0.00163242	-0.220884	1.1263	0	0
JUQ054_AACGTTGTCACATGCA-1	10.9659	-75.9677	1.43039e-08	-0.113253	1.41781	0	0
JUQ111_ATAACGCCAGCATACT-1	-27.7703	68.2248	1.23491e-10	-0.136546	0	0	0
JUQ066_GGGAGATAGTTGCAGG-1	26.7569	52.2312	0.00128002	0.221687	2.25448	0	0
JUQ031_CCATTCGCAGTTTACG-1	6.19155	38.7011	4.89133e-08	0.138956	1.47523	0	0
JUQ026_GGGCATCCATAGTAAG-1	-16.9597	-24.1376	4.16236e-06	0.0248996	0	0	0
JUQ027_ATTGGTGCATCTCGCT-1	-61.4593	-27.0867	0.00391141	3.49478	3.2822	1.16794	4.76475
JUQ039_TACTTGTGTGCGGTAA-1	42.0358	40.509	0.00335983	10.2546	3.9751	0.82787	4.81389
JUQ088_CATCGAACACAACTGT-1	20.7661	-31.4238	0.000435432	0.237751	1.04026	0	0
JUQ088_GTGCATACAGATCGGA-1	13.8195	20.3596	4.53914e-09	0.0554217	0	0	0
JUQ047_CTAGAGTAGGGAAACA-1	-72.1496	-36.6447	0.00343829	5.08916	4.30451	1.03014	4.81238
JUQ054_GTATTCTGTAGATTAG-1	63.8199	-12.7902	0.00657278	4.70602	4.14762	0.876718	3.92745
JUQ057_CCTACCAGTATCAGTC-1	22.1627	4.03698	1.09972e-05	0.432129	0.896707	0	0
JUQ117_TTTATGCAGACTAGGC-1	13.1803	-9.47776	0.00177676	0.15261	0	0	0
JUQ066_CTAGTGAGTCGTTGTA-1	-4.11572	-5.43379	1.02709e-08	0.122088	0	0	0
JUQ044_CATCAGATCTGCGTAA-1	14.7886	-37.8619	4.66609e-10	-0.0136546	0	0	0
JUQ069_GCATGCGTCCAGAGGA-1	38.8122	-2.74161	6.3779e-09	0.518876	0	0	0
JUQ046_GCTTGAAGTCCCGACA-1	-4.59237	-44.0063	0.000502172	0.24257	0	0	0
JUQ053_CTGAAGTGTTGACGTT-1	30.0074	-30.6525	2.35236e-07	0.299598	0	0	0
JUQ069_GGTGCGTTCATGCTCC-1	-75.1784	2.41507	0.0011584	0.158233	0	0	0
JUQ033_GACTACACATGTAAGA-1	-37.4224	-11.2691	0.00309612	1.16948	2.78219	0	2.3783
JUQ066_GGGTTGCCACTTAACG-1	20.444	62.3039	2.61386e-06	0.713253	2.22925	0	0
JUQ056_CAGATCAGTCATCGGC-1	-31.8708	53.4991	0.00220519	0.274699	1.52333	0	2.24764
JUQ073_GTCACAACATAAAGGT-1	38.096	-13.9765	0.0022613	1.05382	1.94923	0	2.52844
JUQ027_GACGTTACAAGAGTCG-1	-37.667	54.4992	1.23918e-10	-0.454618	0	0	0
JUQ102_GGCTGGTGTGCACCAC-1	7.64673	-73.1237	0.00147084	0.224096	1.62506	0	0
JUQ121_CGTGAGCGTTTGTGTG-1	85.9779	16.407	0.0101849	8.06024	6.37062	1.79791	6.74843
JUQ101_CGCCAAGGTACCGCTG-1	-59.4124	-12.9445	0.0039816	1.24337	3.16074	1.86695	4.07773
JUQ102_GCCAAATAGGCATTGG-1	-10.7504	-57.1656	0.00261309	0.964659	2.80157	1.13383	2.80157
JUQ070_GATCTAGGTACGCTGC-1	45.4261	-51.0872	8.41353e-07	0.300402	1.58897	0	3.17527
JUQ085_TCGTACCTCTTGAGAC-1	34.2341	-20.8939	0.000640851	0.0064257	0	0	0
JUQ040_TACTCATTCTCAAACG-1	-40.6888	44.5683	3.42775e-07	0.181526	2.5468	0	0.977226
JUQ091_TGAGGGAGTAAACCTC-1	-68.1033	-46.0565	0.00663617	4.13735	4.70016	2.11525	5.16964
JUQ027_GCATGATAGTGCCAGA-1	61.2392	27.0925	0.00421212	63.9767	5.09804	0.997302	4.18472
JUQ070_TTGACTTGTGAGTGAC-1	-47.3911	-28.1623	0.00619414	0.8249	3.54782	0	3.54782
JUQ086_CATGGCGTCCCGGATG-1	15.3316	-11.7591	4.30949e-10	-0.258635	0	0	0
JUQ106_TACTTGTGTCATCCCT-1	18.5178	-9.2528	5.72677e-10	0.0385542	0	0	0
JUQ050_ATGAGGGCAGGGTACA-1	20.408	-56.8976	5.47387e-05	0.114056	1.91425	0	0
JUQ039_CCACTACCACCAGGTC-1	-75.5267	-31.7158	0.00342562	7.63133	3.25882	1.83657	5.39731
JUQ047_GCGGGTTGTGCTCTTC-1	13.991	36.7329	0.00150995	0.528514	0	0	0
JUQ049_GGACAAGTCAAAGACA-1	-33.9625	-23.9709	0.000706631	-1.03293	0.539979	0	1.09415
JUQ102_AGCATACCAGTGGGAT-1	70.71	1.32059	0.00670271	6.15502	4.31184	1.63023	4.0328
JUQ066_TAGGCATGTCCAGTAT-1	-36.7925	42.4226	0.00240065	0.575904	0.936333	0	2.47723
JUQ107_CGGACTGCATCACAAC-1	12.4705	53.969	7.63214e-10	-0.0168675	0	0	0
JUQ106_AGTGAGGGTTCAGCGC-1	55.6019	-6.19248	0.00139565	-2.28353	1.14813	0	2.94288
JUQ061_ACGTCAATCATGGTCA-1	52.2882	16.3187	0.00302433	3.24337	2.437	0.986332	3.4985
JUQ066_TCTTTCCCAACGCACC-1	26.5751	-58.6908	1.40132e-07	0.164659	1.01199	0	0
JUQ111_TGATTTCCATAGTAAG-1	-31.7795	67.5302	4.55456e-10	0.0714859	0	0	0
JUQ033_TGCCAAATCCTGTACC-1	8.49304	-25.693	0.00210618	0.207229	0	0	2.49908
JUQ109_ATCCGAAAGTCCTCCT-1	-31.7374	70.3922	0.00106339	1.31084	1.8009	0	0
JUQ069_TGCCAAAGTGTTGAGG-1	31.5009	11.4827	1.54148e-08	0.486747	1.28463	0	0
JUQ071_CATCGAACATTCACTT-1	-3.68226	59.2366	0.00385393	0.51004	2.59814	1.81866	1.81866
JUQ111_CACACCTAGCGTAATA-1	-7.9614	66.238	9.10707e-10	0.148594	0	0	0
JUQ068_GGGACCTCAGCTGGCT-1	52.6916	9.22041	0.0051953	11.2763	3.26501	1.19659	2.98012
JUQ071_CAACCAAGTCAGAATA-1	22.8802	-4.72851	1.90325e-09	-0.0313253	0	0	0
JUQ057_AGTGAGGCAGTTTACG-1	29.5953	11.9004	1.56786e-09	0.0658635	0	0	0
JUQ027_TCGGGACCATCCTTGC-1	-77.5973	40.1992	4.08238e-07	-0.280321	0	0	0.738146
JUQ065_GCGGGTTTCGATGAGG-1	83.5623	16.7639	0.00806148	29.2522	5.82802	2.39511	5.5679
JUQ044_CACACCTAGCATCATC-1	62.2947	-2.07906	0.0030815	6.15502	3.22617	0.922561	3.90969
JUQ057_CGACCTTTCGGCATCG-1	7.62033	-35.5843	0.000989209	0.0883534	0	0	1.06529
JUQ049_CGCGGTAGTAGCGTCC-1	-20.4607	26.2965	3.68664e-10	-0.155823	0	0	0
JUQ036_CGTTAGACACATGGGA-1	-71.3672	-33.4568	0.00447368	2.96948	2.91823	0	3.97802
JUQ101_TGCCCTAAGGAGTTTA-1	-8.30406	47.9796	0.00327854	0.91004	1.66302	0	2.90696
JUQ026_CAGCATAGTATAAACG-1	-25.8393	-60.6025	0.00208666	0.93012	1.62392	0	1.62392
JUQ024_AGTGGGAAGGAGTTTA-1	-15.0303	-0.974507	4.02034e-09	-0.0554217	0	0	0
JUQ111_GAGCAGAGTGGTACAG-1	59.312	-28.5394	0.00138284	-0.17751	0	0	0
JUQ067_TGGGAAGCACGACTCG-1	7.22983	-65.2467	0.00549667	2.39438	3.94138	1.76291	2.53297
JUQ088_GATTCAGAGATCTGAA-1	-66.4062	-42.0453	0.0060777	5.38795	4.01712	1.9115	5.40702
JUQ049_CGTCCATGTGCTAGCC-1	-42.6128	-3.15733	0.00112272	0.175904	1.57283	0	1.212
JUQ060_TGCCAAACACCTTGTC-1	-7.92677	7.33819	6.27387e-09	0.129317	0	0	0
JUQ060_TAAGCGTAGCTTCGCG-1	23.959	-41.0902	0.0026989	0.298795	0	1.28307	1.28307
JUQ060_CCTATTATCTTAGCCC-1	-37.1202	11.5375	0.00110874	0.574297	2.71817	0	1.69249
JUQ045_GCAGCCATCCCGACTT-1	39.032	-31.148	1.01548e-09	-0.0763052	0	0	0
JUQ106_TGAGGGATCTCTTGAT-1	25.8067	-9.70218	0.000475449	-0.179116	0	0	0
JUQ091_GGGAGATTCCTCAATT-1	26.9073	-36.8967	9.23806e-10	0.119679	0	0	0
JUQ057_TTAACTCAGTATTGGA-1	36.3348	-12.7259	6.53646e-10	0.0337349	0	0	0
JUQ026_TGGGAAGTCATCGCTC-1	-26.9057	2.53857	0.000644355	0.322088	0	0	0
JUQ101_CTCTACGGTAATCGTC-1	-64.9611	-35.1975	0.00481375	2.77751	3.81676	0	5.11536
JUQ036_ATCACGATCCTTGCCA-1	44.0076	48.0282	3.03127e-06	0.320482	0	0	3.97158
JUQ042_ATCTGCCCAAATCCGT-1	44.7556	-22.7964	1.88943e-10	0.517269	0	0	0
JUQ038_ATGCGATGTCTAGCCG-1	51.664	-48.7626	0.00228889	1.64177	1.71911	0.726788	2.20233
JUQ054_GTCGTAACAATCACAC-1	-80.7883	-0.430982	6.58462e-09	-0.141365	0.967418	0	0
JUQ108_ACAGCCGCAACGATGG-1	21.6255	5.29345	1.15699e-10	-0.248996	0	0	0
JUQ108_CTGATCCAGAATGTTG-1	-70.2817	-38.6376	0.00266907	2.45382	3.51967	1.45672	5.09389
JUQ068_ATGAGGGTCTTACCTA-1	-24.2248	-48.2518	4.26826e-10	-0.0104418	0	0	0
JUQ068_ATGTGTGCAGCCAGAA-1	-39.6923	3.79219	1.28136e-09	0.0313253	0	0	0
JUQ033_AGTGTCAGTGTTCGAT-1	-58.5866	40.1726	0.000671282	-0.155823	1.07642	0	0
JUQ036_TCTGAGACACCCAGTG-1	36.4566	-23.4336	0.000479279	0.115663	0	0	0
JUQ108_GTGCATATCGTTTATC-1	47.7945	-56.2	0.00190849	1.11084	2.5744	0.695575	2.5744
JUQ045_TCCCGATAGTGTACCT-1	54.4136	-2.77713	0.00334919	0.473092	2.37719	0.764863	2.86649
JUQ027_CGTAGCGGTGCGCTTG-1	-31.3242	-51.6347	3.46069e-08	-0.142972	0.992489	0	0
JUQ106_GTTCGGGGTAGGGTAC-1	21.9669	-15.185	7.83149e-10	0.064257	0	0	0
JUQ024_TCGCGTTTCGGTTCGG-1	-64.4881	49.5166	0.00146783	0.263454	1.99505	0	0
JUQ102_ATTCTACAGATCCCGC-1	72.2698	3.6392	0.00677256	15.4731	4.80676	1.7576	4.67848
JUQ122_GCTTGAAGTAGTACCT-1	67.8834	-4.81201	0.00817748	22.5936	5.09516	2.14815	5.23321
JUQ027_TTAGTTCCACGCGAAA-1	-71.0735	52.2783	0.000722893	-2.1253	0	0	2.19812
JUQ061_GAAACTCAGGAGCGAG-1	-21.8168	15.8237	3.36894e-08	0.119679	2.1046	0	0
JUQ057_TGGGAAGTCCAAACTG-1	27.058	3.18079	7.82415e-10	0.106827	0	0	0
JUQ102_GACAGAGGTATTCTCT-1	-23.5225	-53.511	2.87135e-07	0.0803213	1.61423	0	1.24752
JUQ068_TGCCAAAAGAGTCGGT-1	50.7429	-3.83972	1.58511e-09	-0.705221	0	0	1.01893
JUQ101_TGTGGTACAGCTCCGA-1	-60.7984	-14.0665	0.00424341	2.47309	3.78194	1.04471	3.88932
JUQ110_ACTGCTCCACGGATAG-1	18.2275	-53.7929	0.00147723	0.0931727	0	0	1.498
JUQ050_GACCAATTCATCGATG-1	63.1887	-8.39237	0.00570342	6.69719	4.09742	1.97471	4.05566
JUQ088_ACTGATGCAGTGGAGT-1	12.4902	12.095	4.92312e-08	-0.163855	0	0	0
JUQ069_ACGATACCATCCCACT-1	21.2775	55.4971	0.00109058	0.35502	2.13561	0	1.43141
JUQ111_CTAGCCTAGCGATGAC-1	62.3942	-28.6473	0.00166813	0.563052	3.27669	0	4.05696
JUQ056_TCGCGTTGTAGCGATG-1	-15.4989	23.8483	0.00118153	0.0393574	1.10045	0	0
JUQ102_ATCCGAACATCGATGT-1	-39.9053	-13.8983	0.00298506	1.65221	2.90221	0.667846	2.3564
JUQ031_ATTACTCGTATAGTAG-1	-32.5479	13.3518	6.54227e-08	0.348594	0	0	0
JUQ067_GGACAGAGTTCCACAA-1	-77.0829	34.9169	0.000153452	-0.0216867	1.89104	0	0
JUQ042_GTAACTGTCTTGTTTG-1	24.4492	29.8996	0.00171703	-0.114056	1.05244	1.05244	0
JUQ040_TATCTCAAGGTGTGGT-1	66.675	5.65486	0.00623581	11.4185	3.81021	1.94479	4.75785
JUQ031_GCATACAGTTTGGGCC-1	-20.1137	14.8398	1.58399e-08	0.208032	0	0	0
JUQ054_GCTGCGAGTTCCAACA-1	61.8262	-10.4226	0.00413424	1.07068	3.80797	1.20201	3.66736
JUQ049_TACCTTATCCGCAGTG-1	-6.21855	-49.499	5.63226e-10	-0.11004	0	0	0
JUQ108_AACTCAGCACGCTTTC-1	17.8799	33.556	2.84571e-10	0.0321285	0	0	0
JUQ070_TCATTACTCGGTGTCG-1	12.3544	37.2056	5.22755e-06	0.376707	1.87509	0	0
JUQ088_CCAATCCCAACTTGAC-1	-30.6317	19.196	0.00363759	2.38795	3.39514	0.792731	2.77796
JUQ067_TAGTTGGCAAGACACG-1	0.896565	29.8671	0.000584095	0.151807	0	0	0
JUQ066_TAAGAGATCATATCGG-1	-17.0566	-61.5184	0.00095441	-0.151004	0	0	0
JUQ036_CTGATAGAGAGGACGG-1	-74.0164	28.998	1.50878e-06	-6.71727	0.489835	0	0.489835
JUQ067_CAGCGACAGTATCGAA-1	19.2341	23.4824	0.000226557	0.390361	1.01067	0	0
JUQ111_ATCCACCTCATCACCC-1	59.4357	-29.9252	0.00554946	5.49398	3.7047	0.772432	5.15782
JUQ036_TCGCGAGTCAGCTGGC-1	-56.8352	-41.7363	0.00292761	3.39036	4.07266	0	4.16647
JUQ069_AACTGGTCAGTCAGAG-1	-42.7392	15.4756	0.00265352	2.89237	2.16424	0	3.24979
JUQ095_CGAGCCAGTAGCACGA-1	4.03772	28.9869	0.000549881	0.192771	0	0	0
JUQ044_AAAGTAGTCTTAGAGC-1	19.2389	-12.4055	0.000724586	-0.19759	0	0	0.832852
JUQ047_TACCTATTCACGCGGT-1	10.864	34.3991	0.0013264	0.556627	1.9205	1.9205	0
JUQ036_CGTCCATTCACTCCTG-1	-48.8905	6.84404	0.000674343	0.358233	1.63871	0	1.63871
JUQ088_GGGATGACATCGGGTC-1	8.88406	33.3304	0.000955892	0.353414	1.32404	0	0
JUQ067_TGGTTCCGTCCGACGT-1	58.9469	42.3762	0.00673599	28.8827	5.41087	1.40521	5.68498
JUQ088_AACACGTGTTGAGGTG-1	-32.7851	49.4529	0.000676085	0.161446	0	0	0
JUQ027_CCTAAAGGTATAGGTA-1	-31.8786	-51.7702	6.24616e-06	0.416867	2.22596	0	2.22596
JUQ040_TACTTGTTCCTTCAAT-1	68.638	2.25178	0.00702449	1.0008	3.01538	0	5.85015
JUQ060_GTCATTTGTAGGGACT-1	-37.6865	6.38399	0.000974755	0.321285	0	0	0
JUQ107_GAACCTACAGTCGTGC-1	-3.68457	54.5354	0.00170452	0.929317	3.33357	0	1.49375
JUQ105_CAGCTGGTCTAACGGT-1	6.86597	42.225	1.01694e-06	0.770281	0.966612	0	0.966612
JUQ033_AGCATACTCGAACGGA-1	-54.7746	-34.8917	0.00454833	3.3012	4.3174	1.81762	3.76818
JUQ073_CTAACTTTCTAACTTC-1	5.44557	60.5606	1.17612e-08	0.364659	1.15934	0	0
JUQ066_GTGAAGGCATGCAACT-1	-76.3217	7.70162	0.00101037	0.677912	4.24988	0	3.94678
JUQ027_TCTCATATCAGAGCTT-1	-29.198	-55.5329	0.00118593	0.0457831	1.52181	0	1.52181
JUQ033_CACTCCACATACTACG-1	-4.1617	40.1574	1.7348e-06	0.358233	0	0	2.23659
JUQ027_AGGGAGTCACCGCTAG-1	36.0151	5.12049	0.000846495	0.239357	1.02113	0	1.02113
JUQ087_CATCAAGGTCCGTGAC-1	44.1094	47.1981	0.00105927	-0.135743	0	1.38588	1.38588
JUQ049_TGAGAGGAGTTGTCGT-1	51.8986	3.10707	0.00478126	6.22249	4.08543	0	6.04954
JUQ069_CAAGATCTCATTATCC-1	24.5975	49.6149	1.14619e-05	0.208032	0	0	1.15186
JUQ121_CACTCCACATGCCACG-1	5.16017	38.6546	2.82262e-09	0.156627	0	0	0
JUQ046_AATCCAGGTGTTTGGT-1	52.2394	-2.03761	0.00156424	-0.383936	2.03812	0	1.87312
JUQ068_AGAGTGGGTTTGGCGC-1	-19.8056	-47.4447	0.00112088	0.11004	0	0	0
JUQ053_TGATTTCGTCGATTGT-1	-23.552	9.07929	3.66052e-09	0.0843373	0	0	0
JUQ049_TATGCCCAGTGGACGT-1	19.0787	-6.32383	0.00119222	0.292369	0	0	2.44034
JUQ069_AATCGGTCAGCGTAAG-1	-42.557	15.9438	0.00242836	2.19197	2.87881	0	2.06272
JUQ072_TCGGTAATCTCCCTGA-1	60.1103	36.2986	0.00828808	52.0884	6.52163	1.74677	6.02872
JUQ041_AACTTTCCACCAGGCT-1	7.28206	-3.1326	0.0009139	0.255422	0.817315	0	0
JUQ025_CCTTTCTCAAATTGCC-1	-2.67443	-0.668037	1.28498e-08	0.28755	0	0	0
JUQ042_TAGAGCTAGCACCGCT-1	19.9135	-47.0235	9.14869e-09	-0.164659	0	0	0
JUQ092_CCAGCGAGTGCTGTAT-1	-66.1353	-23.0338	0.00658256	5.23534	4.70969	1.21698	5.56562
JUQ060_GATCGCGCACGAAAGC-1	38.3808	-31.5757	4.09401e-10	-0.0690763	0	0	0
JUQ036_TCGTACCAGAGACTAT-1	57.5438	25.1434	0.00432471	18.6008	3.77085	0.632277	4.19576
JUQ067_TACCTATGTTGTACAC-1	-25.7224	28.7866	1.69186e-07	0.170281	2.25271	0	0
JUQ089_CGTCTACTCTTTACGT-1	-26.392	-24.125	0.00132722	0.661044	1.9132	0	0.840293
JUQ060_AGGGATGTCGGTGTCG-1	-34.451	-23.1989	0.00188212	0.592771	1.91195	0	0.587263
JUQ067_CTAGTGAAGATGCCTT-1	-59.8279	16.3347	0.00182441	0.832932	2.0844	0	1.66022
JUQ026_CGTTCTGAGGCAATTA-1	-35.1516	-56.8948	0.000382808	0.293173	0	0	0
JUQ059_TCATTACCAAGTTGTC-1	37.4615	29.511	1.50043e-10	-0.151807	0	0	0
JUQ071_CTAATGGGTCCCTTGT-1	-5.91518	9.98213	1.61382e-08	-0.0248996	0	0	0
JUQ088_GTGCGGTAGTCTCGGC-1	-77.713	-28.8623	0.00378048	2.31888	4.40094	0	3.34314
JUQ039_GCTTCCATCCGCATCT-1	39.2347	-30.6459	0.000361327	0.363052	0	0	0
JUQ067_ATTTCTGTCCGCAGTG-1	-8.44376	-22.2796	0.00111108	0.269076	0	0	2.21994
JUQ056_CAACCAAGTGTGTGCC-1	5.2264	1.28716	2.01935e-06	0.0779116	2.37054	0	1.25728
JUQ067_GCAGCCACAGCAGTTT-1	-62.7927	13.7274	9.06641e-07	0.0650602	0	0	0.941047
JUQ102_CCGTTCACAAGGTTCT-1	-20.3082	34.4165	0.000136475	1.17269	3.58212	0	2.35506
JUQ099_GGAAAGCAGACTGGGT-1	-3.51318	41.7697	0.00422929	0.84257	1.96999	1.96999	0
JUQ042_CTCCTAGCACCGAATT-1	21.8496	28.5336	0.000831299	0.354217	0	0	0
JUQ044_GCCTCTACATCCTTGC-1	-70.2064	-40.1014	0.00517371	4.52048	3.6497	0	5.40097
JUQ069_ACCAGTATCGTGACAT-1	-11.5413	26.6515	0.000448264	0.496386	0	0	0
JUQ070_TGACGGCAGCTAACTC-1	-63.0975	52.5527	1.06279e-06	-0.215261	1.82579	0	0
JUQ053_CGATGGCTCCGAGCCA-1	-61.9503	51.9261	0.000309139	-8.65141	0.485054	0	0
JUQ044_TACGGTAAGAAACGAG-1	7.5938	32.8853	5.12191e-09	0.322892	1.23674	0	0
JUQ071_CACATAGAGGTGCTAG-1	25.3724	-3.85194	0.000616009	0.288353	1.56603	0	0
JUQ111_CACCTTGTCCAAATGC-1	-5.60587	66.9138	1.0691e-10	-0.104418	0	0	0
JUQ101_ACTGAACGTCTAGTCA-1	19.6795	-42.4893	0.00338498	0.272289	1.72817	1.72817	0
JUQ057_TCTTCGGCATGTCTCC-1	-57.4549	-26.7691	0.00537269	4.04096	4.08976	1.22379	4.72117
JUQ057_CATGACACACTGTTAG-1	14.9026	39.4037	2.20656e-09	0.0931727	0	0	0
JUQ097_CTCATTATCTTGTTTG-1	-14.6242	15.7698	1.69682e-10	-0.250602	0	0	0
JUQ111_CAGATCATCAGTTTGG-1	49.1827	39.865	0.00632658	16.8169	4.58897	1.86671	5.45056
JUQ056_GCTCCTATCTCTTGAT-1	20.9225	40.6144	1.63212e-08	0.232129	0	0	0
JUQ038_TCATTACAGTGGACGT-1	-45.3399	34.4687	0.00225752	1.13815	2.59693	0	1.81762
JUQ108_TGGCTGGTCGGCGCTA-1	-72.2579	30.4736	0.000556225	-0.4	1.04565	0	1.04565
JUQ044_AACCGCGTCCATGCTC-1	-8.85191	38.5696	2.81445e-08	0.456225	1.36151	0	0
JUQ033_CCCAGTTCACCGAATT-1	-52.8854	9.83075	0.00263781	0.0449799	2.76482	0	0
JUQ056_CACACAATCCTGCTTG-1	42.4132	-17.701	5.34454e-07	0.697992	0	0	0
JUQ101_GTATCTTAGAGCTGCA-1	3.77669	-33.0378	4.1666e-10	0.146988	0	0	0
JUQ069_ACGATGTGTGTTTGGT-1	44.1241	-7.88216	0.000459189	0.117269	0	0	0
JUQ101_CACACAAGTCAACATC-1	37.4029	-34.6933	3.21863e-09	0.0297189	0	0	0
JUQ070_GATGAGGGTTCCGTCT-1	27.66	-38.1918	1.45564e-09	-0.0658635	0	0	0
JUQ088_CACAGGCCAAGGTTCT-1	-9.93637	-58.0804	0.00446589	3.41526	4.18982	0	3.48455
JUQ056_TGTTCCGTCATATCGG-1	1.2289	19.4392	0.000122672	0.119679	0	0	0
JUQ036_CAGAATCTCCGGCACA-1	63.8893	19.0236	0.00378543	13.3253	3.61928	0.901784	4.95228
JUQ049_AACCGCGCATCATCCC-1	25.0976	31.3481	0.00084407	0.053012	0	0	0
JUQ042_GACCTGGGTATATGGA-1	58.2771	43.5289	0.00609871	36.5526	5.73389	0.822068	6.06701
JUQ053_TGCCAAAAGTGTTTGC-1	17.2541	-44.7061	0.000173332	0.297992	1.14576	0	0
JUQ107_CAGAATCCATTCACTT-1	-12.9652	18.2164	2.06421e-08	0.0120482	1.37106	0	0
JUQ067_GCCTCTAAGATGTTAG-1	-63.066	14.3051	0.001691	0.626506	1.86988	0	0
JUQ031_CACACCTTCGTTTAGG-1	-26.1967	3.91607	0.000436967	0.131727	0	0	0
JUQ027_ACTGAGTCATCACGAT-1	-27.7515	-58.8231	0.00258042	0.619277	2.15991	0.900887	0.900887
JUQ111_CGGACGTAGAGTACAT-1	0.712237	52.6782	9.63962e-06	0.33253	1.75802	0	1.75802
JUQ027_GCATACACAAGAAAGG-1	20.0373	-62.9412	0.00079311	-0.171888	0	0	1.37031
JUQ040_ATTTCTGCAGCAGTTT-1	-70.2169	27.2931	0.000296764	-20.257	0.733405	0	0
JUQ108_CAACCTCTCAGCTCTC-1	45.0444	-51.579	0.00388204	0.340562	4.20507	0	3.81587
JUQ088_TGGTTAGTCACCGTAA-1	21.0385	-17.6171	0.000506435	0.363855	0	0	1.14113
JUQ102_CGGAGTCAGAAGATTC-1	22.397	23.455	0.000191631	-0.195181	0	0	0
JUQ056_CAGCAGCGTATCTGCA-1	21.203	37.0045	0.00175079	0.516466	1.38569	0	0
JUQ039_TTCGGTCCACATCCAA-1	46.3232	-55.378	0.00267228	6.94538	3.27692	1.29208	4.36169
JUQ071_AAGTCTGAGGCTAGCA-1	-5.10255	11.7866	9.46521e-09	0.429719	0	0	0
JUQ101_TTGCGTCCACATCCGG-1	21.1708	8.3271	0.00154746	0.367068	1.73263	0	0
JUQ070_CCTTTCTAGTGGTAAT-1	5.82295	-15.6898	1.85068e-10	-0.248996	0	0	0
JUQ083_GGGTCTGTCCTCAACC-1	31.1956	9.82155	0.00164614	0.726908	0	0	1.25964
JUQ038_TACAGTGCACTCAGGC-1	-48.4828	31.8577	0.00134635	0.674699	2.10649	0	1.07186
JUQ069_CTCGGGAAGTCAATAG-1	41.3413	-5.95791	0.00182121	0.807229	1.0591	0	1.0591
JUQ050_TCTATTGAGCCCAACC-1	0.312805	-66.7809	0.00104694	0.31245	1.01621	0	0
JUQ040_GTATTCTGTCTCTCTG-1	70.0619	19.0495	0.00564859	29.4104	3.41537	1.50044	3.73144
JUQ033_ACTGAACTCACCGTAA-1	5.7794	-62.6358	1.65833e-09	0.31004	0	0	0
JUQ026_CGACTTCCAAGCGTAG-1	-10.4416	40.4657	0.00286961	1.57912	2.34605	1.3971	2.09337
JUQ067_TCACAAGGTGAACCTT-1	-18.1777	38.7237	4.17879e-07	0.182329	1.14885	0	0
JUQ120_TTCGGTCGTCGCGAAA-1	2.8236	60.4514	0.00217904	0.341365	2.94824	0	0
JUQ046_GATTCAGGTTAGATGA-1	-40.7425	0.785442	1.95354e-10	-0.0682731	0	0	0
JUQ057_GTCACGGAGATGCGAC-1	36.2704	-13.7712	3.9486e-10	0.00160643	0	0	0
JUQ067_GGACAGATCGAATCCA-1	-51.7507	-37.8873	0.00356659	1.78394	3.53901	0	3.10239
JUQ070_CTTTGCGCAGCGTAAG-1	5.15958	-26.7643	2.66477e-08	0.0305221	0	0	0
JUQ033_CCAATCCCACCGATAT-1	-77.113	35.2245	6.37086e-09	0.0160643	0	0	0
JUQ066_ACACCAATCTGGTATG-1	17.2125	15.983	8.178e-10	0.138153	0	0	0
JUQ038_CACAAACCAATGAATG-1	-12.4427	43.0612	0.00156426	0.991165	1.53065	0	3.09705
JUQ069_CGAGAAGGTAGCACGA-1	18.4447	56.361	0.00197734	0.0626506	1.29007	1.29007	1.29007
JUQ105_CCTTTCTGTGGCAAAC-1	-18.4781	17.2515	7.06579e-10	0.145382	0	0	0
JUQ096_AGGGATGTCAAGCCTA-1	18.023	55.8179	4.11156e-08	0.163052	1.67722	0	0
JUQ107_CATCCACTCAATCTCT-1	69.7965	-13.8443	0.00569253	10.8546	4.61734	0.547607	4.53354
JUQ032_AACTCAGGTTTCGCTC-1	-27.6885	48.9364	1.19771e-09	0.0128514	0	0	0
JUQ044_ACGCAGCTCCGCGTTT-1	20.3022	-12.5818	7.28736e-09	0.159839	0	0	0
JUQ060_TGCTACCAGGATGCGT-1	-13.2866	-57.4915	0.000325927	0.147791	1.16693	0	0
JUQ124_TTCTACAAGCTATGCT-1	-38.663	61.4676	2.03014e-10	-0.15261	0	0	0
JUQ036_TCAGGTAGTCCTCCAT-1	-53.5945	2.71069	0.00444736	2.45141	3.4724	0	4.06264
JUQ056_TTGCGTCTCACTTATC-1	63.3757	47.0961	0.00842103	23.4819	5.34274	1.37809	5.23965
JUQ057_CAAGATCGTACCAGTT-1	-12.7945	66.7876	2.91184e-06	0.762249	1.00508	0	1.00508
JUQ057_GTTCGGGGTGTGGTTT-1	23.3083	-15.3377	0.000765227	-0.00401606	0	0	0
JUQ026_CAGCAGCAGTGAATTG-1	-25.1848	-59.8359	0.00123413	0.769478	2.12107	0	0
JUQ047_GACTAACTCACAACGT-1	-7.14479	-53.4934	0.00150088	-0.120482	0.705025	0	0
JUQ061_ACCGTAAGTACTTCTT-1	-19.2067	7.48774	4.64678e-10	-0.0746988	0	0	0
JUQ066_GCAGCCACACTACAGT-1	29.261	-54.0553	0.00224655	0.0843373	1.48686	0	0
JUQ031_AGTGTCAGTAGCGCTC-1	-14.9387	-8.76038	1.13032e-05	0.432932	1.93499	0	2.73282
JUQ033_ATGTGTGTCACCGTAA-1	-50.3959	-39.5697	0.00309721	0.902008	0	0	4.35093
JUQ040_ATTACTCTCTTTCCTC-1	71.2903	28.3443	0.0039941	7.27229	4.05878	0.78962	3.92677
JUQ106_ATTGGTGCATGGTCTA-1	47.8016	-55.5632	0.00191423	1.51647	2.57073	0.631349	3.11872
JUQ033_AACTGGTTCGCCAGCA-1	-46.7566	3.00035	0.00251484	0.626506	2.52591	0	0
JUQ061_AGGTCCGGTTCACGGC-1	-0.219545	-29.1438	9.895e-09	0.209639	0	0	0
JUQ101_CTGATCCCACAAGCCC-1	5.45451	54.3769	0.000516026	0.579116	1.53549	0	1.53549
JUQ024_TGCTACCGTGTGACGA-1	-3.97781	-56.5394	0.00114963	0.218474	1.18706	0	0
JUQ063_ATCTGCCTCCTATTCA-1	-37.7701	24.2945	0.000482465	0.482731	1.31457	0	0
JUQ082_CTCTAATAGGTCGGAT-1	70.9663	-19.3497	0.00182078	0.551004	2.67854	0.744386	2.33673
JUQ027_TTCCCAGCACAGACTT-1	-71.4738	-32.4659	0.00253287	1.48434	3.15193	1.57149	3.44103
JUQ061_GGCAATTCACGACTCG-1	-37.7502	24.0001	0.00137872	0.103614	0	0.794004	0
JUQ024_CGGGTCATCGCATGAT-1	9.75074	-43.3053	0.00153804	0.261847	1.86553	0	0
JUQ042_TACTCGCTCGCGTAGC-1	42.6511	0.581106	0.0010961	0.164659	0	0	0
JUQ042_GTCGGGTAGAGTGACC-1	-64.709	-28.2416	0.00266541	4.249	3.65543	0	5.05416
JUQ102_CTCACACAGGTCATCT-1	-45.5604	-1.36307	7.32472e-06	0.619277	2.06123	0	1.53807
JUQ107_ACACTGAGTAGGACAC-1	-13.6388	68.5134	6.70498e-08	0.711647	0	0	0
JUQ033_ATTGGTGTCTCCAGGG-1	-22.4428	25.476	1.1535e-08	0.118072	0	0	0
JUQ044_TACCTTAGTTACCAGT-1	-80.5295	-1.36775	3.28105e-10	-0.64498	0	0	0
JUQ102_ACTGAGTGTCAACTGT-1	53.1095	38.0091	0.00977642	4.26185	6.08716	2.66877	6.08716
JUQ091_ACGAGGAGTGCCTGGT-1	-61.9701	-48.0791	0.00541476	5.85542	5.01518	1.69531	5.01518
JUQ046_TGCTGCTCATGTAAGA-1	-56.3374	-0.0571597	0.000421003	-0.0939759	0	0	0
JUQ026_ACGAGCCAGCTGCGAA-1	-57.4213	58.6124	3.01686e-08	0.481124	0.700546	0	0.700546
JUQ025_ATCCACCGTACCATCA-1	27.3339	-5.81465	2.87726e-10	-0.151004	0	0	0
JUQ046_CATGCCTTCCGTTGTC-1	-24.0433	-49.7214	7.1018e-07	0.0690763	2.12904	0	0
JUQ118_AGCGTCGCATCTCCCA-1	65.9886	-3.14652	0.00677054	4.07952	4.95758	1.20634	4.45419
JUQ069_GCAGTTACAATGAAAC-1	40.2236	-5.89995	1.58178e-09	0.456225	0	0	0
JUQ027_TGTGTTTTCGCAAGCC-1	-25.4463	-3.3515	0.00084763	0.605622	0.872571	0	1.41243
JUQ101_TGTTCCGAGTGGTAAT-1	-9.71264	18.4693	0.001983	0.230522	2.1115	0	1.41181
JUQ057_TAGAGCTAGTATGACA-1	31.7042	-14.4343	1.77301e-05	0.322892	0	0	0
JUQ027_CAGCGACTCTGAGGGA-1	-78.7442	9.28956	0.00543624	9.13333	4.31737	0.609778	4.15646
JUQ088_GTTAAGCTCTTCATGT-1	-19.8122	-1.38309	1.28399e-06	0.354217	1.02851	0	0
JUQ061_CACACCTGTAATTGGA-1	61.3629	12.7697	0.00276451	2.03454	2.29875	1.20588	1.97828
JUQ024_GTCTTCGGTTACGACT-1	11.698	-23.7758	1.22289e-09	0.0497992	0	0	0
JUQ030_GCTGGGTAGAATGTTG-1	22.6918	-30.6055	4.71012e-10	-0.35743	0	0	0
JUQ110_AAGTCTGAGTGTTTGC-1	-0.184201	3.32186	6.27728e-08	0.011245	0	0	0
JUQ027_TAAGAGATCACAGTAC-1	-32.5756	-34.96	0.000446738	0.103614	0.903952	0	1.85342
JUQ027_GAAGCAGTCGGAAACG-1	-28.4713	-61.7657	0.00225081	0.565462	2.48279	0	1.90837
JUQ033_CGAATGTGTCGCTTCT-1	-14.5239	-49.8522	0.00168398	0.795984	0	0	2.32438
JUQ067_TCATTACAGACAGGCT-1	11.3272	-61.2105	8.21736e-06	0.424096	1.52754	0	2.25274
JUQ118_ACTGAGTTCCGAGCCA-1	69.6505	-5.39013	0.00700449	14.0723	5.20248	0	5.61398
JUQ050_CTCGTCATCACAATGC-1	-67.783	-21.7922	0.00671898	3.76145	4.0679	0	4.66524
JUQ040_CGCCAAGGTTAGATGA-1	60.2075	10.123	0.00452458	8.09076	2.58263	1.46534	3.49495
JUQ069_CCACGGACAAGGACAC-1	2.61177	-41.0889	4.2775e-10	-0.0297189	0	0	0
JUQ036_TCGAGGCTCACAGGCC-1	52.819	-52.7547	0.00531202	3.93494	3.20729	0	3.38028
JUQ057_ACATGGTTCAAACAAG-1	-36.8387	54.7345	0.00143973	0.457831	0.981083	0	1.2992
JUQ108_GGACAAGAGACAGAGA-1	29.5941	-14.1321	7.53603e-10	-0.126104	0	0	0
JUQ063_GGTATTGAGTCTCAAC-1	-34.819	26.1277	0.00120549	0.108434	1.44083	0.893276	0.893276
JUQ040_GGTATTGCAATGCCAT-1	64.3063	15.2158	0.00570601	7.93092	4.24575	1.83485	4.46285
JUQ056_CCGTTCAGTTGTACAC-1	68.9151	-28.7661	0.00397233	15.5896	3.33637	0	3.29762
JUQ108_TTGGAACAGGTAGCTG-1	49.3953	-1.31903	0.00672283	9.32289	4.60128	1.26932	5.61343
JUQ069_GTTACAGAGACTACAA-1	-31.9113	56.4505	0.000858983	0.0514056	1.04082	1.04082	0
JUQ060_CAGCATATCTGGGCCA-1	11.6661	36.2908	0.00103051	1.18072	1.04416	0	0
JUQ053_TGGCCAGCAGCGAACA-1	18.1668	-69.1845	0.00313082	0.66747	0.978074	0	1.55565
JUQ033_TACTTACCATATGAGA-1	-1.81947	-22.1833	0.000699568	-0.00321285	0	0	0
JUQ100_ACAGCTACAATGAAAC-1	17.0625	-47.9095	9.97257e-08	-0.101205	1.72867	0	0
JUQ105_AGCGGTCAGACTAAGT-1	-64.7785	-30.0757	0.00531911	10.1944	4.31764	1.10294	5.12365
JUQ070_CACATAGTCTCGTTTA-1	3.1556	47.2371	5.38652e-08	-0.0104418	0	0	0
JUQ108_ACTGCTCGTACCGTTA-1	15.333	-69.3165	0.00158746	0.327711	0	1.19027	1.19027
JUQ123_GTTCTCGAGTGAAGAG-1	-2.36863	-14.2179	7.46567e-11	-0.164659	0	0	0
JUQ119_CTCGAGGAGATAGGAG-1	7.47683	31.0566	0.00107469	0.26988	0	0	0
JUQ039_CATGGCGCACGTAAGG-1	-3.3254	40.162	4.69948e-08	0.643373	1.47868	0	0
JUQ093_AGGGATGAGGCAATTA-1	-8.76781	3.78727	3.63326e-06	0.239357	0	0	1.80484
JUQ073_CAAGAAAAGACCACGA-1	-11.4051	-26.6406	3.58336e-10	-0.00722892	0	0	0
JUQ088_GTTCGGGCATAGACTC-1	-9.74002	-52.8283	0.002901	0.432932	0	0	2.03033
JUQ106_GCAGTTACATACCATG-1	22.658	-29.7459	5.87077e-09	-0.00160643	0	0	0
JUQ069_GTGCTTCTCCCTTGTG-1	28.8469	11.5435	4.09801e-10	0.137349	0	0	0
JUQ067_CGATTGACAGACAGGT-1	-46.9746	12.6291	6.61576e-08	0.0899598	0.894632	0	0.894632
JUQ027_AGAGTGGGTTGAGGTG-1	-34.7395	-59.0341	0.0010406	-0.118876	1.83316	0	0
JUQ040_CTAAGACAGCAGCGTA-1	-32.3113	-50.7467	0.00206138	0.256225	2.33041	0	0
JUQ059_TACGGTACATACGCCG-1	66.5079	39.8731	0.00529127	19.9124	4.14343	0.813801	4.96871
JUQ038_CTGCCTATCCAATGGT-1	-68.5559	26.7969	0.00388455	0.64257	1.59161	1.59161	1.59161
JUQ047_TGTGTTTTCAACACTG-1	-47.3508	-32.5812	0.00633527	0.986345	6.07914	0	3.59711
JUQ103_CTGTTTAAGGCAGGTT-1	65.8776	-9.7043	0.00534601	9.04016	4.20776	1.14104	5.4723
JUQ101_CAACTAGCAGTCGTGC-1	-7.25356	13.1831	6.51411e-10	-0.0273092	0	0	0
JUQ061_CAGAGAGAGACTAAGT-1	14.3456	-15.2045	5.79068e-07	0.0273092	0	0	0
JUQ050_ATGTGTGAGGAGTTTA-1	63.417	-8.54899	0.00491727	4.00321	4.12067	0.751171	3.93982
JUQ033_AGGCCACGTTCGCGAC-1	-53.1581	9.68244	3.60845e-06	0.126104	2.46729	0	1.70709
JUQ036_CGCGTTTGTCGTCTTC-1	-44.2194	-7.52728	0.00415736	1.03213	2.68824	0.931717	2.21107
JUQ036_TGGCGCATCTGTCCGT-1	2.6933	-69.9419	0.00137452	-0.179116	0	0	1.73464
JUQ067_ACGGGCTAGAGCCTAG-1	76.0422	0.122488	0.00720501	60.6884	5.6128	2.29403	5.91203
JUQ046_TACCTATAGTGTCTCA-1	-55.9381	54.5119	0.00147623	0.0811245	3.69679	0	0
JUQ060_GCTGCTTTCACCCTCA-1	-13.325	-62.5174	0.000564979	-0.127711	0	0	1.36216
JUQ042_GATGAAACAAGGACTG-1	-0.547708	-14.3059	0.00155248	-0.00722892	2.11092	0	0
JUQ056_CCTATTAAGCAGGCTA-1	48.0456	32.2848	0.00568818	1.43293	4.45283	0	3.75912
JUQ026_AGCGTATAGACTGGGT-1	-31.1303	-3.82643	0.000389548	-1.70361	0.334735	0	0.334735
JUQ036_CTTGGCTTCGAGAACG-1	6.11122	-64.873	0.00176546	0.524498	2.13538	0	0.886264
JUQ066_TTAACTCGTGTCTGAT-1	0.688764	-5.43446	4.11224e-10	-0.0722892	0	0	0
JUQ025_TACAGTGTCGCCTGAG-1	26.4564	-4.12639	1.06524e-09	0.216867	0	0	0
JUQ053_ACACCAAGTAGTACCT-1	13.0525	-14.3019	0.000591484	0.191968	0	1.28787	0
JUQ059_GATCGTAAGACTTTCG-1	-34.3113	-12.2894	0.00435487	7.9245	3.21808	0.462074	3.33063
JUQ053_TGCCCTATCCATGCTC-1	-61.9795	50.7231	5.39539e-05	0.00240964	1.03629	0	0
JUQ031_CATCAGAGTGAGGCTA-1	-18.3957	-14.653	0.00107811	0.24498	0	0	2.06425
JUQ091_GCACATAGTATTCTCT-1	-67.8525	-45.3404	0.00430967	5.96787	4.04676	0	5.21839
JUQ088_CCACCTAAGTAGGTGC-1	-26.4459	12.0597	0.00172299	0.573494	2.43937	0.914417	1.86964
JUQ056_GTGCTTCTCCTGCCAT-1	3.98631	-56.0621	0.00301151	3.48353	2.54576	0.428307	2.26369
JUQ039_GGACATTTCCTGCTTG-1	-60.4269	-32.7861	0.00539955	4.04096	3.74815	1.16589	4.69344
JUQ108_CACCAGGCAGGCGATA-1	23.7299	-14.9022	5.95972e-10	0.163052	0	0	0
JUQ042_GATCAGTTCCTCATTA-1	7.78639	-31.8593	2.93881e-08	0.610442	0	0	0
JUQ066_CGCTGGAAGGATGGAA-1	33.6528	15.1892	0.000624013	0.00240964	2.68631	0	0
JUQ108_GCAAACTAGTCGAGTG-1	28.0493	-11.5632	2.19635e-09	-0.0506024	0	0	0
JUQ088_GCAATCAGTTACCAGT-1	-62.3167	49.9926	0.0008052	0.184739	0.920621	0	0.532531
JUQ038_ACGCCAGAGGTGGGTT-1	-7.5377	-38.5166	5.02514e-09	-0.296386	0	0	0
JUQ122_ACCAGTAGTTGGACCC-1	51.9053	41.5218	0.00921894	25.5839	5.7717	1.80511	6.69906
JUQ106_GCGAGAACACGTCTCT-1	21.3992	-19.8796	0.000499853	0.0184739	1.31572	0	0
JUQ038_CATCCACCAAGCCATT-1	-44.1805	32.2437	0.00110386	1.25863	1.55227	0	2.54398
JUQ036_TCAATCTGTACCAGTT-1	-51.3157	-41.4097	0.00340512	6.10763	3.80476	1.02715	3.50841
JUQ088_GCACATAGTAAATGAC-1	-20.0416	-4.20739	7.72387e-10	-0.0859438	0	0	0
JUQ106_CCTATTAGTAAGGGAA-1	2.90335	37.0128	1.86438e-09	-0.0915663	0	0	1.72492
JUQ066_CCTCTGATCTTGACGA-1	-9.93828	26.1962	0.000783426	-0.11245	0	0	1.70878
JUQ111_TAAACCGCATGCTGGC-1	48.6947	39.4997	0.0059242	6.26345	4.28048	1.556	5.68509
JUQ024_TGACTTTTCATACGGT-1	40.6159	-21.8031	3.18156e-09	-0.111647	0	0	0
JUQ067_GTGAAGGCAGCCAGAA-1	4.02387	5.3698	8.20772e-10	-0.118876	0	0	0
JUQ090_CTCTACGAGCGTGTCC-1	62.3304	-3.14617	0.00278953	0.792771	2.56772	0.769011	2.87517
JUQ036_GTCGTAAGTCCAGTGC-1	-0.239079	-64.1362	0.00225721	0.620884	2.32688	0	1.87897
JUQ044_TGACAACAGTCCGGTC-1	12.9187	37.3109	0.000541882	0.42008	1.93026	0	0
JUQ071_CATGCCTGTAGCGCAA-1	-7.53725	16.4179	2.2519e-10	-0.140562	0	0	0
JUQ069_AAGCCGCCAAGCCTAT-1	21.1081	-52.9751	0.00166879	0.64739	2.44196	0	0
JUQ119_TTTACTGCATAGGATA-1	24.7839	-0.250067	8.64767e-10	0.249799	0	0	0
JUQ102_GCATACACAGCCAATT-1	-48.0394	-1.56091	0.00296294	1.08916	2.64507	0	2.00108
JUQ042_TATGCCCCATGCAACT-1	26.4712	28.1904	0.000892126	0.297189	0	0	0
JUQ040_CACAAACAGGGCATGT-1	-1.00411	-34.3644	1.1915e-08	0.0200803	0.512882	0	0
JUQ026_ACTTGTTGTCACCTAA-1	18.6142	-57.2729	0.00155057	0.771888	1.8768	0	1.22423
JUQ102_ACTGTCCTCTATCCCG-1	33.2576	-37.5919	5.72788e-10	-0.0417671	0	0	0
JUQ036_CCTATTAAGTCCTCCT-1	67.8546	18.4641	0.0061611	8.57831	4.97365	0.745036	4.41146
JUQ033_AGCAGCCGTAAGGGCT-1	-51.5699	19.0422	0.00254349	0.191165	1.52231	0	1.52231
JUQ067_CCTTACGAGGCTCTTA-1	5.8874	-30.9456	0.000442135	0.302008	1.10625	0	0
JUQ069_GGACAAGCATATGGTC-1	26.3165	-58.5585	1.12673e-08	-0.171084	0	0	0
JUQ027_AGCGTATTCATGTGGT-1	-38.1452	-54.1838	0.000934844	-0.426506	0.453875	0	1.07666
JUQ124_ATGTGTGAGTTTAGGA-1	-9.85697	21.1642	4.01801e-10	-0.200803	0	0	0
JUQ070_GGGCACTGTTAAGGGC-1	-26.9652	-49.4663	4.52057e-10	-0.127711	0	0	0
JUQ024_AACTCAGTCTTGACGA-1	34.2865	-30.1486	0.000639427	0.205622	0	0	0
JUQ033_CGCTATCCAAACAACA-1	-48.116	8.50254	0.00380633	0.803213	1.66423	0	2.41654
JUQ052_TGACAACGTTCTGTTT-1	0.896647	-18.1436	1.21656e-09	0.0369478	0	0	0
JUQ101_TAGAGCTCAAGCTGAG-1	10.4257	48.4111	0.00273395	0.625703	2.92193	0	0
JUQ091_CTGATCCAGCTGCGAA-1	-67.7887	-46.0341	0.00277435	3.40482	3.27173	0	4.40614
JUQ033_CGCCAAGTCTTCATGT-1	7.64971	-56.7685	0.00149682	0.108434	1.87631	0	1.87631
JUQ073_ACGGGTCTCGAGGTAG-1	-8.85965	-56.5728	0.0020885	0.796787	1.20462	0	0
JUQ056_TAGACCACAAGCTGGA-1	-12.0543	-20.8566	0.00109675	0.2249	0	0	0
JUQ085_CAAGATCAGTCCGTAT-1	38.2842	-21.6376	2.9786e-09	-0.0441767	0	0	0
JUQ060_CAGAATCGTACATGTC-1	-12.4106	-51.5364	9.04205e-10	-0.0409639	0	0	0
JUQ108_TACGGATAGTAATCCC-1	30.5824	-19.604	4.60632e-10	-0.264257	0	0	0
JUQ101_GCTCCTAAGCACACAG-1	28.8393	-13.9562	3.51242e-10	0.19759	0	0	0
JUQ076_CGTGTCTCAGACAAGC-1	0.927253	29.2799	0.00113302	0.562249	0	0	0
JUQ057_ACACCCTGTCCTCTTG-1	16.3108	-28.144	0.000379634	0.682731	0	0	0
JUQ070_GAACCTAGTAGAGGAA-1	-67.7978	-35.2196	0.0046878	1.53414	4.16369	2.73136	4.37454
JUQ059_CAAGAAATCTTCGGTC-1	3.08814	-76.0914	9.35198e-11	-0.228916	0	0	0
JUQ068_GTAACTGCACTAAGTC-1	-27.6579	22.7335	0.000836392	0.609639	0.977831	0	0.719258
JUQ042_AGGGATGAGCTAGTGG-1	39.1068	-27.3451	2.41224e-09	0.19759	0	0	0
JUQ036_GACCAATCAGTATGCT-1	52.2142	4.69035	0.00526292	3.66747	3.26183	0.966919	4.69049
JUQ036_GCTGGGTAGGACTGGT-1	-49.9724	-6.21994	0.00312871	1.75743	2.19127	0.842121	2.0603
JUQ088_GTAACGTGTCGCGGTT-1	24.0934	-28.9206	0.000683384	0.167871	0	0	0
JUQ047_TTGCCGTTCACGCATA-1	-61.4004	-15.7422	0.0043159	4.83052	3.55056	1.05083	3.67683
JUQ033_CCCTCCTCATTAACCG-1	-48.2216	8.96272	1.29767e-05	0.600803	3.07929	0	3.07929
JUQ024_GGACGTCGTCCTCCAT-1	-24.818	11.1073	0.0028538	0.334137	3.45493	0	2.9343
JUQ038_GCTGCTTCAAGCGAGT-1	-43.3044	40.3755	0.000928013	0.372691	1.7791	0	2.21666
JUQ027_ACTTTCAGTTACGCGC-1	-39.3435	-39.2164	0.00606901	0.862651	4.28506	0	2.49155
JUQ080_CCTAAAGTCTAACCGA-1	19.6597	-35.7125	1.36654e-09	0.263454	0	0	0
JUQ033_TTCTCAAAGCGATATA-1	0.18568	4.83784	5.61723e-10	0.011245	0	0	0
JUQ044_CATGGCGCACGCATCG-1	26.2651	-22.4567	0.000553166	-0.0626506	1.12926	0	0
JUQ036_GACGTGCCACCGAAAG-1	-44.404	3.60045	0.00348376	1.00482	0.97109	0.97109	1.54628
JUQ108_ACTGAGTGTCATATGC-1	25.2068	-10.0717	7.47726e-10	0.00401606	0	0	0
JUQ036_TGCACCTGTAAACACA-1	55.7596	15.7653	0.00279207	11.9478	3.42697	0.288903	3.98683
JUQ060_CGGAGTCCACCACCAG-1	10.6753	-15.7602	0.000535846	-0.0120482	1.31014	0	0
JUQ069_CTAGTGACACCGCTAG-1	-53.4888	-18.5458	0.00492483	2.99598	3.21347	0	4.01545
JUQ069_TCCCGATGTTATCACG-1	21.5013	55.5009	6.18397e-10	-0.193574	0	0	0
JUQ073_ACGCAGCGTAGCTGCC-1	9.82695	41.369	0.000889478	0.828916	1.18175	0	1.18175
JUQ033_CTTACCGAGGAATCGC-1	-78.2146	27.1113	1.24472e-09	-0.683534	0	0	0
JUQ066_ACGGCCATCTACGAGT-1	-25.9413	40.6642	3.12119e-07	0.347791	1.23886	0	0
JUQ067_GCGGGTTGTGCCTGCA-1	-57.4492	9.63737	7.28626e-06	0.73494	2.17413	0	2.17413
JUQ056_TTAGGACCAATGCCAT-1	15.2114	-37.0511	0.00304717	0.730924	2.29716	0	1.20475
JUQ040_GGGTTGCAGTGCCATT-1	4.50728	-69.3975	8.94227e-09	-0.245783	1.28407	0	0
JUQ027_GAAGCAGCACAGACTT-1	-2.14879	23.3675	0.00195668	0.24739	3.04731	0	0
JUQ057_GCTCCTAAGTGTACTC-1	29.0052	-11.3989	0.000512778	0.146988	0	0	0
JUQ038_ATTTCTGGTAATTGGA-1	-69.6264	25.551	1.34915e-09	0.117269	0	0	0
JUQ027_CTCAGAAAGGTACTCT-1	-33.3258	54.4951	0.000873191	-0.0369478	0	0	1.86727
JUQ102_GAAATGATCATGGTCA-1	2.19247	59.9486	0.00166318	1.34217	2.56963	0	2.30721
JUQ091_GCATGCGAGTTAAGTG-1	-21.5054	-52.1406	0.00162267	0.252209	0.846024	0	0.846024
JUQ056_TCAGGATAGTAATCCC-1	-14.122	-23.0247	0.000954656	0.574297	0	0	0
JUQ057_ATAGACCGTAAGTGGC-1	-46.1313	3.00726	2.40209e-08	-0.0875502	0.559549	0	1.27586
JUQ102_GGCGTGTCAGCGAACA-1	-38.6476	-0.733336	0.00246583	0.161446	1.06098	0	1.06098
JUQ033_AAGGCAGAGATCACGG-1	69.9964	4.28479	0.00566025	9.85944	4.50364	1.54268	4.50364
JUQ088_CGCTGGAGTCTGCCAG-1	13.3186	23.0267	1.02365e-09	-0.015261	0	0	0
JUQ108_CTCGTACTCTCTGTCG-1	66.8071	32.6989	0.00143919	0.376707	2.36371	0.711925	2.68323
JUQ122_TGGTTCCGTATAGTAG-1	0.0899665	29.0047	0.000196765	0.259438	2.59411	0	1.8152
JUQ060_ATCCGAACATGCAACT-1	-64.388	-36.6759	0.0061444	1.40723	4.26221	0	4.726
JUQ024_CCTACCAAGTAAGTAC-1	-59.7183	38.3613	0.000362992	0.160643	0.767291	0	0
JUQ057_ACTGAGTCACAAGCCC-1	26.6345	9.30361	0.000906344	0.272289	1.47829	0	0
JUQ072_TCTGAGAGTGGTACAG-1	-21.0039	41.5883	0.000729101	0.551807	1.28499	0	0
JUQ047_TGCTGCTCATCAGTCA-1	37.2595	-5.61799	8.50998e-10	0.477108	0	0	0
JUQ031_TGGGAAGAGGGATCTG-1	12.9837	-77.3498	0.00056024	0.140562	0.713926	0	0
JUQ106_CAGATCATCTGCCAGG-1	6.08062	-23.1609	7.90309e-09	0.0136546	0	0	0
JUQ073_CTACACCGTTCACCTC-1	26.5689	11.8974	1.49971e-09	0.262651	0	0	0
JUQ057_AACCGCGCAAGAGGCT-1	-33.1282	-54.2611	0.000890348	0.420884	0.747617	0	1.23758
JUQ026_CGGCTAGTCATAACCG-1	-18.2894	32.5556	3.65879e-09	0.100402	0	0	0
JUQ066_AAGGTTCCACATGTGT-1	28.069	57.1483	2.29322e-06	0.126908	1.83454	0	0
JUQ070_GACGGCTAGACCTAGG-1	-22.3023	-31.5499	0.00180137	-0.0514056	0	0	2.54408
JUQ067_GAACATCCAGCGAACA-1	37.3627	32.2938	0.00162381	0.80241	2.15703	0	0.899165
JUQ031_GGACATTAGGAGTTGC-1	-7.91612	32.8415	0.0012902	1.54297	1.84965	0	0.90153
JUQ027_ATTGGACAGTCCTCCT-1	-59.1482	50.4481	0.000507923	-16.0281	0	0	1.13879
JUQ107_CTGCGGATCGCTTAGA-1	36.6258	-21.6101	0.000596779	-0.0361446	0	0	0
JUQ069_TGCGTGGGTTGAGGTG-1	24.8571	47.8066	7.33047e-06	0.252209	1.43493	0	0
JUQ108_AAAGTAGTCGGACAAG-1	25.0104	-16.0891	0.000541808	0.0168675	1.28794	0	0
JUQ088_GGGCATCAGAAACCGC-1	-64.8229	-44.1662	0.00629788	8.23695	3.99772	1.04937	5.70989
JUQ040_ACGTCAACAGTAAGCG-1	-34.6158	-18.4288	0.00147616	1.63614	2.53571	0	1.68471
JUQ100_CAGCGACAGGAGTTTA-1	0.495811	-22.9062	3.05995e-10	0.127711	0	0	0
JUQ107_GATCGATGTCCAAGTT-1	71.5147	-7.37332	0.00925734	33.2779	5.8657	2.18594	6.57493
JUQ040_GTAGTCAGTTAGAACA-1	3.74382	-38.533	0.000321741	0.143775	0.759098	0	0
JUQ060_CTCTAATCAATGGATA-1	13.4355	-57.5065	9.81822e-05	0.238554	0	0	0
JUQ066_TTCTTAGTCGCAAACT-1	29.6005	17.6237	8.08441e-10	-0.0481928	0	0	0
JUQ107_ACACCGGAGCTTCGCG-1	38.2985	-17.8602	5.6293e-10	0.155823	0	0	0
JUQ033_CGAGCACCACATGTGT-1	14.2989	13.8633	0.00128165	0.212851	2.82246	0	0
JUQ049_GACTACATCCCGGATG-1	43.9505	16.2264	0.00534458	1.1253	3.5978	0	4.14248
JUQ111_CCACTACCAGCCAATT-1	57.7311	-33.1484	5.05911e-08	-0.240964	0	0	0
JUQ105_GAATGAACACTATCTT-1	13.6028	-0.513666	0.00147954	0.264257	0.848223	0	0
JUQ069_AGTGTCACAGGTCTCG-1	-18.6184	-65.1147	1.36571e-07	-0.122088	1.03774	0	0
JUQ056_TGGGAAGGTCACTTCC-1	14.7741	50.6132	4.78951e-06	-0.0353414	0	0	0
JUQ067_CGTTAGAGTCGCATCG-1	-62.3623	11.2909	0.000195354	0.0706827	1.28805	0	0
JUQ039_AGATCTGGTCTGCCAG-1	-50.5754	-29.7236	0.00304397	1.37912	3.26886	1.44772	3.71088
JUQ026_CCTTCCCCAGCGTCCA-1	-24.8518	-60.5612	0.000413977	0.503614	1.08595	0	1.42447
JUQ073_GAGGTGATCTGTCTCG-1	-9.63705	-57.6201	0.00265657	3.00562	3.40726	0	3.59547
JUQ067_CCACCTAAGATAGTCA-1	8.58641	-55.3458	7.03491e-07	0.314056	3.42521	0	2.08657
JUQ108_TTTATGCAGAAACCTA-1	65.2361	-7.90837	0.00551207	7.76305	4.33583	1.67517	4.77203
JUQ026_GGGATGAGTCGGCACT-1	11.255	0.607992	0.000415454	0.515663	0	0	0
JUQ095_CAGCCGAAGCGACGTA-1	-19.21	67.2494	7.89975e-10	-0.0554217	0	0	0
JUQ045_ACGCAGCAGGAGTCTG-1	-1.08468	-34.6389	0.00040227	0.125301	0	0	0
JUQ049_TTGGAACGTGGTTTCA-1	51.9143	-1.75247	0.00310953	2.10201	2.75114	0	4.18566
JUQ067_AGCAGCCTCAATAAGG-1	-39.6995	-7.66503	0.00328738	8.13333	3.68354	0	3.11033
JUQ100_GCATGCGGTGACGCCT-1	-44.7571	-1.61552	0.00168772	0.443373	0	0	0.962835
JUQ057_GATTCAGCAAGGCTCC-1	73.9828	6.42125	0.00630602	16.6691	3.87185	1.12835	4.06313
JUQ070_CATCCACTCGTCACGG-1	51.7741	29.0889	0.00507494	4.58233	3.09923	0.755442	3.66659
JUQ038_AGTCTTTGTCACCTAA-1	-57.9966	34.6117	0.000524316	1.39197	0.959696	0	0.959696
JUQ053_ACTTTCACAATAACGA-1	-78.4664	30.0726	5.41436e-08	-0.461847	0.742872	0	0
JUQ040_GGACAAGCAACGATGG-1	-36.8518	49.6136	0.00213975	0.341365	2.00336	1.00224	1.58795
JUQ049_CGTAGCGAGACGCACA-1	-10.0653	48.6272	0.000445276	0.360643	0	0	0
JUQ068_CCTTCCCTCTCTGTCG-1	52.8078	-1.70672	0.00293897	3.65542	2.96409	0.571388	3.76922
JUQ049_TCAATCTGTTAGATGA-1	-18.542	45.6166	1.5789e-09	0.206426	0	0	0
JUQ069_ACTTGTTTCAGCTTAG-1	45.4872	-8.187	0.000550304	-0.0305221	0	0	1.38543
JUQ036_CTAATGGCAGCAGTTT-1	5.59921	-65.4438	3.94787e-09	-0.0843373	0	0	0
JUQ066_CCCAGTTCATTTCACT-1	-53.3405	-22.1837	0.000683746	1.37269	2.14959	0	3.17307
JUQ069_GTCAAGTGTTAAGAAC-1	41.8701	-8.05995	8.11818e-10	0.181526	0	0	0
JUQ027_AGCATACGTTCTCATT-1	-17.2387	8.596	0.000644133	0.285944	0.975933	0	1.55278
JUQ069_TTGACTTCATGCTGGC-1	41.6893	-9.32421	8.14299e-10	-0.198394	0	0	0
JUQ049_AAAGATGTCGGAGGTA-1	-39.2877	-7.66015	0.00230133	0.44739	2.1214	0	1.69337
JUQ065_TGTGGTAGTACTTGAC-1	-8.68233	16.0907	0.00110604	0.386345	1.21468	0	0
JUQ042_TACTTGTAGGACTGGT-1	4.25399	-16.9334	3.97231e-09	0.0313253	0	0	0
JUQ124_AGCATACAGGAGTAGA-1	-8.54937	21.4125	2.54548e-10	0.19759	0	0	0
JUQ057_ATCTACTGTAGTACCT-1	-70.3976	-33.1711	0.00521432	3.36787	4.11633	0	4.59415
JUQ087_TCAATCTGTCCTCTTG-1	17.7521	-17.1224	4.10822e-10	-0.444177	0	0	0
JUQ042_TCGCGAGGTCACTTCC-1	42.4515	-24.5926	0.000511795	0.518072	0	0	0
JUQ088_ACTATCTTCAAACAAG-1	22.089	4.22638	7.87403e-07	0.353414	0	0	0
JUQ102_TAAACCGGTTCCTCCA-1	52.3648	3.01858	0.00588342	2.84418	4.43773	2.15227	4.54808
JUQ067_ATCCGAACATATACCG-1	-56.6019	20.0465	0.00443265	1.11084	2.94007	1.22336	2.94007
JUQ088_GCAGTTACACTTCTGC-1	71.3931	0.572967	0.00529325	10.441	3.81112	1.85093	4.11234
JUQ024_CGCTATCAGCAATATG-1	13.5183	-21.5952	7.39575e-10	-0.0425703	0	0	0
JUQ057_TTGTAGGAGCAAATCA-1	36.6817	-22.2327	1.1928e-09	0.302811	0	0	0
JUQ042_GGCTGGTCAGCTGGCT-1	-31.6104	25.441	2.00057e-08	0.0746988	1.04016	0	0
JUQ046_CACAGTAGTAAGTGGC-1	-53.3947	-0.839032	0.00101388	0.481124	1.09629	0	0
JUQ033_TAGTTGGTCCTTTCGG-1	-14.0894	36.9324	0.00127982	0.13253	0	0	0
JUQ057_AGATTGCCACGACTCG-1	5.07779	22.3723	1.32608e-07	0.414458	0	0	1.21487
JUQ044_TCTCTAAGTTACGTCA-1	-80.167	-1.05799	1.1894e-09	-0.356627	0	0	0
JUQ035_CGGAGCTGTAGTACCT-1	-7.52541	9.35558	0.000282996	-0.109237	1.22911	0	0
JUQ101_CGGACACCAAGAGTCG-1	-9.67025	15.8813	0.000720688	0.0987952	0	1.47072	0
JUQ088_AGGTCATAGCCTCGTG-1	-12.0365	-49.3315	4.96349e-08	0.053012	0.993245	0	0
JUQ031_ATCGAGTCAGGGTTAG-1	-31.7721	16.0135	0.00205691	0.897189	2.08258	0	2.08258
JUQ049_CTAATGGAGTATCTCG-1	46.0929	22.0148	0.00451203	6.47871	3.65591	0.750725	4.09102
JUQ067_ATGTGTGTCATGCAAC-1	-0.799077	-28.1637	0.000736819	0.172691	0	0	0
JUQ111_CGATGGCGTATTCGTG-1	56.9901	-29.2581	0.00447017	3.74779	4.07163	0	5.30037
JUQ067_GGCTGGTCACAGCCCA-1	-60.645	-41.0351	0.00378114	3.10924	3.96882	0	3.4932
JUQ101_GCATGATAGTAGATGT-1	-11.5833	-51.7207	0.00102446	0.187952	0	0	0
JUQ111_GCATACACATCACGTA-1	58.2065	-31.6504	1.61503e-09	-0.326908	1.42399	0	0
JUQ066_TTTGCGCCAGCGATCC-1	0.28077	-8.66348	9.61949e-10	0.0353414	0	0	0
JUQ024_CGGGTCATCAGCTCGG-1	-21.5818	5.2457	9.55012e-10	0.00883534	0	0	0
JUQ091_CTTTGCGCACCGAAAG-1	14.8061	-52.8791	0.0027801	0.53494	1.61631	0.755853	2.15158
JUQ108_CGAGCCATCGTCTGCT-1	27.1889	-22.59	8.30858e-10	0.0160643	0	0	0
JUQ054_TGAGCATAGTTCGATC-1	71.0898	-10.5935	0.00573925	7.40241	3.82727	1.09151	3.82727
JUQ067_GAAGCAGCATGTAGTC-1	-74.4735	-23.0408	0.00226426	3.0249	2.90916	1.66476	4.19888
JUQ027_CAGAGAGCAGCGTAAG-1	1.0852	13.26	3.9421e-10	-0.136546	0	0	0
JUQ060_AACTGGTTCCCTGACT-1	14.5716	-61.4046	1.14451e-09	0.349398	0	0	0
JUQ101_TGGCTGGTCGGCTACG-1	23.555	-7.65208	6.47465e-10	0.369478	0	0	0
JUQ065_GGGCACTTCCACGCAG-1	-76.4838	0.20558	3.2267e-10	-0.0369478	0	0	0
JUQ068_GCATGTATCACCTTAT-1	-41.1255	3.17327	0.0017986	0.290763	1.11996	1.11996	1.11996
JUQ102_GTTACAGAGCAACGGT-1	27.9562	-19.411	4.17996e-10	-0.0160643	0	0	0
JUQ042_CAAGATCAGATCCCAT-1	-44.993	-31.3757	6.56107e-07	1.01687	4.65324	0	3.954
JUQ070_TTTGGTTTCTGCCAGG-1	65.4819	31.4412	0.00204132	0.401606	1.36225	0	2.78465
JUQ105_TCAACGAAGAAGGCCT-1	16.2594	-0.101834	1.72957e-06	0.183133	0	0	0
JUQ069_TGGGCGTCACAACGCC-1	47.5014	3.78854	0.00897124	31.4916	5.41477	1.30469	6.66493
JUQ058_CCTTACGTCGCTTGTC-1	22.7751	28.2233	6.48114e-09	0.394378	0	0	0
JUQ101_CTTGGCTAGATGTGGC-1	9.62656	8.38483	0.0021287	0.146185	2.10783	0	0
JUQ056_CATCCACCATGTTGAC-1	22.4766	38.6283	0.00110872	0.338956	1.58346	0	0
JUQ047_TGCGGGTTCATCGCTC-1	7.85918	39.1914	8.81561e-08	0.246586	1.21787	0	0
JUQ031_CGTGTCTGTGTTGGGA-1	-20.5021	15.7917	0.000446078	0.103614	0	0	1.16094
JUQ044_CTAGCCTCACTTAAGC-1	-9.657	14.8149	0.000484522	-0.121285	0	0	0
JUQ030_CATTCGCTCTCGAGTA-1	-37.7783	61.8178	8.52526e-09	0.572691	0	0	0
JUQ036_TTCCCAGCAAGCCCAC-1	68.7995	10.3008	0.00612263	27.3494	5.06579	1.37018	4.30423
JUQ068_GACGGCTTCACTATTC-1	-5.71723	-54.315	1.91901e-09	-0.0658635	0	0	0.855275
JUQ063_GTAGGCCGTCTGCAAT-1	-31.0192	26.1669	0.00237868	0.521285	2.46089	0	2.00133
JUQ096_GAAACTCCAGGCTCAC-1	-9.33745	23.9536	9.88019e-09	0.126104	1.12437	0	0
JUQ093_AGATCTGGTCCTAGCG-1	-53.1505	-27.9632	0.00438882	2.66185	4.68905	0	5.02494
JUQ036_CGCGTTTTCGCCGTGA-1	-43.1634	3.61588	5.25762e-08	0.053012	2.19926	0	0
JUQ044_GTTACAGCATTCGACA-1	20.5479	-43.4813	5.57843e-09	-0.116466	0	0	0
JUQ053_GCTTCCACACGTAAGG-1	57.0695	5.33229	0.00315712	0.00963855	2.17516	0.213919	2.8547
JUQ121_TTGACTTCAACTTGAC-1	-78.451	1.37057	0.00221836	0.339759	2.2892	0	1.19909
JUQ053_CCGGGATCACGCTTTC-1	-56.7902	-26.511	0.00434933	3.16707	2.966	0	4.05086
JUQ111_CTCGTACGTTACCGAT-1	36.8346	-7.93956	4.43619e-10	-0.0795181	0	0	0
JUQ033_GAGCAGAGTTAAGGGC-1	54.574	6.93615	0.00499221	4.33655	4.01941	0.883913	5.37775
JUQ085_CGTTAGACATGGTTGT-1	42.2061	41.4992	0.00718196	6.62249	4.3154	0	5.00903
JUQ057_GTCAAGTGTCAATACC-1	16.3578	-45.0511	0.000565533	0.628916	0	0	0
JUQ031_GTTAAGCGTAATCACC-1	25.5572	-19.5552	4.2783e-09	0.037751	0	0	0
JUQ036_ACGCCAGCAAGGGTCA-1	69.022	9.51911	0.00599525	38.8466	4.58365	1.98729	5.02247
JUQ067_TTTGTCACAGATGGGT-1	-18.232	26.4188	0.000727174	-0.0425703	0	0	0
JUQ067_GATCTAGAGGCATGTG-1	6.4957	-56.3694	0.00202306	0.0562249	1.69617	0	0
JUQ101_TAGTTGGGTACTTGAC-1	14.3958	57.6965	4.50587e-07	0.0232932	0	0	0
JUQ118_GTACGTATCCAGAGGA-1	66.0941	-7.41672	0.00679519	4.91566	4.44917	1.49187	4.44917
JUQ111_CTCAGAATCGCCTGAG-1	61.6063	-32.7681	1.05418e-10	-0.190361	0	0	0
JUQ044_CAGCATATCAGCTTAG-1	20.5422	-72.326	3.27702e-06	0.531727	1.54277	0	0
JUQ102_TCAGGTAAGTTGAGTA-1	-41.3605	50.3592	0.00325942	0.404819	2.08483	0	1.66061
JUQ044_CCGGTAGCAGGAACGT-1	29.7456	21.7093	4.78015e-10	-0.175904	0	0	0
JUQ066_AGTTGGTGTGTGAATA-1	42.6806	-5.19199	1.01546e-09	0.349398	0	0	0
JUQ056_CACACAAGTGGCAAAC-1	1.25315	19.3987	0.00188952	0.425703	0.866201	0	0.866201
JUQ031_TCATTTGCAATAGCAA-1	-66.7853	38.2781	9.27234e-09	0.00240964	3.77264	0	0
JUQ049_TGAGCATCACCAGTTA-1	14.5082	-56.3478	0.000454124	0.4	2.14553	0	1.09863
JUQ067_TTAGGACCAAAGCGGT-1	-56.5125	9.75324	1.21601e-07	0.381526	2.79696	0	0
JUQ101_TACTTGTTCCTTGCCA-1	-59.4075	-13.0147	0.0085236	3.33494	4.07752	1.37202	4.20723
JUQ033_AAAGCAATCTCTAGGA-1	-41.8397	2.86317	2.7269e-09	-0.0658635	0	0	0
JUQ088_ATTATCCCAGCTTCGG-1	11.302	28.8749	6.82349e-10	-0.0465863	0	0	0
JUQ027_TCTCATAGTAAGAGAG-1	-17.2832	-36.52	3.34734e-06	0.118072	3.34728	0	2.4825
JUQ042_GATCTAGAGACACGAC-1	15.7552	-1.59551	0.000265188	0.925301	0.641643	0	0
JUQ056_CTACACCCAGTGAGTG-1	-78.866	34.3601	5.48945e-09	-0.383936	0.827408	0	0
JUQ056_TCAGCAATCGACAGCC-1	49.0036	35.9853	0.006438	5.43695	3.2838	0.741788	4.15431
JUQ044_TCTATTGTCATCGATG-1	59.8668	40.9623	0.00649086	37.9606	5.58415	1.73103	5.71732
JUQ068_AACACGTAGGTTCCTA-1	-41.8535	2.21392	1.74653e-06	0.327711	0.971939	0	0
JUQ069_CAGAATCCAGCTGCAC-1	26.8455	-52.479	9.05109e-10	0.160643	0	0	0
JUQ073_TTGACTTGTTTAGGAA-1	15.3232	40.3771	0.00121887	0.515663	1.02651	0	1.02651
JUQ024_GCATGATCAGTGACAG-1	-28.8542	49.3438	4.71077e-09	-0.0497992	0	0	0
JUQ073_ATTGGTGAGTATCTCG-1	27.4558	24.6126	0.000433626	0.229719	0	0	1.11111
JUQ033_ACACCCTGTAGAGCTG-1	-0.361297	2.03451	2.94105e-05	0.328514	2.24765	0	1.52333
JUQ060_ACATGGTGTAGCTAAA-1	-4.93872	44.6746	8.31361e-08	0.71004	2.23511	0	0
JUQ060_CAGTCCTTCCATGAGT-1	28.8837	24.8855	5.70933e-07	0.0329317	0	0	0
JUQ066_CTGCGGATCCAATGGT-1	-1.04832	-6.57067	0.000417412	0.120482	0	0	0
JUQ066_GCGACCACATCGTCGG-1	-15.5291	-59.4571	0.000251764	-0.301205	0.663682	0	0
JUQ027_CGATTGAAGGTGCTTT-1	-22.712	-4.73864	0.00131186	0.907631	1.60982	0	0
JUQ088_TATTACCGTGGTAACG-1	17.8909	-29.7274	0.00119483	0.42249	0	0	1.24115
JUQ091_GCTCTGTAGAACTGTA-1	-28.3526	21.1634	0.00200319	0.86747	2.31251	0	0
JUQ106_GACGTTATCATTCACT-1	34.6514	-34.7954	7.79916e-10	-0.435341	0	0	0
JUQ053_ACACCGGTCGGTCTAA-1	-23.0396	-60.1033	8.48992e-08	-0.180723	0	0	0
JUQ031_GCAATCAAGTATGACA-1	-20.075	7.51691	1.92967e-10	-0.13253	0	0	0
JUQ040_TCGTACCGTCGAACAG-1	-37.9416	-13.4127	0.00244716	4.14779	2.62319	0	2.86455
JUQ085_ATAACGCTCATCACCC-1	41.8142	-14.9739	1.14481e-09	0.206426	0	0	0
JUQ088_GGCTGGTTCTGGCGAC-1	13.7295	-31.6915	2.66565e-10	0	0	0	0
JUQ038_CCTACCAAGGCAAAGA-1	70.3731	19.5668	0.00404233	33.4032	4.15679	0.43378	3.90984
JUQ073_TTAGTTCCAGCCACCA-1	-18.4343	-40.304	0.000479144	1.03293	1.57762	0	2.31311
JUQ102_CGGGTCAGTCAGTGGA-1	-60.7288	50.8087	5.15652e-07	1.50281	2.22176	0	0.938214
JUQ053_CCTAGCTTCCGCGCAA-1	11.7428	-77.0607	0.00175754	0.0176707	1.04902	0	1.38056
JUQ070_GACCTGGAGTAGCGGT-1	-54.7002	-25.5749	0.0031433	1.01928	1.8497	0	3.80955
JUQ027_CGACTTCTCTCGATGA-1	56.9269	13.7076	0.00390764	4.69157	3.75108	0	4.75819
JUQ070_TTTGGTTGTTAAGACA-1	48.2049	29.5734	0.00397624	1.12209	2.8587	0	2.8587
JUQ061_CAACTAGAGACCGGAT-1	-1.83206	-35.4953	0.000974641	0.178313	0	0	0
JUQ102_CAGATCACACAGCGTC-1	18.7869	-50.535	0.00234728	0.93253	1.25293	0	1.25293
JUQ057_GTTCGGGCACGACGAA-1	-41.8863	45.1208	0.00229508	1.15823	1.77787	0	2.5505
JUQ091_CAAGAAATCTAACCGA-1	-27.417	5.75773	1.20381e-08	0.168675	1.65861	0	0
JUQ106_GCGCAACGTCGCGTGT-1	22.4135	-21.4815	2.59925e-10	-0.180723	0	0	0
JUQ108_GCTCCTATCGGAAATA-1	20.3534	23.0896	3.81695e-10	-0.037751	0	0	0
JUQ052_AACTCTTGTGCATCTA-1	72.9225	-25.664	0.00546521	2.6257	4.81827	0	4.25865
JUQ067_AGCATACTCTTAGCCC-1	-58.1614	15.0541	8.95426e-08	0.196787	2.2206	0	0
JUQ066_ACTGAGTAGTGGACGT-1	0.61982	-7.145	0.000505379	-0.149398	1.3877	0	0
JUQ067_AAACCTGTCAAGCCTA-1	7.38741	-65.3458	0.00369003	1.46345	0.907817	0.907817	2.64552
JUQ060_AGAATAGAGTTACCCA-1	19.2923	27.9049	0.00105584	0.204819	0	0	0
JUQ068_CAAGATCGTTCAGTAC-1	-22.869	-49.6447	1.25719e-09	-0.0538153	0	0	0
JUQ069_CATGGCGTCCTTTCGG-1	32.7495	11.7555	8.51997e-09	0.591968	1.27762	0	0
JUQ069_ACATCAGAGGCAAAGA-1	20.5687	61.8062	0.00102087	0.678715	2.78061	0	0
JUQ033_CGATCGGTCGCATGAT-1	50.9875	1.27835	0.00431329	3.89799	4.17368	1.02371	4.97626
JUQ040_CTGTTTAAGACGACGT-1	62.3592	9.76142	0.00415814	6.22972	2.5723	0.771292	3.70217
JUQ024_GCGCCAATCTTGACGA-1	2.14572	36.3305	1.77561e-10	-0.0168675	0	0	0
JUQ033_GAATAAGGTGGTACAG-1	52.6874	8.72857	0.00243148	0.3751	1.63004	1.17449	3.67053
JUQ095_CACTCCATCACATACG-1	6.53016	3.63281	5.56832e-09	0.281124	0.783392	0	0
JUQ057_CACACTCTCTAACCGA-1	-12.0641	46.365	0.00553369	2.37831	3.12502	2.28158	3.32359
JUQ122_CATCCACAGAATAGGG-1	21.6447	7.64825	0.00160076	0.0987952	1.30471	0	0
JUQ036_AGCGTATGTCAAAGCG-1	-78.3875	6.17011	0.00266371	0.798394	1.82944	0	2.39415
JUQ044_CAACCTCGTATGAAAC-1	-44.8612	-35.6252	0.0050847	1.36305	3.61447	0	4.37044
JUQ096_AGGTCATCATCTCGCT-1	19.5431	51.8516	2.15408e-08	0.436145	0	0	0
JUQ070_CAGATCAAGAAGGGTA-1	-40.6331	2.33135	0.00538926	0.702811	1.41226	1.41226	2.58125
JUQ049_CGCTTCAGTCCTCTTG-1	33.0339	-24.2792	0.000566853	-0.00321285	1.1374	0	0
JUQ056_CCTAAAGTCCACGTTC-1	21.4756	40.4129	3.20467e-05	0.674699	1.15341	0	0
JUQ053_CGTCAGGGTATTCGTG-1	13.4311	14.1443	0.00184802	0.553414	0	0	0
JUQ050_AAAGCAACAGCGTAAG-1	16.6257	-33.8455	1.28984e-09	-0.161446	0	0	0
JUQ068_CAGCCGACAAGCCATT-1	48.9299	0.562235	0.00351208	1.28193	3.08516	0	4.10607
JUQ047_GTTAAGCCAGCCAGAA-1	19.6291	-15.7861	2.08328e-10	-0.274699	0	0	0
JUQ025_CGTAGGCTCGATGAGG-1	-23.94	3.35872	1.76742e-09	-0.0449799	0	0	0
JUQ025_AGTCTTTTCCATGCTC-1	-53.3573	-17.1583	0.00476033	6.31486	3.43182	0.918487	5.22864
JUQ088_AAGGCAGTCCCAAGAT-1	1.40747	-52.7039	0.00264064	0.518072	0.986701	0	2.30059
JUQ088_AGATTGCCACGACTCG-1	-33.5625	49.7464	0.002167	-0.0361446	0.956245	0	1.52632
JUQ096_GTCTTCGGTCTAGAGG-1	17.1293	51.7883	4.51262e-08	0.276305	2.55534	0	0
JUQ069_GTTTCTAAGTTGTAGA-1	28.5881	47.8082	1.06297e-08	-0.160643	1.03307	0	0
JUQ105_GGATTACCAATGGTCT-1	6.41467	42.0874	1.88453e-07	0.181526	0	0	0
JUQ088_CTGATAGAGTACACCT-1	-12.4998	-11.4225	4.91457e-10	-0.0353414	0	0	0
JUQ066_ACAGCCGTCAATAAGG-1	30.2817	48.0065	0.00112396	0.122892	1.41756	0	0
JUQ108_GATTCAGGTGTCAATC-1	26.7364	-23.5307	0.000956531	0.0843373	0	0	0
JUQ024_GGAATAACAAGACACG-1	-1.62789	36.2494	2.16045e-06	-0.011245	1.88596	0	0
JUQ057_TAAGCGTTCTCTGCTG-1	-18.8405	47.4859	9.06023e-08	0.661044	2.07436	0	1.65125
JUQ036_GCTGCTTTCGAACTGT-1	-77.5734	28.6116	0.000605468	-12.4763	1.46604	0	0.911742
JUQ057_TTAGGCACAAATACAG-1	-26.7466	-13.2974	0.0010268	0.0626506	1.37671	0	0
JUQ067_CGAACATGTACACCGC-1	-59.2583	-28.8144	0.00268124	2.86104	3.75432	0	3.33443
JUQ031_GTTCTCGCAAACTGCT-1	6.40138	39.6896	3.10888e-08	0.879518	0	0	0
JUQ056_ATAGACCCACCGCTAG-1	14.1952	-38.311	7.08522e-07	0.2249	0	0	0
JUQ030_CGTTGGGGTCGCGGTT-1	-67.2088	41.4313	4.25959e-10	-0.0923695	0	0	0
JUQ024_GAACATCTCGAATCCA-1	-72.9279	-25.5283	0.00131135	1.21928	1.7395	1.7395	4.60834
JUQ108_CCTAAAGTCCGCTGTT-1	31.12	-10.099	0.00059669	0.0248996	0	0	0
JUQ040_CACCTTGCAGCCTGTG-1	-4.34859	-29.2721	0.00271528	0.349398	1.41692	0	1.41692
JUQ097_CCGTGGACAGTTCATG-1	-33.371	54.4242	0.000799421	0.484337	1.57584	0	0
JUQ120_CTACACCGTCATATGC-1	26.0782	-6.20329	0.000692015	-0.116466	1.23522	0	0
JUQ045_TCTGAGAAGCGCCTTG-1	52.5609	41.8656	0.00628216	34.7807	5.29472	0.923377	5.7033
JUQ092_ATTATCCTCGTCTGAA-1	-61.6538	-21.1445	0.00697558	5.22088	4.40811	1.046	4.84221
JUQ067_CACAAACGTAACGCGA-1	-58.3297	10.7142	9.84327e-09	0.0240964	1.32754	0	0
JUQ085_TCAGCTCGTTCGAATC-1	34.4384	-19.6466	1.09904e-09	0.0160643	0	0	0
JUQ066_GGAACTTAGGCATGTG-1	18.24	62.9923	5.06222e-07	0.28755	1.75323	0	1.12801
JUQ089_GGATGTTAGCTGATAA-1	18.9249	-60.7721	0.00383426	2.68193	3.10167	0.624543	2.26064
JUQ033_GAACCTACACCATCCT-1	55.4806	21.5256	0.00723692	5.66426	3.81845	2.33149	5.36921
JUQ040_TGGGAAGCAGATGGGT-1	51.4935	-51.7933	0.00593892	8.60964	3.81905	0.95361	4.08101
JUQ030_GGCTCGACAAGGACAC-1	-14.1978	-18.1893	6.92885e-10	0.0570281	0	0	0
JUQ027_AAATGCCTCAGTTGAC-1	-28.5935	-25.0821	0.0016211	-0.386345	1.51427	0	1.86876
JUQ119_TCGAGGCGTTTAGGAA-1	13.8115	-18.2707	2.10895e-09	0.104418	0	0	0
JUQ088_GAACGGACAATTGCTG-1	75.1293	-4.88503	0.00784219	15.7221	4.64048	2.42035	4.80677
JUQ112_CGCGTTTCATGCCTAA-1	11.9908	-49.1993	0.000227836	-0.0546185	0	0	0
JUQ092_CCTAAAGAGTCATCCA-1	4.28459	-53.398	0.00302865	1.01124	3.23032	0	3.23032
JUQ036_AAAGCAAGTATTAGCC-1	-53.4931	4.5091	0.00223885	0.319679	1.10897	1.10897	1.10897
JUQ042_CAGAGAGAGCGGCTTC-1	15.8475	-58.1278	0.00163467	0.356627	1.1302	0	0
JUQ071_GATGAGGTCGGACAAG-1	-5.72503	14.3278	0.00119926	0.102008	1.81806	0	0
JUQ071_TTGTAGGTCTCGTATT-1	-5.40983	14.6091	4.8397e-10	0.0915663	0	0	0
JUQ060_AGAGTGGTCGAATGCT-1	21.2503	-41.0437	8.55547e-08	0.614458	0.858567	0	0
JUQ073_AGAGCGAAGTGAAGAG-1	-52.0626	-28.3335	0.00629852	0.93012	2.22265	2.22265	3.58527
JUQ067_TGCGGGTGTCTAAAGA-1	3.24785	-61.271	0.000480379	0.694779	2.06469	0	1.04345
JUQ108_ACGTCAAGTGACTACT-1	-11.2491	-16.534	0.0020236	0.131727	2.32791	3.17657	0
JUQ088_ACTTGTTAGGCCATAG-1	20.9352	20.0177	2.93615e-10	-0.115663	0	0	0
JUQ088_TGGTTAGTCCTCAACC-1	-20.1894	-3.67922	3.73353e-10	0.187149	0	0	0
JUQ088_ACTATCTGTAGCGTGA-1	-1.23016	30.1776	4.54822e-09	0.0208835	0	0	0
JUQ057_GGCAATTCATCTATGG-1	59.0688	37.0641	0.00826561	61.4177	5.17209	1.80895	5.9287
JUQ033_GGATTACGTTGAGTTC-1	-52.5178	5.81789	0.00369482	0.922892	3.52528	0	0
JUQ049_TGATTTCAGTAGATGT-1	52.5702	-1.5606	0.00297273	0.680321	1.90095	0	2.9702
JUQ087_CTCCTAGAGACTCGGA-1	20.0911	-32.7442	6.76867e-09	0.0907631	0	0	0
JUQ107_TCTTCGGGTTACGACT-1	31.9175	-3.41712	6.88743e-10	-0.060241	0	0	0
JUQ073_CGATGGCCAGGTGGAT-1	4.31135	-64.5988	2.02176e-06	0.472289	1.12237	0	0
JUQ024_TTCGAAGCAACGCACC-1	-11.1515	13.8541	5.88673e-10	-0.075502	0	0	0
JUQ066_TTTGTCAGTAGCTCCG-1	-28.0223	30.9057	9.62509e-06	0.579116	1.41833	0	1.41833
JUQ056_GTTACAGCAGGTCTCG-1	22.949	39.2126	0.00107097	0.412048	1.37143	0	1.37143
JUQ050_CGCTATCTCCAAAGTC-1	14.6389	-61.198	0.000773255	-0.162249	1.48125	0	0
JUQ038_CTGCCTAGTATATGAG-1	-43.8578	32.6879	0.00182995	0.906827	2.53034	0	2.26953
JUQ102_ACTGTCCAGCTGCCCA-1	-10.8301	-57.406	0.00253107	1.47229	3.41941	0	2.54832
JUQ071_CGAGCACAGACCCACC-1	12.5703	-57.2481	1.45148e-09	-0.0811245	0	0	0
JUQ038_CAAGTTGAGTTCGCAT-1	-44.1429	31.6621	0.00133737	0.100402	2.10018	0	2.10018
JUQ061_TTCTTAGCACCATCCT-1	20.7791	-19.6989	4.64636e-10	0.0305221	0	0	0
JUQ033_AACTCTTTCGAACTGT-1	-78.8257	27.3207	1.78931e-10	-7.59598	0	0	0
JUQ031_TCGTACCGTTCTCATT-1	-28.7554	16.4993	0.000889024	0.378313	1.71941	0	0
JUQ066_GACTGCGCAACCGCCA-1	-4.31698	-6.71244	0.000528903	0.216064	1.27636	0	0
JUQ086_TCAGATGGTCTCACCT-1	-8.70039	66.9323	5.09251e-09	0.0345382	0	0	0
JUQ057_CATATGGTCGCGTAGC-1	30.0526	3.00841	0.00062523	0.115663	1.35387	0	0
JUQ100_GACTAACAGGGAACGG-1	-61.832	50.2964	4.90453e-07	-0.115663	0.836613	0	0
JUQ105_TGTATTCTCTTGCCGT-1	-0.00989812	23.8147	0.0013916	0.342169	1.52328	0	0
JUQ102_TTTATGCCATACTACG-1	1.90402	61.019	0.00285761	1.43855	2.07393	0	2.07393
JUQ067_AAAGCAACACTCAGGC-1	-58.8944	10.3645	0.00331817	0.740562	4.08466	1.8723	1.8723
JUQ056_TTCTTAGAGTCCTCCT-1	21.3962	39.9612	0.000724555	0.106024	1.18727	0	0
JUQ057_GGACATTGTCCTCTTG-1	4.27487	18.7485	0.000525105	0.279518	0	0	1.07351
JUQ049_CAAGTTGAGGAGTACC-1	-42.4939	-3.21836	0.00259337	0.321285	1.44365	0	1.44365
JUQ070_TTTATGCAGCACGCCT-1	52.1432	-53.7331	0.0039768	1.6008	3.35844	0	3.35844
JUQ091_CAAGTTGAGGTCATCT-1	-12.9232	33.1386	0.00103032	0.735743	2.51601	0	0
JUQ038_CGCTGGACAGATTGCT-1	70.1675	25.7342	0.00621575	9.51727	4.51868	1.4992	5.23025
JUQ027_CCTTTCTAGGGATACC-1	-14.7164	-52.9114	0.00289969	0.317269	1.40562	1.40562	2.10388
JUQ027_TACGGATCAGCTGGCT-1	-12.1455	52.3077	0.000120602	0.17992	2.40226	0	1.28022
JUQ102_GGAACTTTCTGTACGA-1	-46.2288	-1.03666	0.00309436	1.52932	2.55462	0	2.74149
JUQ069_CTGGTCTAGTCCGTAT-1	-17.355	-62.9868	2.33599e-08	0.660241	1.43313	0	0
JUQ038_GAAACTCCATTAGCCA-1	-2.15855	-72.1757	0.0012601	0.167871	1.95722	0	0
JUQ097_CACCTTGCAAGGGTCA-1	69.3032	-14.3526	0.00532603	5.61606	4.12836	1.74655	4.66338
JUQ038_AAGCCGCTCAGTCAGT-1	-4.72948	-37.1223	0.000186501	0.0578313	2.79718	0	0
JUQ066_TGACTAGTCATGCAAC-1	41.7114	-5.05497	4.50886e-09	0.284337	0	0	0
JUQ027_CGTAGCGGTAAACGCG-1	59.6081	29.6575	0.00736874	57.5695	5.75851	1.60169	5.90724
JUQ026_ACTGAACTCGTGGGAA-1	6.79774	-8.2384	3.10651e-10	0.255422	0	0	0
JUQ088_GTCGTAACAGATGAGC-1	-32.4324	20.1066	0.00163874	0.35743	0	0	2.0735
JUQ042_CAAGTTGAGATGTGGC-1	39.2839	-27.1661	2.21874e-07	0.252209	0	0	0
JUQ101_TGCGTGGCACAAGTAA-1	-10.0962	19.3696	9.54934e-05	0.408835	1.23218	0	0
JUQ024_ATCTGCCCAGTTCATG-1	5.19048	-20.8251	3.18068e-10	0.105221	0	0	0
JUQ049_CTTACCGGTGATGCCC-1	-9.24247	47.6138	0.00172801	0.237751	2.00677	0	1.00452
JUQ070_ATAAGAGCAGGGTTAG-1	5.70688	11.9632	0.000672223	-0.0650602	0	0	0
JUQ056_CCTCTGAAGACTGGGT-1	-0.120664	19.8806	0.000820489	0.448996	0	0	0
JUQ070_CTACACCCAATCCGAT-1	2.55448	43.5813	1.98008e-06	-0.048996	0	0	0
JUQ031_CCTTACGGTATAGTAG-1	-5.86801	-18.1214	1.77243e-09	-0.0457831	0	0	0
JUQ040_TACGGATGTCTTGCGG-1	59.6482	30.8946	0.00815182	31.0884	5.43755	2.08975	5.45908
JUQ099_GCTCTGTAGAGCCTAG-1	-59.0293	-33.7985	0.00612872	5.43213	4.62208	0	5.27801
JUQ073_GTACGTAGTTAGGGTG-1	9.60513	60.3728	8.52017e-06	0.406426	1.16346	0	0
JUQ067_CATCAGAGTTGGGACA-1	5.17476	-26.7753	0.000215192	-0.0240964	0	0	0
JUQ031_TACCTTACATCGATGT-1	-25.9396	4.15032	6.78603e-09	0.387149	0	0	0
JUQ073_CTCACACTCACTCCTG-1	8.91159	59.4648	3.35939e-07	0.808835	0	0	1.18894
JUQ053_AGCGGTCCACCACCAG-1	-54.3047	41.7602	2.75487e-05	-0.356627	0.610819	0	0
JUQ112_TCATTACTCACCTTAT-1	-7.30049	-55.1334	0.00177792	-0.0497992	0.969765	0	0.969765
JUQ101_AGTTGGTTCGAACTGT-1	18.6586	48.0711	0.000612179	0.299598	2.47092	0	0
JUQ031_AGGGTGACATTCCTCG-1	-25.8993	13.2039	1.92714e-08	0.160643	1.55552	0	0
JUQ057_CCTCTGAGTAGTAGTA-1	24.1745	21.9907	0.00106944	0.159839	0	0	0
JUQ069_CGCTGGAAGCAGGCTA-1	43.1759	-9.66201	0.000282776	0.276305	1.38806	0	0
JUQ057_GTACTCCCATCCGGGT-1	8.29506	-53.5455	7.57824e-11	-0.148594	0	0	0
JUQ088_CTGCTGTGTCGGGTCT-1	-19.4691	-3.58266	1.97895e-09	0.294779	0	0	0
JUQ041_CACCACTAGGTCGGAT-1	7.19269	-2.43425	1.49535e-07	0.309237	1.91481	0	1.91481
JUQ024_GCGCCAACACGAGAGT-1	15.8721	-21.5654	3.84747e-10	-0.0955823	0	0	0
JUQ027_TGCCAAATCGAGAACG-1	-27.7563	-57.5987	0.000408626	0.205622	1.44996	0	0.89995
JUQ057_CCCAATCGTAAAGTCA-1	36.3624	-27.9628	0.000641362	0.0257028	0	0	1.78567
JUQ030_CTGATCCGTGCACTTA-1	-21.5022	13.4218	4.96998e-09	0.110843	0	0	0
JUQ071_GGCTGGTGTCTCCACT-1	-5.0314	10.5763	9.25564e-10	-0.0995984	0	0	0
JUQ111_TGAGCCGCACCTGGTG-1	62.6334	-25.445	0.00216785	0.648996	2.49754	0	3.74336
JUQ056_GATGAGGTCCTCCTAG-1	50.5322	-55.0147	0.00504079	2.84659	2.67111	0.62004	2.89589
JUQ049_CGATGTACACTTACGA-1	50.1521	2.77982	0.00572559	5.73494	3.6158	0.768676	5.09061
JUQ091_GTTTCTATCCAAGCCG-1	17.9832	-34.2152	4.87381e-09	-0.169478	1.4155	0	0
JUQ096_GTCAAGTTCGAATGGG-1	-8.02122	21.3782	6.7772e-10	0.0232932	0	0	0
JUQ105_GGCGTGTTCCTTGGTC-1	55.4276	40.1311	0.0098789	37.9293	6.76369	2.09169	6.54927
JUQ122_AACACGTGTCTAGCCG-1	-29.4363	69.3588	0.000587906	0.351004	1.35428	0	0
JUQ111_ACTGAACAGTCGCCGT-1	-12.5051	67.6865	5.17912e-07	0.00883534	0	0	0
JUQ097_ACCTTTATCGGTTCGG-1	-15.53	17.7847	1.40937e-07	-0.0449799	1.61408	0	0
JUQ111_AGCCTAACAAGACACG-1	65.3162	-25.9503	0.003962	4.21124	2.84153	0.560175	4.45126
JUQ056_GGATTACCACACCGAC-1	-36.1691	54.3925	0.00257564	0.683534	1.1294	0	1.75504
JUQ106_CTCGAGGCATACAGCT-1	30.4344	-10.0835	4.33919e-10	-0.101205	0	0	0
JUQ049_TGGTTCCGTTGTGGCC-1	-67.4069	-38.6421	0.00441093	3.88514	3.9096	1.18605	4.58226
JUQ091_AACTCCCCAAGCCGTC-1	-11.9516	-52.7208	0.000610803	-0.140562	1.5201	0	0
JUQ038_CTGGTCTGTCCAACTA-1	-58.0076	34.8958	0.00036659	0.273896	0	0.811224	0
JUQ040_GTGCGGTTCTGTTTGT-1	-43.0737	23.7526	0.00143298	0.24498	1.39841	0	1.39841
JUQ026_TGGTTAGGTAAATGAC-1	-12.1351	36.8851	0.00275951	0.899598	1.62734	1.0319	1.62734
JUQ057_AACGTTGTCCCTCAGT-1	8.9859	-35.4363	3.36252e-08	0.33494	0	0	0
JUQ042_TAGTGGTTCATGGTCA-1	-12.3343	-44.9576	0.000816814	0.0393574	1.76879	0	0
JUQ053_CGTAGGCGTTCGAATC-1	-41.3819	5.11673	0.000968701	0.232129	0	0	1.22735
JUQ024_TAGCCGGGTTCAACCA-1	5.91843	19.0026	3.42052e-08	0.0859438	1.82531	0	0
JUQ049_TGCCCTACAAAGCAAT-1	48.1119	4.78817	0.00754108	63.7052	5.48275	2.04846	5.98952
JUQ026_TGCCCTACATCCCACT-1	5.31121	42.6266	0.00214243	1.26506	1.67508	1.06811	1.06811
JUQ068_GATGCTATCTTTAGTC-1	-7.69928	65.8343	0.000813593	0.0208835	0	0	0
JUQ030_TGCGCAGAGACTTGAA-1	20.8487	-16.5291	0.000413879	-0.155823	0	0	0
JUQ030_CAGGTGCGTGTGTGCC-1	75.7695	28.6144	0.00759333	19.8345	5.50718	2.4263	5.97684
JUQ108_TACACGATCGGATGTT-1	2.11936	-47.935	0.0011052	0.2	0	0	1.12621
JUQ056_TGCCCATTCACCATAG-1	0.766463	19.5542	0.00123988	0.766265	1.08473	0	0
JUQ101_TCTCTAATCTTGTACT-1	5.78336	15.1193	0.00148715	0.381526	0	0	0
JUQ069_GGGAGATAGAGACGAA-1	20.5888	53.2193	8.42738e-10	0.339759	0	0	0
JUQ095_TCAGATGAGCACACAG-1	44.0067	49.6481	1.77742e-10	-0.0682731	0	0	0
JUQ052_AGAGTGGTCGATAGAA-1	1.6563	41.8434	0.000850723	0.307631	2.27737	0	0
JUQ062_ACTGATGAGATCGGGT-1	4.94856	22.6407	1.69341e-08	0.011245	0	0	0
JUQ057_TAGACCATCAACGGCC-1	26.9941	3.539	1.72749e-06	0.243373	0.868473	0	0
JUQ025_AGTGTCATCGATCCCT-1	-7.36802	12.2329	6.03036e-10	0.0361446	0	0	0
JUQ027_CGAGCCACATACGCTA-1	-29.5109	-36.9578	0.00186761	0.911647	1.50796	0	2.02626
JUQ049_CATTCGCCAGACAGGT-1	22.5108	-46.4433	2.73632e-08	-0.574297	0.801005	0	0
JUQ057_TCAGCTCCAAGTCTGT-1	-62.7504	51.8392	4.3548e-10	-1.05622	0	0	0
JUQ027_AACACGTAGCGAGAAA-1	-32.5592	-56.6818	0.000423313	-0.196787	0.998838	0	0
JUQ033_GAGTCCGGTCACTTCC-1	6.3898	-58.9062	0.00102021	0.104418	1.41456	0	1.41456
JUQ036_CATATTCGTCTCATCC-1	-68.1769	-35.9389	0.00375093	2.35502	3.38971	0	4.4501
JUQ073_CTCGTCAGTACTCTCC-1	11.3296	59.6789	0.0012107	0.408835	2.14255	0	0
JUQ040_ACTGCTCTCGCTAGCG-1	-42.8117	25.9847	0.00131695	0.579116	2.52966	0	0
JUQ108_TCTCATAGTAGCTGCC-1	13.3256	21.3417	1.07258e-09	0.097992	0	0	0
JUQ031_ATCGAGTAGACAAAGG-1	-7.32546	38.4459	1.73618e-07	0.774297	1.01396	0	0
JUQ067_CCATTCGAGCGATCCC-1	48.8217	60.7067	0.00693977	49.4297	6.9614	0	6.92201
JUQ033_ACGGAGAAGCACCGTC-1	-44.7588	-8.24161	0.00153026	0.322892	1.41267	1.41267	2.11257
JUQ057_ACTTGTTCACTACAGT-1	10.3625	12.5395	1.51075e-06	0.319679	2.19741	0	1.13456
JUQ053_AGATCTGTCATTTGGG-1	-80.1055	37.7832	7.51673e-09	0.00160643	0.74532	0	0
JUQ067_CCGGTAGTCGGAATCT-1	-55.1519	14.869	0.00173641	0.589558	1.89474	0	1.89474
JUQ091_CCCTCCTTCTTGTCAT-1	-67.5895	-37.4973	0.00244285	2.94538	3.50829	2.48873	3.89128
JUQ031_GATCAGTAGGTTACCT-1	-26.1778	4.00157	0.00108555	0.548594	0	0	1.80125
JUQ111_GTCGGGTTCGCGGATC-1	58.2842	-32.2191	0.000571484	-0.187952	1.66243	0	0
JUQ033_CGTGTCTAGTGTTAGA-1	-15.9675	40.7006	0.00436054	0.648193	2.52217	0	2.05762
JUQ111_TACGGTATCAGAAATG-1	-5.95245	64.5131	0.00189088	-0.101205	0	0	1.48124
JUQ060_ATTATCCCATGCATGT-1	-13.8443	-57.2426	0.000510257	0.0289157	0	0	0
JUQ033_TCAGCAACACGTGAGA-1	-50.0897	10.0072	0.00287914	0.3751	0	0	1.87294
JUQ072_CGACCTTGTCATGCCG-1	-75.4292	0.443662	0.00181123	0.370281	2.34279	0	0
JUQ071_GCAATCATCAAGATCC-1	28.2783	-5.04751	0.000680056	0.00722892	0	0	0
JUQ030_AGGCCACCATTCGACA-1	15.4136	2.57963	1.17965e-07	0.28996	0.843915	0	0
JUQ027_CATGACACATAGACTC-1	-29.9242	-61.8549	9.53964e-09	0.0441767	1.22146	0	0
JUQ119_ACGGGCTGTATGCTTG-1	-32.4359	69.9777	5.96276e-10	0.133333	0	0	0
JUQ044_TGCCCATAGTGCCATT-1	7.80831	19.3558	6.06609e-10	-0.00321285	0	0	0
JUQ068_TGAGAGGCATATGCTG-1	-25.0598	-45.6383	0.00166322	0.464257	0.769981	1.26933	0.769981
JUQ038_AGCGTCGGTCGGCACT-1	-50.1225	-7.53777	1.39351e-08	-0.0610442	2.51692	0	1.74923
JUQ036_CTGATAGGTCTCTTTA-1	-51.7446	7.31898	0.00181949	0.391968	1.83392	0	1.83392
JUQ038_TTCCCAGGTCTCTCTG-1	73.5393	18.1521	0.00624439	47.0932	4.16807	1.27187	4.439
JUQ038_TACTCGCTCCCGGATG-1	72.8579	29.7334	0.0058815	29.8096	4.42968	0.794075	5.11946
JUQ026_GGGTCTGCACCGGAAA-1	-25.6717	-59.866	0.000648948	0.366265	0.740084	0	0
JUQ066_GTCTCGTAGAATAGGG-1	28.5698	56.5874	0.0027811	0.690763	2.59757	0	2.12712
JUQ042_ATCTGCCGTCGAATCT-1	25.8988	-22.7928	0.00038388	0.493976	0	0	0
JUQ119_AAACGGGGTAGTAGTA-1	4.23905	30.5881	0.00118425	-0.0473896	1.76011	0	1.76011
JUQ067_GTCTCGTTCATAGCAC-1	-57.3786	10.8039	0.0025937	0.504418	2.13812	0	1.43346
JUQ044_CTGTGCTGTGCACTTA-1	19.028	-12.3479	4.73785e-09	0.195181	0	0	0
JUQ027_GCTCCTAAGTGTGAAT-1	-10.2395	53.8263	0.000505789	0.174297	0.996126	0.996126	0
JUQ054_CTAAGACCACGCATCG-1	14.7895	-11.1181	1.62074e-09	0.0232932	0	0	0
JUQ108_GCTCCTACAAATCCGT-1	-52.007	-27.8778	0.000375036	0.992771	2.92087	0	4.03007
JUQ027_GTATCTTCACATCCGG-1	-7.87114	38.004	8.08547e-07	0.277108	1.16018	0	0
JUQ093_AACTCTTTCGAGAGCA-1	-8.88693	16.7301	7.96353e-11	-0.269076	0	0	0
JUQ088_GGGAATGGTCATCCCT-1	-20.7198	-5.39275	2.23867e-07	0.0562249	1.24337	0	0
JUQ057_ACGATACGTCGACTAT-1	43.4578	49.5918	0.00346948	0.194378	0	0	3.38945
JUQ031_GATCAGTCACACGCTG-1	0.900565	-53.4879	0.00344273	1.60803	2.28265	0	2.28265
JUQ047_TTCTTAGAGCGTGAGT-1	44.5592	44.1361	0.00440795	1.75341	1.07497	1.07497	3.12875
JUQ044_GAAATGAAGAAACGCC-1	15.72	-7.40579	2.74616e-07	0.0120482	1.31184	0	0
JUQ073_CCTCAGTTCGCGTAGC-1	6.52676	-34.4546	3.44524e-07	-0.195984	1.18784	0	0
JUQ067_CTTACCGTCTTAACCT-1	4.21611	-24.6801	2.02645e-10	-0.00160643	0	0	0
JUQ108_GCTTGAAGTCCAGTGC-1	15.598	15.1282	1.38143e-09	-0.0433735	0	0	0
JUQ040_GGTGAAGAGCGCTCCA-1	-13.2123	41.6331	0.00152184	0.236948	2.71623	0	0
JUQ031_AGGCCACTCAATAAGG-1	-3.96849	29.571	0.00431045	0.60241	2.14091	2.14091	0
JUQ119_CACACTCGTGCCTGGT-1	5.25211	-10.6705	0.00107333	0.322088	1.86839	0	0
JUQ049_CACATTTCACGTGAGA-1	48.2278	5.3325	0.00589557	35.8659	4.49653	1.02656	5.36604
JUQ049_CTCCTAGCAGACAAAT-1	63.9124	30.8405	0.0052357	42.388	4.42876	0.568743	4.99669
JUQ069_CTTTGCGGTCTGATCA-1	26.5038	-59.2652	0.00237179	0.705221	2.19616	0.922687	0
JUQ033_GTTAAGCGTTGAGGTG-1	-65.3137	56.0112	1.7939e-08	-0.0771084	1.22289	0	0
JUQ062_CGCTATCAGAGCTGCA-1	-47.1848	6.84431	0.00277941	0.963052	1.88344	0	1.48183
JUQ088_GAACATCTCACTCCTG-1	-65.1249	-40.7892	0.00551409	4.48996	3.7652	0	4.18408
JUQ122_CAGAGAGAGTGGGATC-1	61.1089	46.8248	0.00742546	16.4233	5.7027	2.58101	6.94366
JUQ121_GACAGAGCAGACGCCT-1	9.3847	-10.8098	1.44019e-09	0.142972	0	0	0
JUQ024_CGTGAGCGTATCAGTC-1	-26.1545	-13.6493	8.70145e-10	-0.0819277	0	0	0
JUQ057_CTAGCCTGTTCAGTAC-1	23.5578	-8.16367	0.00343689	0.456225	2.48816	0	1.72479
JUQ091_TCGTAGATCCTGTAGA-1	14.0175	-50.7339	0.00373882	0.882731	2.57892	0	1.41051
JUQ111_CTGCGGATCGTGGACC-1	42.8692	-13.7807	2.62168e-10	-0.206426	0	0	0
JUQ066_TCAACGACAACGATGG-1	-6.15821	-12.0819	4.57809e-06	0.182329	0	0	0
JUQ100_AGTCTTTCAGGCGATA-1	0.681873	59.2762	0.0028538	1.2988	3.12302	0	3.32156
JUQ040_CTGGTCTTCGTTTAGG-1	-42.2093	32.4913	7.04324e-08	0.470683	2.09946	0	1.06706
JUQ102_TCAACGAGTCCGTGAC-1	-55.4738	-2.01374	0.00398746	1.53092	2.91184	0	3.16606
JUQ049_AACTCCCTCCTCATTA-1	66.2198	1.51982	0.00433033	4.4	2.78973	0.578134	3.62493
JUQ027_AGCATACGTACGACCC-1	-29.6297	-61.3627	0.00165841	0.208835	2.04281	0	1.02868
JUQ119_TGCCCTAAGCAGCCTC-1	-19.9208	13.1279	0.000641735	0.413655	2.16353	0	0
JUQ053_GCAGTTATCTAGCACA-1	-61.6793	-29.1594	0.00591445	4.58474	2.79696	1.82777	4.58189
JUQ066_TTGGAACGTTTCCACC-1	-50.9348	-19.6975	0.000533913	0.436145	2.08743	0	1.39229
JUQ031_CTTACCGCATTTCACT-1	-24.5068	16.9921	0.000114807	0.500402	0.932901	0	0
JUQ042_GGGCATCCAGCGTTCG-1	-2.15463	47.7912	0.000941669	0.612851	1.419	0	0
JUQ101_TGTGGTATCTTGAGGT-1	-62.4676	-33.7712	0.00824631	1.46345	3.86102	0	5.21263
JUQ106_CTCGGGACAGGCTGAA-1	20.996	-18.5329	1.14473e-09	-0.382329	0	0	0
JUQ101_AGAGCTTCACGGCCAT-1	43.3119	42.014	0.00444823	1.00402	2.11307	1.41309	3.99707
JUQ031_TAGACCAAGCCAGGAT-1	17.8752	-48.0251	0.00102073	0.554217	0.738643	0.738643	0.738643
JUQ036_GTCTCGTGTACAGTGG-1	69.1615	12.8304	0.00588957	13.7647	4.36489	0.822776	4.86103
JUQ031_CGTGTCTAGACACTAA-1	-28.5413	15.0453	0.00206972	1.04659	2.65999	0	1.22037
JUQ101_ACGGCCACAGTATAAG-1	-57.7239	-23.1748	0.00649928	2.04578	3.7555	1.62494	4.70107
JUQ110_ATCGAGTTCCTAGAAC-1	-8.87405	-16.4555	1.24037e-09	0.0064257	0	0	0
JUQ069_ACATACGCAAACAACA-1	27.0724	-53.8352	0.000595196	0.0714859	0	0	0
JUQ027_AGGTCCGCACAGGCCT-1	36.8055	5.1193	2.51014e-07	0.544578	0	0	1.61609
JUQ108_CAGAATCTCACAAACC-1	33.8832	-18.8434	2.52308e-09	0.106024	0	0	0
JUQ093_CTTGGCTTCTCACATT-1	26.7096	-39.8536	7.2249e-06	0.26988	0	0	0
JUQ057_GCGCAACAGAGTGACC-1	-40.4334	48.3337	0.00186911	1.29317	0.667075	0	2.51167
JUQ042_TGAGCCGGTGTGCCTG-1	54.6576	50.9576	4.14829e-06	0.907631	4.64144	0	5.20701
JUQ107_TCGGTAAGTGGCAAAC-1	38.2105	-17.9201	4.50059e-10	0.100402	0	0	0
JUQ027_ATCACGATCTGCGGCA-1	35.1229	4.60494	0.000920076	0.322088	0	0	0.942573
JUQ042_TGCGCAGGTCGTCTTC-1	11.0001	53.6067	0.000673108	0.195181	0	0	0
JUQ062_CGAGCACCATGCCCGA-1	-62.3115	52.4256	0.00228667	0.714859	2.09048	0	1.06095
JUQ067_TTCGAAGTCCTAGAAC-1	9.49387	-62.046	0.000857157	0.146988	0	0	0
JUQ067_GAATGAAGTGGGTCAA-1	-61.086	11.4418	0.000961657	0.175904	0	0	0
JUQ024_CTTGGCTAGACAGACC-1	-15.5542	6.88692	0.000373095	0.0626506	0	0	0
JUQ061_AACTCAGGTCTAACGT-1	-18.8575	36.9313	0.000825682	0.398394	2.07827	0	0
JUQ066_AACGTTGAGAGTGAGA-1	-3.59675	-9.09662	0.000714572	0.134137	0	0	0
JUQ088_TTTACTGAGATCACGG-1	21.6121	-31.2166	0.000474828	0.340562	1.05566	0	0
JUQ042_ATGGGAGCAAGTACCT-1	-0.971516	-51.8759	0.000352996	-0.262651	0	0	0
JUQ038_CGAACATGTACTCTCC-1	-69.975	25.3961	1.86699e-09	-59.3847	0	0	0
JUQ027_ATTATCCGTTCGTGAT-1	-33.5386	-60.9602	0.00161803	0.0554217	2.98586	0	0
JUQ056_CAACTAGTCTTGTACT-1	46.9517	36.2363	0.00538693	6.34458	3.95237	1.43487	3.82809
JUQ097_ATCTGCCGTCGATTGT-1	-53.5075	-29.0784	0.00531886	3.11084	3.39008	0	4.42949
JUQ111_CCCTCCTGTCAATACC-1	58.2548	-32.134	7.96832e-07	-0.048996	1.75394	0	1.75394
JUQ057_TCTTTCCCATTATCTC-1	12.6764	-24.9792	2.5925e-09	-0.165462	0	0	0
JUQ041_TACCTTATCTACTTAC-1	18.163	38.5198	5.16045e-07	0.550201	1.52108	0	0
JUQ027_GTGTGCGCATACCATG-1	-12.2045	56.9916	0.000763785	0.791165	1.82491	0	0
JUQ066_TAAGCGTCACACGCTG-1	23.343	60.4119	5.68841e-08	-0.0899598	2.12725	0	0
JUQ105_GCTCCTAGTTCTGTTT-1	11.2497	-1.0998	0.000273421	1.57992	0.725866	0	0
[truncated: 95,864 more rows]

## Sheet: b_left
	index	10-X-all_type-II-ifn-response-X-norm	timepoint	celltype	patient	score_genes-IFNG
0	JUQ025	0.00371594	On	NK	JUQ024_JUQ025	0.208279
1	JUQ024	0.0017603	Pre	NK	JUQ024_JUQ025	0.163895
2	JUQ026	0.00150539	Pre	NK	JUQ026_JUQ027	0.379346
3	JUQ027	0.00173537	On	NK	JUQ026_JUQ027	0.324687
4	JUQ031	0.00169975	On	NK	JUQ030_JUQ031	0.368541
5	JUQ030	0.0017818	Pre	NK	JUQ030_JUQ031	0.397903
6	JUQ035	0.00138794	On	NK	JUQ032_JUQ035	0.319578
7	JUQ032	0	Pre	NK	JUQ032_JUQ035	0.0232932
8	JUQ033	0.001463	Pre	NK	JUQ033_JUQ036	0.140119
9	JUQ036	0.0015576	On	NK	JUQ033_JUQ036	0.331871
10	JUQ040	0.00189662	On	NK	JUQ038_JUQ040	0.386055
11	JUQ038	0.00182662	Pre	NK	JUQ038_JUQ040	0.203769
12	JUQ041	0.00163484	On	NK	JUQ039_JUQ041	0.41842
13	JUQ039	0.00134256	Pre	NK	JUQ039_JUQ041	0.37425
14	JUQ042	0.00198085	Pre	NK	JUQ042_JUQ044	0.260578
15	JUQ044	0.00125058	On	NK	JUQ042_JUQ044	0.226958
16	JUQ047	0.00205554	On	NK	JUQ043_JUQ047	0.256171
17	JUQ043	0.00103248	Pre	NK	JUQ043_JUQ047	0
18	JUQ048	0.00121647	On	NK	JUQ045_JUQ048	0.239357
19	JUQ045	0.00150824	Pre	NK	JUQ045_JUQ048	0.238768
20	JUQ049	0.00154231	On	NK	JUQ046_JUQ049	0.311073
21	JUQ046	0.00114929	Pre	NK	JUQ046_JUQ049	0.236323
22	JUQ054	0.0014906	On	NK	JUQ050_JUQ054	0.141499
23	JUQ050	0.00135951	Pre	NK	JUQ050_JUQ054	0.289558
24	JUQ056	0.00206192	On	NK	JUQ052_JUQ056	0.478962
25	JUQ052	0.00202473	Pre	NK	JUQ052_JUQ056	0.132369
26	JUQ053	0.00143886	Pre	NK	JUQ053_JUQ057	0.310775
27	JUQ057	0.00162088	On	NK	JUQ053_JUQ057	0.368506
28	JUQ059	0.00148419	On	NK	JUQ058_JUQ059	0.18996
29	JUQ058	0.00126231	Pre	NK	JUQ058_JUQ059	0.291165
30	JUQ060	0.00178564	Pre	NK	JUQ060_JUQ062	0.482626
31	JUQ062	0.00110252	On	NK	JUQ060_JUQ062	0.335904
32	JUQ063	0.0019909	On	NK	JUQ061_JUQ063	0.305622
33	JUQ061	0.00156467	Pre	NK	JUQ061_JUQ063	0.293507
34	JUQ064	0	Pre	NK	JUQ064_JUQ065	0
35	JUQ065	0	On	NK	JUQ064_JUQ065	0.0706827
36	JUQ066	0.00170763	Pre	NK	JUQ066_JUQ069	0.142123
37	JUQ069	0.00160158	On	NK	JUQ066_JUQ069	0.32436
38	JUQ071	0.001053	On	NK	JUQ067_JUQ071	0.131727
39	JUQ067	0.00140725	Pre	NK	JUQ067_JUQ071	0.180669
40	JUQ070	0.00200967	On	NK	JUQ068_JUQ070	0.170042
41	JUQ068	0.00145171	Pre	NK	JUQ068_JUQ070	0.127022
42	JUQ072	0.0014004	Pre	NK	JUQ072_JUQ073	0.139893
43	JUQ073	0.0017534	On	NK	JUQ072_JUQ073	0.324539
44	JUQ076	0.00185441	Pre	NK	JUQ076_JUQ078	0.170281
45	JUQ078	0	On	NK	JUQ076_JUQ078	0.24739
46	JUQ082	0	On	NK	JUQ080_JUQ082	0.324498
47	JUQ080	0	Pre	NK	JUQ080_JUQ082	0.44498
48	JUQ085	0	On	NK	JUQ083_JUQ085	0
49	JUQ083	0	Pre	NK	JUQ083_JUQ085	0.213253
50	JUQ086	0	Pre	NK	JUQ086_JUQ089	0.308032
51	JUQ089	0	On	NK	JUQ086_JUQ089	0.0562249
52	JUQ087	0	Pre	NK	JUQ087_JUQ090	0.14788
53	JUQ090	0.00181676	On	NK	JUQ087_JUQ090	0.264471
54	JUQ091	0.00149395	On	NK	JUQ088_JUQ091	0.198501
55	JUQ088	0.0018236	Pre	NK	JUQ088_JUQ091	0.256056
56	JUQ092	0.00180813	Pre	NK	JUQ092_JUQ093	0.234538
57	JUQ093	0	On	NK	JUQ092_JUQ093	0.308434
58	JUQ094	0.00138662	Pre	NK	JUQ094_JUQ096	0.248862
59	JUQ096	0.00129759	On	NK	JUQ094_JUQ096	0.169813
60	JUQ097	0.00155572	On	NK	JUQ095_JUQ097	0.213604
61	JUQ095	0.00132666	Pre	NK	JUQ095_JUQ097	0.226577
62	JUQ101	0.00176508	On	NK	JUQ099_JUQ101	0.287163
63	JUQ099	0.00213716	Pre	NK	JUQ099_JUQ101	0.338956
64	JUQ100	0.00158814	Pre	NK	JUQ100_JUQ102	0.144478
65	JUQ102	0.00169888	On	NK	JUQ100_JUQ102	0.270817
66	JUQ104	0	On	NK	JUQ103_JUQ104	0.0168675
67	JUQ103	0.00119902	Pre	NK	JUQ103_JUQ104	0.369478
68	JUQ107	0.00226277	On	NK	JUQ105_JUQ107	0.311914
69	JUQ105	0.00178575	Pre	NK	JUQ105_JUQ107	0.458484
70	JUQ108	0.00168957	On	NK	JUQ106_JUQ108	0.0877032
71	JUQ106	0.00141235	Pre	NK	JUQ106_JUQ108	0.269969
72	JUQ109	0.00179951	Pre	NK	JUQ109_JUQ111	0.595502
73	JUQ111	0.00169576	On	NK	JUQ109_JUQ111	0.149398
74	JUQ110	0	Pre	NK	JUQ110_JUQ112	0.332209
75	JUQ112	0.00129865	On	NK	JUQ110_JUQ112	0.108936
76	JUQ117	0	Pre	NK	JUQ117_JUQ118	0.108032
77	JUQ118	0	On	NK	JUQ117_JUQ118	0.113855
78	JUQ119	0.00139475	Pre	NK	JUQ119_JUQ120	0.212086
79	JUQ120	0.00144139	On	NK	JUQ119_JUQ120	0.129558
80	JUQ121	0.00127722	Pre	NK	JUQ121_JUQ122	0.208341
81	JUQ122	0	On	NK	JUQ121_JUQ122	0.203336
82	JUQ123	0.00101429	Pre	NK	JUQ123_JUQ124	0.0842643
83	JUQ124	0.00126125	On	NK	JUQ123_JUQ124	0.141365
0	JUQ025	0.00159358	On	CD4_T	JUQ024_JUQ025	0.22254
1	JUQ024	0.00173156	Pre	CD4_T	JUQ024_JUQ025	0.129058
2	JUQ026	0.00171399	Pre	CD4_T	JUQ026_JUQ027	0.375233
3	JUQ027	0.0017487	On	CD4_T	JUQ026_JUQ027	0.433608
4	JUQ031	0.00192553	On	CD4_T	JUQ030_JUQ031	0.293142
5	JUQ030	0.00173654	Pre	CD4_T	JUQ030_JUQ031	0.2743
6	JUQ035	0.00174508	On	CD4_T	JUQ032_JUQ035	0.130295
7	JUQ032	0.00105023	Pre	CD4_T	JUQ032_JUQ035	0.0787149
8	JUQ033	0.00172373	Pre	CD4_T	JUQ033_JUQ036	0.234288
9	JUQ036	0.00190949	On	CD4_T	JUQ033_JUQ036	0.483995
10	JUQ040	0.0018982	On	CD4_T	JUQ038_JUQ040	0.414516
11	JUQ038	0.00184309	Pre	CD4_T	JUQ038_JUQ040	0.315108
12	JUQ041	0.0014323	On	CD4_T	JUQ039_JUQ041	0.210327
13	JUQ039	0.00158327	Pre	CD4_T	JUQ039_JUQ041	0.312521
14	JUQ042	0.00139209	Pre	CD4_T	JUQ042_JUQ044	0.2109
15	JUQ044	0.00160546	On	CD4_T	JUQ042_JUQ044	0.201711
16	JUQ047	0.00139688	On	CD4_T	JUQ043_JUQ047	0.227081
17	JUQ043	0	Pre	CD4_T	JUQ043_JUQ047	0.186345
18	JUQ048	0.00131569	On	CD4_T	JUQ045_JUQ048	0.316867
19	JUQ045	0.00146447	Pre	CD4_T	JUQ045_JUQ048	0.437216
20	JUQ049	0.00185169	On	CD4_T	JUQ046_JUQ049	0.418951
21	JUQ046	0.00161624	Pre	CD4_T	JUQ046_JUQ049	0.24965
22	JUQ054	0.00126222	On	CD4_T	JUQ050_JUQ054	0.154075
23	JUQ050	0.00154464	Pre	CD4_T	JUQ050_JUQ054	0.223604
24	JUQ056	0.00206689	On	CD4_T	JUQ052_JUQ056	0.447486
25	JUQ052	0.00188508	Pre	CD4_T	JUQ052_JUQ056	0.144779
26	JUQ053	0.00160963	Pre	CD4_T	JUQ053_JUQ057	0.306674
27	JUQ057	0.00176869	On	CD4_T	JUQ053_JUQ057	0.360877
28	JUQ059	0.00151087	On	CD4_T	JUQ058_JUQ059	0.333716
29	JUQ058	0.00203752	Pre	CD4_T	JUQ058_JUQ059	0.388609
30	JUQ060	0.00157848	Pre	CD4_T	JUQ060_JUQ062	0.283006
31	JUQ062	0.00189001	On	CD4_T	JUQ060_JUQ062	0.283286
32	JUQ063	0.00173123	On	CD4_T	JUQ061_JUQ063	0.331268
33	JUQ061	0.00159067	Pre	CD4_T	JUQ061_JUQ063	0.242951
34	JUQ064	0.00232487	Pre	CD4_T	JUQ064_JUQ065	0.134538
35	JUQ065	0.00152961	On	CD4_T	JUQ064_JUQ065	0.254711
36	JUQ066	0.00172296	Pre	CD4_T	JUQ066_JUQ069	0.263905
37	JUQ069	0.00161928	On	CD4_T	JUQ066_JUQ069	0.436972
38	JUQ071	0.00171041	On	CD4_T	JUQ067_JUQ071	0.171039
39	JUQ067	0.00182007	Pre	CD4_T	JUQ067_JUQ071	0.299417
40	JUQ070	0.00165452	On	CD4_T	JUQ068_JUQ070	0.175597
41	JUQ068	0.00158982	Pre	CD4_T	JUQ068_JUQ070	0.207938
42	JUQ072	0.00164531	Pre	CD4_T	JUQ072_JUQ073	0.414076
43	JUQ073	0.00180345	On	CD4_T	JUQ072_JUQ073	0.433429
44	JUQ076	0.00170529	Pre	CD4_T	JUQ076_JUQ078	0.287349
45	JUQ078	0.00122747	On	CD4_T	JUQ076_JUQ078	0.195525
46	JUQ082	0.00290189	On	CD4_T	JUQ080_JUQ082	0.144177
47	JUQ080	0.00166563	Pre	CD4_T	JUQ080_JUQ082	0.2378
48	JUQ085	0.0017618	On	CD4_T	JUQ083_JUQ085	0.249719
49	JUQ083	0.00145713	Pre	CD4_T	JUQ083_JUQ085	0.175385
50	JUQ086	0.00137703	Pre	CD4_T	JUQ086_JUQ089	0.278112
51	JUQ089	0.00150405	On	CD4_T	JUQ086_JUQ089	0.307903
52	JUQ087	0.00163769	Pre	CD4_T	JUQ087_JUQ090	0.155224
53	JUQ090	0.00167914	On	CD4_T	JUQ087_JUQ090	0.248141
54	JUQ091	0.00206287	On	CD4_T	JUQ088_JUQ091	0.3895
55	JUQ088	0.00181863	Pre	CD4_T	JUQ088_JUQ091	0.336792
56	JUQ092	0.00174117	Pre	CD4_T	JUQ092_JUQ093	0.233024
57	JUQ093	0.00179271	On	CD4_T	JUQ092_JUQ093	0.199362
58	JUQ094	0	Pre	CD4_T	JUQ094_JUQ096	0.155304
59	JUQ096	0.00166919	On	CD4_T	JUQ094_JUQ096	0.222804
60	JUQ097	0.00165329	On	CD4_T	JUQ095_JUQ097	0.168315
61	JUQ095	0.00152169	Pre	CD4_T	JUQ095_JUQ097	0.15399
62	JUQ101	0.00189881	On	CD4_T	JUQ099_JUQ101	0.256929
63	JUQ099	0.00188656	Pre	CD4_T	JUQ099_JUQ101	0.210402
64	JUQ100	0.00174921	Pre	CD4_T	JUQ100_JUQ102	0.283776
65	JUQ102	0.00159148	On	CD4_T	JUQ100_JUQ102	0.318623
66	JUQ104	0.00218586	On	CD4_T	JUQ103_JUQ104	0.255221
67	JUQ103	0.0016769	Pre	CD4_T	JUQ103_JUQ104	0.183717
68	JUQ107	0.00168822	On	CD4_T	JUQ105_JUQ107	0.227779
69	JUQ105	0.0016121	Pre	CD4_T	JUQ105_JUQ107	0.392636
70	JUQ108	0.00149091	On	CD4_T	JUQ106_JUQ108	0.167571
71	JUQ106	0.00139829	Pre	CD4_T	JUQ106_JUQ108	0.176198
72	JUQ109	0.00153248	Pre	CD4_T	JUQ109_JUQ111	0.311751
73	JUQ111	0.00150075	On	CD4_T	JUQ109_JUQ111	0.124562
74	JUQ110	0.00133326	Pre	CD4_T	JUQ110_JUQ112	0.220241
75	JUQ112	0.00179639	On	CD4_T	JUQ110_JUQ112	0.173322
76	JUQ117	0.00175035	Pre	CD4_T	JUQ117_JUQ118	0.137082
77	JUQ118	0.00263944	On	CD4_T	JUQ117_JUQ118	0.209438
78	JUQ119	0.00161949	Pre	CD4_T	JUQ119_JUQ120	0.228839
79	JUQ120	0.00178523	On	CD4_T	JUQ119_JUQ120	0.202697
80	JUQ121	0.00169203	Pre	CD4_T	JUQ121_JUQ122	0.240955
81	JUQ122	0.00160632	On	CD4_T	JUQ121_JUQ122	0.192929
82	JUQ123	0	Pre	CD4_T	JUQ123_JUQ124	0
83	JUQ124	0.00140968	On	CD4_T	JUQ123_JUQ124	0.112937
0	JUQ025	0.00341628	On	B_GC	JUQ024_JUQ025	0.263454
1	JUQ024	0.00391021	Pre	B_GC	JUQ024_JUQ025	2.34859
2	JUQ027	0.00328754	On	B_GC	JUQ026_JUQ027	2.04384
3	JUQ026	0	Pre	B_GC	JUQ026_JUQ027	0
4	JUQ031	0	On	B_GC	JUQ030_JUQ031	0
5	JUQ030	0.00383878	Pre	B_GC	JUQ030_JUQ031	3.41727
6	JUQ033	0.00393756	Pre	B_GC	JUQ033_JUQ036	2.4415
7	JUQ036	0.00407426	On	B_GC	JUQ033_JUQ036	2.94528
8	JUQ040	0.00167455	On	B_GC	JUQ038_JUQ040	0.0445783
9	JUQ038	0	Pre	B_GC	JUQ038_JUQ040	0
10	JUQ041	0.00573476	On	B_GC	JUQ039_JUQ041	11.8514
11	JUQ039	0.0035279	Pre	B_GC	JUQ039_JUQ041	1.22788
12	JUQ042	0.00409795	Pre	B_GC	JUQ042_JUQ044	4.60161
13	JUQ044	0.00251377	On	B_GC	JUQ042_JUQ044	0.0690763
14	JUQ047	0.00293382	On	B_GC	JUQ043_JUQ047	1.38067
15	JUQ046	0	Pre	B_GC	JUQ046_JUQ049	0
16	JUQ049	0.0013765	On	B_GC	JUQ046_JUQ049	0
17	JUQ050	0.00129473	Pre	B_GC	JUQ050_JUQ054	0.00481928
18	JUQ056	0.00205021	On	B_GC	JUQ052_JUQ056	0.338554
19	JUQ057	0.002644	On	B_GC	JUQ053_JUQ057	0.808635
20	JUQ053	0.00440968	Pre	B_GC	JUQ053_JUQ057	6.79217
21	JUQ059	0.00444319	On	B_GC	JUQ058_JUQ059	0.399197
22	JUQ062	0.00228156	On	B_GC	JUQ060_JUQ062	2.74056
23	JUQ060	0.00254905	Pre	B_GC	JUQ060_JUQ062	0.37751
24	JUQ063	0.00314642	On	B_GC	JUQ061_JUQ063	0.375904
25	JUQ061	0	Pre	B_GC	JUQ061_JUQ063	0.115663
26	JUQ069	0.00393253	On	B_GC	JUQ066_JUQ069	0.655689
27	JUQ066	0.00290396	Pre	B_GC	JUQ066_JUQ069	1.95936
28	JUQ067	0.00190856	Pre	B_GC	JUQ067_JUQ071	0.066506
29	JUQ070	0.00357768	On	B_GC	JUQ068_JUQ070	0.412851
30	JUQ072	0	Pre	B_GC	JUQ072_JUQ073	0
31	JUQ073	0	On	B_GC	JUQ072_JUQ073	0.153815
32	JUQ078	0	On	B_GC	JUQ076_JUQ078	0.0779116
33	JUQ085	0.00233976	On	B_GC	JUQ083_JUQ085	0.126506
34	JUQ086	0.00166005	Pre	B_GC	JUQ086_JUQ089	0.155823
35	JUQ088	0.00407689	Pre	B_GC	JUQ088_JUQ091	4.18063
36	JUQ091	0.00383126	On	B_GC	JUQ088_JUQ091	3.71928
37	JUQ092	0.00331775	Pre	B_GC	JUQ092_JUQ093	3.2261
38	JUQ093	0.00488512	On	B_GC	JUQ092_JUQ093	0.937082
39	JUQ096	0.00163531	On	B_GC	JUQ094_JUQ096	0
40	JUQ094	0	Pre	B_GC	JUQ094_JUQ096	0
41	JUQ101	0.0035854	On	B_GC	JUQ099_JUQ101	0.883735
42	JUQ099	0	Pre	B_GC	JUQ099_JUQ101	0
43	JUQ102	0.00282435	On	B_GC	JUQ100_JUQ102	4.94972
44	JUQ100	0.00431842	Pre	B_GC	JUQ100_JUQ102	7.99277
45	JUQ104	0	On	B_GC	JUQ103_JUQ104	0
46	JUQ107	0.0010109	On	B_GC	JUQ105_JUQ107	0.140562
47	JUQ105	0	Pre	B_GC	JUQ105_JUQ107	0
48	JUQ108	0.0029272	On	B_GC	JUQ106_JUQ108	0.706426
49	JUQ106	0	Pre	B_GC	JUQ106_JUQ108	0
50	JUQ111	0.0011727	On	B_GC	JUQ109_JUQ111	0
51	JUQ112	0	On	B_GC	JUQ110_JUQ112	0
52	JUQ120	0	On	B_GC	JUQ119_JUQ120	0
53	JUQ119	0	Pre	B_GC	JUQ119_JUQ120	0
0	JUQ025	0.00151869	On	CD8_T	JUQ024_JUQ025	0.342706
1	JUQ024	0.00178951	Pre	CD8_T	JUQ024_JUQ025	0.166524
2	JUQ026	0.00188071	Pre	CD8_T	JUQ026_JUQ027	0.617713
3	JUQ027	0.00186487	On	CD8_T	JUQ026_JUQ027	0.567422
4	JUQ031	0.00203991	On	CD8_T	JUQ030_JUQ031	0.566684
5	JUQ030	0.00187532	Pre	CD8_T	JUQ030_JUQ031	0.492081
6	JUQ035	0.00196403	On	CD8_T	JUQ032_JUQ035	0.280462
7	JUQ032	0.00180268	Pre	CD8_T	JUQ032_JUQ035	0.142935
8	JUQ033	0.00230987	Pre	CD8_T	JUQ033_JUQ036	0.412911
9	JUQ036	0.00255981	On	CD8_T	JUQ033_JUQ036	0.947235
10	JUQ040	0.00214687	On	CD8_T	JUQ038_JUQ040	0.929072
11	JUQ038	0.00203104	Pre	CD8_T	JUQ038_JUQ040	0.579414
12	JUQ041	0.00200709	On	CD8_T	JUQ039_JUQ041	0.574265
13	JUQ039	0.00198372	Pre	CD8_T	JUQ039_JUQ041	0.683046
14	JUQ042	0.00160039	Pre	CD8_T	JUQ042_JUQ044	0.305197
15	JUQ044	0.00164534	On	CD8_T	JUQ042_JUQ044	0.292088
16	JUQ047	0.00175352	On	CD8_T	JUQ043_JUQ047	0.337532
17	JUQ043	0.00132175	Pre	CD8_T	JUQ043_JUQ047	0.395147
18	JUQ048	0.00169813	On	CD8_T	JUQ045_JUQ048	0.489741
19	JUQ045	0.00176406	Pre	CD8_T	JUQ045_JUQ048	0.509791
20	JUQ049	0.00215083	On	CD8_T	JUQ046_JUQ049	0.643138
21	JUQ046	0.00189543	Pre	CD8_T	JUQ046_JUQ049	0.484086
22	JUQ054	0.00145233	On	CD8_T	JUQ050_JUQ054	0.181386
23	JUQ050	0.00197226	Pre	CD8_T	JUQ050_JUQ054	0.430147
24	JUQ056	0.00222529	On	CD8_T	JUQ052_JUQ056	0.568766
25	JUQ052	0.00201345	Pre	CD8_T	JUQ052_JUQ056	0.152131
26	JUQ053	0.00207039	Pre	CD8_T	JUQ053_JUQ057	0.509277
27	JUQ057	0.00203401	On	CD8_T	JUQ053_JUQ057	0.554016
28	JUQ059	0.00228568	On	CD8_T	JUQ058_JUQ059	0.96781
29	JUQ058	0.00198888	Pre	CD8_T	JUQ058_JUQ059	0.482452
30	JUQ060	0.00188186	Pre	CD8_T	JUQ060_JUQ062	0.623762
31	JUQ062	0.00218331	On	CD8_T	JUQ060_JUQ062	0.452673
32	JUQ063	0.00194833	On	CD8_T	JUQ061_JUQ063	0.546148
33	JUQ061	0.00181185	Pre	CD8_T	JUQ061_JUQ063	0.379839
34	JUQ064	0.00251781	Pre	CD8_T	JUQ064_JUQ065	0.282602
35	JUQ065	0.00174016	On	CD8_T	JUQ064_JUQ065	0.283201
36	JUQ066	0.00175359	Pre	CD8_T	JUQ066_JUQ069	0.275922
37	JUQ069	0.00190699	On	CD8_T	JUQ066_JUQ069	0.49802
38	JUQ071	0.00164822	On	CD8_T	JUQ067_JUQ071	0.167181
39	JUQ067	0.00225569	Pre	CD8_T	JUQ067_JUQ071	0.618121
40	JUQ070	0.00213278	On	CD8_T	JUQ068_JUQ070	0.250722
41	JUQ068	0.00183984	Pre	CD8_T	JUQ068_JUQ070	0.424272
42	JUQ072	0.00173199	Pre	CD8_T	JUQ072_JUQ073	0.493154
43	JUQ073	0.00183535	On	CD8_T	JUQ072_JUQ073	0.607291
44	JUQ076	0.00155907	Pre	CD8_T	JUQ076_JUQ078	0.338007
45	JUQ078	0.00188294	On	CD8_T	JUQ076_JUQ078	0.381094
46	JUQ082	0	On	CD8_T	JUQ080_JUQ082	0.2249
47	JUQ080	0.00167337	Pre	CD8_T	JUQ080_JUQ082	0.411245
48	JUQ085	0.00148144	On	CD8_T	JUQ083_JUQ085	0.326367
49	JUQ083	0.00219989	Pre	CD8_T	JUQ083_JUQ085	0.308043
50	JUQ086	0.0017861	Pre	CD8_T	JUQ086_JUQ089	0.540451
51	JUQ089	0.00225835	On	CD8_T	JUQ086_JUQ089	0.45377
52	JUQ087	0.00174242	Pre	CD8_T	JUQ087_JUQ090	0.217093
53	JUQ090	0.00168107	On	CD8_T	JUQ087_JUQ090	0.293671
54	JUQ091	0.0018987	On	CD8_T	JUQ088_JUQ091	0.491355
55	JUQ088	0.00188565	Pre	CD8_T	JUQ088_JUQ091	0.451995
56	JUQ092	0.00222111	Pre	CD8_T	JUQ092_JUQ093	0.601312
57	JUQ093	0.00213095	On	CD8_T	JUQ092_JUQ093	0.365794
58	JUQ094	0.00166525	Pre	CD8_T	JUQ094_JUQ096	0.351854
59	JUQ096	0.00192796	On	CD8_T	JUQ094_JUQ096	0.333519
60	JUQ097	0.00207204	On	CD8_T	JUQ095_JUQ097	0.261321
61	JUQ095	0.00171253	Pre	CD8_T	JUQ095_JUQ097	0.24772
62	JUQ101	0.00244402	On	CD8_T	JUQ099_JUQ101	0.428761
63	JUQ099	0.00261039	Pre	CD8_T	JUQ099_JUQ101	0.409046
64	JUQ100	0.00201021	Pre	CD8_T	JUQ100_JUQ102	0.434695
65	JUQ102	0.0020357	On	CD8_T	JUQ100_JUQ102	0.669143
66	JUQ104	0.0029737	On	CD8_T	JUQ103_JUQ104	0.332441
67	JUQ103	0.00212796	Pre	CD8_T	JUQ103_JUQ104	0.29926
68	JUQ107	0.00180199	On	CD8_T	JUQ105_JUQ107	0.318448
69	JUQ105	0.00190947	Pre	CD8_T	JUQ105_JUQ107	0.54518
70	JUQ108	0.00185922	On	CD8_T	JUQ106_JUQ108	0.227957
71	JUQ106	0.00162343	Pre	CD8_T	JUQ106_JUQ108	0.257194
72	JUQ109	0.00157251	Pre	CD8_T	JUQ109_JUQ111	0.604781
73	JUQ111	0.002101	On	CD8_T	JUQ109_JUQ111	0.216895
74	JUQ110	0.00170863	Pre	CD8_T	JUQ110_JUQ112	0.257819
75	JUQ112	0.00206561	On	CD8_T	JUQ110_JUQ112	0.163528
76	JUQ117	0.00219152	Pre	CD8_T	JUQ117_JUQ118	0.225344
77	JUQ118	0.00234583	On	CD8_T	JUQ117_JUQ118	0.306152
78	JUQ119	0.00198163	Pre	CD8_T	JUQ119_JUQ120	0.285221
79	JUQ120	0.00207177	On	CD8_T	JUQ119_JUQ120	0.314599
80	JUQ121	0.00227298	Pre	CD8_T	JUQ121_JUQ122	0.346629
81	JUQ122	0.00217274	On	CD8_T	JUQ121_JUQ122	0.362442
82	JUQ123	0	Pre	CD8_T	JUQ123_JUQ124	0.146185
83	JUQ124	0.00153604	On	CD8_T	JUQ123_JUQ124	0.1552
0	JUQ024	0.00561158	Pre	B_naive	JUQ024_JUQ025	2.81836
1	JUQ025	0.00359316	On	B_naive	JUQ024_JUQ025	3.94876
2	JUQ027	0.00373376	On	B_naive	JUQ026_JUQ027	3.81929
3	JUQ026	0.00416549	Pre	B_naive	JUQ026_JUQ027	2.68032
4	JUQ030	0.0033863	Pre	B_naive	JUQ030_JUQ031	3.24578
5	JUQ036	0.00457498	On	B_naive	JUQ033_JUQ036	3.20897
6	JUQ033	0.00517921	Pre	B_naive	JUQ033_JUQ036	1.98514
7	JUQ039	0.00424841	Pre	B_naive	JUQ039_JUQ041	5.96611
8	JUQ041	0.00411604	On	B_naive	JUQ039_JUQ041	3.93646
9	JUQ042	0.00441747	Pre	B_naive	JUQ042_JUQ044	5.20292
10	JUQ044	0.0046513	On	B_naive	JUQ042_JUQ044	4.13971
11	JUQ047	0.00412629	On	B_naive	JUQ043_JUQ047	2.99936
12	JUQ048	0.00518027	On	B_naive	JUQ045_JUQ048	3.06024
13	JUQ049	0.00354154	On	B_naive	JUQ046_JUQ049	3.45279
14	JUQ046	0.00424735	Pre	B_naive	JUQ046_JUQ049	4.07309
15	JUQ050	0.00417977	Pre	B_naive	JUQ050_JUQ054	4.17644
16	JUQ056	0.0052291	On	B_naive	JUQ052_JUQ056	3.88675
17	JUQ053	0.00465524	Pre	B_naive	JUQ053_JUQ057	3.72719
18	JUQ057	0.0046893	On	B_naive	JUQ053_JUQ057	3.48963
19	JUQ059	0.00468791	On	B_naive	JUQ058_JUQ059	5.12803
20	JUQ062	0.00334338	On	B_naive	JUQ060_JUQ062	2.95936
21	JUQ060	0.00398921	Pre	B_naive	JUQ060_JUQ062	2.75385
22	JUQ065	0.00508909	On	B_naive	JUQ064_JUQ065	5.52182
23	JUQ064	0.00421768	Pre	B_naive	JUQ064_JUQ065	1.75
24	JUQ069	0.00407321	On	B_naive	JUQ066_JUQ069	3.19353
25	JUQ066	0.0039247	Pre	B_naive	JUQ066_JUQ069	2.15884
26	JUQ067	0.00430053	Pre	B_naive	JUQ067_JUQ071	3.01068
27	JUQ071	0.00265709	On	B_naive	JUQ067_JUQ071	1.98153
28	JUQ070	0.00466306	On	B_naive	JUQ068_JUQ070	2.0057
29	JUQ068	0.00400596	Pre	B_naive	JUQ068_JUQ070	5.17269
30	JUQ072	0.00486784	Pre	B_naive	JUQ072_JUQ073	4.17108
31	JUQ073	0.00474835	On	B_naive	JUQ072_JUQ073	5.03001
32	JUQ083	0.0031549	Pre	B_naive	JUQ083_JUQ085	0.346185
33	JUQ085	0.00438341	On	B_naive	JUQ083_JUQ085	3.44733
34	JUQ086	0.00451906	Pre	B_naive	JUQ086_JUQ089	5.12972
35	JUQ087	0.00387159	Pre	B_naive	JUQ087_JUQ090	2.84644
36	JUQ090	0.00518876	On	B_naive	JUQ087_JUQ090	5.64016
37	JUQ088	0.00491195	Pre	B_naive	JUQ088_JUQ091	4.67546
38	JUQ091	0.0048056	On	B_naive	JUQ088_JUQ091	5.35555
39	JUQ093	0.00573491	On	B_naive	JUQ092_JUQ093	3.83025
40	JUQ092	0.00621456	Pre	B_naive	JUQ092_JUQ093	3.83623
41	JUQ097	0.00470133	On	B_naive	JUQ095_JUQ097	2.4759
42	JUQ095	0.00369318	Pre	B_naive	JUQ095_JUQ097	2.07831
43	JUQ099	0.00669196	Pre	B_naive	JUQ099_JUQ101	4.26586
44	JUQ101	0.00539739	On	B_naive	JUQ099_JUQ101	2.81929
45	JUQ102	0.00505156	On	B_naive	JUQ100_JUQ102	4.82268
46	JUQ100	0.00394135	Pre	B_naive	JUQ100_JUQ102	3.11432
47	JUQ103	0.00460542	Pre	B_naive	JUQ103_JUQ104	2.75944
48	JUQ107	0.00416655	On	B_naive	JUQ105_JUQ107	3.05831
49	JUQ105	0.00345721	Pre	B_naive	JUQ105_JUQ107	4.21486
50	JUQ108	0.00439481	On	B_naive	JUQ106_JUQ108	2.51994
51	JUQ106	0.00438511	Pre	B_naive	JUQ106_JUQ108	3.3711
52	JUQ117	0.00325267	Pre	B_naive	JUQ117_JUQ118	1.34859
53	JUQ119	0.00382351	Pre	B_naive	JUQ119_JUQ120	2.51526
54	JUQ120	0.00508133	On	B_naive	JUQ119_JUQ120	3.04137
55	JUQ122	0.00506051	On	B_naive	JUQ121_JUQ122	2.91974
56	JUQ121	0.00327424	Pre	B_naive	JUQ121_JUQ122	2.4253
0	JUQ025	0.00134136	On	Treg	JUQ024_JUQ025	0.703936
1	JUQ024	0.00189139	Pre	Treg	JUQ024_JUQ025	0.203593
2	JUQ026	0.00182774	Pre	Treg	JUQ026_JUQ027	0.492436
3	JUQ027	0.00168481	On	Treg	JUQ026_JUQ027	0.484667
4	JUQ031	0.00194845	On	Treg	JUQ030_JUQ031	0.592535
5	JUQ030	0.00181416	Pre	Treg	JUQ030_JUQ031	0.740088
6	JUQ035	0.0020257	On	Treg	JUQ032_JUQ035	0.15502
7	JUQ033	0.00179931	Pre	Treg	JUQ033_JUQ036	0.268555
8	JUQ036	0.00188446	On	Treg	JUQ033_JUQ036	0.41386
9	JUQ040	0.00174475	On	Treg	JUQ038_JUQ040	0.361602
10	JUQ038	0.00158134	Pre	Treg	JUQ038_JUQ040	0.253226
11	JUQ039	0.00151223	Pre	Treg	JUQ039_JUQ041	0.474815
12	JUQ041	0.00205157	On	Treg	JUQ039_JUQ041	0.488153
13	JUQ042	0.00177251	Pre	Treg	JUQ042_JUQ044	0.328055
14	JUQ044	0.00183115	On	Treg	JUQ042_JUQ044	0.412608
15	JUQ047	0.0017489	On	Treg	JUQ043_JUQ047	0.434261
16	JUQ045	0.00155473	Pre	Treg	JUQ045_JUQ048	0.555823
17	JUQ046	0.00198023	Pre	Treg	JUQ046_JUQ049	0.33724
18	JUQ049	0.00182369	On	Treg	JUQ046_JUQ049	0.379236
19	JUQ050	0.00146795	Pre	Treg	JUQ050_JUQ054	0.337222
20	JUQ054	0.00161552	On	Treg	JUQ050_JUQ054	0.160964
21	JUQ052	0.00198494	Pre	Treg	JUQ052_JUQ056	0.156091
22	JUQ056	0.00216402	On	Treg	JUQ052_JUQ056	0.57843
23	JUQ053	0.00187387	Pre	Treg	JUQ053_JUQ057	0.488106
24	JUQ057	0.00189264	On	Treg	JUQ053_JUQ057	0.486221
25	JUQ058	0.00182252	Pre	Treg	JUQ058_JUQ059	0.430981
26	JUQ059	0.00150447	On	Treg	JUQ058_JUQ059	0.396751
27	JUQ060	0.00171897	Pre	Treg	JUQ060_JUQ062	0.328669
28	JUQ062	0.00196327	On	Treg	JUQ060_JUQ062	0.258378
29	JUQ061	0.00181098	Pre	Treg	JUQ061_JUQ063	0.501158
30	JUQ063	0.00191674	On	Treg	JUQ061_JUQ063	0.769692
31	JUQ064	0.00138714	Pre	Treg	JUQ064_JUQ065	0.19257
32	JUQ065	0.0014981	On	Treg	JUQ064_JUQ065	0.323293
33	JUQ069	0.00167201	On	Treg	JUQ066_JUQ069	0.514192
34	JUQ066	0.00176393	Pre	Treg	JUQ066_JUQ069	0.355215
35	JUQ071	0.00230216	On	Treg	JUQ067_JUQ071	0.449398
36	JUQ067	0.00202085	Pre	Treg	JUQ067_JUQ071	0.532293
37	JUQ070	0.001956	On	Treg	JUQ068_JUQ070	0.235551
38	JUQ068	0.00154673	Pre	Treg	JUQ068_JUQ070	0.289533
39	JUQ073	0.00206578	On	Treg	JUQ072_JUQ073	0.793182
40	JUQ072	0.00230989	Pre	Treg	JUQ072_JUQ073	0.73713
41	JUQ076	0.00176732	Pre	Treg	JUQ076_JUQ078	0.250803
42	JUQ078	0.0018454	On	Treg	JUQ076_JUQ078	0.0309237
43	JUQ082	0.00183769	On	Treg	JUQ080_JUQ082	0.238688
44	JUQ083	0.0012792	Pre	Treg	JUQ083_JUQ085	0.269076
45	JUQ085	0.00199523	On	Treg	JUQ083_JUQ085	0.277058
46	JUQ086	0.00177634	Pre	Treg	JUQ086_JUQ089	0.574224
47	JUQ089	0.00222115	On	Treg	JUQ086_JUQ089	0.510522
48	JUQ090	0	On	Treg	JUQ087_JUQ090	0.0763052
49	JUQ087	0.00142578	Pre	Treg	JUQ087_JUQ090	0.292691
50	JUQ088	0.00217111	Pre	Treg	JUQ088_JUQ091	0.6214
51	JUQ091	0.00232019	On	Treg	JUQ088_JUQ091	0.754846
52	JUQ093	0.00205092	On	Treg	JUQ092_JUQ093	0.39749
53	JUQ092	0.00251197	Pre	Treg	JUQ092_JUQ093	0.658032
54	JUQ096	0.00132718	On	Treg	JUQ094_JUQ096	0.368273
55	JUQ094	0.00145022	Pre	Treg	JUQ094_JUQ096	0.213922
56	JUQ095	0.00144057	Pre	Treg	JUQ095_JUQ097	0.26008
57	JUQ097	0.00242798	On	Treg	JUQ095_JUQ097	0.429612
58	JUQ101	0.00250496	On	Treg	JUQ099_JUQ101	0.485228
59	JUQ099	0.0028025	Pre	Treg	JUQ099_JUQ101	0.320941
60	JUQ102	0.00185764	On	Treg	JUQ100_JUQ102	0.48546
61	JUQ100	0.00172243	Pre	Treg	JUQ100_JUQ102	0.362755
62	JUQ104	0.001934	On	Treg	JUQ103_JUQ104	0.199197
63	JUQ103	0.001599	Pre	Treg	JUQ103_JUQ104	0.355663
64	JUQ107	0.00214911	On	Treg	JUQ105_JUQ107	0.583296
65	JUQ105	0.00176525	Pre	Treg	JUQ105_JUQ107	0.605341
66	JUQ106	0.00283843	Pre	Treg	JUQ106_JUQ108	0.342526
67	JUQ108	0.0018147	On	Treg	JUQ106_JUQ108	0.242373
68	JUQ111	0.00195708	On	Treg	JUQ109_JUQ111	0.218153
69	JUQ109	0	Pre	Treg	JUQ109_JUQ111	0.276305
70	JUQ112	0.00249545	On	Treg	JUQ110_JUQ112	0.297903
71	JUQ110	0.0022767	Pre	Treg	JUQ110_JUQ112	0.255622
72	JUQ118	0.00194051	On	Treg	JUQ117_JUQ118	0.348014
73	JUQ117	0.00199984	Pre	Treg	JUQ117_JUQ118	0.260643
74	JUQ119	0.00233205	Pre	Treg	JUQ119_JUQ120	0.507077
75	JUQ120	0.00233836	On	Treg	JUQ119_JUQ120	0.482854
76	JUQ122	0.0015214	On	Treg	JUQ121_JUQ122	0.25759
77	JUQ121	0.00277997	Pre	Treg	JUQ121_JUQ122	0.57873
0	JUQ025	0.00772902	On	DC	JUQ024_JUQ025	25.2942
1	JUQ024	0.00745006	Pre	DC	JUQ024_JUQ025	15.8993
2	JUQ026	0.00457038	Pre	DC	JUQ026_JUQ027	21.9777
3	JUQ027	0.0054557	On	DC	JUQ026_JUQ027	34.2102
4	JUQ031	0.00715115	On	DC	JUQ030_JUQ031	36.7805
5	JUQ030	0.00723002	Pre	DC	JUQ030_JUQ031	59.9301
6	JUQ032	0.00674184	Pre	DC	JUQ032_JUQ035	9.78715
7	JUQ035	0.00829779	On	DC	JUQ032_JUQ035	33.0229
8	JUQ036	0.00563336	On	DC	JUQ033_JUQ036	15.2408
9	JUQ033	0.00496281	Pre	DC	JUQ033_JUQ036	8.32091
10	JUQ040	0.0056201	On	DC	JUQ038_JUQ040	21.9353
11	JUQ038	0.00572	Pre	DC	JUQ038_JUQ040	15.1821
12	JUQ039	0.00727998	Pre	DC	JUQ039_JUQ041	39.9883
13	JUQ041	0.00776013	On	DC	JUQ039_JUQ041	88.155
14	JUQ044	0.00658725	On	DC	JUQ042_JUQ044	32.3034
15	JUQ042	0.00684739	Pre	DC	JUQ042_JUQ044	31.0373
16	JUQ047	0.00729167	On	DC	JUQ043_JUQ047	28.1706
17	JUQ043	0.00732675	Pre	DC	JUQ043_JUQ047	33.1767
18	JUQ048	0.0066282	On	DC	JUQ045_JUQ048	28.5386
19	JUQ045	0.00601	Pre	DC	JUQ045_JUQ048	32.5449
20	JUQ049	0.00494774	On	DC	JUQ046_JUQ049	17.973
21	JUQ046	0.00627256	Pre	DC	JUQ046_JUQ049	20.1078
22	JUQ054	0.00381984	On	DC	JUQ050_JUQ054	1.68166
23	JUQ050	0.0061748	Pre	DC	JUQ050_JUQ054	23.9049
24	JUQ056	0.00561862	On	DC	JUQ052_JUQ056	16.6586
25	JUQ052	0.00804022	Pre	DC	JUQ052_JUQ056	7.69076
26	JUQ053	0.00646819	Pre	DC	JUQ053_JUQ057	24.5898
27	JUQ057	0.0076352	On	DC	JUQ053_JUQ057	45.2521
28	JUQ059	0.0066191	On	DC	JUQ058_JUQ059	29.2735
29	JUQ058	0.00498295	Pre	DC	JUQ058_JUQ059	23.902
30	JUQ060	0.00682052	Pre	DC	JUQ060_JUQ062	40.6457
31	JUQ062	0.00621745	On	DC	JUQ060_JUQ062	20.7522
32	JUQ061	0.00430863	Pre	DC	JUQ061_JUQ063	9.50688
33	JUQ063	0.00452013	On	DC	JUQ061_JUQ063	13.0414
34	JUQ065	0.00756028	On	DC	JUQ064_JUQ065	27.6527
35	JUQ064	0.00901968	Pre	DC	JUQ064_JUQ065	39.1104
36	JUQ069	0.00698335	On	DC	JUQ066_JUQ069	37.629
37	JUQ066	0.00622888	Pre	DC	JUQ066_JUQ069	22.1226
38	JUQ071	0.00717819	On	DC	JUQ067_JUQ071	15.2478
39	JUQ067	0.006077	Pre	DC	JUQ067_JUQ071	33.859
40	JUQ068	0.00590598	Pre	DC	JUQ068_JUQ070	20.5028
41	JUQ070	0.00736826	On	DC	JUQ068_JUQ070	16.2387
42	JUQ072	0.00731205	Pre	DC	JUQ072_JUQ073	40.676
43	JUQ073	0.00697105	On	DC	JUQ072_JUQ073	44.7934
44	JUQ076	0.00542598	Pre	DC	JUQ076_JUQ078	18.7855
45	JUQ078	0.00709979	On	DC	JUQ076_JUQ078	39.2848
46	JUQ080	0.00840939	Pre	DC	JUQ080_JUQ082	55.5807
47	JUQ082	0.00497467	On	DC	JUQ080_JUQ082	6.1498
48	JUQ085	0.00760913	On	DC	JUQ083_JUQ085	48.7765
49	JUQ089	0.00731066	On	DC	JUQ086_JUQ089	80.6763
50	JUQ086	0.00385282	Pre	DC	JUQ086_JUQ089	15.7743
51	JUQ087	0.00619149	Pre	DC	JUQ087_JUQ090	16.3178
52	JUQ090	0.00744135	On	DC	JUQ087_JUQ090	31.9647
53	JUQ088	0.00697638	Pre	DC	JUQ088_JUQ091	32.255
54	JUQ091	0.00763832	On	DC	JUQ088_JUQ091	41.3298
55	JUQ092	0.00696918	Pre	DC	JUQ092_JUQ093	28.1601
56	JUQ093	0.00798078	On	DC	JUQ092_JUQ093	33.3801
57	JUQ096	0.0071763	On	DC	JUQ094_JUQ096	33.013
58	JUQ094	0	Pre	DC	JUQ094_JUQ096	0.0690763
59	JUQ097	0.00804343	On	DC	JUQ095_JUQ097	19.9175
60	JUQ095	0.00649427	Pre	DC	JUQ095_JUQ097	14.5841
61	JUQ099	0.00834337	Pre	DC	JUQ099_JUQ101	14.3901
62	JUQ101	0.0088638	On	DC	JUQ099_JUQ101	19.9126
63	JUQ100	0.00615697	Pre	DC	JUQ100_JUQ102	16.7436
64	JUQ102	0.00722208	On	DC	JUQ100_JUQ102	35.1383
65	JUQ104	0.00450335	On	DC	JUQ103_JUQ104	7.64726
66	JUQ103	0.00591015	Pre	DC	JUQ103_JUQ104	21.1084
67	JUQ107	0.00761143	On	DC	JUQ105_JUQ107	24.3571
68	JUQ105	0.00659712	Pre	DC	JUQ105_JUQ107	26.441
69	JUQ108	0.00667695	On	DC	JUQ106_JUQ108	18.0875
70	JUQ106	0.00630748	Pre	DC	JUQ106_JUQ108	22.724
71	JUQ109	0.00596973	Pre	DC	JUQ109_JUQ111	29.8477
72	JUQ111	0.00651539	On	DC	JUQ109_JUQ111	12.5419
73	JUQ110	0.00596093	Pre	DC	JUQ110_JUQ112	28.21
74	JUQ112	0.00858857	On	DC	JUQ110_JUQ112	13.8255
75	JUQ118	0.00788577	On	DC	JUQ117_JUQ118	18.3243
76	JUQ117	0.00585761	Pre	DC	JUQ117_JUQ118	10.977
77	JUQ119	0.00677786	Pre	DC	JUQ119_JUQ120	21.2298
78	JUQ120	0.00811574	On	DC	JUQ119_JUQ120	28.4629
79	JUQ121	0.00773563	Pre	DC	JUQ121_JUQ122	20.2928
80	JUQ122	0.00785507	On	DC	JUQ121_JUQ122	23.8886
81	JUQ124	0.00720483	On	DC	JUQ123_JUQ124	12.77
0	JUQ025	0	On	mast	JUQ024_JUQ025	0.182329
1	JUQ024	0	Pre	mast	JUQ024_JUQ025	0.277912
2	JUQ027	0.00329669	On	mast	JUQ026_JUQ027	2.57149
3	JUQ026	0.0019742	Pre	mast	JUQ026_JUQ027	1.07787
4	JUQ030	0	Pre	mast	JUQ030_JUQ031	0.165462
5	JUQ031	0	On	mast	JUQ030_JUQ031	0.149398
6	JUQ035	0	On	mast	JUQ032_JUQ035	0
7	JUQ032	0	Pre	mast	JUQ032_JUQ035	0
8	JUQ033	0.0028733	Pre	mast	JUQ033_JUQ036	0.826965
9	JUQ036	0.00295054	On	mast	JUQ033_JUQ036	0.739874
10	JUQ040	0	On	mast	JUQ038_JUQ040	0
11	JUQ041	0	On	mast	JUQ039_JUQ041	0
12	JUQ039	0.0022703	Pre	mast	JUQ039_JUQ041	0.682731
13	JUQ042	0.00187109	Pre	mast	JUQ042_JUQ044	0.162249
14	JUQ044	0.0024322	On	mast	JUQ042_JUQ044	0.603286
15	JUQ043	0	Pre	mast	JUQ043_JUQ047	0.0168675
16	JUQ047	0	On	mast	JUQ043_JUQ047	0
17	JUQ045	0	Pre	mast	JUQ045_JUQ048	0
18	JUQ049	0	On	mast	JUQ046_JUQ049	0.180723
19	JUQ046	0	Pre	mast	JUQ046_JUQ049	1.46024
20	JUQ050	0.00124348	Pre	mast	JUQ050_JUQ054	0.0828457
21	JUQ054	0.00122553	On	mast	JUQ050_JUQ054	0.123695
22	JUQ056	0	On	mast	JUQ052_JUQ056	0.14083
23	JUQ053	0	Pre	mast	JUQ053_JUQ057	0.628112
24	JUQ057	0.00562207	On	mast	JUQ053_JUQ057	1.35904
25	JUQ062	0.0039676	On	mast	JUQ060_JUQ062	2.24593
26	JUQ060	0.00339455	Pre	mast	JUQ060_JUQ062	2.6363
27	JUQ061	0	Pre	mast	JUQ061_JUQ063	0.184337
28	JUQ065	0	On	mast	JUQ064_JUQ065	0
29	JUQ064	0.00310124	Pre	mast	JUQ064_JUQ065	0.254618
30	JUQ069	0.00315398	On	mast	JUQ066_JUQ069	0.95033
31	JUQ066	0.00221173	Pre	mast	JUQ066_JUQ069	0.229431
32	JUQ068	0	Pre	mast	JUQ068_JUQ070	0
33	JUQ070	0.00196373	On	mast	JUQ068_JUQ070	0.122356
34	JUQ072	0.0026877	Pre	mast	JUQ072_JUQ073	0.662249
35	JUQ076	0	Pre	mast	JUQ076_JUQ078	0
36	JUQ082	0	On	mast	JUQ080_JUQ082	0.127711
37	JUQ086	0.0011021	Pre	mast	JUQ086_JUQ089	0.0645248
38	JUQ089	0.0026214	On	mast	JUQ086_JUQ089	0.374458
39	JUQ087	0	Pre	mast	JUQ087_JUQ090	0.115663
40	JUQ088	0.00372658	Pre	mast	JUQ088_JUQ091	2.08705
41	JUQ091	0.00205186	On	mast	JUQ088_JUQ091	0.189558
42	JUQ092	0.00175739	Pre	mast	JUQ092_JUQ093	0.131325
43	JUQ096	0.00102667	On	mast	JUQ094_JUQ096	0.0361446
44	JUQ094	0.00178674	Pre	mast	JUQ094_JUQ096	0.13494
45	JUQ097	0	On	mast	JUQ095_JUQ097	0
46	JUQ101	0.00255461	On	mast	JUQ099_JUQ101	0.547562
47	JUQ099	0.00211713	Pre	mast	JUQ099_JUQ101	0.180043
48	JUQ102	0.00352871	On	mast	JUQ100_JUQ102	0.920482
49	JUQ103	0.00127068	Pre	mast	JUQ103_JUQ104	0.112182
50	JUQ104	0.00159076	On	mast	JUQ103_JUQ104	0.101365
51	JUQ105	0.00138436	Pre	mast	JUQ105_JUQ107	0.253548
52	JUQ107	0.00135938	On	mast	JUQ105_JUQ107	0.137149
53	JUQ108	0.00146388	On	mast	JUQ106_JUQ108	0
54	JUQ106	0	Pre	mast	JUQ106_JUQ108	0
55	JUQ112	0.00111324	On	mast	JUQ110_JUQ112	0
56	JUQ117	0	Pre	mast	JUQ117_JUQ118	0.0481928
57	JUQ118	0.00111134	On	mast	JUQ117_JUQ118	0.0156627
58	JUQ120	0	On	mast	JUQ119_JUQ120	0.223293
59	JUQ119	0	Pre	mast	JUQ119_JUQ120	0.0963855
60	JUQ121	0.00185559	Pre	mast	JUQ121_JUQ122	0.177209
61	JUQ122	0.00311385	On	mast	JUQ121_JUQ122	0.132932
62	JUQ123	0.00120618	Pre	mast	JUQ123_JUQ124	0.283534
63	JUQ124	0	On	mast	JUQ123_JUQ124	0
0	JUQ024	0.00640077	Pre	MDC	JUQ024_JUQ025	10.477
1	JUQ025	0.0037993	On	MDC	JUQ024_JUQ025	2.88735
2	JUQ026	0.00604806	Pre	MDC	JUQ026_JUQ027	36.6874
3	JUQ027	0.00648945	On	MDC	JUQ026_JUQ027	56.0385
4	JUQ031	0.0044359	On	MDC	JUQ030_JUQ031	23.3434
5	JUQ030	0.00672306	Pre	MDC	JUQ030_JUQ031	49.9745
6	JUQ035	0.00566648	On	MDC	JUQ032_JUQ035	12.2201
7	JUQ036	0.00591183	On	MDC	JUQ033_JUQ036	22.8711
8	JUQ033	0.00503458	Pre	MDC	JUQ033_JUQ036	9.03649
9	JUQ038	0.00510764	Pre	MDC	JUQ038_JUQ040	8.81473
10	JUQ040	0.00500595	On	MDC	JUQ038_JUQ040	13.3353
11	JUQ041	0.00536075	On	MDC	JUQ039_JUQ041	13.1404
12	JUQ039	0.00639878	Pre	MDC	JUQ039_JUQ041	26.7963
13	JUQ042	0.00496414	Pre	MDC	JUQ042_JUQ044	12.59
14	JUQ044	0.00574277	On	MDC	JUQ042_JUQ044	19.2738
15	JUQ047	0.00583197	On	MDC	JUQ043_JUQ047	16.4471
16	JUQ043	0.00520475	Pre	MDC	JUQ043_JUQ047	14.8854
17	JUQ045	0.00411126	Pre	MDC	JUQ045_JUQ048	8.97292
18	JUQ048	0.00444713	On	MDC	JUQ045_JUQ048	5.11357
19	JUQ046	0.00383367	Pre	MDC	JUQ046_JUQ049	7.96447
20	JUQ049	0.0048451	On	MDC	JUQ046_JUQ049	13.6118
21	JUQ054	0.00519357	On	MDC	JUQ050_JUQ054	9.80226
22	JUQ050	0.00589715	Pre	MDC	JUQ050_JUQ054	10.7028
23	JUQ052	0.0045697	Pre	MDC	JUQ052_JUQ056	1.12262
24	JUQ056	0.00506762	On	MDC	JUQ052_JUQ056	10.2048
25	JUQ057	0.00687026	On	MDC	JUQ053_JUQ057	41.5143
26	JUQ053	0.00597095	Pre	MDC	JUQ053_JUQ057	25.9422
27	JUQ058	0.0036823	Pre	MDC	JUQ058_JUQ059	6.45403
28	JUQ059	0.00345848	On	MDC	JUQ058_JUQ059	4.56277
29	JUQ060	0.00434954	Pre	MDC	JUQ060_JUQ062	9.48256
30	JUQ062	0.00583936	On	MDC	JUQ060_JUQ062	24.2134
31	JUQ061	0.00345023	Pre	MDC	JUQ061_JUQ063	7.49011
32	JUQ063	0.00428102	On	MDC	JUQ061_JUQ063	7.20327
33	JUQ065	0.00730326	On	MDC	JUQ064_JUQ065	24.8328
34	JUQ064	0.00686617	Pre	MDC	JUQ064_JUQ065	14.4929
35	JUQ066	0.00617208	Pre	MDC	JUQ066_JUQ069	20.7594
36	JUQ069	0.00704547	On	MDC	JUQ066_JUQ069	43.6667
37	JUQ071	0.00651289	On	MDC	JUQ067_JUQ071	11.2418
38	JUQ067	0.00553747	Pre	MDC	JUQ067_JUQ071	26.0673
39	JUQ070	0.00624426	On	MDC	JUQ068_JUQ070	10.3623
40	JUQ068	0.00463614	Pre	MDC	JUQ068_JUQ070	7.57785
41	JUQ072	0.00557279	Pre	MDC	JUQ072_JUQ073	10.2802
42	JUQ073	0.0065962	On	MDC	JUQ072_JUQ073	28.2966
43	JUQ078	0.00609805	On	MDC	JUQ076_JUQ078	13.2467
44	JUQ076	0.00646937	Pre	MDC	JUQ076_JUQ078	20.6666
45	JUQ080	0.00786801	Pre	MDC	JUQ080_JUQ082	25.2861
46	JUQ082	0.00615874	On	MDC	JUQ080_JUQ082	6.72958
47	JUQ085	0.00682191	On	MDC	JUQ083_JUQ085	19.0669
48	JUQ083	0.00458483	Pre	MDC	JUQ083_JUQ085	7.4368
49	JUQ086	0.00516124	Pre	MDC	JUQ086_JUQ089	12.1921
50	JUQ089	0.00405639	On	MDC	JUQ086_JUQ089	9.15891
51	JUQ087	0.0049654	Pre	MDC	JUQ087_JUQ090	10.8533
52	JUQ090	0.00571686	On	MDC	JUQ087_JUQ090	22.4644
53	JUQ088	0.00713919	Pre	MDC	JUQ088_JUQ091	29.7244
54	JUQ091	0.00658941	On	MDC	JUQ088_JUQ091	28.8812
55	JUQ093	0.00525827	On	MDC	JUQ092_JUQ093	10.1458
56	JUQ092	0.00486454	Pre	MDC	JUQ092_JUQ093	12.0431
57	JUQ096	0.00373033	On	MDC	JUQ094_JUQ096	5.82585
58	JUQ094	0.00326258	Pre	MDC	JUQ094_JUQ096	1.39302
59	JUQ095	0.00338753	Pre	MDC	JUQ095_JUQ097	1.86539
60	JUQ097	0.0060167	On	MDC	JUQ095_JUQ097	8.81644
61	JUQ101	0.00731178	On	MDC	JUQ099_JUQ101	12.4146
62	JUQ099	0.00782049	Pre	MDC	JUQ099_JUQ101	13.5778
63	JUQ102	0.00680064	On	MDC	JUQ100_JUQ102	24.5087
64	JUQ100	0.00463028	Pre	MDC	JUQ100_JUQ102	9.08671
65	JUQ103	0.00496024	Pre	MDC	JUQ103_JUQ104	6.14285
66	JUQ104	0.00542491	On	MDC	JUQ103_JUQ104	5.26495
67	JUQ105	0.00758871	Pre	MDC	JUQ105_JUQ107	26.1999
68	JUQ107	0.00634216	On	MDC	JUQ105_JUQ107	13.614
69	JUQ108	0.00467385	On	MDC	JUQ106_JUQ108	5.94944
70	JUQ106	0.00371279	Pre	MDC	JUQ106_JUQ108	7.20473
71	JUQ111	0.00321602	On	MDC	JUQ109_JUQ111	2.2123
72	JUQ109	0.00406515	Pre	MDC	JUQ109_JUQ111	7.7369
73	JUQ112	0.00479622	On	MDC	JUQ110_JUQ112	5.36805
74	JUQ110	0.0077394	Pre	MDC	JUQ110_JUQ112	21.6011
75	JUQ117	0.00619688	Pre	MDC	JUQ117_JUQ118	8.30657
76	JUQ118	0.00657839	On	MDC	JUQ117_JUQ118	10.4362
77	JUQ120	0.00685512	On	MDC	JUQ119_JUQ120	22.1427
78	JUQ119	0.00609159	Pre	MDC	JUQ119_JUQ120	15.283
79	JUQ122	0.005876	On	MDC	JUQ121_JUQ122	10.9862
80	JUQ121	0.0081016	Pre	MDC	JUQ121_JUQ122	19.0087
81	JUQ123	0.00404083	Pre	MDC	JUQ123_JUQ124	1.40217
82	JUQ124	0.00641293	On	MDC	JUQ123_JUQ124	9.44664
0	JUQ025	0.00189675	On	plasma	JUQ024_JUQ025	0.211647
1	JUQ024	0.00182309	Pre	plasma	JUQ024_JUQ025	0.253301
2	JUQ027	0.00192742	On	plasma	JUQ026_JUQ027	0.443156
3	JUQ026	0.00237372	Pre	plasma	JUQ026_JUQ027	0.400792
4	JUQ030	0.00175567	Pre	plasma	JUQ030_JUQ031	0.365032
5	JUQ031	0.00210866	On	plasma	JUQ030_JUQ031	0.311523
6	JUQ035	0	On	plasma	JUQ032_JUQ035	0
7	JUQ036	0.00194876	On	plasma	JUQ033_JUQ036	0.50138
8	JUQ033	0.00168986	Pre	plasma	JUQ033_JUQ036	0.228421
9	JUQ040	0.00157834	On	plasma	JUQ038_JUQ040	0.567635
10	JUQ038	0.00188205	Pre	plasma	JUQ038_JUQ040	0.331369
11	JUQ041	0	On	plasma	JUQ039_JUQ041	0
12	JUQ039	0.00193935	Pre	plasma	JUQ039_JUQ041	0.216236
13	JUQ042	0	Pre	plasma	JUQ042_JUQ044	0.412584
14	JUQ044	0.00210706	On	plasma	JUQ042_JUQ044	1.8377
15	JUQ043	0	Pre	plasma	JUQ043_JUQ047	0.00883534
16	JUQ047	0.00211495	On	plasma	JUQ043_JUQ047	0.0712182
17	JUQ045	0	Pre	plasma	JUQ045_JUQ048	0
18	JUQ049	0.00146594	On	plasma	JUQ046_JUQ049	0.388296
19	JUQ046	0.00207269	Pre	plasma	JUQ046_JUQ049	2.18191
20	JUQ054	0.00159161	On	plasma	JUQ050_JUQ054	0.0771084
21	JUQ050	0.00130531	Pre	plasma	JUQ050_JUQ054	0.00883534
22	JUQ052	0.00129304	Pre	plasma	JUQ052_JUQ056	0.1751
23	JUQ056	0.0015444	On	plasma	JUQ052_JUQ056	0.438973
24	JUQ057	0.00143788	On	plasma	JUQ053_JUQ057	0.469668
25	JUQ053	0.00140271	Pre	plasma	JUQ053_JUQ057	0.386983
26	JUQ059	0.00154019	On	plasma	JUQ058_JUQ059	0.793373
27	JUQ058	0	Pre	plasma	JUQ058_JUQ059	0.33494
28	JUQ060	0.00190359	Pre	plasma	JUQ060_JUQ062	0.543937
29	JUQ062	0.00173084	On	plasma	JUQ060_JUQ062	0.304559
30	JUQ061	0	Pre	plasma	JUQ061_JUQ063	0
31	JUQ065	0	On	plasma	JUQ064_JUQ065	0.0787149
32	JUQ069	0.00166532	On	plasma	JUQ066_JUQ069	0.4904
33	JUQ066	0.00158103	Pre	plasma	JUQ066_JUQ069	0.264973
34	JUQ067	0.00197149	Pre	plasma	JUQ067_JUQ071	2.36161
35	JUQ071	0.00115394	On	plasma	JUQ067_JUQ071	0.233434
36	JUQ068	0.00161762	Pre	plasma	JUQ068_JUQ070	0.321419
37	JUQ070	0.00193071	On	plasma	JUQ068_JUQ070	0.443723
38	JUQ073	0.00208504	On	plasma	JUQ072_JUQ073	0.243052
39	JUQ078	0	On	plasma	JUQ076_JUQ078	0
40	JUQ076	0.00110769	Pre	plasma	JUQ076_JUQ078	1.08273
41	JUQ082	0	On	plasma	JUQ080_JUQ082	0
42	JUQ080	0	Pre	plasma	JUQ080_JUQ082	0
43	JUQ086	0.00259093	Pre	plasma	JUQ086_JUQ089	0.255536
44	JUQ089	0.0014936	On	plasma	JUQ086_JUQ089	0.242503
45	JUQ087	0.00210409	Pre	plasma	JUQ087_JUQ090	0.142704
46	JUQ090	0	On	plasma	JUQ087_JUQ090	0.0184739
47	JUQ088	0.00183272	Pre	plasma	JUQ088_JUQ091	0.682143
48	JUQ091	0.00220452	On	plasma	JUQ088_JUQ091	0.517567
49	JUQ092	0.00142785	Pre	plasma	JUQ092_JUQ093	0.297992
50	JUQ093	0	On	plasma	JUQ092_JUQ093	0
51	JUQ096	0	On	plasma	JUQ094_JUQ096	0
52	JUQ094	0.00124228	Pre	plasma	JUQ094_JUQ096	0.22008
53	JUQ097	0	On	plasma	JUQ095_JUQ097	0.203213
54	JUQ095	0.00129666	Pre	plasma	JUQ095_JUQ097	0.0385542
55	JUQ099	0.00305711	Pre	plasma	JUQ099_JUQ101	0.1751
56	JUQ101	0.00104576	On	plasma	JUQ099_JUQ101	0.0718876
57	JUQ100	0.00134645	Pre	plasma	JUQ100_JUQ102	0.389487
58	JUQ102	0.00172103	On	plasma	JUQ100_JUQ102	0.586123
59	JUQ104	0	On	plasma	JUQ103_JUQ104	0.31245
60	JUQ103	0	Pre	plasma	JUQ103_JUQ104	0
61	JUQ107	0.0040387	On	plasma	JUQ105_JUQ107	1.35068
62	JUQ105	0.00175861	Pre	plasma	JUQ105_JUQ107	0.11012
63	JUQ108	0.00269373	On	plasma	JUQ106_JUQ108	0.0658635
64	JUQ106	0.00189845	Pre	plasma	JUQ106_JUQ108	0.219851
65	JUQ111	0	On	plasma	JUQ109_JUQ111	0.122088
66	JUQ112	0.0011714	On	plasma	JUQ110_JUQ112	0
67	JUQ110	0	Pre	plasma	JUQ110_JUQ112	0
68	JUQ117	0.00193146	Pre	plasma	JUQ117_JUQ118	0.268675
69	JUQ118	0	On	plasma	JUQ117_JUQ118	0.0493976
70	JUQ120	0.00105894	On	plasma	JUQ119_JUQ120	0.424096
71	JUQ119	0.00147793	Pre	plasma	JUQ119_JUQ120	0.2428
72	JUQ121	0.00135076	Pre	plasma	JUQ121_JUQ122	0.0546185
73	JUQ122	0	On	plasma	JUQ121_JUQ122	0
74	JUQ124	0	On	plasma	JUQ123_JUQ124	0
0	JUQ025	0	On	ILC3	JUQ024_JUQ025	0.0473896
1	JUQ024	0	Pre	ILC3	JUQ024_JUQ025	0.229317
2	JUQ027	0.00115052	On	ILC3	JUQ026_JUQ027	0.00240964
3	JUQ031	0.00207681	On	ILC3	JUQ030_JUQ031	0.491165
4	JUQ030	0.00209312	Pre	ILC3	JUQ030_JUQ031	0.581124
5	JUQ033	0	Pre	ILC3	JUQ033_JUQ036	0.0618474
6	JUQ036	0	On	ILC3	JUQ033_JUQ036	0.431325
7	JUQ038	0	Pre	ILC3	JUQ038_JUQ040	0.254618
8	JUQ039	0.00132469	Pre	ILC3	JUQ039_JUQ041	0.37074
9	JUQ041	0	On	ILC3	JUQ039_JUQ041	0
10	JUQ044	0.00220507	On	ILC3	JUQ042_JUQ044	0.323293
11	JUQ047	0.00334593	On	ILC3	JUQ043_JUQ047	1.32129
12	JUQ045	0	Pre	ILC3	JUQ045_JUQ048	0.381124
13	JUQ050	0	Pre	ILC3	JUQ050_JUQ054	0.0433735
14	JUQ054	0	On	ILC3	JUQ050_JUQ054	0
15	JUQ056	0.00154052	On	ILC3	JUQ052_JUQ056	0.307095
16	JUQ052	0	Pre	ILC3	JUQ052_JUQ056	0.00481928
17	JUQ053	0.00202322	Pre	ILC3	JUQ053_JUQ057	0.397189
18	JUQ057	0.00263806	On	ILC3	JUQ053_JUQ057	0.813052
19	JUQ058	0	Pre	ILC3	JUQ058_JUQ059	0.0144578
20	JUQ059	0	On	ILC3	JUQ058_JUQ059	0
21	JUQ060	0	Pre	ILC3	JUQ060_JUQ062	0.106506
22	JUQ062	0	On	ILC3	JUQ060_JUQ062	0.241767
23	JUQ063	0	On	ILC3	JUQ061_JUQ063	0.219277
24	JUQ065	0.00242044	On	ILC3	JUQ064_JUQ065	0.14083
25	JUQ064	0	Pre	ILC3	JUQ064_JUQ065	0
26	JUQ069	0.00203056	On	ILC3	JUQ066_JUQ069	0.647189
27	JUQ066	0.0019244	Pre	ILC3	JUQ066_JUQ069	0.472021
28	JUQ067	0	Pre	ILC3	JUQ067_JUQ071	0
29	JUQ071	0	On	ILC3	JUQ067_JUQ071	0
30	JUQ068	0	Pre	ILC3	JUQ068_JUQ070	0.2
31	JUQ070	0.0030399	On	ILC3	JUQ068_JUQ070	0.374297
32	JUQ073	0.00336958	On	ILC3	JUQ072_JUQ073	1.82651
33	JUQ078	0	On	ILC3	JUQ076_JUQ078	0
34	JUQ085	0.00414006	On	ILC3	JUQ083_JUQ085	0.86988
35	JUQ083	0	Pre	ILC3	JUQ083_JUQ085	0.0200803
36	JUQ089	0.00137986	On	ILC3	JUQ086_JUQ089	1.13253
37	JUQ090	0.0024794	On	ILC3	JUQ087_JUQ090	1.04498
38	JUQ088	0.00158857	Pre	ILC3	JUQ088_JUQ091	0.240161
39	JUQ091	0.00229192	On	ILC3	JUQ088_JUQ091	0.678179
40	JUQ092	0	Pre	ILC3	JUQ092_JUQ093	0.0718876
41	JUQ093	0	On	ILC3	JUQ092_JUQ093	0.398394
42	JUQ095	0	Pre	ILC3	JUQ095_JUQ097	0.153815
43	JUQ097	0	On	ILC3	JUQ095_JUQ097	0
44	JUQ101	0.0024566	On	ILC3	JUQ099_JUQ101	0.293976
45	JUQ099	0.0041135	Pre	ILC3	JUQ099_JUQ101	0.702811
46	JUQ100	0.00322338	Pre	ILC3	JUQ100_JUQ102	1.24016
47	JUQ102	0.00159102	On	ILC3	JUQ100_JUQ102	0.522088
48	JUQ107	0	On	ILC3	JUQ105_JUQ107	0.089759
49	JUQ108	0.00210889	On	ILC3	JUQ106_JUQ108	0.103534
50	JUQ106	0.00204024	Pre	ILC3	JUQ106_JUQ108	0.405756
51	JUQ111	0	On	ILC3	JUQ109_JUQ111	0.138554
52	JUQ112	0.00281408	On	ILC3	JUQ110_JUQ112	0.549799
53	JUQ118	0	On	ILC3	JUQ117_JUQ118	0
54	JUQ120	0	On	ILC3	JUQ119_JUQ120	0
55	JUQ119	0	Pre	ILC3	JUQ119_JUQ120	0
56	JUQ121	0	Pre	ILC3	JUQ121_JUQ122	0.326104
57	JUQ122	0	On	ILC3	JUQ121_JUQ122	0
58	JUQ124	0	On	ILC3	JUQ123_JUQ124	0.191165
0	JUQ024	0.00319717	Pre	pDC	JUQ024_JUQ025	1.02115
1	JUQ025	0	On	pDC	JUQ024_JUQ025	0.232932
2	JUQ027	0.00299943	On	pDC	JUQ026_JUQ027	3.23366
3	JUQ031	0.00387041	On	pDC	JUQ030_JUQ031	3.95944
4	JUQ030	0.00389634	Pre	pDC	JUQ030_JUQ031	5.70281
5	JUQ033	0.00328143	Pre	pDC	JUQ033_JUQ036	1.35159
6	JUQ036	0.00357244	On	pDC	JUQ033_JUQ036	2.74512
7	JUQ040	0.00335264	On	pDC	JUQ038_JUQ040	2.85534
8	JUQ038	0.00310561	Pre	pDC	JUQ038_JUQ040	1.50741
9	JUQ039	0.0037009	Pre	pDC	JUQ039_JUQ041	4.74133
10	JUQ041	0.00411326	On	pDC	JUQ039_JUQ041	2.33414
11	JUQ042	0.00276029	Pre	pDC	JUQ042_JUQ044	2.81355
12	JUQ044	0.00227376	On	pDC	JUQ042_JUQ044	1.86009
13	JUQ047	0.00411746	On	pDC	JUQ043_JUQ047	2.78667
14	JUQ043	0.00279382	Pre	pDC	JUQ043_JUQ047	3.64779
15	JUQ045	0.00420454	Pre	pDC	JUQ045_JUQ048	2.70482
16	JUQ046	0.00335987	Pre	pDC	JUQ046_JUQ049	2.41205
17	JUQ049	0.00365651	On	pDC	JUQ046_JUQ049	2.43074
18	JUQ050	0.00322225	Pre	pDC	JUQ050_JUQ054	1.91679
19	JUQ056	0.00430448	On	pDC	JUQ052_JUQ056	3.38182
20	JUQ053	0.00329915	Pre	pDC	JUQ053_JUQ057	2.6241
21	JUQ057	0.00460401	On	pDC	JUQ053_JUQ057	4.02228
22	JUQ059	0.0042093	On	pDC	JUQ058_JUQ059	3.72645
23	JUQ058	0.00364483	Pre	pDC	JUQ058_JUQ059	4.20321
24	JUQ060	0.00290105	Pre	pDC	JUQ060_JUQ062	2.50831
25	JUQ062	0.0039767	On	pDC	JUQ060_JUQ062	2.23855
26	JUQ063	0.00548245	On	pDC	JUQ061_JUQ063	5.13173
27	JUQ061	0.00247639	Pre	pDC	JUQ061_JUQ063	2.32892
28	JUQ069	0.00292546	On	pDC	JUQ066_JUQ069	2.72149
29	JUQ066	0.00210175	Pre	pDC	JUQ066_JUQ069	1.52592
30	JUQ067	0.00313436	Pre	pDC	JUQ067_JUQ071	2.87685
31	JUQ068	0.00367173	Pre	pDC	JUQ068_JUQ070	2.28537
32	JUQ070	0.00321515	On	pDC	JUQ068_JUQ070	1.28991
33	JUQ073	0.00352722	On	pDC	JUQ072_JUQ073	5.56627
34	JUQ072	0.00151851	Pre	pDC	JUQ072_JUQ073	2.42008
35	JUQ078	0.00294411	On	pDC	JUQ076_JUQ078	4.8739
36	JUQ082	0.0016254	On	pDC	JUQ080_JUQ082	1.08273
37	JUQ085	0.00374288	On	pDC	JUQ083_JUQ085	2.58072
38	JUQ086	0.0054035	Pre	pDC	JUQ086_JUQ089	4.85114
39	JUQ090	0.00369529	On	pDC	JUQ087_JUQ090	4.19357
40	JUQ088	0.00345205	Pre	pDC	JUQ088_JUQ091	2.52164
41	JUQ091	0.00343377	On	pDC	JUQ088_JUQ091	2.63202
42	JUQ092	0.00404038	Pre	pDC	JUQ092_JUQ093	1.93583
43	JUQ093	0.00677856	On	pDC	JUQ092_JUQ093	2.92811
44	JUQ096	0.00401273	On	pDC	JUQ094_JUQ096	3.15823
45	JUQ094	0	Pre	pDC	JUQ094_JUQ096	0.849799
46	JUQ097	0.00434155	On	pDC	JUQ095_JUQ097	2.671
47	JUQ095	0.00401755	Pre	pDC	JUQ095_JUQ097	2.61205
48	JUQ101	0.00523996	On	pDC	JUQ099_JUQ101	1.71675
49	JUQ099	0.00707837	Pre	pDC	JUQ099_JUQ101	1.89558
50	JUQ102	0.00303826	On	pDC	JUQ100_JUQ102	2.12074
51	JUQ100	0.00312304	Pre	pDC	JUQ100_JUQ102	2.56042
52	JUQ107	0.00352333	On	pDC	JUQ105_JUQ107	2.24518
53	JUQ105	0.00213822	Pre	pDC	JUQ105_JUQ107	0.65502
54	JUQ108	0.00313376	On	pDC	JUQ106_JUQ108	1.63997
55	JUQ106	0.00260109	Pre	pDC	JUQ106_JUQ108	1.92352
56	JUQ109	0.0036369	Pre	pDC	JUQ109_JUQ111	0.257028
57	JUQ111	0.00481851	On	pDC	JUQ109_JUQ111	1.85622
58	JUQ112	0.0040293	On	pDC	JUQ110_JUQ112	2.10944
59	JUQ118	0.00436639	On	pDC	JUQ117_JUQ118	3.20562
60	JUQ120	0.00377514	On	pDC	JUQ119_JUQ120	2.38394
61	JUQ119	0.00425508	Pre	pDC	JUQ119_JUQ120	2.68862
62	JUQ122	0.00264333	On	pDC	JUQ121_JUQ122	2.7253
63	JUQ123	0.00229334	Pre	pDC	JUQ123_JUQ124	0.114056
64	JUQ124	0.00396937	On	pDC	JUQ123_JUQ124	2.1411
0	JUQ024	0	Pre	gdT	JUQ024_JUQ025	0.168675
1	JUQ027	0.00227774	On	gdT	JUQ026_JUQ027	0.861647
2	JUQ026	0.00195629	Pre	gdT	JUQ026_JUQ027	0.921767
3	JUQ031	0.00192754	On	gdT	JUQ030_JUQ031	0.674699
4	JUQ030	0.00217844	Pre	gdT	JUQ030_JUQ031	0.878715
5	JUQ033	0.00158546	Pre	gdT	JUQ033_JUQ036	0.241534
6	JUQ036	0.00217465	On	gdT	JUQ033_JUQ036	0.466437
7	JUQ038	0.00199268	Pre	gdT	JUQ038_JUQ040	0.504234
8	JUQ040	0.00208652	On	gdT	JUQ038_JUQ040	0.679419
9	JUQ044	0.00130567	On	gdT	JUQ042_JUQ044	0.163052
10	JUQ047	0.00107179	On	gdT	JUQ043_JUQ047	0.202811
11	JUQ045	0	Pre	gdT	JUQ045_JUQ048	0.296386
12	JUQ049	0.00203854	On	gdT	JUQ046_JUQ049	0.389558
13	JUQ046	0.00160935	Pre	gdT	JUQ046_JUQ049	0.470281
14	JUQ054	0	On	gdT	JUQ050_JUQ054	0.636145
15	JUQ050	0	Pre	gdT	JUQ050_JUQ054	0.211245
16	JUQ052	0.0019101	Pre	gdT	JUQ052_JUQ056	0.268675
17	JUQ056	0.00204118	On	gdT	JUQ052_JUQ056	0.463556
18	JUQ057	0.00186497	On	gdT	JUQ053_JUQ057	0.945482
19	JUQ053	0.00245499	Pre	gdT	JUQ053_JUQ057	0.794041
20	JUQ059	0.00180844	On	gdT	JUQ058_JUQ059	0.370013
21	JUQ058	0.00256969	Pre	gdT	JUQ058_JUQ059	1.06236
22	JUQ062	0	On	gdT	JUQ060_JUQ062	0.0843373
23	JUQ060	0.00175242	Pre	gdT	JUQ060_JUQ062	0.981526
24	JUQ061	0.00193883	Pre	gdT	JUQ061_JUQ063	0.554867
25	JUQ063	0.00214025	On	gdT	JUQ061_JUQ063	0.68774
26	JUQ065	0	On	gdT	JUQ064_JUQ065	0.478715
27	JUQ069	0	On	gdT	JUQ066_JUQ069	0
28	JUQ066	0.00174934	Pre	gdT	JUQ066_JUQ069	0.215743
29	JUQ067	0.00190274	Pre	gdT	JUQ067_JUQ071	0.394091
30	JUQ068	0.00189375	Pre	gdT	JUQ068_JUQ070	0.426104
31	JUQ070	0.00216402	On	gdT	JUQ068_JUQ070	0.17502
32	JUQ086	0	Pre	gdT	JUQ086_JUQ089	0.624096
33	JUQ089	0.00184141	On	gdT	JUQ086_JUQ089	0.285783
34	JUQ091	0.00200529	On	gdT	JUQ088_JUQ091	0.531928
35	JUQ088	0.00191371	Pre	gdT	JUQ088_JUQ091	0.363498
36	JUQ092	0	Pre	gdT	JUQ092_JUQ093	0.0634538
37	JUQ093	0	On	gdT	JUQ092_JUQ093	0.346988
38	JUQ097	0	On	gdT	JUQ095_JUQ097	0.155823
39	JUQ101	0.00163847	On	gdT	JUQ099_JUQ101	0.310843
40	JUQ100	0.00232283	Pre	gdT	JUQ100_JUQ102	0.402343
41	JUQ102	0.00228162	On	gdT	JUQ100_JUQ102	0.659667
42	JUQ104	0	On	gdT	JUQ103_JUQ104	0
43	JUQ105	0.0010451	Pre	gdT	JUQ105_JUQ107	1.0747
44	JUQ110	0.0020935	Pre	gdT	JUQ110_JUQ112	0.357028
45	JUQ112	0	On	gdT	JUQ110_JUQ112	0
46	JUQ117	0	Pre	gdT	JUQ117_JUQ118	0.393574
47	JUQ118	0.0013856	On	gdT	JUQ117_JUQ118	0
0	JUQ024	0.00419318	Pre	B_memory	JUQ024_JUQ025	1.4239
1	JUQ025	0.00354557	On	B_memory	JUQ024_JUQ025	2.66869
2	JUQ027	0.00368116	On	B_memory	JUQ026_JUQ027	2.66039
3	JUQ026	0.00372706	Pre	B_memory	JUQ026_JUQ027	5.00643
4	JUQ030	0.00388636	Pre	B_memory	JUQ030_JUQ031	3.23976
5	JUQ031	0.00390213	On	B_memory	JUQ030_JUQ031	3.45398
6	JUQ035	0	On	B_memory	JUQ032_JUQ035	0.151807
7	JUQ032	0.00510139	Pre	B_memory	JUQ032_JUQ035	1.54458
8	JUQ036	0.00471808	On	B_memory	JUQ033_JUQ036	3.22912
9	JUQ033	0.00408662	Pre	B_memory	JUQ033_JUQ036	1.6771
10	JUQ038	0.00419654	Pre	B_memory	JUQ038_JUQ040	3.26277
11	JUQ040	0.00367242	On	B_memory	JUQ038_JUQ040	4.62044
12	JUQ039	0.00444489	Pre	B_memory	JUQ039_JUQ041	3.82302
13	JUQ041	0.00420946	On	B_memory	JUQ039_JUQ041	3.08911
14	JUQ042	0.00445851	Pre	B_memory	JUQ042_JUQ044	3.9923
15	JUQ044	0.0042895	On	B_memory	JUQ042_JUQ044	2.72333
16	JUQ047	0.00421542	On	B_memory	JUQ043_JUQ047	2.11155
17	JUQ045	0.00340296	Pre	B_memory	JUQ045_JUQ048	2.14699
18	JUQ049	0.00371093	On	B_memory	JUQ046_JUQ049	2.42195
19	JUQ046	0.00464255	Pre	B_memory	JUQ046_JUQ049	1.80281
20	JUQ050	0.00462545	Pre	B_memory	JUQ050_JUQ054	3.49649
21	JUQ054	0.00298657	On	B_memory	JUQ050_JUQ054	0.717537
22	JUQ052	0.00500783	Pre	B_memory	JUQ052_JUQ056	0.684036
23	JUQ056	0.00461133	On	B_memory	JUQ052_JUQ056	3.02385
24	JUQ057	0.00493157	On	B_memory	JUQ053_JUQ057	3.16232
25	JUQ053	0.00442853	Pre	B_memory	JUQ053_JUQ057	3.32182
26	JUQ058	0.00366075	Pre	B_memory	JUQ058_JUQ059	2.48353
27	JUQ059	0.0035941	On	B_memory	JUQ058_JUQ059	2.84399
28	JUQ062	0.00460537	On	B_memory	JUQ060_JUQ062	3.34337
29	JUQ060	0.004016	Pre	B_memory	JUQ060_JUQ062	2.34861
30	JUQ061	0.00331833	Pre	B_memory	JUQ061_JUQ063	1.31777
31	JUQ063	0.00559794	On	B_memory	JUQ061_JUQ063	2.96514
32	JUQ065	0.00593094	On	B_memory	JUQ064_JUQ065	3.55792
33	JUQ064	0.00555559	Pre	B_memory	JUQ064_JUQ065	1.74197
34	JUQ069	0.00434444	On	B_memory	JUQ066_JUQ069	3.25753
35	JUQ066	0.00364168	Pre	B_memory	JUQ066_JUQ069	1.63294
36	JUQ071	0.00479813	On	B_memory	JUQ067_JUQ071	2.08775
37	JUQ067	0.0039078	Pre	B_memory	JUQ067_JUQ071	2.96613
38	JUQ070	0.00450902	On	B_memory	JUQ068_JUQ070	1.50143
39	JUQ068	0.00420405	Pre	B_memory	JUQ068_JUQ070	2.60402
40	JUQ072	0.00258013	Pre	B_memory	JUQ072_JUQ073	1.00643
41	JUQ073	0.00528209	On	B_memory	JUQ072_JUQ073	4.41923
42	JUQ076	0.00315181	Pre	B_memory	JUQ076_JUQ078	3.08112
43	JUQ083	0.00308409	Pre	B_memory	JUQ083_JUQ085	1.46699
44	JUQ085	0.00367722	On	B_memory	JUQ083_JUQ085	2.50676
45	JUQ086	0.00386007	Pre	B_memory	JUQ086_JUQ089	2.64357
46	JUQ089	0.00423892	On	B_memory	JUQ086_JUQ089	2.48689
47	JUQ087	0.00442649	Pre	B_memory	JUQ087_JUQ090	3.70281
48	JUQ090	0.00461859	On	B_memory	JUQ087_JUQ090	2.98667
49	JUQ091	0.00483621	On	B_memory	JUQ088_JUQ091	4.04268
50	JUQ088	0.00452943	Pre	B_memory	JUQ088_JUQ091	3.94318
51	JUQ092	0.00508299	Pre	B_memory	JUQ092_JUQ093	3.33436
52	JUQ093	0.00581703	On	B_memory	JUQ092_JUQ093	2.46439
53	JUQ096	0.00326127	On	B_memory	JUQ094_JUQ096	2.67068
54	JUQ094	0.00380586	Pre	B_memory	JUQ094_JUQ096	2.80683
55	JUQ097	0.00468908	On	B_memory	JUQ095_JUQ097	2.38785
56	JUQ095	0.00454919	Pre	B_memory	JUQ095_JUQ097	2.20683
57	JUQ099	0.00435209	Pre	B_memory	JUQ099_JUQ101	2.23487
58	JUQ101	0.00520825	On	B_memory	JUQ099_JUQ101	1.92409
59	JUQ100	0.0040765	Pre	B_memory	JUQ100_JUQ102	3.51451
60	JUQ102	0.00443482	On	B_memory	JUQ100_JUQ102	4.29261
61	JUQ103	0.00429976	Pre	B_memory	JUQ103_JUQ104	2.27068
62	JUQ105	0.00438626	Pre	B_memory	JUQ105_JUQ107	2.8308
63	JUQ107	0.00484931	On	B_memory	JUQ105_JUQ107	2.66005
64	JUQ108	0.00437879	On	B_memory	JUQ106_JUQ108	1.62696
65	JUQ106	0.00411764	Pre	B_memory	JUQ106_JUQ108	2.65905
66	JUQ110	0.0013528	Pre	B_memory	JUQ110_JUQ112	0.855422
67	JUQ112	0.00510486	On	B_memory	JUQ110_JUQ112	1.92959
68	JUQ117	0.00436679	Pre	B_memory	JUQ117_JUQ118	1.91245
69	JUQ119	0.00436233	Pre	B_memory	JUQ119_JUQ120	2.43052
70	JUQ120	0.00525632	On	B_memory	JUQ119_JUQ120	1.45209
71	JUQ121	0.00465008	Pre	B_memory	JUQ121_JUQ122	2.47235
72	JUQ122	0.0051423	On	B_memory	JUQ121_JUQ122	2.80783
73	JUQ124	0.00419343	On	B_memory	JUQ123_JUQ124	1.21928

## Sheet: b_right
	index	score_genes-IFNG	timepoint	celltype	patient
0	JUQ025	0.338599	On	Treg	JUQ024_JUQ025
1	JUQ024	0.117239	Pre	Treg	JUQ024_JUQ025
2	JUQ027	0.305639	On	Treg	JUQ026_JUQ027
3	JUQ026	0.343703	Pre	Treg	JUQ026_JUQ027
4	JUQ031	0.495806	On	Treg	JUQ030_JUQ031
5	JUQ030	0.619555	Pre	Treg	JUQ030_JUQ031
6	JUQ035	0.0824632	On	Treg	JUQ032_JUQ035
7	JUQ033	0.143116	Pre	Treg	JUQ033_JUQ036
8	JUQ036	0.264243	On	Treg	JUQ033_JUQ036
9	JUQ038	0.0783247	Pre	Treg	JUQ038_JUQ040
10	JUQ040	0.0953614	On	Treg	JUQ038_JUQ040
11	JUQ041	0.342076	On	Treg	JUQ039_JUQ041
12	JUQ039	0.383543	Pre	Treg	JUQ039_JUQ041
13	JUQ044	0.245011	On	Treg	JUQ042_JUQ044
14	JUQ042	0.233119	Pre	Treg	JUQ042_JUQ044
15	JUQ047	0.190071	On	Treg	JUQ043_JUQ047
16	JUQ045	0.435609	Pre	Treg	JUQ045_JUQ048
17	JUQ049	0.0755141	On	Treg	JUQ046_JUQ049
18	JUQ046	0.0637892	Pre	Treg	JUQ046_JUQ049
19	JUQ054	0.0164659	On	Treg	JUQ050_JUQ054
20	JUQ050	0.217962	Pre	Treg	JUQ050_JUQ054
21	JUQ056	0.45488	On	Treg	JUQ052_JUQ056
22	JUQ052	0.0340792	Pre	Treg	JUQ052_JUQ056
23	JUQ057	0.335459	On	Treg	JUQ053_JUQ057
24	JUQ053	0.248882	Pre	Treg	JUQ053_JUQ057
25	JUQ059	-0.0317234	On	Treg	JUQ058_JUQ059
26	JUQ058	-0.0258367	Pre	Treg	JUQ058_JUQ059
27	JUQ060	0.212553	Pre	Treg	JUQ060_JUQ062
28	JUQ062	0.120281	On	Treg	JUQ060_JUQ062
29	JUQ061	0.34008	Pre	Treg	JUQ061_JUQ063
30	JUQ063	0.656083	On	Treg	JUQ061_JUQ063
31	JUQ064	0.037751	Pre	Treg	JUQ064_JUQ065
32	JUQ065	0.208959	On	Treg	JUQ064_JUQ065
33	JUQ069	0.403358	On	Treg	JUQ066_JUQ069
34	JUQ066	0.174505	Pre	Treg	JUQ066_JUQ069
35	JUQ071	0.361682	On	Treg	JUQ067_JUQ071
36	JUQ067	0.379329	Pre	Treg	JUQ067_JUQ071
37	JUQ068	0.137467	Pre	Treg	JUQ068_JUQ070
38	JUQ070	0.0742948	On	Treg	JUQ068_JUQ070
39	JUQ072	0.60692	Pre	Treg	JUQ072_JUQ073
40	JUQ073	0.68416	On	Treg	JUQ072_JUQ073
41	JUQ078	0.0104418	On	Treg	JUQ076_JUQ078
42	JUQ076	0.250803	Pre	Treg	JUQ076_JUQ078
43	JUQ082	0.135542	On	Treg	JUQ080_JUQ082
44	JUQ085	0.259627	On	Treg	JUQ083_JUQ085
45	JUQ083	0.164888	Pre	Treg	JUQ083_JUQ085
46	JUQ089	0.35929	On	Treg	JUQ086_JUQ089
47	JUQ086	0.459747	Pre	Treg	JUQ086_JUQ089
48	JUQ090	-0.0562249	On	Treg	JUQ087_JUQ090
49	JUQ087	0.292691	Pre	Treg	JUQ087_JUQ090
50	JUQ088	0.473353	Pre	Treg	JUQ088_JUQ091
51	JUQ091	0.63051	On	Treg	JUQ088_JUQ091
52	JUQ093	0.215462	On	Treg	JUQ092_JUQ093
53	JUQ092	0.400402	Pre	Treg	JUQ092_JUQ093
54	JUQ094	0.149598	Pre	Treg	JUQ094_JUQ096
55	JUQ096	0.227577	On	Treg	JUQ094_JUQ096
56	JUQ097	0.227017	On	Treg	JUQ095_JUQ097
57	JUQ095	0.180054	Pre	Treg	JUQ095_JUQ097
58	JUQ101	0.411806	On	Treg	JUQ099_JUQ101
59	JUQ099	0.309071	Pre	Treg	JUQ099_JUQ101
60	JUQ102	0.344801	On	Treg	JUQ100_JUQ102
61	JUQ100	0.260814	Pre	Treg	JUQ100_JUQ102
62	JUQ104	0.0658635	On	Treg	JUQ103_JUQ104
63	JUQ103	0.274297	Pre	Treg	JUQ103_JUQ104
64	JUQ107	0.459761	On	Treg	JUQ105_JUQ107
65	JUQ105	0.477314	Pre	Treg	JUQ105_JUQ107
66	JUQ108	0.144932	On	Treg	JUQ106_JUQ108
67	JUQ106	0.154367	Pre	Treg	JUQ106_JUQ108
68	JUQ109	0.276305	Pre	Treg	JUQ109_JUQ111
69	JUQ111	0.0440021	On	Treg	JUQ109_JUQ111
70	JUQ112	0.221176	On	Treg	JUQ110_JUQ112
71	JUQ110	0.184739	Pre	Treg	JUQ110_JUQ112
72	JUQ118	0.311566	On	Treg	JUQ117_JUQ118
73	JUQ117	0.138835	Pre	Treg	JUQ117_JUQ118
74	JUQ120	0.38439	On	Treg	JUQ119_JUQ120
75	JUQ119	0.420978	Pre	Treg	JUQ119_JUQ120
76	JUQ122	0.137135	On	Treg	JUQ121_JUQ122
77	JUQ121	0.537488	Pre	Treg	JUQ121_JUQ122
0	JUQ024	1.4239	Pre	B_memory	JUQ024_JUQ025
1	JUQ025	2.57332	On	B_memory	JUQ024_JUQ025
2	JUQ027	2.66039	On	B_memory	JUQ026_JUQ027
3	JUQ026	4.43543	Pre	B_memory	JUQ026_JUQ027
4	JUQ031	3.45398	On	B_memory	JUQ030_JUQ031
5	JUQ030	3.23976	Pre	B_memory	JUQ030_JUQ031
6	JUQ035	0.151807	On	B_memory	JUQ032_JUQ035
7	JUQ032	1.54458	Pre	B_memory	JUQ032_JUQ035
8	JUQ036	3.20951	On	B_memory	JUQ033_JUQ036
9	JUQ033	1.6771	Pre	B_memory	JUQ033_JUQ036
10	JUQ038	3.26277	Pre	B_memory	JUQ038_JUQ040
11	JUQ040	4.62044	On	B_memory	JUQ038_JUQ040
12	JUQ041	3.05176	On	B_memory	JUQ039_JUQ041
13	JUQ039	3.82302	Pre	B_memory	JUQ039_JUQ041
14	JUQ042	3.9923	Pre	B_memory	JUQ042_JUQ044
15	JUQ044	2.72333	On	B_memory	JUQ042_JUQ044
16	JUQ047	2.07689	On	B_memory	JUQ043_JUQ047
17	JUQ045	2.14699	Pre	B_memory	JUQ045_JUQ048
18	JUQ049	2.42195	On	B_memory	JUQ046_JUQ049
19	JUQ046	1.80281	Pre	B_memory	JUQ046_JUQ049
20	JUQ054	0.717537	On	B_memory	JUQ050_JUQ054
21	JUQ050	3.49649	Pre	B_memory	JUQ050_JUQ054
22	JUQ056	3.02385	On	B_memory	JUQ052_JUQ056
23	JUQ052	0.684036	Pre	B_memory	JUQ052_JUQ056
24	JUQ057	3.16232	On	B_memory	JUQ053_JUQ057
25	JUQ053	3.32182	Pre	B_memory	JUQ053_JUQ057
26	JUQ059	2.84399	On	B_memory	JUQ058_JUQ059
27	JUQ058	2.48353	Pre	B_memory	JUQ058_JUQ059
28	JUQ062	3.34337	On	B_memory	JUQ060_JUQ062
29	JUQ060	2.31031	Pre	B_memory	JUQ060_JUQ062
30	JUQ061	1.31777	Pre	B_memory	JUQ061_JUQ063
31	JUQ063	2.96514	On	B_memory	JUQ061_JUQ063
32	JUQ064	1.74197	Pre	B_memory	JUQ064_JUQ065
33	JUQ065	3.55792	On	B_memory	JUQ064_JUQ065
34	JUQ066	1.63294	Pre	B_memory	JUQ066_JUQ069
35	JUQ069	3.24071	On	B_memory	JUQ066_JUQ069
36	JUQ067	2.96613	Pre	B_memory	JUQ067_JUQ071
37	JUQ071	2.08775	On	B_memory	JUQ067_JUQ071
38	JUQ068	2.60402	Pre	B_memory	JUQ068_JUQ070
39	JUQ070	1.50143	On	B_memory	JUQ068_JUQ070
40	JUQ072	1.00643	Pre	B_memory	JUQ072_JUQ073
41	JUQ073	4.41923	On	B_memory	JUQ072_JUQ073
42	JUQ076	3.08112	Pre	B_memory	JUQ076_JUQ078
43	JUQ083	1.46699	Pre	B_memory	JUQ083_JUQ085
44	JUQ085	2.50676	On	B_memory	JUQ083_JUQ085
45	JUQ089	2.48689	On	B_memory	JUQ086_JUQ089
46	JUQ086	2.64357	Pre	B_memory	JUQ086_JUQ089
47	JUQ087	3.70281	Pre	B_memory	JUQ087_JUQ090
48	JUQ090	2.98667	On	B_memory	JUQ087_JUQ090
49	JUQ088	3.91503	Pre	B_memory	JUQ088_JUQ091
50	JUQ091	4.04268	On	B_memory	JUQ088_JUQ091
51	JUQ092	3.31698	Pre	B_memory	JUQ092_JUQ093
52	JUQ093	2.46439	On	B_memory	JUQ092_JUQ093
53	JUQ096	2.67068	On	B_memory	JUQ094_JUQ096
54	JUQ094	2.80683	Pre	B_memory	JUQ094_JUQ096
55	JUQ097	2.38785	On	B_memory	JUQ095_JUQ097
56	JUQ095	2.20683	Pre	B_memory	JUQ095_JUQ097
57	JUQ099	2.23487	Pre	B_memory	JUQ099_JUQ101
58	JUQ101	1.92409	On	B_memory	JUQ099_JUQ101
59	JUQ100	3.51451	Pre	B_memory	JUQ100_JUQ102
60	JUQ102	4.20739	On	B_memory	JUQ100_JUQ102
61	JUQ103	2.27068	Pre	B_memory	JUQ103_JUQ104
62	JUQ105	2.20553	Pre	B_memory	JUQ105_JUQ107
63	JUQ107	2.66005	On	B_memory	JUQ105_JUQ107
64	JUQ108	1.62696	On	B_memory	JUQ106_JUQ108
65	JUQ106	2.65905	Pre	B_memory	JUQ106_JUQ108
66	JUQ110	0.407631	Pre	B_memory	JUQ110_JUQ112
67	JUQ112	1.92959	On	B_memory	JUQ110_JUQ112
68	JUQ117	1.91245	Pre	B_memory	JUQ117_JUQ118
69	JUQ119	2.43052	Pre	B_memory	JUQ119_JUQ120
70	JUQ120	1.45209	On	B_memory	JUQ119_JUQ120
71	JUQ121	2.47235	Pre	B_memory	JUQ121_JUQ122
72	JUQ122	2.80783	On	B_memory	JUQ121_JUQ122
73	JUQ124	1.21928	On	B_memory	JUQ123_JUQ124
0	JUQ024	-0.0443106	Pre	mast	JUQ024_JUQ025
1	JUQ025	-0.0865863	On	mast	JUQ024_JUQ025
2	JUQ026	1.01997	Pre	mast	JUQ026_JUQ027
3	JUQ027	2.28313	On	mast	JUQ026_JUQ027
4	JUQ031	0.0124498	On	mast	JUQ030_JUQ031
5	JUQ030	0.165462	Pre	mast	JUQ030_JUQ031
6	JUQ032	-0.0854083	Pre	mast	JUQ032_JUQ035
7	JUQ035	-0.272189	On	mast	JUQ032_JUQ035
8	JUQ033	0.628737	Pre	mast	JUQ033_JUQ036
9	JUQ036	0.739874	On	mast	JUQ033_JUQ036
10	JUQ040	-0.0104418	On	mast	JUQ038_JUQ040
11	JUQ041	-0.185542	On	mast	JUQ039_JUQ041
12	JUQ039	-0.0360553	Pre	mast	JUQ039_JUQ041
13	JUQ044	-0.136317	On	mast	JUQ042_JUQ044
14	JUQ042	-0.24498	Pre	mast	JUQ042_JUQ044
15	JUQ047	-0.278715	On	mast	JUQ043_JUQ047
16	JUQ043	-0.0840161	Pre	mast	JUQ043_JUQ047
17	JUQ045	-0.305221	Pre	mast	JUQ045_JUQ048
18	JUQ049	0.0409639	On	mast	JUQ046_JUQ049
19	JUQ046	1.46024	Pre	mast	JUQ046_JUQ049
20	JUQ050	-0.16202	Pre	mast	JUQ050_JUQ054
21	JUQ054	-0.105344	On	mast	JUQ050_JUQ054
22	JUQ056	0.0568942	On	mast	JUQ052_JUQ056
23	JUQ053	0.628112	Pre	mast	JUQ053_JUQ057
24	JUQ057	1.35904	On	mast	JUQ053_JUQ057
25	JUQ062	2.24593	On	mast	JUQ060_JUQ062
26	JUQ060	2.56196	Pre	mast	JUQ060_JUQ062
27	JUQ061	0.0415663	Pre	mast	JUQ061_JUQ063
28	JUQ065	-0.349498	On	mast	JUQ064_JUQ065
29	JUQ064	-0.251187	Pre	mast	JUQ064_JUQ065
30	JUQ066	0.0852057	Pre	mast	JUQ066_JUQ069
31	JUQ069	0.792637	On	mast	JUQ066_JUQ069
32	JUQ068	-0.097992	Pre	mast	JUQ068_JUQ070
33	JUQ070	0.0504418	On	mast	JUQ068_JUQ070
34	JUQ072	0.662249	Pre	mast	JUQ072_JUQ073
35	JUQ076	-0.204177	Pre	mast	JUQ076_JUQ078
36	JUQ082	-0.0572289	On	mast	JUQ080_JUQ082
37	JUQ086	-0.113922	Pre	mast	JUQ086_JUQ089
38	JUQ089	0.105042	On	mast	JUQ086_JUQ089
39	JUQ087	-0.304819	Pre	mast	JUQ087_JUQ090
40	JUQ088	1.04327	Pre	mast	JUQ088_JUQ091
41	JUQ091	0.189558	On	mast	JUQ088_JUQ091
42	JUQ092	-0.053012	Pre	mast	JUQ092_JUQ093
43	JUQ094	-0.0524766	Pre	mast	JUQ094_JUQ096
44	JUQ096	-0.268273	On	mast	JUQ094_JUQ096
45	JUQ097	-0.313253	On	mast	JUQ095_JUQ097
46	JUQ101	0.276707	On	mast	JUQ099_JUQ101
47	JUQ099	-0.023228	Pre	mast	JUQ099_JUQ101
48	JUQ102	0.920482	On	mast	JUQ100_JUQ102
49	JUQ103	-0.126807	Pre	mast	JUQ103_JUQ104
50	JUQ104	-0.218012	On	mast	JUQ103_JUQ104
51	JUQ105	-0.114279	Pre	mast	JUQ105_JUQ107
52	JUQ107	-0.0383534	On	mast	JUQ105_JUQ107
53	JUQ106	-0.224096	Pre	mast	JUQ106_JUQ108
54	JUQ108	-0.0663989	On	mast	JUQ106_JUQ108
55	JUQ112	-0.092905	On	mast	JUQ110_JUQ112
56	JUQ118	-0.15328	On	mast	JUQ117_JUQ118
57	JUQ117	-0.0784471	Pre	mast	JUQ117_JUQ118
58	JUQ119	-0.115663	Pre	mast	JUQ119_JUQ120
59	JUQ120	-0.217349	On	mast	JUQ119_JUQ120
60	JUQ121	-0.0798193	Pre	mast	JUQ121_JUQ122
61	JUQ122	0.0813922	On	mast	JUQ121_JUQ122
62	JUQ124	-0.351004	On	mast	JUQ123_JUQ124
63	JUQ123	-0.102154	Pre	mast	JUQ123_JUQ124
0	JUQ024	0.972654	Pre	pDC	JUQ024_JUQ025
1	JUQ025	0.232932	On	pDC	JUQ024_JUQ025
2	JUQ027	3.23366	On	pDC	JUQ026_JUQ027
3	JUQ030	5.70281	Pre	pDC	JUQ030_JUQ031
4	JUQ031	3.95944	On	pDC	JUQ030_JUQ031
5	JUQ033	1.35159	Pre	pDC	JUQ033_JUQ036
6	JUQ036	2.70801	On	pDC	JUQ033_JUQ036
7	JUQ038	1.50741	Pre	pDC	JUQ038_JUQ040
8	JUQ040	2.80465	On	pDC	JUQ038_JUQ040
9	JUQ039	4.74133	Pre	pDC	JUQ039_JUQ041
10	JUQ041	2.33414	On	pDC	JUQ039_JUQ041
11	JUQ042	2.81355	Pre	pDC	JUQ042_JUQ044
12	JUQ044	1.86009	On	pDC	JUQ042_JUQ044
13	JUQ047	2.78667	On	pDC	JUQ043_JUQ047
14	JUQ043	3.64779	Pre	pDC	JUQ043_JUQ047
15	JUQ045	2.70482	Pre	pDC	JUQ045_JUQ048
16	JUQ049	2.43074	On	pDC	JUQ046_JUQ049
17	JUQ046	2.41205	Pre	pDC	JUQ046_JUQ049
18	JUQ050	1.91679	Pre	pDC	JUQ050_JUQ054
19	JUQ056	3.38182	On	pDC	JUQ052_JUQ056
20	JUQ053	2.6241	Pre	pDC	JUQ053_JUQ057
21	JUQ057	4.02228	On	pDC	JUQ053_JUQ057
22	JUQ058	4.20321	Pre	pDC	JUQ058_JUQ059
23	JUQ059	3.72645	On	pDC	JUQ058_JUQ059
24	JUQ062	2.23855	On	pDC	JUQ060_JUQ062
25	JUQ060	2.50831	Pre	pDC	JUQ060_JUQ062
26	JUQ061	2.32892	Pre	pDC	JUQ061_JUQ063
27	JUQ063	5.13173	On	pDC	JUQ061_JUQ063
28	JUQ066	1.52592	Pre	pDC	JUQ066_JUQ069
29	JUQ069	2.72149	On	pDC	JUQ066_JUQ069
30	JUQ067	2.73297	Pre	pDC	JUQ067_JUQ071
31	JUQ070	1.28991	On	pDC	JUQ068_JUQ070
32	JUQ068	2.28537	Pre	pDC	JUQ068_JUQ070
33	JUQ072	2.42008	Pre	pDC	JUQ072_JUQ073
34	JUQ073	5.56627	On	pDC	JUQ072_JUQ073
35	JUQ078	4.8739	On	pDC	JUQ076_JUQ078
36	JUQ082	1.08273	On	pDC	JUQ080_JUQ082
37	JUQ085	2.58072	On	pDC	JUQ083_JUQ085
38	JUQ086	4.85114	Pre	pDC	JUQ086_JUQ089
39	JUQ090	4.19357	On	pDC	JUQ087_JUQ090
40	JUQ091	2.52179	On	pDC	JUQ088_JUQ091
41	JUQ088	2.52164	Pre	pDC	JUQ088_JUQ091
42	JUQ092	1.93583	Pre	pDC	JUQ092_JUQ093
43	JUQ093	2.92811	On	pDC	JUQ092_JUQ093
44	JUQ094	0.849799	Pre	pDC	JUQ094_JUQ096
45	JUQ096	3.15823	On	pDC	JUQ094_JUQ096
46	JUQ097	2.671	On	pDC	JUQ095_JUQ097
47	JUQ095	2.61205	Pre	pDC	JUQ095_JUQ097
48	JUQ101	1.71675	On	pDC	JUQ099_JUQ101
49	JUQ099	1.89558	Pre	pDC	JUQ099_JUQ101
50	JUQ100	2.56042	Pre	pDC	JUQ100_JUQ102
51	JUQ102	2.12074	On	pDC	JUQ100_JUQ102
52	JUQ107	2.24518	On	pDC	JUQ105_JUQ107
53	JUQ105	0.65502	Pre	pDC	JUQ105_JUQ107
54	JUQ106	1.92352	Pre	pDC	JUQ106_JUQ108
55	JUQ108	1.59666	On	pDC	JUQ106_JUQ108
56	JUQ109	0.257028	Pre	pDC	JUQ109_JUQ111
57	JUQ111	1.85622	On	pDC	JUQ109_JUQ111
58	JUQ112	2.10944	On	pDC	JUQ110_JUQ112
59	JUQ118	3.20562	On	pDC	JUQ117_JUQ118
60	JUQ119	2.68862	Pre	pDC	JUQ119_JUQ120
61	JUQ120	2.38394	On	pDC	JUQ119_JUQ120
62	JUQ122	2.7253	On	pDC	JUQ121_JUQ122
63	JUQ124	2.1411	On	pDC	JUQ123_JUQ124
64	JUQ123	-0.0335341	Pre	pDC	JUQ123_JUQ124
0	JUQ025	0.122784	On	CD4_T	JUQ024_JUQ025
1	JUQ024	0.0261466	Pre	CD4_T	JUQ024_JUQ025
2	JUQ026	0.294649	Pre	CD4_T	JUQ026_JUQ027
3	JUQ027	0.310339	On	CD4_T	JUQ026_JUQ027
4	JUQ030	0.190393	Pre	CD4_T	JUQ030_JUQ031
5	JUQ031	0.207341	On	CD4_T	JUQ030_JUQ031
6	JUQ032	0.0233354	Pre	CD4_T	JUQ032_JUQ035
7	JUQ035	0.0494422	On	CD4_T	JUQ032_JUQ035
8	JUQ036	0.266579	On	CD4_T	JUQ033_JUQ036
9	JUQ033	0.130715	Pre	CD4_T	JUQ033_JUQ036
10	JUQ040	0.0612203	On	CD4_T	JUQ038_JUQ040
11	JUQ038	0.139764	Pre	CD4_T	JUQ038_JUQ040
12	JUQ041	0.0437627	On	CD4_T	JUQ039_JUQ041
13	JUQ039	0.20542	Pre	CD4_T	JUQ039_JUQ041
14	JUQ044	0.0428815	On	CD4_T	JUQ042_JUQ044
15	JUQ042	0.0880997	Pre	CD4_T	JUQ042_JUQ044
16	JUQ043	0.0808324	Pre	CD4_T	JUQ043_JUQ047
17	JUQ047	0.0228714	On	CD4_T	JUQ043_JUQ047
18	JUQ045	0.263211	Pre	CD4_T	JUQ045_JUQ048
19	JUQ048	0.0678141	On	CD4_T	JUQ045_JUQ048
20	JUQ049	-0.130236	On	CD4_T	JUQ046_JUQ049
21	JUQ046	0.0464167	Pre	CD4_T	JUQ046_JUQ049
22	JUQ054	0.0582052	On	CD4_T	JUQ050_JUQ054
23	JUQ050	0.100957	Pre	CD4_T	JUQ050_JUQ054
24	JUQ056	0.33081	On	CD4_T	JUQ052_JUQ056
25	JUQ052	0.0410276	Pre	CD4_T	JUQ052_JUQ056
26	JUQ057	0.194944	On	CD4_T	JUQ053_JUQ057
27	JUQ053	0.0734691	Pre	CD4_T	JUQ053_JUQ057
28	JUQ058	0.239031	Pre	CD4_T	JUQ058_JUQ059
29	JUQ059	-0.0182696	On	CD4_T	JUQ058_JUQ059
30	JUQ062	0.0990964	On	CD4_T	JUQ060_JUQ062
31	JUQ060	0.164786	Pre	CD4_T	JUQ060_JUQ062
32	JUQ061	0.116452	Pre	CD4_T	JUQ061_JUQ063
33	JUQ063	0.110288	On	CD4_T	JUQ061_JUQ063
34	JUQ065	0.163511	On	CD4_T	JUQ064_JUQ065
35	JUQ064	-0.00327464	Pre	CD4_T	JUQ064_JUQ065
36	JUQ069	0.170421	On	CD4_T	JUQ066_JUQ069
37	JUQ066	0.0582164	Pre	CD4_T	JUQ066_JUQ069
38	JUQ071	0.0305221	On	CD4_T	JUQ067_JUQ071
39	JUQ067	0.182075	Pre	CD4_T	JUQ067_JUQ071
40	JUQ070	-0.00286584	On	CD4_T	JUQ068_JUQ070
41	JUQ068	0.0462134	Pre	CD4_T	JUQ068_JUQ070
42	JUQ072	0.277795	Pre	CD4_T	JUQ072_JUQ073
43	JUQ073	0.317418	On	CD4_T	JUQ072_JUQ073
44	JUQ076	0.263268	Pre	CD4_T	JUQ076_JUQ078
45	JUQ078	0.111165	On	CD4_T	JUQ076_JUQ078
46	JUQ080	0.116056	Pre	CD4_T	JUQ080_JUQ082
47	JUQ082	-0.0897062	On	CD4_T	JUQ080_JUQ082
48	JUQ083	0.0469652	Pre	CD4_T	JUQ083_JUQ085
49	JUQ085	0.0394645	On	CD4_T	JUQ083_JUQ085
50	JUQ089	0.149039	On	CD4_T	JUQ086_JUQ089
51	JUQ086	0.126407	Pre	CD4_T	JUQ086_JUQ089
52	JUQ087	-0.0424463	Pre	CD4_T	JUQ087_JUQ090
53	JUQ090	0.116499	On	CD4_T	JUQ087_JUQ090
54	JUQ091	0.176625	On	CD4_T	JUQ088_JUQ091
55	JUQ088	0.148374	Pre	CD4_T	JUQ088_JUQ091
56	JUQ093	0.00451807	On	CD4_T	JUQ092_JUQ093
57	JUQ092	0.186613	Pre	CD4_T	JUQ092_JUQ093
58	JUQ094	0.00566974	Pre	CD4_T	JUQ094_JUQ096
59	JUQ096	0.055931	On	CD4_T	JUQ094_JUQ096
60	JUQ097	0.0386965	On	CD4_T	JUQ095_JUQ097
61	JUQ095	0.00557122	Pre	CD4_T	JUQ095_JUQ097
62	JUQ101	0.168824	On	CD4_T	JUQ099_JUQ101
63	JUQ099	0.148605	Pre	CD4_T	JUQ099_JUQ101
64	JUQ100	0.114086	Pre	CD4_T	JUQ100_JUQ102
65	JUQ102	0.135201	On	CD4_T	JUQ100_JUQ102
66	JUQ104	0.0374498	On	CD4_T	JUQ103_JUQ104
67	JUQ103	-0.0321049	Pre	CD4_T	JUQ103_JUQ104
68	JUQ107	0.102933	On	CD4_T	JUQ105_JUQ107
69	JUQ105	0.285342	Pre	CD4_T	JUQ105_JUQ107
70	JUQ108	0.00150737	On	CD4_T	JUQ106_JUQ108
71	JUQ106	-0.00385344	Pre	CD4_T	JUQ106_JUQ108
72	JUQ109	0.128455	Pre	CD4_T	JUQ109_JUQ111
73	JUQ111	-0.02391	On	CD4_T	JUQ109_JUQ111
74	JUQ110	0.1522	Pre	CD4_T	JUQ110_JUQ112
75	JUQ112	0.0205665	On	CD4_T	JUQ110_JUQ112
76	JUQ118	0.0336747	On	CD4_T	JUQ117_JUQ118
77	JUQ117	0.0304587	Pre	CD4_T	JUQ117_JUQ118
78	JUQ119	0.168665	Pre	CD4_T	JUQ119_JUQ120
79	JUQ120	0.0740382	On	CD4_T	JUQ119_JUQ120
80	JUQ122	0.0671384	On	CD4_T	JUQ121_JUQ122
81	JUQ121	0.120432	Pre	CD4_T	JUQ121_JUQ122
82	JUQ123	-0.106024	Pre	CD4_T	JUQ123_JUQ124
83	JUQ124	-0.0255834	On	CD4_T	JUQ123_JUQ124
0	JUQ025	25.2942	On	DC	JUQ024_JUQ025
1	JUQ024	15.8993	Pre	DC	JUQ024_JUQ025
2	JUQ027	34.2102	On	DC	JUQ026_JUQ027
3	JUQ026	21.9777	Pre	DC	JUQ026_JUQ027
4	JUQ030	59.9301	Pre	DC	JUQ030_JUQ031
5	JUQ031	33.707	On	DC	JUQ030_JUQ031
6	JUQ032	9.78715	Pre	DC	JUQ032_JUQ035
7	JUQ035	33.0229	On	DC	JUQ032_JUQ035
8	JUQ033	8.32091	Pre	DC	JUQ033_JUQ036
9	JUQ036	15.0844	On	DC	JUQ033_JUQ036
10	JUQ038	15.1176	Pre	DC	JUQ038_JUQ040
11	JUQ040	21.4966	On	DC	JUQ038_JUQ040
12	JUQ041	88.155	On	DC	JUQ039_JUQ041
13	JUQ039	39.9883	Pre	DC	JUQ039_JUQ041
14	JUQ042	31.0373	Pre	DC	JUQ042_JUQ044
15	JUQ044	31.3243	On	DC	JUQ042_JUQ044
16	JUQ043	33.1767	Pre	DC	JUQ043_JUQ047
17	JUQ047	28.1706	On	DC	JUQ043_JUQ047
18	JUQ048	25.6719	On	DC	JUQ045_JUQ048
19	JUQ045	30.914	Pre	DC	JUQ045_JUQ048
20	JUQ046	18.5506	Pre	DC	JUQ046_JUQ049
21	JUQ049	16.6385	On	DC	JUQ046_JUQ049
22	JUQ054	1.23896	On	DC	JUQ050_JUQ054
23	JUQ050	23.9049	Pre	DC	JUQ050_JUQ054
24	JUQ056	15.1783	On	DC	JUQ052_JUQ056
25	JUQ052	7.69076	Pre	DC	JUQ052_JUQ056
26	JUQ057	45.2521	On	DC	JUQ053_JUQ057
27	JUQ053	24.1332	Pre	DC	JUQ053_JUQ057
28	JUQ059	26.5171	On	DC	JUQ058_JUQ059
29	JUQ058	23.902	Pre	DC	JUQ058_JUQ059
30	JUQ062	20.7522	On	DC	JUQ060_JUQ062
31	JUQ060	40.6457	Pre	DC	JUQ060_JUQ062
32	JUQ063	13.0414	On	DC	JUQ061_JUQ063
33	JUQ061	8.93258	Pre	DC	JUQ061_JUQ063
34	JUQ064	39.1104	Pre	DC	JUQ064_JUQ065
35	JUQ065	27.6527	On	DC	JUQ064_JUQ065
36	JUQ066	22.1226	Pre	DC	JUQ066_JUQ069
37	JUQ069	37.629	On	DC	JUQ066_JUQ069
38	JUQ071	15.2478	On	DC	JUQ067_JUQ071
39	JUQ067	33.859	Pre	DC	JUQ067_JUQ071
40	JUQ068	20.5028	Pre	DC	JUQ068_JUQ070
41	JUQ070	16.2387	On	DC	JUQ068_JUQ070
42	JUQ072	40.676	Pre	DC	JUQ072_JUQ073
43	JUQ073	44.7934	On	DC	JUQ072_JUQ073
44	JUQ076	18.7855	Pre	DC	JUQ076_JUQ078
45	JUQ078	39.2848	On	DC	JUQ076_JUQ078
46	JUQ082	6.1498	On	DC	JUQ080_JUQ082
47	JUQ080	55.5807	Pre	DC	JUQ080_JUQ082
48	JUQ085	48.7765	On	DC	JUQ083_JUQ085
49	JUQ089	80.6763	On	DC	JUQ086_JUQ089
50	JUQ086	15.7743	Pre	DC	JUQ086_JUQ089
51	JUQ087	15.1487	Pre	DC	JUQ087_JUQ090
52	JUQ090	31.9647	On	DC	JUQ087_JUQ090
53	JUQ091	41.3298	On	DC	JUQ088_JUQ091
54	JUQ088	32.255	Pre	DC	JUQ088_JUQ091
55	JUQ092	26.4338	Pre	DC	JUQ092_JUQ093
56	JUQ093	33.3801	On	DC	JUQ092_JUQ093
57	JUQ094	0.0690763	Pre	DC	JUQ094_JUQ096
58	JUQ096	31.4377	On	DC	JUQ094_JUQ096
59	JUQ097	19.9175	On	DC	JUQ095_JUQ097
60	JUQ095	14.5841	Pre	DC	JUQ095_JUQ097
61	JUQ099	14.3901	Pre	DC	JUQ099_JUQ101
62	JUQ101	19.9126	On	DC	JUQ099_JUQ101
63	JUQ100	15.5441	Pre	DC	JUQ100_JUQ102
64	JUQ102	35.1383	On	DC	JUQ100_JUQ102
65	JUQ104	7.64726	On	DC	JUQ103_JUQ104
66	JUQ103	21.1084	Pre	DC	JUQ103_JUQ104
67	JUQ107	24.3571	On	DC	JUQ105_JUQ107
68	JUQ105	26.441	Pre	DC	JUQ105_JUQ107
69	JUQ106	21.1507	Pre	DC	JUQ106_JUQ108
70	JUQ108	17.3207	On	DC	JUQ106_JUQ108
71	JUQ111	11.4925	On	DC	JUQ109_JUQ111
72	JUQ109	29.8477	Pre	DC	JUQ109_JUQ111
73	JUQ110	28.21	Pre	DC	JUQ110_JUQ112
74	JUQ112	13.4605	On	DC	JUQ110_JUQ112
75	JUQ118	16.2811	On	DC	JUQ117_JUQ118
76	JUQ117	8.2239	Pre	DC	JUQ117_JUQ118
77	JUQ119	20.1086	Pre	DC	JUQ119_JUQ120
78	JUQ120	28.4629	On	DC	JUQ119_JUQ120
79	JUQ121	18.5994	Pre	DC	JUQ121_JUQ122
80	JUQ122	23.8886	On	DC	JUQ121_JUQ122
81	JUQ124	12.77	On	DC	JUQ123_JUQ124
0	JUQ025	3.94876	On	B_naive	JUQ024_JUQ025
1	JUQ024	2.81836	Pre	B_naive	JUQ024_JUQ025
2	JUQ026	2.68032	Pre	B_naive	JUQ026_JUQ027
3	JUQ027	3.81929	On	B_naive	JUQ026_JUQ027
4	JUQ030	3.24578	Pre	B_naive	JUQ030_JUQ031
5	JUQ036	3.20897	On	B_naive	JUQ033_JUQ036
6	JUQ033	1.98514	Pre	B_naive	JUQ033_JUQ036
7	JUQ041	3.93646	On	B_naive	JUQ039_JUQ041
8	JUQ039	5.96611	Pre	B_naive	JUQ039_JUQ041
9	JUQ044	4.13971	On	B_naive	JUQ042_JUQ044
10	JUQ042	5.20292	Pre	B_naive	JUQ042_JUQ044
11	JUQ047	2.99936	On	B_naive	JUQ043_JUQ047
12	JUQ048	3.06024	On	B_naive	JUQ045_JUQ048
13	JUQ046	4.07309	Pre	B_naive	JUQ046_JUQ049
14	JUQ049	3.45279	On	B_naive	JUQ046_JUQ049
15	JUQ050	4.17644	Pre	B_naive	JUQ050_JUQ054
16	JUQ056	3.88675	On	B_naive	JUQ052_JUQ056
17	JUQ053	3.72719	Pre	B_naive	JUQ053_JUQ057
18	JUQ057	3.48963	On	B_naive	JUQ053_JUQ057
19	JUQ059	5.12803	On	B_naive	JUQ058_JUQ059
20	JUQ060	2.75385	Pre	B_naive	JUQ060_JUQ062
21	JUQ062	2.95936	On	B_naive	JUQ060_JUQ062
22	JUQ064	1.75	Pre	B_naive	JUQ064_JUQ065
23	JUQ065	5.52182	On	B_naive	JUQ064_JUQ065
24	JUQ069	3.19353	On	B_naive	JUQ066_JUQ069
25	JUQ066	2.15884	Pre	B_naive	JUQ066_JUQ069
26	JUQ071	1.98153	On	B_naive	JUQ067_JUQ071
27	JUQ067	3.01068	Pre	B_naive	JUQ067_JUQ071
28	JUQ070	2.0057	On	B_naive	JUQ068_JUQ070
29	JUQ068	5.17269	Pre	B_naive	JUQ068_JUQ070
30	JUQ073	5.03001	On	B_naive	JUQ072_JUQ073
31	JUQ072	4.17108	Pre	B_naive	JUQ072_JUQ073
32	JUQ085	3.44733	On	B_naive	JUQ083_JUQ085
33	JUQ083	0.346185	Pre	B_naive	JUQ083_JUQ085
34	JUQ086	5.12972	Pre	B_naive	JUQ086_JUQ089
35	JUQ090	5.64016	On	B_naive	JUQ087_JUQ090
36	JUQ087	2.84644	Pre	B_naive	JUQ087_JUQ090
37	JUQ088	4.67546	Pre	B_naive	JUQ088_JUQ091
38	JUQ091	5.35555	On	B_naive	JUQ088_JUQ091
39	JUQ093	3.83025	On	B_naive	JUQ092_JUQ093
40	JUQ092	3.83623	Pre	B_naive	JUQ092_JUQ093
41	JUQ095	2.07831	Pre	B_naive	JUQ095_JUQ097
42	JUQ097	2.4759	On	B_naive	JUQ095_JUQ097
43	JUQ101	2.81929	On	B_naive	JUQ099_JUQ101
44	JUQ099	4.26586	Pre	B_naive	JUQ099_JUQ101
45	JUQ100	3.11432	Pre	B_naive	JUQ100_JUQ102
46	JUQ102	4.82268	On	B_naive	JUQ100_JUQ102
47	JUQ103	2.75944	Pre	B_naive	JUQ103_JUQ104
48	JUQ107	3.05831	On	B_naive	JUQ105_JUQ107
49	JUQ105	4.21486	Pre	B_naive	JUQ105_JUQ107
50	JUQ108	2.51994	On	B_naive	JUQ106_JUQ108
51	JUQ106	3.3711	Pre	B_naive	JUQ106_JUQ108
52	JUQ117	1.34859	Pre	B_naive	JUQ117_JUQ118
53	JUQ119	2.51526	Pre	B_naive	JUQ119_JUQ120
54	JUQ120	3.04137	On	B_naive	JUQ119_JUQ120
55	JUQ121	2.4253	Pre	B_naive	JUQ121_JUQ122
56	JUQ122	2.91974	On	B_naive	JUQ121_JUQ122
0	JUQ025	0.128648	On	NK	JUQ024_JUQ025
1	JUQ024	0.0545635	Pre	NK	JUQ024_JUQ025
2	JUQ026	0.213094	Pre	NK	JUQ026_JUQ027
3	JUQ027	0.188252	On	NK	JUQ026_JUQ027
4	JUQ030	0.300694	Pre	NK	JUQ030_JUQ031
5	JUQ031	0.279116	On	NK	JUQ030_JUQ031
6	JUQ032	-0.0251673	Pre	NK	JUQ032_JUQ035
7	JUQ035	0.106613	On	NK	JUQ032_JUQ035
8	JUQ036	0.168993	On	NK	JUQ033_JUQ036
9	JUQ033	0.0718782	Pre	NK	JUQ033_JUQ036
10	JUQ040	0.175671	On	NK	JUQ038_JUQ040
11	JUQ038	0.166265	Pre	NK	JUQ038_JUQ040
12	JUQ041	0.218976	On	NK	JUQ039_JUQ041
13	JUQ039	0.29998	Pre	NK	JUQ039_JUQ041
14	JUQ044	0.043218	On	NK	JUQ042_JUQ044
15	JUQ042	0.114306	Pre	NK	JUQ042_JUQ044
16	JUQ043	-0.0449799	Pre	NK	JUQ043_JUQ047
17	JUQ047	0.0769509	On	NK	JUQ043_JUQ047
18	JUQ045	0.183088	Pre	NK	JUQ045_JUQ048
19	JUQ048	0.0767068	On	NK	JUQ045_JUQ048
20	JUQ049	0.0507631	On	NK	JUQ046_JUQ049
21	JUQ046	0.0712746	Pre	NK	JUQ046_JUQ049
22	JUQ054	0.0546185	On	NK	JUQ050_JUQ054
23	JUQ050	0.0685743	Pre	NK	JUQ050_JUQ054
24	JUQ056	0.299465	On	NK	JUQ052_JUQ056
25	JUQ052	0.0443552	Pre	NK	JUQ052_JUQ056
26	JUQ057	0.224297	On	NK	JUQ053_JUQ057
27	JUQ053	0.161538	Pre	NK	JUQ053_JUQ057
28	JUQ058	0.159547	Pre	NK	JUQ058_JUQ059
29	JUQ059	-0.0934198	On	NK	JUQ058_JUQ059
30	JUQ062	0.0842756	On	NK	JUQ060_JUQ062
31	JUQ060	0.261682	Pre	NK	JUQ060_JUQ062
32	JUQ061	0.186145	Pre	NK	JUQ061_JUQ063
33	JUQ063	0.0179384	On	NK	JUQ061_JUQ063
34	JUQ065	-0.0556225	On	NK	JUQ064_JUQ065
35	JUQ064	-0.131325	Pre	NK	JUQ064_JUQ065
36	JUQ069	0.163031	On	NK	JUQ066_JUQ069
37	JUQ066	0.00339214	Pre	NK	JUQ066_JUQ069
38	JUQ071	-0.0360776	On	NK	JUQ067_JUQ071
39	JUQ067	0.115382	Pre	NK	JUQ067_JUQ071
40	JUQ070	0.0513707	On	NK	JUQ068_JUQ070
41	JUQ068	0.087461	Pre	NK	JUQ068_JUQ070
42	JUQ072	0.00971157	Pre	NK	JUQ072_JUQ073
43	JUQ073	0.1869	On	NK	JUQ072_JUQ073
44	JUQ076	-0.0472557	Pre	NK	JUQ076_JUQ078
45	JUQ078	0.24739	On	NK	JUQ076_JUQ078
46	JUQ080	0.273092	Pre	NK	JUQ080_JUQ082
47	JUQ082	0.324498	On	NK	JUQ080_JUQ082
48	JUQ083	0.0982597	Pre	NK	JUQ083_JUQ085
49	JUQ085	-0.223293	On	NK	JUQ083_JUQ085
50	JUQ089	0.00722892	On	NK	JUQ086_JUQ089
51	JUQ086	0.159304	Pre	NK	JUQ086_JUQ089
52	JUQ087	0.0163626	Pre	NK	JUQ087_JUQ090
53	JUQ090	0.168635	On	NK	JUQ087_JUQ090
54	JUQ091	0.0169293	On	NK	JUQ088_JUQ091
55	JUQ088	0.119665	Pre	NK	JUQ088_JUQ091
56	JUQ093	-0.0821285	On	NK	JUQ092_JUQ093
57	JUQ092	-0.02249	Pre	NK	JUQ092_JUQ093
58	JUQ094	0.16255	Pre	NK	JUQ094_JUQ096
59	JUQ096	0.107078	On	NK	JUQ094_JUQ096
60	JUQ097	0.118912	On	NK	JUQ095_JUQ097
61	JUQ095	0.122608	Pre	NK	JUQ095_JUQ097
62	JUQ101	0.159469	On	NK	JUQ099_JUQ101
63	JUQ099	0.294859	Pre	NK	JUQ099_JUQ101
64	JUQ100	-0.00427593	Pre	NK	JUQ100_JUQ102
65	JUQ102	0.0108108	On	NK	JUQ100_JUQ102
66	JUQ104	-0.0701473	On	NK	JUQ103_JUQ104
67	JUQ103	0.152209	Pre	NK	JUQ103_JUQ104
68	JUQ107	0.259768	On	NK	JUQ105_JUQ107
69	JUQ105	0.423435	Pre	NK	JUQ105_JUQ107
70	JUQ108	-0.0561643	On	NK	JUQ106_JUQ108
71	JUQ106	0.0758928	Pre	NK	JUQ106_JUQ108
72	JUQ109	0.595502	Pre	NK	JUQ109_JUQ111
73	JUQ111	0.0241556	On	NK	JUQ109_JUQ111
74	JUQ110	0.183821	Pre	NK	JUQ110_JUQ112
75	JUQ112	0.0192269	On	NK	JUQ110_JUQ112
76	JUQ118	0.0128514	On	NK	JUQ117_JUQ118
77	JUQ117	-0.046988	Pre	NK	JUQ117_JUQ118
78	JUQ119	0.165141	Pre	NK	JUQ119_JUQ120
79	JUQ120	0.0939029	On	NK	JUQ119_JUQ120
80	JUQ122	0.0949799	On	NK	JUQ121_JUQ122
81	JUQ121	0.104177	Pre	NK	JUQ121_JUQ122
82	JUQ123	-0.105414	Pre	NK	JUQ123_JUQ124
83	JUQ124	0.0310958	On	NK	JUQ123_JUQ124
0	JUQ025	0.255338	On	CD8_T	JUQ024_JUQ025
1	JUQ024	0.0817021	Pre	CD8_T	JUQ024_JUQ025
2	JUQ027	0.479027	On	CD8_T	JUQ026_JUQ027
3	JUQ026	0.538781	Pre	CD8_T	JUQ026_JUQ027
4	JUQ031	0.509571	On	CD8_T	JUQ030_JUQ031
5	JUQ030	0.454132	Pre	CD8_T	JUQ030_JUQ031
6	JUQ035	0.136141	On	CD8_T	JUQ032_JUQ035
7	JUQ032	0.0700154	Pre	CD8_T	JUQ032_JUQ035
8	JUQ033	0.363132	Pre	CD8_T	JUQ033_JUQ036
9	JUQ036	0.887882	On	CD8_T	JUQ033_JUQ036
10	JUQ038	0.339519	Pre	CD8_T	JUQ038_JUQ040
11	JUQ040	0.814351	On	CD8_T	JUQ038_JUQ040
12	JUQ039	0.660186	Pre	CD8_T	JUQ039_JUQ041
13	JUQ041	0.543396	On	CD8_T	JUQ039_JUQ041
14	JUQ042	0.219613	Pre	CD8_T	JUQ042_JUQ044
15	JUQ044	0.207022	On	CD8_T	JUQ042_JUQ044
16	JUQ047	0.210095	On	CD8_T	JUQ043_JUQ047
17	JUQ043	0.327247	Pre	CD8_T	JUQ043_JUQ047
18	JUQ048	0.489741	On	CD8_T	JUQ045_JUQ048
19	JUQ045	0.36561	Pre	CD8_T	JUQ045_JUQ048
20	JUQ049	0.42371	On	CD8_T	JUQ046_JUQ049
21	JUQ046	0.370717	Pre	CD8_T	JUQ046_JUQ049
22	JUQ050	0.363824	Pre	CD8_T	JUQ050_JUQ054
23	JUQ054	0.107812	On	CD8_T	JUQ050_JUQ054
24	JUQ056	0.505812	On	CD8_T	JUQ052_JUQ056
25	JUQ052	0.0787401	Pre	CD8_T	JUQ052_JUQ056
26	JUQ057	0.457905	On	CD8_T	JUQ053_JUQ057
27	JUQ053	0.404554	Pre	CD8_T	JUQ053_JUQ057
28	JUQ058	0.384813	Pre	CD8_T	JUQ058_JUQ059
29	JUQ059	0.865526	On	CD8_T	JUQ058_JUQ059
30	JUQ062	0.371595	On	CD8_T	JUQ060_JUQ062
31	JUQ060	0.581509	Pre	CD8_T	JUQ060_JUQ062
32	JUQ061	0.278846	Pre	CD8_T	JUQ061_JUQ063
33	JUQ063	0.419605	On	CD8_T	JUQ061_JUQ063
34	JUQ065	0.193009	On	CD8_T	JUQ064_JUQ065
35	JUQ064	0.215287	Pre	CD8_T	JUQ064_JUQ065
36	JUQ069	0.405965	On	CD8_T	JUQ066_JUQ069
37	JUQ066	0.168234	Pre	CD8_T	JUQ066_JUQ069
38	JUQ071	0.0550782	On	CD8_T	JUQ067_JUQ071
39	JUQ067	0.567188	Pre	CD8_T	JUQ067_JUQ071
40	JUQ070	0.155557	On	CD8_T	JUQ068_JUQ070
41	JUQ068	0.340641	Pre	CD8_T	JUQ068_JUQ070
42	JUQ072	0.45369	Pre	CD8_T	JUQ072_JUQ073
43	JUQ073	0.57893	On	CD8_T	JUQ072_JUQ073
44	JUQ076	0.289934	Pre	CD8_T	JUQ076_JUQ078
45	JUQ078	0.25788	On	CD8_T	JUQ076_JUQ078
46	JUQ080	0.226866	Pre	CD8_T	JUQ080_JUQ082
47	JUQ082	0.2249	On	CD8_T	JUQ080_JUQ082
48	JUQ083	0.194177	Pre	CD8_T	JUQ083_JUQ085
49	JUQ085	0.190449	On	CD8_T	JUQ083_JUQ085
50	JUQ089	0.341684	On	CD8_T	JUQ086_JUQ089
51	JUQ086	0.48566	Pre	CD8_T	JUQ086_JUQ089
52	JUQ087	0.113724	Pre	CD8_T	JUQ087_JUQ090
53	JUQ090	0.208618	On	CD8_T	JUQ087_JUQ090
54	JUQ091	0.399706	On	CD8_T	JUQ088_JUQ091
55	JUQ088	0.349948	Pre	CD8_T	JUQ088_JUQ091
56	JUQ093	0.26747	On	CD8_T	JUQ092_JUQ093
57	JUQ092	0.526758	Pre	CD8_T	JUQ092_JUQ093
58	JUQ094	0.254472	Pre	CD8_T	JUQ094_JUQ096
59	JUQ096	0.238642	On	CD8_T	JUQ094_JUQ096
60	JUQ097	0.127822	On	CD8_T	JUQ095_JUQ097
61	JUQ095	0.164067	Pre	CD8_T	JUQ095_JUQ097
62	JUQ101	0.362097	On	CD8_T	JUQ099_JUQ101
63	JUQ099	0.35759	Pre	CD8_T	JUQ099_JUQ101
64	JUQ100	0.377289	Pre	CD8_T	JUQ100_JUQ102
65	JUQ102	0.539696	On	CD8_T	JUQ100_JUQ102
66	JUQ104	0.133685	On	CD8_T	JUQ103_JUQ104
67	JUQ103	0.174386	Pre	CD8_T	JUQ103_JUQ104
68	JUQ107	0.226845	On	CD8_T	JUQ105_JUQ107
69	JUQ105	0.509134	Pre	CD8_T	JUQ105_JUQ107
70	JUQ108	0.136435	On	CD8_T	JUQ106_JUQ108
71	JUQ106	0.164356	Pre	CD8_T	JUQ106_JUQ108
72	JUQ109	0.559731	Pre	CD8_T	JUQ109_JUQ111
73	JUQ111	0.120586	On	CD8_T	JUQ109_JUQ111
74	JUQ110	0.227642	Pre	CD8_T	JUQ110_JUQ112
75	JUQ112	0.0870554	On	CD8_T	JUQ110_JUQ112
76	JUQ118	0.19502	On	CD8_T	JUQ117_JUQ118
77	JUQ117	0.140422	Pre	CD8_T	JUQ117_JUQ118
78	JUQ119	0.216834	Pre	CD8_T	JUQ119_JUQ120
79	JUQ120	0.240873	On	CD8_T	JUQ119_JUQ120
80	JUQ122	0.288275	On	CD8_T	JUQ121_JUQ122
81	JUQ121	0.282407	Pre	CD8_T	JUQ121_JUQ122
82	JUQ123	-0.0366801	Pre	CD8_T	JUQ123_JUQ124
83	JUQ124	0.0493071	On	CD8_T	JUQ123_JUQ124
0	JUQ024	0.168675	Pre	gdT	JUQ024_JUQ025
1	JUQ026	0.921767	Pre	gdT	JUQ026_JUQ027
2	JUQ027	0.861647	On	gdT	JUQ026_JUQ027
3	JUQ030	0.878715	Pre	gdT	JUQ030_JUQ031
4	JUQ031	0.674699	On	gdT	JUQ030_JUQ031
5	JUQ036	0.382405	On	gdT	JUQ033_JUQ036
6	JUQ033	0.154646	Pre	gdT	JUQ033_JUQ036
7	JUQ038	0.364351	Pre	gdT	JUQ038_JUQ040
8	JUQ040	0.496471	On	gdT	JUQ038_JUQ040
9	JUQ044	-0.0299866	On	gdT	JUQ042_JUQ044
10	JUQ047	0.129853	On	gdT	JUQ043_JUQ047
11	JUQ045	0.296386	Pre	gdT	JUQ045_JUQ048
12	JUQ049	0.175582	On	gdT	JUQ046_JUQ049
13	JUQ046	0.300655	Pre	gdT	JUQ046_JUQ049
14	JUQ050	0.0779116	Pre	gdT	JUQ050_JUQ054
15	JUQ054	0.381258	On	gdT	JUQ050_JUQ054
16	JUQ052	0.268675	Pre	gdT	JUQ052_JUQ056
17	JUQ056	0.377758	On	gdT	JUQ052_JUQ056
18	JUQ057	0.849181	On	gdT	JUQ053_JUQ057
19	JUQ053	0.679748	Pre	gdT	JUQ053_JUQ057
20	JUQ059	0.0701919	On	gdT	JUQ058_JUQ059
21	JUQ058	0.643641	Pre	gdT	JUQ058_JUQ059
22	JUQ060	0.981526	Pre	gdT	JUQ060_JUQ062
23	JUQ062	0.0843373	On	gdT	JUQ060_JUQ062
24	JUQ061	0.403964	Pre	gdT	JUQ061_JUQ063
25	JUQ063	0.638268	On	gdT	JUQ061_JUQ063
26	JUQ065	0.478715	On	gdT	JUQ064_JUQ065
27	JUQ066	0.179518	Pre	gdT	JUQ066_JUQ069
28	JUQ069	-0.28755	On	gdT	JUQ066_JUQ069
29	JUQ067	0.36166	Pre	gdT	JUQ067_JUQ071
30	JUQ068	0.426104	Pre	gdT	JUQ068_JUQ070
31	JUQ070	0.0855135	On	gdT	JUQ068_JUQ070
32	JUQ089	0.285783	On	gdT	JUQ086_JUQ089
33	JUQ086	0.624096	Pre	gdT	JUQ086_JUQ089
34	JUQ088	0.363498	Pre	gdT	JUQ088_JUQ091
35	JUQ091	0.270683	On	gdT	JUQ088_JUQ091
36	JUQ092	-0.606827	Pre	gdT	JUQ092_JUQ093
37	JUQ093	0.346988	On	gdT	JUQ092_JUQ093
38	JUQ097	0.155823	On	gdT	JUQ095_JUQ097
39	JUQ101	0.310843	On	gdT	JUQ099_JUQ101
40	JUQ102	0.60739	On	gdT	JUQ100_JUQ102
41	JUQ100	0.293655	Pre	gdT	JUQ100_JUQ102
42	JUQ104	-0.053012	On	gdT	JUQ103_JUQ104
43	JUQ105	1.0747	Pre	gdT	JUQ105_JUQ107
44	JUQ110	0.357028	Pre	gdT	JUQ110_JUQ112
45	JUQ112	-0.0594378	On	gdT	JUQ110_JUQ112
46	JUQ117	0.393574	Pre	gdT	JUQ117_JUQ118
47	JUQ118	-0.208835	On	gdT	JUQ117_JUQ118
0	JUQ024	1.16667	Pre	B_GC	JUQ024_JUQ025
1	JUQ025	0.196787	On	B_GC	JUQ024_JUQ025
2	JUQ026	-0.148916	Pre	B_GC	JUQ026_JUQ027
3	JUQ027	1.69278	On	B_GC	JUQ026_JUQ027
4	JUQ030	1.57108	Pre	B_GC	JUQ030_JUQ031
5	JUQ031	-0.371888	On	B_GC	JUQ030_JUQ031
6	JUQ036	1.99871	On	B_GC	JUQ033_JUQ036
7	JUQ033	2.19116	Pre	B_GC	JUQ033_JUQ036
8	JUQ040	-0.0963855	On	B_GC	JUQ038_JUQ040
9	JUQ038	-0.146185	Pre	B_GC	JUQ038_JUQ040
10	JUQ041	5.81727	On	B_GC	JUQ039_JUQ041
11	JUQ039	0.950022	Pre	B_GC	JUQ039_JUQ041
12	JUQ044	-0.140763	On	B_GC	JUQ042_JUQ044
13	JUQ042	4.60161	Pre	B_GC	JUQ042_JUQ044
14	JUQ047	1.1201	On	B_GC	JUQ043_JUQ047
15	JUQ049	-0.112182	On	B_GC	JUQ046_JUQ049
16	JUQ046	-0.181526	Pre	B_GC	JUQ046_JUQ049
17	JUQ050	-0.135743	Pre	B_GC	JUQ050_JUQ054
18	JUQ056	0.338554	On	B_GC	JUQ052_JUQ056
19	JUQ053	2.12222	Pre	B_GC	JUQ053_JUQ057
20	JUQ057	0.14461	On	B_GC	JUQ053_JUQ057
21	JUQ059	0.0445783	On	B_GC	JUQ058_JUQ059
22	JUQ060	-0.00255568	Pre	B_GC	JUQ060_JUQ062
23	JUQ062	0.641767	On	B_GC	JUQ060_JUQ062
24	JUQ063	0.0100402	On	B_GC	JUQ061_JUQ063
25	JUQ061	0.0108434	Pre	B_GC	JUQ061_JUQ063
26	JUQ066	0.936457	Pre	B_GC	JUQ066_JUQ069
27	JUQ069	0.33012	On	B_GC	JUQ066_JUQ069
28	JUQ067	-0.0890562	Pre	B_GC	JUQ067_JUQ071
29	JUQ070	0.0880857	On	B_GC	JUQ068_JUQ070
30	JUQ072	-0.0763052	Pre	B_GC	JUQ072_JUQ073
31	JUQ073	-0.146827	On	B_GC	JUQ072_JUQ073
32	JUQ078	0.0779116	On	B_GC	JUQ076_JUQ078
33	JUQ085	0.126506	On	B_GC	JUQ083_JUQ085
34	JUQ086	0.155823	Pre	B_GC	JUQ086_JUQ089
35	JUQ088	2.25835	Pre	B_GC	JUQ088_JUQ091
36	JUQ091	1.62643	On	B_GC	JUQ088_JUQ091
37	JUQ093	0.937082	On	B_GC	JUQ092_JUQ093
38	JUQ092	2.13949	Pre	B_GC	JUQ092_JUQ093
39	JUQ094	-0.0594378	Pre	B_GC	JUQ094_JUQ096
40	JUQ096	-0.123695	On	B_GC	JUQ094_JUQ096
41	JUQ101	0.321642	On	B_GC	JUQ099_JUQ101
42	JUQ099	-0.329317	Pre	B_GC	JUQ099_JUQ101
43	JUQ100	1.23614	Pre	B_GC	JUQ100_JUQ102
44	JUQ102	3.03695	On	B_GC	JUQ100_JUQ102
45	JUQ104	-0.0465863	On	B_GC	JUQ103_JUQ104
46	JUQ105	-0.435341	Pre	B_GC	JUQ105_JUQ107
47	JUQ107	0.140562	On	B_GC	JUQ105_JUQ107
48	JUQ108	0.135743	On	B_GC	JUQ106_JUQ108
49	JUQ106	-0.146185	Pre	B_GC	JUQ106_JUQ108
50	JUQ111	-0.0216867	On	B_GC	JUQ109_JUQ111
51	JUQ112	-0.393574	On	B_GC	JUQ110_JUQ112
52	JUQ119	-0.0337349	Pre	B_GC	JUQ119_JUQ120
53	JUQ120	-0.0827309	On	B_GC	JUQ119_JUQ120
0	JUQ025	2.88735	On	MDC	JUQ024_JUQ025
1	JUQ024	9.93728	Pre	MDC	JUQ024_JUQ025
2	JUQ027	56.0385	On	MDC	JUQ026_JUQ027
3	JUQ026	35.6732	Pre	MDC	JUQ026_JUQ027
4	JUQ031	12.7829	On	MDC	JUQ030_JUQ031
5	JUQ030	49.9745	Pre	MDC	JUQ030_JUQ031
6	JUQ035	7.52664	On	MDC	JUQ032_JUQ035
7	JUQ033	8.95536	Pre	MDC	JUQ033_JUQ036
8	JUQ036	22.8711	On	MDC	JUQ033_JUQ036
9	JUQ040	13.2491	On	MDC	JUQ038_JUQ040
10	JUQ038	8.78451	Pre	MDC	JUQ038_JUQ040
11	JUQ041	9.46764	On	MDC	JUQ039_JUQ041
12	JUQ039	25.9259	Pre	MDC	JUQ039_JUQ041
13	JUQ042	12.3369	Pre	MDC	JUQ042_JUQ044
14	JUQ044	19.2738	On	MDC	JUQ042_JUQ044
15	JUQ043	14.8854	Pre	MDC	JUQ043_JUQ047
16	JUQ047	15.9335	On	MDC	JUQ043_JUQ047
17	JUQ048	4.6491	On	MDC	JUQ045_JUQ048
18	JUQ045	7.55151	Pre	MDC	JUQ045_JUQ048
19	JUQ046	5.77785	Pre	MDC	JUQ046_JUQ049
20	JUQ049	13.1616	On	MDC	JUQ046_JUQ049
21	JUQ050	10.4265	Pre	MDC	JUQ050_JUQ054
22	JUQ054	6.20375	On	MDC	JUQ050_JUQ054
23	JUQ052	1.12262	Pre	MDC	JUQ052_JUQ056
24	JUQ056	9.6542	On	MDC	JUQ052_JUQ056
25	JUQ057	41.1846	On	MDC	JUQ053_JUQ057
26	JUQ053	25.7422	Pre	MDC	JUQ053_JUQ057
27	JUQ059	3.7085	On	MDC	JUQ058_JUQ059
28	JUQ058	6.26955	Pre	MDC	JUQ058_JUQ059
29	JUQ062	22.5084	On	MDC	JUQ060_JUQ062
30	JUQ060	8.24362	Pre	MDC	JUQ060_JUQ062
31	JUQ061	7.21399	Pre	MDC	JUQ061_JUQ063
32	JUQ063	6.61017	On	MDC	JUQ061_JUQ063
33	JUQ065	24.8328	On	MDC	JUQ064_JUQ065
34	JUQ064	13.8867	Pre	MDC	JUQ064_JUQ065
35	JUQ069	43.6667	On	MDC	JUQ066_JUQ069
36	JUQ066	20.7594	Pre	MDC	JUQ066_JUQ069
37	JUQ071	11.0949	On	MDC	JUQ067_JUQ071
38	JUQ067	25.8321	Pre	MDC	JUQ067_JUQ071
39	JUQ068	6.23711	Pre	MDC	JUQ068_JUQ070
40	JUQ070	10.1682	On	MDC	JUQ068_JUQ070
41	JUQ073	27.8334	On	MDC	JUQ072_JUQ073
42	JUQ072	10.2802	Pre	MDC	JUQ072_JUQ073
43	JUQ076	20.6666	Pre	MDC	JUQ076_JUQ078
44	JUQ078	13.2467	On	MDC	JUQ076_JUQ078
45	JUQ082	6.51442	On	MDC	JUQ080_JUQ082
46	JUQ080	25.2861	Pre	MDC	JUQ080_JUQ082
47	JUQ085	14.2717	On	MDC	JUQ083_JUQ085
48	JUQ083	6.59625	Pre	MDC	JUQ083_JUQ085
49	JUQ086	12.1921	Pre	MDC	JUQ086_JUQ089
50	JUQ089	7.87432	On	MDC	JUQ086_JUQ089
51	JUQ087	7.03999	Pre	MDC	JUQ087_JUQ090
52	JUQ090	19.5439	On	MDC	JUQ087_JUQ090
53	JUQ091	28.8812	On	MDC	JUQ088_JUQ091
54	JUQ088	29.7244	Pre	MDC	JUQ088_JUQ091
55	JUQ093	9.25863	On	MDC	JUQ092_JUQ093
56	JUQ092	9.62643	Pre	MDC	JUQ092_JUQ093
57	JUQ094	1.14327	Pre	MDC	JUQ094_JUQ096
58	JUQ096	5.08488	On	MDC	JUQ094_JUQ096
59	JUQ097	8.4714	On	MDC	JUQ095_JUQ097
60	JUQ095	1.40721	Pre	MDC	JUQ095_JUQ097
61	JUQ099	13.5778	Pre	MDC	JUQ099_JUQ101
62	JUQ101	12.227	On	MDC	JUQ099_JUQ101
63	JUQ102	24.3792	On	MDC	JUQ100_JUQ102
64	JUQ100	8.23	Pre	MDC	JUQ100_JUQ102
65	JUQ104	4.97466	On	MDC	JUQ103_JUQ104
66	JUQ103	5.5938	Pre	MDC	JUQ103_JUQ104
67	JUQ107	12.6808	On	MDC	JUQ105_JUQ107
68	JUQ105	25.7641	Pre	MDC	JUQ105_JUQ107
69	JUQ106	4.42214	Pre	MDC	JUQ106_JUQ108
70	JUQ108	5.41184	On	MDC	JUQ106_JUQ108
71	JUQ109	7.10304	Pre	MDC	JUQ109_JUQ111
72	JUQ111	1.40641	On	MDC	JUQ109_JUQ111
73	JUQ110	21.6011	Pre	MDC	JUQ110_JUQ112
74	JUQ112	4.45309	On	MDC	JUQ110_JUQ112
75	JUQ118	10.2992	On	MDC	JUQ117_JUQ118
76	JUQ117	8.30657	Pre	MDC	JUQ117_JUQ118
77	JUQ119	13.1686	Pre	MDC	JUQ119_JUQ120
78	JUQ120	20.4001	On	MDC	JUQ119_JUQ120
79	JUQ122	9.14814	On	MDC	JUQ121_JUQ122
80	JUQ121	18.7919	Pre	MDC	JUQ121_JUQ122
81	JUQ124	8.5719	On	MDC	JUQ123_JUQ124
82	JUQ123	0.748405	Pre	MDC	JUQ123_JUQ124
0	JUQ025	-0.00883534	On	ILC3	JUQ024_JUQ025
1	JUQ024	0.00986804	Pre	ILC3	JUQ024_JUQ025
2	JUQ027	-0.0285141	On	ILC3	JUQ026_JUQ027
3	JUQ030	0.581124	Pre	ILC3	JUQ030_JUQ031
4	JUQ031	0.236145	On	ILC3	JUQ030_JUQ031
5	JUQ036	0.431325	On	ILC3	JUQ033_JUQ036
6	JUQ033	0.0618474	Pre	ILC3	JUQ033_JUQ036
7	JUQ038	0.254618	Pre	ILC3	JUQ038_JUQ040
8	JUQ039	0.323494	Pre	ILC3	JUQ039_JUQ041
9	JUQ041	-0.037751	On	ILC3	JUQ039_JUQ041
10	JUQ044	0.201972	On	ILC3	JUQ042_JUQ044
11	JUQ047	0.592169	On	ILC3	JUQ043_JUQ047
12	JUQ045	0.381124	Pre	ILC3	JUQ045_JUQ048
13	JUQ054	-0.100402	On	ILC3	JUQ050_JUQ054
14	JUQ050	0.0433735	Pre	ILC3	JUQ050_JUQ054
15	JUQ052	0.00481928	Pre	ILC3	JUQ052_JUQ056
16	JUQ056	0.129478	On	ILC3	JUQ052_JUQ056
17	JUQ057	0.707184	On	ILC3	JUQ053_JUQ057
18	JUQ053	0.313574	Pre	ILC3	JUQ053_JUQ057
19	JUQ059	-0.051004	On	ILC3	JUQ058_JUQ059
20	JUQ058	0.0144578	Pre	ILC3	JUQ058_JUQ059
21	JUQ062	0.241767	On	ILC3	JUQ060_JUQ062
22	JUQ060	0.0507028	Pre	ILC3	JUQ060_JUQ062
23	JUQ063	0.219277	On	ILC3	JUQ061_JUQ063
24	JUQ065	0.14083	On	ILC3	JUQ064_JUQ065
25	JUQ064	-0.125301	Pre	ILC3	JUQ064_JUQ065
26	JUQ066	0.0680436	Pre	ILC3	JUQ066_JUQ069
27	JUQ069	0.252008	On	ILC3	JUQ066_JUQ069
28	JUQ071	-0.238554	On	ILC3	JUQ067_JUQ071
29	JUQ067	-0.165462	Pre	ILC3	JUQ067_JUQ071
30	JUQ070	0.164659	On	ILC3	JUQ068_JUQ070
31	JUQ068	0.2	Pre	ILC3	JUQ068_JUQ070
32	JUQ073	1.82651	On	ILC3	JUQ072_JUQ073
33	JUQ078	-0.22008	On	ILC3	JUQ076_JUQ078
34	JUQ085	0.86988	On	ILC3	JUQ083_JUQ085
35	JUQ083	0.0200803	Pre	ILC3	JUQ083_JUQ085
36	JUQ089	1.13253	On	ILC3	JUQ086_JUQ089
37	JUQ090	1.04498	On	ILC3	JUQ087_JUQ090
38	JUQ091	0.541251	On	ILC3	JUQ088_JUQ091
39	JUQ088	0.107229	Pre	ILC3	JUQ088_JUQ091
40	JUQ092	0.0718876	Pre	ILC3	JUQ092_JUQ093
41	JUQ093	0.398394	On	ILC3	JUQ092_JUQ093
42	JUQ095	0.0934404	Pre	ILC3	JUQ095_JUQ097
43	JUQ097	-0.0457831	On	ILC3	JUQ095_JUQ097
44	JUQ099	0.702811	Pre	ILC3	JUQ099_JUQ101
45	JUQ101	0.150469	On	ILC3	JUQ099_JUQ101
46	JUQ100	1.24016	Pre	ILC3	JUQ100_JUQ102
47	JUQ102	0.197189	On	ILC3	JUQ100_JUQ102
48	JUQ107	0.0243641	On	ILC3	JUQ105_JUQ107
49	JUQ108	-0.0125837	On	ILC3	JUQ106_JUQ108
50	JUQ106	0.203936	Pre	ILC3	JUQ106_JUQ108
51	JUQ111	0.0492637	On	ILC3	JUQ109_JUQ111
52	JUQ112	0.549799	On	ILC3	JUQ110_JUQ112
53	JUQ118	-0.158233	On	ILC3	JUQ117_JUQ118
54	JUQ120	-0.118876	On	ILC3	JUQ119_JUQ120
55	JUQ119	-0.0891566	Pre	ILC3	JUQ119_JUQ120
56	JUQ122	-0.2	On	ILC3	JUQ121_JUQ122
57	JUQ121	-0.00937082	Pre	ILC3	JUQ121_JUQ122
58	JUQ124	0.191165	On	ILC3	JUQ123_JUQ124
0	JUQ024	-1.41877	Pre	plasma	JUQ024_JUQ025
1	JUQ025	-0.1751	On	plasma	JUQ024_JUQ025
2	JUQ026	-3.34681	Pre	plasma	JUQ026_JUQ027
3	JUQ027	-2.37695	On	plasma	JUQ026_JUQ027
4	JUQ031	0.0226348	On	plasma	JUQ030_JUQ031
5	JUQ030	-1.18114	Pre	plasma	JUQ030_JUQ031
6	JUQ035	-0.13253	On	plasma	JUQ032_JUQ035
7	JUQ033	-1.94833	Pre	plasma	JUQ033_JUQ036
8	JUQ036	-2.77815	On	plasma	JUQ033_JUQ036
9	JUQ040	-2.86413	On	plasma	JUQ038_JUQ040
10	JUQ038	-2.7888	Pre	plasma	JUQ038_JUQ040
11	JUQ041	-0.0722892	On	plasma	JUQ039_JUQ041
12	JUQ039	-3.52749	Pre	plasma	JUQ039_JUQ041
13	JUQ042	-0.779482	Pre	plasma	JUQ042_JUQ044
14	JUQ044	-2.10441	On	plasma	JUQ042_JUQ044
15	JUQ043	-0.468273	Pre	plasma	JUQ043_JUQ047
16	JUQ047	-0.206526	On	plasma	JUQ043_JUQ047
17	JUQ045	-0.439357	Pre	plasma	JUQ045_JUQ048
18	JUQ046	-0.332164	Pre	plasma	JUQ046_JUQ049
19	JUQ049	-0.396882	On	plasma	JUQ046_JUQ049
20	JUQ054	-2.62776	On	plasma	JUQ050_JUQ054
21	JUQ050	-3.30306	Pre	plasma	JUQ050_JUQ054
22	JUQ056	-3.11677	On	plasma	JUQ052_JUQ056
23	JUQ052	-1.59363	Pre	plasma	JUQ052_JUQ056
24	JUQ057	-3.20521	On	plasma	JUQ053_JUQ057
25	JUQ053	-3.374	Pre	plasma	JUQ053_JUQ057
26	JUQ059	-1.1634	On	plasma	JUQ058_JUQ059
27	JUQ058	0.180812	Pre	plasma	JUQ058_JUQ059
28	JUQ062	-0.799951	On	plasma	JUQ060_JUQ062
29	JUQ060	-1.4624	Pre	plasma	JUQ060_JUQ062
30	JUQ061	-1.26908	Pre	plasma	JUQ061_JUQ063
31	JUQ065	-0.406426	On	plasma	JUQ064_JUQ065
32	JUQ066	-1.76665	Pre	plasma	JUQ066_JUQ069
33	JUQ069	-5.63896	On	plasma	JUQ066_JUQ069
34	JUQ071	-3.28621	On	plasma	JUQ067_JUQ071
35	JUQ067	-0.00658243	Pre	plasma	JUQ067_JUQ071
36	JUQ068	-3.84314	Pre	plasma	JUQ068_JUQ070
37	JUQ070	-2.38551	On	plasma	JUQ068_JUQ070
38	JUQ073	0.101687	On	plasma	JUQ072_JUQ073
39	JUQ076	0.718608	Pre	plasma	JUQ076_JUQ078
40	JUQ078	-0.346185	On	plasma	JUQ076_JUQ078
41	JUQ080	-0.0843373	Pre	plasma	JUQ080_JUQ082
42	JUQ082	-6.06051	On	plasma	JUQ080_JUQ082
43	JUQ089	0.0846659	On	plasma	JUQ086_JUQ089
44	JUQ086	-0.320409	Pre	plasma	JUQ086_JUQ089
45	JUQ087	-2.3357	Pre	plasma	JUQ087_JUQ090
46	JUQ090	-0.0674699	On	plasma	JUQ087_JUQ090
47	JUQ091	-2.14483	On	plasma	JUQ088_JUQ091
48	JUQ088	-3.27468	Pre	plasma	JUQ088_JUQ091
49	JUQ092	0.0176707	Pre	plasma	JUQ092_JUQ093
50	JUQ093	-7.65382	On	plasma	JUQ092_JUQ093
51	JUQ094	0.22008	Pre	plasma	JUQ094_JUQ096
52	JUQ096	-0.474699	On	plasma	JUQ094_JUQ096
53	JUQ097	-3.79558	On	plasma	JUQ095_JUQ097
54	JUQ095	-3.31995	Pre	plasma	JUQ095_JUQ097
55	JUQ099	0.0662651	Pre	plasma	JUQ099_JUQ101
56	JUQ101	0.0254351	On	plasma	JUQ099_JUQ101
57	JUQ100	-0.611672	Pre	plasma	JUQ100_JUQ102
58	JUQ102	-2.45081	On	plasma	JUQ100_JUQ102
59	JUQ103	-0.1	Pre	plasma	JUQ103_JUQ104
60	JUQ104	-0.097533	On	plasma	JUQ103_JUQ104
61	JUQ105	-0.626566	Pre	plasma	JUQ105_JUQ107
62	JUQ107	-3.04968	On	plasma	JUQ105_JUQ107
63	JUQ108	-2.74353	On	plasma	JUQ106_JUQ108
64	JUQ106	-2.41787	Pre	plasma	JUQ106_JUQ108
65	JUQ111	-6.57771	On	plasma	JUQ109_JUQ111
66	JUQ110	-0.0160643	Pre	plasma	JUQ110_JUQ112
67	JUQ112	-0.178246	On	plasma	JUQ110_JUQ112
68	JUQ118	-0.115663	On	plasma	JUQ117_JUQ118
69	JUQ117	-0.0726104	Pre	plasma	JUQ117_JUQ118
70	JUQ119	-3.36772	Pre	plasma	JUQ119_JUQ120
71	JUQ120	-1.50258	On	plasma	JUQ119_JUQ120
72	JUQ122	-0.605622	On	plasma	JUQ121_JUQ122
73	JUQ121	-5.8073	Pre	plasma	JUQ121_JUQ122
74	JUQ124	-0.12008	On	plasma	JUQ123_JUQ124
