# Supplementary material for: Supervised discovery of interpretable gene programs from single-cell data
Source: Nat Biotechnol. 2023 Sep 21;42(7):1084–95. doi: 10.1038/s41587-023-01940-3 (PMC10958532; doi:10.1038/s41587-023-01940-3)
Supplement: Supplementary file 14 — Statistical source data. [file 41587_2023_1940_MOESM14_ESM.xlsx]

## Sheet: a
value	gene	gene set
0.0354261	FKBP4	MYC
0.0317923	POLD2	MYC
0.0265025	DDX21	MYC
0.0251364	NOLC1	MYC
0.0249803	PSMG1	MYC
0.0230014	PNO1	MYC
0.0205096	AIMP2	MYC
0.0191188	HSPD1	MYC
0.0181092	NDUFAF4	MYC
0.017807	NHP2	MYC
0.0174776	FXN	MYC
0.0152357	NOP16	MYC
0.0145041	DKC1	MYC
0.0136655	HSPE1	MYC
0.0132811	PAICS	MYC
0.0128028	C1QBP	MYC
0.0120599	EXOSC5	MYC
0.0116777	RSL1D1	MYC
0.0115868	DDX10	MYC
0.0110486	SRM	MYC
0.0107231	POLR2H	MYC
0.0106113	TOMM40	MYC
0.010003	GCSH	MYC
0.00992477	TIMM13	MYC
0.00977884	FBL	MYC
0.00962874	HSP90AB1	MYC
0.00946854	NOP56	MYC
0.00910684	PHB	MYC
0.00803479	TRAP1	MYC
0.00765269	FASN	MYC
0.0073533	SURF2	MYC
0.00727273	CCT6A	MYC
0.0071798	ATP5MC1	MYC
0.00714707	NCL	MYC
0.00697151	DDX18	MYC
0.00685442	APEX1	MYC
0.00665587	CDK4	MYC
0.00645742	GNL3	MYC
0.00616001	RANBP1	MYC
0.0060244	PA2G4	MYC
0.00595405	LDHA	MYC
0.00591867	HSPBP1	MYC
0.00584708	MTHFD1	MYC
0.00575064	PPA1	MYC
0.00567643	TSR1	MYC
0.00558838	ENO1	MYC
0.0055809	STIP1	MYC
0.00554449	NME2	MYC
0.00545646	IMPDH2	MYC
0.00527926	AKAP1	MYC
0.0841194	PIGS	GPI anchor
0.0788048	PIGH	GPI anchor
0.0714542	DPM2	GPI anchor
0.0618487	PIGG	GPI anchor
0.042157	PIGQ	GPI anchor
0.0360051	PIGK	GPI anchor
0.0355513	PIGO	GPI anchor
0.0299984	PIGN	GPI anchor
0.0184042	PIGC	GPI anchor
0.0167112	PIGA	GPI anchor
0.00961319	PIGW	GPI anchor
0.00391155	CUL5	GPI anchor
0.00378372	RNMT	GPI anchor
0.00305899	TMED4	GPI anchor
0.00303419	PGAP1	GPI anchor
0.00299579	TUBGCP3	GPI anchor
0.00299169	VPS35	GPI anchor
0.00282082	PIGL	GPI anchor
0.00273811	ANAPC10	GPI anchor
0.00272298	PIGZ	GPI anchor
0.00254892	FBXO9	GPI anchor
0.00250135	GPAA1	GPI anchor
0.0022921	PIGM	GPI anchor
0.0022883	SUGT1	GPI anchor
0.00222725	ZRANB2	GPI anchor
0.00222003	TOPORS	GPI anchor
0.00218636	HECTD1	GPI anchor
0.00214344	TTC14	GPI anchor
0.00206991	ZNF302	GPI anchor
0.00197994	FBXW11	GPI anchor
0.00187314	LINC00909	GPI anchor
0.00186298	FANCF	GPI anchor
0.00185513	AC124016.1	GPI anchor
0.00178633	NDUFA3	GPI anchor
0.0017818	ABI2	GPI anchor
0.0017657	EXOSC10	GPI anchor
0.0017386	PTRH2	GPI anchor
0.00173856	SHPRH	GPI anchor
0.00170283	QRSL1	GPI anchor
0.00166125	PRMT2	GPI anchor
0.00159223	RNF34	GPI anchor
0.00158565	EXOC8	GPI anchor
0.00157625	POLG	GPI anchor
0.00155135	PSMD2	GPI anchor
0.00153395	SMYD3	GPI anchor
0.00151633	TOMM5	GPI anchor
0.00145182	HLA-B	GPI anchor
0.00142114	PPP1R3E	GPI anchor
0.00141669	FBXL12	GPI anchor
0.00140819	EFCAB14	GPI anchor
0.0910719	GNLY	cytotox
0.0411551	NKG7	cytotox
0.0327279	GZMA	cytotox
0.031939	KLRD1	cytotox
0.028613	PRF1	cytotox
0.0226281	CCL5	cytotox
0.0209688	TRDC	cytotox
0.0176027	CST7	cytotox
0.0166381	CD7	cytotox
0.0162664	XCL1	cytotox
0.0159661	XCL2	cytotox
0.0153387	CTSW	cytotox
0.0145854	GZMB	cytotox
0.0143144	HOPX	cytotox
0.0134208	KLRC1	cytotox
0.0125461	TYROBP	cytotox
0.0117149	GZMH	cytotox
0.0107049	KLRB1	cytotox
0.00986405	CD247	cytotox
0.00977969	IL2RB	cytotox
0.00977935	GZMM	cytotox
0.00942075	TXK	cytotox
0.00920446	KLRF1	cytotox
0.00915107	CLIC3	cytotox
0.0091374	AREG	cytotox
0.00878486	IFITM2	cytotox
0.00869104	MATK	cytotox
0.00862378	IL18RAP	cytotox
0.00815602	HCST	cytotox
0.00789137	DUSP2	cytotox
0.0072731	FCER1G	cytotox
0.00721367	SAMD3	cytotox
0.00698051	PTGDR	cytotox
0.00694451	TBX21	cytotox
0.00682992	NCR3	cytotox
0.00666657	SRGN	cytotox
0.00643463	GZMK	cytotox
0.0063255	ID2	cytotox
0.00610761	PTGER2	cytotox
0.00601153	CEBPD	cytotox
0.005798	SH2D2A	cytotox
0.00578406	IFITM3	cytotox
0.00563	CD244	cytotox
0.00539644	CMC1	cytotox
0.00530946	AOAH	cytotox
0.00528841	APOBEC3G	cytotox
0.00517041	IL32	cytotox
0.00512251	ZNF683	cytotox
0.00499868	SH2D1B	cytotox
0.00473033	ADGRG1	cytotox
0.184964	HLA-DRB5	MHC-II
0.118005	HLA-DRB1	MHC-II
0.0608502	HLA-DPA1	MHC-II
0.0544428	HLA-DRA	MHC-II
0.0501208	HLA-DPB1	MHC-II
0.0416133	HLA-DMA	MHC-II
0.0389654	HLA-DQA1	MHC-II
0.0387005	CD74	MHC-II
0.0339869	HLA-DQB1	MHC-II
0.0215632	HLA-DQA2	MHC-II
0.00854269	HLA-DMB	MHC-II
0.00702624	HLA-DQB2	MHC-II
0.00664474	HLA-A	MHC-II
0.00621833	FTL	MHC-II
0.00590298	HLA-E	MHC-II
0.00580781	ACTB	MHC-II
0.00535006	HLA-B	MHC-II
0.00510512	CYBA	MHC-II
0.00378199	TMSB4X	MHC-II
0.0035947	HLA-C	MHC-II
0.00309428	RELA	MHC-II
0.00297616	ITGB2	MHC-II
0.00284117	NFYC	MHC-II
0.00276926	RFX5	MHC-II
0.00275202	CREB1	MHC-II
0.00267187	SYNGR2	MHC-II
0.00265621	CIITA	MHC-II
0.00262656	ARL14EP	MHC-II
0.00238715	EEF1A1	MHC-II
0.00234631	ACTG1	MHC-II
0.00232073	PDIA6	MHC-II
0.00230954	NFYA	MHC-II
0.00223451	FTH1	MHC-II
0.00213837	AP2M1	MHC-II
0.00210312	PARVG	MHC-II
0.00196457	SP1	MHC-II
0.00191981	ITGA4	MHC-II
0.0019182	TPT1	MHC-II
0.00186895	ARPC3	MHC-II
0.00183057	ATP5MC2	MHC-II
0.00169291	LITAF	MHC-II
0.00167534	HERPUD1	MHC-II
0.00164531	ATP6V0B	MHC-II
0.00164204	SEC11A	MHC-II
0.00151461	COX5A	MHC-II
0.00140531	CXCR4	MHC-II
0.00133559	GSN	MHC-II
0.00125426	NT5C	MHC-II
0.0012332	GRINA	MHC-II
0.00113398	CTSS	MHC-II

## Sheet: b,c
gene set	value	method
CD8-T_tumor-reactive-like_UP	0.25	Spectra
all_type-II-ifn-response	0.333333	Spectra
M_angiogenic-effectors	0	Spectra
all_posttranslation-modification	0	Spectra
all_MHC-I-presentation	0.75	Spectra
all_G2M-transition	0.1	Spectra
all_oxidative-phosphorylation	0.220779	Spectra
all_type-I-ifn-response	0.714286	Spectra
Mac_IL4-IL13_response	0	Spectra
all_glycolysis	0.4	Spectra
all_DNA_synthesis	0.333333	Spectra
all_G1S-transition	1	Spectra
all_LYS_metabolism	0.285714	Spectra
all_MHC-II-presentation	0.428571	Spectra
all_hypoxia-response	0.102564	Spectra
all_pentose-phosphate-pathway	0.5	Spectra
CD8-T_terminal-exhaustion	0	Spectra
TNK_PD-1_signaling	0	Spectra
T_tcr-activation	0	Spectra
TNK_cytotoxicity-effectors	0.5	Spectra
all_autophagy_regulation_positive	0.27451	Spectra
all_GPI-anchor_synthesis	0.444444	Spectra
all_MYC_targets	0.454545	Spectra
CD8-T_tumor-reactive-like_UP	0	expiMap
all_type-II-ifn-response	0	expiMap
M_angiogenic-effectors	0.0769231	expiMap
all_posttranslation-modification	0	expiMap
all_MHC-I-presentation	0	expiMap
all_G2M-transition	0	expiMap
all_oxidative-phosphorylation	0.025974	expiMap
all_type-I-ifn-response	0.142857	expiMap
Mac_IL4-IL13_response	0	expiMap
all_glycolysis	0	expiMap
all_DNA_synthesis	0	expiMap
all_G1S-transition	0	expiMap
all_LYS_metabolism	0.142857	expiMap
all_MHC-II-presentation	0.0714286	expiMap
all_hypoxia-response	0.0512821	expiMap
all_pentose-phosphate-pathway	0	expiMap
CD8-T_terminal-exhaustion	0	expiMap
TNK_PD-1_signaling	0	expiMap
T_tcr-activation	0.0833333	expiMap
TNK_cytotoxicity-effectors	0	expiMap
all_autophagy_regulation_positive	0.0588235	expiMap
all_GPI-anchor_synthesis	0	expiMap
all_MYC_targets	0	expiMap

## Sheet: d
	rho	model	corr	value
0	0.25	NMF	U	0.981258
1	0.25	NMF	C	0.963773
2	0.25	Spectra	U	0.995167
3	0.25	Spectra	C	0.993886
4	0.25	scHPF	U	0.984346
5	0.25	scHPF	C	0.954929
6	0.25	slalom	U	0.0743086
7	0.25	slalom	C	0.150577
8	0.25	NMF	U	0.93064
9	0.25	NMF	C	0.921514
10	0.25	Spectra	U	0.992549
11	0.25	Spectra	C	0.991307
12	0.25	scHPF	U	0.986572
13	0.25	scHPF	C	0.978177
14	0.25	slalom	U	0.0706314
15	0.25	slalom	C	0.0224463
16	0.25	NMF	U	0.984114
17	0.25	NMF	C	0.975197
18	0.25	Spectra	U	0.986182
19	0.25	Spectra	C	0.985308
20	0.25	scHPF	U	0.990025
21	0.25	scHPF	C	0.978496
22	0.25	slalom	U	0.90992
23	0.25	slalom	C	0.854947
24	0.25	NMF	U	0.875011
25	0.25	NMF	C	0.846749
26	0.25	Spectra	U
27	0.25	Spectra	C
28	0.25	scHPF	U	0.947192
29	0.25	scHPF	C	0.958641
30	0.25	slalom	U	0.025177
31	0.25	slalom	C	-0.0384517
32	0.25	NMF	U	0.981146
33	0.25	NMF	C	0.978079
34	0.25	Spectra	U
35	0.25	Spectra	C
36	0.25	scHPF	U	0.979268
37	0.25	scHPF	C	0.97196
38	0.25	slalom	U	0.28094
39	0.25	slalom	C	0.269218
40	0.25	NMF	U	0.97637
41	0.25	NMF	C	0.979233
42	0.25	Spectra	U
43	0.25	Spectra	C
44	0.25	scHPF	U	0.979116
45	0.25	scHPF	C	0.982761
46	0.25	slalom	U	0.926128
47	0.25	slalom	C	0.927977
48	0.25	NMF	U	0.908243
49	0.25	NMF	C	0.92199
50	0.25	Spectra	U	0.994454
51	0.25	Spectra	C	0.994207
52	0.25	scHPF	U	0.955674
53	0.25	scHPF	C	0.963935
54	0.25	slalom	U	-0.00693938
55	0.25	slalom	C	-0.0346121
56	0.25	NMF	U	0.967722
57	0.25	NMF	C	0.971537
58	0.25	Spectra	U
59	0.25	Spectra	C
60	0.25	scHPF	U	0.983868
61	0.25	scHPF	C	0.982595
62	0.25	slalom	U	0.916745
63	0.25	slalom	C	0.612541
64	0.25	NMF	U	0.971703
65	0.25	NMF	C	0.970578
66	0.25	Spectra	U	0.995038
67	0.25	Spectra	C	0.994888
68	0.25	scHPF	U	0.98543
69	0.25	scHPF	C	0.980929
70	0.25	slalom	U	0.945543
71	0.25	slalom	C	0.917244
72	0.25	NMF	U	0.972906
73	0.25	NMF	C	0.969481
74	0.25	Spectra	U	0.994201
75	0.25	Spectra	C	0.995181
76	0.25	scHPF	U	0.981758
77	0.25	scHPF	C	0.977955
78	0.25	slalom	U	0.268689
79	0.25	slalom	C	0.108339
80	0.5	NMF	U	0.981183
81	0.5	NMF	C	0.94881
82	0.5	Spectra	U	0.995272
83	0.5	Spectra	C	0.994428
84	0.5	scHPF	U	0.985071
85	0.5	scHPF	C	0.960135
86	0.5	slalom	U	0.0587984
87	0.5	slalom	C	0.0788159
88	0.5	NMF	U	0.933508
89	0.5	NMF	C	0.91523
90	0.5	Spectra	U	0.99336
91	0.5	Spectra	C	0.059267
92	0.5	scHPF	U	0.986971
93	0.5	scHPF	C	0.968432
94	0.5	slalom	U	0.402312
95	0.5	slalom	C	0.0424126
96	0.5	NMF	U	0.98386
97	0.5	NMF	C	0.962521
98	0.5	Spectra	U	0.993913
99	0.5	Spectra	C	0.993044
100	0.5	scHPF	U	0.990147
101	0.5	scHPF	C	0.966727
102	0.5	slalom	U	0.930898
103	0.5	slalom	C	0.891697
104	0.5	NMF	U	0.880715
105	0.5	NMF	C	0.841016
106	0.5	Spectra	U	0.540182
107	0.5	Spectra	C	0.461323
108	0.5	scHPF	U	0.961444
109	0.5	scHPF	C	0.965514
110	0.5	slalom	U	0.0975448
111	0.5	slalom	C	0.0301409
112	0.5	NMF	U	0.981704
113	0.5	NMF	C	0.96823
114	0.5	Spectra	U
115	0.5	Spectra	C
116	0.5	scHPF	U	0.981988
117	0.5	scHPF	C	0.966734
118	0.5	slalom	U	0.01389
119	0.5	slalom	C	0.0929036
120	0.5	NMF	U	0.980448
121	0.5	NMF	C	0.977654
122	0.5	Spectra	U	0.994211
123	0.5	Spectra	C	0.992838
124	0.5	scHPF	U	0.983673
125	0.5	scHPF	C	0.981854
126	0.5	slalom	U	0.929497
127	0.5	slalom	C	0.923883
128	0.5	NMF	U	0.900691
129	0.5	NMF	C	0.908164
130	0.5	Spectra	U
131	0.5	Spectra	C
132	0.5	scHPF	U	0.963737
133	0.5	scHPF	C	0.943323
134	0.5	slalom	U	0.0567757
135	0.5	slalom	C	-0.040661
136	0.5	NMF	U	0.966785
137	0.5	NMF	C	0.966323
138	0.5	Spectra	U	0.994331
139	0.5	Spectra	C	0.9952
140	0.5	scHPF	U	0.98004
141	0.5	scHPF	C	0.977725
142	0.5	slalom	U	0.927337
143	0.5	slalom	C	0.898193
144	0.5	NMF	U	0.973417
145	0.5	NMF	C	0.9667
146	0.5	Spectra	U	0.994605
147	0.5	Spectra	C	0.994158
148	0.5	scHPF	U	0.986253
149	0.5	scHPF	C	0.98234
150	0.5	slalom	U	0.943672
151	0.5	slalom	C	0.87291
152	0.5	NMF	U	0.969695
153	0.5	NMF	C	0.95733
154	0.5	Spectra	U	0.992652
155	0.5	Spectra	C	0.994808
156	0.5	scHPF	U	0.978823
157	0.5	scHPF	C	0.972957
158	0.5	slalom	U	0.693816
159	0.5	slalom	C	0.0608868
160	0.7	NMF	U	0.979583
161	0.7	NMF	C	0.933563
162	0.7	Spectra	U	0.995586
163	0.7	Spectra	C	0.993764
164	0.7	scHPF	U	0.985778
165	0.7	scHPF	C	0.940174
166	0.7	slalom	U	0.0287861
167	0.7	slalom	C	0.0386567
168	0.7	NMF	U	0.932614
169	0.7	NMF	C	0.914013
170	0.7	Spectra	U	0.992698
171	0.7	Spectra	C	0.991524
172	0.7	scHPF	U	0.984774
173	0.7	scHPF	C	0.955374
174	0.7	slalom	U	0.852422
175	0.7	slalom	C	0.173341
176	0.7	NMF	U	0.982312
177	0.7	NMF	C	0.951981
178	0.7	Spectra	U
179	0.7	Spectra	C
180	0.7	scHPF	U	0.991117
181	0.7	scHPF	C	0.954206
182	0.7	slalom	U	0.919945
183	0.7	slalom	C	0.730449
184	0.7	NMF	U	0.874254
185	0.7	NMF	C	0.825973
186	0.7	Spectra	U
187	0.7	Spectra	C
188	0.7	scHPF	U	0.96602
189	0.7	scHPF	C	0.951276
190	0.7	slalom	U	0.174785
191	0.7	slalom	C	0.131277
192	0.7	NMF	U	0.976509
193	0.7	NMF	C	0.949796
194	0.7	Spectra	U	0.995182
195	0.7	Spectra	C	0.994424
196	0.7	scHPF	U	0.976805
197	0.7	scHPF	C	0.940064
198	0.7	slalom	U	0.0714141
199	0.7	slalom	C	-0.0244648
200	0.7	NMF	U	0.977502
201	0.7	NMF	C	0.964224
202	0.7	Spectra	U	0.994701
203	0.7	Spectra	C	0.993318
204	0.7	scHPF	U	0.980211
205	0.7	scHPF	C	0.96258
206	0.7	slalom	U	0.931424
207	0.7	slalom	C	0.900106
208	0.7	NMF	U	0.90548
209	0.7	NMF	C	0.890976
210	0.7	Spectra	U
211	0.7	Spectra	C
212	0.7	scHPF	U	0.962815
213	0.7	scHPF	C	0.93897
214	0.7	slalom	U	0.675727
215	0.7	slalom	C	0.281728
216	0.7	NMF	U	0.965303
217	0.7	NMF	C	0.954784
218	0.7	Spectra	U	0.99453
219	0.7	Spectra	C	0.994742
220	0.7	scHPF	U	0.981629
221	0.7	scHPF	C	0.967793
222	0.7	slalom	U	0.914445
223	0.7	slalom	C	0.862358
224	0.7	NMF	U	0.972441
225	0.7	NMF	C	0.954877
226	0.7	Spectra	U	0.994655
227	0.7	Spectra	C	0.992265
228	0.7	scHPF	U	0.986381
229	0.7	scHPF	C	0.967674
230	0.7	slalom	U	0.9521
231	0.7	slalom	C	0.81619
232	0.7	NMF	U	0.965658
233	0.7	NMF	C	0.944166
234	0.7	Spectra	U	0.995041
235	0.7	Spectra	C	0.995698
236	0.7	scHPF	U	0.982178
237	0.7	scHPF	C	0.960052
238	0.7	slalom	U	0.135334
239	0.7	slalom	C	0.0629389
240	0.85	NMF	U	0.972639
241	0.85	NMF	C	0.906074
242	0.85	Spectra	U	0.993024
243	0.85	Spectra	C	0.991842
244	0.85	scHPF	U	0.984931
245	0.85	scHPF	C	0.877901
246	0.85	slalom	U	0.1431
247	0.85	slalom	C	0.129975
248	0.85	NMF	U	0.932271
249	0.85	NMF	C	0.902684
250	0.85	Spectra	U	0.992541
251	0.85	Spectra	C	0.989791
252	0.85	scHPF	U	0.984556
253	0.85	scHPF	C	0.933266
254	0.85	slalom	U	0.935862
255	0.85	slalom	C	0.602179
256	0.85	NMF	U	0.983152
257	0.85	NMF	C	0.927438
258	0.85	Spectra	U	0.994181
259	0.85	Spectra	C	0.994058
260	0.85	scHPF	U	0.992718
261	0.85	scHPF	C	0.916182
262	0.85	slalom	U	0.0316921
263	0.85	slalom	C	0.0304364
264	0.85	NMF	U	0.863318
265	0.85	NMF	C	0.806227
266	0.85	Spectra	U	0.982591
267	0.85	Spectra	C	0.974097
268	0.85	scHPF	U	0.95665
269	0.85	scHPF	C	0.92175
270	0.85	slalom	U	0.16089
271	0.85	slalom	C	0.113545
272	0.85	NMF	U	0.979633
273	0.85	NMF	C	0.920755
274	0.85	Spectra	U	0.992707
275	0.85	Spectra	C	0.983188
276	0.85	scHPF	U	0.97906
277	0.85	scHPF	C	0.885359
278	0.85	slalom	U	0.104706
279	0.85	slalom	C	-0.0463999
280	0.85	NMF	U	0.981084
281	0.85	NMF	C	0.943694
282	0.85	Spectra	U
283	0.85	Spectra	C
284	0.85	scHPF	U	0.984822
285	0.85	scHPF	C	0.949795
286	0.85	slalom	U	0.920511
287	0.85	slalom	C	0.786901
288	0.85	NMF	U	0.896808
289	0.85	NMF	C	0.857281
290	0.85	Spectra	U	0.990637
291	0.85	Spectra	C	0.948466
292	0.85	scHPF	U	0.934073
293	0.85	scHPF	C	0.748517
294	0.85	slalom	U	0.0774844
295	0.85	slalom	C	0.0221127
296	0.85	NMF	U	0.961953
297	0.85	NMF	C	0.92709
298	0.85	Spectra	U	0.995042
299	0.85	Spectra	C	0.995359
300	0.85	scHPF	U	0.982963
301	0.85	scHPF	C	0.941869
302	0.85	slalom	U	0.926719
303	0.85	slalom	C	0.729176
304	0.85	NMF	U	0.976614
305	0.85	NMF	C	0.909072
306	0.85	Spectra	U	0.994334
307	0.85	Spectra	C	0.990816
308	0.85	scHPF	U	0.987438
309	0.85	scHPF	C	0.950266
310	0.85	slalom	U	0.946626
311	0.85	slalom	C	0.752562
312	0.85	NMF	U	0.958279
313	0.85	NMF	C	0.923002
314	0.85	Spectra	U	0.994383
315	0.85	Spectra	C	0.994941
316	0.85	scHPF	U	0.982548
317	0.85	scHPF	C	0.93374
318	0.85	slalom	U	0.844363
319	0.85	slalom	C	0.0452084
320	0.9	NMF	U	0.968212
321	0.9	NMF	C	0.863032
322	0.9	Spectra	U	0.995667
323	0.9	Spectra	C	0.99405
324	0.9	scHPF	U	0.981887
325	0.9	scHPF	C	0.875618
326	0.9	slalom	U	0.0403464
327	0.9	slalom	C	0.0393575
328	0.9	NMF	U	0.931915
329	0.9	NMF	C	0.862322
330	0.9	Spectra	U	0.990411
331	0.9	Spectra	C	0.97629
332	0.9	scHPF	U	0.98435
333	0.9	scHPF	C	0.889171
334	0.9	slalom	U	0.940645
335	0.9	slalom	C	0.580314
336	0.9	NMF	U	0.981862
337	0.9	NMF	C	0.886294
338	0.9	Spectra	U	0.995278
339	0.9	Spectra	C	0.993461
340	0.9	scHPF	U	0.987631
341	0.9	scHPF	C	0.864414
342	0.9	slalom	U	0.029069
343	0.9	slalom	C	-0.00514074
344	0.9	NMF	U	0.847283
345	0.9	NMF	C	0.81976
346	0.9	Spectra	U	0.986167
347	0.9	Spectra	C	0.974537
348	0.9	scHPF	U	0.968701
349	0.9	scHPF	C	0.920672
350	0.9	slalom	U	0.217773
351	0.9	slalom	C	0.0477084
352	0.9	NMF	U	0.974514
353	0.9	NMF	C	0.904964
354	0.9	Spectra	U	0.99416
355	0.9	Spectra	C	0.993981
356	0.9	scHPF	U	0.962449
357	0.9	scHPF	C	0.778063
358	0.9	slalom	U	0.0276217
359	0.9	slalom	C	0.0171472
360	0.9	NMF	U	0.976318
361	0.9	NMF	C	0.914758
362	0.9	Spectra	U
363	0.9	Spectra	C
364	0.9	scHPF	U	0.976078
365	0.9	scHPF	C	0.886737
366	0.9	slalom	U	0.119035
367	0.9	slalom	C	0.149268
368	0.9	NMF	U	0.892423
369	0.9	NMF	C	0.834944
370	0.9	Spectra	U
371	0.9	Spectra	C
372	0.9	scHPF	U	0.958949
373	0.9	scHPF	C	0.872342
374	0.9	slalom	U	0.0325524
375	0.9	slalom	C	-0.00760416
376	0.9	NMF	U	0.959237
377	0.9	NMF	C	0.906043
378	0.9	Spectra	U	0.994953
379	0.9	Spectra	C	0.994845
380	0.9	scHPF	U	0.977452
381	0.9	scHPF	C	0.919627
382	0.9	slalom	U	0.920425
383	0.9	slalom	C	0.626978
384	0.9	NMF	U	0.975838
385	0.9	NMF	C	0.854018
386	0.9	Spectra	U	0.993502
387	0.9	Spectra	C	0.989878
388	0.9	scHPF	U	0.983936
389	0.9	scHPF	C	0.934369
390	0.9	slalom	U	0.947504
391	0.9	slalom	C	0.701775
392	0.9	NMF	U	0.960323
393	0.9	NMF	C	0.893503
394	0.9	Spectra	U	0.99499
395	0.9	Spectra	C	0.99548
396	0.9	scHPF	U	0.982413
397	0.9	scHPF	C	0.899089
398	0.9	slalom	U	0.0749003
399	0.9	slalom	C	0.0660901
400	0.95	NMF	U	0.963744
401	0.95	NMF	C	0.803915
402	0.95	Spectra	U	0.99502
403	0.95	Spectra	C	0.994038
404	0.95	scHPF	U	0.883602
405	0.95	scHPF	C	0.400408
406	0.95	slalom	U	0.092728
407	0.95	slalom	C	0.247969
408	0.95	NMF	U	0.92314
409	0.95	NMF	C	0.843213
410	0.95	Spectra	U	0.665206
411	0.95	Spectra	C	0.803158
412	0.95	scHPF	U	0.98114
413	0.95	scHPF	C	0.835999
414	0.95	slalom	U	0.937038
415	0.95	slalom	C	0.57379
416	0.95	NMF	U	0.981614
417	0.95	NMF	C	0.834887
418	0.95	Spectra	U	0.992773
419	0.95	Spectra	C	0.956479
420	0.95	scHPF	U	0.987463
421	0.95	scHPF	C	0.793679
422	0.95	slalom	U	0.048777
423	0.95	slalom	C	-0.0241395
424	0.95	NMF	U	0.834902
425	0.95	NMF	C	0.792847
426	0.95	Spectra	U	0.541335
427	0.95	Spectra	C	0.444677
428	0.95	scHPF	U	0.96879
429	0.95	scHPF	C	0.862918
430	0.95	slalom	U	0.916211
431	0.95	slalom	C	0.0877305
432	0.95	NMF	U	0.974859
433	0.95	NMF	C	0.847036
434	0.95	Spectra	U	0.994326
435	0.95	Spectra	C	0.99142
436	0.95	scHPF	U	0.976391
437	0.95	scHPF	C	0.826079
438	0.95	slalom	U	0.910242
439	0.95	slalom	C	0.536662
440	0.95	NMF	U	0.9706
441	0.95	NMF	C	0.863987
442	0.95	Spectra	U
443	0.95	Spectra	C
444	0.95	scHPF	U	0.971564
445	0.95	scHPF	C	0.831842
446	0.95	slalom	U	-0.000351399
447	0.95	slalom	C	-0.0609891
448	0.95	NMF	U	0.896541
449	0.95	NMF	C	0.772452
450	0.95	Spectra	U
451	0.95	Spectra	C
452	0.95	scHPF	U	0.935628
453	0.95	scHPF	C	0.688342
454	0.95	slalom	U	0.372278
455	0.95	slalom	C	0.108776
456	0.95	NMF	U	0.95502
457	0.95	NMF	C	0.837764
458	0.95	Spectra	U	0.993112
459	0.95	Spectra	C	0.993469
460	0.95	scHPF	U	0.963763
461	0.95	scHPF	C	0.775591
462	0.95	slalom	U	0.664428
463	0.95	slalom	C	0.21709
464	0.95	NMF	U	0.971498
465	0.95	NMF	C	0.812147
466	0.95	Spectra	U	0.994904
467	0.95	Spectra	C	0.992467
468	0.95	scHPF	U	0.986773
469	0.95	scHPF	C	0.876901
470	0.95	slalom	U	0.955779
471	0.95	slalom	C	0.679403
472	0.95	NMF	U	0.959833
473	0.95	NMF	C	0.837924
474	0.95	Spectra	U	0.994964
475	0.95	Spectra	C	0.99545
476	0.95	scHPF	U	0.984318
477	0.95	scHPF	C	0.835281
478	0.95	slalom	U	0.356781
479	0.95	slalom	C	0.165831
480	0.99	NMF	U	0.954635
481	0.99	NMF	C	0.619446
482	0.99	Spectra	U	0.992055
483	0.99	Spectra	C	0.672621
484	0.99	scHPF	U	0.973999
485	0.99	scHPF	C	0.638628
486	0.99	slalom	U	0.0564872
487	0.99	slalom	C	0.0803298
488	0.99	NMF	U	0.904218
489	0.99	NMF	C	0.751559
490	0.99	Spectra	U	0.987631
491	0.99	Spectra	C	0.773266
492	0.99	scHPF	U	0.982691
493	0.99	scHPF	C	0.659105
494	0.99	slalom	U	0.943925
495	0.99	slalom	C	0.503465
496	0.99	NMF	U	0.971176
497	0.99	NMF	C	0.609131
498	0.99	Spectra	U	0.99508
499	0.99	Spectra	C	0.992845
500	0.99	scHPF	U	0.973553
501	0.99	scHPF	C	0.540917
502	0.99	slalom	U	0.136532
503	0.99	slalom	C	0.10398
504	0.99	NMF	U	0.75607
505	0.99	NMF	C	0.692858
506	0.99	Spectra	U	0.565721
507	0.99	Spectra	C	0.477062
508	0.99	scHPF	U	0.970602
509	0.99	scHPF	C	0.578212
510	0.99	slalom	U	0.0415145
511	0.99	slalom	C	0.0571036
512	0.99	NMF	U	0.971474
513	0.99	NMF	C	0.661093
514	0.99	Spectra	U	0.993902
515	0.99	Spectra	C	0.991472
516	0.99	scHPF	U	0.879357
517	0.99	scHPF	C	0.246674
518	0.99	slalom	U	0.950291
519	0.99	slalom	C	0.388674
520	0.99	NMF	U	0.961691
521	0.99	NMF	C	0.686738
522	0.99	Spectra	U	0.995257
523	0.99	Spectra	C	0.992543
524	0.99	scHPF	U	0.968425
525	0.99	scHPF	C	0.675998
526	0.99	slalom	U	0.924264
527	0.99	slalom	C	0.428182
528	0.99	NMF	U	0.905329
529	0.99	NMF	C	0.539647
530	0.99	Spectra	U	0.824255
531	0.99	Spectra	C	0.833814
532	0.99	scHPF	U	0.941551
533	0.99	scHPF	C	0.541312
534	0.99	slalom	U	-0.0290857
535	0.99	slalom	C	0.0274491
536	0.99	NMF	U	0.955025
537	0.99	NMF	C	0.641815
538	0.99	Spectra	U	0.9848
539	0.99	Spectra	C	0.936431
540	0.99	scHPF	U	0.958543
541	0.99	scHPF	C	0.554792
542	0.99	slalom	U	0.325114
543	0.99	slalom	C	0.0648846
544	0.99	NMF	U	0.975262
545	0.99	NMF	C	0.64556
546	0.99	Spectra	U	0.994359
547	0.99	Spectra	C	0.990515
548	0.99	scHPF	U	0.986926
549	0.99	scHPF	C	0.714362
550	0.99	slalom	U	0.954599
551	0.99	slalom	C	0.52552
552	0.99	NMF	U	0.973201
553	0.99	NMF	C	0.701343
554	0.99	Spectra	U	0.994352
555	0.99	Spectra	C	0.985569
556	0.99	scHPF	U	0.9746
557	0.99	scHPF	C	0.621829
558	0.99	slalom	U	0.918791
559	0.99	slalom	C	0.36547

## Sheet: e
	model	pearson	overlap
0	spectra	0.999577	0
1	spectra	0.999625	0
2	spectra	0.999604	0
3	spectra	0.999519	0
4	spectra	0.999658	0
5	spectra	0.99952	0
6	spectra	0.999601	0
7	spectra	0.999607	0
8	spectra	0.99975	0
9	spectra	0.999596	0
10	score_genes	0.95687	0
11	score_genes	0.94682	0
12	score_genes	0.937617	0
13	score_genes	0.944804	0
14	score_genes	0.930271	0
15	score_genes	0.902246	0
16	score_genes	0.936762	0
17	score_genes	0.93881	0
18	score_genes	0.960827	0
19	score_genes	0.947131	0
20	spectra	0.999358	0
21	spectra	0.999649	0
22	spectra	0.999465	0
23	spectra	0.999621	0
24	spectra	0.999572	0
25	spectra	0.999409	0
26	spectra	0.999427	0
27	spectra	0.999608	0
28	spectra	0.999308	0
29	spectra	0.999524	0
30	score_genes	0.923222	0
31	score_genes	0.961787	0
32	score_genes	0.946726	0
33	score_genes	0.962167	0
34	score_genes	0.951508	0
35	score_genes	0.9431	0
36	score_genes	0.935415	0
37	score_genes	0.939125	0
38	score_genes	0.930303	0
39	score_genes	0.950465	0
40	spectra	0.999557	0
41	spectra	0.999385	0
42	spectra	0.999659	0
43	spectra	0.999501	0
44	spectra	0.999753	0
45	spectra	0.999374	0
46	spectra	0.999408	0
47	spectra	0.999562	0
48	spectra	0.99938	0
49	spectra	0.999542	0
50	score_genes	0.9407	0
51	score_genes	0.926042	0
52	score_genes	0.960547	0
53	score_genes	0.953403	0
54	score_genes	0.97062	0
55	score_genes	0.923291	0
56	score_genes	0.918531	0
57	score_genes	0.95737	0
58	score_genes	0.938759	0
59	score_genes	0.942444	0
60	spectra	0.999685	0.3
61	spectra	0.999524	0.3
62	spectra	0.999665	0.3
63	spectra	0.999462	0.3
64	spectra	0.999452	0.3
65	spectra	0.999549	0.3
66	spectra	0.999563	0.3
67	spectra	0.999433	0.3
68	spectra	0.99952	0.3
69	spectra	0.999505	0.3
70	score_genes	0.951981	0.3
71	score_genes	0.798639	0.3
72	score_genes	0.875829	0.3
73	score_genes	0.800043	0.3
74	score_genes	0.91081	0.3
75	score_genes	0.895391	0.3
76	score_genes	0.808936	0.3
77	score_genes	0.819726	0.3
78	score_genes	0.851855	0.3
79	score_genes	0.891191	0.3
80	spectra	0.999599	0.3
81	spectra	0.999624	0.3
82	spectra	0.999515	0.3
83	spectra	0.999531	0.3
84	spectra	0.999453	0.3
85	spectra	0.999409	0.3
86	spectra	0.999698	0.3
87	spectra	0.999585	0.3
88	spectra	0.999398	0.3
89	spectra	0.99948	0.3
90	score_genes	0.909518	0.3
91	score_genes	0.902183	0.3
92	score_genes	0.827672	0.3
93	score_genes	0.884727	0.3
94	score_genes	0.869478	0.3
95	score_genes	0.799428	0.3
96	score_genes	0.926163	0.3
97	score_genes	0.837132	0.3
98	score_genes	0.738639	0.3
99	score_genes	0.892101	0.3
100	spectra	0.999253	0.3
101	spectra	0.999363	0.3
102	spectra	0.999301	0.3
103	spectra	0.999568	0.3
104	spectra	0.99937	0.3
105	spectra	0.999623	0.3
106	spectra	0.999494	0.3
107	spectra	0.999397	0.3
108	spectra	0.999463	0.3
109	spectra	0.999577	0.3
110	score_genes	0.88305	0.3
111	score_genes	0.887096	0.3
112	score_genes	0.848608	0.3
113	score_genes	0.869946	0.3
114	score_genes	0.886074	0.3
115	score_genes	0.845953	0.3
116	score_genes	0.86677	0.3
117	score_genes	0.877681	0.3
118	score_genes	0.839009	0.3
119	score_genes	0.913306	0.3
120	spectra	0.999107	0.5
121	spectra	0.999331	0.5
122	spectra	0.999332	0.5
123	spectra	0.999385	0.5
124	spectra	0.999372	0.5
125	spectra	0.999451	0.5
126	spectra	0.999521	0.5
127	spectra	0.999006	0.5
128	spectra	0.999355	0.5
129	spectra	0.999336	0.5
130	score_genes	0.680712	0.5
131	score_genes	0.738067	0.5
132	score_genes	0.701395	0.5
133	score_genes	0.843333	0.5
134	score_genes	0.675589	0.5
135	score_genes	0.776669	0.5
136	score_genes	0.810613	0.5
137	score_genes	0.691547	0.5
138	score_genes	0.727031	0.5
139	score_genes	0.763373	0.5
140	spectra	0.999624	0.5
141	spectra	0.999646	0.5
142	spectra	0.999352	0.5
143	spectra	0.999436	0.5
144	spectra	0.999465	0.5
145	spectra	0.999332	0.5
146	spectra	0.999254	0.5
147	spectra	0.999505	0.5
148	spectra	0.999466	0.5
149	spectra	0.999442	0.5
150	score_genes	0.849307	0.5
151	score_genes	0.795008	0.5
152	score_genes	0.70165	0.5
153	score_genes	0.802634	0.5
154	score_genes	0.764011	0.5
155	score_genes	0.696377	0.5
156	score_genes	0.645999	0.5
157	score_genes	0.772725	0.5
158	score_genes	0.815057	0.5
159	score_genes	0.822247	0.5
160	spectra	0.999417	0.5
161	spectra	0.999496	0.5
162	spectra	0.999551	0.5
163	spectra	0.999311	0.5
164	spectra	0.999245	0.5
165	spectra	0.999617	0.5
166	spectra	0.999339	0.5
167	spectra	0.999614	0.5
168	spectra	0.999596	0.5
169	spectra	0.999475	0.5
170	score_genes	0.708179	0.5
171	score_genes	0.811402	0.5
172	score_genes	0.815106	0.5
173	score_genes	0.739639	0.5
174	score_genes	0.548773	0.5
175	score_genes	0.760006	0.5
176	score_genes	0.602415	0.5
177	score_genes	0.795387	0.5
178	score_genes	0.853199	0.5
179	score_genes	0.836021	0.5
180	spectra	0.99946	0.75
181	spectra	0.998835	0.75
182	spectra	0.999215	0.75
183	spectra	0.999262	0.75
184	spectra	0.998393	0.75
185	spectra	0.99928	0.75
186	spectra	0.999078	0.75
187	spectra	0.999265	0.75
188	spectra	0.998956	0.75
189	spectra	0.999154	0.75
190	score_genes	0.636116	0.75
191	score_genes	0.505695	0.75
192	score_genes	0.573489	0.75
193	score_genes	0.664052	0.75
194	score_genes	0.404068	0.75
195	score_genes	0.528764	0.75
196	score_genes	0.56189	0.75
197	score_genes	0.6437	0.75
198	score_genes	0.510917	0.75
199	score_genes	0.607051	0.75
200	spectra	0.999455	0.75
201	spectra	0.999388	0.75
202	spectra	0.999153	0.75
203	spectra	0.99904	0.75
204	spectra	0.999058	0.75
205	spectra	0.998375	0.75
206	spectra	0.999014	0.75
207	spectra	0.999206	0.75
208	spectra	0.999364	0.75
209	spectra	0.999465	0.75
210	score_genes	0.601073	0.75
211	score_genes	0.693669	0.75
212	score_genes	0.647684	0.75
213	score_genes	0.507766	0.75
214	score_genes	0.605855	0.75
215	score_genes	0.493712	0.75
216	score_genes	0.6381	0.75
217	score_genes	0.49908	0.75
218	score_genes	0.674675	0.75
219	score_genes	0.636051	0.75
220	spectra	0.999267	0.75
221	spectra	0.999367	0.75
222	spectra	0.998974	0.75
223	spectra	0.998863	0.75
224	spectra	0.999041	0.75
225	spectra	0.998302	0.75
226	spectra	0.999047	0.75
227	spectra	0.999429	0.75
228	spectra	0.999307	0.75
229	spectra	0.999489	0.75
230	score_genes	0.492178	0.75
231	score_genes	0.662097	0.75
232	score_genes	0.534109	0.75
233	score_genes	0.550411	0.75
234	score_genes	0.716243	0.75
235	score_genes	0.508278	0.75
236	score_genes	0.517552	0.75
237	score_genes	0.59704	0.75
238	score_genes	0.511664	0.75
239	score_genes	0.727002	0.75

## Sheet: f
	values	label	p
0	0.96	spade	15
1	1	spade	15
2	0.96	spade	15
3	1	spade	15
4	0.76	spade	15
5	1	spade	30
6	0.886667	spade	30
7	0.806667	spade	30
8	0.96	spade	30
9	1	spade	30
10	1	spade	50
11	1	spade	50
12	1	spade	50
13	1	spade	50
14	0.996	spade	50
15	0.986667	slalom	15
16	0.946667	slalom	15
17	0.986667	slalom	15
18	0.96	slalom	15
19	0.986667	slalom	15
20	0.946667	slalom	30
21	0.92	slalom	30
22	0.94	slalom	30
23	0.973333	slalom	30
24	0.886667	slalom	30
25	0.86	slalom	50
26	0.908	slalom	50
27	0.928	slalom	50
28	0.844	slalom	50
29	0.944	slalom	50

## Sheet: g_cellnumber
n_cells	Time (min)	Peak Memory (GB)	replicate	method
300	2.95965	1	1	slalom
1000	11.9525	1	1	slalom
5000	58.1738	1	1	slalom
10000	107.665	2	1	slalom
25000	278.283	4	1	slalom
75000	501.053	11	1	slalom
100000	978.506	15	1	slalom
200000	1368.63	29	1	slalom
300	5.96336	1	2	slalom
1000	11.893	1	2	slalom
5000	62.8718	1	2	slalom
10000	121.622	2	2	slalom
25000	267.15	4	2	slalom
75000	1044.16	11	2	slalom
100000	1391.19	15	2	slalom
200000	3460.33	29	2	slalom
300	6.09846	1	3	slalom
1000	11.205	1	3	slalom
5000	60.9895	1	3	slalom
10000	125.809	2	3	slalom
25000	322.885	4	3	slalom
75000	848.992	11	3	slalom
100000	1123.3	15	3	slalom
200000	2579.75	29	3	slalom
300	0.306611	1	1	expimap_gpu_defaults
1000	0.870993	1	1	expimap_gpu_defaults
5000	3.45693	1	1	expimap_gpu_defaults
10000	4.6464	2	1	expimap_gpu_defaults
25000	7.01847	2	1	expimap_gpu_defaults
75000	23.8339	5	1	expimap_gpu_defaults
100000	22.0289	6	1	expimap_gpu_defaults
200000	33.7739	11	1	expimap_gpu_defaults
300	0.243215	1	2	expimap_gpu_defaults
1000	0.606231	1	2	expimap_gpu_defaults
5000	2.4214	1	2	expimap_gpu_defaults
10000	3.85106	2	2	expimap_gpu_defaults
25000	4.07039	3	2	expimap_gpu_defaults
75000	14.6526	5	2	expimap_gpu_defaults
100000	17.9508	6	2	expimap_gpu_defaults
200000	30.1779	12	2	expimap_gpu_defaults
300	0.226627	1	3	expimap_gpu_defaults
1000	0.542587	1	3	expimap_gpu_defaults
5000	2.61883	1	3	expimap_gpu_defaults
10000	3.39862	2	3	expimap_gpu_defaults
25000	4.53717	2	3	expimap_gpu_defaults
75000	10.075	5	3	expimap_gpu_defaults
100000	21.0708	6	3	expimap_gpu_defaults
200000	35.6151	11	3	expimap_gpu_defaults
300	0.628471	1	1	spectra_gpu
1000	0.620889	1	1	spectra_gpu
5000	0.582769	2	1	spectra_gpu
10000	0.636096	2	1	spectra_gpu
25000	1.19214	2	1	spectra_gpu
75000	3.79785	5	1	spectra_gpu
100000	5.20672	6	1	spectra_gpu
200000	11.6183	11	1	spectra_gpu
300	0.598859	1	2	spectra_gpu
1000	0.586135	1	2	spectra_gpu
5000	0.599496	2	2	spectra_gpu
10000	0.631446	2	2	spectra_gpu
25000	1.19152	2	2	spectra_gpu
75000	3.80387	5	2	spectra_gpu
100000	5.21002	6	2	spectra_gpu
200000	11.6016	11	2	spectra_gpu
300	0.588326	1	3	spectra_gpu
1000	0.595721	1	3	spectra_gpu
5000	0.600103	2	3	spectra_gpu
10000	0.630495	2	3	spectra_gpu
25000	1.18448	2	3	spectra_gpu
75000	3.80416	5	3	spectra_gpu
100000	5.21033	6	3	spectra_gpu
200000	11.6121	11	3	spectra_gpu
300	3.27325	1	1	scHPF
1000	13.1438	2	1	scHPF
5000	57.9646	9	1	scHPF
10000	44.4963	18	1	scHPF
25000	102.207	45	1	scHPF
75000	872.505	135	1	scHPF
100000	1189.93	179	1	scHPF
200000	3775.74	358	1	scHPF
300	5.91102	1	2	scHPF
1000	15.6275	2	2	scHPF
5000	65.5955	9	2	scHPF
10000	142.664	18	2	scHPF
25000	335.786	45	2	scHPF
75000	1229.46	135	2	scHPF
100000	1379.05	179	2	scHPF
200000	2356.3	358	2	scHPF
300	6.18195	1	3	scHPF
1000	15.7088	2	3	scHPF
5000	69.1428	9	3	scHPF
10000	124.879	18	3	scHPF
25000	306.822	45	3	scHPF
75000	1482.2	135	3	scHPF
100000	1277.46	179	3	scHPF
200000	2366.72	359	3	scHPF
300	15.6133	1	1	netNMFsc
1000	28.9235	1	1	netNMFsc
5000	118.964	1	1	netNMFsc
10000	296.417	3	1	netNMFsc
25000	636.455	5	1	netNMFsc
75000	1637.97	16	1	netNMFsc
100000	2157.3	21	1	netNMFsc
200000	3415.81	43	1	netNMFsc
300	14.933	1	2	netNMFsc
1000	24.7016	1	2	netNMFsc
5000	148.061	1	2	netNMFsc
10000	413.034	3	2	netNMFsc
25000	275.814	5	2	netNMFsc
75000	1292.73	16	2	netNMFsc
100000	456.572	21	2	netNMFsc
200000	3588.3	43	2	netNMFsc
300	14.9114	1	3	netNMFsc
1000	19.073	1	3	netNMFsc
5000	87.4704	1	3	netNMFsc
10000	236.084	3	3	netNMFsc
25000	538.725	6	3	netNMFsc
75000	1121.12	16	3	netNMFsc
100000	1468.33	21	3	netNMFsc
200000	2081.43	42	3	netNMFsc
300	0.184338	1	1	expimap_gpu
1000	0.418791	1	1	expimap_gpu
5000	1.76428	2	1	expimap_gpu
10000	3.06205	2	1	expimap_gpu
25000	3.85118	3	1	expimap_gpu
75000	14.9162	5	1	expimap_gpu
100000	15.8641	6	1	expimap_gpu
200000	35.8975	12	1	expimap_gpu
300	0.187291	1	2	expimap_gpu
1000	0.413364	1	2	expimap_gpu
5000	1.77494	2	2	expimap_gpu
10000	2.88935	2	2	expimap_gpu
25000	4.79163	3	2	expimap_gpu
75000	13.8404	5	2	expimap_gpu
100000	14.9226	6	2	expimap_gpu
200000	27.7456	11	2	expimap_gpu
300	0.182265	1	3	expimap_gpu
1000	0.399187	1	3	expimap_gpu
5000	1.76744	2	3	expimap_gpu
10000	3.12348	2	3	expimap_gpu
25000	5.14857	3	3	expimap_gpu
75000	11.9996	5	3	expimap_gpu
100000	13.6712	6	3	expimap_gpu
200000	26.0548	11	3	expimap_gpu
300	0.124928	1	1	NMF
1000	0.269938	1	1	NMF
5000	2.18069	1	1	NMF
10000	6.47082	1	1	NMF
25000	7.44315	2	1	NMF
75000	74.6349	6	1	NMF
100000	45.8739	8	1	NMF
200000	204.461	15	1	NMF
300	0.0963575	1	2	NMF
1000	0.405394	1	2	NMF
5000	2.02136	1	2	NMF
10000	4.09844	1	2	NMF
25000	11.624	2	2	NMF
75000	68.1285	6	2	NMF
100000	85.2192	9	2	NMF
200000	173.926	18	2	NMF
300	0.0909293	1	3	NMF
1000	0.411136	1	3	NMF
5000	1.8229	1	3	NMF
10000	4.07214	1	3	NMF
25000	13.3111	2	3	NMF
75000	53.3512	6	3	NMF
100000	67.6704	8	3	NMF
200000	190.138	17	3	NMF
300	0.458678	1	1	spectra_cpu
1000	0.552604	1	1	spectra_cpu
5000	1.45084	1	1	spectra_cpu
10000	3.2381	1	1	spectra_cpu
25000	2.70745	3	1	spectra_cpu
75000	8.59205	7	1	spectra_cpu
100000	24.0111	9	1	spectra_cpu
200000	56.6564	17	1	spectra_cpu
300	2.45785	1	2	spectra_cpu
1000	0.537532	1	2	spectra_cpu
5000	1.26245	1	2	spectra_cpu
10000	2.02845	1	2	spectra_cpu
25000	5.41079	3	2	spectra_cpu
75000	15.7153	7	2	spectra_cpu
100000	10.7585	9	2	spectra_cpu
200000	21.215	17	2	spectra_cpu
300	1.37346	1	3	spectra_cpu
1000	0.448011	1	3	spectra_cpu
5000	1.26284	1	3	spectra_cpu
10000	2.09026	1	3	spectra_cpu
25000	5.85062	3	3	spectra_cpu
75000	16.8975	7	3	spectra_cpu
100000	11.5184	9	3	spectra_cpu
200000	23.1488	17	3	spectra_cpu

## Sheet: g_genesetnumber
n_genesets	Time (min)	Peak Memory (GB)	replicate	method
10	178.882	5	1	slalom
20	281.887	5	1	slalom
50	779.017	6	1	slalom
100	1619.03	7	1	slalom
200	2522.23	13	1	slalom
10	160.468	5	2	slalom
20	265.779	5	2	slalom
50	539.945	6	2	slalom
100	1776.02	7	2	slalom
200	2880.03	13	2	slalom
10	209.635	5	3	slalom
20	275.494	5	3	slalom
50	710.727	6	3	slalom
100	990.609	7	3	slalom
200	2326.65	13	3	slalom
10	4.01922	3	1	expimap_gpu_defaults
20	4.40634	3	1	expimap_gpu_defaults
50	4.84427	3	1	expimap_gpu_defaults
100	4.60017	3	1	expimap_gpu_defaults
200	5.14807	4	1	expimap_gpu_defaults
10	5.15869	3	2	expimap_gpu_defaults
20	5.29717	3	2	expimap_gpu_defaults
50	4.38967	3	2	expimap_gpu_defaults
100	4.07717	3	2	expimap_gpu_defaults
200	5.49706	4	2	expimap_gpu_defaults
10	5.19145	3	3	expimap_gpu_defaults
20	4.50055	3	3	expimap_gpu_defaults
50	5.47347	3	3	expimap_gpu_defaults
100	5.60753	3	3	expimap_gpu_defaults
200	3.79224	4	3	expimap_gpu_defaults
10	0.0836785	3	1	spectra_gpu
20	0.0906512	3	1	spectra_gpu
50	0.040248	3	1	spectra_gpu
100	0.487908	3	1	spectra_gpu
200	0.574533	3	1	spectra_gpu
10	0.0768652	3	2	spectra_gpu
20	0.0987223	3	2	spectra_gpu
50	0.054354	3	2	spectra_gpu
100	0.42832	3	2	spectra_gpu
200	0.141404	3	2	spectra_gpu
10	0.0803676	3	3	spectra_gpu
20	0.100382	3	3	spectra_gpu
50	0.040116	3	3	spectra_gpu
100	0.0534634	3	3	spectra_gpu
200	0.195462	3	3	spectra_gpu
10	866.465	8	1	netNMFsc
20	649.557	8	1	netNMFsc
50	845.501	8	1	netNMFsc
100	1054.72	9	1	netNMFsc
200	1850.02	8	1	netNMFsc
10	871.211	9	2	netNMFsc
20	536.597	8	2	netNMFsc
50	460.978	8	2	netNMFsc
100	643.735	8	2	netNMFsc
200	1165.85	8	2	netNMFsc
10	868.13	8	3	netNMFsc
20	629.476	8	3	netNMFsc
50	933.317	8	3	netNMFsc
100	738.415	8	3	netNMFsc
200	1429.64	9	3	netNMFsc
10	5.74418	3	1	expimap_gpu
20	4.26164	3	1	expimap_gpu
50	3.83107	3	1	expimap_gpu
100	4.4301	3	1	expimap_gpu
200	4.88727	4	1	expimap_gpu
10	4.08903	3	2	expimap_gpu
20	4.67334	3	2	expimap_gpu
50	6.31003	3	2	expimap_gpu
100	4.73291	3	2	expimap_gpu
200	4.30308	4	2	expimap_gpu
10	4.15484	3	3	expimap_gpu
20	3.91215	3	3	expimap_gpu
50	4.78807	3	3	expimap_gpu
100	5.35527	3	3	expimap_gpu
200	4.69551	4	3	expimap_gpu
10	8.91897	3	1	spectra_cpu
20	10.5325	3	1	spectra_cpu
50	5.00383	4	1	spectra_cpu
100	116.758	4	1	spectra_cpu
200	29.4397	4	1	spectra_cpu
10	20.5869	3	2	spectra_cpu
20	21.0522	3	2	spectra_cpu
50	4.74592	4	2	spectra_cpu
100	11.4651	4	2	spectra_cpu
200	28.5797	4	2	spectra_cpu
10	12.0615	3	3	spectra_cpu
20	13.6718	3	3	spectra_cpu
50	6.1068	4	3	spectra_cpu
100	65.8267	4	3	spectra_cpu
200	109.408	4	3	spectra_cpu

## Sheet: g_celltypenumber, h
n_celltypes	Time (min)	Peak Memory (GB)	replicate	method
2	7.97549	2	1	spectra_gpu
4	8.37514	2	1	spectra_gpu
8	10.5842	3	1	spectra_gpu
16	15.0947	5	1	spectra_gpu
32	24.3591	7	1	spectra_gpu
64	42.6489	12	1	spectra_gpu
2	7.60203	2	2	spectra_gpu
4	8.28662	2	2	spectra_gpu
8	10.5571	3	2	spectra_gpu
16	14.9568	5	2	spectra_gpu
32	24.6318	7	2	spectra_gpu
64	43.2007	12	2	spectra_gpu
2	7.43438	2	3	spectra_gpu
4	8.11709	2	3	spectra_gpu
8	10.3624	3	3	spectra_gpu
16	14.966	5	3	spectra_gpu
32	23.7783	7	3	spectra_gpu
64	42.0677	12	3	spectra_gpu
2	462.01	2	1	spectra_cpu
4	449.921	2	1	spectra_cpu
8	1092.95	3	1	spectra_cpu
16	702.537	6	1	spectra_cpu
32	1747.81	10	1	spectra_cpu
64	2082.75	18	1	spectra_cpu
2	523.293	2	2	spectra_cpu
4	336.238	2	2	spectra_cpu
8	357.838	3	2	spectra_cpu
16	708.194	6	2	spectra_cpu
32	1978.29	8	2	spectra_cpu
64	3180.92	18	2	spectra_cpu
2	369.815	2	3	spectra_cpu
4	426.403	2	3	spectra_cpu
8	493.52	3	3	spectra_cpu
16	575.758	5	3	spectra_cpu
32	526.804	10	3	spectra_cpu
64	1997.08	18	3	spectra_cpu
