# Supplementary material for: Supervised discovery of interpretable gene programs from single-cell data
Source: Nat Biotechnol. 2023 Sep 21;42(7):1084–95. doi: 10.1038/s41587-023-01940-3 (PMC10958532; doi:10.1038/s41587-023-01940-3)
Supplement: Supplementary file 15 — Statistical source data. [file 41587_2023_1940_MOESM15_ESM.xlsx]

## Sheet: a
	0	1	2	3	4	5	6	7	8	9	10	11	12	13	14	15	16	17	18	19	20	21	22	23	24	25	26	27	28	29	30	31	32	33	34	35	36	37	38	39	40	41	42	43	44	45	46	47	48
0	ABCC3	ABCC4	ABCC1	ABCB4	HSD17B4	LTC4S	NSDHL	DHCR24	HSD3B7	SLC27A2	VPS4B	CEL	NDUFS8	GTF2H1	CD44	RDH11	TRIP4	SAMSN1	NUMA1	CDKN2D	MTAP	JUNB	SLC23A2	PI4K2A	SMAD2	UQCRFS1	BCAP31	NEMF	CYB5B	USO1	DMTF1	GAPDH	TOPORS	UBE2G2	RAD23B	NDUFA1	TMEM129	HDAC10	DAPP1	COMMD1	RAE1	PRMT2	RNF187	SEC31A	CD74	M6PR	NDUFV1	NOP56	PDK1
1	ALAS2	PPOX	CYBRD1	FECH	BLVRB	ALAS1	HMBS	CPOX	HMOX2	ALAD	BLVRA	HCCS	UROD	UROS	FTH1	HMOX1	SLC46A1	ISCU	UBE2L6	HINT1	S100A11	PRMT2	PLA2G2A	ERP29	CNBP	PSME1	CCND3	DCXR	NDUFS2	GSTK1	SLC9A3R1	SLC25A5	DGKA	PPIA	SLC25A6	CDKN2A	COX6A1	TMEM59	DEF6	PCBP2	COX7A2	TCEA1	CTSD	TPRKB	MXD4	CTSC	CORO1A	RAP2B	UQCR11
2	FOSB	NR4A1	NR4A3	F2RL1	SIK1	PTX3	EGR1	FOSL1	FJX1	NR4A2	OLR1	EDN1	DENND5A	CEBPD	LAMB3	TNFAIP6	ZBTB10	FUT4	BCL6	TNFRSF9	INHBA	SLC16A6	SLC2A6	SNN	TNC	TNFAIP2	DNAJB4	EGR2	RCAN1	TRIP10	BCL2A1	CCRL2	PHLDA2	SERPINB8	GPR183	YRDC	KDM6B	TRAF1	NFKBIE	MSC	DUSP5	KLF9	SGK1	TNIP1	CCNL1	IER2	NFKB2	REL	EHD1
3	GLO1	HAGHL	GRHPR	HSPA8	HSP90AA1	TNIP1	PHB2	AP2S1	EEF1A1	CKS2	PARK7	APIP	LAMP1	POLR3H	SH3GLB1	MSC	CALR	MAN2B1	DHX9	AP2A1	NFKBIE	AP2M1	NFYC	POLR3D	YRDC	KYAT1	POLR3K	GSDMD	SPCS1	PLPBP	TNIP2	EBI3	SERPINB8	LY6E	TMLHE	ADAR	POLR1D	EHD1	NINJ1	CCRL2	POLR3F	SDC4	ATRIP	NFKB2	POLR3A	ARL14EP	FAH	LDHB	MYC
4	IL17RA	PTPN1	REG1A	IL18R1	PTPN2	IL1R2	IL17RB	TNFRSF21	ACVRL1	LTBR	IL1R1	CCR1	EBI3	LTB	A2M	BAK1	ACVR1B	CSF1	PDGFC	ITGB3	CD36	MYD88	CSF2RA	IL2RA	CSF2RB	CRLF2	TYK2	CSF3R	IL9R	IL3RA	LEPR	CD44	OSMR	IL13RA1	FAS	IL15RA	HAX1	IL10RB	STAT3	STAM2	TNFRSF1B	TLR2	PF4	MAP3K8	CSF2	CXCL13	IRF9	PLA2G2A	IFNGR1
5	ACOX3	EHHADH	GEM	DUSP4	NAMPT	PHLDA1	DUSP5	NFKB2	ZBED2	KDM6B	VDR	CAVIN3	TNIP2	EBI3	REL	EEF1A1	IFITM2	ADAR	PFKFB3	GNA15	RHOB	BTG3	SNX9	TNIP3	AC017002.3	FOSL2	LINC01943	GK	PIM3	IL21R	HAVCR2	IL1R1	SEMA7A	CCR1	TGIF1	EPAS1	DUSP2	TBC1D4	CTNNA1	CD200	CD70	ADPRH	NFKBIE	PELI1	FAM3C	ICAM1	SGK1	CREM	GPD2
6	AGPAT3	AGPAT4	GPAT4	MOGAT1	AGPAT1	MOGAT2	DGAT1	AGPAT2	LIPG	AGPAT5	GPAM	PLPP1	LIPC	PLPP2	DGAT2	PLPP3	GNPAT	MGLL	LPL	LITAF	S100A11	TMEM59	ERP29	PABPC1	SUMO2	TCEA1	WAS	HINT1	GSTK1	HCST	PSME1	NOP53	CNBP	PCBP2	ARPC5	PPP1CC	ARHGEF1	ARPC1B	HSPB1	COX5B	ETS1	TBCD	TPT1	COX6A1	BRK1	UBXN4	UBE2L6	HLA-DRB1	OGT
7	NR1D1	BHLHE41	PER3	PER2	CRY1	CRY2	NPAS2	PER1	ARNTL	CLOCK	CSNK1D	BHLHE40	CSNK1E	PCBP2	DUSP2	LITAF	SUMO2	HINT1	TMEM59	S100A11	NOP53	TPT1	HLA-DRB1	SLC25A26	TCEA1	IER2	ERP29	CNBP	PABPC1	RACK1	EIF4A2	HCST	ETS1	NR3C1	PLEK	ETS2	SLC9A3R1	WAS	GSTK1	HMGB1	FUS	IFI27	HSPB1	UXT	PDCD4	WSB1	MTDH	ARPC1B	RCSD1
8	SGSH	NAGLU	IDUA	AC244197.3	IDS	GNS	HINT1	FBXW7	TMEM59	ETS1	ISG20	WSB1	NR3C1	HCST	CITED2	HMGB1	STOM	ERP29	SUMO2	PCNP	WAS	GSTK1	PDCD4	IFI27	ARHGEF1	ARPC5	CD82	TRIM22	SPSB3	PABPC1	PPP2R5C	UBXN4	ANXA5	MTDH	ANXA2	HLA-DRB1	RCSD1	HSPB1	EIF4A2	HSPA5	IER2	PRMT2	TCEA1	PSMD8	DEF6	CTSD	PSMD7	CSNK1A1	UBE2J1
9	MUL1	CAMKK2	FBXO7	ATP5IF1	PARK7	HIF1A	GBA	HK2	BNIP3	TOMM7	CDC37	BCL2L11	ZC3H12A	KAT5	TMEM59	ROCK1	SVIP	PLK2	PLK3	BTG1	HERPUD1	PIK3C2A	CTNNB1	PIK3CB	HMGB1	HRAS	MTDH	ASNS	RACK1	PABPC1	HLA-E	SUMO2	SKP1	PPP1CA	PCBP2	ACTG1	HINT1	LAPTM5	NFYA	EIF3H	LTB	OPTN	DDX10	EEF2	PSMF1	CORO1A	TPT1	NPM1	COX4I1
10	HLA-DMB	HLA-DMA	HLA-DOB	HLA-DQB1	CD274	HLA-G	HLA-DPB1	HLA-E	HLA-DPA1	HLA-DRA	CD74	CXCL9	HLA-DQA1	MYC	CXCL10	IRF1	HLA-DRB1	RELA	RAB7A	LITAF	TMSB4X	TGFB1	WSB1	STAT3	HLA-C	HLA-B	ACTR3	CD44	RHOA	FTH1	TPT1	DNAJC3	AP2S1	ERN1	CSF2RB	IL10RB	CSF3R	STAT1	IL4R	EIF1	HLA-A	HAX1	STAT2	CXCL13	PABPC1	ARPC5	ERP29	MKNK2	TNFRSF1B
11	TPCN1	PRKD1	TRIM65	TRIM14	TRIM6	FOXO1	TRIM27	TRIM34	STK11	TRIM8	PLEKHF1	EIF2AK4	TRIM21	TRIM5	MID2	TRIM68	DHRSX	FLCN	RNF152	SH3BP4	DAPK1	TFEB	TRIM38	ULK2	MTDH	TRIM22	HMGB1	TMEM59	KAT5	SVIP	ZC3H12A	BCL2L11	FOXO3	TICAM1	MEFV	PLK2	LRRK2	PRKAA1	TP53INP2	NPRL2	BAD	EPM2A	RUFY4	ULK1	KDR	FYCO1	SESN3	IFNG	SMCR8
12	TET3	TET1	TDG	TET2	ADH5	BCL3	LITAF	BTG3	DUSP2	TANK	RHOG	SEMA7A	KLF10	CD79B	PIM3	PTTG1	RAP1B	EGR2	LDHA	RHOF	VDAC1	ZNRF1	PPP1CA	REL	ASB2	MYL12B	NFKB2	PTPN6	SIAH2	LSP1	CD84	KDM5B	UBE2N	TSC22D4	PAFAH1B1	TPST2	YWHAB	RAP1A	WAS	ARPC2	IDH2	CORO1A	RASSF5	PFN1	ADPRH	DOK2	HDAC1	MSN	FKBP1A
13	COMTD1	PNMT	COMT	SLC16A2	DBH	DUOX1	SLC6A2	SLC6A4	HGD	SLC6A3	MOXD1	HPD	PAH	SLC18A1	TAT	SLC18A2	SLC16A10	GSTZ1	FAH	FAHD1	SULT1A2	SLCO1C1	SULT1A3	TPO	SULT1A1	GOT1	SLCO1A2	SLCO4A1	ERP29	GOT2	HLA-DRB1	SLC7A5	AOC1	SLC6A14	SLC9A3R1	SLC22A3	SLC22A1	AOC3	CD99	PCP4	UBE2L6	WAS	IFI27	PDCD4	NANP	TCEA1	ARPC5	ALDH3B2	ALDH3B1
14	MARK2	SLC25A46	FUNDC2	SREBF1	PARL	CISD2	SPATA18	CTTN	PPARGC1A	DNM1L	FBXW7	CTSK	FIS1	HAX1	SREBF2	FZD5	TSPO	USP36	FUNDC1	ATG14	BECN1	USP30	RNF41	TIGAR	SQSTM1	BNIP3L	TP53	GSK3A	VDAC1	ATG3	GABARAPL2	GABARAP	FOXO3	HIF1A	PARK7	CSNK2A2	RHOA	TMEM59	HK2	TGFB1	BNIP3	MAP1LC3A	ATP5IF1	CCND3	PCBP2	HMGB1	HINT1	MAP1LC3B2	FBXO7
15	EEF1A2	CTSA	SNRNP70	STUB1	HSPA8	CLU	HSP90AA1	PLK3	SNCA	EEF1A1	HLA-B	HLA-C	HLA-A	IFITM2	FTL	LAPTM5	FTH1	CASP4	EIF1	TNFAIP8	POLR1D	SPCS1	LY6E	LTB	NFYC	HLA-E	EHD1	POLR3K	TMSB4X	TPT1	MAT2B	RELA	LITAF	LDHB	ACTB	CEBPB	PSME1	PABPC1	RACK1	BTG1	KLF2	NFE2L2	LEF1	NCF1	STAT5A	SOD1	CNBP	PFN1	ERP29
16	SLC35D2	SLC35C1	SLC9A7	SLC35B4	SLC9A8	SLC35A1	SLC35A3	SLC35A2	SLC35B2	SLC2A1	ADAR	CCNL1	XIST	EEF1A1	HLA-G	HLA-E	CFLAR	B3GALT6	COX15	VHL	STRBP	RAP1GDS1	D2HGDH	UPF3A	KNTC1	POU2F1	MTRR	AC004687.1	KLF13	SYNRG	TSPOAP1	ZNF292	ZFP14	TCIRG1	ANKMY1	ADD1	ZNF791	ST6GAL1	GOLGA8B	NDUFS1	SMG1	METTL17	RCSD1	TMSB4X	IER2	NKTR	FUS	NR3C1	ADIPOR2
17	SCN2A	ATF2	TSC22D2	PDPK1	MBIP	OXT	LRRC8D	SLC25A23	SERPINB6	MLC1	WNK3	LRRC8E	MICU1	LRRC8A	LETM1	AQP5	TRPV4	DYSF	MARVELD3	KCNMA1	MAP7	ANXA7	STK39	CAPN3	AQP1	PKN1	EFHD1	LRRC8C	YBX3	TSC22D4	XRCC6	RCSD1	XRCC5	TSC22D3	CLN3	HNMT	KMO	NFAT5	FP565260.3	ICOSLG	BAD	ARHGEF2	PKD2	MYLK	BDKRB2	ITGA2	FMO1	RELB	ZFP36L1
18	GALNT11	GALNT13	GALNT14	GALNT15	ST6GALNAC1	GALNT10	GALNT2	GALNT8	C1GALT1	GCNT4	GALNT12	GALNT3	GCNT1	GALNT5	GALNT4	GALNT7	GALNT1	GALNT6	UGDH	ST3GAL1	B4GAT1	B4GALT5	B3GNT3	CHST3	CHST2	B4GALT1	HINT1	HMGB1	TMEM59	NOP53	CNBP	HCST	WAS	ERP29	TRIM22	UBE2L6	FUS	ETS1	NDUFA1	CAPZB	PPP1CC	EIF4A2	SUMO2	ARHGEF1	PDCD4	TRDMT1	AKAP13	IFI27	EDF1
19	SLC25A27	SLC25A14	MMAA	AQP8	SLC25A3	AQP9	XRCC5	PPP1CC	KMO	MAPK13	LITAF	FMO1	TSC22D3	TPT1	CLN3	ITGA2	RELB	EGFR	PTGS2	FP565260.3	ICOSLG	BDKRB2	ABCB1	BAX	TP53	BRK1	TCEA1	EIF1	RCSD1	PCBP2	TSPO	EEF1A1	HSP90AB1	ERP29	HINT1	TMEM59	SLC25A5	NOP53	TSC22D4	IL7R	PABPC1	DDX3X	SUMO2	XRCC6	ZFP36L1	BAD	EFHD1	WAS	MAP2K7
20	CCL4L2	IL33	POLR3B	ATRIP	POLR3A	POLR3F	RIPK3	POLR3D	POLR3H	POLR3K	CCL4	POLR3G	POLR3C	POLR1C	POLR1D	POLR3GL	MAVS	ZBP1	IL18	PYCARD	CCL3	IRF3	IKBKE	ADAR	AIM2	CCL5	TREX1	RIPK1	IKBKB	CHUK	IL1B	NFKBIB	CASP1	IL6	IKBKG	NFKB1	DDX58	RELA	TBK1	CXCL10	IRF7	NFKBIA	SLA	TNFAIP3	RHBDF2	ISCU	MAPK1	CASP4	MAP2K3
21	VPS13C	PINK1	VPS13D	AMBRA1	CLEC16A	OPTN	HUWE1	PRKN	MFN2	HDAC6	TOMM7	CDC37	SMURF1	TSC2	PHB2	SQSTM1	TP53	GSK3A	BECN1	ATG14	ATP6V0E1	BAD	USP30	RNF41	TIGAR	GABARAPL2	FOXO3	GAPDH	RIT1	KAT5	CXCL8	MAP1LC3B	MTDH	VEGFA	TSPO	GABARAP	P4HA1	DCXR	PSMA5	ARHGDIA	IMMT	GTF2A2	ITGB2	PIK3C2A	HMGB1	ZC3H12A	ATP6V1F	ARPC3	MEFV
22	P4HB	PLOD1	PLOD3	PLOD2	P4HA1	P4HA2	GGPS1	MTMR3	SLC25A1	TMED2	HSPA5	ZFP36	EIF1	SSR4	HINT1	XBP1	PPIA	PCBP2	TPT1	S100A10	PDIA6	CNBP	SEC61B	S100A11	RPN1	MYDGF	IER2	TMEM59	ARF1	TSC22D3	SEC61G	ERP29	PSMD8	PABPC1	SERP1	TMUB1	CD99	EDF1	MTDH	HERPUD1	SEC11C	CTSD	SEC61A1	UBE2J1	EEF2	ANAPC11	OS9	LITAF	ELOB
23	CLDN14	CLDN9	RAPGEF4	SIPA1	CLDN23	CLDN11	CTNNA3	JAM2	CLDN16	CDH5	CLDN10	CYBB	PRKCG	CLDN8	CTNNA2	TXK	RAPGEF3	CLDN15	JAM3	NCF2	OCLN	NCF4	ESAM	AFDN	VCAM1	F11R	CTNND1	CTNNA1	CLDN7	GNAI2	CLDN4	CLDN3	VASP	CLDN5	RASSF5	ITK	PECAM1	RHOH	RAP1A	NCF1	RAP1B	CD99	CYBA	VAV1	ITGB1	ITGAL	MSN	ARHGAP35	ITGAM
24	CTSV	LAMP1	CDKN1B	TP53INP1	SH3GLB1	TREM2	LAPTM5	CDKN2D	BNIP3	PHB2	PTGER4	TSC22D3	CD69	POLR3GL	ETS1	PFKFB3	ZBP1	DUSP2	DUSP1	ZFP36	TXNIP	TIPARP	RGS1	TGIF1	FKBP5	PIK3IP1	KLF6	CFLAR	DDIT4	TNFSF8	TUBA4A	SRGN	TSPYL2	IPCEF1	CEMIP2	AC025164.1	LEPROTL1	HMGB2	CITED2	SAT1	SLA	CREM	SOCS1	TOB1	IQGAP2	ANKRD37	ISG20	SAMSN1	HERPUD1
25	ERAP1	TAPBP	PDIA3	THOP1	TAP2	TAP1	HLA-A	HLA-B	CALR	HLA-C	EEF1A1	LAPTM5	HLA-E	CYBA	TNFAIP8	FTH1	LY6E	EIF1	ACTB	SERINC1	ATP6AP1	PSME1	MYL12B	TMSB4X	TMEM59	XRCC6	ACTG1	MVP	ITGB7	LSP1	ATP5F1B	CFL1	SKP1	PFN1	PTPN6	YWHAB	CYB5R3	ARF1	BCAP31	RPN1	HSP90AB1	RPN2	DDOST	ITGB2	CORO1A	CD44	CTSS	CTSC	CD82
26	SETD7	KMT2D	KMT2C	SETDB2	SETDB1	DOT1L	SUV39H1	SUV39H2	MTAP	SLC6A8	TPT1	LPO	EEF1A1	EIF1	LITAF	S100A11	TSC22D3	HINT1	SLC6A7	PCBP2	MTRNR2L8	IFITM2	NEAT1	LAPTM5	HLA-E	OGT	ARHGEF1	HLA-C	PLPBP	PYCR2	SUMO2	FUS	HLA-A	RNF19A	NOP53	WSB1	PABPC1	SLC25A15	IER2	AHNAK	KANSL1	ACTR3	NR3C1	LYST	CORO1A	CCDC88C	PPP2R5C	PHTF2	S100A10
27	MCM6	SLBP	NASP	E2F5	NPAT	CDKN2C	CCNE1	CCNE2	CDC6	CDKN3	CDC45	MKI67	BRCA2	MCM2	CCNG2	CDC25A	BRCA1	PCNA	E2F1	MSH2	CDKN1A	DHFR	EIF4E	POLR2H	SMAD2	SFN	UBE2N	POLR2K	VPS4B	RALA	S100A10	STMN1	ADRM1	VPS28	GTF2A2	MPG	ITGB4	HINT1	EIF1B	POLR2A	ZNRD1	MPC2	SUPT4H1	LCK	PLA2G12A	CFL1	SDCBP	TAF12	NELFCD
28	SLC7A8	SLC43A2	SLC43A1	FAHD1	SLC7A2	ACADSB	TAT	SLC6A14	SLC16A10	PAH	ALDH6A1	HPD	BCKDHA	VDAC3	SLCO1C1	SPCS1	GLDC	PDCD4	PREB	DCTN1	SUOX	SULT1A3	HADHB	FBXL15	COX6C	GOT1	FKBP14	CXCL14	YIF1A	IMP3	HSP90AB1	GOT2	PAIP1	BAG5	TMSB4X	CASP7	PNMT	NDUFA3	KRT19	EDEM3	CEBPB	EIF4A2	EXOSC2	EEF1A1	ARFGAP1	MIB2	EIF4EBP1	PA2G4	ARHGAP4
29	HIBCH	SLC6A6	UPB1	HAL	HDC	AOC3	LDLRAD4	DMTF1	CCR5	NEAT1	RNF19A	NPIPB5	TUT4	KANSL1	KLF6	MYH9	PIAS1	MCL1	MBP	METTL17	FAM118A	TIMM17A	ANKRD36	CBLB	MGAT1	AC021188.1	MDM4	THUMPD3-AS1	OGT	MBNL2	BTN3A2	AC004687.1	NKTR	CFLAR	LCP2	RICTOR	ZNF276	MIS18BP1	LYST	EXOSC10	CD82	SAMD9L	MMP25-AS1	POU2F1	ARHGAP4	ATP8A1	ATP2A3	CCDC88C	RALGDS
30	SPR	QDPR	PTS	PCBD1	GCH1	ASMT	HAAO	KYAT1	SOD3	PXDNL	SLC6A8	LPO	PXDN	LITAF	MAP2K3	OSTC	MAN2C1	SLC38A3	NBN	FAM3C	VTI1B	SAT1	USO1	PAIP1	SEC11C	GLMP	ARAF	MYDGF	SLC25A15	MTDH	GLRX	ACSL4	MPC1	SNAP29	SELENOS	TMEM59	FKBP2	MEI1	TXN	CYBA	HDLBP	SSR3	COMMD3	TPT1	SNF8	CACYBP	CASP7	ERP29	STX12
31	NDUFA8	NDUFB8	NDUFA7	TIMM10	ATP5PO	NDUFS4	NDUFC2	MTX2	NQO2	MTRF1	AFG3L2	NDUFS3	NDUFB6	COX15	AIFM1	COX11	COX10	ISCA1	NDUFB3	RHOT1	NDUFA9	NDUFS7	BDH2	MTRR	TIMM13	PMPCA	NDUFA5	NDUFA2	NDUFB5	VDAC3	NDUFS6	TIMM50	NDUFS8	NDUFC1	NDUFB1	ABCB7	OXA1L	OPA1	TIMM8B	NDUFV1	NDUFAB1	TIMM9	NDUFB7	TIMM17A	CYC1	UQCRC1	ATP5PD	UQCRH	COX7A2L
32	CKB	GAMT	CKMT1B	CKMT2	CKM	GATM	CST3	CTSF	COL18A1	ITM2C	SELENOM	TMEM59	HSPB1	MPC2	FKBP2	NPC2	ZC3H6	SACS	CD63	PSAP	RALA	GSTP1	POLD4	RRAGA	OS9	GID8	PSMC4	DNAJB2	FAF1	TPT1	RNF4	SYPL1	CSTB	CMC1	NHLRC3	CDC16	ANKZF1	USP11	EEF2	PITPNA-AS1	PHTF2	RAD23A	NOP53	HIST1H1C	EEF1A1	EIF2S1	CYBA	PCBP2	EIF1
33	PIK3CB	IKBKG	TICAM1	TBK1	MAPK3	NOD1	MAP3K7	RALB	BNIP3L	TSC1	RAB3GAP1	GNAI3	PAFAH1B2	SIRT1	PIP4K2C	SCOC	UVRAG	SUPT5H	TRIM13	KDR	SMCR8	LARP1	PRKAA2	EPM2A	DCN	FYCO1	C9orf72	HMOX1	RUFY4	GPSM1	PIP4K2A	RAB12	WAC	SH3GLB1	PIP4K2B	IRGM	PIM2	LACRT	SESN3	SESN1	RAB3GAP2	ULK1	ROCK1	BHLHE40	EIF1B	EIF4A2	FBXL15	SUMO1	HIF1A
34	NNMT	NMNAT1	NADK	QPRT	NMNAT3	NADSYN1	NMNAT2	NNT	CD38	TPT1	EIF1	HINT1	S100A11	PCBP2	LITAF	EEF1A1	TMEM59	TSC22D3	IFITM2	SUMO2	LAPTM5	TCEA1	HLA-DRB1	HLA-C	NOP53	HLA-A	IER2	PPIA	PABPC1	CORO1A	DUSP2	CNBP	PLPBP	GSTK1	HMGB1	EIF4A2	HCST	ETS1	ELOB	ARHGEF1	HLA-E	PSME1	YWHAB	FUS	WSB1	PDCD4	WAS	SLC9A3R1	OGT
35	MAML1	HDAC5	FZD8	WNT5B	NUMB	HDAC2	WNT6	AXIN1	FRAT1	NCSTN	NKD1	WNT1	AXIN2	NOTCH4	HDAC11	DKK1	DVL2	ADAM17	TCF7	SKP2	RBPJ	JAG2	LEF1	NCOR2	GNAI1	PPARD	PTCH1	CUL1	DLL1	KAT2A	NOTCH1	FZD1	CCND2	PSEN2	JAG1	CTNNB1	HEY1	HEY2	MYC	CSNK1E	TP53	CNTFR	PRKCA	CCND1	HES1	FZD5	DPYSL2	MYH9	HNMT
36	MZB1	IGLL5	CD79A	DERL3	POU2AF1	EEF1A1	HLA-C	FTL	SPCS1	PIM2	FKBP11	IGKC	EIF1	RAB13	COL5A1	SSR4	AC078883.1	CYBA	XBP1	PRDX4	SEC11C	CA2	HERPUD1	ISG20	ITM2C	CD74	ERP29	HSP90B1	KDELR3	LBP	MIF	GSTP1	SSR3	GAPDH	SERP1	SEC61B	UBE2J1	FKBP2	EEF2	BTG2	RACK1	PIK3AP1	CD27	GABARAP	JUN	CALR	UXT	MTRNR2L1	PLPP5
37	HTT	SPTLC1	SPTLC2	BAG3	ADRB2	SESN2	RIPK2	NOD1	TBK1	HSPB8	MAPK3	LRSAM1	CALCOCO2	UFL1	ATG5	CDC37	TOMM7	PRKN	SMURF1	PIK3C2A	AUP1	ATP6V1F	KAT5	BECN1	HUWE1	BCL2L11	OPTN	CCL2	USP30	ATG14	CDK2	SVIP	TIGAR	RNF41	SLA	ZC3H12A	IRAK4	HRAS	ARHGDIA	ABCB4	PLK2	XIAP	CAV1	PHB2	EEF1A1	RNF19B	HSP90AA1	KMO	DDRGK1
38	TST	MPST	LDHAL6A	SLC7A9	SLC7A11	SUOX	SLC7A10	SLC1A4	SLC3A1	FDCSP	SLC1A5	MGP	CAPG	FAM118A	CDKN2A	DDIT4	CCDC50	SOX4	EXOSC4	SEC11A	CSTB	MVB12A	STMN1	COX5A	RGS1	MAPKAPK3	CKLF	GSTP1	ATG101	TACSTD2	SRGN	CAPN1	FCER1G	MPG	TCEA1	UBE2J1	TAF12	PABPC1	TMUB1	EIF3H	PCBP2	SPSB3	TMSB4X	UBE2G1	ZFAND2B	CTSH	ATP5F1C	HOOK3	CD74
39	SLC6A9	CHDH	DMGDH	SARDH	THNSL1	GCAT	SHMT2	PSPH	PHGDH	PSAT1	GCSH	SHMT1	GLDC	SLC6A12	SLC32A1	SLC7A9	GNMT	BHMT2	PIPOX	SLC7A10	SLC1A4	SLC38A5	DLD	SLC3A1	CBS	TSHZ2	GATM	SPCS1	HMGB1	HINT1	CD200	PLPP5	RNF187	TSC22D3	YBX1	ATP5MC2	S100A11	PCBP2	KANSL1-AS1	IL32	CD2	ZFP36L1	TMEM107	CBLB	POU2AF1	PHLDA1	TESPA1	MAPKAPK3	CKLF
40	SLC13A2	MDH1B	IREB2	SLC13A3	ACO1	CLYBL	PC	ME3	PCK2	SLC25A10	ME2	OGDH	CS	ACLY	SDHB	PDHX	IDH3A	SLC25A11	PCK1	DLAT	ADSL	SUCLG2	IDH2	ME1	FAH	FAHD1	SUCLA2	FH	DLD	ACSS2	IDH1	ACSS1	ALDH5A1	GOT1	ALDH1B1	SLC25A1	ALDH4A1	SUCLG1	GOT2	ACO2	SDHA	PDHB	SLC16A7	MDH1	MDH2	SDHC	IDH3G	AACS	LDHA
41	SLC2A10	LPO	PXDNL	SOD3	PXDN	PRDX6	PRDX5	TXNRD2	CAT	TXNRD1	MPO	TPO	PRDX3	SOD1	PRDX2	AKR1B1	AKR1A1	PRDX1	ALDH1A1	SOD2	ALDH2	LAMTOR5	SLC23A2	VPS4B	ALDH3B1	NDUFS2	ALDH3B2	CNBP	PHYH	MGST1	GSTK1	PABPC1	FIS1	ELOB	HINT1	NOP53	EDF1	MLYCD	TOP2A	CTSD	HMGB1	PSME1	ARF1	XRCC6	EIF1B	HCST	GNPAT	AOX1	POLR2E
42	ERBIN	CARD8	PSTPIP1	CASP5	SUGT1	CARD6	TAB3	NOD2	PYDC1	CARD9	TRIP6	NLRP3	BIRC2	MEFV	BIRC3	TAB1	CCL11	CCL13	PYCARD	TNFAIP3	CCL8	HSP90AB1	XIAP	CXCL2	CCL7	IL18	MAPK1	CCL2	CXCL1	NLRC4	NLRP1	RIPK2	NAIP	HSP90B1	NOD1	MAPK11	MAPK12	MAPK3	MAPK14	MAPK9	HSP90AA1	CCL5	NFKBIB	MAPK10	CASP1	MAPK13	IL1B	CXCL8	NFKBIA
43	AKR7A2	CES2	AADAC	ALDH1B1	SULT1A3	SULT1A2	SULT1A1	PAPSS1	PAPSS2	AKR1B1	CBR1	CYP51A1	CYP2E1	ALDH1A1	ALDH3B1	ALDH3B2	ALDH9A1	AOX1	AKR1A1	HINT1	CCND3	ALDH2	SOCS1	HMGB1	PCBP2	TMEM59	MTDH	SUMO2	ERP29	PABPC1	LTB	UBXN1	RACK1	FLNA	TPT1	PSME1	ELOB	NOP53	YWHAB	CD82	SLC9A3R1	IL32	EDF1	TRDMT1	S100A11	CNBP	GSTK1	ARF1	WAS
44	IL7R	ERN1	CCL5	TBX21	PTGER2	GZMK	ATP1B1	CDC37	CBLB	STAT4	ANXA1	CD2	LY6E	TXNIP	IL32	CD226	ID2	CXCR4	S100A10	IFNG	NFKBIA	TOMM7	SATB1	CST7	S100A4	HLA-E	LSR	RASGRP2	TIMP1	CCND3	OPTN	KLF6	IL10RA	TUBA4A	XBP1	CD99	NPC1	C1orf162	GIMAP7	S100A11	PIK3IP1	RNF144A	ZC3H12A	AHNAK	ATG16L2	TSC22D3	PHF1	JAK1	SUN2
45	CCNA1	PLPPR4	AIFM3	BCL2L10	TGFB2	PRF1	RARA	RNASEL	PPP2R5B	ERBB3	ANKH	MADD	ERBB2	BCL2L2	BIK	TGFBR3	CASP2	BMF	WEE1	PMAIP1	NEFH	CASP9	IGF2R	DFFA	ADD1	DAP	PDCD4	GNA15	BID	MGMT	PPP3R1	PEA15	SATB1	DAP3	DIABLO	TNFSF10	KRT18	LUM	PPT1	DNAJA1	CD2	HMGB2	HSPB1	LMNA	TIMP3	ANXA1	APP	CFLAR	BGN
46	DLST	PDHA1	SDHD	IDH3B	IDH3G	SDHC	MDH1	MDH2	PDHB	SDHA	ACO2	SUCLG1	FH	SUCLA2	IDH1	PDP1	CPT1A	CS	OGDH	SLC25A3	IDH2	PDHX	SDHB	DLAT	IDH3A	NNT	HSD17B10	ATP6V1C1	GPX4	POLR2F	ATP6V1H	ISCU	NDUFA5	VDAC2	SLC25A4	VDAC3	CASP7	NDUFS7	NDUFB7	NDUFB3	NDUFAB1	NDUFS6	TIMM9	NDUFB6	NDUFS8	MPC1	TOMM22	POR	SUPV3L1
47	SLC29A3	ATP6V0A4	SLC17A5	ATP6V1F	ATP6V0A1	ATP6V1C2	ATP6V1B1	ATP6V1C1	ATP6V0D2	ATP6V1G2	ATP6V1E2	ATP6V0A2	ATP6V1H	ATP6V1A	ATP6V1D	FDX1	TCIRG1	VAT1	ATP6V0C	RGCC	ATP6V1G1	ATP6V1E1	ATP6V0D1	SLC36A1	ATP6V1B2	ATP6V0B	CYB5A	INSIG1	LIPA	RRAGC	RARRES1	COL6A2	RHEB	CDK4	RALA	HECTD1	UBE2J1	TIMP3	FCMR	FEM1B	SLAMF7	TUBA1A	BBS7	ARID5B	ZFAND2A	LITAF	SDCBP	MYO9B	EIF1
48	CYP27A1	CYP39A1	ACOX2	AMACR	CH25H	CYP46A1	SLC10A1	HSD3B7	SLC27A2	AKR1D1	SCP2	SLCO2B1	SLCO1A2	SLCO4A1	HSD17B4	TMSB4X	FKBP5	SRGN	TSC22D3	LY6E	CREM	COP1	PABPC1	S100A11	CXCL14	ARID5B	RNF19A	PCBP2	SAMSN1	RANBP9	NR3C1	ARFGEF1	GIMAP7	KLF6	UBR1	CEP192	AC025164.1	LEPROTL1	UBXN11	HMGB2	SGK1	VMP1	COL6A2	YWHAB	RGS1	NDUFV2	PELI1	HINT1	NEAT1
49	PEX11A	PEX6	PEX5	CACNA1B	CLN8	FABP6	NR1I2	ABCD3	RXRG	ABCC8	ABCD1	UGT2B17	CDK7	PEX13	CTBP1	PEX14	ABCB9	LONP2	ESR2	PEX11B	DLG4	SLC25A17	NUDT19	SCGB1A1	ISOC1	DIO1	ALB	ABCD2	SEMA3C	SERPINA6	IDE	CLN6	CADM1	DHRS3	EPHX2	CRABP1	CRABP2	PEX2	ATXN1	ITGB1BP1	MVP	CNBP	GSTK1	PABPC1	SIAH1	ERCC3	VPS4B	ABCC5	SLC25A4
50	GPT2	SDS	GPT	GLUL	LGMN	LAPTM5	PLA2G7	SGK1	FTL	CD9	MAFB	IFIT1	CCL3L1	CXCL16	LITAF	PLAUR	CTSL	CREG1	IFI27	IFIT2	HAVCR2	GPR183	ME2	CRABP1	CALML5	HLA-G	FCGR3A	GM2A	SAT1	CTSD	SOD2	DHRS3	FDCSP	BRI3	IL4I1	MFSD1	GLMP	GALM	TGIF1	RGS1	TRIP6	LGALS3	ATP6AP1	BTG3	DAB2	OTOF	NCF1	HLA-C	NPC1
51	SCAF4	EGLN2	STK25	SBNO2	SRXN1	MSRA	HHEX	PTPA	FES	PRNP	PDLIM1	ATOX1	NQO1	IPCEF1	MBP	TXN	LSP1	PRDX4	SELENOS	LAMTOR5	ERCC2	NDUFS2	OXSR1	MGST1	NDUFB4	NDUFA6	MPO	TXNRD2	TXNRD1	SOD1	CAT	FTL	PFKP	PRDX6	JUNB	G6PD	CDKN2D	HMOX2	ABCC1	SOD2	FTH1	GLRX	PRDX1	GCLC	PSME1	ACTR3	PPIA	ZFP36	BRK1
52	ALG6	ALG2	ALG12	MOGS	DOLPP1	ALG1	MGAT2	ALG8	ALG3	DPM1	MAN2A2	ALG5	ALG10	DPAGT1	MGAT3	MGAT5	MGAT4B	MAN1C1	TUSC3	FUT8	MAN2A1	MGAT4A	ST6GAL1	MAN1A2	DPM3	MGAT1	DDOST	RPN2	MAN1B1	MAN1A1	RPN1	DAD1	UGDH	DPM2	B4GALT5	B4GALT3	B4GALT2	B4GALT1	ST3GAL2	NOP53	PCBP2	CHST2	SUMO2	RACK1	EEF2	ELOB	ST3GAL1	EIF3H	UBXN1
53	TRDMT1	ITK	ITGA1	HLA-B	HLA-A	TRAF1	SYTL2	HLA-C	ADAR	EEF1A1	CCNL1	ITGA6	INPP4B	XIST	RORA	CAMK4	TNFAIP8	KYAT1	RMRP	MIAT	PDLIM5	PTGER4	RNF125	DNAJB4	DPYD	HLA-E	DST	F11R	TCF7	CFLAR	ITGA5	LAMP1	ITGAV	ATP8A1	REL	ATXN1	ETS1	FTL	THEMIS	CD2	KLF12	MAN2A1	MMP9	RNF144A	LTB	KCNA3	NOD2	GIMAP5	CD226
54	SLC14A1	ARG2	ASS1	SLC14A2	NOS3	ARG1	ASL	ACY1	GATM	AQP9	AOC1	CAPN1	ATP5PB	KCTD13	NFAT5	SHARPIN	RNF187	NDUFS8	POLD4	ISCU	USP14	MTA1	SEL1L	PTPN4	ACTA2	SEC61A1	MPG	CUL4B	CUL5	TUBA1A	COP1	DESI1	DNAJC10	EEF2	CUL3	OS9	TSC22D3	CALD1	PABPC1	MGP	PCBP2	MVB12A	UBE2V2	FBXL5	RACK1	TPT1	GIPC1	UBE2J1	KRT19
55	OASL	IFI44L	MCOLN2	MX1	RTP4	TENT5C	IFI6	LY6E	ISG15	IFIH1	IFITM3	TREX1	IFITM2	NAMPT	ADAR	DDX58	IRF1	IFIT2	IFIT1	IRF7	CMPK2	ISG20	RSAD2	EPSTI1	UBE2L6	USP18	PLSCR1	TRIM22	IFI27	SAMD9L	XAF1	LAMP3	SAMD9	STAT1	HSH2D	MT2A	HLA-E	NAPA	PSME1	GBP4	TYMP	PPM1K	FBXO6	CFLAR	TANK	DHX58	TNFSF10	MYL12A	IDH2
56	UGP2	PGM2	GYS1	PGM1	GBE1	GSK3A	GSK3B	HSPA1A	HSPA1B	HSPH1	RHOB	HSP90AB1	ANKRD37	HSPE1	HSPB1	SLC5A1	KLF6	DNAJA4	SERPINH1	CACYBP	DNAJA1	DDIT4	HSPD1	NABP1	EIF4A2	VDAC1	CDC42EP3	TCAF2	MGAT1	NEAT1	MIF	CKLF	TSPYL2	ZFAND2A	CSTB	GRPEL1	VMP1	IVNS1ABP	VPS26A	TMX2	PIM1	DYNLL1	JUND	MBNL2	ENO1	UBE2B	PGK1	RALA	SIAH2
57	SAT2	SMOX	AZIN2	AGMAT	SMS	SRM	ODC1	AMD1	HDC	HAL	LITAF	ERP29	PLPBP	SPCS1	TPT1	FTH1	EIF1	DCXR	TCEA1	PABPC1	PCBP2	NOP53	ATP5ME	ATP10A	PISD	GK	DGKZ	PTDSS2	VDAC2	BRK1	UQCRB	CNBP	TMSB4X	MAOB	NDUFB5	EIF1B	TOMM22	TSC22D3	FAHD1	UXT	SLC25A6	NDUFB6	IER2	PSME1	HINT1	CORO1A	ISCA1	CD99	SUMO2
58	GMPPB	GMPPA	MGAM	GMDS	KHK	FPGT	SLC5A10	MPI	TSTA3	PMM2	PMM1	SLC2A5	SORD	SLC5A9	TPT1	HINT1	TSC22D3	PCBP2	EEF1A1	EIF1	CCND3	DCXR	WSB1	SIAH2	TMEM59	UFD1	CAV1	BCL2	PABPC1	VHL	LITAF	BAX	OS9	TPD52	HLA-C	CNBP	TPST2	TRIB3	SMYD3	SUMO2	HMGB1	HLA-E	ANXA2	MIF	UBXN1	PPIA	TIPARP	ARHGEF1	KLF6
59	TPK1	THTPA	SLC19A2	EEF1A1	HLA-B	HLA-A	ADAR	HLA-C	CCNL1	FTL	FTH1	XIST	REL	NFAT5	DPYD	IFITM2	ACSM3	TRPS1	EIF1	ZBTB16	ADAM17	SERINC1	HLA-E	KLF7	TIPARP	SCFD2	D2HGDH	RNF125	ADD3	EXOC6B	BCL2	OPA1	IFRD1	SGK1	MIA2	CLCF1	SUPV3L1	ST6GAL1	ATP2B1	LRIG2	AC245014.3	TSC22D3	CFLAR	PIAS1	CASP9	ARID4B	AC087623.3	CAPN3	CEP85L
60	MAPKAP1	GNA14	ECSIT	ITPR2	THEM4	DUSP3	ATF1	AKT1S1	PPP2R1B	PRKAR2A	CAB39L	MKNK1	CAMK4	GRK2	CLTC	UBE2N	ARF1	LCK	YWHAB	RPTOR	AL662899.2	DAPP1	SFN	NCK1	FGF17	FGF22	SLA	RAF1	ARHGDIA	ARPC3	PAK4	FASLG	CFL1	CSNK2B	ACTR3	ACTR2	RIT1	PFN1	MKNK2	CDK2	PRKAG1	PIKFYVE	EIF4E	TIAM1	CAB39	PDK1	PRKCB	SMAD2	PIN1
61	CA6	CD1D	AQP7	ACADL	REEP6	BPHL	CRYZ	HPGD	METAP1	NTHL1	CCDC58	ALDH3A2	HSDL2	CA4	BMPR1B	PPARA	PTPRG	HADH	NCAPH2	ACSM3	KMT5A	GPD2	IL4I1	CBR3	D2HGDH	CA2	NBN	RAP1GDS1	SERINC1	HSPH1	ERP29	ACOT8	XIST	OSTC	ACOX1	UBE2L6	PSME1	ACAA1	LGALS1	ACAA2	INMT	TDO2	EHHADH	G0S2	EPHX1	ADIPOR2	ACADVL	GCDH	ECI2
62	HEYL	PSENEN	DTX4	WNT2	LFNG	WNT5A	ST3GAL6	DTX2	MAML2	TCF7L2	DTX1	FZD7	NOTCH3	APH1A	FBXW11	ARRB1	NOTCH2	SKP1	SAP30	HES1	RBX1	FZD5	PRKCA	CCND1	FZD1	KAT2A	DLL1	PPARD	CUL1	PSEN2	NOTCH1	JAG1	HEY2	HEY1	PCBP2	NOP53	SUMO2	HINT1	GSTK1	POM121	ERP29	RACK1	MTDH	HCST	PSMD7	CD82	RNF19A	ETS1	NR3C1
63	ADA	AK1	SLC28A3	HPRT1	APRT	GUK1	HCST	CD82	HINT1	POLD4	DEF6	AK4	NT5C2	CMPK2	SUPT4H1	ARPC5	ITPA	GMPR	POLR2E	GMPR2	PDCD4	CDKN2A	AK3	AK5	NT5E	TCEA1	ERP29	AMPD1	AK7	SLC2A9	XDH	DUSP2	SLC9A3R1	AMPD2	HLA-DRB1	STOM	TMEM59	PERP	AK2	PRMT2	CD99	SLC29A2	PPP1CC	ADK	AKAP13	PCP4	BRK1	WAS	POLR2K
64	ENTPD2	ENTPD3	ENTPD6	ENTPD4	NME6	ENPP3	BPNT1	ENTPD1	NME7	ENPP2	NUDT2	NUDT5	ENTPD5	DCK	NME2	NME3	CANT1	NME4	NUDT9	DGUOK	NME1	SLC29A1	PAPSS2	PAPSS1	ENPP1	COX17	ERCC1	VPS37D	SURF1	PNP	ERCC3	VPS28	VPS37B	SAC3D1	POLR1C	POLR1D	PDE6G	ABCC4	PCNA	CDA	GTF2A2	ADRM1	TK2	RALA	MPC2	EIF1B	POLE4	POLR2K	MPG
65	SLC25A16	PANK2	VNN3	PPCS	PANK4	VNN2	COASY	PANK3	PANK1	PPCDC	VNN1	TPT1	PCBP2	HINT1	LITAF	TCEA1	SUMO2	TMEM59	NOP53	IER2	LAPTM5	ERP29	CNBP	GSTK1	UBE2L6	NR3C1	TSC22D3	SLC9A3R1	WSB1	BRK1	DUSP2	HMGB1	PSME1	WAS	EIF4A2	ARHGEF1	S100A11	CORO1A	FUS	PSMF1	UBE2B	ARPC1B	TMUB1	RCSD1	PPIA	PPP1CC	PSMD7	EDF1	PRMT2
66	LPCAT2	VWF	PDPN	LPCAT1	PANX1	TPH1	PLA2G4A	TBXAS1	HAAO	ASMT	KYAT1	A2M	FN1	COL4A1	CAVIN1	HSPG2	COL1A2	PLVAP	SERPINH1	TIMP3	PECAM1	CCDC80	DAB2	COL5A2	LGALS1	LUM	COL6A2	CAV1	PCOLCE	GSN	TCF4	COL18A1	PDLIM1	CALD1	SERPINF1	CD99	SERPING1	ACTA2	AHNAK	S100A10	PAM	FLNA	MGP	ANXA2	CXCL14	CYR61	CYB5R3	PSAP	ACSL3
67	COQ7	COQ2	COQ3	COQ6	ABCA1	FDPS	SLC25A26	S100A11	TPT1	EEF1A1	EIF1	HINT1	LITAF	HLA-C	HLA-B	TMSB4X	IFITM2	PCBP2	HLA-A	LAPTM5	TCEA1	SUMO2	PABPC1	IER2	PPIA	NOP53	AL118516.1	TMEM59	CNBP	AC245014.3	ACTR3	CORO1A	HLA-E	EEF2	AC007952.4	GSTK1	AADAC	CCDC66	RACK1	IVNS1ABP	ANKRD36	WSB1	ARHGEF1	SREBF2	OFD1	EIF4A2	HEXIM1	WAS	PCNP
68	CYP2F1	CYP2D6	CYP3A5	CYB5D1	CYP1B1	CYP2E1	MANBA	VCAN	PDK4	PHLDA1	THBS1	MGST1	ANGPTL4	AL133415.1	TGFBI	PXDN	TIMP1	AL138963.3	KLF9	CPM	PTGER2	S100A9	NLRP3	AC245014.3	LPO	CLDN5	EHD1	PHACTR1	ATP2B1	ME2	POR	TMEM107	FABP5	CREG1	GK	YBX3	MTRNR2L1	FTL	PLIN2	PPARG	SAMHD1	ACADVL	FLNB	CLCF1	RFLNB	LIPA	EIF1	XIST	OSTC
69	TF	SLC11A1	SCARA5	TFR2	CD163	LRP1	SLC39A14	FLVCR1	SLC48A1	SLC25A28	SLC11A2	SLC25A37	SLC40A1	CP	TFRC	FTL	FTH1	SLC46A1	EEF1A1	IFITM3	LGALS1	IFITM2	EIF1	PYCARD	S100A11	TMSB4X	S100A10	ACTB	LY6E	HLA-C	MIF	ATP5F1E	S100A4	PFN1	ATP6V1F	TPT1	GABARAP	TXN	LGALS3	SPCS1	POLR3GL	TSPO	GUK1	ACTG1	CFL1	LAPTM5	BRK1	VAMP8	RACK1
70	HS3ST3A1	EXTL1	CHST13	HS3ST2	CHPF2	CHST11	GLCE	CHPF	HS2ST1	CSGALNACT2	B3GAT3	CHSY1	XYLT2	B4GALT7	CHST7	HS6ST2	HS6ST1	CHSY3	HS3ST3B1	CSGALNACT1	EXTL3	EXT2	B3GAT2	UST	B3GAT1	EXTL2	XYLT1	CHST12	HS3ST1	NDST2	EXT1	NDST1	B3GALT6	CHST3	HCST	TMEM59	HINT1	HMGB1	HLA-DRB1	SEC61B	WAS	CD99	SLC9A3R1	UBXN1	TCEA1	PCP4	EIF3H	PPP1CC	PABPC1
71	FGA	F7	SERPINA5	FGB	KLKB1	F10	F12	F13A1	SERPINF2	F8	F5	F3	SERPINB2	SERPINE1	MAF	MTSS1	EMP1	KLF2	LMNA	ANXA1	KLF6	AHNAK	JUND	MTRNR2L8	TSC22D3	CD99	SH3BP5	MTRNR2L1	NEAT1	IQGAP2	ADGRE5	FKBP5	STMN1	ARL4C	TBC1D14	MCL1	DDX3X	PELI1	EMP3	RBPJ	IQGAP1	TPT1	AP1S2	ANXA2	RTN3	S100A4	CLTC	MYO5A	WWP1
72	PCCB	HIBADH	ACAD8	IVD	DBT	MCCC1	MCCC2	PCCA	BCAT2	SLC43A1	BCKDHA	AUH	BCKDHB	MCEE	BCAT1	SLC7A7	SLC7A6	SLC43A2	ACADSB	ALDH6A1	DLD	ACADM	SLC7A5	ACAT1	HMGCL	ALDH2	TMSB4X	SLC16A7	EEF1A1	PYCR2	TPT1	HLA-C	HLA-E	PCBP2	PYCR3	EIF1	EIF4A2	HLA-A	PABPC1	HMGB1	PPIA	LDHB	FUS	LAPTM5	IFITM2	PDCD4	TSC22D3	RACK1	NCL
73	PYGL	PHKB	PHKA1	AGL	PHKG2	PYGM	PHKG1	PGM3	MTRNR2L8	ZNF292	RCSD1	ZHX2	NPC1	XRRA1	SYNRG	IL10RA	RUBCN	RNF19A	SLC35E2B	JAK1	PIAS2	WSB1	AHNAK	NKTR	DMTF1	COPA	KLHL24	LYST	SLFN5	DUS1L	PHTF2	NCOA2	RALGAPA1	PRKAB2	NEAT1	TM7SF3	TSC22D3	MIA2	TUT4	TTC37	PREX1	TLK1	TPT1	AKAP13	TCEA1	DOCK2	STYX	SLF1	ATG10
74	MAOB	MAOA	ALDH3B2	ALDH3B1	ALDH3A1	AOC3	ALDH2	HNMT	SLC38A3	FTCD	AOC1	SLC3A1	SLC6A14	AOC2	APOD	FABP7	SLC22A3	SLC22A1	MGP	ODC1	NUPR1	SLCO4A1	ACADM	TPO	SLCO1A2	PIP5K1C	PIP5K1A	PIP5K1B	FADS1	SQSTM1	AADAT	PYCR1	PIPOX	LTC4S	MYLK	CASP3	AUH	SPCS1	TOMM70	GSTZ1	SLC38A4	ASNS	EIF4E	ATP6V1C1	BANF1	RAB1A	FADS2	MGST1	EGFR
75	PDGFRA	APC2	FGF20	FGFR4	ITGA2B	ITGA8	MYLK2	CHRM1	INSRR	FGF14	PAK6	FGF10	FGF12	PFN4	FGF18	MYLK3	ARPC4	FGF9	CRK	CRKL	RRAS	ARHGEF4	TIAM2	GIT1	FGFR3	ITGA3	ARHGEF6	ITGB6	FGF1	CHRM3	ITGAD	ITGAE	DOCK1	FGD1	FGFR2	PDGFD	RDX	PAK3	ITGA10	FGF11	GNA13	CFL2	ABI2	NRAS	DIAPH2	SCIN	ITGA9	SSH1	ITGA7
76	EMB	BSG	LDHD	SLC16A4	LDHC	LDHB	LDHA	SLC16A7	FTH1	S100A10	HINT1	S100A11	TPT1	TMEM59	LITAF	PCBP2	ERP29	ANXA2	ZFP36	TCEA1	SUMO2	NOP53	TSC22D3	ARHGEF1	CORO1A	GSTK1	EIF1	LAPTM5	SLC9A3R1	DNAJB14	RBCK1	UBE2L6	PRMT2	PCNP	PPIA	CNBP	NR3C1	KRT19	PSME1	HLA-E	ETS1	IER2	PABPC1	DCXR	DEF6	OS9	PPP2R5C	HLCS	ARRB2
77	TNFRSF10C	MMP10	CCL25	CXCL5	CCL26	CXCR2	MMP1	ANG	TNFSF11	MMP14	IGFBP7	MMP7	MMP12	MMP3	MMP13	TNFRSF11B	KITLG	IGFBP2	AREG	IGFBP4	IGFBP3	CXCL6	CCL20	FGF7	TIMP2	EGF	FGF2	IGFBP6	TNFRSF1A	EREG	HGF	TIMP1	IL13	MMP9	CXCL12	NGF	CXCL13	PF4	IL15	TNFRSF1B	CCL8	CCL13	CCL11	CXCL3	IFNG	IL1A	MIF	IL7	PLAUR
78	ALOX15	MGST2	SLCO2A1	HPGDS	CYP4F3	ALOX12B	ALOX12	CYP4F12	CYP4F8	PTGDS	PTGS1	ALOX5	PTGES	PTGES2	PTGIS	LTA4H	MGST3	ALOX15B	LTC4S	PTGS2	SLCO3A1	AKR1A1	CBR1	FADS1	SLCO2B1	AKR1B1	TBXAS1	SLCO4A1	SLCO1A2	SLC22A3	SLC22A1	CAB39	HINT1	HMGB1	PCBP2	ELOB	CTSD	S100A11	CAPZB	TMEM59	TPT1	IFI27	HCST	SCP2	WSB1	PSMB3	XRCC6	SUMO2	HLA-DRB1
79	FLAD1	RFK	ACP2	ACP1	ENPP1	SLC25A15	PLPBP	SLC6A8	PYCR2	KYAT1	LITAF	TNIP2	BCL3	RELB	NFKB2	PIM3	SLC6A7	RAP1B	PRDX5	RAP1A	PYCR3	ADSL	FKBP1A	RHOG	APH1A	IER2	RBX1	VHL	TSC22D4	UBE2L6	VASP	NECAP2	VTI1B	TRADD	BID	BRK1	HAX1	ABRACL	CRLS1	GPAA1	PIN1	TXN	CLTB	SNF8	OSTC	GABARAP	PFN1	SAT1	RASSF5
80	GPX7	GPX2	GPX4	GPX8	VCAN	GSTM1	SOD2	PRDX3	GLRX	GPX3	NDUFA6	JUNB	TCEA1	LAMTOR5	PLAUR	MPO	FAM162A	GSR	LITAF	NFIL3	EI24	HINT1	EBP	EIF1B	VAMP8	ITGB4	BAIAP2	PPIA	GTF2A2	POLR2E	SAC3D1	S100A11	S100A10	TXN	GTF2H1	POLE4	FBXW7	POLR2H	TMED2	MPC2	RALA	NELFE	SSRP1	PNRC1	ZNRD1	ACTR3	TAF9	POLR2I	GTF2F1
81	PIGM	PIGO	PIGG	PIGK	PIGS	PIGB	PIGN	PIGL	PIGF	PIGV	PIGA	PIGZ	PIGQ	PIGH	PGAP1	PIGX	PIGW	PIGT	PIGC	PIGP	GPAA1	DPM2	PABPC1	HINT1	HMGB1	TPT1	SUMO2	CNBP	RACK1	CAPZB	EIF1	NR3C1	TSC22D3	NOP53	CD99	S100A11	WAS	UBE2B	SEC61B	EDF1	IER2	GSTK1	TMEM59	ARHGEF1	UXT	SPSB3	ELOB	OS9	EIF3H
82	HMGCR	IDI1	DHCR7	CYP51A1	LCAT	FDPS	ABCA1	ACAT2	S100A11	ACTG1	ACSS2	SREBF2	PNRC1	TNFRSF12A	MTMR3	SC5D	PIP5K1A	ECH1	CLU	NCK1	GGPS1	ACLY	SMAD2	PI4K2A	BAX	FGF13	ITGB2	LDLR	CCL3	CTSC	ISCU	HINT1	PLSCR1	SFN	TCEA1	PPP1CC	LPL	ACHE	FLNA	SLC35B2	CHKA	PABPC1	ANXA5	CNBP	ARF1	TRIM22	HMGB1	PCBP2	EIF4A2
83	ISYNA1	SLC2A13	MIOX	IPMK	SLC5A3	IMPA2	IMPA1	PI4K2A	SLC5A11	XIST	REL	NPIPB5	CBLB	VWA8	CCNL1	PIAS1	DNASE1	ZNF292	MDM4	GFOD1	SMARCC2	NEAT1	RAP1GDS1	KMT2E	BTG3	HLA-E	TARSL2	ABCB7	ANKRD36	SMG1	CFLAR	FUS	RALGAPA1	MCL1	OPA1	MBP	NCOA2	TTC13	MRNIP	MARF1	WSB1	COMMD3	CNOT2	STRBP	NR3C1	ANKRD36B	RNF19A	UPF3A	NABP1
84	CHAC1	EDC4	SLC30A5	NOP14	XPOT	PARN	CEBPG	EXOSC2	TATDN2	ARFGAP1	EXOSC9	PDIA5	SRPRB	DKC1	KHSRP	HYOU1	FKBP14	DCP1A	ZBTB17	EXOSC10	ATF6	CNOT6	EXOC2	CXXC1	DCTN1	PREB	EXOSC5	SHC1	SEC31A	EIF4A1	TTC37	EIF2AK3	GOSR2	EIF2S1	EIF4G1	MTREX	CKS1B	SDAD1	CNOT4	EXOSC1	LSM1	CNOT2	EIF4A3	POP4	DNAJA4	DCP2	SRPRA	PAIP1	ATF4
85	FOXF2	TRIM9	SH3RF2	NCCRP1	AC104109.3	RNF180	RNF103-CHMP3	TRIM72	TRIM71	AC074143.1	CDC20B	FBXO39	FBXL2	NHLRC1	KBTBD6	RNF122	SIAH3	KCTD2	HFE	WNT10B	RNF175	FBXL17	UBE2W	TTC36	FBXO33	FBXL19	KLHL15	DVL1	CLGN	PPP2CB	RNF103	BTRC	CDC34	CDC23	NKD2	FBXL7	RMND5A	TRIM39	FBXO27	TBL1X	DET1	ZNF598	CBFA2T3	TNFAIP1	FBXO17	TMEM67	FBXO31	FBXO45	HACE1
86	LRAT	RDH10	PNPLA4	SDR16C5	ALDH1A2	RDH13	RDH5	ALDH1A3	RDH14	RDH12	RDH16	RDH11	PHYH	AOX1	PXDNL	AADAC	FADS1	ZADH2	ADH1B	IFRD1	TCEA1	SERPINH1	CACYBP	CYB5B	PSMC6	PSMD13	COPS5	DDX39A	PSMA3	ARPC5L	SERP1	EIF2S2	USO1	RPA1	TUBG1	PABPC1	ADD3	CNBP	STIP1	PSMA4	FKBP2	NUP205	PPA1	CCNG1	FGL2	IGFBP5	HSPA4	INSIG1	CCT6A
87	ANTXR2	ATXN2	GSTM2	ALCAM	STX5	ATF5	ABCA2	CPEB2	SEMA3B	ETHE1	MAL2	PPARG	CXCL16	ANXA5	S100A11	PDK3	FBXO6	STARD4	TMEM97	LGMN	LGALS3	AVPR1A	LDLR	FABP5	PNRC1	PCYT2	SREBF2	PLSCR1	NFIL3	CD9	CHKA	TNFRSF12A	PMVK	ERRFI1	GLDC	ACTG1	MVD	TRIB3	MVK	ECH1	LSS	PLAUR	HSD17B7	NSDHL	TM7SF2	HMGCS1	SC5D	SQLE	GNAI1
88	B3GALT5	ST6GALNAC6	CERK	B4GALNT1	B3GALT4	SGPP1	FUT1	ST3GAL5	SPHK2	SMPD3	GBGT1	SGPL1	ST6GALNAC2	ASAH1	ST6GALNAC5	B3GALNT1	A4GALT	ST8SIA1	ST6GALNAC3	GALC	UGCG	ARSA	GLA	ST3GAL2	B3GNT3	NAGA	GBA	SPTLC2	SPTLC1	ISCU	ST3GAL1	HCST	HINT1	GALNS	CHST2	HMGB1	HLA-DRB1	AKAP13	CHST3	ERP29	WAS	TMEM59	NOP53	GLB1	PABPC1	NDUFA1	NEU1	ELOB	SUMO2
89	SLC26A3	SLC26A4	SLC8A3	SLC24A3	SLC17A3	SLC26A8	ATP1A2	SLC26A7	ATP2B2	SLC12A3	SLC24A4	SLC20A2	SLC9A2	SLC9A5	SLC24A2	SLC4A1	SLC4A10	SLC15A2	ATP2B4	SLC9A3	SLC5A5	SLC26A1	ATP1A4	SLC4A4	ATP1A1	SLC12A7	SLC4A5	SLC24A1	ATP1B2	SLC4A3	SLC4A8	SLC34A2	SLC26A11	SLC4A2	ATP1A3	SLC8A1	SLC26A2	ATP1B3	SLC4A7	SLC12A4	SLC26A6	ATP2B1	SLC9A1	ATP1B1	SLC12A6	SLC12A5	SLC12A2	SLC20A1	SLC3A2
90	DNMT3B	DNMT3A	DNMT1	SLC25A26	MTAP	BHMT2	GNMT	SUOX	MTR	ACY1	SLC43A2	AMD1	MAT2B	SLC3A1	SLC7A11	SHMT1	PHGDH	SLC7A8	GCSH	SHMT2	PIPOX	SLC1A5	PRMT2	NOP53	PABPC1	SUMO2	NR3C1	PCBP2	FLNA	CAPZB	ACTR3	COMMD1	RNF19A	GSTK1	WSB1	HINT1	TPT1	ERP29	YWHAB	S100A11	ARHGEF1	PCNP	TSC22D3	ELOB	FKBP1A	EIF4A2	CNBP	LTB	HCST
91	AICDA	DPYS	SLC28A1	DCTD	CTPS2	DPYSL3	UCK1	TK1	UPP1	DUT	NT5C	TK2	CDA	DPYD	CTPS1	UCK2	DPYSL2	ALDH6A1	SLC29A1	UPB1	SLC28A3	POLR2H	VPS37B	POLR3C	COX17	SURF1	PML	VPS28	ERCC1	NF1	ETS2	RALA	ADRM1	ACHE	DGUOK	ZNRD1	EIF1B	SEC61A1	POLR2I	HINT1	MPC2	TAF12	SUPT4H1	PCNA	MPG	SNAPC5	S100A10	POLR2G	POLR2E
92	SPP1	TLR1	TLR4	CD40	TLR9	TLR8	TLR7	TIRAP	TLR5	TLR6	IRF5	LY96	CD86	MAP2K4	TICAM2	LBP	TOLLIP	IRAK4	TAB2	IRAK1	MAP2K6	CD80	MAP2K1	AKT2	TICAM1	AKT3	TAB1	TLR3	MAP2K7	MAP2K2	CTSK	TLR2	RNASE1	MAP3K8	MAP2K3	IFNAR1	CD14	MAPK1	IFNAR2	AKT1	RAC1	STAT1	CCL5	CXCL11	IL12A	MYD88	CCL3	IRF7	PIK3R2
93	SLC23A1	SLC23A2	SYVN1	RAB33B	CCL3L1	TRG-AS1	DNAJC18	UPF3B	LPAR6	LITAF	SLC2A10	PLEKHA1	GABPB1-AS1	CLEC2D	IFI27	EXOC1	ANPEP	CSNK2A1	AL118516.1	MAP1S	NOP14	CREM	TAF6	EEF1A1	UBE2J1	LAMTOR3	FYN	SAMSN1	EDC4	FAM8A1	CHST12	RANBP1	ANKRD36	PDCD4	PARD6A	SSH2	MPG	TGFBR2	OGT	NPC2	UXT	WSB1	RAD9A	MBP	CDC14A	CCNK	SH3GL1	BLOC1S6	DGKA
94	HK3	PFKM	PFKFB1	ENO4	PGM5	PKM	PFKFB2	HK1	GCK	ENO3	GPI	ALDOC	PFKP	TPI1	GAPDH	ENO1	ALDOA	PGK1	HK2	PFKL	PGM3	RGCC	ALOX5AP	CTSB	RALA	DUSP2	PSMD8	ENO2	PIM3	TCEA1	HINT1	S100A11	FLNA	COTL1	PCBP2	LSP1	BRK1	DCXR	NPM1	S100A4	UBE2N	CFL1	ARPC5	SUMO2	PSMC1	SYNGR2	ADRM1	PPP1CC	ARPC2
95	DDC	AOC2	SLC7A5	SLC22A1	SLC22A3	AOC1	GCDH	GOT2	KYNU	TDO2	INMT	KMO	SLC16A10	AADAT	ASMT	KYAT1	HAAO	TPH1	GSTZ1	HDC	HAL	SLC18A2	SLC18A1	SLC6A14	FAH	ALDH2	SMS	CBR1	ECHS1	SLCO4A1	AUH	BAX	MAPK10	RCSD1	PI4K2A	TSC22D4	DDX3X	CAB39	XRCC5	TSPO	AQP9	ARHGEF2	PLK3	ZFP36L1	ANXA7	CAPN3	MAP2K7	MAOB	ERRFI1
96	ECHDC2	ACAD10	ACAD11	ACSM1	ACAD9	ECI1	ACOT2	ETFDH	HADHB	ECHS1	HADHA	ETFA	ACADSB	ACADM	ETFB	ACADS	ALDH2	EXOC1	XIST	NEAT1	OGT	TUT4	SYNRG	ZRANB2	NKTR	WSB1	KANSL1	OFD1	TTC37	ARHGEF1	ANKRD36	VPS37A	SYNE1	HECTD1	EEF1A1	ANAPC4	FUS	EDEM3	NOL8	SLF1	CUL2	AC008105.3	MMP25-AS1	CLEC2D	HECTD3	AC004687.1	DNAJB14	THUMPD3-AS1	HDAC3
97	SLC38A2	SLC38A1	SLC38A4	SLC6A14	SLC1A5	GOT1	GOT2	SLC7A2	SLC36A1	SLC7A6	SLC1A4	ALDH4A1	SLC7A7	PYCR1	OAT	SLC5A1	ALDH18A1	NAGS	DLD	AOC3	GATM	SLC38A5	SLC7A1	SLC7A5	ALDH5A1	GLUL	SLC7A11	SHMT1	BCKDHB	PHGDH	GCSH	PSAT1	PSPH	MCEE	ACADSB	BCKDHA	BHMT2	SHMT2	ALDH6A1	DNAJC3	ACAT1	ATP6V1E1	ALDH9A1	ATP6V1F	SLC6A7	SLC6A8	PYCR2	PLPBP	FASN
98	SCLY	AHCYL2	MAT2A	SEPHS2	AHCYL1	SEPHS1	AHCY	MAT2B	CTH	CBS	PAPSS1	PAPSS2	SLC7A11	NUPR1	POLR3G	SLC38A5	RAB1A	SLC1A5	PSPH	AVPR1A	JAG1	HSD17B7	NSDHL	SCD	TP53INP1	PLAUR	ACTR3	LITAF	PCBP2	TCEA1	ARPC2	TPT1	GCSH	PSMC5	TSC22D3	HLA-E	S100A10	EEF2	PPP1CC	PPIA	GATM	ALDOC	SEC61B	ELOB	PABPC1	NOP53	LSP1	EIF1	EDF1
99	GALK2	LCT	GALT	SLC2A8	GALK1	LALBA	SLC5A1	SLC2A4	SLC2A3	GALE	B4GALT1	SLC5A9	B4GALT2	SLC5A11	SLC2A10	CHST2	CHST3	ST3GAL2	B4GAT1	CXCR4	PLAUR	RAF1	PAK4	TIAM1	FGF13	BAD	BAX	SUMO2	HINT1	NFAT5	PDGFA	TMEM59	ETS1	NR3C1	NOP53	PIM1	CNBP	CAPZB	TRIM22	UGP2	TCEA1	HCST	ERP29	ISG20	CHST12	WAS	WSB1	ARF1	DEF6
100	IL20	SPRY3	IL24	IL20RB	IL11	IL22RA1	LEP	CNTF	IL26	IL22RA2	IL19	CISH	IL23R	IL6R	IL5RA	SOCS2	STAT5B	STAT6	PIAS3	TSLP	IL2	SPRY4	PIAS4	OSM	SOCS7	GHR	JAK3	IFNL1	IL20RA	CTF1	EPOR	SPRED1	SPRY2	CBLC	LIFR	IL11RA	SPRED2	IL12RB2	SPRY1	IFNLR1	EP300	IL10	PRLR	IL21	IL21R	PIAS2	STAT4	JAK2	IL10RA
101	DTYMK	NT5M	RRM1	RRM2	TYMS	SLC25A19	TK1	CDC45	CDC6	CDC25A	BRCA1	ZWINT	POLR3K	AP2S1	RAD51	MCM4	CCNE2	DHFR	GEM	CCNE1	LY6E	DIAPH3	MCM2	EEF1A1	MYO1E	SLC25A10	CENPH	SLC29A1	STMN1	SLC7A1	BTG3	WDHD1	AP2A1	FEN1	SDC4	KNTC1	IFI6	PYCR2	ISG15	GGH	GPAA1	NAMPT	SVIP	APIP	UNG	IDH2	UCK2	FDPS	CTPS1
102	BUB1B	CDC25C	CCNB1	CENPA	KIF20A	CCNA2	CDC20	CENPF	BIRC5	CCNB2	RACGAP1	CDC25B	CCNF	BUB1	PLK1	AURKA	CKS2	CDK1	TOP2A	CDKN2D	MKI67	NUSAP1	TPX2	UBE2C	DLGAP5	CENPE	CDKN3	KIF23	KIF2C	ANLN	KIF15	KIF4A	KIF11	NEK2	TTK	PRC1	KIF14	AURKB	ESPL1	PBK	DIAPH3	HIST1H3C	NEIL3	NDC80	ZWINT	ECT2	PTTG1	PIF1	HMGB2
103	BBOX1	AASS	SPCS2	ALDH7A1	TMLHE	SLC7A1	SPCS3	SLC6A8	SLC25A15	PLPBP	AADAT	SPCS1	PIPOX	PYCR3	SLC6A7	PYCR2	SLC7A2	SLC3A1	XBP1	SEC11C	SDF2L1	HSP90B1	HSPA5	TPT1	MYDGF	PDIA6	TMEM59	SELENOS	OSTC	SSR3	SEC61B	SSR4	SEC61G	CANX	PLPP5	FKBP11	DNAJB9	HERPUD1	TMED2	NUCB2	TRAM1	SSR1	ERLEC1	SEC61A1	FKBP2	SERP1	IGKC	ITM2C	ALDH2
104	HAS3	HAS2	GUSB	HAS1	AVPR1A	HSD17B7	TP53INP1	EBP	FAM162A	S100A11	TGFB1	DCXR	PPP1R15A	ISCU	BAIAP2	MAPKAPK3	HINT1	ANXA2	PCBP2	B3GALT6	HS3ST1	HEXA	SREBF2	HSPA5	ALDOC	APOD	UPP1	STOM	PRDX5	HMGB1	NOTCH1	S100A4	PRMT2	DGKA	PLAC8	CTSD	PFKP	SUMO2	MTDH	CNBP	ARSB	IFI30	RHOF	OS9	NR3C1	UXT	BIN1	CD82	DEF6
105	ADHFE1	GAD1	ABAT	ALDH5A1	ALDH9A1	ALDH4A1	SLC36A1	PYCR3	PYCR2	LINC00861	PYHIN1	ITGB2-AS1	AC004687.1	SLFN12L	SYNE1	TC2N	DGKA	OGT	NEAT1	ARHGEF1	CD84	CLEC2D	IER2	PPP2R5C	FYN	TNIK	STK38	NKTR	ZAP70	SLC38A9	ODF2L	AC020659.1	TUT4	SPSB3	GBP5	GSTK1	SLFN5	KCTD13	RIPOR2	EPB41	ANKRD49	FBXO3	PTPN4	MTREX	ABCA7	SLAMF7	DNAJB14	ARHGAP4	OFD1
106	SLC16A1	SLC16A8	SLC16A7	HMGCL	SLC16A3	LDHA	ACAT2	ACSS1	AUH	BCAT1	BCKDHA	MCEE	DDIT4	BTG1	GAPDH	HIBCH	PGK1	LDHC	ALOX5AP	PDP1	AACS	GPI	ENO1	MIF	TOMM40	POLR2H	ACTG1	IFITM2	NDUFV1	CKLF	ELOVL5	CD63	VDAC1	CST7	SRGN	SEC11A	ERN1	ATP5F1D	RDH11	NFIL3	CD2	UBE2D3	ADGRE5	TGFB1	ALDH9A1	CD7	CTSW	ATP6V0E1	HSP90AB1
107	SLC1A7	SLC6A1	SLC1A3	SLC6A11	SLC25A18	SLC25A13	SLC1A6	SLC1A2	SLC1A1	OPLAH	GLUD2	GLS	SLC25A22	SLC25A12	NAGS	SLC38A3	GLUD1	SLC38A5	ALDH18A1	GLS2	GLUL	SLC3A2	SLC32A1	SLC6A12	ASNS	SLC7A7	SLC7A11	SLC7A6	ACY1	SLC7A10	SLC1A5	GLDC	GNMT	PHGDH	PIPOX	GOT1	EIF4A2	KIF5B	ALDH4A1	TSPYL2	KDELR3	BHMT2	NFYB	VDAC2	STC2	RHOT2	NFYA	CHAC1	SHMT1
108	SYT9	STX19	UNC13A	KCNB1	RAB3C	UNC13C	BTK	CPLX2	NPPA	ERC2	STX1B	SNAP25	STXBP3	RAB8B	VAMP7	BLOC1S6	RAB10	VAMP3	RAB3A	EXOC6	P2RX1	RAB3B	SNX4	SV2A	SNPH	PPFIA3	STXBP1	SCRIB	SYT1	CPLX1	UNC13B	STXBP2	PRRT2	VPS11	NAPB	STXBP5	VPS18	DMTN	RAB8A	RAB15	STX1A	LYN	SYK	CTBP2	STX2	EXOC6B	RAB3D	STX4	STX11
109	DHODH	CPS1	UMPS	CAD	HSP90AB1	WDR74	NOP2	SCFD2	IMPDH2	HSPH1	GRPEL1	CTPS1	MDN1	NME2	ATP5F1B	GADD45B	TIMM50	KLF10	CENPH	XRCC6	ENO1	RIOX2	NCL	OSTC	GEMIN4	PRMT3	TUBA1B	NDUFS1	IER2	LRPPRC	HSPA5	PSMD1	CCT6A	LDHA	PTPN6	HSPBP1	MIF	DNAJA1	ME2	MATR3	PRDX1	TIMM13	MTERF3	RAD51C	SUPV3L1	TXLNG	NUTF2	SRSF6	TOMM5
110	ELOVL7	HACD2	ELOVL2	ELOVL3	ELOVL1	HACD4	HACD3	ELOVL4	FADS3	SCD5	ACACB	HACD1	TECR	MCAT	ELOVL6	ACACA	HSD17B12	SCD	FADS2	ELOVL5	FASN	FADS1	AACS	SLC25A1	HMGCS1	HSD17B7	NSDHL	CTNNB1	NFIL3	JAG1	S100A11	CBS	ACSS2	LTC4S	GPX8	TP53INP1	SC5D	GTF2H1	PNRC1	PNP	SREBF2	CACYBP	ATP5MC1	CCND2	TCEA1	CYB5B	IFRD1	TES	SQSTM1
111	CPT1C	CPT1B	SLC22A4	CPT2	SLC22A5	SLC25A20	CPT1A	CRAT	LGALS1	ERP29	UBE2L6	PSME1	S100A11	LITAF	HLA-DRB1	COX17	AVPR1A	ABCB1	PLA2G12A	PABPC1	VPS4B	COX5A	RIT1	ACTR2	ACTR3	VDAC2	ISCA1	GSTK1	NDUFA1	UQCRC1	CNBP	PSMD13	NDUFA4	ATP5F1D	COX8A	PDGFA	COX5B	NDUFB2	UQCRB	UQCR11	COX6B1	UQCR10	STIP1	TOMM22	TPT1	ACHE	COX7C	FKBP2	COPS5
112	CLP1	POLL	RRM2B	ERCC4	ELOA	GTF2H3	TARBP2	CSTF3	ZNF707	AAAS	BOLA2	BOLA2B	CCNO	SMAD5	GTF3C5	POLD3	RAD52	TAF13	POLD1	RFC2	PRIM1	AGO4	POLA1	RFC5	LIG1	RFC4	POLB	BRF2	POLA2	POLR2D	TAF1C	ELL	NELFB	RFC3	DGCR8	DCTN4	NFX1	SNAPC4	RAE1	SNAPC5	CETN2	USP11	TAF6	BCAM	TAF10	UPF3B	GTF2F1	FEN1	NCBP2
113	BTD	HLCS	SLC5A6	AC245014.3	FTCD	VNN1	IER2	TMEM107	AC007952.4	FTL	WDR74	AC087239.1	POLR3GL	POLG	BCL2	BCKDHB	KAT5	RRP1B	TARSL2	TCIRG1	HLA-E	COX11	PTPN18	HIST1H4C	FTH1	TTC13	LINC00921	ATP6AP1	TRIM33	ACADM	TOMM70	PIAS1	COMMD3	PPP2R5C	TXLNG	TRAF4	STX4	SYNRG	AL118516.1	NQO2	ABCA7	WSB1	PHF1	MATR3	PDK3	DDX39A	PTPN6	SYNE1	GGT7
114	PDE11A	ADCY5	GUCY2C	PDE7B	PDE7A	PDE4D	PDE1C	ADCY7	PDE3B	ADCY10	PDE4C	PDE8A	PDE10A	GUCY1A2	ADCY1	PDE5A	PDE8B	PDE1B	PDE1A	PDE4A	PDE6D	ADCY4	PDE3A	NPR1	PDE2A	ADCY3	PDE6B	PDE9A	ADCY9	GUCY2D	NPR2	ADCY6	PDE6G	ADCY2	PDE4B	POLR2F	TSG101	GTF2H1	POLR2H	POLR3C	POLR3GL	ERCC1	TP53	TK2	PNP	VPS37B	CDA	PRKCB	VPS28
115	KLHL3	RETREG1	WDR81	WDFY3	PIK3R4	CHMP4A	LGALS8	TRAPPC8	NRBP2	RETREG3	RUBCNL	RAB19	VPS16	CHMP3	VPS41	VPS37A	VPS37C	VPS33A	TEX264	IFT88	LZTS1	TBC1D12	RAB23	MFN1	MCOLN1	EPG5	VPS25	UBA5	MLST8	PHF23	CHMP4C	TMEM39A	PRKAG2	SRC	TBC1D25	PRKACA	EXOC8	LIX1L	ZFYVE1	RRAGB	CDK5	VTA1	RAB43	NBR1	SNX14	PACS2	MTM1	MTOR	HGS
116	PHLDA3	SERTAD3	CLCA2	ELP1	RXRA	AEN	ZNF365	PVT1	PPM1D	CGRRF1	RAD9A	ANKRA2	TGFA	TP63	KIF13B	OSGIN1	HSPA4L	ABHD4	CSRNP2	CDH13	RAB40C	EPHA2	CCP110	TCHH	RRAD	INHBB	KLK8	PIDD1	ZMAT3	SERPINB5	STEAP3	PERP	CDKN2AIP	PROCR	NUDT15	ST14	PTPN14	PLXNB2	TRIAP1	TCN2	COQ8A	WRAP73	TPD52L1	RB1	RRP8	NOL8	KRT17	APAF1	ZBTB16
117	PLCB3	PLCH2	INPP5B	INPPL1	PLCE1	ITPKB	PLCD1	INPP5E	PIK3C2G	PLCD4	INPP4A	PLCXD2	PLCL1	INPP5A	INPP5D	OCRL	PLCH1	PLCD3	ITPKC	PLCB4	SYNJ2	INPP1	ITPKA	INPP4B	HCST	PIK3C2B	PIK3C2A	PTEN	PLCB1	PLCG2	PLCB2	SYNJ1	PLCG1	PIP5K1B	PIP5K1C	PIP5K1A	PIK3R2	PIK3CG	PIK3CD	PIK3CA	PIK3R3	PIK3R5	PIK3R1	MTMR3	PIK3C3	SMAD2	BAD	PLA2G12A	PIK3CB
118	ARSB	IFI6	PRDX4	FKBP2	TPST2	CYBA	ST6GALNAC4	OSTC	HDLBP	RRBP1	SDF2L1	MYDGF	PLPP5	PDIA6	TPT1	SEC11C	TMEM59	SSR4	SSR3	RPN2	MTDH	AC087623.3	LXN	XBP1	CD63	ILVBL	CD74	RPN1	DAP	NDUFV3	SEC61B	SELENOS	SEL1L	YIF1A	PPP1R14B	ERLEC1	HLA-B	DNAJB9	TCEAL8	ATP6V0C	UBE2J1	PDAP1	CYC1	BTG2	CETN2	PSAP	SERP1	HSPA5	NDUFS3
119	RB1CC1	ATG13	WIPI2	MAP1LC3C	MAP1LC3B2	WDR45	CSNK2A2	WDR45B	ATG2A	ATG2B	MAP1LC3A	ATG9A	ATG9B	MAP1LC3B	GABARAPL2	ATG3	WIPI1	ATG5	ATG12	USP36	GABARAP	GABARAPL1	FUNDC1	HTRA2	VDAC1	GAPDH	DCN	ATP6V1F	RAB12	PLK3	PIK3R3	MYD88	TIAM1	SLC36A1	PRKAG1	NFKBIB	CASP8	MAPK10	CXCL2	FASLG	RAC1	NCK1	CTSK	FZD5	TRAF2	MAP2K3	CDK4	IL6	HMGB1
120	GCLM	ESD	GSS	HAGH	GLRX2	GPX3	GCLC	GSR	GLRX	PRDX1	PRDX2	CTH	CBS	PRDX3	NDUFB4	LAMTOR5	NDUFA6	G6PD	NDUFS2	MGST1	TXNRD2	HMOX2	ADH5	LSP1	ACTR3	HINT1	EIF1	RACK1	PCBP2	GSTK1	LDHB	SUMO2	EEF2	HMGB1	PABPC1	CNBP	CORO1A	UPP1	GTF3C5	GPX4	SREBF2	TXN	PPP1CA	TAF6	HCST	MBP	PRMT2	GPX2	TPT1
121	PROS1	PROC	TFPI	THBD	SERPINA1	PLG	SERPINE2	PLAU	PLAT	FBP1	FN1	GSN	LYZ	C15orf48	LITAF	PLAC8	PLEK	FCGR3A	RAB31	PLXDC2	YWHAH	WARS	PAK1	C1orf162	FGR	VEGFA	ACHE	OPHN1	PPA1	CST3	AP1S2	LAPTM5	SELL	ID2	PPT1	NME2	VLDLR	FGL2	PEA15	COTL1	FCER1G	SAMHD1	CFLAR	VAMP5	ANXA2	CCDC88A	TYMP	PABPC1	RASA1
122	OXCT1	BDH1	HMGCLL1	OXCT2	SLC16A3	ACAT1	ACAT2	ACSS1	ACSS2	AACS	HMGCL	SLC16A8	S100A11	LDHC	HINT1	TMEM59	TCEA1	ERP29	TRIB3	PPIA	TUBA4A	SLC9A3R1	CORO1A	COPS5	PKM	CNBP	PABPC1	ETS1	NOP53	UBE2L6	GSTK1	MCM4	NDUFA1	HMGB1	TFRC	NDUFA4	PCBP2	EDF1	SUMO2	ELOB	HLA-DRB1	YWHAB	PSME1	WAS	CAPZB	HCLS1	TPT1	NCL	ATP5ME
123	PHLDA2	LAMP1	CASP8	ATP10A	SPATA18	ATG9B	ACVR1B	HSPA8	EEF1A1	POLR3D	HLA-C	HLA-B	ADAM19	IRF1	SNN	ITK	EPAS1	GPD1L	LDLR	ATG9A	FGD6	NFAT5	PYDC1	SMAD3	CP	HIST1H2AG	PPP3CA	FTL	SPRED1	PRRT2	GABARAPL1	PURA	ATG7	TM4SF1	GCLC	ITGA2	VPS18	PDIA5	ATG2A	PLA2G6	ATG2B	FGF7	GNG4	ZFAT	SERINC1	MXI1	MMP9	COX10	HLA-E
124	ACBD5	EEF1A1	HLA-C	FTH1	VPS26B	HLA-B	BTG3	DAPK1	DDX3X	ARID4B	MYO5A	PRKAB2	REL	LITAF	NDUFS1	AFG3L2	EIF1	LDLR	MXI1	PNRC1	TBC1D5	EFNA3	SCFD1	MTRR	FTL	EP300	AIFM1	KLF13	LINC00324	RCSD1	EXOC7	POLR2F	MIS18BP1	RHOG	RAB5A	TNFRSF1B	SYNRG	FIP1L1	CASK	BRD3	MAP2K7	DGUOK	TGFB1	ANKRD13A	JAK1	SMARCC2	TMSB4X	LINC00921	TRIM33
125	NEU1	HEXB	GLB1	HEXA	GALNS	MANBA	MAN2C1	FUCA1	FUCA2	ENGASE	MAN2B1	HLA-A	HLA-B	ADAR	HLA-C	EEF1A1	FTL	XIST	FTH1	CCNL1	HLA-E	CFLAR	AGA	EIF1	HNMT	HLA-G	TIPARP	DPYD	CD44	ATXN1	ATP2B1	MTRF1	NEAT1	D2HGDH	SERINC1	EXOC4	NPIPB5	MMP9	ABCB7	TMSB4X	POLR3GL	TCIRG1	SMG1	TXNIP	ATP6AP1	MIS18BP1	SLC12A6	PIAS1	VMP1
126	LAMP2	ATP13A2	SYNPO2	ATG7	SNCA	EEF1A1	ATP6V0E1	GSK3B	IFNG	PLK2	PLK3	SMARCC1	MKNK2	GPD1	TRIB3	PAK4	MAP2K6	FGF17	RAF1	MYLK	EIF4E	CAB39	CDKN1A	HSP90AA1	FGF22	ACTR2	MAPK1	NOTCH1	DAPP1	PLA2G12A	EGFR	BCL2L11	PRKCB	TNFRSF1A	E2F1	ATF3	PPP1CA	STAT2	HCCS	NDRG1	ERO1A	PLCB1	IKBKB	TNF	MAPK13	PDK1	CDK1	ACACA	AP2M1
127	HLA-DQB2	HLA-DQA2	CIITA	IRF8	SPI1	ARL14	RAB7B	HLA-DRB5	RFX5	RILP	AP2B1	CREB1	AP2A2	ARL14EP	AP2A1	AP2S1	HLA-DRB1	SP1	MYO1E	NFYC	NFYB	NFYA	CD83	AP2M1	HLA-DQA1	CD74	RELA	HLA-DRA	HLA-DPA1	HLA-DPB1	SYNGR2	CXCR4	BTG1	NCF1	POLD4	CTSH	HERPUD1	SEC11A	SLC25A6	FTH1	TCF4	ACTB	SLC25A5	WAS	COX4I1	COMMD1	CYBA	TMSB4X	CCDC50
128	SLC33A1	SLC35D1	SLC37A4	P4HA2	HLA-G	HLA-B	EEF1A1	FTL	AC245014.3	IER2	PLAUR	CXCL9	NLRX1	TMEM107	IFI30	DRAM1	AC087239.1	IGKC	AL118516.1	AC007952.4	CD79A	WDR74	CCNL1	TES	PTPN6	ST6GAL1	PAFAH2	NDUFA9	RIPK3	JADE2	KNTC1	BCKDHA	VHL	CITED2	TRIM52	HLA-E	ALDOA	SLC35E2B	MAN2A1	OSER1-DT	MID1IP1	TCIRG1	CTSD	TPT1	ANKRD13A	AL121944.1	HDLBP	ILVBL	IDH2
129	BCAN	HIF3A	B4GALNT2	PGAM2	PPFIA4	DPYSL4	PPP1R3C	KDM3A	JMJD6	TGFB3	SRPX	KIF5A	HOXB9	GPC3	EFNA3	TGM2	EDN2	TMEM45A	GPC4	LARGE1	CSRP2	ARNT2	GAA	DTNA	PKP1	PGF	SCARB1	SDC3	LOX	GCNT2	TPBG	ADORA2B	MT1E	AKAP12	GPC1	XPNPEP1	CA12	NOCT	KLF7	SELENBP1	ATP7A	RORA	ARNT	EPAS1	SDC2	PAM	KLHL24	PLIN2	LXN
130	BMPR2	NOG	TGFBR1	SMAD6	LEFTY2	BCAR3	SKI	ARID1B	PPM1A	CDK9	ID1	FURIN	TJP1	SMARCA4	BMPR1A	ID3	SMAD4	PARD6A	PARD6B	ACVR1	LTBP2	SKIL	SMAD1	PARD6G	CDH1	TRIM33	HIPK2	FNTA	TGFBR2	SMARCC2	ENG	HDAC1	ARID4B	RAB31	FKBP1A	SMURF2	THBS1	WWTR1	KLF10	TGIF1	ID2	SMAD3	PMEPA1	CDKN1C	CDKN2B	SPTBN1	SMAD2	SMAD7	APC
131	NEU4	AGA	MAN2B1	ENGASE	FUCA2	FUCA1	MAN2C1	NAGA	GNS	GALNS	LY6E	ANAPC10	HLA-B	CCND3	PITPNC1	RTN3	RNF14	SAT1	S100A10	HLA-C	GAPDH	SIAH2	TPT1	FBXL5	CDKN2A	TOB1	EEF2	MKNK2	NDRG1	CASP6	TPRKB	APAF1	LDHC	PFKFB3	TES	ACTG1	BHLHE40	PSAP	FOSL2	RACK1	CUL5	TM4SF1	CAVIN3	PCBP2	PNRC1	TAX1BP3	SEC22B	EIF1	IDS
132	SIKE1	TRAF3	TKFC	FADD	OTUD5	AZI2	CASP10	TBKBP1	NLRX1	RNF125	DHX58	TRADD	TRIM25	TANK	TRAF6	TRAF2	MAP3K1	CYLD	MAPK8	PIN1	CHUK	IRF7	IL12A	MAVS	DDX3X	MAPK14	IKBKE	MAPK12	MAPK11	MAPK9	IRF3	IKBKB	NFKB1	RIPK1	NFKBIA	CXCL8	MAPK10	MAPK13	NFKBIB	TNF	IKBKG	CASP8	RELA	MAP3K7	ISG15	TBK1	IFIH1	DDX58	CXCL10
133	RENBP	UAP1L1	GNE	UAP1	UXS1	TGDS	GFPT1	NANS	GNPDA1	GNPNAT1	MANSC1	AMDHD2	GNPDA2	CHIT1	CMAS	GFPT2	NAGK	GALE	PGM3	PYGM	PHKG1	STBD1	SLC5A1	CAV1	PKM	TUBB2A	LITAF	PGM5	SOCS3	BGN	NFAT5	PTPRE	CD44	PCBP2	SAT1	BCL3	PLAUR	CEBPB	PFKFB2	ENO4	PFKFB1	KDM6B	REL	GPI	ID2	IL7R	FP565260.3	IL15RA	ZC3H12A
134	BCR	CEP250	ABR	ARL8A	KIF3C	ARAP3	KIF1B	CLIP2	ALS2	DLG1	ARHGEF11	TUBGCP6	CEP192	SHROOM2	LLGL1	CDK5RAP2	MID1	TAOK2	RANBP9	FGD4	CDC42EP2	ALMS1	ABL1	RABGAP1	TUBGCP3	CEP72	DOCK4	LATS1	SASS6	EPB41L2	ITSN1	PLEKHG2	SYNPO	RAPGEF5	CKAP5	RASAL2	SHROOM1	RAPGEF6	MARK4	KLC1	KPTN	CLASP1	ARFIP2	PCNT	CNTROB	SORBS2	KIF20B	ARFGEF1	TUBGCP5
135	MSMO1	HSD17B2	CYP19A1	UGT2B7	CYP11A1	STARD3	HSD17B3	CYP21A2	HSD17B1	AKR1C1	UGT2B28	SOAT1	HSD11B1	HSD17B8	FDFT1	SRD5A1	HMGCS2	STS	HSD11B2	LSS	MVK	MVD	SQLE	SULT2B1	PMVK	SLCO1C1	TM7SF2	EBP	NSDHL	DHCR24	HSD17B7	SC5D	HMGCS1	SLCO3A1	HSD17B12	AKR1D1	SULT1A1	SCP2	GGPS1	SLCO1A2	SLCO4A1	SLC25A1	CYP1B1	FDPS	P4HA1	PLOD2	MTMR3	SLCO2B1	P4HA2
136	NOP16	GRWD1	PPAT	TSR1	TRAP1	NDUFAF4	GNL3	FKBP4	MRTO4	SLC39A6	EBNA1BP2	AIMP2	POLD2	PAICS	AKAP1	TARBP1	METTL1	RCC1	GPD1L	EXOSC7	NOC4L	PPIF	SLPI	PPP1R14B	C1QBP	FBL	PHB	SURF2	DDX18	RSL1D1	MATR3	RRP1B	PA2G4	CEBPZ	DDX21	RANBP1	NCL	PYCR1	PNO1	FXN	APEX1	HSPE1	ADM	HSPD1	CTSC	PSMG1	MXI1	POLR2H	EMP1
137	B3GNT8	CHST1	B3GNT7	CHST6	B3GNT4	ST3GAL3	B3GNT2	ST3GAL4	B3GNTL1	CHST2	B4GALT3	ST3GAL2	B3GNT3	B4GALT5	CHST3	B4GAT1	ST3GAL1	B4GALT2	B4GALT1	LITAF	HINT1	TCEA1	TMEM59	IER2	DUSP2	ERP29	SLC9A3R1	PABPC1	ETS1	NR3C1	HMGB1	ARHGEF1	ARPC1B	CNBP	WSB1	HCST	SUMO2	FUS	NOP53	PDCD4	UBE2N	WAS	EDF1	IFI27	RHOF	MTDH	PCBP2	CD99	ARF1
138	TLE1	CRMP1	LDB1	RTN1	NRP1	NRP2	CELSR1	NRCAM	TLE3	L1CAM	UNC5C	ADGRG1	SCG2	AMOT	SLIT1	GLI1	NKX6-1	CDK6	PML	ETS2	NF1	RASA1	OPHN1	CDK5R1	THY1	KLF4	VLDLR	MYH9	ACHE	CNTFR	PTCH1	VEGFA	DPYSL2	HEY1	HEY2	PLG	CXCL14	IFI27	MGP	MBNL2	MSI2	OS9	NR3C1	APOC1	FUS	OGT	GFOD1	WAS	HSPB1
139	RAB7A	ADRB2	SESN2	PGAM5	AUP1	NDUFS1	BCL2L1	DECR1	CHMP2A	SRC	ATG10	KATNB1	CNOT6	USO1	HMGB2	LIPA	PSMC3	EXOSC7	EIF4EBP1	MTERF3	TXNIP	NOC4L	VPS26A	NPC2	RAE1	MYH9	C11orf80	CNOT4	APC	GID4	SGTA	DNAJC18	SEC22B	VPS28	PREB	STX12	SEC31A	BRD3	TOMM7	PRMT3	TBC1D5	CEP131	ACADVL	EIF4A2	ANAPC10	KBTBD7	EIF1B	IMMT	NDUFA7
140	TKT	H6PD	TALDO1	RPIA	PGD	PGLS	RPE	TKTL1	G6PD	IFITM2	PLPBP	LAPTM5	LITAF	LY6E	CORO1A	LSP1	S1PR4	DOK2	ERP29	RNF125	PSME1	S100A4	PPP1CA	RHOG	WAS	PRDX5	TOLLIP	MYL12B	FKBP1A	ARPC3	LDHB	ADD3	BRK1	DGUOK	PTPN6	MDH2	GPAA1	TPST2	ATP5PB	HDAC1	BIN1	CCND3	ABRACL	ARPC2	RAP1B	YWHAB	ADSL	ARPC5	GSTK1
141	MLLT11	NMT1	NUFIP1	ABCF2	PSME3	CFP	EEF1E1	PITPNB	GMPS	HSPA4	GGA2	EGLN3	NUP205	STIP1	TUBG1	MTHFD2L	IFRD1	ATP2A2	ACSL3	UNG	SKAP2	PSMA4	RPA1	CYB5B	COPS5	USO1	FGL2	CCT6A	PSMA3	DDX39A	PSMD13	EIF2S2	ADD3	IGFBP5	MCM4	CACYBP	PDAP1	M6PR	TCEA1	PPA1	SERPINH1	SLC9A3R1	SDF2L1	PPIA	CORO1A	FKBP2	INSIG1	PSMD12	PSMC2
142	ACY3	ASPA	DDO	ASRGL1	SLC6A7	PYCR2	TACSTD2	SLC7A10	KRT19	KRT7	SLC38A3	MGP	GSTP1	HSPD1	CD2AP	TOPORS	FEM1B	UBE2J1	RPA2	CYCS	SLC1A4	YIF1A	TAF1	SDCBP	POLDIP2	RMND5B	SEL1L	PATJ	PABPC1	LYZ	ASNS	LSR	CHMP2B	LRIG2	SPTBN1	COPS5	CALD1	NDUFB5	S100A9	PSMB3	UBE2N	RARRES1	NCF1	NCL	SCFD1	EEF2	HMGB1	YBX1	IFI27
143	GSDMA	ELANE	GZMA	GSDMC	GZMB	NLRP6	GSDMB	GSDMD	DHX9	APIP	GSDME	CASP4	NAIP	NLRP1	NLRC4	AIM2	CASP8	CASP1	ZBP1	TREM2	NKG7	CTSW	CST7	CD7	IL2RB	DUSP2	TYROBP	XCL1	CLIC3	GZMK	LCK	ID2	IL32	CD69	KLRC1	MATK	HCST	SRGN	ANXA1	FCER1G	C12orf75	CD2	SLC9A3R1	APOBEC3G	ZFP36	DOK2	CD99	ALOX5AP	SLA2
144	XDH	AK5	AMPD1	AK7	SLC29A2	AMPD2	NT5E	SLC2A9	ADK	AK2	NT5C2	GMPR	AMPD3	ITPA	AK3	GMPR2	APRT	GUK1	HPRT1	AK4	SLC28A3	GAPDH	ERCC1	POLR2H	DGUOK	GTF2A2	HINT1	S100A10	GTF2H5	POLR2K	RACK1	PCBP2	AK1	EDF1	HMGB1	SUMO2	MPC2	TSC22D3	DCXR	ISG20	TPT1	PPIA	PRMT2	EIF1B	CNBP	PABPC1	NPM1	RPA3	HCLS1
145	ADH1B	ZADH2	ADH1C	AOX1	ALDH1A1	AKR1A1	CBR1	PHYH	ALDH3A1	HSD17B4	AKR1B1	ACADS	ETFB	SOD2	ETFA	HADHA	ACADSB	ALDH1B1	ETFDH	ECI1	ALDH3B1	ALDH3B2	CYP2E1	CDKN2D	CAT	PI4K2A	MYLK	SOD1	ACTR2	BCAT1	CASP3	IDH2	TSPO	NDUFB4	FDPS	AGPS	SORD	PRDX5	SULT1A1	ATP6V0C	LAMTOR5	DHFR	ALDH9A1	MGST3	SLCO1C1	PABPC1	RELB	BCKDHA	GLDC
146	CDO1	CSAD	GGT1	SLC6A6	MTRNR2L8	COX6C	KRT18	SLC9A3R1	STAT2	KRT19	NQO1	PLCB2	SAT1	TPD52	MT2A	CD84	GABPB2	CD82	ADIRF	IFI27	ATP5ME	STARD10	ABI1	SLC35E2B	CYB5A	CEBPZ	CD74	KLHL22	UBE2H	ATP5F1E	CCDC50	EPHX2	ALDOA	CLSTN3	MSI2	SOX4	NEAT1	IER2	ZER1	PKN1	ATXN3	ATP5MC2	NDUFB1	TOB1	OGT	DDIT4	UQCRQ	LAMTOR4	RUBCN
147	PLA2G5	PLA2G1B	PHOSPHO1	PLA2G10	ETNK1	CEPT1	PCYT1A	AGPS	PGS1	CDIPT	PLD2	DGKG	PLA2G2D	PTDSS1	CDS2	PTDSS2	PLA2G6	PEMT	PAFAH2	DGKQ	ALPL	PISD	CDS1	PAFAH1B3	DGKZ	DGKE	DGKD	PLD1	DGKI	CHPT1	ETNK2	DGKH	ATP10A	CHKB	ATP8A1	CRLS1	GK	PLA2G7	PAFAH1B1	GPD1	DGKA	PLA2G12A	PLA2G2A	CHKA	PCYT2	PIP5K1A	PIP5K1C	PIP5K1B	ACHE
148	C5	C3	CFB	CFD	C1QB	CFI	C1QA	C4A	C4B	C7	CFH	C1R	C1S	LAPTM5	FTL	APOC1	TYROBP	LILRB4	IFI27	SERPINF1	SERPING1	FCER1G	LITAF	PDGFB	CREG1	CTSC	LGALS3BP	CTSD	ERP29	CD81	GIMAP5	ENG	TMSB4X	S100A11	PTMS	NCF1	GM2A	CTSB	PSAP	IGFBP4	SLC25A5	TPST2	RTN3	RARRES1	TPD52	ANXA2	ATOX1	PABPC1	TBC1D4
149	FOLR3	MTHFS	ALDH1L1	MTHFR	FPGS	AMT	FOLR1	GGH	SLC19A1	MTHFD1	MTHFD2	FTCD	DHFR	MTR	SLC46A1	HINT1	TMEM59	HMGB1	PKM	NOP53	TCEA1	SLC25A26	ERP29	HCST	SUMO2	WAS	NR3C1	HSPB1	ARPC5	ETS1	HLA-DRB1	PRMT2	STOM	AKAP13	UBE2N	CNBP	ARF1	SLC9A3R1	DEF6	CAPZB	FUS	UBE2L6	EDF1	PDCD4	ARPC1B	IFI27	LTB	COX6A1	GSTK1
150	SNRNP70	IGFBP5	TFRC	CTSA	CLDN3	CLDN4	CRABP2	TENT5C	C1S	EPHX1	CLDN7	PALLD	SLPI	MMP2	TAP2	TM4SF1	MARCKS	SLC40A1	EFHD1	SDC2	SPSB1	MAL2	RCAN1	C1R	PYCR1	ENAH	IL21	CTNND1	THY1	SOD3	CDC42EP1	ARHGEF12	NCKAP1	COL5A1	SDC1	BCAM	LAMP1	SELENBP1	CDH1	SLC25A37	ARHGAP29	AP2A2	KRT17	PRLR	IL10	MSC	AQP1	STC2	CSF1
151	KCNC3	PAXIP1-AS1	INPP5F	PTPRK	WDR86	TMEM171	IGF1	CCDC191	AL121761.2	NSG1	RNASE2	AP002884.4	LINC02303	ESM1	TACC2	RNPC3	HPSE	BRSK1	POLE	BOK	SPC25	C2CD4B	MEIS2	TTN	KLF3	ANKRD36C	SNTG2	INKA2	STPG4	CHRM3-AS2	KLHL14	KRT81	AC233755.1	SPTB	SLAMF1	TYSND1	TLR10	NEIL1	SFI1	TLL1	SP4	AEBP1	AMMECR1	PGGHG	PNMA6F	LINC01060	TCL1B	SYTL1	AC012617.1
152	SLC35A1	PRDX3	AC103831.1	PBX1	LAG3	ITK	PRNP	CCDC178	E2F2	TRIM63	DSCR8	CD207	MMP12	CD1C	TAB2	SLC26A7	ANKRA2	LINC01152	NOP16	XBP1	CRLF2	FOSL2	ERI2	LRAT	PARP14	SLC5A9	ERC2	CSRP2	DNAJA1	KIF21A	TMLHE	TAT	ATF3	IDH2	TNFAIP1	SETDB2	EPAS1	HELZ2	KLF13	ARID1B	TMEM168	TMEM45A	IL32	PANK3	CLDN10	FPGT	AC144450.1	ATMIN	CDC14B
153	TGFB2	EBI3	TGFB1	IL12A	IL10	HOPX	CCR1	DHRS9	AC090152.1	TESC	FAS	CXCR3	FCRL4	GLRX	LINC02384	GPR25	ITGAX	AC103702.2	AICDA	GBP1	IL4I1	GPR137B	GCSAM	YWHAH	S100A8	LMO2	C12orf75	CDKN2A	EGR2	RASL11A	IFIT3	WARS	TOX	STAT1	PTTG1	AP1S2	NEK6	ECHS1	SERPINA9	CCL22	CD96	NUGGC	RGS13	APOBEC3H	CCND1	ITGB2-AS1	RAB13	PRDX1	OSTN-AS1
154	CSF2	IL2	IL13	IL6	IL10	ALPL	GNG11	CD1C	COL9A3	TNFSF9	NR4A1	TENT5C	IGHD	GALNTL6	CD72	CLMN	ITM2C	C1orf162	CHI3L2	CD6	LILRA4	SLC38A11	LINC02576	RGS16	CLIC3	A4GALT	ZCCHC18	GSTP1	MYL9	ACSM3	STAG3	CD79A	RGS2	MAST4	GSTO1	WNT16	MYC	TGIF1	FAM177B	CLEC20A	CD69	CELSR1	TNFSF4	RNF130	PMEPA1	VAV3-AS1	C12orf75	EIF4A3	PMAIP1
155	ITGAL	FCGR3A	IFNG	TIMD4	TNF	IL12A	FOS	FOSB	RBKS	DDIT4	PLK2	NT5E	SERTAD1	HEXIM1	TKT	DOK7	RHOB	FAM122A	FHL1	AP1S2	UBE2S	GDF7	AC007952.4	CCL19	FBLN5	SLC29A2	NEK6	EIF4A1	TFPI2	ST6GALNAC3	STAG3	AC245014.3	GDF11	TPM1	PMP22	FOLR2	HADHA	MS4A1	UBXN11	CD79A	SCARB1	RNF130	SERPINB6	SESN1	TSPAN13	PHLDB2	SMOC2	RASL11A	S100A16
156	CENPS	TTK	LIG1	CDC25C	CDCA8	CDKN3	KIF11	PRC1	DLGAP5	CKS1B	STMN1	ASPM	HMMR	CDC45	KIF23	CCNA2	CLIC4	RACGAP1	SGO2	TIFAB	ESCO2	AURKB	CHEK1	CENPE	BUB1	CCNB2	ECT2	FBXO5	CENPN	CCNE1	NEIL3	CENPF	CPT1A	BIRC5	RRM2	FKBP5	NR4A3	CDK1	GZMK	TOP2A	PRIM1	MKI67	KIF14	SPC24	CXCR6	CPOX	TPX2	INCENP	RAD51
157	SLC35A1	TMEM173	BRI3	DNAJC3	AC245297.3	FBXL3	LTBR	TSPAN1	SERPINF1	MAFB	RPA1	SOAT1	HSPD1	CLTC	CSDC2	PSEN2	IL9R	ACADL	LCN8	POLA2	CLDN5	NDUFA9	TDRP	SLC38A3	TIGAR	GALNT2	MAN2C1	MYLK	DNAJB4	GCLM	AK7	USP5	PRELP	KIF20A	PXDNL	COASY	SH3RF2	PFN2	PDCD2L	CAVIN3	S100B	WDR81	ROCK2	OSGIN1	AKR1C3	AP002360.3	HEY2	ZER1	RBPJ
158	SLC35A1	PRDX3	AC103831.1	PBX1	LAG3	ITK	PRNP	CCDC178	E2F2	TRIM63	DSCR8	CD207	MMP12	CD1C	TAB2	SLC26A7	ANKRA2	LINC01152	NOP16	XBP1	CRLF2	FOSL2	ERI2	LRAT	PARP14	SLC5A9	ERC2	CSRP2	DNAJA1	KIF21A	TMLHE	TAT	ATF3	IDH2	TNFAIP1	SETDB2	EPAS1	HELZ2	KLF13	ARID1B	TMEM168	TMEM45A	IL32	PANK3	CLDN10	FPGT	AC144450.1	ATMIN	CDC14B
159	LMO2	PLXNB2	PDE6D	MIA2	ZNF516	ACVR1B	SLC6A12	UPF3A	SLC38A2	RHOG	STK40	PRKDC	LCP1	FOS	ANXA1	KLF2	TIMP1	DUSP1	C1orf162	XBP1	NFKBIA	S100A11	CD40LG	MGST3	EMP3	CRIP2	PI16	LINC02273	FXYD7	FLT3LG	PTGER2	NEFL	TSC22D3	GPR183	S100A4	ETHE1	LDHA	MYL12A	PPP1R15A	PRDX1	IL32	LDHB	ABRACL	RIPK2	TRADD	IFITM2	ALOX5AP	SH3BP5	TTC39C-AS1
160	SLC4A8	SEMA4C	GSTA4	PRIM1	HES1	HAS1	FECH	NANP	SOCS3	PIK3AP1	SLC44A2	PLAC8	PLAGL2	VDR	GPR137B	TNFRSF8	TNFRSF1B	NFKBIZ	PRDX2	CCR7	SELL	LDHB	HIST1H4C	BEX3	FLT3LG	TCF7	DDIT4	MARCKSL1	LTA	LY96	CD3D	CMTM8	HSPB1	IL32	TECR	AQP3	NINJ1	LDHA	RNF5	JUNB	PHB2	FBLN5	CD7	LEF1	HCST	TOMM7	LTB	LDLRAP1	FHIT
161	GZMB	TNF	PDGFRB	CCR10	PDGFRA	IFNG	HAVCR2	IL13	VDR	RBPJ	GPR137B	CXCL13	TNFRSF1B	STAT3	ADGRG1	KRT86	AC243829.4	PTMS	STK40	LAG3	CCL5	LINC01943	FAM166B	ZBED2	CXCR6	DUSP4	ENTPD1	AC017002.3	RDH10	PSTPIP1	NFKBIZ	PDE4D	RGS1	LINC01480	SMOX	MTHFD2	SLC44A2	IL26	PDE7B	HOPX	LCP1	PDCD1	LAIR2	ANXA5	NFIL3	CST7	ITGAE	MT1E	IFITM2
162	IL13RA1	IL23R	RORC	IL17A	IL1R1	IL17B	CCR6	IL12RB1	CXCL8	IL26	IL6	IL21	IL12RB2	STAT3	LCP1	STAT4	NFKBIZ	HOPX	GZMA	KLRB1	FOS	TNFSF13B	IL4I1	FKBP11	PERP	DNAJB1	CAPG	CCL20	ANXA1	NFKBIA	ID2	DPP4	CCL5	CDKN1A	CTSH	PTGER2	GLUL	DHRS3	PNP	CXCR6	GPR25	SLC4A10	SERTAD1	LINC01871	PTPN13	BHLHE40	TMIGD2	AC007952.4	TTC39C-AS1
163	CD83	SCN9A	ENPP1	FURIN	MAP6	IL1R2	TGM2	PENK	FGL2	PLSCR1	SERPINB6	CA2	ALCAM	DENND5A	ABCB1	CDKN1C	SPRED2	PLIN2	UMPS	RHOB	ITIH5	COCH	MYO1C	SPP1	SPRY4	GADD45B	EMP1	SWAP70	S100A1	SELP	IRF8	TLR7	NDRG1	CAPN3	NT5E	CISH	GATA1	CYFIP1	NRP1	CD81	UCK2	PTH1R	IL3RA	SLC29A2	CDC6	AHCY	ST3GAL4	CCNE1	TNFRSF21
164	CCL13	CA13	TNFAIP2	NECAP2	CXCL2	TNIP1	PMEPA1	IFITM3	KLRB1	MAN2B1	MAL	PTP4A3	POU2F2	PFN1	PASK	CEP120	IL27RA	RAB37	CPQ	IL32	SPOCK2	INTS8	GAPDH	ACTB	S100A4	RACK1	PBXIP1	TXNIP	HIST1H1C	ELP2	BICDL1	LCP1	SRGN	CD3D	FTH1	ABCD2	ADPRM	EMP3	ACTG1	GABARAP	TRAC	ALOX5AP	TRBC2	CYB561A3	JUNB	CFL1	TNRC6C	TSPAN5	MIF
165	SPI1	NFATC1	NOTCH1	RELA	IL10	RBPJ	CXCL13	STAT3	PLAGL2	IL21R	IGFL2	PRKDC	GPR137B	NMB	TNFRSF8	GNG4	CD200	LHFPL6	CPM	MTHFD2	PDE7B	ICA1	STK40	POU2AF1	TSHZ2	PMAIP1	LINC01480	LINC01229	ZBED2	IGFBP4	AL359834.1	DUSP4	NFKBIA	HACD1	BHLHE40-AS1	F5	PTPN13	CTHRC1	PMCH	GK	MS4A6A	ISCU	IFNAR2	MT1E	TBXAS1	GNAI2	DRAIC	SORD	LRRC8D
166	S1PR1	CXCR5	BCL6	CD84	IL21R	IL21	IL6	STAT3	STAT1	STAT4	NFKBIZ	PLAC8	CD55	KLF2	SELL	CCR7	DNAJB1	MYC	LINC00402	ATP1A1	AK5	LEF1	AC020911.2	AL109741.1	RASGRP2	TSC22D3	SATB1	TSHZ2	KLF3	ITGA6	TXK	BTG2	AC119396.1	S100B	VIPR1	GCNT4	NOG	LCP1	ANKRD55	HSP90AB1	LDHB	JUNB	MDS2	SERTAD1	PELI1	FHIT	IL7R	GSTM2	CALR
167	STX3	NSMCE2	PI4K2B	ECSCR	SOAT2	NDUFV3	PRICKLE3	AHNAK2	CLU	ARID5A	TGFBI	CYB561D2	CXCL10	COL1A1	MUCL1	COL3A1	SPARC	TNFRSF10A	LINC00662	ZNF699	HKR1	BCL9L	PFN1	RACK1	TPM1	BTG1	SPOCK2	ACP6	JUNB	CFL1	CXCL13	DNAJB1	MIF	ACTG1	GABARAP	CD3D	ZNF445	TRBC2	FTH1	GAPDH	LCP1	TUBA1B	AKTIP	TXNIP	CD3G	IL32	S100A4	ZFP36L1	TRAC
168	IL33	PTGDR2	IL17RB	GATA3	STAT6	HAVCR1	IL13	RBPJ	RELA	STAT3	CYB561A3	ING5	ILF3-DT	ZNF862	ATXN7L1	ACTB	SHPRH	ZNF540	SP4	PFN1	KAT6B	CBX7	C16orf54	S100A4	SLAMF1	RACK1	SRGN	SPOCK2	PBXIP1	IL32	GAPDH	CFL1	AC124016.1	CD3D	IMMP2L	ACTG1	KLRB1	LCP1	BTG1	EMP3	JUNB	DNAJB1	FTH1	TRAC	YPEL3	MIF	ZFP36L1	TRBC2	GABARAP
169	CXCR3	TBX21	STAT1	IL12RB2	STAT4	HAVCR2	IFNG	PRKDC	TNFRSF1B	LCP1	GPR137B	STK40	IFIT3	TNFRSF8	ASPM	CLSPN	OAS1	RBPJ	ASF1B	NFKBIZ	HIST1H1B	CEP55	CDCA8	CENPM	FOXP3	SLC44A2	MIR4435-2HG	RGS1	SGO1	CDCA3	NCAPG	SPC25	HMGB3	CENPN	RAD51AP1	HMMR	NCAPH	ESCO2	NUF2	LAP3	CHEK1	H2AFX	MAD2L1	DUSP4	OAS3	E2F2	LINC01943	SPC24	CYTOR
170	SLC35A1	AL139384.2	MZB1	DUSP3	LTN1	EPOR	PRKAG1	TIMP2	CEL	CPLX2	FOXL1	BLVRB	AC011405.1	EFNA1	ECPAS	TGFB3	PERM1	INPP5A	KLRC3	GNPNAT1	HEXB	AL353608.3	VEGFC	TCEA1	ARSJ	HPD	OR7D2	ACAD11	GALK1	LBP	COX7B2	TMED6	PTPN14	CDH6	SLC12A5	RAB13	KRT6A	RP1	CSRNP3	FRAT1	AC009148.1	PKM	PRSS57	NPY1R	FBXL18	DDX10	ASRGL1	TKT	ALG10
171	MKI67	TNFRSF18	ENTPD1	ITGAE	CXCL13	TNFRSF9	IFNG	GZMB	CCL3	GNLY	FASLG	CCR1	PRF1	GZMH	HAVCR2	SLA	BATF	SH2D2A	LCP2	GBP1	ITM2A	GZMA	RHOH	ZBTB32	DOK2	BTN3A2	LAX1	IL10RB	CIC	TESPA1	SEMA7A	LTA	GFI1	CD8B	TNFRSF4	GADD45G	FBXW7	STAT5A	NFATC1	KRT86	CD38	NR4A3	GZMM	GALNT2	LCK	MTHFD2	RBPJ	LAG3	LAYN
172	NR4A2	TOX	EOMES	IRF4	CD244	CCL4	DUSP2	PDCD1	COTL1	NR4A1	CST7	PRDM1	SRGN	PFN1	LAG3	IL32	ID2	ACTB	NR4A3	HAVCR2	CCL3L1	NFATC2	DUSP4	DNAJB1	CXCR4	LCK	SH2D1A	BTG1	DTHD1	TIGIT	CD27	LYST	TNFSF9	TAGAP	CMC1	RGS1	TRAT1	FYN	CRTAM	HSP90AA1	ENC1	HERPUD1	HNRNPLL	CBLB	CD74	PRKCH	CD69	DKK3	CEMIP2
173	XCL1	RGS16	CRABP2	EGR1	CSF2	TNFSF8	MFSD2A	FURIN	JAG1	IL2	ATF3	IER3	ALPL	SYP	RELA	ALCAM	FOSL1	PTGER2	TNFRSF21	TGFB1	TNFSF11	FOSL2	SLC16A1	IL21	IL17A	BCAT1	CCR8	IL13	IL15RA	SULT2B1	IL24	CD160	CISH	PIM3	UTF1	IL10	SLC7A1	MAFF	NEK6	GADD45G	TNFRSF4	SEMA7A	ZBTB32	TNFSF14	GFI1	NFATC1	LTA	CD40LG	CCL3
174	SEC11A	USP2	SLMAP	SLC22A1	FRAT1	NCOA2	RBM4B	ACKR3	IFIT2	KLF2	INTS8	GSTT2B	LGALS9B	ATF2	RCVRN	NRTN	CMPK2	CD14	KLHL21	LMX1B	IREB2	IL6R	HDAC1	CFI	MPHOSPH10	RUNX1T1	PROS1	PSAP	CD1D	RECK	COL6A2	CANT1	GRPEL2	IFIH1	RAE1	INSM1	ATP9A	MAP1LC3A	SOX4	PI4K2A	B4GALNT1	NEDD4L	ERCC2	POLR2F	SEPHS2	FBXO38	MSL2	ANLN	KIF3C
175	ANXA2	HMGCS1	NT5E	COMMD3	CD28	PTPRO	GRB2	FBXW7	TESPA1	CIC	IL10RB	LAX1	DOK2	RHOH	BTN3A2	LCP2	SLA	IRF9	CCR1	GBP1	ANXA1	APOL6	SH2D2A	BATF	ITM2A	CD40LG	GZMM	LCK	CD8B	NFATC2	MTRNR2L8	SELL	TCF7	CCR7	PASK	KRT8	RIPOR2	IL7R	IL32	S1PR1	ICAM2	TOB1	FBLN7	JUNB	GZMK	CD3D	CTLA4	P2RY8	TNFRSF25
176	LAMP2	STXBP2	TNFSF10	FGFBP2	LAMP1	GZMK	GZMA	GZMH	PRF1	GZMM	FASLG	GNLY	NKG7	GZMB	APOL6	ANXA1	ITM2A	SH2D2A	CD8B	GBP1	BATF	TNFSF14	NFATC2	NFATC1	LCK	GFI1	LTA	PLEK	NEK6	PFN1	HLA-DRB1	CCL5	FCGR3A	IFNG	CX3CR1	LAG3	FGR	BTN3A2	ZEB2	CST7	PRSS23	CCR5	S1PR5	LGR6	TMEM171	MSC	CD8A	VNN2	IL32
177	SLC35A1	TEAD2	SRM	ATP6V1C1	CUL3	PI15	PLXDC2	ITGB4	ATP6V1C2	VPS37A	PER3	MAPK8	FAM189A2	SLC6A7	IFI27	MMP11	FBXO17	AFF3	ITGB2	PPAT	SNAP25	RFC1	CXCL11	CENPA	PRG2	COLGALT2	PSMA2	ETV4	HDAC6	ADAMTS16	GNA12	NXPE4	RNF152	LOX	GFRA1	AC087239.1	RNF144A	UPB1	HSPB8	CLEC17A	PXDNL	POLA2	ACSM3	LCN8	ACADL	FAM66A	BCAP31	BRI3	AC245297.3
178	TYROBP	CST3	GRN	VCP	LYZ	SPI1	GAPDH	TMEM173	CD14	FCGR1A	CSF1R	SERPINA1	SLC16A3	CD300A	ALOX5AP	FCGBP	A2M	CCL3L1	RNF130	IL1B	NPC2	HEXB	COMT	LILRA5	TIMP1	ASAH1	CALHM6	YWHAH	PYCARD	RAP1A	LILRB2	C1QC	TSPO	SLC7A7	MMP9	VASP	OLFML3	CKLF	IFITM3	CD68	ATP6AP1	ATP6V1F	CD1A	VAMP8	APEX1	HNMT	IGSF6	ATP6V1B2	ALDOA
179	KCTD7	CPQ	CLEC10A	CLMN	NCAPH	CD1C	CIITA	PRMT3	LYRM7	OPN3	MGAT5	TAF4B	ENO2	PLCD1	PTPN4	THYN1	HHEX	PARP3	KLK8	SLC18A2	ELP2	ENTPD1	SYNRG	FOXQ1	BRD3	ZNF398	CEMIP2	ASTE1	SLC26A2	INKA2	IMPA2	VCL	ATP9A	CYTH4	ARHGAP39	NSMF	ACADS	ZFP69	ZNF641	SLC46A2	PDK3	MRC1	FCER1A	FCN1	CPVL	SEC61A2	SEC61G	PDK4	JAML
180	SLC35A1	SLC16A6	ERCC4	JUND	ANKRD55	PLA2G4A	DCP1A	AL590999.1	TES	S100A1	RGL4	ASS1	ADSL	ALG1	EPHX2	PMCH	AGPAT3	ANKRD9	NCKAP1	HSD17B2	PTGDR	CD79A	RHEX	AC019197.1	MRAS	SNX22	ZNF80	SOCS1	AK4	TRIM27	HACE1	TLR3	PISD	CUL4B	LINC01730	PTPN13	VPS13A	GRK6	IFT57	EGFR	PIGP	HSPA4L	SPDEF	INPP1	WWP2	PIK3CG	DGKQ	SULT1A1	ARL4D
181	SLC35A1	PRDX3	AC103831.1	PBX1	LAG3	ITK	PRNP	CCDC178	E2F2	TRIM63	DSCR8	CD207	MMP12	CD1C	TAB2	SLC26A7	ANKRA2	LINC01152	NOP16	XBP1	CRLF2	FOSL2	ERI2	LRAT	PARP14	SLC5A9	ERC2	CSRP2	DNAJA1	KIF21A	TMLHE	TAT	ATF3	IDH2	TNFAIP1	SETDB2	EPAS1	HELZ2	KLF13	ARID1B	TMEM168	TMEM45A	IL32	PANK3	CLDN10	FPGT	AC144450.1	ATMIN	CDC14B
182	PDGFB	VEGFD	MMP7	VEGFB	PF4	RTN3	FGF2	PDGFD	TEK	JAG1	PDGFA	ANGPT1	ANGPT2	FGF1	STC2	PDGFC	STC1	VEGFC	JAG2	THBS1	POSTN	TGFB1	MMP9	ENG	ADM	VEGFA	MARCO	SEMA4D	CXCL8	PLAU	CXCL2	IFNGR2	UBE2D3	CMPK1	APOE	EFCAB14	IL27	YIPF5	IFNGR1	FABP4	RNASE6	APOC1	KATNBL1	MT1H	TYMP	PPARG	GPNMB	SLC2A1	TEX30
183	LEFTY2	ATMIN	SBSN	FGF9	PLEKHG3	ERI2	CDC14B	C8G	NEK9	LRRC45	HAGH	AIMP2	CERK	MEGF11	USP30	ORC2	SPC24	EFNB1	GALR2	ZNF322	INPP5B	CPXM2	TUSC1	ZDBF2	E2F2	TOR4A	RHEBL1	MBLAC2	ZFP90	MIXL1	WDR75	BVES	AP5S1	ACP6	TRIM65	HASPIN	ZNF623	OGFOD2	FANCF	ZNF124	PLCB2	SLC16A2	TMED6	PRMT7	ZRANB2	SLC1A6	TTC14	ZNF770	CPT1A
184	CCL8	CDH1	CCL17	PDCD1LG2	ARG1	SOCS2	CXCL11	CXCL9	IRF4	APOBEC3A	CCL22	NR2F6	IL4R	PPARD	CCL24	CCL2	RNASE2	CLEC7A	CD38	CLEC10A	MRC1	IL13RA1	PPARG	GBP5	IDO1	TYMP	CCL7	TNFSF10	DEFB1	IFIT2	GCH1	LAG3	ACTB	RSAD2	C15orf48	UBD	MT2A	IL4I1	GBP4	CXCL10	AIM2	IL1RN	ANKRD22	APOE	TYROBP	MT1E	GMPR	TGM2	LTF
185	MID1	EXOSC1	DUS1L	PHOSPHO2	C4orf33	SS18L2	ANKHD1	TLR7	TEX30	KATNBL1	RNASE6	YIPF5	EFCAB14	CMPK1	PLAU	IFNGR1	UBE2D3	APOE	IFNGR2	SELENOP	NFKBIZ	MRC1	SLC40A1	C1QC	TNFAIP3	C1QB	CST3	TYMP	GPR34	PLTP	CXCL2	CXCL12	IGF1	FOLR2	IL13RA1	RNASE1	CLEC7A	LGMN	PDK4	CLEC10A	A2M	FUCA1	LTC4S	LYVE1	CCL18	GPNMB	C1QA	PSAP	AKR1B1
186	IL12A	PELI1	CCL11	IL23A	IL6	IL1A	CXCL13	CSF2	IL1B	SOCS3	TNFAIP3	NFKBIZ	IL27	CXCL2	CXCL8	IFNGR1	MARCO	SEMA4D	IFNGR2	UBE2D3	VEGFA	EFCAB14	CMPK1	KATNBL1	RNASE6	TLR7	YIPF5	S100A12	TEX30	VCAN	ANKHD1	ADM	FCN1	EREG	TYMP	ACTB	CFP	CLEC10A	RNASE2	CD300E	CCL20	MCEMP1	CLEC7A	CFD	CST3	CCR2	RETN	S100A8	SERPINB2
187	SLC35A1	PPAT	UBE3D	RNF180	PPP4R2	UBXN4	ASPN	SNAP47	POM121	ADGRL1	STX1B	MOGS	XDH	ESRP1	CYP2F1	PAK6	IL18RAP	OR4D1	SEC61A1	DNMT1	ANKRD37	SLC16A8	UTF1	MARVELD3	FSTL1	HACD2	EFHD1	MLYCD	CTGF	GSTA4	PSMD10	MSH2	LINC00052	SMCR8	EHD1	TM7SF2	AC020900.1	TESPA1	KCNE4	ARL14	SOST	INTS8	CASK	FOXP2	CTLA4	METAP1D	DPYSL3	PIK3C2G	MFSD14A
188	SLC35A1	PRDX3	AC103831.1	PBX1	LAG3	ITK	PRNP	CCDC178	E2F2	TRIM63	DSCR8	CD207	MMP12	CD1C	TAB2	SLC26A7	ANKRA2	LINC01152	NOP16	XBP1	CRLF2	FOSL2	ERI2	LRAT	PARP14	SLC5A9	ERC2	CSRP2	DNAJA1	KIF21A	TMLHE	TAT	ATF3	IDH2	TNFAIP1	SETDB2	EPAS1	HELZ2	KLF13	ARID1B	TMEM168	TMEM45A	IL32	PANK3	CLDN10	FPGT	AC144450.1	ATMIN	CDC14B
189	SMAD3	ATF1	IL2RA	CREB1	NFATC2	STAT5A	TGFBR2	IL2RG	STAT5B	TGFBR1	IL32	IL2RB	NFATC1	ETS1	TNFRSF18	IL1R2	SH2D2A	LINC01943	TNFRSF9	LAG3	CST7	LINC02099	PHLDA1	TNFRSF4	CXCR6	LAYN	DUSP4	AC017002.3	TYMP	SOX4	SYNGR2	MAGEH1	BATF	LTA	GCNT1	ID3	ENTPD1	ZBTB32	ACP5	CTSC	LAIR2	MAP2K3	PTP4A3	DUSP2	MZB1	ZFP36	NFKBID	BEX3	CCND2
190	SLC35A1	USP30	CYP11A1	FBXO27	PTPN11	KIFC2	BCKDHA	GZMH	UMPS	SLC9A7	NUGGC	GOT2	ATP6V1G1	PODN	PVT1	PNMA6E	ATG7	MYLPF	CDH13	CHRDL1	FECH	CSAD	RHOB	DBT	PLEKHH2	CERK	KRT19	CXCL12	SLC12A2	PDZK1IP1	AC096586.1	ZNF506	AL158850.1	BCAM	SERPINE1	FBXO31	NEK9	MYL12A	ATRNL1	LMOD1	AIMP2	LDHD	PNMA3	ECI1	IL7R	INSM1	DCDC2	ATP11C	COLEC11
191	SLC35A1	PRDX3	AC103831.1	PBX1	LAG3	ITK	PRNP	CCDC178	E2F2	TRIM63	DSCR8	CD207	MMP12	CD1C	TAB2	SLC26A7	ANKRA2	LINC01152	NOP16	XBP1	CRLF2	FOSL2	ERI2	LRAT	PARP14	SLC5A9	ERC2	CSRP2	DNAJA1	KIF21A	TMLHE	TAT	ATF3	IDH2	TNFAIP1	SETDB2	EPAS1	HELZ2	KLF13	ARID1B	TMEM168	TMEM45A	IL32	PANK3	CLDN10	FPGT	AC144450.1	ATMIN	CDC14B
192	VAMP8	SNX4	BTK	VAMP7	SNAP23	LYN	HPGD	AC020916.1	GAPDH	ACTB	HSP90AB1	LGALS3	ALOX5AP	FTH1	ATP5MC2	CSF1	CST7	IFITM2	AL662860.1	FOS	FCER1G	Z93241.1	ANXA1	TPI1	TMEM176B	TFF3	S100A4	MYL12A	AC103591.3	AREG	TIMP1	SKP1	CCL2	GSTP1	HSPE1	CD63	AL357060.1	SOX4	HPGDS	CD9	PLAUR	CEBPZ	ARPC3	CST3	CLU	TUBD1	FCER1A	LDOC1	DNAJC27
193	SLC35A1	RETREG2	EGFR	PIGP	HSPA4L	SPDEF	WWP2	PIK3CG	VPS13A	AC019197.1	ADSL	ERCC4	JUND	ANKRD55	PLA2G4A	DCP1A	NABP1	AL590999.1	TES	S100A1	RGL4	SLC16A6	ASS1	IFT57	GRK6	PTPN13	ARL4D	CTBP1	GAMT	RHBDL1	ANKRD49	LIFR	GOLGA8B	TSPAN2	ST3GAL2	C5	GALNT3	SEC61B	ZNF80	AK4	TRIM27	HACE1	TLR3	PISD	CUL4B	LINC01730	SNX22	ALG1	EPHX2
194	RNF145	HMGB2	OTULINL	ZAP70	TCF7	ID2	SGK1	RNF5	GZMB	JCHAIN	IRF7	PMP22	ICAM2	CST3	IRF8	TYROBP	FCGRT	ITM2C	MYL12B	NPC2	PLAC8	ZFP36	LILRA4	MPHOSPH10	GSN	BIK	PTGDS	ALOX5AP	SEC61B	TCF4	ZNF506	SERPINF1	NDUFS8	SERTAD3	PLD4	PLA2G2A	CAT	EEF1A1	PLTP	OAS1	TSPAN13	TXN	HERPUD1	CCDC50	CLIC3	PHB	TMEM161B-AS1	GPR183	FBP1
195	TNFRSF9	ASS1	ANKRD55	PLA2G4A	DCP1A	NABP1	AL590999.1	TES	S100A1	RGL4	SLC16A6	ALG1	ERCC4	EPHX2	PMCH	AGPAT3	ANKRD9	NCKAP1	HSD17B2	PTGDR	DGKQ	MRAS	JUND	ADSL	ADCY9	PTPN13	ZNF80	AK4	TRIM27	HACE1	TLR3	PISD	CUL4B	LINC01730	SNX22	GRK6	AC019197.1	IFT57	EGFR	PIGP	HSPA4L	SPDEF	INPP1	WWP2	PIK3CG	VPS13A	SULT1A1	ATP6V1H	ARL4D
196	SLC35A1	PRDX3	AC103831.1	PBX1	LAG3	ITK	PRNP	CCDC178	E2F2	TRIM63	DSCR8	CD207	MMP12	CD1C	TAB2	SLC26A7	ANKRA2	LINC01152	NOP16	XBP1	CRLF2	FOSL2	ERI2	LRAT	PARP14	SLC5A9	ERC2	CSRP2	DNAJA1	KIF21A	TMLHE	TAT	ATF3	IDH2	TNFAIP1	SETDB2	EPAS1	HELZ2	KLF13	ARID1B	TMEM168	TMEM45A	IL32	PANK3	CLDN10	FPGT	AC144450.1	ATMIN	CDC14B
[truncated: 8 more columns]

## Sheet: b_score_genes
	0	1	score_genes-Treac	score_genes-Texhaus	response
JUQ062_AGCGTCGCATGCAATC-1	-6848.53	-8226.4	0.0616667	0.358462	E
JUQ027_CTCGAAAGTAAACACA-1	-6155.4	7960.51	-0.476667	-0.342821	E
JUQ038_GTCTTCGAGTAGGCCA-1	-11451.1	-21514.1	-0.065	-0.126154	E
JUQ056_CGAGAAGTCTTCATGT-1	-1357.81	5941.05	-0.415	0.118462	E
JUQ071_GGATGTTAGCTAAACA-1	2663.31	-1654.34	0.253333	-0.113077	nan
JUQ056_GACCTGGGTAGATTAG-1	-2051.41	4863.6	-0.573333	0.563333	E
JUQ046_GATGAAATCTACCTGC-1	5921.17	4.76677	0.035	0.311795	E
JUQ044_AGCGTATGTTCTCATT-1	-3017.37	7727.11	-0.178333	-0.262821	NE
JUQ069_CCTAGCTAGCGATGAC-1	15784.2	2653.54	-0.486667	-0.249744	E
JUQ101_GACGGCTAGATATGCA-1	5511.13	-518.506	0.00666667	-0.189744	E
JUQ067_TGCTGCTTCCTCTAGC-1	-5738.23	-11793.4	1.04333	1.48	nan
JUQ099_GGATTACAGGAGCGTT-1	4218.07	28.6692	0.0566667	0.0305128	E
JUQ091_CCTACCAAGTGGAGTC-1	-9413.07	6550.74	-0.386667	0.054359	NE
JUQ056_CATCAGATCTTGTACT-1	-1023.15	6002.1	-0.281667	-0.015641	E
JUQ061_CTCACACAGGCTAGCA-1	-2383.85	752.194	-0.34	-0.0764103	NE
JUQ120_TGAGCCGTCGTCGTTC-1	4479.9	-766.675	-0.1	0.0102564	NE
JUQ119_GGCGTGTCATCAGTCA-1	3543.31	706.368	0.26	-0.109744	NE
JUQ066_CTCGTACAGTTCGCAT-1	8827.19	1140.46	-0.161667	0.104359	E
JUQ024_CATCGAATCTACTCAT-1	3499.06	51.262	0.05	-0.0430769	nan
JUQ067_CCTAGCTTCAGAGCTT-1	-4217.59	-9372.46	0.851667	0.910513	nan
JUQ047_TGCGGGTTCATCGCTC-1	2454.58	-1381.4	0.461667	0.198462	NE
JUQ027_CCGGGATAGCCCTAAT-1	-7226	7118.52	-0.508333	-0.135897	E
JUQ067_ACTGAGTTCTGCGACG-1	-2040.82	2639.83	0.461667	-0.233077	nan
JUQ102_TACGGGCTCTAAGCCA-1	-11947.8	-20312.3	12.875	7.36538	E
JUQ036_CATGGCGAGAAGATTC-1	-8922.29	-11048.7	4.61333	2.89821	E
JUQ067_ACAGCTACATAGTAAG-1	-5367.92	-10389.3	2.32333	1.98103	nan
JUQ031_AACCGCGAGTGGTAAT-1	-5671.97	470.695	0.0283333	-0.0930769	E
JUQ100_CACCAGGGTGGGTCAA-1	4181.12	3904.83	0.0183333	-0.09	E
JUQ025_CCACGGAGTAGCGTAG-1	-5355.64	7201.48	-0.22	0.194359	nan
JUQ060_CGCTATCCATGTCCTC-1	5682.39	-2497.4	-0.116667	-0.112564	E
JUQ035_CCTAAAGCAGGCTGAA-1	2249.31	-2178.98	0.338333	0.261538	NE
JUQ046_TGTCCCAGTGTTGAGG-1	-8941.81	-10724	1.91167	1.80436	E
JUQ033_CGCCAAGTCTACTTAC-1	-5331.03	-6091.43	0.0866667	-0.0258974	E
JUQ033_CGCGTTTGTCTAAAGA-1	-11210.1	-20179.5	5.69667	2.87487	E
JUQ036_CCATTCGAGCGGATCA-1	-8236.97	-11801.8	3.04833	2.17897	E
JUQ031_CATGCCTTCATCTGCC-1	-9303.57	2578.63	-0.373333	0.121538	E
JUQ069_TAGTTGGTCATGTAGC-1	-2192	-9293.38	0.365	0.974872	E
JUQ052_GACGTGCGTTCCCTTG-1	679.196	5372.4	-0.0666667	-0.0966667	E
JUQ027_ACGGGTCGTTCTGGTA-1	-2968.69	-1644.74	0.143333	-0.0264103	E
JUQ101_TAGGCATCAGCTGTTA-1	2941.61	-661.55	-0.0583333	-0.132821	E
JUQ088_AAGGCAGCAAGGTTTC-1	4395.1	5730.55	-0.393333	-0.236667	NE
JUQ088_CATCAGAAGTGAAGAG-1	1524	4809.81	-0.393333	-0.0158974	NE
JUQ066_TTGCGTCAGCCAGTTT-1	14033.5	2590.09	-0.38	0.00717949	E
JUQ061_GGTATTGCAGATCGGA-1	-3015.89	-1285.75	0.135	-0.0897436	NE
JUQ024_CTCTGGTTCAACGAAA-1	-6124.75	8240.19	-0.221667	-0.0192308	nan
JUQ038_CCACCTAGTAGCAAAT-1	-11459.7	-21527.2	-0.398333	0.404103	E
JUQ066_CATATTCGTCCTCCAT-1	3247.75	5822.02	-0.0416667	0.0974359	E
JUQ110_CGTTGGGTCTGCAAGT-1	504.425	6163.79	-0.653333	-0.109744	NE
JUQ120_GACGTGCTCGGCATCG-1	2318.47	-613.038	0.35	-0.233077	NE
JUQ031_CATTCGCAGGCCATAG-1	-4655.89	4761.15	-0.54	-0.299487	E
JUQ047_TACCTATGTACCGTTA-1	4261.22	-508.892	-0.321667	0.054359	NE
JUQ031_TGCGTGGCAGGATCGA-1	-5734.81	977.506	0.511667	-0.103333	E
JUQ030_CAGCAGCAGAGGTTAT-1	-4421.53	4021.53	-0.176667	-0.0958974	E
JUQ058_AGTAGTCGTCCGAATT-1	-7806.81	3077.71	-0.22	-0.159231	NE
JUQ033_AACTCAGGTTACTGAC-1	-2592.38	4301.4	-0.366667	-0.129744	E
JUQ067_CTCGGGAGTGTCTGAT-1	-2227.52	-7205.65	0.0166667	0.234615	nan
JUQ053_GGGAGATTCCGCGCAA-1	-3812.64	5132.78	-0.253333	-0.203333	E
JUQ056_GATGAAAAGCGCCTTG-1	2586.08	-1243.03	0.00333333	-0.176667	E
JUQ038_TTGCGTCTCAGTTCGA-1	-11255	-20169.7	0.903333	1.1859	E
JUQ049_GATGAAATCCTTGGTC-1	-8158.04	-9125.18	0.13	0.328974	E
JUQ088_ACACCCTAGGAGTTGC-1	-10288.7	-16904.8	21.2433	13.6903	NE
JUQ056_GTGCTTCAGAAACCGC-1	2676.96	-97.8856	0.245	0.0846154	E
JUQ031_ATTACTCCATGCGCAC-1	-8056.88	6934.5	-0.39	-0.192308	E
JUQ069_GCATGTATCTACTCAT-1	14795.8	2552.62	-0.626667	-0.0728205	E
JUQ026_ACACCCTAGCCCAGCT-1	-1003.08	-5273.75	0.561667	-0.146154	E
JUQ063_CCAGCGAAGTTGCAGG-1	-10779.7	-20315.3	0.585	-0.412051	NE
JUQ069_CTCTGGTTCGCCGTGA-1	6703.13	4774.29	-0.198333	0.0110256	E
JUQ039_CCACGGATCACAGTAC-1	5599.98	4875.48	1.09833	-0.0223077	NE
JUQ056_CACCACTTCGGCTTGG-1	-2303.79	5034.2	-0.288333	0.392308	E
JUQ066_AGTAGTCCAAAGGCGT-1	12571.8	2448.14	-0.433333	-0.0992308	E
JUQ108_CTGTTTATCTGCTGTC-1	-996.9	6706.89	-0.141667	0.094359	NE
JUQ036_GACGGCTGTAAGCACG-1	-8717.26	-10856.6	1.69167	0.30641	E
JUQ073_GGGTCTGAGCGTTCCG-1	4331.3	-1337.8	0.00666667	-0.19641	NE
JUQ033_ATAAGAGGTGTCCTCT-1	-6537.5	-8829.78	0.831667	0.452051	E
JUQ040_TGGACGCAGTAATCCC-1	36.8319	-5097	-0.481667	0.171795	E
JUQ053_ATCTGCCGTCTAGCGC-1	1006.09	4602.83	-0.266667	-0.21	E
JUQ061_CTACATTAGAGTCGGT-1	-61.8262	2415.86	-0.14	-0.0866667	NE
JUQ119_TGGACGCCACAGACTT-1	-2393.47	4927.25	-0.0833333	-0.213333	NE
JUQ031_GATCGATTCAAAGACA-1	-8951.09	6795.22	-0.418333	-0.342564	E
JUQ027_CGCGGTAGTCTCAACA-1	-8764.91	-10862.2	5.25	4.48026	E
JUQ027_GTTAAGCGTGTTTGTG-1	-9750.24	6901.66	-0.695	-0.00846154	E
JUQ047_TACGGTACAAAGCAAT-1	-2477.42	8597.13	-0.373333	0.0479487	NE
JUQ057_GTCTCGTGTTAGGGTG-1	3541.28	5059.09	-0.373333	0.117949	E
JUQ030_ACGGCCATCCGTCATC-1	-1302.31	1025.28	0.913333	-0.366154	E
JUQ027_TGCCAAATCACTTACT-1	-7069.54	7401.39	0.055	-0.185385	E
JUQ056_CCGGGATTCGTGTAGT-1	-137.346	5764.43	-0.233333	0.110769	E
JUQ027_CACATTTAGCTGAACG-1	-5841.39	3180.24	-0.138333	0.105128	E
JUQ036_CCAGCGAAGCAGCCTC-1	-9175.04	-10693.7	0.45	0.810769	E
JUQ069_TATGCCCTCAGCAACT-1	8144.71	2465.34	-0.528333	0.382308	E
JUQ088_GTCCTCAGTTCTCATT-1	3346.54	4180.06	-0.168333	-0.3	NE
JUQ036_GCATACATCGACCAGC-1	-9045	-13356.2	0.461667	0.796667	E
JUQ049_TGCCCTATCGACAGCC-1	1038.1	-1392.61	-0.015	0.232821	E
JUQ069_ATCATCTTCCGTCATC-1	10082.8	3439.71	-0.133333	-0.0387179	E
JUQ057_GGCGACTGTAGAGCTG-1	-7881.68	-8820.94	4.60167	2.57692	E
JUQ031_GGGATGAGTAAGGATT-1	-7070.01	1142.32	-0.166667	-0.145641	E
JUQ088_CGTCCATTCAATCACG-1	-6799.9	7189.6	-0.505	-0.238718	NE
JUQ067_CAGGTGCCATGGGAAC-1	-4804.54	-8801.97	0.52	0.656667	nan
JUQ030_GTAGGCCTCTGAGTGT-1	-4873.66	4309.42	0.00833333	-0.132821	E
JUQ102_GCGCAACTCGATGAGG-1	4853.15	-3674.76	0.0983333	-0.209231	E
JUQ060_ACCTTTACAGTAAGCG-1	3495.25	2460.29	-0.221667	0.064359	E
JUQ062_CACACCTTCGAGAACG-1	-6885.17	-8297.8	0.06	0.144872	E
JUQ033_ACTTACTAGGCCGAAT-1	-3883.28	-3189.4	0.285	-0.0292308	E
JUQ122_AACTCAGTCAGTGCAT-1	4882.47	-2720.89	0.291667	-0.00230769	NE
JUQ107_CGTTGGGCAGTAACGG-1	6302.98	5667.84	-0.408333	-0.183077	NE
JUQ040_GTTCTCGAGAGCTTCT-1	-9090.76	-11753.8	1.37833	1.51667	E
JUQ027_TCTTTCCCAAGCCGCT-1	1418.47	3851.62	-0.16	-0.0733333	E
JUQ067_ATCTGCCAGAGTAATC-1	637.168	207.727	-0.28	0.0407692	nan
JUQ027_TCTATTGGTCAGGACA-1	147.265	-5252.87	1.03833	0.255897	E
JUQ103_CCAGCGAAGCAGCGTA-1	5130.2	-1164.34	0.503333	-0.186667	NE
JUQ097_CGGACTGTCCTCATTA-1	-11030.4	-20956.4	2.76167	-0.0787179	NE
JUQ066_TACTCATGTCTCTCTG-1	8111.07	-689.316	0.298333	0.117949	E
JUQ111_AAAGCAAGTTCCCGAG-1	-1295.39	6840.26	-0.173333	0.144103	NE
JUQ100_TCACAAGTCAGTTGAC-1	-7912.16	-9421.85	0.431667	0.413077	E
JUQ066_CCCAATCGTGTGCCTG-1	13810.4	3039.6	-0.288333	-0.18	E
JUQ096_AAAGTAGTCCGCGGTA-1	982.282	7460.01	-0.333333	-0.0930769	NE
JUQ099_TAGTTGGAGAGACTTA-1	4244.86	-4190.01	0.27	0.114615	E
JUQ124_GGAACTTAGCCAGAAC-1	-2616.38	7407.49	-0.175	0.0274359	NE
JUQ060_CGTTAGACATACTACG-1	-1736.86	9406.77	-0.461667	0.0512821	E
JUQ057_ACGATACTCTGGCGAC-1	-2940.91	-1141.33	0.745	-0.366154	E
JUQ067_CGTCTACGTCCGAGTC-1	-5989.24	-11720.1	1.63833	0.894103	nan
JUQ042_GGTGTTACAAGTTGTC-1	4402.67	252.923	0.643333	0.436154	NE
JUQ102_CATGGCGGTTGACGTT-1	-5970.63	-3799.83	0.01	0.281538	E
JUQ024_TTTACTGAGAGTGACC-1	-3794.03	6863.33	-0.2	0.171026	nan
JUQ069_GCACATAAGAATGTGT-1	15445.6	2480.28	-0.666667	-0.125897	E
JUQ042_GTAACGTAGGATGGTC-1	-2001.01	7291.94	-0.553333	-0.0425641	NE
JUQ070_AATCCAGGTTAAAGAC-1	-9832.19	-19110.8	0.32	0.0405128	E
JUQ057_AACTCCCAGACAGGCT-1	5111.37	-1596.65	-0.0183333	0.555897	E
JUQ056_TTCCCAGGTGCGGTAA-1	-2832.53	2562.3	-0.161667	0.157949	E
JUQ057_AACTCAGAGATCGGGT-1	2179.65	2087.73	-0.175	0.0776923	E
JUQ053_CAGCCGACACAGATTC-1	-7745.01	-10043.5	3.88	2.69692	E
JUQ089_GTCACAAGTGCCTGGT-1	-5092.04	4324.16	-0.66	-0.212821	NE
JUQ119_GACTGCGGTCAGAGGT-1	-10777.8	-20688.4	0.461667	-0.44641	NE
JUQ107_CGTCACTGTGGTACAG-1	4248.44	-3378.99	0.843333	0.164872	NE
JUQ060_GGACGTCGTGAACCTT-1	3723.86	878.63	0.03	-0.0294872	E
JUQ057_AGCTCTCCATACTCTT-1	4394.79	-2864.5	0.238333	-0.25641	E
JUQ024_GACTGCGCAAACCCAT-1	-3848.24	6299.17	-0.0883333	-0.149744	nan
JUQ070_GCTGCAGTCTGAGTGT-1	-6064.69	-3404.39	0.233333	0.237949	E
JUQ097_AGGGTGAGTCTGCAAT-1	-3477.35	7568.49	-0.135	-0.143077	NE
JUQ026_ATTATCCAGGGTGTTG-1	-7893.58	6845.43	-0.608333	-0.485385	E
JUQ056_TGAGCATAGAGGGATA-1	602.264	-4772.74	0.946667	1.06821	E
JUQ056_AGCCTAATCATGCTCC-1	-1465.99	5504.27	-0.505	0.0653846	E
JUQ095_CTTACCGGTCTAGTCA-1	-1135.08	9952.07	0.0416667	-0.196154	NE
JUQ067_CGTGTAAGTCATACTG-1	-4590.9	-9333.3	0.503333	4.07846	nan
JUQ101_AGAGCGAAGTCCGGTC-1	-4930.65	7177.89	-0.106667	0.0905128	E
JUQ030_CTGCGGACACGCCAGT-1	-5713.46	3182.73	0.275	-0.102308	E
JUQ070_AAATGCCTCCTTTACA-1	4040.53	376.407	0.451667	-0.0897436	E
JUQ085_AGAGCGAGTGAGCGAT-1	2385.27	-1023.35	0.00333333	-0.13	NE
JUQ069_CAACCAACATAAGACA-1	4412.02	-4618.44	0.825	0.433077	E
JUQ121_GTATCTTCAGCGATCC-1	6148.23	3046.37	0.415	-0.259744	NE
JUQ027_AAGGAGCTCAGCTGGC-1	2425.51	-2798.03	0.398333	-0.00948718	E
JUQ066_CGCGGTATCATCACCC-1	12860.3	1083.95	-0.136667	-0.143077	E
JUQ060_GTCACAAAGGGCATGT-1	-5715.59	-7728.16	-0.445	0.848205	E
JUQ040_TCGTAGAGTCTCCCTA-1	-3176.22	-9247.51	0.55	0.225385	E
JUQ063_GTCTTCGAGGAGTAGA-1	4.90551	4212.15	-0.283333	0.871026	NE
JUQ056_GCAAACTCAAGGTGTG-1	-379.803	2086.07	-0.19	-0.0523077	E
JUQ039_ACACCGGCAGGTCTCG-1	4990.54	3996.72	-0.433333	0.298718	NE
JUQ070_TTAGGACTCGTCACGG-1	-9769.11	-18493.9	-0.085	0.232564	E
JUQ039_TCCCGATGTTGATTGC-1	2850.57	1546.35	-0.095	-0.166667	NE
JUQ101_AGTGTCAAGTGTTAGA-1	3532.99	24.5994	-0.22	-0.0397436	E
JUQ117_TCTTCGGAGACTAAGT-1	2980.97	1164.48	0.01	0.0271795	NE
JUQ058_CAGCTAATCCTACAGA-1	-2533.3	938.717	-0.501667	-0.055641	NE
JUQ031_TTGACTTTCTCCTATA-1	-5313.1	219.159	0.363333	-0.0692308	E
JUQ069_GCAGTTATCTATCGCC-1	4171.85	5204.24	-0.18	0.509487	E
JUQ036_TACTCATTCTAAGCCA-1	-7370.87	-9578.72	1.5	1.36231	E
JUQ024_TAGTTGGTCATGTCTT-1	-652.695	4326.14	0.28	-0.22	nan
JUQ067_TACCTATCACACCGCA-1	-11058.5	-20334	1.60333	0.754872	nan
JUQ071_TCCCGATAGCCACTAT-1	-833.995	6319.5	-0.18	-0.163333	nan
JUQ031_GACACGCGTATAGGTA-1	-1028.16	3059.09	0.556667	-0.0697436	E
JUQ102_TCTTTCCAGCTGCGAA-1	2114.31	-4249.51	0.146667	-0.296667	E
JUQ095_TACCTTACAGCTGGCT-1	-317.614	4126.35	0.7	0.117949	NE
JUQ107_GTCCTCACATGCAACT-1	6043.53	-1948.21	0.838333	0.331795	NE
JUQ024_ACTGAACTCATCGCTC-1	2742.35	5861.54	-0.173333	0.0941026	nan
JUQ031_CCACCTACACTGCCAG-1	-5067.15	4642.74	-0.166667	-0.0397436	E
JUQ107_TCAGGTACAGAGCCAA-1	5876.02	-153.866	0.273333	0.823077	NE
JUQ033_CGCTTCACACAGTCGC-1	-6541.87	-8626.41	-0.00666667	0.164615	E
JUQ040_GACGGCTGTTGGTAAA-1	-3592.48	-8865.39	0.573333	0.122564	E
JUQ031_TACCTTAAGGGTATCG-1	-3690.64	4001.01	0.18	-0.303333	E
JUQ030_AGTTGGTAGGTTCCTA-1	-3246.26	292.055	-0.741667	-0.272564	E
JUQ025_GTTTCTAGTGATGTCT-1	-8305.51	7510.5	0.226667	-0.306667	nan
JUQ066_GATCGCGAGATCCGAG-1	12705.6	2657.1	-0.005	0.198205	E
JUQ042_AGGGAGTCATAGTAAG-1	3816.14	-2775.06	-0.005	0.389231	NE
JUQ070_ACTGATGAGTCATGCT-1	1477.05	6986.03	-0.22	-0.166667	E
JUQ049_CCTCTGAGTATTCGTG-1	-8771.72	-10665.4	0.795	0.480256	E
JUQ088_CTGCGGAGTCATGCAT-1	1732.92	2882.11	-0.263333	-0.269744	NE
JUQ087_TCGGTAAGTACCTACA-1	3280.55	318.488	-0.123333	-0.0158974	NE
JUQ101_GGCCGATAGCGTGAGT-1	-3898.76	7933.83	-0.453333	-0.0961538	E
JUQ068_ATAAGAGTCCTTGGTC-1	4993.76	3974.15	-0.215	0.0576923	E
JUQ095_TCAACGAGTTCAACCA-1	-256.45	7108.98	0.673333	-0.209744	NE
JUQ024_CACTCCAGTGCCTTGG-1	-3092.3	5497.89	-0.28	-0.0897436	nan
JUQ105_CGTGTAACAACTGCTA-1	2744.11	-3622.4	0.178333	-0.31	NE
JUQ027_GGGCATCTCCCACTTG-1	2616.97	596.942	-0.338333	0.0512821	E
JUQ031_CTCGTACCATACGCCG-1	-792.783	292.651	0.0516667	-0.0523077	E
JUQ069_TAAGAGATCCAAACAC-1	14109.7	3308.72	-0.626667	0.121795	E
JUQ085_GTATCTTAGACAGAGA-1	5325.73	647.829	-0.338333	0.656923	NE
JUQ121_CCAATCCAGTGGTAGC-1	-3295.33	6956.84	0.215	-0.00948718	NE
JUQ040_ATCACGAGTCAACTGT-1	-1711.17	3121.64	0.161667	0.0925641	E
JUQ071_TGCTGCTAGTTCGCAT-1	6272.82	939.708	0.246667	0.0141026	nan
JUQ046_TAAGCGTGTATAGGTA-1	-6526.32	-6385	-0.055	0.0841026	E
JUQ070_CAGCAGCCACAGCCCA-1	-5944.03	7322.89	-0.473333	-0.0261538	E
JUQ041_CACACAATCGACCAGC-1	3904.64	-809.391	-0.315	-0.0292308	NE
JUQ056_GACGTGCGTCACCCAG-1	2607.74	4680.66	-0.196667	0.398974	E
JUQ093_GGGAATGAGATCCCGC-1	2679.31	2936.22	0.07	-0.153333	NE
JUQ101_GACTGCGCAGCTGTAT-1	1563.96	1315.78	0.1	-0.0528205	E
JUQ057_GGTGAAGCATTCACTT-1	-599.349	6780.37	-0.43	-0.0753846	E
JUQ039_GCTGCGAAGACAAAGG-1	3937.58	6973.7	-0.786667	-0.0887179	NE
JUQ091_ACGATACAGTGCCATT-1	1856.75	-3698.61	0.0733333	-0.0458974	NE
JUQ046_ACTTACTTCTAACGGT-1	-1510.29	4836.51	0.546667	-0.112308	E
JUQ067_AGCTCCTGTGGCGAAT-1	-1674.82	-4985.78	-0.13	-0.0458974	nan
JUQ027_TGATTTCGTCAAAGCG-1	299.334	-5199.74	1.24333	0.0982051	E
JUQ071_GAGCAGAAGGGTTTCT-1	-3050.62	6816.74	-0.128333	0.191282	nan
JUQ057_CTCACACTCTACTATC-1	668.894	-3179.1	0.625	-0.118718	E
JUQ107_TTAGGCATCGCCGTGA-1	5797.79	1019.9	-0.181667	0.124359	NE
JUQ024_CTCTAATAGATCTGCT-1	2011.01	3426.51	-0.153333	-0.133333	nan
JUQ091_TCTTCGGTCGGTCCGA-1	3447.48	-987.166	0.391667	-0.0830769	NE
JUQ108_ACGGAGACATATGCTG-1	-1305.69	6433.38	-0.235	-0.0258974	NE
JUQ057_ACCAGTAGTGAGTGAC-1	-3655.67	7002.01	-0.368333	-0.189487	E
JUQ024_TGCACCTAGTACACCT-1	1961.18	1294.22	0.0116667	-0.00615385	nan
JUQ062_AGCTCCTAGTTATCGC-1	-7238.02	-7866.09	0.12	0.703333	E
JUQ119_TTGACTTTCTTTAGGG-1	-4432.43	8277.2	-0.34	-0.26	NE
JUQ088_GACCTGGAGTTGTAGA-1	2890.29	1642.57	-0.35	-0.135897	NE
JUQ112_GTCATTTCAGAGCCAA-1	-33.822	1149.38	-0.0433333	-0.0292308	NE
JUQ096_AAAGATGTCGTCACGG-1	-231.683	9533.83	-0.306667	-0.0361538	NE
JUQ122_GATTCAGAGGCTCTTA-1	5042.32	-1982.27	0.498333	0.0405128	NE
JUQ056_ACTGTCCTCCAAAGTC-1	-1389.01	6381.28	-0.586667	-0.035641	E
JUQ042_GACTGCGGTGCAGGTA-1	-615.546	4224.15	-0.095	0.231282	NE
JUQ066_CCATTCGGTTCCGTCT-1	12288.8	3010.39	-0.168333	-0.21	E
JUQ067_TAGGCATTCTTGCCGT-1	-415.254	-435.824	-0.0166667	-0.0758974	nan
JUQ036_ACTTGTTTCATGTCCC-1	-266.445	4282.83	0.376667	0.0376923	E
JUQ067_CTCGGAGAGACAGAGA-1	-6311.22	-10643	-0.0983333	0.345128	nan
JUQ024_CTGATCCAGACATAAC-1	-1245.93	6689.85	0.115	0.224615	nan
JUQ031_GAACCTAAGTGTTAGA-1	-7629.75	1338.93	-0.1	0.0715385	E
JUQ057_CACCAGGTCTCGCTTG-1	-4759.24	1955.84	-0.0716667	-0.0525641	E
JUQ119_GATGCTAGTCGAGATG-1	-7225.72	4242.01	-0.246667	0.074359	NE
JUQ102_CCACTACAGCGACGTA-1	2330.74	-5095.81	-0.21	-0.209487	E
JUQ122_GTGTGCGGTTATGCGT-1	3732.87	-1121.75	0.221667	-0.163333	NE
JUQ024_GTCGGGTTCTTCGAGA-1	-3671.28	7661.74	-0.233333	-0.14	nan
JUQ069_ACTGAACAGGGTCGAT-1	-10170.5	-16954.2	1.08833	0.0384615	E
JUQ040_CTACACCCAGTCGATT-1	-11559.7	-19535.5	6.64	5.83667	E
JUQ030_TCTGGAATCGGTTAAC-1	-5022.36	4033.95	0.0483333	0.0376923	E
JUQ088_AGCGGTCCATCGGGTC-1	-1738.27	6733.87	-0.72	-0.209487	NE
JUQ096_AGCTTGATCCCTTGTG-1	9394.6	3885.63	-0.138333	0.315128	NE
JUQ060_ATTGGACAGCCCTAAT-1	3041.05	-2448.18	1.01333	0.342564	E
JUQ067_CCCAATCCATGCTAGT-1	1742.71	806.981	-0.433333	-0.146154	nan
JUQ069_CTCTAATTCTGCCCTA-1	7083.33	42.1009	-0.34	-0.0889744	E
JUQ101_AAGGCAGCAGCGATCC-1	4557.12	-884.646	-0.0683333	0.0871795	E
JUQ059_AAGGTTCCAGTCACTA-1	-10460.5	-18921.9	1.98167	1.51692	NE
JUQ056_AATCGGTGTCGCGGTT-1	-2867.5	-6372.95	1.82333	1.12154	E
JUQ058_CAGCATATCCTCCTAG-1	-850.221	9221.08	1.39333	0.215641	NE
JUQ042_CCGTACTGTTTAGCTG-1	5166.49	-1058.36	0.246667	0.398718	NE
JUQ046_AAACCTGCAAAGGTGC-1	-8006.86	-9538.83	0.783333	0.760256	E
JUQ069_GTAACTGTCGGCATCG-1	7891.27	-1067.97	0.101667	0.188974	E
JUQ049_GCTGCAGTCCTTGACC-1	-8350.78	-6963.47	-0.481667	0.064359	E
JUQ039_CTAGTGAAGCCTTGAT-1	5101	1050.73	-0.146667	0.533077	NE
JUQ036_CGTCTACGTTGTCTTT-1	-5651.15	5000.53	-0.418333	-0.0182051	E
JUQ099_TGCTACCTCCACTGGG-1	4625.8	-2413.37	0.095	-0.0594872	E
JUQ066_ACGATGTAGTGGGATC-1	1643.16	4451.43	-0.0116667	-0.153077	E
JUQ057_GAATAAGAGCCCAGCT-1	-6639.12	-6968.43	0.0466667	0.141282	E
JUQ119_TTTGGTTAGGTAGCCA-1	1007.22	6627.76	-0.108333	-0.12	NE
JUQ038_TCGGGACTCATCGGAT-1	-11869.9	-22613.1	0.321667	0.46	E
JUQ031_CGCTATCCACATGTGT-1	-4109.58	-646.273	1.03333	-0.0389744	E
JUQ061_TAAGTGCCACATGACT-1	536.294	-2558.52	-0.203333	0.111282	NE
JUQ070_AGACGTTTCGTATCAG-1	-682.65	-666.272	-0.215	0.00717949	E
JUQ027_CATTATCTCACTTCAT-1	4339.17	66.4691	-0.185	0.389231	E
JUQ042_TGGACGCAGTGAACGC-1	4781.22	4668.59	0.065	0.409744	NE
JUQ045_CATCGAAGTGAGGGTT-1	3930.5	-3325.61	0.216667	-0.242821	NE
JUQ094_AGATCTGTCCCATTAT-1	4884.01	-673.476	0.293333	-0.13	NE
JUQ060_CAGCGACTCACGGTTA-1	-8095.82	-10813.8	2.89	2.11231	E
JUQ047_GCATGCGGTCAATGTC-1	-2246.32	8747.31	-0.128333	-0.215897	NE
JUQ042_TCTTTCCCATATGCTG-1	-2868.46	6566.72	-0.12	0.0805128	NE
JUQ060_CTGATAGTCAGCGACC-1	-1617.22	1721.93	-0.0466667	-0.169231	E
JUQ057_CGAACATAGGGTGTTG-1	-4874.38	6164.13	-0.455	-0.145897	E
JUQ069_TATTACCTCGTACCGG-1	4793.49	1772.74	0.378333	-0.13	E
JUQ039_GTTCTCGAGCTGAACG-1	3204.64	2192.77	0.176667	-0.00871795	NE
JUQ102_AATCGGTGTAAGCACG-1	5835.53	-2665.69	0.0783333	-0.222564	E
JUQ031_CTGCGGACAATGCCAT-1	-6645.02	-137.89	0.54	0.0179487	E
JUQ044_CCTTCCCCAGATTGCT-1	4585.51	115.963	-0.0766667	-0.133077	NE
JUQ105_AGGCCGTAGGCAGTCA-1	-6765.68	1414.38	-0.258333	0.195385	NE
JUQ057_TAAGCGTGTCCGACGT-1	-7210.83	-9031.9	0.955	0.125385	E
JUQ096_ACGCAGCAGACCACGA-1	1780.12	8153.57	-0.416667	-0.28	NE
JUQ105_CCTCTGACAGCCAGAA-1	-2029.28	9058.1	-0.0333333	-0.0223077	NE
JUQ030_TGACAACAGACGCTTT-1	-4400.98	4754.21	-0.146667	-0.11	E
JUQ067_GATGCTACAGTCAGAG-1	-3695.33	-9400.04	1.27167	0.83359	nan
JUQ067_CTAGTGAGTCCCGACA-1	-6191.89	-10825.2	0.238333	0.964359	nan
JUQ069_GCATGCGAGAGGTTGC-1	13843	3427.41	-0.753333	0.0279487	E
JUQ062_CTCGTACTCGTGGACC-1	-8197.09	-9145.83	2.93333	1.93103	E
JUQ111_GGTGCGTAGAAGAAGC-1	-3481.89	4639.12	-0.123333	0.532564	NE
JUQ042_GCGACCATCAATACCG-1	5482.74	-620.514	-0.103333	0.161538	NE
JUQ033_TTGAACGGTCACTGGC-1	-6855.42	-9440.5	1.06833	0.93359	E
JUQ095_TGAGGGACATTAACCG-1	-910.882	8252.42	0.496667	-0.0692308	NE
JUQ066_ATCATGGAGTTGAGAT-1	8308.54	164.332	-0.455	-0.055641	E
JUQ100_GCGCAGTAGTGTCCCG-1	4184.5	-317.119	0.0233333	-0.0628205	E
JUQ101_TTGCCGTTCAATAAGG-1	7007.02	5055.04	-0.0616667	0.0138462	E
JUQ096_GATCGATGTACAGACG-1	7733.88	4352.94	0.295	-0.105897	NE
JUQ057_AGTTGGTGTGTTGAGG-1	3395.58	-5090.18	0.85	0.0879487	E
JUQ039_GGCTGGTCAAGGTGTG-1	2786.79	-1622.22	-0.08	0.606667	NE
JUQ035_TACTTACAGAAGAAGC-1	-987	5714.49	-0.36	0.161538	NE
JUQ046_GAAGCAGTCCGTCAAA-1	4319.52	4859.05	-0.186667	0.0105128	E
JUQ056_GACACGCCATAAGACA-1	-7951.93	-9998.45	2.43333	1.72051	E
JUQ066_AGCAGCCCACACGCTG-1	8841.29	3765.44	-0.0116667	0.0610256	E
JUQ101_CGTTGGGTCACAGTAC-1	1286.88	853.82	0.886667	-0.118974	E
JUQ036_AAGGCAGGTTCCCGAG-1	-8073.2	-13909.7	0.0483333	0.817692	E
JUQ067_TCAGGTACATGTAAGA-1	2126.89	4613.21	-0.005	0.292051	nan
JUQ091_CCTTTCTGTTGAGGTG-1	-1392	-569.908	-0.488333	0.429487	NE
JUQ046_CGGGTCATCTATCCCG-1	-7047.14	-7491.01	-0.216667	0.167949	E
JUQ035_CGCGGTAGTCATGCCG-1	-410.407	3292.24	0.0216667	0.522564	NE
JUQ026_CATGGCGCATGTCGAT-1	-45.7441	-1431.28	0.521667	-0.169744	E
JUQ069_CACACTCGTAAATGAC-1	9444.26	1380.63	-0.228333	-0.30641	E
JUQ101_GTCATTTCATGAGCGA-1	2406.43	-1515.3	0.108333	-0.123077	E
JUQ056_ATCATGGCAAGCGATG-1	-318.021	2298.18	-0.035	-0.0866667	E
JUQ101_CGCCAAGGTCAGTGGA-1	5070.12	275.897	0.311667	-0.149744	E
JUQ088_TTAACTCGTTCCGGCA-1	150.846	900.795	-0.486667	-0.23641	NE
JUQ088_CGTGTCTAGGACAGAA-1	6505.54	2338.69	0.556667	-0.263333	NE
JUQ097_TAAGAGACATCACCCT-1	-3931.85	6759.65	-0.075	0.0541026	NE
JUQ027_ATTGGACCATGTAGTC-1	-3005.51	5006.73	-0.286667	-0.148462	E
JUQ066_GTAACGTAGAGTAAGG-1	13614.9	2269.03	-0.473333	-0.0561538	E
JUQ067_ATCATGGAGCGTGAGT-1	-5113.36	-10817.7	0.258333	0.786667	nan
JUQ061_TACAGTGAGAAACGCC-1	-2360.51	895.464	-0.0783333	-0.0525641	NE
JUQ031_GAAGCAGTCTTACCGC-1	-6895.41	2568.69	0.393333	0.155641	E
JUQ033_TCAATCTGTGTCTGAT-1	-7874.29	-9352.35	0.435	0.75	E
JUQ069_TTCTTAGAGATGGCGT-1	14365.7	3410.4	-0.388333	0.111282	E
JUQ088_TGGCTGGAGCGGCTTC-1	-6134.32	7706.05	-0.301667	-0.273333	NE
JUQ092_TCAGGTAGTCTCATCC-1	4344.35	4587.95	0.103333	-0.155897	NE
JUQ066_GACGTGCCAAACTGCT-1	8295.19	-697.418	-0.138333	-0.0392308	E
JUQ101_CCTATTACATTACCTT-1	1697	-3585.59	0.423333	-0.27	E
JUQ066_TTGTAGGCAGATGGCA-1	-1537.15	2262.81	-0.171667	1.19179	E
JUQ067_TCACAAGGTAAAGTCA-1	-2911.09	-8084.04	0.316667	0.372308	nan
JUQ073_ATCATGGCAGCCTTTC-1	3391.6	-3217.79	0.748333	0.372564	NE
JUQ033_ACGATGTGTCATATGC-1	-5029.48	4934.38	0.143333	0.0102564	E
JUQ070_ACGATGTTCAGTTTGG-1	2493.3	2747.11	-0.05	-0.0128205	E
JUQ088_CGTAGGCCATTCTTAC-1	-2460.59	6124.26	-0.333333	-0.163077	NE
JUQ078_GTACTTTGTGAAGGCT-1	-1081.66	5141.93	0.185	-0.22641	NE
JUQ039_CTGCCTACACAACTGT-1	3621.32	-1325.07	0.861667	0.00820513	NE
JUQ066_CAGATCAAGGCATGGT-1	6542.34	119.181	-0.305	0.248462	E
JUQ088_GCGCCAAAGTCAATAG-1	2016.26	-461.478	-0.0183333	-0.226154	NE
JUQ026_CTGTGCTAGTGACATA-1	-1407.6	-4727.54	0.465	-0.329487	E
JUQ066_TCAGCAAGTCCCGACA-1	14055.8	1907.87	-0.401667	-0.209744	E
JUQ100_CCTACACGTTTGTTGG-1	-9309.88	-9576.88	0.818333	0.348718	E
JUQ106_CAAGATCGTAGCGTCC-1	1902.88	7362.63	-0.373333	-0.306667	NE
JUQ069_TGGACGCGTTTAGGAA-1	15268.4	2500.71	-0.5	-0.146154	E
JUQ053_CCTTTCTGTATCTGCA-1	6937.51	2227.01	-0.388333	-0.213077	E
JUQ030_AAAGTAGTCGCATGGC-1	-3404.12	1249.87	0.0416667	-0.0861538	E
JUQ027_CGCGTTTTCGGTGTTA-1	-542.469	5138.39	-0.31	-0.35641	E
JUQ067_TACAGTGCAAACTGCT-1	-5041.11	-11296.7	0.323333	1.67641	nan
JUQ027_AGCGTCGCAGACACTT-1	-6812.4	7679.92	-0.401667	-0.273333	E
JUQ030_CTACACCCACGACTCG-1	-5840.94	1759.31	-0.345	-0.175385	E
JUQ101_CTACCCACACAGGTTT-1	3397.03	-3615.91	0.435	-0.179487	E
JUQ033_TGCTGCTAGAAAGTGG-1	-7395.66	-9313.56	1.42833	0.422308	E
JUQ024_GCAGTTATCTAGCACA-1	-5493.76	7218.09	-0.206667	-0.103077	nan
JUQ033_GATCGCGGTACCGGCT-1	-320.197	-4466.71	0.0283333	-0.0228205	E
JUQ066_ACCAGTAGTAGCTGCC-1	7354.62	-634.171	-0.065	0.208462	E
JUQ101_AAGTCTGCACGGTAGA-1	2289.06	-154.46	0.363333	-0.233077	E
JUQ036_TGAGGGAAGTTAAGTG-1	1712.4	-2728.2	0.0316667	0.0812821	E
JUQ101_TGCTGCTTCAAACCGT-1	5726.34	166.266	0.07	-0.11	E
JUQ043_CGTGAGCAGGCTCATT-1	6827.79	4163.47	-0.59	0.142051	NE
JUQ044_GCCAAATGTAGAAGGA-1	-7119.77	6524.85	-0.216667	-0.326667	NE
JUQ088_CCTAAAGAGTAATCCC-1	1694.22	-53.2977	0.401667	-0.26	NE
JUQ118_CCTAAAGTCTAGCACA-1	-3806.36	3536.32	0.426667	-0.0658974	NE
JUQ049_TCTGAGAAGCTATGCT-1	-5726.9	-6625.6	-0.368333	0.489231	E
JUQ091_TACGGTACACATCCAA-1	2446.88	2032.17	0.218333	-0.259744	NE
JUQ087_ACTATCTAGTACGATA-1	-2414.71	7063.36	-0.175	-0.129744	NE
JUQ036_GTTTCTACACAAGACG-1	-8403.46	-11503.8	-0.266667	0.147436	E
JUQ106_TGTGGTAAGGCTCATT-1	683.916	7485.74	-0.243333	-0.0220513	NE
JUQ067_GGGATGACAGATCGGA-1	-6030.29	-7687.44	0.416667	0.636154	nan
JUQ060_GCAGTTACATGTAAGA-1	-6444.41	-5774.31	-0.273333	0.647179	E
JUQ047_GACTACAGTCTAAAGA-1	4702.71	722.684	-0.19	-0.212821	NE
JUQ042_TACGGATAGACAGGCT-1	3948.93	3999.24	-0.0566667	0.161538	NE
JUQ041_CTAATGGCAAACAACA-1	5382.85	-569.391	-0.178333	-0.189487	NE
JUQ068_GACTAACGTCAATGTC-1	2045.8	2985.53	0.0283333	-0.26	E
JUQ031_TCGCGAGGTTTGTTGG-1	1439.22	-2064.62	0.933333	-0.149231	E
JUQ030_TACGGTATCAGTTTGG-1	-3047.27	5037.3	-0.0733333	-0.146667	E
JUQ061_TATCTCATCCCAGGTG-1	-81.1604	-5698.62	0.545	0.395897	NE
JUQ060_CGTCACTTCGAACTGT-1	-5013.36	5278.68	-0.281667	-0.129744	E
JUQ047_CCACCTATCCTTCAAT-1	1837.05	-586.286	-0.145	0.114872	NE
JUQ067_AGGGAGTAGTGGTAGC-1	566.977	-633.615	-0.241667	-0.263333	nan
JUQ066_CGCTTCAAGGATCGCA-1	9439.8	2612.27	-0.466667	0.174615	E
JUQ026_GACAGAGGTCCGAGTC-1	-736.532	-356.83	0.371667	0.0376923	E
JUQ027_CGCTTCATCTTGTATC-1	891.873	6681.22	-0.586667	0.0382051	E
JUQ053_CTGCTGTCAATCAGAA-1	-3285.39	6886.17	-0.281667	-0.253077	E
JUQ042_TAGGCATTCACCTCGT-1	-8975.82	49.1627	1.18833	1.16538	NE
JUQ091_GTCGTAATCGGTGTTA-1	1798.6	6626.57	-0.171667	-0.4	NE
JUQ108_GTCATTTCACCTCGTT-1	4988.8	551.006	-0.216667	-0.00589744	NE
JUQ083_CCCAATCGTCAGATAA-1	-2646.92	4905.39	0.963333	-0.0894872	NE
JUQ070_TTAGGACCACAACTGT-1	4045.96	-86.4247	0.451667	0.0807692	E
JUQ099_CATGGCGGTCGCCATG-1	2861.61	-1208.12	0.07	-0.0228205	E
JUQ105_TTTATGCAGGAGTAGA-1	4304.97	-2208.59	0.825	-0.0594872	NE
JUQ063_TAAACCGGTGTTAAGA-1	-3201.27	-2362.09	0.186667	-0.0128205	NE
JUQ033_TCTCATATCCGAGCCA-1	-6048.75	-464.204	0.025	-0.0766667	E
JUQ056_CGGACTGGTCATATCG-1	1072.03	-698.398	0.525	-0.0164103	E
JUQ031_TGCTACCAGTGCGTGA-1	-6277.91	-527.491	0.941667	0.0284615	E
JUQ106_CTGCCTAAGCCCAATT-1	4814.23	588.645	0.448333	-0.196154	NE
JUQ030_TCACGAAAGCCACGTC-1	-6955.39	609.103	-0.128333	0.171282	E
JUQ069_GCTGCGAAGGATGTAT-1	3799.86	-4988.07	0.291667	0.429487	E
JUQ067_GGAATAACATTGGTAC-1	-3601.71	-10014.7	0.00333333	0.629487	nan
JUQ040_GGTATTGGTACAGTGG-1	-10693.4	-20201.4	2.515	0.997692	E
JUQ096_AGTGGGATCAACGAAA-1	747.07	9392.08	-1.01333	0.135385	NE
JUQ088_AACCGCGAGAGTAAGG-1	-9255.4	4872.02	-0.536667	0.0153846	NE
JUQ102_GTTTCTACAGTTAACC-1	1841.2	-4765.46	2.925	0.777179	E
JUQ040_TTAGGACTCACCATAG-1	-3622.09	-8736.32	-0.138333	0.191795	E
JUQ057_CATCGGGGTATAGGGC-1	265.559	-3738.85	-0.128333	-0.55	E
JUQ066_GTCACGGAGCTCCTTC-1	14160.3	2244.25	-0.42	-0.183077	E
JUQ066_ATCACGAGTAAGGGAA-1	8634.91	3458.07	-0.341667	0.00410256	E
JUQ095_TGTGGTAAGAAACGAG-1	1913.81	7432.41	-0.21	0.121282	NE
JUQ088_TGACTAGCAAGGTGTG-1	-7495.42	7297.65	-0.796667	0.0194872	NE
JUQ069_CGTAGGCCAACGATGG-1	6748.25	-2822.05	0.12	0.275641	E
JUQ031_CGAGCCAAGATCCGAG-1	-7493.6	2653.33	-0.401667	0.185385	E
JUQ031_CCAGCGAGTGTGAAAT-1	-4023.92	4638.14	-0.666667	0.298974	E
JUQ069_ACCTTTAAGTCTTGCA-1	-6241.55	-9255.14	3.91667	2.86667	E
JUQ060_CACAGTAAGCTGCGAA-1	-1740.39	9584.8	-0.0883333	-0.162564	E
JUQ024_CGACCTTTCCGGGTGT-1	-7948.69	7321.54	-0.233333	-0.203333	nan
JUQ040_TTTCCTCCACGTCTCT-1	-4157.7	-9420.36	-0.02	0.0848718	E
JUQ049_ACCAGTACAAGGACAC-1	-9437.72	-12169.9	-0.578333	1.0459	E
JUQ046_GGACGTCCATATGAGA-1	-2181.92	796.568	-0.246667	-0.0130769	E
JUQ066_GTCGTAACACCAGGCT-1	7204.06	3973.42	-0.34	-0.226667	E
JUQ033_TGACAACCAGCTGCTG-1	-11083.3	-20099	1.15667	0.981538	E
JUQ033_GTACTTTAGCCAACAG-1	-7874.17	-9046.07	0.351667	0.338462	E
JUQ095_ACGGCCAGTGTTAAGA-1	-745.476	8458.96	0.0133333	0.124615	NE
JUQ030_CTCGGGAGTAGTACCT-1	-6030.72	3622.87	-0.261667	-0.22641	E
JUQ058_CTGAAGTTCTCGAGTA-1	998.388	3555.7	-0.0116667	0.0610256	NE
JUQ069_TACACGAAGGTGATAT-1	15045.9	3112.71	-0.298333	-0.0625641	E
JUQ057_AGTGTCATCCTACAGA-1	893.927	3732.68	-0.338333	0.355641	E
JUQ069_TCATTTGTCCGAAGAG-1	15122.7	2738.93	-0.473333	-0.366667	E
JUQ095_TGGCCAGCACTATCTT-1	-4444.59	4391.57	-0.111667	0.164615	NE
JUQ108_GCGGGTTCAGCTGTTA-1	3163.28	-1833.61	0.351667	0.151282	NE
JUQ088_GCTGCAGGTCCGAAGA-1	2092.85	3099.32	-0.246667	-0.193333	NE
JUQ049_TATGCCCAGTGGACGT-1	1955.33	5867.2	-0.246667	0.0274359	E
JUQ097_TCATTTGTCCGCGGTA-1	-5129.54	7028.09	-0.373333	0.234872	NE
JUQ108_CATCGGGTCATGCATG-1	5223.18	1069.88	0.16	-0.0225641	NE
JUQ063_ACTGAGTTCACCAGGC-1	-2285.17	4767.52	-0.415	-0.116154	NE
JUQ056_AGTAGTCAGGCTCAGA-1	443.088	5294.55	-0.42	0.626667	E
JUQ060_CTACCCAGTCGGCTCA-1	4368.34	3512.09	-0.13	-0.122821	E
JUQ036_CAGGTGCAGCTGATAA-1	-1205.96	-5539.02	0.09	0.282564	E
JUQ066_AGGTCCGCATTTGCCC-1	15404.8	2496.11	-0.406667	-0.25	E
JUQ111_GATCGCGGTAAGAGAG-1	1534.63	4832.13	0.103333	-0.0664103	NE
JUQ073_TTGCCGTCACATGACT-1	2601.18	-32.2575	-0.0483333	-0.0958974	NE
JUQ072_GTCCTCATCAATCACG-1	-1642.52	-2063.5	-0.035	-0.133077	NE
JUQ056_CTCTAATTCTGTCTAT-1	-3842.56	4452	-0.673333	-0.138974	E
JUQ060_CAGTAACGTCTAGGTT-1	619.203	-797.293	-0.0616667	0.100769	E
JUQ069_ACTGCTCCACGAAGCA-1	11076.7	2953.82	-0.173333	-0.0220513	E
JUQ038_CGCCAAGAGCTCCTCT-1	-1776.74	-6077.74	0.201667	0.120769	E
JUQ039_TATCAGGGTGAGGGTT-1	4525.84	4979.1	-0.0366667	0.0174359	NE
JUQ076_TTAGGACGTATCACCA-1	-3143.12	5983.33	-0.226667	-0.103077	NE
JUQ102_TGGACGCCACAAGTAA-1	3071.68	-670.835	0.14	0.0110256	E
JUQ033_TCGGTAAGTCCAGTTA-1	-7826.04	-9910.2	1.46167	1.21154	E
JUQ100_TGGTTAGTCAGCACAT-1	-4223.52	-7395.93	-0.181667	0.415385	E
JUQ066_ACGGGCTCACCAGTTA-1	7897.71	994.646	-0.493333	-0.189487	E
JUQ067_GGCGACTGTGTAATGA-1	3837.53	-225.713	0.36	-0.173333	nan
JUQ066_CTTAACTAGCGATGAC-1	8095.18	-996.524	-0.181667	-0.0964103	E
JUQ033_GTACTCCAGGATGTAT-1	-9556	-15124.6	0.583333	0.807949	E
JUQ044_ACGCCAGCACAACTGT-1	-3128.07	6453.66	-0.633333	-0.175897	NE
JUQ070_GTATTCTAGCCCAGCT-1	-11026.5	-20006.4	3.35	1.49769	E
JUQ102_AAATGCCGTCGCATCG-1	3817.88	-4555.65	0.548333	0.0310256	E
JUQ088_CAGCTAACAATGGAGC-1	2780.37	-956.763	-0.595	-0.112051	NE
JUQ024_CCACTACTCCGCGTTT-1	-11206.2	-20264.8	0.828333	0.713333	nan
JUQ097_CTCGTACCAAACGCGA-1	-2464.72	8369.94	-0.286667	-0.119744	NE
JUQ033_AACCATGAGTGGAGTC-1	3603.35	4627.83	-0.155	-0.0430769	E
JUQ027_GAAATGATCACCGGGT-1	1735.26	-2.02979	0.201667	-0.0497436	E
JUQ033_CTCATTAGTGCAGGTA-1	2689.99	3126.44	0.168333	-0.106667	E
JUQ101_TCAGCTCTCCACGCAG-1	1767.88	4725.83	-0.313333	-0.0694872	E
JUQ030_AAGGAGCTCGGATGGA-1	-3318.11	2367.78	-0.256667	0.0246154	E
JUQ062_TGTGTTTGTAGGGTAC-1	-3460.94	-5668.62	0.075	0.101026	E
JUQ067_CATCAAGCAAAGGAAG-1	167.043	-1420.87	-0.203333	0.024359	nan
JUQ027_GTTCTCGCAGTATAAG-1	2027.44	-2767.59	0.381667	0.0615385	E
JUQ066_CTCGTACAGAGGTACC-1	4860.07	4501.74	-0.106667	0.0715385	E
JUQ066_ATCATGGGTAAAGGAG-1	2144.35	5341.48	-0.528333	0.392564	E
JUQ041_GCTTGAAAGGACGAAA-1	5262.86	141.217	0.795	-0.155897	NE
JUQ056_TCTCTAACATGGGACA-1	775.363	3038.66	-0.185	-0.00205128	E
JUQ097_CGATTGAGTGGGTCAA-1	2039.56	-2905.58	1.18167	-0.295897	NE
JUQ066_TTTACTGAGAATTCCC-1	14372.6	1681.31	-0.401667	-0.203077	E
JUQ069_CCTACACCAAAGAATC-1	3426.48	-4639.14	1.055	0.112051	E
JUQ111_GGGACCTTCGTAGGAG-1	-306.997	9605.41	0.18	-0.0394872	NE
JUQ067_AGGCCGTTCTCCGGTT-1	-3688.78	-7940.08	-0.243333	0.245128	nan
JUQ027_CGTTCTGCAGGTCTCG-1	-9555.08	6588.6	-0.496667	-0.48641	E
JUQ069_TGTGTTTAGACTAGGC-1	5669.36	944.988	0.0516667	0.128718	E
JUQ040_GTTCGGGCAGACACTT-1	-11025	-19803.5	1.27167	1.0841	E
JUQ100_ACGGCCAAGACACGAC-1	-388.905	6571.1	-0.413333	-0.266667	E
JUQ061_TGGGAAGCACTCAGGC-1	-4224.7	-2691.12	-0.236667	0.155128	NE
JUQ049_ATGCGATTCGTACCGG-1	-7895.04	-9478.51	0.43	0.643846	E
JUQ088_ATCCGAAGTTCAGTAC-1	1931.71	2636.5	-0.19	-0.0992308	NE
JUQ027_TCAGCTCGTGAAGGCT-1	2626.32	-1205.58	0.0266667	-0.00230769	E
JUQ069_GGACAAGCAAGCTGAG-1	7141.66	80.6286	-0.025	-0.142821	E
JUQ088_TTCTACAAGTTCGCAT-1	1290.27	5692.71	-0.493333	-0.266667	NE
JUQ100_CTGATCCGTTTGACTG-1	-9723.23	-13472.9	-1.37333	-0.847692	E
JUQ102_CTCGGGAAGGCAAAGA-1	-1498.02	-90.8392	-0.0966667	0.138974	E
JUQ024_AACTCTTCATTACGAC-1	2846.06	365.327	-0.035	-0.19	nan
JUQ024_CAGCATAAGTTATCGC-1	2240.72	3127.66	-0.0683333	-0.0594872	nan
JUQ027_TAAACCGTCGACAGCC-1	-49.5539	-1741.61	-0.171667	-0.122564	E
JUQ042_AATCCAGCATTCCTCG-1	-2081.6	6401.47	0.1	-0.146154	NE
JUQ040_AACCATGCATCAGTCA-1	-2882.79	-6401.48	0.728333	0.0748718	E
JUQ121_AACTCAGTCATAAAGG-1	4256.43	4074.92	-0.175	0.0476923	NE
JUQ033_TATGCCCTCGAGAACG-1	903.907	-2729.52	0.655	-0.173077	E
JUQ102_GTCACGGAGGAGTTGC-1	4338.91	891.044	0	-0.00871795	E
JUQ121_GACCAATAGTCTTGCA-1	-3601.15	6742.83	-0.08	-0.07	NE
JUQ091_GTCGGGTGTCGTCTTC-1	-8974.08	673.794	-1.46667	-0.365641	NE
JUQ030_AGGGATGCACGTAAGG-1	-8798.31	1017.75	-0.0166667	0.168718	E
JUQ031_TGCTGCTTCTGGCGAC-1	1858.25	-2314.74	0.38	0.0146154	E
JUQ100_TGCCCTATCATGCATG-1	294.236	3561.5	-0.276667	-0.169487	E
JUQ057_CGGTTAACAGGGTATG-1	800.873	-3650.35	0.655	0.0782051	E
JUQ100_TGCCCATCATATGCTG-1	4220.31	-2751.86	0.291667	-0.23641	E
JUQ069_TGACAACCACGCGAAA-1	870.049	5282.19	0.415	-0.403333	E
JUQ060_TGACTAGCAAGGACAC-1	-5940.19	-4980.13	1.13833	0.603077	E
JUQ070_GTAACTGAGTGTCCAT-1	-9317.24	-10404.5	0.58	1.10103	E
JUQ061_GACACGCCAAATCCGT-1	-4890.31	-1499.07	0.00333333	-0.199231	NE
JUQ073_GCTCTGTTCACCAGGC-1	-3870.87	2478.75	0.281667	-0.19641	NE
JUQ057_TGCTACCAGTCCGTAT-1	4690.72	1263.19	0.166667	-0.183077	E
JUQ027_GACCTGGTCGATGAGG-1	-8590.13	-10863	2.63167	2.27974	E
JUQ067_TCGCGTTGTCGCGAAA-1	-3817.49	-8872.83	0.38	0.0584615	nan
JUQ056_TAGTGGTCACGTGAGA-1	2826.88	-656.958	0.00166667	0.382051	E
JUQ027_CGATCGGCATCGATGT-1	-7572.96	7733.24	0.23	0.763846	E
JUQ027_TGGTTCCAGCTGATAA-1	-9889.15	7087.71	-0.566667	0.0715385	E
JUQ061_CTCGGGATCGCCATAA-1	-495.623	-3943.14	-0.228333	-0.00282051	NE
JUQ119_CTTAACTAGATAGGAG-1	2078.04	4195.5	-0.00833333	-0.113333	NE
JUQ102_GTGCGGTCAAGTAATG-1	194.811	2958.48	-0.151667	0.171538	E
JUQ105_CTGCCTAGTCCATGAT-1	1124.91	-1493.2	0.085	0.0948718	NE
JUQ040_GCATGCGCAAGTACCT-1	-10232.6	-18894	0.951667	0.524615	E
JUQ067_TGAGCCGGTAGTAGTA-1	-5794.65	-12005.1	-0.075	0.65359	nan
JUQ060_CGAGCCATCGAGAGCA-1	-5937.7	-7898.84	0.466667	0.813846	E
JUQ119_CTCTACGGTTCGTGAT-1	768.782	3440.95	1.59333	-0.693077	NE
JUQ069_AGTAGTCTCTGGCGTG-1	12756.9	3715.54	-0.406667	-0.153077	E
JUQ067_CCCAATCTCCGTAGTA-1	-2376.09	-7232.56	-0.143333	-0.0994872	nan
JUQ027_GCGCAACGTTAAGTAG-1	-10597.1	-19595.8	-2.43167	-1.29385	E
JUQ062_AACTCCCAGGGAAACA-1	73.4245	-3445.22	0.521667	0.278205	E
JUQ026_ATCATCTCATGGGAAC-1	-8398.27	2901.95	-0.886667	-0.496154	E
JUQ102_CCCAGTTCAGCGTAAG-1	3836.19	2541.38	0.0516667	0.244359	E
JUQ066_ACACCGGCACATTCGA-1	7753.57	3588.3	0.00666667	0.0946154	E
JUQ067_TTTGGTTCAGGGTATG-1	-1380.7	-4461.89	-0.461667	-0.189487	nan
JUQ067_ACCAGTACAATGCCAT-1	249.935	7057.82	-0.613333	-0.239487	nan
JUQ053_ACTTGTTTCGAGGTAG-1	-1458.77	637.518	0.396667	0.00769231	E
JUQ058_CAACTAGTCTGTTGAG-1	-1458.38	1286.65	0.371667	-0.106667	NE
JUQ033_CGAGCACAGAAGCCCA-1	-5068.46	4092.98	0.2	0.151282	E
JUQ031_GTACTTTAGCGATGAC-1	3227	-1244.89	1.14667	-0.303077	E
JUQ102_TCGCGAGGTTCCCGAG-1	3999.05	-3223.94	0.13	-0.0251282	E
JUQ101_CACCACTAGACAATAC-1	4090.18	1977.55	-0.03	0.00410256	E
JUQ024_CACAAACTCCAAACTG-1	-3290.07	7350.03	-0.146667	-0.163333	nan
JUQ069_GACCAATGTTACTGAC-1	14741.7	2842.96	-0.7	-0.172821	E
JUQ066_CTACGTCTCATTGCCC-1	6686.12	1575.48	-0.278333	-0.0458974	E
JUQ057_AGGGAGTTCTTGTATC-1	-3257.7	5757.85	-0.27	-0.0353846	E
JUQ088_CAGATCATCCCTTGCA-1	89.2911	803.324	0.613333	-0.363077	NE
JUQ101_GTGCGGTTCTCGCATC-1	3397.82	-1166.54	0.573333	-0.169231	E
JUQ089_ATCATGGCAATGGAGC-1	18.4752	-5376.86	0.706667	0.0851282	NE
JUQ071_GTAACGTCAGTATCTG-1	-347.805	7082.19	-0.0566667	-0.0794872	nan
JUQ069_TGAGCCGAGATACACA-1	13818.9	3557.63	-0.741667	0.148718	E
JUQ066_TCAATCTCACCACCAG-1	14581	2164.9	-0.646667	0.0746154	E
JUQ070_CCTTCCCCAAACGCGA-1	-6449.02	7089.04	-0.266667	-0.0461538	E
JUQ057_CAGAGAGTCACGGTTA-1	-2962.35	5762.92	0.406667	-0.42	E
JUQ069_AGCTTGATCTGAGGGA-1	15373.4	2859.75	-0.646667	-0.28641	E
JUQ040_ACGCCAGTCTGTCCGT-1	-2351.62	-6798.87	-0.163333	-0.0828205	E
JUQ063_CGCCAAGGTACCGTTA-1	4618.98	-32.6476	-0.126667	-0.0858974	NE
JUQ101_CGCGTTTGTCCGAAGA-1	3121.77	-1553.74	-0.161667	-0.0597436	E
JUQ070_CGGACGTGTCCGAAGA-1	-4581.8	3417.94	0.286667	0.0407692	E
JUQ057_GCAGCCAAGCATCATC-1	5948.66	763.297	1.42	-0.0251282	E
JUQ066_TTGAACGCAAGGTTTC-1	9063.49	3541.42	-0.28	-0.14	E
JUQ046_AGCAGCCCAAGTACCT-1	-2910.76	4196.97	-0.241667	0.0748718	E
JUQ040_TTAACTCTCAGTTAGC-1	-4769.54	-7213.17	-0.138333	0.0376923	E
JUQ067_CAGCGACAGAGTGAGA-1	-6087.65	-10754.3	0.523333	0.432051	nan
JUQ030_GTCCTCAGTTTGTTTC-1	3192.99	1271.28	-0.126667	0.0248718	E
JUQ066_CAAGTTGCATCGGTTA-1	7003.5	837.983	0.383333	-0.0289744	E
JUQ102_CATGACAGTTCGGCAC-1	-8162.6	-8791.9	0.26	0.961538	E
JUQ030_CGAGAAGAGCGCCTTG-1	-6168.7	-6423.85	-0.148333	0.187949	E
JUQ112_ACCTTTACAGACGCTC-1	3540.91	1819.85	-0.101667	-0.0230769	NE
JUQ035_CAGAGAGAGGAGTTGC-1	1569.61	696.405	0.115	-0.103077	NE
JUQ035_CGTTCTGGTAGCACGA-1	2465.22	124.126	0.555	0.516154	NE
JUQ101_GGGCACTCATGCGCAC-1	3498.99	2900.02	-0.128333	-0.14	E
JUQ101_TGCGGGTTCTGGTGTA-1	-5727.41	3522.48	-0.0416667	-0.0430769	E
JUQ111_CGGACTGCAGACGCAA-1	4664.55	3650.73	0.47	-0.0997436	NE
JUQ101_TATCTCAGTAGCTTGT-1	3039.92	3110.72	0.03	-0.10641	E
JUQ057_CGTGTCTAGTCATCCA-1	-1876.63	5735.84	0.363333	-0.48	E
JUQ030_TCTGGAAGTAAGTTCC-1	-5890.99	-9533.02	2.69	0.961282	E
JUQ061_AACCATGCAGTCAGAG-1	-3842.05	-693.21	-0.305	0.0182051	NE
JUQ040_CGTTGGGGTTCAACCA-1	-1389.14	-1173.36	-0.401667	-0.24641	E
JUQ069_CACAGGCGTCAATACC-1	15155.1	2334.2	-0.146667	-0.0433333	E
JUQ062_CGGAGCTCACCCTATC-1	-5119.39	-5503.1	1.035	-0.0953846	E
JUQ066_TGAGGGATCACCACCT-1	2602.9	6228.6	-0.445	0.262051	E
JUQ066_TCGCGTTTCGGATGTT-1	13669.7	2415.33	-0.381667	-0.139744	E
JUQ052_TGTGTTTTCCCTTGTG-1	-631.674	5530.65	-0.173333	-0.103333	E
JUQ033_TTTACTGCACCTCGTT-1	-7494.62	-9400.61	2.40167	1.47256	E
JUQ069_TACCTTAAGGCTACGA-1	5179.49	-3561.61	0.343333	0.185385	E
JUQ039_TCTTTCCTCTCTGCTG-1	2773.78	-2126.91	-0.248333	-0.102821	NE
JUQ050_GTAACGTAGGGTTCCC-1	1041.65	-2392.99	-0.223333	-0.179744	NE
JUQ046_TCAACGAGTGCTGTAT-1	-7389.2	-11080.6	0.908333	0.840513	E
JUQ056_CGTTAGAAGAGCCTAG-1	-2119.1	6144.64	-0.286667	-0.0025641	E
JUQ057_TCACGAAAGTAACCCT-1	4673	-2624.64	1.10667	0.0712821	E
JUQ024_CCTACACTCAACACAC-1	2442.77	-36.5172	0.0416667	0.0074359	nan
JUQ070_AGATCTGTCGTGACAT-1	4263.21	-735.017	0.306667	-0.0630769	E
JUQ040_CGCGTTTGTCTAGCCG-1	-7430.99	-4002.19	-0.395	-0.182051	E
JUQ027_GAAACTCTCGAATGGG-1	-110.572	-3026.67	0.755	-0.129231	E
JUQ094_CCTACACAGAAGGCCT-1	35.167	8740.62	-0.256667	-0.169487	NE
JUQ101_CGGACACCACATCCAA-1	4230.17	-2206.64	0.32	-0.0797436	E
JUQ088_ACGCCGAAGCCTTGAT-1	-8873.8	-379.202	-0.143333	-0.705897	NE
JUQ061_CAGCCGAGTCGAATCT-1	-2130.31	-4000.42	-0.35	0.452564	NE
JUQ102_ATTTCTGAGCTGATAA-1	-4195.07	980.109	0.693333	-0.112821	E
JUQ097_TCTTCGGTCAACACTG-1	-5115.6	6783.36	-0.168333	0.0138462	NE
JUQ088_CTCGTCAGTGTAAGTA-1	-5097.12	7999.86	-0.64	-0.4	NE
JUQ066_GGCTGGTTCGGGAGTA-1	8165.57	46.6927	-0.0633333	-0.0328205	E
JUQ067_AACACGTTCAGCGACC-1	-5819.53	-11529.8	0.095	0.649487	nan
JUQ040_TGTTCCGAGGTGTGGT-1	-5435.88	-9704.8	1.25833	-0.261282	E
JUQ033_TCAACGACACGCGAAA-1	-7853	-9873.68	1.39	1.33513	E
JUQ067_GACTGCGTCCAAGTAC-1	-6262.5	-10329.4	1	0.856923	nan
JUQ044_GACAGAGAGAGTGACC-1	1673.9	5963.08	-0.206667	-0.0694872	NE
JUQ102_ATTGGTGCAGTAACGG-1	-11856.9	-19839.9	5.85167	2.83487	E
JUQ067_CCCAGTTCACTGTGTA-1	-8216.78	-10290.4	0.623333	0.458462	nan
JUQ066_AAACGGGCATCAGTAC-1	8110.03	-866.283	0.335	-0.0158974	E
JUQ093_GTAACTGAGATAGCAT-1	1552.44	3441.74	-0.126667	-0.0733333	NE
JUQ067_ATCATGGTCATGTCTT-1	4806.2	1265.2	-0.0633333	0.177949	nan
JUQ030_AGTGTCAGTGATAAGT-1	-8612.63	6747.58	-0.493333	-0.263077	E
JUQ067_GCTCTGTTCAGTTTGG-1	-2259.78	-7140.43	0.515	0.305128	nan
JUQ069_CAACCAAAGATCGATA-1	1719.77	6006.84	0.0716667	0.0420513	E
JUQ091_TGAGCATTCGGCGCTA-1	-4110.56	7698.44	-0.428333	-0.303077	NE
JUQ102_CTTAGGAAGCTACCTA-1	64.6178	6237.69	-0.608333	0.666923	E
JUQ058_AGGTCATGTTATCGGT-1	333.958	6679.21	-0.256667	0.416154	NE
JUQ092_CTCTAATGTCATATGC-1	3411.63	5767.35	0.103333	0.0112821	NE
JUQ070_GGGCATCGTAGCTCCG-1	1486.39	7.37048	-0.0416667	0.0105128	E
JUQ052_TGGGCGTCAACTGGCC-1	5210.95	-808.665	-0.055	-0.0164103	E
JUQ118_CTGGTCTGTCTGCGGT-1	-3725.82	3824.59	-0.415	-0.186154	NE
JUQ061_ACAGCTACACGACTCG-1	-1229.25	-5391.31	0.146667	0.0910256	NE
JUQ106_AACTCAGGTCCCTTGT-1	-2547.42	5661.18	-0.25	-0.0520513	NE
JUQ027_GTCACGGTCAACGGGA-1	-7803.47	7827.23	-0.546667	-0.149231	E
JUQ070_AGATTGCGTAAACGCG-1	-7463.25	-8780.27	0.606667	0.318462	E
JUQ069_TCCCGATCAGACTCGC-1	5232.38	-4570.4	0.653333	0.122051	E
JUQ053_CGAGCACTCATGTAGC-1	-1360.85	-5768.4	2.62	-0.00179487	E
JUQ069_GTTACAGAGAAACCAT-1	5228.03	-4490.97	1.31833	0.744359	E
JUQ069_TTCTACATCTTCCTTC-1	13057.3	3483.54	-0.473333	0.178205	E
JUQ066_GTAACTGGTTTGACTG-1	14572	2849.16	-0.4	0.064359	E
JUQ040_AGATCTGAGGAGCGTT-1	-11140.5	-19339.4	3.75833	1.98282	E
JUQ056_TGCGGGTCAAACGTGG-1	3353	976.259	-0.268333	-0.0625641	E
JUQ102_CACAGTACACGCCAGT-1	5533.67	-3805.51	0.296667	0.0146154	E
JUQ067_CACCAGGCAAGCCGCT-1	-6698.47	-6895.92	0.561667	0.318718	nan
JUQ031_GTGTTAGAGGCCATAG-1	-7514.8	-1429.32	0.595	-0.316154	E
JUQ102_CATGACAGTCATATGC-1	-3323.95	2473.58	0.388333	0.472821	E
JUQ088_ACGTCAAAGATCTGCT-1	-6580.91	7145.72	-0.726667	-0.252821	NE
JUQ101_TGCCCATGTAAAGTCA-1	90.2044	-6865.23	0.121667	0.237949	E
JUQ066_AGCGTCGAGCTTATCG-1	7343.95	377.138	-0.233333	-0.0597436	E
JUQ096_ACGGGCTCACTTGGAT-1	8670.29	4424.48	-1.86	-0.213333	NE
JUQ052_TACGGTATCGGCCGAT-1	2377.22	2231.85	-0.08	-0.00974359	E
JUQ107_TTGAACGCAAACCTAC-1	-1795.06	9218.42	-0.223333	0.014359	NE
JUQ102_GACGGCTCAGACGCCT-1	-926.073	-5344.36	0.416667	-0.0864103	E
JUQ027_CGCGGTAGTAGCACGA-1	-6577.24	7186.41	-0.521667	0.00153846	E
JUQ053_CGAGCACTCTAACTGG-1	747.526	-1019.65	0.05	0.0174359	E
JUQ025_CGGCTAGCATTAACCG-1	4838.08	-494.854	0.0583333	-0.0384615	nan
JUQ062_TCAACGACAAGTTCTG-1	-6693.95	-7501.72	0.578333	0.332051	E
JUQ070_CGTAGGCCATGCATGT-1	2967.94	-2832.51	0.175	-0.0630769	E
JUQ066_TACGGGCAGTTAAGTG-1	7451.35	-1378.48	-0.308333	0.0241026	E
JUQ119_TTTACTGTCTCGATGA-1	2456.15	3508.15	-0.24	-0.0430769	NE
JUQ060_AGGGAGTTCCAGGGCT-1	961.513	5479.95	-0.373333	-0.0428205	E
JUQ024_CTCTACGTCCGTTGTC-1	1335.99	859.724	0.176667	-0.0330769	nan
JUQ088_GACGCGTAGTGTACCT-1	2300.11	4888.28	-0.0816667	-0.133333	NE
JUQ070_CCACTACCATATGAGA-1	-6107.63	6843.49	-0.155	-0.0328205	E
JUQ067_GTCGGGTCACAACGTT-1	-1767.94	-7085.09	0.208333	0.526154	nan
JUQ042_GTAGTCAAGTGTGAAT-1	-2397.08	8116.57	0.00333333	0.114359	NE
JUQ101_GCATGTAGTTAAGACA-1	2712.46	2808.44	-0.00833333	-0.0264103	E
JUQ041_AAAGATGCATTCTTAC-1	3048.86	-2765.06	0.176667	0.215128	NE
JUQ086_AAGCCGCGTATTCTCT-1	2753.1	405.135	0.738333	-0.095641	NE
JUQ030_TATTACCAGGGTCTCC-1	1942.67	2187.22	-0.0433333	-0.132821	E
JUQ088_TCTTCGGGTAGCGTCC-1	-2293.71	6669.04	-0.28	-0.0697436	NE
JUQ042_TCACGAAGTTGTGGCC-1	-3121.21	6852.7	-0.156667	0.0512821	NE
JUQ040_GGACAAGAGTACCGGA-1	-4757.8	-10453.8	3.95	0.784615	E
JUQ024_AGCTCCTGTCAGTGGA-1	-7074.35	6825.18	-0.306667	-0.216667	nan
JUQ025_GGAACTTAGCTAGGCA-1	-9309.99	3149.82	-1.135	0.390769	nan
JUQ041_GATCGATAGCGAGAAA-1	565.123	-2309.47	0.121667	0.144359	NE
JUQ095_AATCCAGGTCAGCTAT-1	-945.13	9373.86	0.798333	-0.239744	NE
JUQ092_CATGACACATGGTAGG-1	3157.73	-1740.97	-0.33	1.16154	NE
JUQ026_TGGTTCCCACTTAACG-1	-3828.91	1719.08	-0.16	-0.0430769	E
JUQ060_CAGAGAGGTCATCCCT-1	846.866	-2859.98	1.28833	-0.226154	E
JUQ036_GCTGCTTCAATGGAAT-1	-3958.42	-5019.69	-0.295	0.054359	E
JUQ069_TACTTGTGTAGAGCTG-1	6643.91	-1553.63	0.516667	-0.0423077	E
JUQ096_TCCACACTCTGCAAGT-1	335.125	9445.15	0.015	-0.213333	NE
JUQ071_GGGACCTAGGTGCACA-1	-2414.22	8341.01	-0.226667	-0.0194872	nan
JUQ038_CCGTACTAGCAGGTCA-1	-8586.16	-9125.43	1.73167	0.63641	E
JUQ057_TCTGGAAAGAATGTTG-1	-6161.32	7382.7	-0.59	-0.155641	E
JUQ102_CTCGAGGAGGCAAAGA-1	5281.89	-558.694	-0.0316667	-0.182821	E
JUQ105_CCGTGGATCCTTTACA-1	-2472.07	8959.02	0.398333	0.00487179	NE
JUQ047_CACACCTCAGCTATTG-1	3795.62	2138.78	-0.348333	-0.0492308	NE
JUQ053_GGATTACGTCAGATAA-1	-6283.98	4551.59	-0.881667	-0.49641	E
JUQ106_TTCGGTCTCGTGGGAA-1	2426.82	3899.98	-0.495	-0.333077	NE
JUQ027_GTGAAGGCAGCCAATT-1	2717.74	-681.806	-0.341667	-0.119487	E
JUQ096_GACGCGTAGTTGAGTA-1	6403.08	2946.54	0.291667	0.024359	NE
JUQ067_TCGGGACTCTGTTGAG-1	-4811.4	-9101.14	0.786667	1.23538	nan
JUQ088_CAAGAAAAGGCTCAGA-1	1998.65	527.253	0.291667	-0.0561538	NE
JUQ088_GCAATCATCAACTCTT-1	854.946	3575.01	0.511667	0.178462	NE
JUQ108_CCCTCCTTCCAAACAC-1	2944.16	2987.42	-0.0283333	0.00717949	NE
JUQ067_TCATTTGAGAAGAAGC-1	764.423	-4725.01	0.401667	-0.138974	nan
JUQ106_CTAGTGACAGCTGTAT-1	436.712	4768.08	-0.146667	0.0438462	NE
JUQ067_GGGACCTTCCGAAGAG-1	-4626.95	-11952.6	0.603333	0.404872	nan
JUQ069_TTGAACGTCGGCTACG-1	14932.8	3189.15	-0.833333	0.218718	E
JUQ094_ACACCAAGTCCTCTTG-1	1309.08	8817.61	-0.251667	-0.35641	NE
JUQ039_GGGATGAAGGAGTACC-1	3345.14	-2083.7	-0.0516667	-0.142821	NE
JUQ100_GACACGCCACATTAGC-1	4085.14	-1562.88	0.416667	-0.112821	E
JUQ057_CTGCTGTAGTTGTCGT-1	-2981.76	3474.18	-0.148333	0.161795	E
JUQ053_GTGCAGCAGGTAAACT-1	2490.1	-1609.5	-0.0566667	-0.0820513	E
JUQ095_CATCCACGTTGGTTTG-1	-4349.81	5796.87	0.05	-0.19	NE
JUQ036_CTGTTTATCCACGAAT-1	-7036.12	-7396.88	0.421667	0.398974	E
JUQ067_CGATGGCTCTTGAGAC-1	-4289.93	-9574.74	-0.0916667	0.629744	nan
JUQ091_CATGCCTGTAGCGTGA-1	-7742.24	6232.15	-0.316667	2.57974	NE
JUQ039_TGTTCCGTCTGTTGAG-1	2637.23	-3564.22	4.715	0.178974	NE
JUQ101_TTCTCCTGTACAGACG-1	3965.54	-3541.4	0.318333	0.0610256	E
JUQ100_TAGTGGTCACGGCGTT-1	4628.96	-269.956	-0.206667	-0.00948718	E
JUQ024_AAGGTTCGTCAAAGAT-1	1418.33	-1363.4	0.576667	-0.186667	nan
JUQ044_TATCTCAAGTGAAGTT-1	2654.01	-523.957	-0.223333	-0.30641	NE
JUQ102_CAACCAAAGCGGCTTC-1	-1854.14	-2159.32	-0.445	0.233333	E
JUQ105_AGCGTATGTTAGATGA-1	-3937.62	-2722.05	0.573333	-0.172564	NE
JUQ033_CACCTTGCAGTCAGAG-1	2701.81	1961.76	-0.208333	-0.176667	E
JUQ119_TGAGAGGAGTGGTAGC-1	-1628.19	6193.98	-0.106667	-0.116667	NE
JUQ036_GACTAACCACGGCGTT-1	2852.93	-575.35	0.613333	-0.0758974	E
JUQ107_GACTAACCACCAGGCT-1	5031.84	655.968	-0.333333	0.626154	NE
JUQ040_CTCACACCACGTCAGC-1	472.363	-3735.33	0.623333	0.0417949	E
JUQ091_ACCTTTAGTAAGCACG-1	-431.636	-4892.76	0.47	-0.355385	NE
JUQ066_TGAGAGGGTCTGATTG-1	5023.5	-3525.09	0.525	0.519487	E
JUQ049_CAGTAACAGGATGGTC-1	63.7935	-4705.05	0.461667	0.144615	E
JUQ025_GGACATTCAAGACGTG-1	-1664.4	7684.11	-0.156667	0.282051	nan
JUQ066_TTTGTCAAGCGTCAAG-1	7774.74	-362.417	0.121667	0.094359	E
JUQ056_CAGCTAAAGAGCTTCT-1	-425.352	4872.92	-0.263333	0.0182051	E
JUQ070_GATTCAGTCCACGTTC-1	3854.51	1940.9	0.0166667	-0.0628205	E
JUQ046_GACTACACATGGTAGG-1	1013.22	2507.16	0.733333	0.00410256	E
JUQ057_ACACTGAGTCTGCCAG-1	-148.499	-4256.17	0.34	-0.119231	E
JUQ053_GAAGCAGAGTACGTAA-1	-6589.24	7385.25	-0.576667	-0.182051	E
JUQ052_TCTGAGAGTTTAGGAA-1	1582.01	3745.05	0.241667	-0.0297436	E
JUQ031_CCGGTAGTCAATACCG-1	-8003.54	3961.78	-0.5	-0.29641	E
JUQ124_GCATGATGTCGCGTGT-1	-4554.12	7226.29	-0.24	0.111026	NE
JUQ031_ATTACTCGTGAGGGAG-1	-8867.65	1494.95	0.591667	0.288974	E
JUQ067_CTGCCTATCGAACTGT-1	-4098.49	-7475.13	0.29	0.673333	nan
JUQ112_ATCTGCCCACCTGGTG-1	-4041.15	8137.45	0.0833333	-0.0230769	NE
JUQ050_TTATGCTAGAGTGACC-1	1219.87	-1998.7	-0.0716667	-0.0689744	NE
JUQ108_GGGATGATCTTGAGAC-1	48.1848	7067.9	-0.453333	0.0110256	NE
JUQ069_TGGGAAGTCATGTAGC-1	3332.72	-6084.18	0.295	0.639744	E
JUQ069_GCATGATGTACCGTTA-1	4710.87	-4613.85	0.246667	0.523333	E
JUQ024_CGCCAAGCATATACGC-1	2477.83	1959.57	-0.00833333	0.100769	nan
JUQ097_CAGCAGCGTCTGCCAG-1	-6060.97	4115.1	-0.141667	-0.153333	NE
JUQ096_CTCGAAAGTACAGACG-1	2780.42	4190.13	-0.0633333	-0.183333	NE
JUQ102_GCCAAATGTAGCTTGT-1	4384.05	-2205.36	0.265	-0.278974	E
JUQ056_CCTATTATCACTCCTG-1	-4.10161	1480.61	-0.361667	-0.0492308	E
JUQ067_CAGCAGCAGGCCCTTG-1	-6156.09	-10070.8	2.48667	1.37923	nan
JUQ101_CTCGGAGGTACACCGC-1	-4854.21	890.38	-0.0516667	0.034359	E
JUQ107_CATATGGCAAGGTTCT-1	4200.11	-521.775	-0.28	0.0707692	NE
JUQ073_AGTAGTCCATTACCTT-1	-3197.75	-6674.46	1.24333	1.03872	NE
JUQ036_CGCGGTACACACTGCG-1	-8472.53	-11371.8	2.29833	1.39949	E
JUQ046_TGCTACCCAGCCTGTG-1	-6971.35	-10626.6	2.08167	1.40179	E
JUQ067_TAGAGCTCACTTAACG-1	-6080.9	-10009.2	0.41	0.204872	nan
JUQ027_GCTGCGAAGCGTTTAC-1	-7716.68	-9562.13	0.151667	0.697436	E
JUQ066_CAGATCATCCTGCCAT-1	3511.66	1898.44	0.271667	-0.0192308	E
JUQ027_AGCTTGAAGGTAAACT-1	-8856.42	-9149	1.91667	1.80769	E
JUQ032_CTTTGCGAGTGTTTGC-1	-2808.2	6471.36	-0.12	-0.0230769	NE
JUQ053_AAGACCTGTTTAGGAA-1	-5763.64	1483.65	-0.126667	0.235641	E
JUQ102_GATGAGGCAAAGGTGC-1	1588.94	-5012.79	0.21	-0.00871795	E
JUQ059_CTCTAATTCTTGTATC-1	-4939.47	-9445.69	0.93	0.480256	NE
JUQ067_CACCAGGAGTGTCTCA-1	2672.56	-3076.29	0.14	0.154615	nan
JUQ069_CGGAGCTCACGTCTCT-1	4907.22	5580.6	-0.588333	-0.00230769	E
JUQ047_CAGCTGGTCAGAGGTG-1	-1719.57	5037.99	0.00833333	-0.122051	NE
JUQ108_AACCGCGAGCGATTCT-1	1588.11	6319.19	-0.466667	-0.112821	NE
JUQ095_GCGCAACCATGTTGAC-1	-4320.46	6804.93	0.0616667	-0.139744	NE
JUQ095_CTCGTCAAGCCCGAAA-1	103.332	2850.62	0.18	-0.0492308	NE
JUQ096_AGAATAGCAAGGTTTC-1	7332.03	-1949.79	-0.0383333	-0.0297436	NE
JUQ066_CGAACATTCACTCCTG-1	14530.4	1866.71	-0.646667	-0.106154	E
JUQ030_TGACGGCTCTAACCGA-1	-4831.25	2659.51	0.065	-0.332821	E
JUQ057_GGGATGAAGTGTTAGA-1	2532.12	-1096.11	0.703333	-0.159231	E
JUQ024_GACCAATTCTGATTCT-1	3671.01	6759.44	-0.133333	0.0507692	nan
JUQ031_TACTCATAGCACCGCT-1	2600.03	-1071.02	0.61	0.0887179	E
JUQ060_CGATGTAAGGGAAACA-1	-1350.04	9533.9	0.201667	-0.279487	E
JUQ036_GGACGTCGTTGTACAC-1	365.682	-2339.24	-0.126667	0.0671795	E
JUQ043_ATTGGACAGCTAGTGG-1	6796.41	5003.51	-0.8	0.961795	NE
JUQ102_GGATGTTGTGACCAAG-1	-9261.89	-10691.6	1.41167	1.03538	E
JUQ106_CTACGTCAGCTTTGGT-1	-2322.14	7906.02	-0.186667	-0.0594872	NE
JUQ061_AACTCAGGTCTAACGT-1	-1633.01	-770.558	0.408333	0.0548718	NE
JUQ030_CATGGCGGTAATCACC-1	614.123	-2280.35	0.613333	-0.0323077	E
JUQ100_AGCATACGTGACGCCT-1	-10637.5	-19361.6	0.243333	0.392051	E
JUQ067_ATCCACCGTCGGCATC-1	658	11.991	0.4	0.0202564	nan
JUQ068_TGATTTCCAGATGAGC-1	-9004.94	-9454.81	1.70167	0.395897	E
JUQ071_CGAGCACCAGGCTCAC-1	-3225.2	7769.35	-0.108333	0.191282	nan
JUQ066_CATCGGGTCCCGGATG-1	13809.5	1816.16	-0.353333	-0.0594872	E
JUQ091_GGGAGATGTTACGACT-1	4094.51	6112.58	-0.303333	-0.125641	NE
JUQ101_TTTGCGCAGAATGTTG-1	4811.1	4857.88	-0.346667	-0.132821	E
JUQ044_AGGGAGTTCGGTGTCG-1	-1968.58	7568.18	-0.38	0.104615	NE
JUQ031_CACACCTGTAGTGAAT-1	-3743.39	-365.416	0.48	0.131795	E
JUQ107_TCATTACTCGAATGCT-1	6479.11	2729.94	0.0483333	-0.00564103	NE
JUQ111_GACTACACATTAGCCA-1	2591.68	948.401	0.53	0.00384615	NE
JUQ038_TTCGAAGTCGTAGATC-1	-11306.6	-21253	0.183333	-0.229487	E
JUQ121_CACTCCAAGAGTACCG-1	2899.99	-2874.52	-0.035	-0.12	NE
JUQ041_TTTGCGCCACATTAGC-1	669.837	-4529.56	0.345	0.318462	NE
JUQ111_GATGCTATCGTCTGAA-1	3066.53	4094.42	-0.24	0.0741026	NE
JUQ026_TGGCCAGCAGCGATCC-1	-1442.91	1422.41	0.425	-0.443333	E
JUQ067_GGCGTGTAGAGTTGGC-1	-4116.78	-9736.65	0.583333	0.592308	nan
JUQ049_AACTCCCGTTATTCTC-1	-9938.74	-14897.6	4.93667	2.70487	E
JUQ083_TAGGCATCATAGGATA-1	6130.69	-2258.38	0.376667	0.134615	NE
JUQ031_AAAGTAGGTTGGTTTG-1	-9816.81	6484.92	-0.68	-0.129231	E
JUQ111_CCATGTCCAAGCGCTC-1	-8024.66	-15666.9	2.16333	-0.198974	NE
JUQ031_CACACCTAGTTCGCGC-1	-3565.34	3745.6	-0.0416667	-0.0764103	E
JUQ039_CTCGGAGCATAAGACA-1	2644.96	-1511.2	0.566667	0.181538	NE
JUQ036_GTACTTTCAGGGTATG-1	-8891.84	-11057.8	0.661667	1.19641	E
JUQ102_ATCATGGAGGTGTTAA-1	2277.52	-1946.93	0.733333	0.0476923	E
JUQ070_CGACTTCGTCAATACC-1	-9616.58	-17616.7	0.72	0.562308	E
JUQ066_GTTACAGTCAAAGTAG-1	9130.71	609.291	0.336667	0.0879487	E
JUQ057_TTGGCAAGTCTAAACC-1	4729.93	1057.85	-0.03	0.258205	E
JUQ036_AGCGTATAGAGCCTAG-1	-11502.2	-19259.5	10.33	6.96282	E
JUQ024_CGGAGTCAGCTTTGGT-1	3334.99	654.513	0.188333	-0.156667	nan
JUQ060_TGACAACCAATCTGCA-1	1326.72	6874.82	-0.201667	-0.236667	E
JUQ101_AGTGTCACATGCATGT-1	1929.71	-5009.63	0.463333	-0.106154	E
JUQ033_GGGATGAAGCTGAAAT-1	-357.207	-3704.58	0.57	-0.0161538	E
JUQ056_TTTCCTCTCATCTGTT-1	3709.66	-1931.72	-0.01	0.161282	E
JUQ092_TGAAAGACAATGACCT-1	3618.74	3243.68	0.298333	-0.269744	NE
JUQ091_TCCCGATCATAGTAAG-1	5024.95	4088.8	0.208333	-0.00615385	NE
JUQ027_TCGCGAGCACAGGAGT-1	-4070.83	753.022	0.266667	1.09872	E
JUQ036_GAGGTGAGTGAGGCTA-1	644.475	-2443.26	0.751667	-0.213077	E
JUQ027_CTCGAGGTCACATAGC-1	-6697.12	7190.76	-0.506667	-0.0792308	E
JUQ102_GATCAGTCATCGTCGG-1	-11966	-20052	5.98667	2.08026	E
JUQ057_GCCAAATAGCTAAGAT-1	-4684.53	-2368.33	0.05	0.0335897	E
JUQ066_CATCGAATCTCCAGGG-1	8133.75	4864.25	-0.606667	-0.0792308	E
JUQ039_CAAGTTGTCGTGGACC-1	3065.73	-2451.18	0.875	0.348974	NE
JUQ033_CCTAAAGTCCAGTATG-1	-7649.84	-8200.54	0.635	0.682821	E
JUQ024_GAATGAATCGTCGTTC-1	3449.84	-635.187	0.161667	-0.193333	nan
JUQ056_CGGAGTCGTCTGGTCG-1	13.2066	4735.04	-0.416667	0.306154	E
JUQ057_AATCCAGTCAGTCCCT-1	-160.151	2778.78	-0.8	-0.115385	E
JUQ109_CGACTTCCACACTGCG-1	1724.95	4828.51	0.015	-0.22	NE
JUQ069_GAAACTCCAGTACACT-1	14058	3035.03	-0.248333	-0.13641	E
JUQ024_AAAGATGTCAACGCTA-1	-5668.43	6473.28	0.0966667	0.0438462	nan
JUQ027_TACTTGTAGAACAACT-1	-7709.94	6131.22	-0.248333	-0.235385	E
JUQ088_GAACATCGTAGGGTAC-1	2512.88	6624.79	-0.5	-0.35641	NE
JUQ106_CCTTCGACATTAGGCT-1	1858.35	6692.46	-0.215	-0.0492308	NE
JUQ070_GCATGTAGTACATGTC-1	2280.89	7518.03	-0.42	0.0074359	E
JUQ069_CCTTACGGTCCGAAGA-1	15460.9	2444.67	-0.446667	-0.213333	E
JUQ067_CTGGTCTAGACTGTAA-1	-4903.32	-11793.6	1.27167	3.1459	nan
JUQ069_CTAGCCTTCCGTACAA-1	15496.9	2581.68	-0.606667	-0.129487	E
JUQ057_CGAGCCAAGGACGAAA-1	-8320.29	-7681.13	0.815	0.483077	E
JUQ111_CTACATTAGCGTTTAC-1	-1981.79	-1192.12	0.15	-0.15	NE
JUQ069_TCAATCTCAGTTTACG-1	5389.06	-3978.47	-0.706667	0.379231	E
JUQ027_CGGAGTCCACTTAAGC-1	-9658.23	6179.26	-0.256667	-0.176154	E
JUQ024_CTGAAACCACAGTCGC-1	-8282.11	7022.86	-0.233333	-0.0764103	nan
JUQ067_ACACCCTGTCCTCTTG-1	-5963.07	-11008	2.10333	1.49	nan
JUQ069_ATTGGTGGTTAAGTAG-1	964.71	915.438	-0.918333	0.0482051	E
JUQ063_TACACGATCATGTCCC-1	2092.27	7362.26	-0.546667	-0.286667	NE
JUQ040_GGTGCGTTCACTTCAT-1	-6880.34	-11333.6	1.18333	0.41359	E
JUQ100_GTTAAGCAGTATCGAA-1	-10106.6	-14100.8	1.25333	0.430256	E
JUQ120_CAGCTAATCGAATGCT-1	5192.69	-14.5381	0.148333	0.134359	NE
JUQ049_TCTTTCCGTTTGGGCC-1	-8645.69	-9323.73	-0.121667	0.231795	E
JUQ056_CCGGGATCACCAGGCT-1	673.199	1344.3	-0.0483333	0.603333	E
JUQ036_CTGATCCAGAATGTTG-1	-8587.95	-10497.1	1.405	2.21564	E
JUQ057_GCAATCACAACCGCCA-1	3073.6	-906.674	0.57	-0.506667	E
JUQ031_TAGCCGGGTTCGGCAC-1	-4733.11	342.918	0.973333	-0.195897	E
JUQ060_TGATTTCTCGCAAGCC-1	-708.037	7356.43	-0.138333	0.0617949	E
JUQ036_CCTCTGAGTCACTTCC-1	-8626.53	-11378.2	0.975	0.968462	E
JUQ102_AACTCTTCATGGTTGT-1	-10089.7	-12788.3	4.15833	1.61308	E
JUQ036_CTTACCGAGCACAGGT-1	-8916.23	-11205.8	1.82333	2.21667	E
JUQ066_GTCATTTTCTGTGCAA-1	13440.6	1600.96	-0.321667	0.405385	E
JUQ057_CAACCTCTCTCACATT-1	-24.5293	6918.57	-0.338333	-0.389744	E
JUQ040_TCCACACGTATCACCA-1	-9266.31	-12492.5	3.905	1.0841	E
JUQ091_TTTATGCAGCTAAACA-1	-1259.2	10208.8	0.793333	-0.145385	NE
JUQ070_GTATCTTAGGGTTCCC-1	-7503.59	-5789.01	0.103333	0.277949	E
JUQ060_TAGGCATAGGTGCACA-1	4209.31	4766.26	-0.208333	-0.106154	E
JUQ069_TGCTGCTTCACTGGGC-1	7136.24	-3220.42	-0.495	0.448974	E
JUQ024_CCTCTGAAGCTATGCT-1	-6925.3	4573.75	0.24	-0.0530769	nan
JUQ067_TGAAAGATCATGTCTT-1	-4778.44	-9651.03	1.8	0.396154	nan
JUQ031_ATCGAGTCACACTGCG-1	-9568.66	3276.28	0.01	0.0538462	E
JUQ106_CAGCAGCAGTTAGGTA-1	3804.66	-2379.58	0.515	0.0176923	NE
JUQ060_CTAATGGAGCACCGCT-1	2447.3	1071.57	0.371667	-0.0361538	E
JUQ088_TTAACTCGTAGCTCCG-1	-1626.04	9395.53	-0.196667	-0.0925641	NE
JUQ057_GAGTCCGTCTCGTATT-1	-1072.12	-5388.21	-0.045	-0.188205	E
JUQ088_GCCTCTAAGGACACCA-1	-1249.15	6559.64	-0.546667	-0.383077	NE
JUQ026_TCTTCGGCATCGGTTA-1	185.467	-1450.09	0.171667	-0.115897	E
JUQ033_ACTGCTCAGCCCTAAT-1	-7068.81	-6932.96	-0.0166667	0.104103	E
JUQ031_CCACGGAGTCTAACGT-1	-7316.52	3027.81	-0.44	-0.176154	E
JUQ088_TACTTGTCATGCCCGA-1	-8949.08	6305.38	-0.766667	-0.242308	NE
JUQ073_CCTCTGATCACTTCAT-1	235.516	-4053.99	0.825	-0.154615	NE
JUQ056_ACGGGTCGTCCGAAGA-1	4096.86	4787.82	0.401667	-0.229487	E
JUQ088_AACCATGCAGCCAGAA-1	2707.12	5626.05	-0.0516667	-0.17641	NE
JUQ057_CCACTACCAACGATCT-1	-8352.68	-8971.64	0.151667	0.302308	E
JUQ069_ACATCAGAGTGCCATT-1	15352.5	2842.62	-0.136667	-0.109487	E
JUQ027_CGTGAGCGTCAGCTAT-1	-250.319	-3858.99	-0.32	0.264872	E
JUQ066_TCCACACGTACATGTC-1	7510.61	-2112.04	-0.205	0.358718	E
JUQ056_TCCCGATAGAATCTCC-1	-4865.72	2499.74	-0.443333	-0.0853846	E
JUQ060_TCTGAGAAGAAACCTA-1	2906.8	2486.78	-0.13	0.0576923	E
JUQ057_TAAGAGATCGTACCGG-1	2504.4	5762.92	-0.0633333	0.197949	E
JUQ067_TGACAACGTTATCGGT-1	2244.52	518.46	0.265	0.164872	nan
JUQ067_GAACCTATCGTTGCCT-1	-118.363	-3814.12	0.488333	0.101282	nan
JUQ026_CAGCCGATCAAACAAG-1	-7166.41	-8147.57	1.515	1.20821	E
JUQ102_TTGACTTCATGGTCTA-1	-9491.33	-11214.9	2.02667	1.55795	E
JUQ032_GACGCGTGTTACGGAG-1	-3204.06	8055.77	-0.16	-0.136667	NE
JUQ027_CGTAGGCGTCGCGAAA-1	-7455.97	-11274.1	4.18667	3.74769	E
JUQ107_AGCTCCTCAGGAATCG-1	-1472.6	8660.84	-0.343333	0.185385	NE
JUQ033_AACTGGTGTAGAGGAA-1	-10925.4	-19554.6	3.22	0.831282	E
JUQ033_CCATGTCCACAGGTTT-1	-7061.49	-7325.82	1.01667	0.194615	E
JUQ122_AGCGGTCCATGCCTTC-1	-5192.26	3846.21	0.075	0.278718	NE
JUQ066_CCTTCGAGTAGCGTCC-1	7236.55	-1214.02	0.271667	0.124359	E
JUQ105_GTGAAGGAGTCAAGCG-1	-2765.88	5620.56	-0.34	-0.203077	NE
JUQ122_TTTGCGCCACTGTTAG-1	5398.67	-1175.39	0.015	0.117949	NE
JUQ088_TTAACTCGTAGCGTAG-1	2393.18	172.996	0.488333	-0.0994872	NE
JUQ069_TAGCCGGGTTAGAACA-1	8103.17	2210.8	-0.376667	0.385385	E
JUQ032_TGGCCAGCAAGCCGTC-1	2387.7	-501.02	0.313333	-0.0130769	NE
JUQ031_ACGCCAGCATCTGGTA-1	-7116.98	4663.62	-0.548333	-0.065641	E
JUQ036_GGACGTCTCGCCGTGA-1	-1170.71	-4831.92	0.275	0.0682051	E
JUQ046_AAGACCTTCATGGTCA-1	-8054.94	-1810.93	0.541667	-0.0117949	E
JUQ066_ATGCGATTCGTACCGG-1	1773.23	-3643.57	0.678333	-0.229744	E
JUQ056_TGAGCATTCTGTTGAG-1	2206.45	-132.882	-0.118333	-0.122564	E
JUQ031_GGCGTGTCATTCTCAT-1	-7127.19	1029.12	0.025	-0.125897	E
JUQ120_CATGCCTTCACCATAG-1	2461.51	-3894.28	0.968333	-0.0692308	NE
JUQ069_CTGCGGAAGTGTACTC-1	6297.64	-3651.01	-0.273333	-0.14641	E
JUQ026_CTGAAACGTTCGAATC-1	-1271.29	3220.2	-0.263333	-0.35	E
JUQ108_CACACAACAAGCCGTC-1	-3094.7	5445.47	0.246667	0.0410256	NE
JUQ066_TAAACCGAGCGATAGC-1	9010.04	1129.75	-0.248333	0.114359	E
JUQ117_GTGCAGCTCCAAAGTC-1	1198.59	3346.95	-0.146667	-0.0697436	NE
JUQ046_TAGCCGGAGGTGGGTT-1	-8054.54	-9274.77	1.84667	1.76487	E
JUQ024_CCTCAGTTCCCTCTTT-1	-4516.41	7848.26	-0.266667	-0.22	nan
JUQ027_GGAGCAAGTGGCCCTA-1	-9319.76	5162.46	-0.38	-0.0417949	E
JUQ053_TGCCCTAGTCCGTTAA-1	-5511.49	-4033.47	0.523333	0.152308	E
JUQ096_ACGCAGCCATACGCTA-1	3146.52	6159.59	-0.15	-0.246667	NE
JUQ042_ATAGACCAGTAACCCT-1	2588.44	-411.736	0.711667	-0.0523077	NE
JUQ066_ACACCAACATCCTTGC-1	12668.4	1364.14	0.21	-0.109487	E
JUQ031_GGGAGATAGTGGACGT-1	-8764.26	784.125	-0.00833333	0.295897	E
JUQ066_CTCGTCATCAACGGCC-1	12049.9	2469.35	-0.201667	-0.143333	E
JUQ106_TTCGAAGTCAGTCAGT-1	945.43	7340.32	-0.506667	-0.299744	NE
JUQ027_AGCTTGAAGTCAAGCG-1	1699.49	-3721.41	0.185	-0.0353846	E
JUQ091_GCATGCGAGAGTCTGG-1	-3156.36	-7439.97	1.18167	0.119487	NE
JUQ066_TGGTTCCTCTGGGCCA-1	8754.01	278.161	-0.238333	-0.106154	E
JUQ027_ATCCACCCAGATGGGT-1	4086.36	-1203.4	0.72	0.034359	E
JUQ069_TAGACCACACGGTGTC-1	6442.83	4441.25	-0.08	-0.17641	E
JUQ101_CTCTACGCAGGTCTCG-1	-5803.63	5623.46	-0.195	-0.0894872	E
JUQ035_GCTTCCATCCTACAGA-1	-10318.9	-19457	0.62	-0.545385	NE
JUQ069_TAGCCGGAGATCCCGC-1	9121.57	683.705	-0.72	0.151026	E
JUQ027_GGGTCTGCATGCGCAC-1	1793.13	-3032.87	-0.176667	0.0479487	E
JUQ067_GGACAAGTCAACGCTA-1	-3233.33	-8785.99	2.49167	1.7941	nan
JUQ063_TTCCCAGTCGGAAATA-1	-6212.8	-6482.49	0.298333	-0.0658974	NE
JUQ067_ACTTTCATCCTCGCAT-1	-6419.01	-10711.7	0.158333	0.315385	nan
JUQ057_TGAAAGATCTAAGCCA-1	4020.88	2946.61	-0.183333	0.168205	E
JUQ119_CCACGGATCACAATGC-1	3156.49	-2993.36	-0.07	-0.11641	NE
JUQ027_CCATTCGTCAGGTTCA-1	-2135.09	1018.2	0.33	-0.21641	E
JUQ066_AAGTCTGCAAGCTGTT-1	8682.02	145.331	0.173333	-0.143077	E
JUQ067_AACTCAGCAGATCTGT-1	-4458.34	-11781.3	0.488333	1.40564	nan
JUQ049_TGACAACTCAAGGCTT-1	4443.58	-477.74	0.1	-0.496154	E
JUQ088_GACTAACCAATCGAAA-1	3339.36	5999.96	-0.38	-0.186154	NE
JUQ053_ACACCGGGTCCAACTA-1	-5437.05	2605.02	-0.78	-0.242564	E
JUQ106_GCGCAACGTCTTGTCC-1	4894.33	5953.68	-0.406667	-0.0258974	NE
JUQ107_TGCTACCCATCCGCGA-1	2506.56	-2709.33	-0.121667	-0.0561538	NE
JUQ056_CACCACTTCGAACTGT-1	3377.15	-116.172	0.218333	-0.122821	E
JUQ069_CCACTACGTCAGATAA-1	13829.1	2988.62	-0.19	0.532308	E
JUQ093_CTTAGGAGTCAGAAGC-1	2783.87	-4489.41	1.02167	0.0576923	NE
JUQ042_GGTGAAGTCTCTGTCG-1	-2861.16	7194.93	-0.266667	0.0274359	NE
JUQ109_TCTCTAAGTGATAAGT-1	-156.838	6827.96	0.453333	0.132051	NE
JUQ088_CGGGTCAGTACCGAGA-1	-3891.12	-958.26	0.263333	-0.212821	NE
JUQ088_CATGCCTAGCTAGGCA-1	-560.38	7021.1	0.175	-0.116667	NE
JUQ069_TTGAACGAGTCTTGCA-1	15723.9	2612.03	-0.286667	0.0641026	E
JUQ025_GGCCGATTCCACGTTC-1	-7694.72	6964.26	-0.36	-0.0825641	nan
JUQ066_GACACGCAGCATGGCA-1	441.051	5858.87	-0.223333	-0.163077	E
JUQ033_TCAATCTTCGGCCGAT-1	-5847.99	-6277.9	0.365	1.34846	E
JUQ066_CTGGTCTTCTGCCCTA-1	8923.59	904.495	-0.07	-0.0428205	E
JUQ060_CAGCATAGTTGTTTGG-1	-978.582	875.015	-0.316667	0.355641	E
JUQ092_AGATTGCTCGATAGAA-1	-3091.76	7711.31	-0.261667	-0.212821	NE
JUQ044_TGCTGCTCAGGGATTG-1	-3762.38	5423.1	-0.601667	0.423333	NE
JUQ069_AGCCTAAAGGTTCCTA-1	-383.485	5171.47	0.546667	-0.315641	E
JUQ027_TTCTCCTGTGCACCAC-1	1655.94	-1887.95	-0.181667	0.00410256	E
JUQ058_TACTTACTCTGCCCTA-1	1926.08	808.584	-0.371667	-0.0120513	NE
JUQ044_AGGTCATCAATCAGAA-1	4792.08	379.543	1.16667	-0.156154	NE
JUQ056_CGTTCTGGTATTCTCT-1	1542.14	-2539.58	-0.05	0.412308	E
JUQ071_TAGCCGGGTGATGTCT-1	-2660.88	7551.37	-0.095	0.0874359	nan
JUQ100_TGAGGGATCGGTTCGG-1	3578.33	2093.8	0.121667	-0.216667	E
JUQ057_AGCGGTCCAGCTGCTG-1	3594.37	356.832	0.268333	-0.025641	E
JUQ057_TAGACCACAGACAAGC-1	-2885.93	5365.1	0.781667	-0.272564	E
JUQ056_TTTGTCACATGTCTCC-1	1850.31	3193.94	-0.395	0.275128	E
JUQ052_AAACCTGTCACTCCTG-1	1540.66	4379.07	-0.173333	-0.11	E
JUQ036_GACTACAAGAATCTCC-1	-6876.53	-7550.59	0.776667	0.148205	E
JUQ060_CGGACGTGTGCACCAC-1	2977.31	-982.828	0.2	-0.109487	E
JUQ106_TGGCTGGAGTCCAGGA-1	2173.12	1157.8	0.563333	-0.19	NE
JUQ053_GCTCCTAAGCTCCTTC-1	-2313.78	5887.65	0.1	-0.0689744	E
JUQ101_CTTGGCTTCTAGCACA-1	-6088.36	4013.16	-0.01	-0.0930769	E
JUQ069_GTGGGTCAGGACACCA-1	15436.7	2621.08	-2.86	0.238462	E
JUQ031_CAACCAAAGATGCCTT-1	-1906.88	-1212.62	0.105	-0.37641	E
JUQ027_CGATGGCTCGTTACGA-1	-9397.71	6681.57	-0.315	-0.0323077	E
JUQ073_ACATGGTAGCCACGCT-1	2080.1	-4396	-0.138333	0.155385	NE
JUQ067_GTGAAGGAGCTTCGCG-1	-768.618	-4894.91	0.298333	-0.229744	nan
JUQ059_CTCTGGTAGTTGAGTA-1	2585.79	-2082.24	-0.623333	0.0287179	NE
JUQ070_GACGTTACAAGAAGAG-1	-9647.74	6342.03	-0.373333	-0.0928205	E
JUQ053_TTTGGTTAGAGGTAGA-1	-4336.32	1835.97	-0.283333	-0.105897	E
JUQ096_GGATGTTGTCATCGGC-1	454.667	9365.62	-0.218333	-0.122821	NE
JUQ069_GGTGTTAAGAATGTGT-1	13421.4	3226.07	-1.255	-0.0489744	E
JUQ033_GTCGTAAAGGCCGAAT-1	3358.7	3811.19	0.596667	-0.0128205	E
JUQ066_ATGAGGGGTCCAAGTT-1	9267.26	1711.5	-0.0733333	-0.133333	E
JUQ100_CAGATCAAGGAGCGAG-1	-3474.63	-3829.62	0.225	-0.0584615	E
JUQ059_ATCATCTAGAAAGTGG-1	-4465.17	-1596.12	0.64	0.48359	NE
JUQ052_CCTAAAGAGATATGGT-1	-5927.41	-4919.13	-0.0483333	-0.123333	E
JUQ067_AGAGCGACAAGACGTG-1	-6109.75	-9483.92	0.495	0.723333	nan
JUQ069_GCATACACAGCGTTCG-1	5083.46	4562.49	-0.171667	-0.329744	E
JUQ044_CAGTAACCACAAGTAA-1	5309.4	1477.98	0.01	0.134359	NE
JUQ042_TACCTTAAGAGTGAGA-1	-3788.45	4782.85	-0.706667	0.932051	NE
JUQ070_AGTCTTTTCAACCAAC-1	2506.88	-547.822	-0.0483333	-0.0464103	E
JUQ102_ACGGAGATCGCGTTTC-1	1846.97	2141.51	0.125	-0.102564	E
JUQ061_GTCTCGTGTGGTGTAG-1	-805.279	-1520.53	-0.155	-0.179744	NE
JUQ068_CGGACTGAGCGGATCA-1	-5715.69	-8729.47	0.593333	0.208205	E
JUQ053_GGCAATTGTTGTGGCC-1	-5482.52	5045.9	0.015	-0.239744	E
JUQ070_GTGAAGGGTGATGATA-1	-9896.34	-14449.3	2.78333	1.24205	E
JUQ031_ACACCCTTCATCTGCC-1	-4376	4056.38	-0.133333	-0.09	E
JUQ069_GCTGGGTGTCAATGTC-1	7772.98	-1445.51	-0.27	0.185128	E
JUQ102_CCTTCGACACGAAAGC-1	5176.1	-3353.67	0.453333	0.168462	E
JUQ066_CATTATCAGGCAAAGA-1	6674.67	2606.23	-0.35	-0.0289744	E
JUQ059_CTGATAGAGTGACATA-1	-1261.58	-3131.94	0.833333	0.222051	NE
JUQ031_ACTTACTTCTCGATGA-1	-8808.16	906.641	0.893333	-0.225897	E
JUQ070_GTCGTAATCGCATGGC-1	4175.27	827.904	0.228333	-0.0630769	E
JUQ024_CGTTCTGGTCTGCAAT-1	-4260.99	7133.62	-0.0883333	-0.0997436	nan
JUQ088_AACTCCCGTCAGTGGA-1	-6814.02	2025.82	-0.04	-0.289744	NE
JUQ030_AAGACCTTCTGCAGTA-1	-5073.25	2084.61	0.0316667	0.0135897	E
JUQ031_TGACTTTGTCCGAACC-1	-4928.55	-3937.53	0.346667	0.225385	E
JUQ088_CTGAAGTTCCGCAGTG-1	-1322.64	10474.4	-0.21	-0.21641	NE
JUQ067_ACGCCAGGTGGTTTCA-1	-365.62	-3865.2	0.878333	-0.0694872	nan
JUQ069_TGACTTTCAATTCCTT-1	15578	2766.22	-0.82	0.0515385	E
JUQ120_TGTGGTAGTAAGTGTA-1	2991.51	-1192.57	0.385	-0.0361538	NE
JUQ069_CCGTACTGTTAAGATG-1	6980.8	-1654.85	0.318333	0.0817949	E
JUQ057_TGAAAGACACTTAAGC-1	2271.17	6850.68	-0.256667	-0.446667	E
JUQ031_GGTGCGTTCGTTGACA-1	-4801.35	-2154.11	0.213333	0.964872	E
JUQ049_ACGGCCATCTGCTTGC-1	-2617.92	1671.86	-0.166667	-0.118974	E
JUQ041_AGATTGCCACCGAAAG-1	3043.51	2148.38	-0.035	0.0110256	NE
JUQ036_TGACGGCTCTGCAAGT-1	-9014.87	-10744.2	2.23167	1.03487	E
JUQ036_AAAGATGTCTGCGGCA-1	2391.37	-4889.49	2.065	0.656923	E
JUQ033_GAGCAGACATTCGACA-1	-7417.3	-8543.3	0.411667	0.451795	E
JUQ107_GATGAGGCATTGGCGC-1	4986.48	-2217.71	0.135	0.228205	NE
JUQ040_TACACGAGTTCCCGAG-1	4431.22	-1024.91	1.03833	0.901026	E
JUQ040_ATAACGCCATTTCAGG-1	-4879.15	-9500.31	1.53667	0.484872	E
JUQ024_CCCAGTTCATCACCCT-1	-1751.46	7537.06	0.0516667	0.0271795	nan
JUQ121_CTCGAGGGTAACGCGA-1	2701.45	3880.7	0.391667	-0.18641	NE
JUQ069_CATTATCAGCCAGGAT-1	2520.45	6240.97	0.181667	0.00794872	E
JUQ036_TGACAACAGGTGCTAG-1	-11448.1	-19700.6	5.98	4.8859	E
JUQ027_TTTGCGCGTAGTGAAT-1	709.931	-4251.91	-0.23	0.0612821	E
JUQ096_GCAGCCAGTTCACCTC-1	5644.23	-3480.98	0.901667	-0.0758974	NE
JUQ040_CGCGTTTGTGCCTGCA-1	-9065.67	-11836.2	2.21833	0.858462	E
JUQ070_TAGGCATAGACTTTCG-1	-1385.34	-6791.83	0.06	-0.122821	E
JUQ027_GTGCGGTGTACCGTTA-1	1312.6	-2390.13	0.486667	-0.00871795	E
JUQ036_TTGCCGTTCGAACGGA-1	-8652.43	-11324.3	0.935	1.0341	E
JUQ067_CATGACATCAACGAAA-1	5638.76	2396.78	-0.146667	-0.222821	nan
JUQ121_CGACTTCGTAGCCTAT-1	-5069.28	2543.26	0.211667	0.0146154	NE
JUQ071_GAACCTAGTTGGACCC-1	-2471.26	7800.04	-0.14	0.0605128	nan
JUQ062_TCAACGAAGCGTTGCC-1	-4524.05	-10466.5	3.79833	2.28821	E
JUQ062_GATCAGTTCTGCGGCA-1	-8171.68	-9729.31	0.57	0.161795	E
JUQ027_GCTCTGTCATACGCCG-1	579.954	-650.606	0.393333	-0.0687179	E
JUQ027_CCTATTAGTGCTTCTC-1	-4823.35	1873.74	-0.351667	0.105128	E
JUQ044_CGTGTCTAGAGCTGGT-1	-7308.24	4628.86	-0.215	0.358462	NE
JUQ096_GACAGAGGTAAGTAGT-1	9690.34	1437.82	0.0916667	0.124615	NE
JUQ072_CTCTGGTTCCACGTGG-1	2609.73	1028.96	0.606667	-0.0892308	NE
JUQ069_CGGTTAACAACGCACC-1	-1292.06	-8795.67	1.99667	1.57667	E
JUQ066_AAAGATGGTAGCCTCG-1	14167.5	2735.38	-0.42	-0.223077	E
JUQ101_CTTAACTGTCGGCATC-1	-4535.68	4659.9	-0.295	0.104615	E
JUQ101_CTCACACAGGCACATG-1	3473.13	1351.64	0.01	-0.0428205	E
JUQ088_ACGCCGAGTACCGCTG-1	-7603.81	2227.18	-0.27	-0.229744	NE
JUQ033_TACGGATTCCTTGACC-1	1273.49	-2545.84	0.235	-0.0161538	E
JUQ067_GTGGGTCAGATGCCAG-1	-5775.93	-9177.32	0.758333	0.157949	nan
JUQ097_GATCGCGAGCCAGTTT-1	-3371.72	7027.38	-0.166667	-0.0464103	NE
JUQ107_ACAGCTACAAGCTGAG-1	624.486	4219.24	0.546667	0.054359	NE
JUQ030_TGTATTCCAAGGGTCA-1	-1150.5	1608.96	-0.258333	-0.0651282	E
JUQ030_ATTACTCAGTCGAGTG-1	4534.87	76.1247	0.0616667	-0.0189744	E
JUQ088_GGGATGATCTCCTATA-1	3632.16	4352.35	-0.116667	-0.203333	NE
JUQ066_TGACGGCAGGAGCGTT-1	13974.6	2534.99	-0.226667	-0.193333	E
JUQ039_TCATTACCACTGCCAG-1	4562.99	5324.07	-0.438333	-0.0387179	NE
JUQ101_GAAACTCTCATAGCAC-1	-2773.59	8496.12	-0.34	-0.0830769	E
JUQ047_GTCATTTAGTCCCACG-1	4873.39	-1375.03	0.463333	-0.123077	NE
JUQ044_CGTGTAACATGGTCTA-1	3273.37	3256.72	-0.28	-0.113077	NE
JUQ036_TATGCCCCAGCATGAG-1	4007.5	4169.58	-0.143333	-0.24	E
JUQ036_GTTAAGCAGGCGCTCT-1	-10538.1	-17389	1.42167	2.08872	E
JUQ108_CGGAGCTTCAAACGGG-1	3622	3226.79	-0.215	-0.0728205	NE
JUQ102_GTCTTCGCAAGAAGAG-1	-11770.7	-20308.2	1.73	0.465641	E
JUQ101_CTAAGACCAAGACGTG-1	4258.47	-2131.03	0.101667	0.0407692	E
JUQ024_TCTTCGGTCGAATCCA-1	-3628.9	6354.5	-0.293333	-0.186667	nan
JUQ089_CTGTGCTCAATGGACG-1	-5280.57	-2382.3	0.928333	-0.00564103	NE
JUQ066_GACTACAAGATGGGTC-1	3209.82	6283.6	-0.00166667	-0.125897	E
JUQ066_GGGTTGCCACTTAACG-1	5533.63	-3900.11	0.0783333	0.262051	E
JUQ030_AGCGTCGGTAGCCTAT-1	305.252	-1710.11	0.025	-0.0430769	E
JUQ032_TGCTGCTAGTCTTGCA-1	1676.74	-746.628	0.215	0.0138462	NE
JUQ061_TAGCCGGCAGAAGCAC-1	3236.34	5603.32	-0.768333	0.0751282	NE
JUQ091_TTTATGCTCCGTAGGC-1	-9772.75	6241.27	-0.628333	-0.372564	NE
JUQ067_AGCCTAAAGATAGCAT-1	-6727.94	-8690.13	0.405	0.281538	nan
JUQ060_TACAGTGTCCGCATAA-1	-1288.3	9386.56	-0.146667	-0.205897	E
JUQ056_TCATTACAGCTAACAA-1	-2044.39	4493.46	-0.24	0.221538	E
JUQ042_GTGTTAGTCATGCTCC-1	4146.67	3413.59	0.436667	0.271538	NE
JUQ097_CTCGTACGTAGATTAG-1	-3637.54	7857.36	-0.0833333	-0.0192308	NE
JUQ033_GTCACAACAATTGCTG-1	-614.459	344.474	-0.168333	-0.00948718	E
JUQ096_TCTCTAATCTTGTTTG-1	3599.29	-3767.4	0.538333	0.164615	NE
JUQ031_ACTGTCCGTTACGTCA-1	-5846.34	899.629	1.37	-0.0892308	E
JUQ030_GTTCATTCACTAGTAC-1	-3689.47	2223.09	0.0416667	-0.15641	E
JUQ121_ACACTGAGTCATGCCG-1	-5757.66	5148.77	0.00333333	-0.109487	NE
JUQ066_CCTTTCTCAGCCTGTG-1	4817.82	-3325.29	-0.0383333	-0.0661538	E
JUQ025_CGAGAAGCAGGAACGT-1	3552.59	1563.58	-0.131667	-0.205641	nan
JUQ066_CATCGGGTCCAGAAGG-1	2522.93	-5270.6	0.528333	0.833333	E
JUQ060_TGCGGGTTCTGTCCGT-1	3290.88	-2630.98	-0.275	0.0346154	E
JUQ105_CCTATTAGTGATGTCT-1	-1598.64	6368.24	0.0516667	-0.135897	NE
JUQ035_GGCTGGTCAAGCGCTC-1	-2503.67	7909.39	-0.0366667	0.378462	NE
JUQ102_AGGCCGTTCTTCAACT-1	-7301.54	-9541.25	3.11167	1.13846	E
JUQ085_GTACTTTAGACTTTCG-1	2905.53	6349.57	-0.573333	0.00769231	NE
JUQ024_AGCGTATAGGTGATAT-1	-2127.99	7872.12	-0.115	-0.0494872	nan
JUQ033_AGAATAGTCGACAGCC-1	-1174.34	-1589.15	-0.168333	-0.00615385	E
JUQ031_CAACCAACATGTAAGA-1	-9555.38	5700.93	-0.13	-0.293333	E
JUQ101_TTGACTTTCAAACCGT-1	6398.14	939.684	-0.015	0.0705128	E
JUQ044_GCTGCGAAGAGACTAT-1	2889.36	5255.01	-0.15	-0.0525641	NE
JUQ069_AACTCAGGTCTCAACA-1	15587.8	2466.75	-0.555	-0.136154	E
JUQ063_GCATGCGCAGCTTAAC-1	-40.4517	-3149.48	-0.118333	-0.223077	NE
JUQ069_CGTTGGGAGACGACGT-1	15863.8	2682.55	-1.08	0.144359	E
JUQ027_CAGTAACTCCACGAAT-1	-3312.55	3629.49	-0.0616667	0.0641026	E
JUQ050_CATGCCTGTCTCCATC-1	2339.67	-461.543	0.0666667	-0.279744	NE
JUQ040_GGGCACTGTGCGATAG-1	-4293.34	-10483.6	1.54	0.366667	E
JUQ111_CACATAGAGCGGATCA-1	1604.94	1942.09	0.128333	0.151026	NE
JUQ096_CATATTCCACCTTGTC-1	-8543.78	-16040.4	-0.03	-0.331282	NE
JUQ069_CTCGGAGAGGCAATTA-1	14763.3	2352.79	-0.495	-0.139487	E
JUQ031_CACATAGGTCGACTAT-1	1162.43	1801	0.153333	0.271538	E
JUQ070_TTGCGTCCATCCAACA-1	211.535	-761.613	0.0233333	0.0876923	E
JUQ093_TTCTCCTCAGGAACGT-1	-3481.23	7470.06	-0.326667	-0.283333	NE
JUQ097_CATGGCGGTTACAGAA-1	-2721.97	7848.77	0.186667	-0.0928205	NE
JUQ026_GTCATTTGTAGCTTGT-1	327.851	-2433.45	-0.125	0.0179487	E
JUQ119_TCTTCGGAGATCGGGT-1	-4055.81	6338.85	0.0433333	-0.233333	NE
JUQ095_TACACGATCTGTGCAA-1	-1367.91	9564.58	0.481667	-0.219487	NE
JUQ040_CGCTGGACAGGGTATG-1	-2994.94	-8835.42	2.04	0.751282	E
JUQ027_GACGGCTAGGTTACCT-1	1884.93	84.4167	1.395	-0.378974	E
JUQ030_TAAGTGCGTCACCCAG-1	197.089	6049.68	-0.403333	-0.333077	E
JUQ086_ATGAGGGAGTTAGGTA-1	5418.94	-3219.39	0.38	0.282051	NE
JUQ057_GGACAGACATGCAACT-1	4030.66	-371.778	0.403333	0.252051	E
JUQ070_TCAGGATAGTAATCCC-1	2628.74	-569.028	0.238333	0.0510256	E
JUQ071_CGATCGGAGTGGTAAT-1	-473.313	4888.65	-0.146667	0.00025641	nan
JUQ033_CGGTTAAAGGCATGTG-1	-3099.77	3805.33	-0.00166667	-0.106667	E
JUQ070_GTATTCTTCAATCTCT-1	-1424.62	8861.52	-0.168333	0.365385	E
JUQ067_CCTCAGTCAGCTTCGG-1	-5143.48	-12141.7	1.82167	1.16513	nan
JUQ033_CGTAGCGTCATGGTCA-1	-6522.18	-6580.12	0.09	0.164359	E
JUQ061_CTCGTCAGTCGACTGC-1	-1791.41	105.245	1.22333	0.141538	NE
JUQ102_AAAGATGCATCGTCGG-1	3618.56	-1175.44	0.353333	-0.0364103	E
JUQ088_CATATGGAGATGTGGC-1	-8175.5	6348.91	-0.513333	-0.152821	NE
JUQ071_GTCTTCGTCACAACGT-1	-2191.5	7129.62	-0.226667	0.117692	nan
JUQ059_GTATTCTTCTACTATC-1	-2109.64	-6579.48	0.375	0.219231	NE
JUQ050_TGAGAGGTCTACTTAC-1	-29.9737	-1103.54	0	-0.156154	NE
JUQ101_ATGGGAGTCGCTGATA-1	-1626.35	5817.16	0.318333	-0.142821	E
JUQ030_CGGTTAAGTATAATGG-1	-7536.3	33.8784	0.19	0.198718	E
JUQ119_AGAATAGAGATGTCGG-1	-1526.38	9680.63	0.265	-0.132821	NE
JUQ033_AGAATAGAGAACAACT-1	-7432.01	-9277.09	0.146667	0.0474359	E
JUQ105_GCACATAGTCTAGGTT-1	2022.78	2888.76	-0.0116667	-0.316667	NE
JUQ057_ACGGCCAGTGCACTTA-1	-23.3032	-3879.71	0.113333	-0.125897	E
JUQ036_ACTTTCAGTACCATCA-1	-524.063	-5980.59	1.73	-0.256154	E
JUQ067_TGTATTCGTAGGACAC-1	214.439	-3356.82	-0.146667	-0.116667	nan
JUQ030_ACGGGTCGTCTAGGTT-1	-1768.28	4135.78	0.466667	0.322051	E
JUQ119_GCTGCGACACTTACGA-1	456.427	5642.11	-0.0666667	-0.0466667	NE
JUQ094_GAAACTCTCAACACGT-1	-209.119	9295.02	0.308333	0.245385	NE
JUQ040_TTTATGCAGCCACCTG-1	-492.621	-5608.93	0.526667	-0.00512821	E
JUQ101_CCGTTCATCTTTAGGG-1	5555.64	-2824.28	0.186667	-0.129744	E
JUQ039_CGTCAGGCACAAGTAA-1	3547.14	1719.69	-0.685	0.932051	NE
JUQ049_TTGCGTCCACAACTGT-1	-3719.19	4431.94	-0.24	-0.175897	E
JUQ060_ACTTTCAAGTGGACGT-1	948.975	-1188.23	0.236667	-0.0689744	E
JUQ091_TTCTCAACACGGCTAC-1	-3354.22	4798.66	-0.163333	0.121538	NE
JUQ031_ACAGCTAGTTATGCGT-1	-7066.27	283.637	1.34333	-0.095641	E
JUQ067_CTCGAAAAGTAAGTAC-1	-5949.34	-9439.09	1.67167	0.633077	nan
JUQ046_TACCTATCAATACGCT-1	1441.86	1545.76	-0.0733333	-0.182821	E
JUQ066_GTTCATTAGCGGCTTC-1	10569.2	1609.76	0.375	0.147949	E
JUQ033_CAGCCGAAGTGTTGAA-1	-7855.59	-9318.91	0.41	0.137692	E
JUQ093_AACACGTGTAGGGACT-1	-4580.85	7068.12	0.128333	-0.159744	NE
JUQ056_CACCTTGTCGTACCGG-1	1554.7	-1895.89	-0.165	0.0915385	E
JUQ060_GGGACCTTCCGAGCCA-1	3521.26	1130.4	0.335	-0.0689744	E
JUQ112_GGGACCTTCCTAGTGA-1	216.034	4149.07	-0.11	0.0674359	NE
JUQ066_TAGCCGGCATCAGTCA-1	7305.97	2655.94	-0.238333	-0.0358974	E
JUQ053_GGTGCGTGTCAAAGCG-1	-1771.65	6921.78	-0.486667	0.375385	E
JUQ111_ATTACTCGTAGCTAAA-1	4103.53	1657.66	0.206667	-0.119744	NE
JUQ036_GTCCTCAGTCCAACTA-1	-8764.93	-10755	1.27333	1.00487	E
JUQ042_TGTCCCAAGGCGACAT-1	1687.78	1328.65	0.506667	-0.172564	NE
JUQ031_CACAAACGTTGTACAC-1	-7372.92	7358.42	-0.236667	-0.216154	E
JUQ102_TTTGGTTAGTACGTAA-1	-8952.43	-9613.51	1.96167	-0.405897	E
JUQ108_ACATACGGTTACCGAT-1	3900.64	76.2649	0.231667	-0.20641	NE
JUQ066_ACGGAGATCTTACCTA-1	6991.39	-2607.01	0.121667	-0.349744	E
JUQ042_GGCCGATGTAACGACG-1	3443.93	1940.33	0.408333	0.238718	NE
JUQ042_AGCTCTCAGGAATCGC-1	-2820.15	7460.18	-0.278333	0.533333	NE
JUQ095_CCCTCCTCACATGACT-1	-1046.41	9600.34	0.271667	-0.0792308	NE
JUQ067_GATTCAGCACTGTGTA-1	-4866.4	-8106.75	0.455	0.546154	nan
JUQ056_ACGATGTAGAAACGAG-1	933.844	-1092.06	0.263333	0.549487	E
JUQ102_TTGACTTAGCCTATGT-1	-9253.14	-10366.1	0.215	0.394872	E
JUQ121_CCGTACTGTAGCGTAG-1	-2813.59	3734.16	-0.0816667	-0.14641	NE
JUQ042_CGTAGCGGTGCCTGTG-1	-2746.01	6857.08	-0.455	0.285641	NE
JUQ027_GTTCATTCAGTGGAGT-1	-4869.17	1344.04	-0.136667	0.228462	E
JUQ094_AGAGTGGGTTTGGGCC-1	2211.09	7180.75	-0.1	0.0476923	NE
JUQ069_GATCGCGTCTTCGAGA-1	8665.28	5108.44	-0.27	-0.00897436	E
JUQ091_GACGTTAAGTTTAGGA-1	-7285.26	8008.84	-0.435	-0.269487	NE
JUQ102_CAGCAGCGTGCCTGTG-1	4547.51	-4008.59	0.475	0.108205	E
JUQ036_GTGCTTCAGGATGGAA-1	3846.58	2345.53	0.251667	-0.112821	E
JUQ063_CGTGTCTGTAGCACGA-1	-7700.6	-3431.29	1.39	0.228205	NE
JUQ069_CGAGAAGGTCTGGTCG-1	4415.81	-4165.23	-0.0666667	0.453077	E
JUQ040_GTCTCGTCACGTTGGC-1	-3478.12	-7943.29	0.338333	-0.00512821	E
JUQ042_TCCCGATTCGTTTATC-1	-3433.39	5648.12	-0.283333	-0.216154	NE
JUQ042_TATTACCTCTGGCGAC-1	-3591.79	6298.74	-0.323333	0.268718	NE
JUQ069_GCCTCTATCAGATAAG-1	7175.86	-2521.04	0.255	0.00820513	E
JUQ091_AAGTCTGAGCTAACTC-1	4399.53	3041.88	0.126667	-0.336667	NE
JUQ076_GATCGATCAAGTACCT-1	-2704.76	6745.42	-0.513333	0.372821	NE
JUQ119_CCTATTAGTAGCGCAA-1	4085.51	-1167.54	0.346667	-0.12	NE
JUQ095_GTTACAGAGCAGGTCA-1	-976.9	5017.48	-0.261667	0.0712821	NE
JUQ103_GTCTTCGCACCCAGTG-1	-310.693	7248.82	-0.343333	-0.32641	NE
JUQ088_GCTGCGATCGCAAACT-1	-5036.78	6183.48	-0.686667	-0.293077	NE
JUQ102_GTTCATTAGTCGCCGT-1	5814.63	-3406.47	0.236667	-0.0320513	E
JUQ066_ACATGGTCACCATCCT-1	4092.31	-4369.06	1.03167	0.395641	E
JUQ111_AACGTTGGTAACGCGA-1	1629.52	-697.864	0.09	-0.143333	NE
JUQ067_GCGAGAAGTGCAGACA-1	-841.242	3967.24	-0.0583333	0.0748718	nan
JUQ096_CCTCTGACAGCTGCAC-1	5478.79	5175.68	0.0933333	-0.135897	NE
JUQ033_GTAGGCCTCCATGCTC-1	-7634.1	-8626.19	1.53667	0.920256	E
JUQ057_GATGAGGAGATCGGGT-1	-2804.45	4533.52	0.328333	0.188718	E
JUQ107_TCAGGTACACCAACCG-1	3760.57	-3220.91	0.771667	-0.0661538	NE
JUQ069_TGCGCAGGTCCTAGCG-1	14438	3025.93	-0.321667	0.0776923	E
JUQ056_TCTCTAAAGAAGGACA-1	2084.47	1166.93	-0.0416667	0.311538	E
JUQ066_TGCCAAAGTCTGGAGA-1	8167.97	2461.36	-0.201667	-0.0228205	E
JUQ042_TTAGTTCAGCCTCGTG-1	-2555.86	7141.67	-0.368333	0.586667	NE
JUQ076_GCAGTTAAGGTAGCTG-1	381.434	6445.64	-0.566667	-0.0589744	NE
JUQ033_AGTGGGACATGATCCA-1	-7318.17	-8929.7	1.22667	0.997179	E
JUQ025_GCTGCGAAGGACAGAA-1	-9219.75	7227.79	-0.41	-0.279231	nan
JUQ056_TACTCATCAAGTCTAC-1	-8321.4	-8911.84	1.66	1.02128	E
JUQ067_CCAATCCCAATGAATG-1	-548.871	710.508	-0.155	-0.0294872	nan
JUQ069_CGCGGTAGTGATGTGG-1	5908.85	-4003.27	1.205	-0.102051	E
JUQ031_CGTGTCTGTGGTAACG-1	-8700.93	2001.27	0.055	-0.113077	E
JUQ087_GACGTTAAGAATGTGT-1	3599.89	250.383	0.363333	-0.229744	NE
JUQ083_CCTTCGATCCCATTTA-1	-1526.63	9263.34	-0.121667	-0.113333	NE
JUQ067_TACTTGTCACCATCCT-1	-5803.51	-9957	2.62333	0.877692	nan
JUQ063_AAACCTGCACGTAAGG-1	-1168.04	894.402	0.265	0.0779487	NE
JUQ101_TCGTACCTCTTAACCT-1	5856.87	-1833.38	0.286667	0.094359	E
JUQ031_TGCCCATTCACTTACT-1	-283.591	-2274.07	-0.165	-0.34	E
JUQ060_CAGTCCTCATATACCG-1	6951.82	983.745	-0.0116667	-0.113077	E
JUQ069_TCGTAGAAGAACAACT-1	15801.7	3007.99	-0.626667	0.0846154	E
JUQ066_ATAGACCAGCAGCGTA-1	11502.4	2067.19	-0.48	-0.266667	E
JUQ066_GCAGTTACAGGGTTAG-1	8079.07	-424.352	0.211667	-0.24	E
JUQ056_GGCTGGTAGGGTGTTG-1	-2067.87	2152.21	0.288333	0.406154	E
JUQ069_CGAGCACTCAGAGACG-1	-1302.05	-8865.3	-0.213333	0.770513	E
JUQ047_ACACTGATCAGCAACT-1	5012.03	527.772	0.08	0.0174359	NE
JUQ118_CGTCCATGTACATCCA-1	-3738.73	-513.321	0.323333	-0.0994872	NE
JUQ041_ACGATACAGGTAGCCA-1	2399.89	448.061	0.84	-0.156667	NE
JUQ031_CCTATTAGTTATTCTC-1	-5882.16	4063.56	-0.106667	0.177436	E
JUQ107_TGACTAGGTGGCGAAT-1	-1997.43	7232.36	-0.241667	0.0446154	NE
JUQ039_TCAGATGCATGCCTTC-1	3646.42	3028.21	-0.235	-0.176667	NE
JUQ031_GCTTCCATCTCTGTCG-1	-7238.77	5589.72	-0.18	-0.0161538	E
JUQ042_CTAATGGGTCGAACAG-1	2620.32	4418.58	0.005	0.0202564	NE
JUQ067_AGCTTGAAGTAGTGCG-1	-5389.34	-10927.1	0.435	1.13103	nan
JUQ067_TGAAAGACAACTTGAC-1	-4208.18	-8427.45	0.15	0.479231	nan
JUQ066_TGACGGCGTACCGCTG-1	7598.13	-235.589	-0.19	-0.11641	E
JUQ067_AAACCTGCATAACCTG-1	-4388.37	-11348.9	3.63833	3.05795	nan
JUQ026_TTTCCTCTCAGGCCCA-1	-9477.06	5325.34	-0.513333	-0.376667	E
JUQ027_ACGTCAAGTTTGTGTG-1	-9392.8	7497.53	-0.563333	0.108462	E
JUQ061_ACCAGTATCATAACCG-1	-3933.46	-36.4079	-0.22	0.0717949	NE
JUQ057_GAATAAGCACGTTGGC-1	-7666.29	-7839.95	1.51833	0.586923	E
JUQ091_GGTGCGTGTCCTAGCG-1	-7887.91	-10107.8	1.54	0.477179	NE
JUQ039_CACACTCTCTGTTGAG-1	4766.07	4543.22	0.085	0.0112821	NE
JUQ102_ATTGGTGAGGAGTCTG-1	-11873.3	-20235.7	4.615	1.48103	E
JUQ088_TCAATCTTCATCTGTT-1	3772.46	6155.1	-0.395	-0.23641	NE
JUQ066_TGAGCCGTCTCGATGA-1	9870.37	1434.51	0.005	-0.256667	E
JUQ030_TACTTGTGTGCCTTGG-1	1588.72	2372.94	0.173333	-0.15641	E
JUQ073_CGATGGCTCGCACTCT-1	3886	1722.29	-0.231667	-0.269744	NE
JUQ066_ATGGGAGAGTAGATGT-1	8020.69	4200.86	-0.386667	0.064359	E
JUQ024_CTGCCTAAGTGGGCTA-1	-3897.42	-2450.75	0.035	-0.126154	nan
JUQ062_TCCACACGTTCTCATT-1	1870.8	-4415.42	0.1	0.131282	E
JUQ073_TAGAGCTCACCAGTTA-1	6092.17	3309.25	-0.133333	0.0169231	NE
JUQ031_GCCTCTAAGCCACGCT-1	1635.59	1408.25	0.32	-0.0397436	E
JUQ056_ACCGTAACATTGGCGC-1	-534.878	4699.72	-0.586667	0.452308	E
JUQ120_GTGCTTCAGCTGCGAA-1	6684.06	2012.49	0.66	0.101026	NE
JUQ120_CTGCTGTGTATAATGG-1	3906.21	2973.23	0.0483333	-0.0458974	NE
JUQ073_ACCTTTAGTTCTGTTT-1	-1531.31	-6632.33	-0.366667	-0.122051	NE
JUQ040_GACTACATCGTTTGCC-1	-4289.61	-10927.8	1.11333	0.46359	E
JUQ087_CGGGTCAAGCCAGAAC-1	-3301.24	6977.45	-0.368333	-0.39	NE
JUQ024_ACGAGCCTCGATAGAA-1	-5050.53	6664.37	-0.14	-0.00974359	nan
JUQ066_TACCTTATCATCACCC-1	13191	1105.52	-0.528333	-0.25641	E
JUQ091_GCGCAGTCACCATCCT-1	4216.33	594.381	0.398333	-0.183333	NE
JUQ067_CTTAGGAAGAAACCTA-1	-2192.07	-22.5111	0.133333	-0.172821	nan
JUQ067_GGGATGACAAACCCAT-1	-480.109	-4853.83	0.126667	-0.229744	nan
JUQ042_ATCTGCCAGAACAACT-1	3715.4	6880.42	-0.41	0.412821	NE
JUQ067_GCATGTAGTTCCAACA-1	213.947	-3267.66	-0.105	-0.0961538	nan
JUQ027_ATTACTCTCATAAAGG-1	-2575.46	1498.04	-0.426667	0.074359	E
JUQ073_TTGAACGTCGTCTGCT-1	4022.29	-2622.57	-0.0766667	-0.0628205	NE
JUQ069_TGCACCTGTAGTACCT-1	7837.27	1124.73	-0.615	-0.0653846	E
JUQ031_CGACCTTGTTCTGAAC-1	-8434.52	1658.78	-0.63	-0.00153846	E
JUQ027_TGGACGCTCTTCGGTC-1	-4659.52	3600.36	0.328333	0.0848718	E
JUQ102_CTGAAGTAGTGGGTTG-1	-2554.98	1943.7	0.105	-0.00897436	E
JUQ024_CGACCTTCAGCGTCCA-1	4265.1	-1962.29	0.155	-0.0697436	nan
JUQ067_TAGACCACACTCGACG-1	-6305.7	-10651.8	0.293333	1.32564	nan
JUQ039_ATGCGATGTTGGGACA-1	4048.54	-1801.06	0.716667	0.352308	NE
JUQ038_CTAATGGGTACAGCAG-1	-11944.3	-22792.8	1.86333	0.934872	E
JUQ086_CCTATTACAGTTCATG-1	2776.03	-1693.54	0.45	0.0976923	NE
JUQ049_TTGACTTTCGAGAGCA-1	-8095.34	-6785.99	0.313333	0.203077	E
JUQ073_AGACGTTTCCTAGAAC-1	2605.47	-666.188	0.316667	0.134872	NE
JUQ059_ATCATCTGTTGTGGCC-1	3284.27	-2933.57	0.11	0.00692308	NE
JUQ111_CGCGTTTCAAGCCGCT-1	3574.37	2036.19	0.0366667	-0.0728205	NE
JUQ101_CAGTCCTGTAGTAGTA-1	4330.58	569.294	-0.166667	-0.00641026	E
JUQ024_CAAGAAAGTACAAGTA-1	2597.95	3358.9	-0.0866667	-0.07	nan
JUQ053_TGGTTCCGTATTACCG-1	-4193.11	-8768.84	1.26667	1.36282	E
JUQ102_CCTTTCTGTAAGTTCC-1	5888.22	-3465.41	-0.005	-0.0189744	E
JUQ069_TCTGGAAAGCTAACTC-1	7521.2	-529.311	-0.0216667	-0.179487	E
JUQ031_GGATGTTGTCTTGTCC-1	2347.95	-1171.64	0.415	-0.0625641	E
JUQ027_CGATCGGCAATGAATG-1	1474.91	-1220.76	0.266667	-0.153077	E
JUQ042_TCATTACAGGGCTTGA-1	5471.37	227.173	0.238333	0.178205	NE
JUQ101_GTTCGGGGTCCGTGAC-1	-2959.52	7495.93	-0.221667	0.285128	E
JUQ101_ATGGGAGTCAACGGGA-1	4770.94	-1490.73	0.0816667	0.0910256	E
JUQ036_GCTGGGTAGGACTGGT-1	-9095.75	-14232.3	10.58	10.6482	E
JUQ069_TACTTACGTTTCCACC-1	6865.88	-1893.8	-0.186667	0.278974	E
JUQ044_GAAATGAGTAGCACGA-1	3631.05	2565.02	-0.0183333	-0.239744	NE
JUQ056_AGCCTAACACTGAAGG-1	2338.82	649.889	-0.0583333	0.683333	E
JUQ042_ACGCCAGGTTACGACT-1	-8304.45	3135.79	0.186667	-0.258974	NE
JUQ060_TCGCGTTGTGTTAAGA-1	2603.74	2727.27	-0.0216667	0.0169231	E
JUQ069_CAAGAAACAAAGGAAG-1	12773.7	3113.61	-0.56	0.392308	E
JUQ027_CGCGGTACAAGGTTCT-1	-5000.39	1595.77	0.565	-0.246154	E
JUQ056_AGACGTTCAAGCCTAT-1	-2702.71	3783.46	-0.635	0.703846	E
JUQ067_TCCCGATAGTACCGGA-1	-648.554	-2807.99	-0.208333	0.00410256	nan
JUQ088_AGGGAGTCAAAGGTGC-1	840.953	3371.72	-0.0133333	-0.273333	NE
JUQ036_TCCCGATTCGCATGAT-1	-8983.28	-10804.9	0.746667	0.58359	E
JUQ027_TGGGAAGGTTCGGCAC-1	-5019.65	1781.23	0.06	0.0710256	E
JUQ066_TCATTTGAGCCACTAT-1	5894.92	3807.23	-0.753333	-0.36	E
JUQ031_GATCAGTCAGACGCAA-1	-8102.57	1345	-0.515	-0.0487179	E
JUQ066_GGGCATCTCATCGATG-1	8889.78	741.89	-0.608333	0.034359	E
JUQ068_GCGAGAAAGAATGTTG-1	-8804.54	3331.86	-0.501667	0.105128	E
JUQ027_GCACTCTAGGCATTGG-1	-9596.23	3988.11	0.63	1.09615	E
JUQ069_TTCTCCTTCACCACCT-1	6682.62	-7.2339	-0.286667	0.164872	E
JUQ067_CGTCCATAGTAGCCGA-1	-5030.76	-9282.66	0.193333	0.712821	nan
JUQ096_TGCCCTACAACCGCCA-1	7711.16	1223.85	0.343333	0.0874359	NE
JUQ036_CATCGGGAGTCAATAG-1	194.257	-2966.36	0.0216667	-0.00923077	E
JUQ069_TGAGAGGAGTTAGGTA-1	6583.93	-3198.88	0.471667	0.248718	E
JUQ033_CATGCCTAGTCTCGGC-1	1928.35	1873.06	0.16	-0.0494872	E
JUQ027_CGGACTGTCTCAAGTG-1	1559.82	-3911.95	0.31	-0.263077	E
JUQ061_ACGCCGAAGCCATCGC-1	-1860.51	4775.81	-0.326667	-0.0964103	NE
JUQ035_CGTGAGCTCCCATTTA-1	2615.76	-1142.29	-0.075	-0.0664103	NE
JUQ066_AACGTTGAGAGTGAGA-1	12735.2	1997.1	-0.188333	-0.109744	E
JUQ031_CTGATCCCACACCGCA-1	-4573.36	2952.04	-0.26	-0.109744	E
JUQ071_ACGATACAGCTAACAA-1	-2237.55	8228.71	-0.075	-0.149744	nan
JUQ053_CTCTGGTCATTGGCGC-1	-4076	-81.4693	0.0983333	-0.463077	E
JUQ040_GATGCTAAGCGCTTAT-1	-4517.77	-6246.94	-0.676667	0.208974	E
JUQ067_TATCAGGTCCTTCAAT-1	-5784.47	-11302.2	0.863333	1.70308	nan
JUQ088_GCGGGTTCAATAGCAA-1	779.35	-2279.11	0.323333	-0.0323077	NE
JUQ063_CTACATTCAATCTACG-1	-3282.12	5019.38	-0.52	0.0712821	NE
JUQ047_ACATCAGAGTTTAGGA-1	350.163	5253.37	-0.0333333	-0.45	NE
JUQ031_GGACGTCAGCCCGAAA-1	-9662.59	5881.66	0.106667	-0.139744	E
JUQ111_ACACCGGTCATTTGGG-1	576.01	4716.89	0.0566667	-0.0497436	NE
JUQ107_CGAGCACCATGCCTAA-1	5027.51	-408.425	-0.148333	0.0941026	NE
JUQ059_GGAACTTAGGCTAGCA-1	-3545.04	-7933.25	1.00167	0.276154	NE
JUQ111_AGGTCCGGTTTGGCGC-1	1195.39	4201.11	0.0566667	0.0538462	NE
JUQ078_AGTGTCAGTCACAAGG-1	-131.6	7413.2	0.01	0.238205	NE
JUQ102_AGTGGGAGTAGCTCCG-1	5598.58	-3210.69	0.283333	-0.0720513	E
JUQ036_AGCTCTCTCTCAAGTG-1	-9824.26	-15584.8	3.30167	0.699231	E
JUQ066_CGGAGTCAGTGGAGAA-1	14392.5	2221.07	-0.466667	-0.20641	E
JUQ044_GTAGGCCAGCTGGAAC-1	5404.26	6287.43	-0.328333	-0.0692308	NE
JUQ040_ACGGGCTAGCTGATAA-1	-4549.97	-9522.94	-0.63	0.289231	E
JUQ039_TTTGCGCCAGTCAGAG-1	2185.03	711.384	0.0866667	-0.0220513	NE
JUQ024_TGTCCCAAGTGTCCCG-1	-8082.84	7482.39	-0.0883333	0.141026	nan
JUQ060_CACCAGGTCGATGAGG-1	-270.067	-3471.56	0.23	0.827179	E
JUQ024_CGTGAGCAGTCTTGCA-1	3470.33	-1500.8	0.61	-0.0294872	nan
JUQ070_CTACACCCAATCCGAT-1	1898.34	-660.984	-0.26	0.0874359	E
JUQ039_ACGCCAGAGGGTGTTG-1	1993.2	-3565.57	1.04333	0.208718	NE
JUQ026_TGAGAGGTCTATCGCC-1	-8625.37	6479.67	-0.628333	-0.248974	E
JUQ102_GCACTCTAGTGGGCTA-1	618.518	294.466	-0.273333	0.131026	E
JUQ080_GGACAAGTCTCGGACG-1	3937.95	3885.55	0.4	-0.0653846	NE
JUQ088_TAGTGGTAGTGGTAGC-1	1820.28	-864.319	0.211667	-0.189744	NE
JUQ120_CCACCTATCAGAAATG-1	-5018.53	7020.25	-0.38	-0.00923077	NE
JUQ112_TAGACCATCCGCAGTG-1	-4151.14	-6158.68	0.3	0.181026	NE
JUQ033_TCTTCGGCACCAACCG-1	133.114	-3252.03	0.126667	-0.13641	E
JUQ036_ACTGAGTAGTGCTGCC-1	-8797.16	-9300.24	1.26833	0.951282	E
JUQ067_GTTACAGCACTTCGAA-1	-6102.75	-9606.43	2.61167	1.3859	nan
JUQ097_CTAGAGTTCGCATGGC-1	-3528.35	6795.72	0.07	0.107436	NE
JUQ088_TGGCTGGGTGGTAACG-1	-8125.85	-9965.79	5.46833	4.07897	NE
JUQ041_CAACTAGTCACAGGCC-1	1978.93	4912.72	-0.648333	-0.132564	NE
JUQ108_GCAAACTAGGGTCGAT-1	-778.646	8306.87	-0.486667	-0.159487	NE
JUQ066_TGCTACCAGCCTATGT-1	8440.87	1190.29	-0.188333	0.0210256	E
JUQ033_TACGGGCGTTGGTGGA-1	-9217.89	-13741.7	1.18333	1.51333	E
JUQ061_CAGATCAAGAGGTACC-1	-1615	-2407.43	-0.328333	-0.0292308	NE
JUQ063_TCACAAGAGGCTATCT-1	-3720.56	825.196	-0.368333	0.435897	NE
JUQ036_CATGACAAGGGTGTTG-1	-2934.07	-5711.65	0.558333	0.416154	E
JUQ040_ATTTCTGCACACAGAG-1	-3403.35	-9245.32	-0.215	0.318974	E
JUQ033_GCAGCCAGTTTGTGTG-1	-7632.57	-10459.5	0.318333	0.358462	E
JUQ107_CTGATAGGTAAGAGGA-1	4731.01	-2063.58	0.153333	0.328718	NE
JUQ053_TCGTACCCATGGAATA-1	-7149.81	-3755.89	0.74	0.175385	E
JUQ088_TGTGGTATCTGCCCTA-1	-7681.78	3066.48	-1.38	0.127179	NE
JUQ026_TGGCGCACAGATCTGT-1	-6506.81	6842.82	-0.781667	-0.49	E
JUQ031_CGTGTCTGTGTTGGGA-1	-6009.51	3820.9	0.245	-0.323077	E
JUQ104_GGAATAACACGGCTAC-1	-7545.43	-156.285	0.00833333	-0.0725641	NE
JUQ106_CGACCTTGTGGGTCAA-1	2613.01	4565.12	-0.07	-0.0828205	NE
JUQ057_TACTCGCAGCGTAGTG-1	-3831.42	5910.44	-0.66	-0.199744	E
JUQ031_CCATTCGCAGTTTACG-1	3452.97	652.248	0.398333	0.177949	E
JUQ086_ACTTGTTTCGTTGCCT-1	3323.44	-2207.87	0.441667	-0.015641	NE
JUQ117_CGAGAAGTCAAGGCTT-1	1958.94	206.369	0.0966667	-0.1	NE
JUQ094_TGCTACCTCCGTAGGC-1	1014.54	7985.6	-0.82	-0.262564	NE
JUQ088_GCGCGATTCTAAGCCA-1	-5824.29	-6577.34	-0.126667	0.505897	NE
JUQ067_CTGATAGTCCGTCATC-1	-3854.46	-9069.97	0.283333	0.238718	nan
JUQ102_CCCTCCTGTTGAACTC-1	4956.41	842.331	-0.198333	-0.192821	E
JUQ111_TCAGCAACACTGTCGG-1	4421.51	-2421.99	0.155	0.0438462	NE
JUQ091_TAAGAGAAGTATCGAA-1	-5740.89	-8741.37	1.89	0.834872	NE
JUQ121_CATGCCTGTTGGTAAA-1	-5308.13	5943.95	-0.188333	-0.143077	NE
JUQ036_AGAGCGAGTCTGATCA-1	3163.22	-1940.65	0.285	-0.0292308	E
JUQ060_AGCTTGAAGAGGTTGC-1	-6090.56	-5114.28	0.206667	0.423333	E
JUQ069_AGCTCCTAGTAGGTGC-1	6011.76	244.819	-0.46	0.0979487	E
JUQ036_AGCTCCTCATATACGC-1	-10392.1	-16609.7	2.89833	2.08795	E
JUQ061_TTCTACACATAGACTC-1	-2053.65	3451.16	0.0566667	0.0505128	NE
JUQ066_TCGCGTTCACCGAATT-1	7509.42	757.444	-0.0283333	-0.0966667	E
JUQ036_CGGACGTCAGAAGCAC-1	-11662.5	-19906.6	3.35	2.63821	E
JUQ068_CCTACCAGTGTAAGTA-1	350.335	231.767	-0.005	-0.263333	E
JUQ101_AGCTCTCCAAATCCGT-1	1838.27	-5584.32	-0.103333	0.442308	E
JUQ107_AGCCTAATCCGCGTTT-1	1299.65	5941.03	0.00333333	0.0307692	NE
JUQ036_TGCGTGGCACAGGCCT-1	-8501.64	-10553.1	0.885	1.49667	E
JUQ033_CCATTCGGTTGATTCG-1	-7553.56	-3214.39	0.535	-0.0192308	E
JUQ069_GATCAGTAGCCCGAAA-1	15418.3	2838.13	-0.513333	0.211795	E
JUQ071_GTCTCGTGTTTGTTGG-1	-1703.74	7895.27	-0.24	0.422051	nan
JUQ059_CTACACCGTGCCTTGG-1	-3224.03	-1995.59	-0.966667	0.195897	NE
JUQ059_GCAGCCACACTTCTGC-1	-3539.5	762.147	0.233333	0.0310256	NE
JUQ036_TCACGAAGTTGAGGTG-1	3546.12	-3058.61	0.0683333	-0.0628205	E
JUQ067_TTAGGCAAGCGAGAAA-1	-4602.7	8188.05	-0.626667	0.101538	nan
JUQ066_ACTGAGTAGCGTTGCC-1	7761.96	2953.33	-0.241667	-0.00948718	E
JUQ036_TAAGAGACAGCCTTGG-1	-11321.3	-19525.4	2.01	0.667692	E
JUQ107_GAACCTACAGTCGTGC-1	3229.16	-3717.11	0.805	-0.192821	NE
JUQ042_CGAGAAGGTCCTAGCG-1	698.288	5570.31	-0.138333	0.392821	NE
JUQ031_CTAGCCTTCTCCAACC-1	-8531.02	1498.31	0.435	-0.27641	E
JUQ067_CTCATTAGTCCTGCTT-1	-4339.01	-9334.72	0.591667	1.04436	nan
JUQ060_ACTGAACTCGGCCGAT-1	-5617.24	-5976.42	-0.191667	0.382821	E
JUQ122_CACATAGAGATCCCGC-1	3834.9	-3320.18	0.68	0.0376923	NE
JUQ031_CAACCAAGTAATCACC-1	2278.76	-1388.4	0.48	0.232051	E
JUQ094_TCGAGGCTCACGATGT-1	1590.94	8436.49	-0.445	-0.256154	NE
JUQ031_ATGTGTGCACCATGTA-1	-6982.63	2633.7	0.338333	-0.23	E
JUQ024_GGCCGATGTGTAAGTA-1	3030.93	1150.85	0.281667	-0.13	nan
JUQ027_GACGTTAGTGGCCCTA-1	1213.9	-2287.03	-0.0233333	0.111538	E
JUQ097_CGACCTTCATGGATGG-1	-1750.63	6847.81	-0.413333	0.111282	NE
JUQ102_ATCTGCCTCTGTACGA-1	-11458.1	-19455.7	2.06333	-0.235897	E
JUQ057_GTTACAGAGCTGGAAC-1	-4875.2	-3335.43	-0.201667	-0.0364103	E
JUQ072_CCTTTCTCATGCCACG-1	4358.29	1313.09	-0.361667	0.0879487	NE
JUQ052_GAATGAATCTTCATGT-1	-4010.4	6885.94	-0.1	-0.0933333	E
JUQ030_AGCTCTCTCTAACTTC-1	-3691.92	-3038.75	0.225	-0.116154	E
JUQ049_CACACCTAGCCACTAT-1	1179.09	-2432.53	0.0316667	0.0546154	E
JUQ057_TCACGAAAGGTTCCTA-1	4767.56	933.473	0.165	-0.015641	E
JUQ027_GGATTACTCTTTAGTC-1	-691.78	444.268	0.266667	0.0551282	E
JUQ033_CAGTAACCATGGTAGG-1	650.008	1895.68	-0.2	-0.0564103	E
JUQ066_ACACCGGCAGACAGGT-1	9018.66	931.73	-0.501667	-0.193077	E
JUQ101_CTTCTCTAGCAGCGTA-1	-3586.79	6714.84	0.368333	0.00435897	E
JUQ060_CATCCACCACAGCCCA-1	-1612.5	9620.85	-0.478333	0.0584615	E
JUQ069_CGGACTGAGCCCAACC-1	4687.12	-4196.1	0.0333333	0.115128	E
JUQ026_TGGCTGGAGGCAGGTT-1	-3567.36	2028.86	-0.03	-0.141538	E
JUQ066_GATGCTAAGCGATCCC-1	4634.49	-4637.62	0.366667	0.0279487	E
JUQ053_TGCCCATTCATTCACT-1	-1096.44	7025.12	-0.188333	-0.266154	E
JUQ031_CCAATCCCAGCCAGAA-1	-1512.48	513.512	-0.446667	0.0746154	E
JUQ035_AAGCCGCGTTCCACGG-1	-3775.34	7864.81	-0.108333	-0.0694872	NE
JUQ088_AAGGCAGAGCTGCCCA-1	-6111.59	-8546.74	0.08	0.756667	NE
JUQ052_AGCGTCGAGAAACGAG-1	-7436.97	-94.5893	-0.193333	-0.0264103	E
JUQ066_CCTCAGTTCAGTACGT-1	-6902.2	-11681.3	4.38333	2.00128	E
JUQ073_GTACGTAGTTAGGGTG-1	4316.38	-1452.78	-0.256667	0.0676923	NE
JUQ047_ACCCACTCACCAACCG-1	4533.04	-509.165	-0.113333	-0.055641	NE
JUQ088_AAACCTGAGGGCACTA-1	2484.07	4353.5	-0.268333	-0.199487	NE
JUQ069_GAACGGAGTGAAAGAG-1	7369.4	-578.62	0.168333	-0.0420513	E
JUQ036_TCATTTGTCAAGGTAA-1	-7913.78	-11690.8	3.09167	3.14923	E
JUQ049_TGCGCAGCACAGGCCT-1	3954.96	1570.67	0.1	-0.286667	E
JUQ117_GTACTCCAGTCAATAG-1	3970.48	-2216.05	-0.268333	-0.0361538	NE
JUQ024_GGAACTTGTAGCTTGT-1	2536.16	503.183	0.0633333	-0.0597436	nan
JUQ056_TAGGCATTCGCATGGC-1	-493.008	4808.28	-0.773333	-0.272308	E
JUQ061_GTCCTCAAGCCAGTTT-1	-3356.56	-995.157	-0.913333	-0.0287179	NE
JUQ066_AGTGGGAAGTACGATA-1	7361.63	4259.8	-0.576667	-0.25	E
JUQ060_CTGTGCTCAGGCTGAA-1	2428.58	-317.053	0.533333	-0.0323077	E
JUQ066_TCATTTGCAACAACCT-1	13305.9	910.204	-0.54	-0.33	E
JUQ102_GTACGTAGTAAGAGAG-1	5270.85	-2319.67	0.271667	-0.156154	E
JUQ105_CATCAGATCGTGGACC-1	798.213	-550.952	0.496667	-0.119744	NE
JUQ087_TCAGCAACAGGGTTAG-1	4139.52	-1375.33	0.608333	-0.0158974	NE
JUQ069_TGACTAGAGCGATAGC-1	-2338.5	-9275.57	0.78	0.808462	E
JUQ038_CAGAATCCACTACAGT-1	-11752.5	-22155.1	1.04833	0.483333	E
JUQ031_AGTGGGAAGCTAGGCA-1	-8699.17	1600.5	-0.503333	-0.0751282	E
JUQ066_CAGTCCTTCGGAAACG-1	8127.64	-1183.62	0.158333	-0.276667	E
JUQ031_GGAATAACACTTAAGC-1	-6045.26	-171.653	0.706667	-0.362564	E
JUQ027_ATCATCTGTTGTTTGG-1	-8217.32	-8627.13	1.60833	1.18487	E
JUQ053_GTCACGGTCTGTTTGT-1	-3512.78	4589.05	-0.541667	-0.105385	E
JUQ061_TGCCAAAAGACGCACA-1	-3163.29	-3454.09	-0.393333	-0.146154	NE
JUQ033_CCGGTAGAGGTACTCT-1	-8930.86	-12550.8	0.386667	0.843846	E
JUQ091_CCTATTAAGCCATCGC-1	527.234	7244.89	-0.206667	-0.0164103	NE
JUQ040_AAAGATGCACCGCTAG-1	-11437.9	-19553	2.75833	0.432564	E
JUQ030_ATCTGCCAGACAAGCC-1	-3590.44	-1548.11	-0.175	0.0810256	E
JUQ024_ACTGTCCAGATGAGAG-1	3744.41	3672.44	0.255	-0.0966667	nan
JUQ040_CGTCCATGTACCCAAT-1	-10992.2	-18258.9	2.60333	1.79718	E
JUQ061_TAAGTGCAGTAGTGCG-1	-5041.26	2781.03	0.495	0.00410256	NE
JUQ066_CCCAGTTTCGCGATCG-1	7509.99	-1150.55	-0.256667	-0.0658974	E
JUQ124_GCGGGTTAGTCTCAAC-1	954.028	9221.72	-1.54667	0.0317949	NE
JUQ108_GGAACTTCAAGCCCAC-1	-2998.24	7101.12	-0.266667	0.137692	NE
JUQ036_TCGTACCAGTGCTGCC-1	-1941.85	-7104.93	0.183333	0.298718	E
JUQ031_GAGGTGAGTCAATGTC-1	-8392.24	3204.46	-0.235	-0.46641	E
JUQ060_ACATGGTCACCTCGTT-1	-5970.27	-6839.04	0.596667	0.466154	E
JUQ091_CTGATAGAGATGCGAC-1	2808.98	1573.22	0.1	-0.142821	NE
JUQ067_CATATTCGTTGGGACA-1	-5628.36	-10631.6	-0.045	0.980769	nan
JUQ024_TAGACCATCCCATTAT-1	1896.9	-549.104	0.09	-0.0330769	nan
JUQ058_TTGGAACCACCTATCC-1	-6493.55	2146.12	-0.268333	-0.0928205	NE
JUQ069_GTTACAGGTATAATGG-1	-1699.02	-8790.15	0.405	0.5	E
JUQ042_TGTATTCTCCCTAATT-1	4452.22	1027.5	0.478333	0.0807692	NE
JUQ069_CGTTAGAAGAGTACAT-1	11060	2728.04	-0.636667	-0.0920513	E
JUQ069_CAGAATCGTTCGTTGA-1	6686.97	4448.67	-0.258333	0.0310256	E
JUQ071_CCCTCCTAGTGGTCCC-1	-1692.34	7498.5	-0.0683333	-0.0597436	nan
JUQ060_ACGGAGATCCCTGACT-1	3002.82	258.322	1.09167	-0.262821	E
JUQ069_GCGCAACAGTCAAGCG-1	5501.6	1316.22	-0.116667	-0.19	E
JUQ119_AGCGTCGCATTCTCAT-1	2805.86	-1728.07	0.121667	0.0274359	NE
JUQ096_GACGGCTCAATCCGAT-1	3902.82	6249.73	-0.566667	-0.133077	NE
JUQ102_GCACATACAGGAATCG-1	5531.88	-2745.55	0.238333	-0.169487	E
JUQ102_CTCGGGAGTTACCGAT-1	4053.35	-4181.11	0.506667	0.141538	E
JUQ024_CTGCGGAAGACTTGAA-1	-2630.08	6679.73	-0.035	0.0876923	nan
JUQ094_AGGGAGTGTTCACCTC-1	4958.04	1272.51	0.475	-0.0828205	NE
JUQ067_TACCTATGTTGTACAC-1	-4642.85	711.978	0.485	0.0305128	nan
JUQ088_TTAGGACGTGAGTATA-1	2554.62	2792.28	0.506667	-0.119231	NE
JUQ030_CGCGGTAGTCAATGTC-1	-5953.97	1554.12	0.668333	0.207949	E
JUQ027_CCAGCGAAGCTCCCAG-1	-4691.59	1656.12	0.401667	0.0179487	E
JUQ042_TTTATGCCATAACCTG-1	5542.13	781.388	0.09	-0.143333	NE
JUQ057_CCACGGATCGGTCCGA-1	3746.69	444.975	0.16	-0.529744	E
JUQ031_ATCGAGTTCCGAATGT-1	-6653.26	1577.37	0.0483333	-0.0479487	E
JUQ056_CGTTGGGAGGCGATAC-1	-358.075	4403.72	-0.355	0.281538	E
JUQ102_CTGGTCTAGTTGAGAT-1	5695.77	-3028.3	0.508333	-0.209487	E
JUQ088_ACAGCCGTCTCCAACC-1	2399.91	4448.83	-0.01	-0.109744	NE
JUQ076_ACGATGTGTTCCACGG-1	-791.543	5326.17	-0.01	0.318205	NE
JUQ112_GACACGCTCTTACCGC-1	-3507.64	7323.45	-0.193333	-0.0966667	NE
JUQ031_TCACAAGAGAGTGAGA-1	-5678.32	1955.63	-0.03	0.137692	E
JUQ088_AGATTGCTCTTCGGTC-1	-974.647	4485.44	0.08	-0.142564	NE
JUQ024_CTCGAAAGTGATGTCT-1	2152.76	2579.95	0.286667	-0.103077	nan
JUQ042_CATGACAAGATGGCGT-1	4331.67	-1454.99	0.928333	0.0276923	NE
JUQ044_AACTGGTCATCTCGCT-1	-3174.99	6284.94	0.105	0.0215385	NE
JUQ063_TTGAACGAGTCCTCCT-1	1493.35	-3182.45	-0.125	-0.105897	NE
JUQ100_ACGGGTCTCGATCCCT-1	-9491.57	-10102.1	1.87	0.707436	E
JUQ095_CACACTCAGCGGATCA-1	-881.865	9695.92	0.00166667	0.158974	NE
JUQ056_TTTGGTTGTACCTACA-1	-1003.66	5195.57	-0.686667	0.322564	E
JUQ036_CTCATTATCGGCTTGG-1	-1694.56	-6866.77	0.216667	-0.015641	E
JUQ033_TTGCCGTTCAAAGACA-1	-7492.37	-8909.8	2.785	1.79333	E
JUQ088_CTCGTCAAGCCATCGC-1	-7080.57	-697.499	0.0133333	-0.186154	NE
JUQ100_GCACTCTAGAATGTGT-1	2639.3	990.497	-0.313333	-0.10641	E
JUQ025_TACGGGCGTTGGGACA-1	-5010.55	7969.97	-0.38	-0.383333	nan
JUQ066_CAGCAGCGTTTGGGCC-1	2675.26	6076.04	0.0883333	0.0574359	E
JUQ030_CCATGTCAGGCAATTA-1	2054.1	4309.46	0.175	-0.133333	E
JUQ067_CGGCTAGTCTCGCTTG-1	-4262.15	-11121.3	5.55333	3.44256	nan
JUQ031_CGCCAAGGTCCGAAGA-1	4921.78	2022.45	0.0583333	0.0748718	E
JUQ066_CACACTCAGAGGGCTT-1	6663.19	-1477.41	-0.236667	-0.0192308	E
JUQ088_ACCCACTTCCCGACTT-1	-4844.39	-475.264	0.236667	0.0246154	NE
JUQ066_TTAACTCTCCGTAGTA-1	14031.3	2212.49	-0.413333	-0.15641	E
JUQ061_AAGGCAGTCCGAACGC-1	-7123.21	3354.04	-0.501667	0.164872	NE
JUQ067_ACCGTAAAGGCGACAT-1	-2086.92	-160.674	-0.0183333	-0.0123077	nan
JUQ066_ATCTGCCTCTTCGGTC-1	9140.24	4313.08	-0.453333	-0.143077	E
JUQ069_GCTCTGTGTCCTAGCG-1	11506.3	3238.94	-0.23	0.0476923	E
JUQ122_TGGGCGTAGGAGTTGC-1	-3584.36	7457.96	0.1	0.0310256	NE
JUQ031_ACTATCTCAGCTGCTG-1	-6599.56	2259.09	0.571667	0.0215385	E
JUQ027_AGGCCACTCACGACTA-1	-5257.66	3336.94	-0.143333	-0.228974	E
JUQ030_TATCTCACACAACTGT-1	-4690.62	2823.67	-0.276667	0.00794872	E
JUQ067_CAAGGCCAGTCATGCT-1	-4529.6	-9192.19	0.205	0.285385	nan
JUQ031_ACTGATGTCAGGATCT-1	-5702.98	2447.87	-0.07	-0.20641	E
JUQ061_ATCTACTAGCTGCCCA-1	-3694.82	5401.94	-0.468333	-0.119231	NE
JUQ027_GTGCGGTTCATCACCC-1	3551.94	-815.292	0.476667	0.0410256	E
JUQ024_GTGTTAGCATTGCGGC-1	3711.58	1937.03	0.07	0.100769	nan
JUQ088_AGCAGCCTCCCTCTTT-1	3048.23	4711.29	-0.256667	-0.199487	NE
JUQ027_ACGGAGAAGTGGCACA-1	-8023.83	7853.55	0.07	-0.219231	E
JUQ089_GGGATGATCTAGAGTC-1	3932.73	4698.13	-0.135	-0.0358974	NE
JUQ102_CCACCTAGTCAGGACA-1	-9702.7	-13245.5	0.351667	0.33641	E
JUQ030_TGCTGCTGTACGACCC-1	-4235.55	-3998.35	-0.186667	0.145385	E
JUQ027_CCGTGGACAAGCGTAG-1	801.484	-4021.27	0.278333	0.382308	E
JUQ063_AACGTTGGTCTCTTAT-1	-3464.61	6882.99	-0.268333	-0.193077	NE
JUQ112_GCCTCTAGTGCTTCTC-1	940.692	-5257.02	0.481667	0.445641	NE
JUQ056_CGTCAGGCAAGTAGTA-1	-4125.9	4111.43	0.738333	1.29949	E
JUQ024_TTGTAGGAGACCTAGG-1	-2492.51	6550.14	-0.146667	-0.156667	nan
JUQ061_ACGTCAACACGTGAGA-1	-5829.47	-549.612	-0.271667	-0.142564	NE
JUQ057_AGCGGTCTCCTTTCGG-1	3632.81	1885.78	-0.185	-0.128974	E
JUQ027_GTGAAGGCAGTATGCT-1	-8406.88	-11403	1.70333	2.94564	E
JUQ049_CCCAGTTGTGTTTGGT-1	-11197.6	-18972.6	0.445	0.748462	E
JUQ030_AGACGTTCAGAGTGTG-1	-2071.45	2400.94	-0.513333	-0.00871795	E
JUQ056_CTGCTGTCAGATAATG-1	-1603.53	4603.06	-0.605	0.610256	E
JUQ088_GTACTCCAGATGCCAG-1	2498.17	-1488.85	-0.0766667	-0.266667	NE
JUQ121_ATTTCTGTCGGACAAG-1	1619.68	1894.72	-0.0416667	-0.183333	NE
JUQ066_TGTGGTACAAACGCGA-1	8224.51	-601.996	-0.0416667	0.0712821	E
JUQ105_ACGATACGTACAGTTC-1	-725.923	-3804.79	1.165	0.0828205	NE
JUQ026_TCACGAAAGTGTGAAT-1	-469.514	-1457.62	0.543333	-0.103077	E
JUQ026_GTTAAGCTCGCAAACT-1	-6436.87	7907.31	-0.34	-0.29	E
JUQ067_CCGGTAGCACGCTTTC-1	-7388.28	-9115.04	1.33	1.06795	nan
JUQ024_CATCGAATCGTACGGC-1	-697.954	7555.82	-0.2	-0.0197436	nan
JUQ027_AGCTTGAAGAGTCTGG-1	4641.82	-1377.09	0.45	-0.00897436	E
JUQ031_CGCTATCTCTTAGCCC-1	-5573.96	752.072	-0.458333	-0.339487	E
JUQ036_TAAGCGTAGCAACGGT-1	-11439.3	-20122.1	6.815	2.80487	E
JUQ031_CGTCCATTCAACCATG-1	-8421.86	217.092	1.06833	-0.358974	E
JUQ060_GCAGTTAGTGTCAATC-1	-5171.12	-5933.76	1.465	0.999231	E
JUQ033_GGGTTGCGTGTGCGTC-1	-8160.83	-9764.56	0.32	0.776667	E
JUQ070_ACATACGTCCACTGGG-1	-7240.03	-5535.95	1.075	0.224872	E
JUQ047_GCGAGAATCATGCATG-1	2192.04	-2220.74	0.208333	-0.205641	NE
JUQ039_TCGTACCGTTATGTGC-1	2615.02	-1829.82	0.161667	-0.173333	NE
JUQ111_CCTATTAGTGCTGTAT-1	-883.816	6182.83	-0.00333333	-0.0897436	NE
JUQ033_CTAACTTCAGGTCTCG-1	-6096.14	-5085.96	0.256667	0.0848718	E
JUQ088_GCTGCTTGTAAGGATT-1	2046.72	6584.97	-0.58	-0.323077	NE
JUQ070_GAAATGATCATCTGTT-1	-11135.4	-21254.3	-0.225	0.00846154	E
JUQ120_TTATGCTTCACTTATC-1	4792.93	1494.14	-0.095	0.0507692	NE
JUQ096_TGCACCTAGAGTAATC-1	893.326	8078.55	-0.0216667	0.0579487	NE
JUQ085_GGGTCTGAGAGGGATA-1	5562.87	5052.95	0.183333	-0.266667	NE
JUQ088_CGTCAGGCAGGTCCAC-1	3258.62	1876.18	-0.366667	-0.12641	NE
JUQ100_ACCCACTAGGACACCA-1	-1010.38	-1328.79	0.566667	-0.193077	E
JUQ091_GGGAGATTCCCATTTA-1	2585.85	1958.76	0.791667	-0.303333	NE
JUQ030_CTGTGCTTCTCCAGGG-1	-4090.86	3215.41	0.245	0.044359	E
JUQ066_GAAGCAGTCGGTGTTA-1	11538.4	2789.29	0.0633333	0.0338462	E
JUQ024_TGCCCATCAGACAAGC-1	-1753.04	7389.38	-0.166667	0.0738462	nan
JUQ046_CCTCTGATCCTGCAGG-1	-1141.27	2831.13	0.0616667	-0.26	E
JUQ033_ACGCAGCGTAGCGTAG-1	-7538.2	-10051.9	0.916667	0.810256	E
JUQ122_GTACTCCGTTATCCGA-1	5903.23	-1197.32	0.0416667	0.0107692	NE
JUQ101_GGAAAGCAGAGAGCTC-1	-5053	3787.49	0.305	-0.31	E
JUQ066_ATAAGAGTCAGAGACG-1	13675.7	1335.03	-0.506667	-0.256667	E
JUQ071_GAATAAGAGTCCGGTC-1	3253.06	-1403.99	-0.108333	-0.0161538	nan
JUQ031_GTGAAGGCATATGGTC-1	-8914.21	6243.7	-0.111667	-0.26641	E
JUQ060_TTAGGACTCCTCAACC-1	1640.21	4096.26	-0.246667	-0.13	E
JUQ027_GCAAACTAGGTTCCTA-1	-563.522	986.959	-0.3	0.0576923	E
JUQ061_GTGCTTCGTTGTACAC-1	-516.416	-3071.93	0.163333	-0.0889744	NE
JUQ101_CAGGTGCGTTCGCTAA-1	-1192.39	9479.48	0.575	-0.0792308	E
JUQ108_GTCGGGTGTAGGGTAC-1	3932.81	2266.09	0.0583333	0.157436	NE
JUQ056_ACGCAGCAGCTAAACA-1	3204.06	260.313	-0.0433333	0.231538	E
JUQ027_TGTGTTTCAACCGCCA-1	-2428.47	1456.69	-0.276667	0.318718	E
JUQ056_TGGACGCAGAGGTTGC-1	-1609.72	4797.13	0.07	0.0582051	E
JUQ027_TGCGGGTTCAGCAACT-1	2180.58	-3786.83	0.165	-0.0189744	E
JUQ033_CGCGGTACATCGGGTC-1	-7543.57	-8922.68	-0.11	0.405128	E
JUQ053_CTTAACTCATTGCGGC-1	-10775	-19076.9	-0.13	-0.423077	E
JUQ024_GAACGGAAGCTTCGCG-1	-1572.59	5924.19	0.136667	-0.0830769	nan
JUQ067_ATTTCTGAGAGGACGG-1	-5958.59	-11005.3	1.25	1.50641	nan
JUQ061_AACACGTAGTCGCCGT-1	2112.03	5806.42	-0.165	-0.00538462	NE
JUQ097_AGCATACCATGCCTAA-1	-5728.71	5838.88	-0.32	-0.169487	NE
JUQ102_TAAGAGAGTCTTGATG-1	5616.26	-2400.54	0.251667	0.198462	E
JUQ046_GTACTTTAGGCTCATT-1	-5393.23	-7433.31	0.775	0.292308	E
JUQ047_CAGTCCTAGATGTCGG-1	-4138.23	6002.38	-0.306667	-0.0625641	NE
JUQ061_TTAGTTCCACGGTTTA-1	178.191	-3448.68	0.76	-0.0497436	NE
JUQ049_GGCGACTTCATAGCAC-1	-9369.97	-13242	-0.108333	-0.00897436	E
JUQ060_GCTCTGTAGGTGCACA-1	2531.21	-1271.25	-0.08	-0.135641	E
JUQ095_CTGATCCGTACAAGTA-1	1164.48	5608.43	-0.215	-0.119487	NE
JUQ107_AGCTTGATCTTGCAAG-1	3433.95	2310.45	0.391667	0.284872	NE
JUQ042_TAGGCATTCGGCGGTT-1	-259.643	1479.29	0.66	-0.0325641	NE
JUQ066_ACTGATGTCACAATGC-1	7239.9	-1300.32	0.316667	-0.143077	E
JUQ066_CGTCCATAGTGGACGT-1	6121.14	4657.46	-0.241667	-0.113077	E
JUQ096_GCACTCTGTCGCTTTC-1	5726.72	2844.54	0.225	0.110769	NE
JUQ027_GGACAAGTCAGAGACG-1	-8723.68	-11295	4.475	2.71692	E
JUQ036_TAAGAGATCCACTGGG-1	-7811.36	-10665.7	-0.236667	0.0387179	E
JUQ088_CTCAGAAAGCGAAGGG-1	2144.19	295.586	0.576667	-0.00282051	NE
JUQ042_CGATCGGCACATGGGA-1	724.42	5719.98	0.913333	0.393077	NE
JUQ056_CTAATGGGTCGGGTCT-1	-156.489	6275.84	-0.273333	0.127692	E
JUQ067_GTGTGCGAGGAATCGC-1	-4637.59	-4729.87	0.655	0.0707692	nan
JUQ040_GGGACCTCACGGCCAT-1	-9512.68	-13069.2	4.03833	3.28359	E
JUQ027_GAACATCTCTACTTAC-1	-11292.7	-19776.9	11.2417	8.43923	E
JUQ027_TGCCCTAGTGGAAAGA-1	1223.29	-3538.95	0.641667	0.122051	E
JUQ069_CACAGGCGTTTCCACC-1	-1554.75	-9246.53	2.23	1.98821	E
JUQ044_CGTTAGATCAAGGCTT-1	-3859.04	6619.42	-0.181667	-0.0192308	NE
JUQ092_CATGACATCGGTTAAC-1	-1078.33	7342.86	0.185	-0.222821	NE
JUQ031_AGCGGTCGTCTGATCA-1	-7397.39	2482.1	-0.183333	0.325641	E
JUQ066_TGCTACCAGCGTTGCC-1	13691.2	3263.41	-0.243333	-0.18641	E
JUQ039_GTATTCTTCTCCTATA-1	6095.1	2639.99	-0.05	-0.2	NE
JUQ024_GTCGTAACATGCGCAC-1	486.171	5849.83	-0.14	-0.0464103	nan
JUQ036_CATGACAAGGCAGGTT-1	-7340.36	-11130.8	2.99	3.06949	E
JUQ040_CAACCAAAGGCTAGGT-1	-3905.72	-10065.5	2.03333	0.35	E
JUQ050_ACGGCCACACTATCTT-1	1400.65	-2446	-0.0516667	-0.149487	NE
JUQ069_AACTTTCGTTCCCTTG-1	15312	2648.33	-0.48	-0.269744	E
JUQ070_AACTTTCTCTACTATC-1	910.362	7115.18	-0.366667	0.074359	E
JUQ067_TCAGCTCTCACCTCGT-1	-5503.84	-12254.8	1.14333	2.84436	nan
JUQ024_GTAGTCACATCATCCC-1	-2459	5838.44	0.116667	0.0941026	nan
JUQ107_AGCCTAAGTCATCGGC-1	1356.01	5294.34	0.141667	-0.13641	NE
JUQ067_CGTCAGGAGTTGAGAT-1	2198.67	-1938.83	0.141667	-0.119744	nan
JUQ069_GTCGTAAGTGGCGAAT-1	4193.54	-3996.26	1.35333	-0.419744	E
JUQ049_GGTGTTAGTGACAAAT-1	4242.53	-805.245	0.65	0.0615385	E
JUQ071_ATAAGAGGTATCTGCA-1	-2271.83	8206.31	-0.22	0.0674359	nan
JUQ122_CTGCTGTGTGGACGAT-1	4338.52	-2048.39	0.47	-0.0528205	NE
JUQ031_TATCAGGCACAAGACG-1	-6538.46	-8298.87	3.31667	0.676667	E
JUQ069_TCAATCTTCCAAATGC-1	-6374.44	6885.28	-0.166667	-0.08	E
JUQ086_AGTGTCAAGCACCGTC-1	1921.43	-4759.34	0.523333	0.000512821	NE
JUQ033_GTTAAGCCATAGTAAG-1	1115.21	-3095.7	0.463333	0.0441026	E
JUQ067_TTGGAACAGCAGCCTC-1	-5869.47	-11537.9	0.805	0.927179	nan
JUQ040_ATAAGAGTCTGATTCT-1	-11298.1	-20859.4	2.48167	0.179487	E
JUQ108_CTGCCTACAACTGCGC-1	3890.28	2598.21	-0.213333	-0.106667	NE
JUQ026_TGGTTCCTCCGTAGTA-1	-483.963	-3663.19	-0.0783333	0.0979487	E
JUQ062_TGAGCATGTCTCCACT-1	-11499	-19909.4	4.805	3.40513	E
JUQ101_TCACAAGAGTTACCCA-1	3918.45	2134.64	-0.0766667	-0.199744	E
JUQ110_GACAGAGAGCGTTGCC-1	3444.39	6540.78	-0.0533333	0.137436	NE
JUQ031_CTGAAGTTCGTGGACC-1	-5325.83	5120.84	0.0383333	-0.05	E
JUQ067_GGGACCTCAGGTTTCA-1	-5038.11	-9711.38	0.293333	1.20897	nan
JUQ085_TTGCCGTCATCCTAGA-1	5693.84	4948.26	-0.111667	-0.226154	NE
JUQ056_GGTGCGTTCTGAGTGT-1	2501.87	-650.195	-0.13	0.0279487	E
JUQ100_CCTAGCTGTGACGGTA-1	5527.12	-1765.63	0.178333	-0.0825641	E
JUQ031_AACTTTCGTCGAGTTT-1	-5538.77	4320.51	0.436667	0.472564	E
JUQ030_GGGAATGAGAGACTAT-1	-5666.34	4734.14	-0.28	-0.146667	E
JUQ069_ACGATACTCACATGCA-1	2969.57	-1385.63	0.251667	0.325128	E
JUQ057_GCACATAGTAGCCTAT-1	78.9973	-3541.44	1.305	-0.208974	E
JUQ052_ATAAGAGCATGCTAGT-1	-4838	6132.53	0.0183333	0.00358974	E
JUQ033_AGGGTGACATCACAAC-1	1648.63	4751.99	0.09	0.0438462	E
JUQ040_GGGATGACACGGACAA-1	-3455.26	-9130.11	1.13167	-0.065641	E
JUQ042_CCTATTACATGCCACG-1	4670.67	4251.2	0.00166667	0.502564	NE
JUQ060_CCACTACTCTACGAGT-1	3384.65	1697.06	0.48	-0.0184615	E
JUQ046_GCGGGTTGTCATATCG-1	-5161.92	-10303.6	1.53333	1.12128	E
JUQ100_CTAAGACTCTTGCCGT-1	-9227.7	-10622.8	5.16833	2.62462	E
JUQ027_GCATGATTCCTAGGGC-1	-8622.35	-9398.39	2.08167	1.43667	E
JUQ070_CTTTGCGGTAGCTGCC-1	-7873.74	-7471.63	0.483333	0.870256	E
JUQ094_AAGGAGCCACCGGAAA-1	5706.14	858.285	0.115	0.0707692	NE
JUQ057_GACCTGGGTAAATACG-1	2586.18	2375.74	-0.376667	-0.249487	E
JUQ056_CACACTCCAATGGATA-1	2320.61	1010.19	0.02	-0.0389744	E
JUQ031_CCCAGTTAGCATGGCA-1	-5035.37	446.094	-0.273333	0.348462	E
JUQ108_ATGGGAGGTATTAGCC-1	1696.24	7516.95	-0.326667	-0.103077	NE
JUQ066_GACGGCTCAGGATTGG-1	13963.1	1379.55	-0.886667	0.0646154	E
JUQ050_AGGTCATTCTGGTTCC-1	-7.76921	6854.8	-0.52	-0.132821	NE
JUQ066_AGGTCCGAGGGCTTGA-1	12583.9	3069.13	-0.341667	0.174615	E
JUQ099_ACACCAAAGCTAGCCC-1	4293.96	-288.565	0.616667	-0.0230769	E
JUQ056_TCATTTGGTGTGACCC-1	-3984.92	5016.06	0.135	1.04744	E
JUQ097_CGTCACTCATGAAGTA-1	2126.23	7862.25	-0.253333	0.341795	NE
JUQ093_GCAGTTAAGTCCATAC-1	-3990.1	6114.23	-0.178333	-0.152564	NE
JUQ031_CAGAGAGCATGGGAAC-1	-8926.78	4292.58	-0.573333	-0.322821	E
JUQ101_TGTGTTTAGGCAAAGA-1	1164.72	-3187.84	0.536667	-0.0594872	E
JUQ027_TCTGAGAAGAGTGACC-1	-4371.44	7741.18	-0.513333	-0.249744	E
JUQ071_AGAGTGGTCGGTGTTA-1	-2831.55	4728.02	-0.075	0.0438462	nan
JUQ107_ATCACGAGTGACTCAT-1	4296.72	-2077.1	0.311667	0.331795	NE
JUQ102_GCAGTTATCCCATTTA-1	-8774.34	-11654.4	3.30667	1.79744	E
JUQ105_GCAATCAGTGCACGAA-1	1952.95	1222.47	-0.146667	0.0951282	NE
JUQ069_GCGAGAACAGGACCCT-1	1718.24	-6549.35	0.67	0.880769	E
JUQ065_ACCCACTTCGCCAAAT-1	-6139.69	4116.88	-0.0716667	-0.259744	NE
JUQ105_AGAATAGTCGCTGATA-1	3177.2	-1079.12	0.39	-0.192821	NE
JUQ033_CCTACCATCGGAGGTA-1	-10736.9	-18881.2	-0.293333	0.0382051	E
JUQ066_TATGCCCAGCGAGAAA-1	8024.94	611.545	-0.128333	-0.0664103	E
JUQ039_CACCAGGGTCTCCACT-1	5141.15	4531.49	-0.31	-0.212821	NE
JUQ025_TTATGCTTCGAACGGA-1	3942.88	-1983.19	0.995	-0.0225641	nan
JUQ093_TCGTAGATCTGATACG-1	-1773.85	-2231.04	-0.355	-0.152308	NE
JUQ069_GCGCCAAAGCCCTAAT-1	15824.2	2762.05	-0.353333	0.0607692	E
JUQ101_GAACGGATCGGAGCAA-1	3718.09	-2129.62	0.766667	-0.10641	E
JUQ056_AGAGCTTTCTTCATGT-1	-1224.99	6567.69	-0.38	0.231795	E
JUQ121_GCGACCAAGGAGTTTA-1	-3043.87	6730.83	-0.00833333	0.177692	NE
JUQ026_GGCCGATAGTTTAGGA-1	-607.789	-3478.44	0.0233333	0.325897	E
JUQ024_CTAGAGTCAGCGAACA-1	4110.93	2452.26	0.616667	-0.0297436	nan
JUQ071_TGCCCATCAACTGCTA-1	-3502.9	7382.25	-0.161667	0.248205	nan
JUQ056_CCATTCGTCAAACGGG-1	1927.03	2090.05	0.655	0.415385	E
JUQ056_CTCGAGGCACAGACTT-1	-2958.57	3930.3	-0.12	0.318974	E
JUQ085_GCAGTTACAATGAAAC-1	4035.64	6670.05	-0.466667	-0.112564	NE
JUQ069_GCACTCTTCATATCGG-1	7072.67	3055.11	-0.748333	0.162051	E
JUQ030_GAACATCCAATGTTGC-1	-4440.25	4919.62	-0.14	-0.133333	E
JUQ066_CATTATCCATCAGTAC-1	10871.1	2342.83	-0.101667	-0.123333	E
JUQ031_CTACCCATCTTCGAGA-1	-923.85	1711.17	-0.263333	-0.0623077	E
JUQ066_GACCAATAGGTGTGGT-1	14123.9	2649.61	-0.44	-0.133077	E
JUQ069_TGCACCTAGAACTGTA-1	7804.62	2712.1	-0.228333	-0.262564	E
JUQ067_TAAGCGTCACCGAATT-1	-5848.21	-9295.12	2.00333	0.305128	nan
JUQ027_CGTCCATGTGGTACAG-1	-11074.4	-19097	4.37333	2.33154	E
JUQ026_AGGTCCGTCTCGTATT-1	907.315	-1846.12	0.855	-0.195897	E
JUQ095_CACTCCATCACATACG-1	-2066.6	5918.88	-0.326667	-0.242051	NE
JUQ056_GGGCACTCATCCGTGG-1	2511.26	3282.67	-0.301667	0.208462	E
JUQ102_GAACCTATCGTGGTCG-1	3465.79	2645.93	0.0316667	0.0471795	E
JUQ096_TACACGAGTTCCATGA-1	-30.4967	6565.51	-0.065	-0.256667	NE
JUQ069_TTCTCAAAGTTATCGC-1	3385.91	3920.89	-0.0566667	-0.0861538	E
JUQ033_GACTACACATGTAAGA-1	-10537.9	-17662.1	2.07667	0.921026	E
JUQ057_ACTGATGGTACGCTGC-1	4452.37	-1330.13	-0.181667	-0.112821	E
JUQ088_GAACGGACACAGACAG-1	-1168.27	-1115.64	0.253333	0.224872	NE
JUQ119_CATCGGGCATCCGGGT-1	736.254	-1904.43	0.701667	-0.193333	NE
JUQ066_AAGGTTCCATATACGC-1	1948.46	4856.75	-0.21	0.101026	E
JUQ066_GTGTTAGCAGTGAGTG-1	8433.53	2632.07	-0.64	0.144872	E
JUQ091_TCACGAAAGACGCACA-1	2044.13	-869.353	1.86	-0.376154	NE
JUQ066_ACACCGGGTCTGCAAT-1	2616.2	5002.71	-0.328333	0.468974	E
JUQ041_CATATTCTCACGATGT-1	-1993.64	-6078.04	0.51	-0.0417949	NE
JUQ052_AGAGCTTCACGCGAAA-1	-3316.14	6224.6	-0.186667	-0.0766667	E
JUQ095_CGTGTCTGTGCGGTAA-1	-3015.1	6822.99	-0.0616667	0.0238462	NE
JUQ024_AAGGTTCCATATGAGA-1	290.101	3839.13	-0.0933333	-0.06	nan
JUQ031_CCTACACGTATGAAAC-1	-2835.32	6260.37	-0.27	-0.313333	E
JUQ064_AGGGAGTTCACATGCA-1	-3741.75	6467.71	0.01	-0.0928205	NE
JUQ033_ACGTCAACATGGGACA-1	-5996.55	-6663.77	1.05167	0.518718	E
JUQ105_AGCGTATTCTTGCCGT-1	-1557.03	9336.04	0.695	-0.199231	NE
JUQ027_TCTATTGAGAGGGATA-1	433.618	-1169.28	-0.363333	-0.135641	E
JUQ094_AAAGTAGAGATGTGGC-1	5176.73	2249.63	0.448333	-0.185897	NE
JUQ069_AGTTGGTAGGAATGGA-1	7580.63	-614.813	-2.06333	0.760769	E
JUQ124_TAGCCGGAGCTGCGAA-1	2302.85	6067.34	-0.42	0.207949	NE
JUQ044_TGAAAGAAGATGGCGT-1	-5367.87	6936.89	-0.0616667	0.0371795	NE
JUQ040_GACAGAGAGGAGTTGC-1	-3706.36	-8944.34	0.67	0.251795	E
JUQ067_GGATGTTTCCAACCAA-1	-1303.01	-3180.53	1.44	0.248718	nan
JUQ033_GTAACGTAGATATGCA-1	-8469.35	-10735.2	0.68	1.12205	E
JUQ073_GATCTAGAGGTGTTAA-1	3542.75	-2495.76	0.563333	-0.0487179	NE
JUQ033_AGGGAGTGTAAATACG-1	939.705	1055.6	0.306667	-0.146667	E
JUQ040_GATCGCGTCGCATGGC-1	-10758.6	-20216.3	0.875	0.677692	E
JUQ069_ACTGTCCTCGAGGTAG-1	15914.8	2809.42	-0.415	0.234872	E
JUQ124_ACGCAGCGTACGACCC-1	-2166.33	7747.84	-0.148333	0.679487	NE
JUQ033_CAGCTAATCAATACCG-1	-6914.66	-4138.11	0.0283333	0.0879487	E
JUQ111_TGAGCATTCTTCCTTC-1	3790.62	4275.14	0.166667	-0.183333	NE
JUQ067_GGAATAATCCCATTAT-1	-5817.75	-9303.14	0.516667	-0.0897436	nan
JUQ049_CAGATCAAGATGTAAC-1	685.457	-2532.05	0.198333	-0.0148718	E
JUQ108_ACAGCTATCTGGGCCA-1	5402.52	1364.39	-0.161667	-0.133077	NE
JUQ066_ACTGAACGTAGAGGAA-1	7137.62	-1649.33	-0.323333	-0.0892308	E
JUQ027_AACGTTGGTATTACCG-1	-9024.99	-9345.31	0.345	0.938462	E
JUQ056_TTGAACGTCTGCGACG-1	-2343.15	3559.41	-0.933333	-0.0248718	E
JUQ040_CTGTGCTTCTTGTCAT-1	-11458.5	-20317.6	5.71833	1.02051	E
JUQ049_CATGGCGTCTCTTGAT-1	-10936	-19555.8	2.92167	0.305897	E
JUQ067_AGTGGGAAGGCAGTCA-1	-3732.89	-9505.99	0.785	0.709744	nan
JUQ043_AGTTGGTGTCGGATCC-1	-8261.26	-14435.8	-0.663333	-0.666154	NE
JUQ109_CGTGTAATCTGAGTGT-1	3074.03	3605.28	-0.156667	-0.0528205	NE
JUQ066_ATTACTCTCCGGCACA-1	14367.9	1786.98	-0.66	-0.219744	E
JUQ106_AGCGGTCCACTGTTAG-1	-5003.7	5962.56	0.121667	0.167949	NE
JUQ117_GTTCATTAGAATCTCC-1	-5288.16	1763.67	0.695	0.167949	NE
JUQ073_CATCAAGGTTGAACTC-1	-1383.51	8673.88	0.291667	-0.432821	NE
JUQ095_ACGATACTCTTAGCCC-1	-4218.01	6429.62	-0.108333	0.0105128	NE
JUQ122_GGGCACTCATCACAAC-1	-9735.94	-17671.8	1.45333	-0.719231	NE
JUQ073_GAACATCGTCCTCCAT-1	5393.3	397.939	0.166667	-0.23641	NE
JUQ056_GGTATTGCATACAGCT-1	5469.81	564.573	-0.045	0.322051	E
JUQ061_AGTTGGTCATGAAGTA-1	331.986	-3027.4	0.0333333	0.147949	NE
JUQ066_ACGAGGATCGCACTCT-1	13351.3	2499.97	-0.448333	-0.126154	E
JUQ027_ACATACGTCCCAAGAT-1	-5609.29	8196.32	-0.413333	-0.116154	E
JUQ066_CATATTCAGGATGGTC-1	6520.92	-1928.4	-0.181667	0.381795	E
JUQ101_ACTGAACGTGTGCCTG-1	615.718	-2409.85	0.35	0.0646154	E
JUQ108_ATCATCTAGTCTCAAC-1	1846.16	6627.16	-0.0733333	-0.0933333	NE
JUQ033_TGCGGGTAGTGAAGAG-1	-6979.14	-10196.2	1.25333	0.435385	E
JUQ056_CAAGAAATCTCTGCTG-1	-2073.51	-6039.24	0.426667	0.0279487	E
JUQ121_CAAGTTGAGTTAGCGG-1	-2802.21	1333.2	0.01	0.188205	NE
JUQ057_CGGACGTAGCACACAG-1	5755.2	1249.56	0.318333	-0.0964103	E
JUQ119_CAACCAAAGCTAAACA-1	1257.99	7085.17	-0.373333	-0.3	NE
JUQ057_CCGTACTGTACACCGC-1	1816.01	7376.01	-0.223333	-0.212821	E
JUQ056_ACCCACTGTTCCCTTG-1	-1247.42	3412.63	-0.506667	0.890769	E
JUQ066_TCGAGGCAGATATGCA-1	7064.84	-1615.27	-0.095	0.0812821	E
JUQ078_GACGCGTTCAGAGGTG-1	-4948.42	5392.31	0.0866667	-0.0589744	NE
JUQ107_GTGCAGCCAATGAAAC-1	-1303.28	7906.07	-0.455	0.429231	NE
JUQ108_TGGTTAGAGTGGGTTG-1	-5884.53	2204.5	0.133333	-0.106154	NE
JUQ056_ATTATCCCATTTCAGG-1	-3022.92	3979.48	-0.173333	-0.0464103	E
JUQ060_TCCCGATTCTCAAGTG-1	2028.55	479.463	-0.31	-0.172821	E
JUQ039_CATGGCGCACGTAAGG-1	1719.01	-240.122	0.161667	-0.295897	NE
JUQ088_CAGTCCTAGTGGAGAA-1	-7459.81	3169.36	-0.388333	0.54359	NE
JUQ110_CGCGGTAAGGTAAACT-1	-2324.75	3878.51	0.238333	-0.243077	NE
JUQ036_CTCCTAGGTCCGAAGA-1	2148.83	-2539.7	0.333333	0.0548718	E
JUQ040_GAAATGAAGTGCCAGA-1	-3591.99	-8348.99	0.456667	-0.282308	E
JUQ039_CTGAAGTTCACCCTCA-1	4081.76	-416.68	-0.0283333	0.546667	NE
JUQ060_TACTTGTTCACGACTA-1	-3131.97	4201.86	0.165	-0.0992308	E
JUQ066_GGATTACGTCCGAGTC-1	14342.4	2612.97	-0.473333	-0.159744	E
JUQ060_TAGTTGGAGTCCCACG-1	3967.45	2294.38	0.0266667	-0.186154	E
JUQ095_ACACCCTCATACTACG-1	3027.11	-595.713	0.271667	-0.109487	NE
JUQ027_TCGCGAGGTAAGGATT-1	233.576	-4864.63	-0.15	-0.0858974	E
JUQ042_GTCGTAATCAAGGCTT-1	-2528.93	6095.77	0.311667	0.566154	NE
JUQ061_ACTTACTAGTGGTAGC-1	1971.92	281.337	-0.0433333	0.0751282	NE
JUQ042_CTGGTCTGTGTTAAGA-1	5304.88	878.609	0.4	-0.145641	NE
JUQ027_GGATGTTCATGATCCA-1	279.519	-2052.76	0.13	0.429487	E
JUQ030_AAGGAGCTCGAGCCCA-1	-7451.44	-6140.64	0.365	-0.0794872	E
JUQ040_CCTATTATCCATGAAC-1	2691.01	537.881	-0.188333	0.214615	E
JUQ101_TCAGATGAGCCACGCT-1	3225.09	-1712.93	0.25	-0.202564	E
JUQ102_GCGCCAATCTTGTACT-1	4068.02	-2931.44	0.253333	0.164359	E
JUQ120_CGTAGCGAGCGATTCT-1	5664.01	-430.99	0.328333	0.161795	NE
JUQ031_GAACATCTCCGAAGAG-1	-4262.25	3082.53	-0.383333	-0.433333	E
JUQ039_TCGAGGCAGGACCACA-1	1125.42	-4185	0.938333	-0.162308	NE
JUQ069_CTCGAGGGTCAGTGGA-1	15200.6	3149.09	-0.203333	-0.12641	E
JUQ031_ACAGCCGTCCTGCAGG-1	-8690.17	2084.68	-0.746667	-0.132308	E
JUQ101_TACAGTGCATTTCAGG-1	-2235.08	7656.78	-0.148333	-0.193077	E
JUQ047_GGAGCAATCCCATTTA-1	4565.96	-1910.54	0.0816667	0.191282	NE
JUQ067_GAAACTCGTCCATGAT-1	-1318.03	9031.35	-0.555	0.0415385	nan
JUQ067_TCACAAGAGTACGATA-1	-2602.56	3484.6	-0.168333	-0.00589744	nan
JUQ039_GTGCAGCTCTGCTGCT-1	4365.5	-1192.14	0.626667	-0.0292308	NE
JUQ088_ACGGCCAAGCCCTAAT-1	989.631	4983.65	-0.0766667	-0.24641	NE
JUQ066_CCGGGATTCGTGGGAA-1	13508.1	1925.68	-0.686667	-0.253333	E
JUQ069_TTAGGCAGTGTGCCTG-1	15048.1	2790.3	-0.573333	-0.363333	E
JUQ108_CTACCCAGTCGAACAG-1	3895.93	1235	-0.306667	-0.173077	NE
JUQ069_CACACTCGTCATCCCT-1	5896.68	-2985.98	0.898333	0.292308	E
JUQ119_GTATTCTAGACAAAGG-1	-1279.56	9464.01	-0.0133333	0.00794872	NE
JUQ100_GTCACAACAATTGCTG-1	5050.84	-3028.12	1.18667	-0.293333	E
JUQ069_CTCATTATCAGCCTAA-1	13093.4	2269.43	-0.446667	0.0610256	E
JUQ036_ACGATGTTCTCGTTTA-1	-5279.33	-8567.11	1.35167	0.392051	E
JUQ066_TGATTTCAGGGTTTCT-1	8706.22	2500.27	-0.115	-0.143333	E
JUQ096_AATCCAGTCTGTGCAA-1	13838.9	3407.78	-0.301667	-0.0161538	NE
JUQ030_TTTGTCATCAACGGCC-1	-6540.05	2612.57	-0.381667	-0.112564	E
JUQ073_TCTTCGGGTTCCACGG-1	5247.53	-1720.33	-0.191667	0.0176923	NE
JUQ039_CGTGTCTGTGCGAAAC-1	2508.18	-2254	0.303333	0.746923	NE
JUQ066_TTGGCAATCCAAATGC-1	8195.51	2487.43	0.146667	0.351795	E
JUQ036_CGGACACAGCAGGCTA-1	-9766.51	-14631.1	2.42833	2.12744	E
JUQ042_ATAAGAGAGCGTGAGT-1	3381.77	485.201	-0.255	0.305128	NE
JUQ057_TCTCTAATCCTCATTA-1	3788.05	5723.18	0.07	-0.0228205	E
JUQ106_TACTCATTCATGCTCC-1	1756.79	1424.08	-0.4	-0.0425641	NE
JUQ049_CACCTTGGTCACTGGC-1	-9882.61	-15600.7	6.90833	2.16949	E
JUQ036_CGTAGCGGTCCAGTTA-1	-8386.09	-10241.3	1.92167	0.780513	E
JUQ088_AAACCTGTCGGTCTAA-1	-78.2448	3511.59	1.17167	0.402564	NE
JUQ070_TTTATGCCACCCATTC-1	-8602.33	-9371.95	0.661667	0.382821	E
JUQ060_TACCTTAGTGCAGTAG-1	1664.54	979.305	-0.116667	-0.156154	E
JUQ066_GGCCGATAGCAGCGTA-1	14977	2396.01	-0.38	0.579231	E
JUQ066_CGCTGGAAGCTAGCCC-1	-2866.8	-2606.41	0.13	0.191795	E
JUQ091_GACTGCGCACTAAGTC-1	2835.22	-2279.26	2.06667	-0.246154	NE
JUQ095_TTGACTTTCCTCAATT-1	-2260.67	6603.69	-0.146667	-0.0830769	NE
JUQ060_CCGTTCACATACGCCG-1	-5979.05	-4048.94	1.645	0.132051	E
JUQ030_TCACGAAAGGAGTTGC-1	-7152.24	1271.48	-0.88	0.0887179	E
JUQ027_GTGAAGGAGGTGTTAA-1	-7408.88	7891.54	-0.793333	-0.409231	E
JUQ066_TTCTCAAAGGTGATAT-1	10311.2	2928.42	-0.341667	-0.102821	E
JUQ066_CAGTAACCACCTGGTG-1	-3220.3	-1620.29	1.40333	0.064359	E
JUQ086_TTCCCAGTCTTACCGC-1	2582.8	1318.75	-0.0333333	-0.0789744	NE
JUQ101_CATCGGGCATAACCTG-1	4712.4	-2663.65	0.528333	-0.045641	E
JUQ056_GTCTTCGGTCGCGTGT-1	-843.987	3980.23	-0.143333	0.566154	E
JUQ096_GCTCCTATCGTCACGG-1	5285.22	3301.9	0.831667	-0.125641	NE
JUQ088_GAATGAAGTACCCAAT-1	3204.54	2525.35	-0.196667	0.0846154	NE
JUQ057_CATTATCAGAGGTACC-1	-7937.98	-8391.14	0.325	0.382821	E
JUQ101_AGGTCATTCTAACCGA-1	-7037.83	3694.4	-0.34	0.0410256	E
JUQ039_CAGTAACCAGCTCCGA-1	2779.21	4740.1	0.00166667	-0.15641	NE
JUQ026_ACTGTCCTCACAACGT-1	-6810.88	7052.73	-0.728333	-0.405897	E
JUQ102_ACGGCCAGTTCGAATC-1	-9987.61	-10472.2	4.24	2.43359	E
JUQ067_CGACTTCTCAACGGCC-1	1315.98	-3632.45	0.153333	0.248462	nan
JUQ088_CCAATCCCAACTTGAC-1	-7812.07	-534.008	1.08167	-0.198718	NE
JUQ067_AACACGTGTACTTGAC-1	-2230.71	-7657.97	1.79	0.526154	nan
JUQ036_AGTGTCACATGGTAGG-1	-6559.6	-1334.66	0.571667	-0.0989744	E
JUQ057_TGATTTCGTTGGTGGA-1	2767.14	1987.88	0.505	-0.245897	E
JUQ096_TTCTCAAAGTTTGCGT-1	10816.4	3284.19	0.101667	-0.0461538	NE
JUQ069_CACACCTCAGTTTACG-1	6173.9	-3371.55	0.18	0.242308	E
JUQ060_ACTTTCACAGATGGGT-1	1193.37	-3668.23	0.768333	-0.272564	E
JUQ024_CATATTCTCATTGCGA-1	-4502.82	7391.1	-0.113333	-0.0464103	nan
JUQ091_GCACATACAGATGGCA-1	-6979.18	-9984.75	7.185	4.20308	NE
JUQ088_TACCTTAGTAAGGGCT-1	-4452.17	1275.17	-0.66	-0.30641	NE
JUQ027_CGGCTAGTCCGCATCT-1	1913.05	-933.505	0.673333	0.158205	E
JUQ078_GACTACAGTACCCAAT-1	4137.08	-4235.59	0.443333	0.630513	NE
JUQ040_TGGCCAGGTAAACCTC-1	-8549.47	-12688.8	8.04333	5.16308	E
JUQ036_TTATGCTTCGTTGACA-1	-8447.64	-11137	2.52333	1.06538	E
JUQ056_GTGGGTCTCCGCGCAA-1	-692.164	3435.15	-0.336667	0.756923	E
JUQ069_GGAAAGCAGTGAAGAG-1	14042.7	2792.42	-0.4	-0.0525641	E
JUQ102_TGTTCCGTCGGGAGTA-1	-11750	-19709.4	4.76167	1.25513	E
JUQ106_CCTTCCCCACCAGCAC-1	3001.37	966.207	-0.308333	-0.149487	NE
JUQ091_AGCGTATCATTGCGGC-1	3702.26	5258.13	0.113333	-0.132821	NE
JUQ067_TTGAACGAGCGATGAC-1	-472.517	-4309.84	0.323333	-0.21641	nan
JUQ119_GCATGATGTGGGTATG-1	-1455.6	9674.45	-0.143333	-0.22641	NE
JUQ122_AGTGAGGAGAGCCCAA-1	3641.31	-3577.73	0.311667	-0.123077	NE
JUQ069_CATCAAGCACGTCTCT-1	5359.34	2732.02	0.06	0.0210256	E
JUQ031_AAAGTAGCATAAGACA-1	3416.77	-1916.36	0.133333	0.508974	E
JUQ083_CTAGTGAGTCCAGTGC-1	-4609.31	5114.8	-0.393333	0.0241026	NE
JUQ102_ATTGGTGTCCTGTACC-1	-2144.2	-2089.63	-0.35	-0.229487	E
JUQ024_ATCCGAACAAGGTTCT-1	-3639.8	8318.57	-0.2	0.00384615	nan
JUQ066_TTCTACATCGAGCCCA-1	1716.96	5208.08	-0.113333	0.148462	E
JUQ100_TGCTGCTGTTGATTCG-1	230.805	7776.78	0.125	-0.239744	E
JUQ067_GCTGCAGGTCTGATTG-1	-9544.49	-17527.7	0.0366667	0.181026	nan
JUQ033_CTACGTCTCATCGGAT-1	-5395.85	-6634.94	0.385	0.134103	E
JUQ027_TTAACTCTCAGTTCGA-1	2407.08	-2494.41	0.441667	0.0212821	E
JUQ036_CGACCTTTCCATGCTC-1	3491.48	-3741.09	0.383333	0.245128	E
JUQ054_CTGCGGAGTATTACCG-1	3868.77	4624.39	-0.11	0.0441026	NE
JUQ101_ATCCACCTCCTTGCCA-1	2665.64	2216.16	-0.1	0.0705128	E
JUQ097_CTGCCTAAGTGAATTG-1	-3169.14	7228.78	-0.213333	0.0907692	NE
JUQ039_CACCTTGTCCGTCATC-1	5102.64	2294.14	0.165	0.171795	NE
JUQ042_CATCAAGCAGTCAGCC-1	4679.26	6253.11	-0.16	0.162308	NE
JUQ031_TACTCGCGTCCTGCTT-1	-7392.68	1139.68	-0.0683333	-0.225897	E
JUQ024_CTGCGGAAGTGTGGCA-1	3527.3	606.052	-0.0933333	-0.00974359	nan
JUQ044_GAGGTGACAAAGGCGT-1	-2265.4	7572.62	-0.24	-0.213333	NE
JUQ066_GTCTCGTGTACCGTAT-1	14222.1	1613.23	-0.475	-0.293077	E
JUQ088_GGCAATTTCTAACTTC-1	1368.3	1512.14	0.748333	-0.135385	NE
JUQ069_CGTAGCGTCTCTTGAT-1	6877.82	-1310.15	0.17	0.202051	E
JUQ066_GCTCTGTCAGCATACT-1	8711.25	601.906	0.045	0.121282	E
JUQ061_TGGCGCAGTGACGGTA-1	-9088.01	6184.42	-0.296667	-0.156154	NE
JUQ030_CGTTCTGAGAAGCCCA-1	-4845.85	-552.268	1.12833	0.0448718	E
JUQ066_CGAATGTAGATCACGG-1	7249.46	-1955.35	-0.205	0.104615	E
JUQ088_TAGTTGGGTACCAGTT-1	2544.82	3210.91	0.21	-0.236154	NE
JUQ071_TGGACGCTCACAGTAC-1	-2991.36	8442.03	-0.306667	0.107692	nan
JUQ033_ACACCGGTCAACTCTT-1	-2623.09	1676.18	0.285	-0.0797436	E
JUQ067_ATCACGAGTTACTGAC-1	-5599.87	-11970.8	0.035	0.256154	nan
JUQ069_AACCGCGTCCCACTTG-1	5086.63	-3854.2	-0.238333	-0.065641	E
JUQ027_CATCGGGAGTGCTGCC-1	-10526.3	-17617.6	0.438333	0.207692	E
JUQ057_TCAGATGTCTGCAGTA-1	-7073.55	-10082.2	2.85333	1.77103	E
JUQ073_TATGCCCGTTCCACAA-1	-5722.17	-8246.91	-0.91	1.18667	NE
JUQ069_TGCGTGGGTTGCGTTA-1	5238.48	-3849.99	-0.0933333	0.309744	E
JUQ096_AGGCCGTAGGAGTCTG-1	-81.3871	5658.05	0.03	-0.119487	NE
JUQ030_TACGGGCTCGCGTTTC-1	314.168	1888.15	0.278333	-0.229744	E
JUQ060_CTAGCCTTCGTTTATC-1	-6547.89	-7855.37	0.0416667	0.378718	E
JUQ073_ATTGGACAGGTGCTAG-1	4616.1	-1421.15	0.498333	0.0415385	NE
JUQ045_ACCAGTAAGCACGCCT-1	-2088.41	6739.51	-0.193333	-0.11	NE
JUQ066_CGTAGGCTCACTATTC-1	3629.89	5690.07	-0.75	0.415897	E
JUQ101_GCAAACTAGGGTCGAT-1	4614.88	-2799.87	0.398333	-0.0861538	E
JUQ101_TCTGAGACATCGATTG-1	2468.88	38.2115	-0.16	0.157692	E
JUQ040_CGGACGTAGTGTACTC-1	-10226.1	-19274.4	0.0316667	0.144872	E
JUQ036_ACTGCTCTCCCTTGCA-1	-8967.22	-10439.2	2.04667	1.23821	E
JUQ027_CTCGGGAAGCGTCAAG-1	-2076.25	4593.59	0.0316667	-0.0666667	E
JUQ056_CAGGTGCAGACAGACC-1	-1408.71	6046.5	0.0983333	0.0812821	E
JUQ088_TCGCGAGGTGCGATAG-1	2779.85	4118.06	-0.185	-0.463333	NE
JUQ101_ACTTTCACATGTTCCC-1	4286.86	2278.96	-0.18	-0.0430769	E
JUQ088_CACAGGCGTTGATTCG-1	-8627.35	4472.1	-0.721667	-0.285897	NE
JUQ033_CAAGGCCCACGAAATA-1	185.101	-3270.17	0.311667	-0.00948718	E
JUQ069_GGCTGGTCAAAGGCGT-1	6243.86	-3710.52	0.208333	-0.0623077	E
JUQ111_AGTGAGGCATGTAAGA-1	1969.56	6336.9	-0.123333	0.0138462	NE
JUQ088_TGGGAAGCATTGTGCA-1	588.059	60.7844	-0.235	-0.273333	NE
JUQ031_TAGTGGTCACTTGGAT-1	3497.1	-1121.21	0.441667	-0.0287179	E
JUQ066_TTCTCCTAGCAAATCA-1	10580.9	2667.03	-0.236667	-0.17641	E
JUQ107_AAGGCAGGTACAGTTC-1	4018.24	7387.1	-0.333333	0.0574359	NE
JUQ066_GTTAAGCCAGTTCATG-1	6432.1	-2540.17	0.246667	0.174359	E
JUQ027_AGTGAGGTCGGCGCAT-1	326.729	-3832.58	0.546667	-0.0289744	E
JUQ069_CTCGAAAGTCAATGTC-1	-6063.61	-9752.19	2.22833	1.25667	E
JUQ031_GGGATGAGTTCTCATT-1	-3468.95	-297.111	0.87	0.0912821	E
JUQ097_GGGCATCGTCCTCCAT-1	-3400.46	7693.89	-0.173333	-0.119744	NE
JUQ088_TTATGCTAGGGAAACA-1	1017.22	-58.8897	0.155	-0.0784615	NE
JUQ072_GGTGTTAGTCAACATC-1	-914.539	-1771.36	0.473333	-0.0889744	NE
JUQ119_ACGGGCTTCTCTAAGG-1	5852.71	-1454.76	-0.03	-0.103077	NE
JUQ066_CCTACCAGTTCACCTC-1	745.998	4665.78	-0.0616667	0.0405128	E
JUQ069_TGACAACTCGCGTAGC-1	-2432.7	1094.67	-0.488333	-0.0520513	E
JUQ056_GGAAAGCTCTGGCGAC-1	-7844.05	-7267.26	1.36333	0.884103	E
JUQ059_CGCTGGATCCGTAGGC-1	-1607.92	-5813.91	-0.163333	0.0310256	NE
JUQ069_CCTTCCCCAATGGACG-1	8168.67	4646	-0.481667	-0.212821	E
JUQ057_CCTAAAGTCTACTATC-1	881.833	92.5768	0.025	-0.0130769	E
JUQ027_CGAATGTAGACTAGGC-1	-6158.62	2894.33	-0.548333	0.248974	E
JUQ070_ATTCTACAGAGACTTA-1	-4451.03	7963.03	-0.288333	0.187949	E
JUQ096_GTCCTCATCAACGCTA-1	5229.3	-2035.87	0.196667	0.0576923	NE
JUQ108_TGAAAGAAGCCTTGAT-1	3806.73	4897.86	-0.0683333	0.415128	NE
JUQ061_ACTGAACTCTGAAAGA-1	-5530.32	265.196	-0.451667	-0.289487	NE
JUQ060_CTAGTGAAGACTAAGT-1	-454.97	-1942.75	0.343333	-0.125897	E
JUQ044_CACCAGGAGGACCACA-1	4553.15	-1927.63	0.461667	0.0176923	NE
JUQ070_CGACCTTTCGTTGACA-1	-7312.4	-8998.03	0.858333	0.288205	E
JUQ101_CGAGCACTCACCCTCA-1	5066.04	-1185.14	-0.181667	0.0707692	E
JUQ049_TGCGCAGAGGCAGTCA-1	-6421.51	-6324.05	-0.28	0.0782051	E
JUQ033_TGCTGCTGTAGAGCTG-1	-7622.95	-9434.36	1.35	0.803333	E
JUQ106_TGGTTCCAGACAAAGG-1	5449.82	3250.7	-0.0316667	-0.168974	NE
JUQ060_CAAGTTGGTGAGGGTT-1	3455.14	2264.67	-0.381667	0.245385	E
JUQ066_GTCGGGTTCCAAATGC-1	5753.27	-4046.13	0.196667	0.254872	E
JUQ067_TTATGCTAGGGATGGG-1	-5514.37	-9183.18	1.01667	0.569231	nan
JUQ089_CGTGTAAAGCTGAAAT-1	-2127.87	550.344	0.108333	-0.0128205	NE
JUQ088_ATGGGAGTCATAACCG-1	-231.412	-4768.83	0.775	0.00820513	NE
JUQ024_GAGGTGAAGGGTCTCC-1	2230.53	675.822	0.0566667	-0.156667	nan
JUQ066_TCATTTGTCACTGGGC-1	9150.33	1045.82	-0.0916667	-0.123077	E
JUQ066_ACTGAGTAGTGGACGT-1	13671.8	2243.26	-0.48	-0.276667	E
JUQ108_GAACGGAGTCCCTACT-1	3307.04	2086.51	-0.005	-0.173077	NE
JUQ042_TAAGCGTAGTGCAAGC-1	4354.01	314.244	0.345	0.0710256	NE
JUQ060_ACTGTCCCAATCTACG-1	1784.9	1334.11	0.243333	-0.00564103	E
JUQ068_GTCGTAACATCATCCC-1	-8852.78	-8687.86	0.543333	0.813846	E
JUQ031_GGAATAAGTCTCATCC-1	-3478.42	3936.58	-0.126667	-0.0797436	E
JUQ036_ATTACTCCACCTTGTC-1	1456.54	-1880.61	0.79	0.339231	E
JUQ040_CAAGGCCCACCGTTGG-1	-4730.7	-10307.2	1.40167	0.0461538	E
JUQ025_CGAATGTGTATTCTCT-1	-8821.54	6735.41	-0.723333	-0.485897	nan
JUQ049_CTTGGCTAGGTAAACT-1	904.55	2301.09	0.00333333	-0.159231	E
JUQ031_TGCACCTCAGTTTACG-1	-3549.77	3024.75	-0.208333	-0.296667	E
JUQ071_GCATACACAGCCTATA-1	-4122.32	7433	-0.286667	0.341795	nan
JUQ033_GACACGCAGACTACAA-1	1821.33	-1355.66	0.568333	-0.139744	E
JUQ088_GTATTCTTCTAGAGTC-1	-6787.88	7098.3	-0.393333	-0.162051	NE
JUQ088_GATGAAATCGGAGGTA-1	1822.18	-1171.14	1.35333	-0.252564	NE
JUQ060_CTCCTAGCATGCAACT-1	1104.68	-817.364	0.233333	-0.0025641	E
JUQ100_TACAGTGGTTATCGGT-1	1815.52	4910.54	-0.0833333	-0.0961538	E
JUQ027_TATCAGGTCAGCTCTC-1	-6280.25	6680.32	-0.6	0.0815385	E
JUQ066_CAACTAGTCTTAGCCC-1	8063.72	-433.349	1.21667	-0.0892308	E
JUQ024_TGCGGGTAGCGTAATA-1	4275.14	2654.45	-0.0216667	-0.0933333	nan
JUQ047_ACGTCAAAGCTAGTGG-1	-3644.01	6876.76	-0.241667	0.117949	NE
JUQ066_CAGCATACAAAGCGGT-1	2200.6	5180.64	0.04	-0.179231	E
JUQ062_AAACCTGCAGCGAACA-1	-709.927	6787.56	-0.38	0.147949	E
JUQ070_CTCCTAGGTCTGATTG-1	3321.83	2242.67	-0.141667	0.0987179	E
JUQ036_TCGTACCGTTGTCTTT-1	-10398.4	-19882.9	3.78833	0.278205	E
JUQ088_TGTTCCGGTCTGATTG-1	3747.5	6145.56	0.173333	-0.102821	NE
JUQ101_ACTTACTAGAGTAAGG-1	2542.07	-1422.15	-0.148333	-0.156667	E
JUQ067_TACACGATCGTGGTCG-1	-2877.3	-7999.55	0.62	-0.0723077	nan
JUQ026_AGTGGGAAGAAGATTC-1	-620.303	-3885.56	1.93	-0.379231	E
JUQ027_CTGCTGTCATCGGAAG-1	-2163.28	1887.75	0.075	0.064359	E
JUQ027_CACCTTGCATTACGAC-1	-8017.45	-8386.68	1.225	0.439231	E
JUQ033_TCAACGAAGTAGGCCA-1	-7614.41	-10621.3	1.69333	1.55256	E
JUQ052_CGAGCCAAGAAACCAT-1	-2824.51	5861.21	-0.333333	-0.123333	E
JUQ042_GTCATTTAGTAGTGCG-1	-3356.89	6551.9	0.0733333	0.435897	NE
JUQ027_GACCAATAGCTAGGCA-1	-7379.57	8012.28	-0.326667	0.0282051	E
JUQ088_CTCCTAGGTTCCACAA-1	3118.86	4938.5	-0.223333	-0.233077	NE
JUQ073_AGCTTGAGTAAGCACG-1	3586.73	-2892.59	0.421667	0.188462	NE
JUQ091_ATCCGAAGTTATTCTC-1	3060.12	4348.21	-0.251667	0.104872	NE
[truncated: 29,926 more rows]

## Sheet: b_CXCL13
CXCL13	fdl_0	fdl_1
-0.0329265	3994.32	2094.54
0.00761822	13665.9	2342.36
0.204825	-4728.94	3366.33
0.0127062	3302.7	3565.48
1.57764	-8350.87	-9643.65
0.0597405	607.086	3415.81
-0.0593361	245.833	-2317.09
-0.131445	-6183.76	7784.85
-0.182706	5303.92	-503.874
-0.179809	-1556.69	9589.22
0.193718	-6269.73	362.976
0.0521864	-1436.08	17.2295
0.357476	-191.932	-2565.91
0.0305026	-976.317	587.735
-0.0368117	-6531.15	2817.22
0.0425142	873.873	1374.83
0.716888	-2580.07	-6504.22
-0.240814	-7786.94	7718.11
-0.283876	2682.85	4294.04
0.309045	3129.59	-2305.48
1.08167	-10209.3	-18656.2
0.0697426	14390.4	2636.44
1.14329	-5913.25	-8431.32
0.106988	12576.4	1080.52
0.352862	-3106.66	7877.12
0.369237	-8483.71	967.595
0.280797	-4893.77	5956.95
-0.00905469	5592.6	1934.33
1.31408	-11193.4	-19581.7
-0.0868045	112.053	-35.248
-0.00732316	4673	-2624.64
-0.081562	-9151.24	5635.94
-0.199524	-5404.29	8157.79
0.0540845	6159.36	-3497.11
-0.0875491	798.315	4661.01
-0.118075	2363.58	2132.9
1.39336	-4170.47	-11068.9
-0.0319806	679.196	5372.4
-0.119492	7858.98	-817.996
0.480217	7733.88	4352.94
0.61257	-3568.15	-9980.99
-0.197752	-1333.28	-37.0143
-0.0438903	2262.78	335.41
-0.255006	4985.27	-1202.89
-0.0786474	3533.75	-1487.07
0.0687728	-92.485	-3463
1.76066	-8024.81	-8351.18
-0.274093	-1169.22	2730.15
0.0468679	3597.51	-1101.82
0.0734883	-8671.68	1345.88
0.187905	-3739.49	6787.3
-0.282459	-1249.15	6559.64
-0.0523816	14214.7	3367.77
0.107349	121.347	-2853.68
0.142398	1497.78	-3302.65
0.0027767	-8416	2566.16
2.47921	-8616.14	-10419
0.193108	311.473	-1165.48
-0.207246	10050.1	1238.21
-0.0505194	3091.1	9.03805
1.20017	-3923.18	-5251.71
-0.223132	1602.46	4954.32
0.214708	5605.77	1429.15
0.167856	3658.2	-2204.74
0.338422	15418.3	2838.13
1.51375	-1053.28	-8693.4
1.74919	-8064.65	-11076.3
0.0619941	2446.07	-4503.67
-0.350663	-2172.81	3789.4
-0.298783	4188.78	4655.81
2.4155	-8099.13	-11139.9
0.0265735	2788.56	2520.38
0.203291	-3666.25	914.259
2.0218	-8694.72	-15360.3
0.0747949	-3239.93	-2932.88
-0.161124	-310.381	-1893.19
0.357611	158.254	5344.16
0.0457212	2621.76	4895.41
2.12978	-7575.39	-10806
0.279909	-262.826	-3833.19
0.303418	-7405.43	4318.6
-0.0392687	7492.9	882.795
-0.414888	5484.34	2969.34
1.27526	-6575.13	-5424.33
-0.213606	2047.76	6300.88
0.218614	-4369.49	5185.33
0.14197	-5715.92	1268.29
0.709478	1456.54	-1880.61
0.175307	-2563.33	-487.906
0.0406535	3256.55	-68.7479
0.0965964	-8304.45	3135.79
0.159366	6886.11	5295.98
-0.0936854	-5304.36	3790.15
-0.109527	-5789.65	2507.82
1.5437	-4388.37	-11348.9
0.265901	3880.39	4085.42
0.378899	-5010.75	829.296
0.459759	-3637.54	7857.36
0.356933	-9908.78	4984.4
0.376775	377.121	-5126.51
-0.165871	4130.66	-79.4528
-0.155872	13935.5	3506.34
0.17468	702.251	-1816.41
0.92468	-10446.8	-19135.7
0.236621	-4985.59	1446.4
-0.176152	4841.96	-1142.49
1.56402	-6846.95	-8156.02
0.0734374	-6695.6	7555.43
0.175472	3617.75	6322.37
1.7624	-7102.39	-6958.36
-0.157434	-8575.26	6706.62
0.850262	-4461.6	-8603.04
1.34368	-4529.6	-9192.19
0.0390579	-4069.65	4646
-0.0818357	2859.14	-3587.87
0.0144238	4893.04	-2898.16
1.91356	-3903.82	-9408.79
0.193753	3892.24	-290.408
0.467158	14960.4	3029.48
-0.210896	2039.91	2986.5
-0.129978	631.245	-156.019
-0.323789	2386.97	7405.13
0.121539	5953.98	-3188.28
0.0706979	15537.8	2578.79
0.119968	1450.09	-1597.3
0.00252486	-3308.82	1831.05
-0.190402	-9908.39	6144.76
0.121224	4047.12	-3069.6
1.6911	-6920.45	-8627.74
2.28738	-9737.74	-16074.8
-0.0652309	8908.28	-827.075
0.0179975	397.139	7258.7
2.71081	-11250	-19226.3
-0.0283579	3329.28	-832.164
0.335447	1066.53	-5506.29
0.0340157	4318.96	-1496.85
1.33495	-5933.71	-9510.12
1.06812	-115.159	-8283.2
-0.140397	1285.26	-738.712
0.167634	1077.63	4597.77
-0.155574	7728.4	-383.941
0.296177	-3374.14	-126.217
2.39673	-8748.49	-11158.5
-0.291752	3911.29	-428.799
-0.135295	4225.96	-2380.85
-0.232487	170.96	437.667
0.296706	-5286.63	2616.15
1.98337	-2666.33	-9257.03
-0.138557	-3768.56	4225.19
0.586214	-3786.3	-8216.67
2.47658	-11121.8	-20350.3
0.325376	-3101.3	-1864.43
0.486252	-1306.86	-2078.28
1.49442	-4847.09	-11461.9
1.8711	-8254.88	-10958.2
-0.172208	1289.14	-990.896
-0.138071	2066.48	574.543
0.450538	-2268.15	-7145.04
0.290702	-1790.32	-1896.36
0.133798	3435.36	139.895
-0.352625	-9506.98	6306.39
2.1504	-9175.04	-10693.7
1.71381	-10734.8	-20160.2
0.252305	-3114.11	3866.63
0.195055	8592.18	-369.883
-0.323601	2459.66	6473.11
-0.0709155	-489.656	-524.024
-0.0908732	3176.3	6730.11
0.161139	-1757.59	6694.47
0.182596	-2533.01	-1319.4
1.29031	-11320.4	-20608.9
0.169786	346.712	-5443.18
-0.0976578	2800.33	2294.85
-0.224443	-617.85	3533.89
-0.149904	-108.944	-1835.57
0.145036	3174.42	-2211.68
2.44498	-10195.5	-15477
-0.167837	3781.99	1607.07
-0.100131	4600.2	-572.763
1.94998	-6957.49	-7580.28
0.0823281	-467.693	-543.185
-0.0963429	5104.9	-2027.14
-0.185475	12270.5	3724.61
2.74325	-8922.29	-11048.7
0.0011459	5593.99	-3454.35
0.219256	-2350.21	-1999.19
-0.365021	-1007.43	8966.79
0.511945	-3731.53	7603.23
0.356412	-8501.66	595.402
-0.0603493	13122.8	3617.01
2.35785	-8262.71	-9808.1
0.257311	3772.3	5716.3
0.437445	2236.33	-864.102
-0.0375045	3295.81	-220.68
-0.395487	-1557.03	9336.04
-0.0835573	3678.19	2882.84
-0.00532465	-239.172	4887.47
-0.301514	4737.81	-301.155
1.71318	-9702.7	-13245.5
-0.334676	-1111.8	7191.94
-0.0261876	15860.3	2606.76
0.0292898	1677.11	7222.32
0.284037	-9455.52	5075.79
1.43595	-6877.12	-10387.2
-0.285903	-8085.58	6594.03
0.00604886	4956.75	4362.29
0.0654294	366.152	-1032.62
1.78219	-9152.35	-11442.3
-0.0450213	-2226.25	5438.69
0.49385	15652.9	2821.11
0.0638629	-2008.68	8752.53
-0.23895	2546.3	584.015
-0.0485814	6806.53	-1617.8
-0.0386887	1692.11	3448.22
0.0949351	5386.81	968.426
-0.00190001	5903.81	2481.54
2.2821	-7467.66	-8704.14
0.0232828	4382.57	-2918.49
0.946385	-3176.22	-9247.51
1.58063	-6442.15	-12055.4
0.0882008	-4046.59	4679.12
-0.21372	10684.3	2301.25
-0.28517	6661.28	3334.53
0.273433	-8037.38	3706.03
0.251201	11704.1	2116.36
-0.293694	-7406.35	6157.16
-0.0865057	14363.2	2644.17
1.15961	-11769.2	-22550.5
0.146433	6028.17	2431.68
0.0184186	-5259.38	1292.45
1.0253	-3713.88	-6854.57
-0.0516727	3625.4	-52.4341
0.141022	11938.6	3204.8
2.76652	-11107.5	-19812.7
2.66783	-8589.62	-9233.34
0.0522759	-4398.21	4093.82
0.134194	1898.05	1272.11
0.0659629	465.787	-1509.5
2.11595	-10862	-20140.3
-0.404658	-985.13	10021.1
0.0712954	6147.63	1470.42
2.243	-7188.97	-6944.13
1.1934	-3849.87	-8810.96
-0.259541	14128	2387.51
0.000691346	1604.94	1942.09
-0.196758	4326.98	1530.19
0.949179	-4442.62	-9651.52
-0.262843	7549.6	-1363.63
-0.142598	1988.94	1057.45
0.06467	14625.1	2906.92
0.215477	-4609.27	1787.39
0.0950852	8588.43	4520.31
2.35028	-11212.7	-18470.8
0.0842169	-186.006	4597.79
0.301612	-403.414	-3824.41
0.0535458	4151.48	422.69
-0.12495	-5333.05	8423.31
-0.141742	1859.61	1344.27
1.44175	12.842	-5078.77
1.1245	-3577.5	-8322.83
0.0718616	7571.09	4406.97
0.155057	-1626.5	5445.53
2.19788	-10109.3	-14431.3
1.57223	-7158.02	-7503.29
-0.171248	-5471.79	4959.84
1.29361	-5612.9	-10659.1
-0.181463	8794.89	351.292
-0.103707	3455.14	2264.67
-0.315176	181.576	5256.47
-0.248435	-8999.28	7047.32
-0.051794	-4709.12	6107.12
0.36151	-2726.44	2271.41
-0.244803	3217.13	-344.584
-0.154989	3503.33	-2630.43
0.159149	3595.62	-53.5204
0.811874	-4501.05	3226.81
0.202319	6489.13	2302.34
0.177529	1694.42	76.9813
1.05815	-3179.48	-7249.66
2.34407	-11550.7	-19798.4
0.270746	-386.2	4975.42
0.117333	-6888.23	7318.84
1.40454	-7393.77	-9378.36
1.22798	-8518.66	-11631.4
-0.26827	6076.2	2161.61
0.100628	13899.4	2910.09
2.02266	-9268.47	-11646.7
-0.20878	8535.42	-283.993
-0.235346	1618.24	6324.22
-0.0510329	-6763.54	5544.43
-0.0178037	4819.91	-1807.38
-0.0453149	-253.967	4150.67
0.507704	-2845.98	7268.17
1.0394	-6347.36	-10324.8
-0.216109	-7181.83	7773.8
1.87364	-1781.05	-8607.82
1.83631	-9467.49	-10511.7
0.43478	-1556.34	1195.84
-0.290765	381.434	6445.64
-0.0456425	4244.23	-2303.29
0.583345	-4231.46	6808.7
-0.316668	-4859.67	8034.73
0.0133761	-4193.17	4602.31
0.0554986	2233.93	1737.56
1.78407	-8087.03	-10233.4
2.2758	-7896.79	-9941.53
-0.136736	3146.21	-335.852
0.121496	-7444.82	7402.52
-0.313293	-8090.41	7387.79
2.37146	-7796.47	-11128.4
1.22979	-8435.92	-8788.12
1.97134	-8433.97	-9820.96
0.00352523	4679.59	3140.24
0.748253	-2833.88	-8654.25
1.1883	-5511.49	-4033.47
-0.0900785	3782.35	-2840.32
-0.221086	-8296.53	7185.07
2.14817	-6567.85	-7733.55
-0.269107	13985.3	2976.61
1.83215	-9803.12	-10921
0.580295	106.637	2741.48
1.18767	-9898.03	-16066.5
2.61977	-9206.52	-11973.6
-0.0877445	6504.59	2240
0.136166	5308.18	5400.54
0.0992962	-1016.11	-3275.91
0.0447029	-3419.86	7085.7
0.424395	1575.24	4285.85
0.0309488	-1400.06	3617
0.212951	-3667.49	2676.72
2.62665	-8606.24	-11519
0.0406524	2435.94	-2593.31
0.0436589	685.978	5176.73
-0.244555	-10007.7	5900.48
-0.217403	-745.244	7711.6
0.182265	-6984.79	1690.29
-0.427452	2355.77	5080.37
0.0940088	2808.96	-4474.47
0.184813	3647.26	-952.681
1.52539	-6262.5	-10329.4
-0.11273	2376.7	3755.12
-0.108575	2247.62	5406.09
1.34153	-6255.91	-5212.49
0.344736	-1026.64	6139.73
0.101456	770.089	-1539.36
1.00201	-11382.9	-21901.1
1.26615	-11387.8	-21137.4
-0.100944	2833.88	7280.96
1.61255	-5334.59	-11303.3
-0.0378609	2498.37	5210.15
0.250199	13259.2	831.983
-0.130349	1895.13	3841.92
0.722372	-4193.11	-8768.84
-0.0609886	3961.19	-2951.76
-0.0165538	6021.41	-1609.74
-0.0303558	2158.36	1911.18
-0.130034	-4018.04	4820.82
-0.271875	-2364.53	8881.92
-0.221168	3858.77	2114.36
1.80008	-10767.1	-20251.2
0.278419	-163.953	3194.17
0.174763	-4373.05	5237.47
0.450281	-3200.98	-6492.88
-0.0557061	3959.09	2372.99
-0.0392325	3209.82	6283.6
-0.234401	2360.07	7477.43
0.360138	466.615	-2500.34
0.00201056	881.204	-1177.52
0.0334598	1130.51	-1004.93
-0.114546	4182.14	1602.27
2.12124	-8039.33	-8504.61
-0.309359	1723.72	5436.94
0.294838	16026.8	2748.8
0.0724782	4277.95	-2111.44
0.049682	1434.76	5510.97
0.331698	-730.794	-5532.91
-0.322588	-9751.97	6551.17
0.0698842	3718.58	-3207.96
0.799197	-8109.29	-1128.66
-0.075513	4841.13	1892.25
0.18914	-2789.72	5252.66
0.202857	3390.85	2079.36
0.0424747	3974.62	4789.38
0.13751	-2561.53	7769.98
-0.117373	3782.17	4159.41
-0.156655	818.367	5284.56
0.00163643	-4452.17	1275.17
-0.451554	-972.209	9016.09
0.159351	-2973.54	7183.88
0.414968	4441.57	-1117.66
0.689939	-255.004	-571.652
0.202361	-2317.82	5156.93
-0.122104	-4774.72	6295.27
0.309309	-385.691	-2191.69
0.548046	-2715.63	7184.41
0.223807	3890.28	2598.21
1.18072	-5586.88	-3747.35
0.0928515	6299.27	1846.32
-0.218236	1482.36	764.356
0.110398	2078.23	-2612.18
0.00457573	3118.84	-561.464
0.20616	1237.49	831.636
0.0455518	1724.73	-2904.61
0.184379	4058.44	-1983.84
1.21697	-8745.7	-9840.76
-0.0761568	-4565.83	4119.67
0.390262	-5034.41	-2217.46
0.0508978	3668.51	-408.692
0.160765	188.291	-939.614
-0.124972	7241.02	-34.5011
-0.120941	-4590.99	4933.66
1.45269	-370.261	-2906.91
0.153508	-4059.48	2939.89
0.0301	-8449.78	2534.4
0.441384	-705.873	-4863.4
0.179016	8569.09	234.394
0.211329	-2913.03	5574.58
-0.320287	4828.23	178.046
0.252557	-709.972	4437.41
0.756101	-5748.45	118.914
0.177803	4337.46	-1425.68
-0.265797	2501.87	-650.195
0.942624	-2818.54	-7039.46
0.152971	-6563.28	1948.88
0.157948	14497.7	1796.25
1.02707	-4360.03	-10029
0.353611	-4789.66	-5303.88
-0.171477	3079.95	2238.16
1.93163	-11115.4	-20608.8
-0.109215	5171.63	1440.37
-0.0938092	3134.73	-426.06
1.03104	-11575.4	-22269.3
-0.134687	518.031	-2269.68
0.471111	-3436.42	7193.46
-0.0894421	-6639.5	7932.92
0.351234	-9331.9	3569.19
-0.397954	588.082	5376.39
-0.275727	-2332.04	2520.51
-0.0274396	-1126.78	5401.27
2.66044	-9390.45	-14328.9
0.42024	-1433.17	-6529.18
0.00167044	4209.46	-2535.46
2.87035	-8607.84	-11448.7
-0.232976	-3857.02	4617.12
-0.187793	1009.74	1366.3
-0.226626	-1136.67	10183
0.117368	4030.61	-2407.08
-0.0983039	13838.8	2573.47
-0.135384	11368.9	2944.81
0.36377	4605.71	-636.233
2.68527	-7163.59	-8043.42
-0.320312	-359.547	2530.42
0.220516	-7045.85	4046.86
0.390317	-7062.72	237.815
0.0371944	335.125	9445.15
-0.1549	1456.37	6785.5
-0.297536	6165.43	2794.4
-0.254692	-6871.25	4707.12
0.0508285	5284.45	-1239.16
0.0819784	2230.53	675.822
-0.0918708	12876.2	3194.66
-0.0913091	5660.02	727.172
0.138151	-3514.38	6600.4
-0.147224	7074.1	2485.7
0.339087	1810.83	-520.929
-0.116644	2322.59	860.503
2.50674	-7073.55	-10082.2
0.0318453	-1573.51	6098.64
0.207952	24.7008	464.674
-0.28848	1148.86	6102.3
-0.33544	-1366.5	8103.71
-0.313465	2846.14	6027.99
0.18015	474.948	-1602.65
0.214116	5210.95	-808.665
0.232591	14254.9	2949.18
0.186535	-2569.57	6436.98
0.0423119	4783.21	-77.2983
0.199688	3977.74	-2666.31
2.18872	-10438.2	-16030.5
-0.147395	13425.8	2789.67
0.356258	-4948.42	5392.31
-0.0233697	1412.5	-1371.39
1.39542	-8011	-7936.17
0.0215819	13617.2	1897.23
-0.434151	-2238.59	2864.52
-0.0413734	3241.22	-1768.94
0.33226	-3947	4357.12
0.147664	-2770.86	7503.68
0.188743	-2528.93	6095.77
0.0943446	4252.05	-3087.73
0.0631781	3351.82	1060.16
0.560987	-4554.12	7226.29
0.0846586	4241.38	-1500.87
-0.251026	-2516.15	8841.82
0.48602	1932.19	-2747.41
0.045484	-273.701	2950.74
0.129619	-3674.63	2255.62
0.133107	-3667.83	3245.4
-0.22806	13370.2	3044.24
0.377609	-8764.26	784.125
1.88515	-8778.1	-10220
1.31547	-5142.01	-7824.81
0.181065	-3185.01	5684.64
-0.0140179	-2533.3	938.717
-0.0582612	2105.74	3009.41
0.188377	14641.9	3199.62
2.15125	-8109.7	-10603.4
-0.346928	5521.67	-1199.58
-0.153178	2511.86	820.665
1.2813	-11685.6	-21881.3
0.215003	650.008	1895.68
-0.182974	3028.35	-1686.25
-0.0341283	-3234.07	4918
1.11581	-6286.75	-5149.97
-0.25775	-8313.26	6660.62
-0.217962	-10006.1	5836.48
0.845012	-4905.86	-6476.35
-0.411621	-1082.37	7584.52
-0.15837	3908.63	-1529.39
-0.0793049	1605.19	-168.427
-0.181601	3100.93	68.2779
0.0628231	-3261.49	6895.16
0.017222	5852.82	-4075.77
-0.117148	3264.67	2877.91
-0.164152	1687.78	1328.65
-0.0995037	6947.25	1124.99
0.37631	-3867.91	7166.08
-0.0974918	-5858.32	3236.88
2.88003	-10789	-17749.1
0.369545	-2255.77	7921.24
0.302962	-9069.14	2210.96
0.207476	6740.29	-1332.62
0.230677	2197.86	3283.62
0.121177	1179.37	148.512
-0.186381	1596.83	43.1928
0.0202536	3072.32	647.66
0.142443	2821.63	-1325.49
-0.0932315	1520.49	744.104
0.307847	-2726.61	-5225.89
-0.452831	4667.81	1677.93
0.11071	4298.55	-3722.86
0.010023	-9050.62	5116.43
-0.403548	-1478.86	10001.5
0.112851	4361.54	-2573.75
0.137956	-4802.14	3351.92
-0.362768	2157.98	-312.929
0.133073	-1577.98	3532.04
0.0703344	-45.1941	1823.02
0.286953	4401.89	-3455.45
-0.154287	4974.56	671.709
-0.0279591	3133.88	2588.53
1.36822	-7465.64	-7419.57
0.0165358	595.074	1089.82
0.148874	3926.5	-3058.6
0.243233	-3152.86	4088.24
0.197589	-3586.79	6714.84
-0.121862	-4885.51	4894.73
0.470508	-666.78	-5478.32
-0.0450674	2773.84	-2986.51
0.581432	-2198.58	8126.87
0.01706	4275.82	-2844.89
-0.17249	4358.14	497.83
-0.281336	-6150.19	6738.25
-0.0248867	-185.33	8980.74
0.538239	-10708	-16928.6
-0.198379	-6752.24	7717.97
-0.120756	-7650.74	3160.58
0.633673	340.026	-4780.21
1.64364	-7187.72	-7133.67
2.29964	-7649	-10000.6
-0.0401213	-9397.71	6681.57
-0.281828	-1423.69	7219.56
0.302355	1799.17	-1970.65
0.185156	35.7132	-115.442
0.0848987	-9447.16	2063.4
1.96036	-10752.4	-17794.7
-0.202802	519.079	746.634
2.77635	-8002.58	-11672.1
-0.081459	4641.81	1481.52
1.34659	-6151.7	-6707.57
-0.119044	2919.39	1609.47
-0.112401	2235.25	74.7062
0.00931967	13437.2	2353.37
0.18465	-640.621	-1098.99
-0.214146	8298.78	329.227
1.97085	-8615.34	-9949.86
0.176143	5708.96	5785.37
0.0365894	-3673.72	-581.864
0.107965	12193.9	2982.12
-0.300137	6606.43	4472.12
0.163726	13644.3	1832.59
0.262999	2969.57	-1385.63
-0.233981	6951.65	3232.39
0.220684	2103.1	-1128.9
-0.0475038	-5017.37	2543.76
0.0306695	209.176	9331.3
0.927375	-7986.67	-8084.2
0.0699571	-8480.71	2232.39
2.52814	-8128.4	-12331
-0.184562	4773.22	-3743.85
0.0544596	320.607	7413.43
0.00104199	5340.46	245.42
0.276139	-9617.57	2583.56
0.306215	14380.2	2387.55
-0.103816	197.829	4238.39
0.276568	-1969.73	7686.63
-0.0290088	1694.8	-1035.66
0.111336	3661.82	-2809
0.21815	-2802.56	1838.31
-0.129401	5482.27	325.164
0.139263	4306.16	-1825.9
0.130656	3811.1	557.428
1.67559	-6577.85	-10889.2
-0.0770667	2042.67	-1684.46
-0.176426	-999.159	8233.2
-0.0570953	2387.85	1444.09
0.902926	-5699.32	-11411.9
0.119641	3219.85	3458.19
-0.22959	7381.99	1523.72
1.29535	-6102.75	-9606.43
-0.216995	-3482.13	7285.18
0.375029	10139.9	1283.13
1.96785	-10801.8	-19764.2
0.158764	108.365	5921.12
-0.0401584	-145.885	-4263.19
0.264293	1900.1	-2923.8
-0.288124	-3671.28	7661.74
0.354169	-1439.07	-6051.47
-0.0548045	-4218.49	3103.18
-0.155223	-5235.88	6824.74
0.753229	-2423.7	-7129.39
-0.0581235	4684.34	-2490.83
0.386281	3434.71	-1214.42
0.297063	15358.5	2374.78
-0.0294322	-6436.87	7907.31
0.186706	14674.1	2875
2.06206	-10338	-16902.5
-0.184105	2925.71	-3193.66
-0.142014	14774.1	2478.99
0.0608522	-5221.7	1541.96
-0.261999	11396.8	2542.36
0.0720467	5331.1	-1995.47
0.312225	-3091.2	8186.23
0.18827	-9085.53	1460.72
-0.232865	-7769.53	2654.75
0.0415964	2991.47	-3016.76
-0.195166	8791.72	2220.14
-0.0801774	1449.06	7581.5
1.94882	-9058.4	-9744.88
0.169396	-3096.54	7046.88
0.11245	4426.44	-2328.16
0.122315	-4019.57	4189.49
-0.287921	-1340.24	5805.82
-0.0450107	2375.02	1777.86
0.230002	14269.9	3013.23
1.88189	-6159.3	-9395.77
0.224465	-4330.26	-2997.2
0.0637544	-4871.22	5545.3
-0.0418692	4928.18	4932.54
0.36287	-44.2015	-899.501
0.0414712	-3198.75	6489.2
1.33735	-4734.09	-10532.4
0.126031	4934.83	1720.97
-0.0575196	1581.1	1223.65
-0.087901	4967.37	5486.09
-0.112405	-8898.99	6444.11
2.522	-7205.09	-8539.56
-0.0646756	1357.48	-1248.38
-0.00640859	10253.5	2954.13
0.265882	-66.4107	-2923.62
2.53794	-11007.3	-18859.1
-0.319801	4514.2	5140.66
0.0529994	5088.59	1696.93
-0.0134229	7598.13	-235.589
-0.00520338	6618.47	-2178.96
2.64771	-7510.87	-9611.14
-0.315707	5593.03	-2541.24
-0.0286483	-1567.94	6769.9
2.7717	-7734.2	-10483.4
-0.111832	6861.63	2474.9
2.08689	-9698.62	-11957.5
-0.0505595	4660.59	2220.71
-0.176007	5909.9	3402.4
-0.0224753	-1719.57	5037.99
-0.0609634	-7872.49	7018.4
-0.113449	1122.1	-2682.94
-0.373989	-8459.05	6987.23
0.544749	-7152.24	1271.48
0.150613	725.737	-1766.4
0.230922	-2589.22	6480.34
0.552028	-5362.66	6618.72
1.54416	-10526.1	-19978.9
0.151493	3853.82	-4395.23
0.440524	-7251.06	549.164
0.238929	-7679.84	4201.46
-0.132945	10350.2	4352.35
1.71143	-10720.8	-20392.6
0.328934	4889.83	-5059.43
-0.250341	14465.9	2502.92
-0.0879474	4095.4	1310.11
1.14724	-9709.23	-13675.9
0.610463	-48.8797	-5866.02
-0.278965	339.551	5101.85
2.62635	-8049.66	-8286.99
2.30811	-8577.61	-9419.49
-0.127401	-825.307	8535.28
0.0540009	5592.89	2403.75
1.49098	-6449.54	-12004.6
0.716374	-4436.76	-3455.12
0.301988	-953.647	-5404.42
0.17881	1591.61	-21.0587
0.0982968	4452.24	318.851
1.09594	-4419.44	-8406.27
-0.278436	-3818.48	2108.4
-0.115231	3095.69	-614.141
-0.288546	7166.11	1813.23
-0.163056	-8697.17	7002.05
0.196461	2799.1	7219.89
-0.363786	4427.4	4379.31
0.0678925	7165.77	-2213.32
0.0791722	-3601.15	6742.83
0.108093	-6909.88	4346.95
0.209021	-2825.06	6524.55
-0.161988	3667.04	4561.61
1.09632	-3783.18	-10007
-0.275031	-4036.41	7452.75
0.0851207	14392.5	2221.07
-0.0025638	-2114.15	-629.643
0.415822	-1251.86	6064.73
0.55372	-6772.51	246.366
2.26737	-8954.02	-10561.8
0.0246991	2504.88	959.35
1.60602	-10904.9	-19022.1
0.974468	-2872.86	-8130.57
2.07236	-10214.2	-14161.1
-0.0335428	80.5729	2536.49
-0.122465	14718.3	2417.01
0.386544	-3306.06	-2454
1.39255	-6231.39	-10034.8
0.635489	1100.02	-4503.06
1.13998	-4834.5	-11525.7
0.153148	-2752.97	3751.43
-0.163274	7042.95	592.706
1.82222	-8058.34	-8969.27
-0.0355722	-4329.78	5434.13
0.253856	-7182.34	1431.6
-0.14612	2664.46	2607.15
-0.200262	-130.195	8883.29
0.018173	4389.27	1711.37
-0.020641	4047.71	-968.581
0.205264	-2040.22	4205.68
0.180737	1814.12	6051.13
0.218255	-2719.55	6252.92
-0.305276	222.53	9497.11
1.0063	-10124.7	-19143.4
2.30917	-10237.8	-14979
-0.210859	1630.89	6467.36
0.308342	-1006.71	-5206.68
-0.125589	-6332.82	-10857.3
2.31056	-11418.7	-20233
0.0337965	5846.36	2414.32
-0.0192494	3278.67	60.0113
0.0426388	757.692	-3760.92
0.143978	-4671.36	3871.61
1.80919	-10742.2	-20111
1.08687	-5224.34	-8073.51
0.785062	-6789.5	-6399.86
0.0519782	1563.1	-1401.54
1.84263	-4945.36	-11872
1.11465	-4915.43	-7990.7
0.344864	-81.3637	-4337.69
-0.176642	8251.83	-109.2
0.295133	-7070.55	-721.894
-0.364144	279.746	5961.87
-0.0203289	793.131	-1399.19
-0.141757	7709.31	-1010.53
-0.373207	4719.68	3329.75
-0.121307	4717.76	-1081.6
2.49488	-8891.36	-11814.9
1.39743	-3288.63	-5152.73
1.04312	-11843.1	-22642.7
0.0910659	-5299.33	4487.24
1.97557	-11348	-20045.8
1.6057	-6008.42	-7483.35
2.59121	-7477.06	-11417.5
1.12817	-4245.61	-7295.89
-0.133711	3635.49	1592.12
0.0482386	4522.23	-427.817
0.342389	14043.7	1875.99
-0.269388	3367.71	-389.645
0.266207	1238.38	-3447.81
-0.234166	979.796	7146.76
-0.11115	-7495.73	7706.92
0.1488	8320.49	327.275
0.0549123	1834.95	5194.96
-0.258483	-7084.09	2323.82
0.107157	-3339.4	4165.62
-0.253936	4162.8	1996.29
-0.115302	-6452.15	7023.95
-0.159494	1648.9	4907.68
0.0128095	-2129.41	6778.55
-0.368898	-2020.84	3991.96
0.0486688	-4001.61	3488.18
1.81836	-5780.17	-10782.1
-0.156423	3434.02	1841.28
-0.159979	1939.72	3255.04
0.0629876	5115.65	-1156.95
-0.236403	3729.11	7161.71
-0.0926832	-7508.3	7230.21
-0.0119911	-2863.7	1465.16
-0.317122	-1536.57	4815.25
-0.0236455	-496.91	-2591.64
0.28315	-6814.61	1360.15
0.864109	-8956.69	-8671.34
0.206073	-3409.5	-2218
-0.0556425	-3585.49	5077.83
-0.225576	-5695.71	7545.85
1.47893	-4568.5	-2742.31
-0.168207	3467.53	874.856
0.133053	9653.15	3498.14
0.850854	-1062.55	-5189.48
-0.00275209	-760.1	7782.59
1.5275	-7337.24	-4779.03
0.0398838	2331.03	-2667.59
-0.0267565	-5055.02	1780.44
0.218597	2434.94	-3010.11
-0.0334038	1195.1	459.983
1.13241	-5962.25	-11091
0.383629	2894.51	-2605.02
0.362027	-6275	990.865
1.04909	-2064.44	-7295.52
0.0305987	5986.35	-2152.3
0.12638	1876.24	-1358.07
0.324946	-2704.42	-2106.3
-0.0211691	-3706.32	6607.79
0.0243348	7613.96	-1576.7
1.852	-6586.72	-6777.06
1.61801	-3905.28	-9288.33
1.82898	-7439.97	-8039.96
-0.0778189	12921.8	3046.42
-0.164393	7480.37	-852.217
1.85373	-8505.04	-11360.6
-0.0326843	1744.35	865.553
0.22211	-6020.54	1583.89
0.558829	3296.18	-1595.22
-0.102144	-2419.65	123.93
2.64625	-10765.9	-18340.4
2.38275	-7619.89	-10260.5
1.50934	-4077.88	-6939.87
-0.130739	-1358.99	8690.1
0.0379084	384.797	7378.9
-0.0643368	1928.49	-3793.41
-0.149699	5139.7	-3402.45
0.230092	-2041.52	-1851.1
0.156664	2609.73	-2905.5
0.236077	-6334.34	273.068
0.397508	-4840.58	125.484
0.188082	4553.54	-1128.62
0.106139	2261.96	-1515.36
0.350781	-7697	2021.19
0.140264	-1835.02	-2326.42
-0.0197106	7521.89	-712.631
-0.136674	-1551.97	8323.71
2.53194	-9018.12	-10334.4
-0.143249	745.088	1454.81
-0.303491	7923.48	5266.53
-0.315477	3041.27	6224.89
0.0627251	-4742.14	5380.25
0.147227	12143	2734.24
0.250558	3634.84	6588.41
1.34851	-6115.84	-11367.1
-0.045166	1228.2	-190.881
-0.036748	-2812.31	3811.91
-0.127277	4982.08	2000.7
0.100183	1054.35	-1869.06
-0.178356	-4090.86	3215.41
-0.28922	-705.887	387.456
1.78353	-6555.03	-8755.71
0.241271	3100.87	6785.23
2.56697	-7510.74	-11326.4
0.011074	-4481.84	4795.15
1.18976	-3869.26	-9640.75
-0.116844	13083.2	2474.28
0.293827	5168.74	-1930.54
0.0795922	4736.5	-2141.19
0.860741	3315.82	-2790.16
0.0808605	2672.56	-3076.29
-0.305885	-1127.44	6954.81
1.15598	-7627.26	-13928.6
0.182755	-6564.07	3735.4
-0.155522	2803.55	6036.9
0.0171132	-2094.51	615.378
-0.200704	2770.56	792.5
-0.0377086	-7753.14	2900.01
0.190453	-6605.38	-642.172
0.257707	1675.06	-3160.93
0.546702	-3220.29	4796.1
-0.266824	-3681	5601.12
-0.0959205	5970.67	-2507.21
0.19881	13601.9	2270.59
0.0829081	2711.36	4427.5
0.00641483	553.938	7204.13
-0.0607975	3911.46	1050.3
-0.255138	-2781.13	6754.98
0.0952288	3994.62	2208.39
-0.00825548	3077.59	82.5169
1.12577	-1040.25	-4153.45
-0.294951	2150.36	4768.62
-0.124578	4986.32	-1723.73
-0.127815	-1543.18	9062.29
1.32976	-4512.58	-9519.69
-0.112863	9078.24	2417.15
0.0940643	5664.01	-430.99
-0.0690626	8803.03	1783.34
0.0157696	-3298.92	4751.96
0.0790649	-565.461	2249.66
-0.291554	5519.5	673.333
-0.0902417	3529.25	-2568.03
0.0941205	-1587.82	5267.8
0.310156	-1970.58	6507.73
1.54109	-6538.46	-8298.87
2.07875	-7733.33	-7075.82
2.25365	-9620.38	-11290.5
0.944434	-3563.13	-136.635
-0.101047	-1735.27	4008.28
0.00143864	191.824	5373.61
-0.0833054	6113.81	-3412.53
0.305014	8940.05	1474.56
0.323022	1712.4	-2728.2
2.0066	-6477	-10965.1
0.000989413	4316.49	-357.36
-0.192361	4059.44	5080.12
0.18781	1730.03	3038.21
0.4789	15277.9	2973.39
1.12063	-9018.42	-9679.4
0.0968152	4518.22	-1391.17
-0.244812	1277.58	4077.88
0.533311	-3978.83	7560.95
-0.00563048	3368.44	571.933
-0.0153893	15210.7	2833.11
0.184581	-1648.77	2634.31
0.16265	-2035.97	6207.59
-0.106096	3452.59	-1447.17
-0.289623	-8572	7031.97
-0.371817	2427.4	2220.83
0.329475	15590.3	2483.33
1.85057	-7414.43	-7730.21
-0.256208	6713.6	-305.392
-0.185895	1927	765.657
0.202704	-4004.29	-304.138
1.02458	-3305.57	-9880.45
0.151361	6925.98	819.25
0.328494	-7235.14	320.408
1.27857	-5901.66	-10178.1
-0.0634698	2938.23	2929.65
-0.0609197	4893.32	-2484.34
-0.141772	4977.09	-3259.05
-0.414365	-1273.58	8358.5
-0.237193	7543.39	791.843
1.84756	-8146.34	-10374.8
1.70329	-5803.02	-7432.75
-0.263049	3816	3565.72
-0.155145	1443.02	-322.569
2.36688	-11253	-18788.5
0.368724	4123.75	-4481.92
-0.126935	2521.69	-1612.64
1.18472	-3834.96	-8199.11
2.35132	-11069.4	-20104.6
-0.217592	-704.488	4586.29
-0.290121	4400.52	-740.403
0.30247	7891.27	-1067.97
-0.165661	2599.61	-1043.62
0.431051	1640.21	4096.26
0.42236	-3979.43	7788.19
0.599983	14731.4	1690.5
0.452397	-4580.85	7068.12
0.44571	936.868	-452.479
1.53862	-6533.56	-6965.14
0.300719	-8741.11	527.97
-0.315834	-1788.31	9269.88
-0.340878	1932.86	4369.86
0.00698466	7966	4114.62
0.977963	2572.98	-1868.96
0.773854	-1738.31	-6426.45
0.924317	-3181.89	-8009.66
0.674298	720.58	-4377.53
0.649295	2270.91	4223.01
0.223487	4658.21	-2516.4
-0.374313	4344.36	2521.79
-0.0827028	5706.68	3436.82
0.142032	1637.12	-4507.44
0.0666942	5918.14	-2644.31
-0.0253599	-1690.12	2239.33
0.358345	14628.8	2721.19
0.192447	-5150.9	4164.88
0.527402	-3074.82	-5938.51
1.06742	-6942.26	-6574.4
0.273547	2461.51	-3894.28
-0.0795713	5118.01	-1020.12
1.38357	-10964.8	-20673.1
0.293687	279.538	-4404.03
-0.11665	3310.01	5908.08
0.0515353	990.162	3365.67
0.0240582	1762.12	-2019.29
-0.0031399	14332.5	3266
-0.0116468	258.769	5106
-0.246622	5665.66	5090.76
-0.0650223	3891.09	2453.34
0.00790818	2434.25	609.496
0.00843052	2510.45	-3888.93
-0.137652	3986.03	-4650.81
0.676187	-599.383	1955.85
2.68988	-8791.47	-10385.8
0.112345	4613.76	-4347.67
1.24363	-1634.56	-8764.82
-0.365039	1903.55	7021.09
2.41311	-8534.56	-12238.5
-0.288748	4807.63	662.493
0.503241	-3839.52	8036.19
0.286448	668.29	-614.965
-0.194857	5894.92	3807.23
0.114631	-6328	1626.88
1.80138	-6299.99	-10723.2
-0.226714	-6152.94	8222.44
-0.0176381	3540.39	-1723.94
0.280868	-2914.13	4795.55
0.192548	1477.36	3096.08
1.19145	-4236.77	-3440.25
-0.265522	182.201	5587.34
-0.0923815	747.798	1093.17
-0.232812	-6744.1	6843.57
0.062202	4561.23	-979.754
0.324857	-5183.59	281.282
-0.194717	4166.36	-591.359
1.1724	-4419.18	-10216.7
-0.295752	-4893	3624.98
0.8337	-10153	-18029.7
-0.192186	7609.18	1274.46
-0.176597	-8108.66	7773.79
0.0908661	6117.63	-2234.33
0.0819937	-4280.28	-5255.45
-0.126008	-8893.62	3942.73
0.156348	5824.47	2201.51
0.0619005	3913.61	6076.53
0.0657803	8241.03	-899.424
0.285954	3323.22	2413.44
1.34784	-4935.25	-10689.2
0.15949	-878.007	-5618.74
0.399672	1061.38	-161.321
1.77875	-8647.56	-10477.5
1.81676	-6425.45	-7937.26
0.0205227	2021.21	-1245.91
0.0978854	3173.49	5892.9
-0.148278	-6161.32	7382.7
-0.184931	948.975	-1188.23
0.0798159	5706.44	3481.49
-0.0830673	2669.74	-339.984
0.187217	2608.82	-3145.51
-0.250283	-629.919	9085.67
-0.0289973	3113.74	5951.56
0.0615462	13185.3	2894.38
-0.211314	4184.5	-317.119
-0.00579293	-4477.75	4115.55
0.131626	-4575.51	1627.25
2.51491	-9734.02	-14484.4
1.14592	-5779.4	-4134.53
0.118598	-4826.55	4582.76
-0.0228316	3771.94	-1575.76
-0.204561	-1081.31	7832.69
0.614884	-2518.84	-3362.59
0.226721	-1154.63	4305.44
0.526186	-829.842	-5608.34
-0.143754	3698.98	-398.587
2.50433	-8847.51	-9626.28
-0.187298	3000.22	2227.96
1.8691	-8760.31	-13993.2
-0.279588	4423.16	5136.07
0.580043	-2338.01	8315.45
0.096206	3534.83	1605.26
0.169885	5455.82	-996.975
0.160888	-1106.77	-4133.95
-0.0670918	5141.64	-4161.36
2.80652	-7617.21	-11637.9
-0.170723	1233.88	-158.579
0.325679	-2089.72	-5269.25
1.22443	-5860.53	-9769.1
-0.14192	-5951.19	6913.33
-0.0247215	-3102.88	6517.46
0.875706	-68.3437	-6365.48
0.205799	1365.65	-3561.21
3.06178	-7370.87	-9578.72
1.88068	-11204.6	-20480.3
2.20994	-7573.53	-8522.59
0.0106492	-3082.81	6032.07
0.466801	-1578.42	125.316
0.048243	4747.15	-1895.79
0.27685	-7898.73	990.043
0.21302	4941.78	-377.626
0.277878	1851.04	5121.4
0.0135649	-5244.17	2787.54
-0.168641	371.398	670.018
-0.405804	-135.666	9649.59
-0.0155898	3767.14	-711.558
-0.200675	6686.97	4448.67
-0.0191006	4045.79	-1261.92
0.643154	-2250.68	-1831.37
-0.257878	3941.65	-1710.79
-0.291443	2809.84	2660.21
-0.07186	-792.783	292.651
-0.0727375	-224.246	5495.98
1.16435	-6285.33	-10238.6
-0.316567	-779.843	8772.77
0.195273	4899.89	-548.246
-0.0584715	2274.4	103.621
1.02365	-11781.3	-22176.2
0.182775	-6762.56	2086.67
-0.39592	4766.07	4543.22
0.0139273	4991.89	290.653
0.0379605	6928.28	-2303.61
0.363535	1090.56	-3438.52
2.3841	-11131.7	-19045.1
1.9428	-4921.1	-12381.4
-0.200614	443.088	5294.55
-0.108483	4144.8	682.509
0.10458	1314.17	5040
0.0936584	-2688.7	6509.76
0.13129	1228.76	-1221.37
1.9703	-9491.57	-10102.1
0.398337	4143.97	4595.15
0.229691	6721.82	1455.7
0.0247405	4808.8	-650.019
1.15594	-4452.43	-7142
-0.293456	3329.3	4812.45
0.176616	2438.26	3207.72
-0.172341	1368.53	-1064.68
0.567851	-4618.88	2865.52
0.0441289	-6898.11	3986.03
1.56853	-8297.88	-10111.4
-0.0880514	-6918.46	3391.97
0.0474573	-2981.76	3474.18
1.07183	-6315.11	-5867.47
0.661516	708.207	-2197
1.98997	-8718.89	-10950.8
1.16765	-4107.35	-7964.73
-0.0706256	4820.93	-2636.03
-0.279182	536.653	4686.51
-0.0201543	-1288.12	5138.67
1.22667	-6634.65	-5493.05
0.123394	4807.95	1040.22
0.246107	6477.48	1520.75
-0.141022	7064.67	-914.043
0.811565	-4201.96	-9083.18
-0.25015	-2245.41	6180.47
1.33865	-6133.29	-11064.7
0.0783141	-8903.06	3131.67
-0.0584087	16.8374	-207.061
0.840223	4023.85	-5053.01
0.181221	-2096.31	945.312
-0.0452216	-754.506	-2248.68
-0.0950927	-9704.65	6897.05
-0.0927058	9072.23	847.274
0.24135	15844.9	2778.15
-0.0907356	5765.18	-3716.29
-0.0319044	3121.8	3966.43
-0.0684728	-3160.67	761.576
0.160265	-1633.33	477.636
0.176688	-3085.05	1383.36
0.031006	12912.7	2480.86
-0.0697778	2209.47	-311.137
-0.195797	-6539.21	6277.73
-0.0449501	-4923.21	3198.65
0.541624	366.596	-1247.12
3.32298	-8523.06	-10493.7
-0.229134	1630.77	4472.64
0.0516422	2093.97	1702.89
1.79208	-7154.61	-9549.99
-0.202219	7260.72	-901.014
0.451856	3936.06	-2301.91
0.155287	-6903.87	805.369
0.189322	3232.6	-635.213
0.0782791	3232.4	721.954
-0.0445317	3346.69	-2844.38
0.524529	-3045.03	8323.68
-0.0526322	5837.13	-387.1
-0.459804	-1835.74	8379.23
-0.359216	-7567.29	7185.95
-0.100479	4256.43	4074.92
2.15821	-9065.67	-11836.2
1.37114	-7180.4	-1806.18
0.341472	761.91	-2524.48
0.15525	-8249.37	5114.95
1.3264	-6620.33	-8685.02
-0.00217863	-3641.42	4743.77
-0.015297	-1735.8	6943.16
0.0939526	-4017.61	4424.22
-0.121567	-5670.86	3898.79
2.3635	-10083.6	-15418.5
-0.237747	-2903.39	6299.81
0.0970405	4689.92	1473.34
2.70913	-9902.99	-15439.2
0.104221	2332.15	-1409.97
-0.0391528	-895.166	4853.07
-0.0871874	2522.01	-490.722
1.52658	-5853.34	-6606.64
-0.16191	2591.97	5298.44
-0.183215	-2201.75	7787.01
1.50761	-6325.76	-9703.56
-0.0042199	14136.7	2336.46
0.0956203	-6119.31	8127.85
-0.0513082	4142.62	368.363
0.372828	-3559.31	6196.14
-0.116885	4756.74	1785.68
-0.215548	4255.53	1268.92
0.68677	-2878.28	8060.98
-0.0207067	11578.3	3076.75
1.24547	-10307.6	-17783.4
1.1402	-2876.21	-6652.82
1.65068	-7098.08	-7719.42
0.0685809	-6810.13	1904.08
0.475243	-8355.17	7099.71
-0.307399	-3003.96	4871.03
1.54376	-7786.09	-5630.44
-0.344872	-1129.75	6174.96
0.19937	-7219.1	1196.83
0.252196	13815.2	1917.71
0.147274	-8995.87	5369.71
0.195171	15473.3	2401.41
0.0377936	1544.25	-3555.77
-0.0693192	1049.32	5624.91
1.64426	-6052.99	-11178.6
-0.265204	4982.19	-458.957
-0.0881869	1330.3	2287.61
0.106153	15465.6	2766.68
2.18758	-9857.53	-11421.9
-0.0263827	2443.17	-634.59
0.0540427	4003.05	1583.37
-0.171874	4241.67	-970.894
0.287461	-4437.97	4397.18
-0.306444	3041.53	3610.03
1.32934	-4011.63	-9367.42
-0.298377	3426.66	3995.67
-0.341883	1919.93	1098.54
-0.411749	-1618.56	9081.05
1.36291	-6962.37	-6648.21
0.65192	3395.58	-5090.18
0.619764	-1.23476	5321.35
-0.108567	1570.74	-2860.8
-0.211623	-327.216	2755.3
0.0448895	-5299.94	2472.14
0.309475	15151.7	2774.65
0.414382	-1572.97	-5302.16
0.21017	496.043	-3507.49
2.92052	-10191.1	-15934.9
0.254914	-1826.84	7987.86
-0.185965	2881.27	831.443
-0.325206	1718.02	-115.795
2.38324	-11157.6	-19186.6
-0.0351305	405.752	3247.51
-0.097283	7108.9	4547.08
0.634443	-3679.53	3302.47
-0.16597	7874.31	-423.198
1.53984	-5957.69	-6889.01
0.131773	-1977.19	9082.38
0.0687052	-4436.2	6764.42
-0.2034	4206.82	4026.75
0.301957	5448.03	-902.891
0.245966	-7187.65	2607.71
1.07292	-7326.06	-6696.67
0.212714	-605.012	1110
0.273215	2241.21	5495.61
-0.0798967	1755.72	-881.899
1.70143	-8459.63	-10295.6
2.08626	-10989	-20395.4
0.082441	11060	2728.04
0.834178	-3420.72	-8588.88
0.137748	5343	849.858
0.33323	-8886.95	1267.04
0.193037	-6879.19	1847.37
0.281419	-2149.57	7481.9
-0.221662	7843.92	-1256.78
0.0183582	3248.2	3424.95
0.129982	4818.55	4981.56
0.209709	-6210.59	4091.24
0.0622365	-3406.87	6400.89
0.205542	-5348.21	1238.28
0.0683049	51.831	-261.734
0.386053	-5728.43	-426.664
2.53267	-8746.05	-11018.2
0.161629	3940.4	2614.34
0.161884	-8682.89	2928.46
0.344701	-4764.97	7171.83
0.283362	1714.48	5222.13
0.0907555	-691.089	-1637.71
2.00759	-7898.15	-7629.46
0.0360193	2999.13	-2376.49
-0.0619604	11302.1	1759.6
-0.0191542	-2656.42	8168.83
1.32991	-5981.21	-11768.4
2.13815	-7804.87	-10948
0.232577	2302.9	2229.8
0.0318215	1006.09	4602.83
0.0326025	-1264.69	526.301
2.0486	-8463.92	-9578.76
0.138505	4063.63	-425.148
1.65049	-7431.33	-11405.1
0.179715	2906.78	889.005
-0.278326	-8220.4	6901.92
0.165286	4122.96	2473.57
0.03246	3031.39	1150.12
-0.317791	7567.06	4982.2
2.11936	-9569.07	-12442.5
0.337877	-2073.96	7303.08
0.163481	-7789.11	2397.77
-0.0549581	7668.02	1784.44
-0.175256	13695.4	2434.62
-0.0533942	-1790.4	5777.52
1.84437	-1780.61	-9257.05
-0.192039	1473.22	5771.68
0.285931	-2629.14	8009.34
0.350663	762.019	-208.554
0.299322	-7407.18	12.246
-0.222496	1815.52	4910.54
0.0395482	5783.15	-972.891
-0.0629973	-1477.84	6459.06
0.447055	-3622.42	7308.22
0.195932	-3536.51	-3374.86
0.168227	4251.84	102.804
0.0785417	6262.1	-3119.52
2.0282	-6134.07	-11605.6
0.0359131	2210	5988.88
0.285614	-3497.82	6353.49
0.242096	-3929.18	5109.7
0.213226	-172.971	-1732.82
-0.0984223	4366.98	-1842.09
2.05925	-8711.15	-13612.5
-0.315522	1086.68	-975.276
0.468597	-687.616	1203.92
2.19006	-8984.77	-13342.1
2.57754	-11421.1	-19542
2.06572	-7443.2	-10049.6
-0.421828	-1561.74	9498.68
-0.364796	2528.04	6291.47
-0.200229	3197.13	3248.71
-0.443769	-439.2	10086.3
0.330264	-5053	3787.49
0.00873769	-6664.05	3382.2
0.431201	-67.663	-3550.29
-0.0830382	3516.67	-3083.93
0.118184	-3069.28	7343.56
0.0187276	1772.16	6569.3
0.133481	-8609.37	1656.23
1.65873	-7885.95	-7765.32
0.0393422	3452.97	652.248
-0.0899785	5285.22	3301.9
1.65889	-6669.82	-8765.9
0.141959	1189.63	5193.83
-0.208734	2937.92	755.669
0.0685348	6554.78	2798.63
-0.382191	4802.63	5447.8
2.47345	-9425.35	-9689.34
2.01017	-5805.79	-8824.59
0.0399081	14209.2	2691.59
-0.0824353	7249.46	-1955.35
-0.455774	-68.0969	5414.61
0.11877	-8926.78	4292.58
0.255105	2626.32	-1205.58
-0.240854	4194.25	5640.78
-0.511236	-1409.37	9460.57
0.688129	-70.6684	-4217.19
1.31777	-6967.52	-10686.1
0.117614	4081.22	-1922.24
0.42534	-4179.13	2247.51
-0.0380717	1902.08	4052.6
0.147318	3125.73	-3399.43
1.5676	-3942.22	-10288.4
1.92731	-7533.29	-11377.1
-0.0990202	-752.716	-814.779
0.749992	-5896.82	-672.809
1.96207	-10889.6	-17662.5
-0.10253	3996.42	5673.51
0.363902	-8088.09	1041.29
0.122844	2230.39	3586.48
-0.0360992	5417.53	-868.338
-0.0236884	13924.4	3542.38
-0.202714	-3392.32	7933.49
2.05019	-8006.97	-11737.2
-0.029165	3804.57	2984.88
0.11827	4124.95	222.033
1.08059	-9259.2	-9828.98
-0.0382786	3179.53	-689.992
-0.324231	3042.51	-1011.66
-0.104864	5810.47	-1244.53
-0.0450068	3022.44	1499.11
-0.246054	2215.98	7443.42
-0.0821115	3236.39	131.396
0.868916	-4175.61	-7950.92
2.04683	-6976.95	-10461.9
-0.0637495	3360.85	677.987
0.585385	-1741.61	-5303.21
0.467943	-3616.59	-1278.38
-0.31862	-5730.56	8108.34
-0.0513411	1521.2	-4633.22
-0.132262	3809.42	2038.91
0.260732	-2741.21	4139.21
0.0974702	-7358.24	2162.16
0.136073	4200.11	-521.775
0.114471	-5439.64	3569.51
0.28197	1034.96	7024.93
-0.101397	3270.81	3822
0.130925	-5337.38	5482.65
0.27429	-4375.32	3645.25
2.60245	-8721.65	-10604
2.94366	-7492.37	-8909.8
-0.00935992	1044.85	-29.865
-0.0620286	4683.57	-3306.07
0.185207	-482.258	-886.661
0.121889	-45.7441	-1431.28
-0.0699255	921.26	4496.26
-0.501739	1373.38	8645.24
2.06614	-7984.77	-7972.74
-0.425391	-1304	10273
0.120749	4920.49	-301.868
-0.226045	-6654.21	6172.99
0.105336	-1688.74	6608.78
0.262373	-3532.02	7158.4
-0.155845	-3685.31	6647.29
0.0965452	13673.4	1898.42
0.33788	-2100.87	4783.03
-0.0232405	-398.379	-1024.75
1.41297	-2204.67	-2719.22
0.936881	-11135.4	-21254.3
0.270792	-4884.16	6611.03
0.299194	-987	5714.49
0.143698	-835.652	4834.69
0.163613	-8471.11	2325.32
2.25029	-6255.35	-5026.36
-0.155723	-401.897	-1153.41
0.488077	-2771.68	-2759.67
0.104139	-9286.98	1561.15
-0.305643	1392.74	2637.22
1.46294	-6055	-5736.39
-0.289381	954.028	9221.72
0.729902	472.363	-3735.33
-0.142517	3232.64	3646.88
2.44288	-11953.8	-20251
0.226809	31.6472	-4759.7
-0.232003	-1469.89	8030.52
0.262093	993.769	-711.531
0.339382	-9178.74	1394.85
0.0954512	5795.51	4568.64
-0.104799	2289.62	975.729
-0.251121	1536.61	4564.05
-0.112787	4793.66	6033.66
-0.0124097	-1750.63	6847.81
0.372206	-3076.28	5958.85
1.84165	-9773.47	-17444.9
0.00491018	-4650.58	5258.24
2.54596	-9803.95	-15636.6
-0.0853306	4265.05	5278.46
0.190828	-2383.21	4700.63
-0.0245401	2081.7	-2176.66
1.3207	-4989.8	-10108.4
-0.244861	-7512.95	7214.36
0.065624	12370.9	3061.89
0.125581	6631.53	-1496.11
2.70704	-11314.5	-19435.2
0.282211	10704.8	2006
-0.430164	284.261	3041.01
1.79472	-8284.35	-10237.2
0.0113645	-3992.93	4974.17
-0.126701	-1485.2	8666.94
-0.0806927	-283.591	-2274.07
-0.14476	3204.54	2525.35
-0.237292	7853.6	-261.118
-0.00837225	-479.119	-2488.94
-0.194353	13955.5	2587.27
-0.0811272	5555.64	-2824.28
0.253942	518.727	-2164.69
-0.448955	-1507.59	9074.78
0.0509968	5876.02	-153.866
1.7898	-6740.62	-7567.08
0.341556	-1982.02	4926.05
-0.387865	-789.673	9337.1
-0.00746293	-4822.3	4542.12
-0.143358	9297.87	1750.73
2.89678	-11280.7	-20058
0.126811	-7148.45	2720.28
-0.284361	-4514.34	8097.14
-0.263442	5434.1	-2691.05
-0.0764656	3255.68	-687.954
0.567737	-1006.61	-1348.15
-0.0308224	-8046.9	3503.72
0.419164	1112.64	989.362
0.128239	-114.529	6837.58
0.139833	3582.94	-648.814
-0.204555	1878.19	835.762
0.0413436	3304.36	3267.29
0.973148	-9115.86	-17447.9
0.127777	3262.78	-3694.48
0.344022	-2728.8	5081.4
-0.224125	7941.89	3378.25
0.167244	95.3712	3115.14
0.499219	-3504.45	8179.68
-0.382935	4905.36	85.8292
0.184685	-777.91	-2951.62
2.31453	-11071.3	-18814.7
2.19556	-5674.29	-4187.25
-0.0534774	4514.06	-657.798
-0.0616791	-4180.45	4854.88
0.0898949	4726.28	-673.316
-0.386001	1421.29	5716.7
1.01249	-2498.86	-6768.01
0.335588	-2735.25	6836.85
0.592379	-3317.65	-1568.47
0.0238564	15064.5	2963.53
1.54274	-7171.99	-10794
0.24351	-4831.25	2659.51
0.000942021	-8244.45	7420.77
-0.0996124	-8922.3	6473.82
-0.330702	-1386.23	7332.23
0.0776879	2094.02	1898.31
-0.0607284	4635.29	1604.45
2.09669	-9045.56	-8838.61
0.181653	-3936.97	1151.13
-0.126529	-4461.79	5217.64
0.0859425	14620.3	3010.36
-0.0619325	-878.99	5955.68
0.499854	596.365	-5616.72
-0.119285	-8928.92	6021.26
1.11869	-5730.27	-6297.88
-0.212156	-2795.12	8034.76
-0.00995156	-5733.29	8062.37
2.92318	-8237.33	-9910.28
0.249597	-6636.22	4279.15
0.357313	-503.597	-4894.61
0.483278	-2455.72	6835.66
0.208478	6325.8	2428.44
-0.0608501	4187.95	5550.35
-0.125345	-126.598	4023.68
0.184051	3595.78	-3295.86
0.175852	6143.24	5139.14
-0.140098	4141.73	1129.76
0.510333	-3290.07	7906.19
1.83986	-6142.48	-12028.8
0.116287	-5362.49	1402.88
-0.343882	2647.29	7008.57
1.13748	-6400.69	-5906.3
0.881497	-6890.79	-2962.02
-0.305344	-7566.74	6955.76
0.326882	183.866	-3756.05
0.0631936	14873.6	2475.89
0.101313	2002.25	-2013.64
0.15994	-8022.78	5587.53
0.335664	1286.56	-4657.16
1.26884	-9448.56	-15936.2
-0.272215	7504.22	633.391
0.111268	270.544	-750.863
-0.33609	1476.27	5679.3
0.0728044	4197.38	-33.4048
-0.192069	2046.72	6584.97
0.426912	-3630.88	6420.75
0.0483111	6647.78	4697.47
-0.224634	-7177.4	6436.42
1.98739	-5812.94	-7407.15
1.42171	-5687.97	-7487.16
2.33727	-9589.21	-12814
-0.253673	8052.2	2168.21
-0.295453	2120.02	-1697.09
2.29262	-9574.07	-12800.3
-0.0664974	4684.71	244.274
0.129192	5212.62	-1990.44
0.0125477	-118.976	3177.13
0.0266209	3299.28	-3797.66
-0.287816	-5342.74	8136.79
-0.0486095	-3468.34	6937.19
0.149362	250.379	-1560.21
0.2117	-5355.64	7201.48
-0.0217478	2954.01	-2166.24
0.0175584	1564.67	5174.55
2.47839	-4134.15	-9665.69
2.68313	-10062.1	-14955.8
0.214112	5800.26	3105.63
2.12407	-8494.7	-10908
-0.0397519	185.467	-1450.09
-0.00762084	3808.21	-2166.35
0.960079	-3685.3	-8403.07
0.82325	-5882.06	712.096
0.246274	-2815.65	-1436.77
0.108127	-534.878	4699.72
0.243042	-6045.26	-171.653
0.100314	1473.29	-1491.41
0.168541	-3450.85	-889.571
-0.0758323	-5003.18	8408.79
-0.211251	5469.27	-3132.8
0.147095	6627.14	-2642.2
0.404937	-1347.2	6691.39
0.317181	2676.34	-1109.38
0.0638162	-2824.51	5861.21
-0.174402	1736.58	6821.98
-0.137637	5435.01	-772.231
1.17118	-6061.37	-6105.28
0.0926974	-9.78322	7394.32
0.212192	4044.96	783.779
-0.267208	2847.72	-61.461
-0.113536	9408.14	4032.75
0.0102933	191.338	1093.36
-0.203485	740.06	4830.74
-0.260086	2491.05	1653.1
-0.0310298	-9452.13	3515.92
-0.275658	-3234.27	6946.02
-0.15977	-1636.4	6352.62
-0.365372	9144.47	3575.54
0.0474558	3362.53	-955.732
1.52246	-6493.53	-7251.73
-0.0873962	5025.86	-691.218
0.126227	13815.9	3299.62
0.273933	-3047.9	6672.92
1.36274	-5885.63	-846.204
0.290821	1947.83	4268.5
1.09045	-10438.9	-20314
0.114119	-5990.63	3304.56
0.0902524	-1070.98	5531.56
-0.262333	1805.75	1037.53
-0.288094	6831.47	4249.48
-0.176441	2678.39	-251.444
2.5675	-8567.1	-10381.2
-0.0671144	673.199	1344.3
-0.373692	7243.72	3993.65
0.834749	-4201.91	-7025.77
0.399679	1015.76	907.425
0.0719737	-3458.93	4973.78
-0.0609525	1105.72	7356.56
2.11202	-7656.4	-9804.9
0.490575	-25.7652	-5430.65
0.227535	-2754.1	3529.92
1.02277	-3616.8	-8692.4
0.72144	-2665.08	-5109.85
-0.112792	678.25	-493.954
-0.121791	-1617.02	7104.34
0.42037	-3275.85	6186.82
0.130197	4168.85	-2151.59
-0.0122109	-8822.53	5395.43
1.84196	-6565.57	-7257.35
-0.17215	-277.43	7205.87
0.0211987	-2712.52	-1015.55
0.0667643	6985.54	-1264.64
-0.149357	4923.82	-1053.05
0.0711868	3524.19	4069.43
0.530059	-982.996	-5020.94
-0.241864	-6944.68	7184.38
0.202702	14549.7	2838.74
1.65057	-9559.23	-10048.7
0.437409	15147.4	2846.13
-0.119115	-8730.53	7388.07
-0.381032	-1338.72	9466.58
-0.406494	1020.72	4494.73
0.680802	-6444.41	-5774.31
-0.142033	1290.49	2674.58
-0.0760264	2118.35	3982.79
2.72718	-8975.47	-9759.67
0.119177	-3554.25	6949.49
1.78096	-10934	-20446.7
-0.140824	1727.29	7717.28
0.0752293	860.181	-1640.4
0.295994	-650.568	110.013
0.0974083	2270.8	-1226.34
0.59001	-2826.85	8153.84
0.126813	-4206.71	6843.03
0.144452	5283.29	-167.114
-0.159662	-10231.1	6424.06
0.729947	1393.75	-2984.17
0.781675	30.1643	-6118.41
-0.249344	2056.65	1593.93
0.0487708	5433.3	-1395.3
-0.0914098	3258.62	1876.18
0.159467	15122.7	2738.93
0.660044	-4345.11	-4910.35
0.337736	3013.6	7708.43
0.139098	771.893	-3142.66
-0.0801194	408.609	1093.95
-0.278491	-6249.35	6842.95
-0.0873103	3525.77	-1999.02
0.0854693	-5317.96	2654.59
-0.286381	6397.07	3355.52
0.101375	997.725	91.3413
-0.115833	2924.79	5516.32
-0.19396	-4116.18	4579.35
2.06792	-9556.59	-10336.5
-0.00353906	-2418.85	7594.57
0.225938	-362.931	-5237.36
0.119247	1315.02	1657.62
-0.0215303	3404.85	3866.72
0.17886	-1718.28	2440.19
0.245362	-3221.31	-3477.71
-0.316191	-945.13	9373.86
0.322906	-7127.19	1029.12
1.089	-5451.81	-7522.67
0.308239	13754.8	2076.69
2.39258	-11806.1	-20060.2
0.540168	-4311.17	7412.68
-0.22343	2562.18	403.868
0.233067	5755.2	1249.56
2.27798	-8487.84	-10739.2
0.135797	544.04	-2454.21
-0.414554	2416.39	3092.14
-0.0483598	8502.97	898.08
1.9955	-8304.69	-10017
0.156951	-276.37	-3207.45
0.000185638	3411.54	751.096
0.162247	15356.2	3030.55
1.80541	-11137.5	-20507.4
-0.435411	-8611.84	6318.62
0.289006	13366.9	2767.98
-0.126577	3446.76	-1592.86
0.422375	-7662.82	-848.697
2.35919	-8715.61	-10419.9
1.00609	-9730.8	-14168.2
-0.111234	3368.29	-26.9336
-0.157372	3377.15	-116.172
1.3241	-6229.94	-5389.6
-0.273645	2819.16	3055.86
3.08934	-8527.73	-11476.4
-0.00306023	3117.53	1663.7
0.983715	-11878.2	-22474.5
1.76419	-6975.44	-9665.02
0.0301944	1392.04	-2481.82
0.410317	-9662.4	4045.11
-0.253225	1576.42	-42.0172
-0.0698729	3827.7	762.85
-0.428278	-581.733	3620.99
0.0462357	-266.445	4282.83
-0.364927	-1360.95	9446.09
2.15066	-10645.4	-19177.7
0.181363	4287.84	-1938.89
0.0256209	4872.72	-3223.39
2.7884	-8777.66	-10347.1
-0.390181	-787.707	4310.23
0.112787	-3741.23	6023.95
0.0357608	3993.71	221.908
0.243579	-309.402	798.15
-0.0831256	2314.59	-1692.11
0.0982241	-2860.08	3724.32
2.50788	-8700.16	-10290.9
0.0501062	1700.09	-1076.08
0.393985	1856.66	-4293.02
-0.118339	-4968.91	3553.76
0.248667	10143.4	1468.7
-0.105663	-8421.62	7331.11
-0.110163	924.511	5944.53
-0.231995	-1484.48	7494.97
-0.323861	-1544.99	9607.8
-0.246596	393.629	9109.74
0.277163	-3532.9	1013.79
-0.0830373	6291.82	-2064.17
-0.185784	4132.33	258.93
0.124176	7711.16	1223.85
0.484799	10823.3	1886.21
0.220874	-3784.04	5530.8
0.164663	-5539.3	149.276
0.0415946	485.514	-3384.03
-0.0570916	9238.43	1682.94
-0.150963	4005.25	-1998.39
-0.0876394	790.755	5796.46
1.32132	-6914.66	-4138.11
-0.128008	2628.55	201.859
1.39034	-3728.8	-5270.03
-0.249847	1719.17	5985.03
0.239937	942.56	5003.01
-0.114733	13384	2160.96
1.11661	14143.7	2159.63
0.119408	15136.4	2420.17
0.128826	3633.04	1819.38
-0.319183	1496.52	4075.69
0.114143	8382.12	-377.999
-0.00779718	14167.5	2735.38
-0.217541	1503.66	5797.49
0.0189372	-4943.52	4852.94
-0.356118	35.167	8740.62
-0.0358692	5469.98	-78.1883
-0.0759426	-4032.83	6230.82
0.124775	-623.334	-1977.46
-0.219822	2803.98	223.33
-0.00036876	-1900.36	6812.14
0.352546	-1519.64	-2422.04
-0.0449609	2632.17	1131.13
0.0202504	3294.9	-1282.32
0.513872	-4762.23	7271.26
0.115748	-2117.14	5641.21
0.324415	-4672.25	483.503
1.9487	-2595.11	-9393.27
1.81806	-8255.33	-9653.84
-0.0693104	-2668.17	5611.7
-0.108222	1993.41	-1855.01
0.235607	3229.16	-3717.11
1.07052	-3944.99	-9386.45
-0.139234	-2836.59	1574.77
-0.271344	-6804.82	6276.5
-0.106531	-2658.92	8171.17
0.674481	-337.864	5258.06
2.91175	-7212.64	-11983.3
-0.176538	1698.58	-3224.42
2.08942	-7346.27	-11441.3
-0.0466353	-3139.12	5229.66
-0.297536	-6533.21	6236.33
0.12056	3290.74	2026.18
-0.386658	5184.21	7108.4
-0.334214	2214.54	5722.74
0.163639	-3378.91	1528.14
2.42424	-5539.95	-7893.46
0.204783	-3020.49	1988.33
-0.0851357	5641.62	-871.263
1.29901	-3442.89	-9467.31
-0.345578	7464.74	-449.562
0.0534892	13614.5	2015.48
0.993116	-4177.34	-9023.02
0.226748	-682.65	-666.272
0.0116256	-3256.98	6758.4
-0.117093	4070.56	2369.11
-0.260411	-1817.24	9381.61
0.014453	-3723.9	8333.62
0.561063	-3256.08	7848.41
-0.033002	5249.62	-763.737
1.65441	-11063.4	-18577.7
0.142734	1911.8	3006.63
0.298208	13508.1	1925.68
-0.237229	-1304.27	9694.19
-0.194925	-3570.65	7837.47
1.04173	-10413.2	-19215.8
0.0972814	6704.34	-2133.03
-0.0550315	2092.27	7362.26
-0.256685	3953.18	2686.75
-0.344952	2704.77	57.9745
-0.310621	-8232.62	6928.57
-0.17184	-19.8809	-623.269
0.175894	-136.167	-3741.65
1.63257	-6839.78	-7116.18
2.22908	-7870.27	-14193.7
-0.203078	-3798.32	5056.94
0.0853753	3433.83	-2018.52
2.93884	-9291.51	-11690
-0.13614	14591.2	2918.66
3.11348	-7251.26	-9520.59
-0.25605	-1810.42	7588.61
-0.0895621	6647.55	-1535.25
-0.145361	-3549.05	6300.4
0.323994	1321.27	701.631
-0.120392	3716.85	3892.64
1.24087	-9000.42	-1082.67
-0.0404363	13676.5	1536.48
2.36272	-7186.07	-6800.25
0.100888	-2898.91	7853.04
-0.0537101	3632.25	-1232.53
0.25752	-6152.42	2187.77
1.47597	-6730.18	-8264.82
0.4787	-1807.14	-7224.2
2.29576	-11525.7	-19000.4
-0.342382	2282.12	6534.2
1.56591	-6177.49	-6372.23
0.0172616	-8910.26	2247.89
-0.0613092	4728.8	-4056.26
0.159525	2055.52	-2908.32
0.127306	-666.445	-3328.68
0.169785	4550.28	-3099.4
0.0181277	804.091	-2311.91
0.129393	-4229.04	1168.11
0.981911	-3477.29	-10171.7
-0.079596	3198.53	3732.23
-0.0825847	2655.89	-81.2655
1.86204	-5751.06	-9141.58
0.882311	-1851.55	-6368.35
-0.121962	-422.173	7320.92
0.313326	-3202.09	5843.92
-0.0416392	-4651.93	2954.08
0.0703174	-1018.36	4282.8
-0.184713	-4313.61	7606.93
0.495985	15177.1	2855.61
0.0137453	3504.51	841.452
0.0888125	3496.92	-280.866
1.82697	-10940.6	-19813
-0.266464	3692.52	-315.164
0.17417	551.363	-1626.32
1.70534	-9515.28	-10290.2
1.37476	-11361.1	-20968.4
-0.0156306	1786.28	2228.93
-0.236735	3415.5	2551.73
-0.160351	-5454.07	8021.01
0.248503	-4445.19	7013.4
-0.334295	-4778.45	7424.42
0.108955	-6563.8	3289.82
2.3022	-9332.62	-16029.8
-0.130038	1059.55	-1005.44
0.0140261	3560.16	803.607
0.0240192	3156.46	-3573.75
0.37012	4900.97	-2514.8
-0.0360961	5689.22	-3968.94
0.328078	2639.3	990.497
1.81295	-10232.6	-18894
-0.209665	-4478.86	8033.37
2.48339	-9043.37	-9394.5
-0.249517	1716.96	5208.08
0.00417291	2714.24	1004.98
-0.415971	1713.94	1276.76
0.0521902	2490.1	-1609.5
0.316655	-3049.15	7916.13
0.188923	-4221.11	3026.96
1.09528	-6417.06	-5463.97
-0.305661	9058.82	4095.78
-0.23751	1209.19	4884.41
1.7806	-7015.02	-8674.41
-0.0427283	1281.31	184.433
-0.174222	5444.7	1709.58
0.159947	-1547.8	6297.29
0.0476897	4372.64	116.638
-0.0206963	15132	3015.14
0.661461	293.336	-5443.27
-0.24268	3892.72	-1262
0.0932344	-501.43	6352.07
1.89762	-9086.53	-16513.6
0.0724221	2743.25	2449.78
0.0162271	653.366	5971.8
0.298734	5394.66	-473.386
0.395245	-148.499	-4256.17
0.0584856	4508.63	-2270.69
-0.411377	1959.47	5563.44
0.467288	-5310.49	6874.29
-0.173035	-1137.18	1247.61
-0.352842	3547.14	1719.69
-0.0800421	-5464.08	3726.21
0.368837	-1389.01	6381.28
-0.197172	4591.56	-1275.67
0.495532	3727.26	1407.95
-0.0448201	2889.52	-2735.95
-0.320959	3691.92	5690.44
2.34171	-8119.18	-11524.5
0.517499	4023.32	-1936.93
0.045718	1207.49	6897.76
3.11335	-9243.6	-10894.2
-0.378229	1200.75	3514.82
1.13746	-4327.53	-11050.4
-0.165175	7455.51	2736.1
-0.0819992	6183.61	-520.166
0.146164	5579.86	2080.94
-0.536961	-1468.58	9402.67
-0.167508	6697.93	-2991.15
-0.194483	4048.54	-1801.06
1.15585	-5536.07	-9379.66
-0.0192435	2559.12	5053.7
1.54282	-6838.97	-10293.6
0.166003	772.308	-5100.43
0.539876	-936.546	-4141.3
0.0990234	3942.88	-1983.19
-0.105296	8843.55	410.221
1.48854	-10104.2	-18467.8
2.82837	-7776.56	-11577.1
0.07201	1526.67	5857.34
0.469284	588.932	-4947.29
0.213453	3906	323.374
1.93053	-6749.27	-7788.86
0.0952414	3366.25	5391.37
2.5147	-9133.29	-14027.9
1.80957	-8318.65	-8226.29
0.0847056	7502.08	-1904.92
0.333538	-5261.05	1723.06
-0.32474	6517.25	2115.78
0.291371	-5564.77	3119.48
0.289121	4364.35	-3731.66
1.23057	-5567.94	-8980.42
0.335478	-3776.68	-2051.73
0.135758	570.461	-1321.18
1.75347	-9084.34	-10086.4
-0.242623	5602.55	1359.16
0.259243	6487.54	2449.86
0.261137	-4884.94	1720
0.0644091	13073.2	2657.53
1.56835	-4725.28	-11210.1
-0.117562	-5101.99	7402.81
0.162255	-1363.92	5683.27
0.0222147	3535.24	-2945.95
0.290493	-4734.92	1273.96
-0.313098	11478.9	3240.91
0.901235	-11944.3	-22792.8
0.299852	-7572.67	7699.17
-0.105664	7146.88	-1841.07
-0.0609656	-3174.97	5946.79
0.089512	3881.8	528.073
0.300297	-3452.6	2442.55
0.0481192	2416.74	1129.94
0.869627	-6090.56	-5114.28
0.116981	-2960.41	2514.65
0.176008	-5983.7	1405
0.00500047	6858.52	-1170.31
1.21785	-4386.41	-9686.44
0.0912045	-4890.81	7041.3
0.367171	-8152.61	-119.567
2.57796	-7394.17	-8745.4
-0.272188	876.019	6771.27
0.538677	326.665	5013.6
-0.0358308	5433.52	-2863.35
0.0158224	-6289.03	6621.22
[truncated: 29,926 more rows]

## Sheet: c
marker	factor
MKI67	tumor-reactivity
TNFRSF18	tumor-reactivity
ENTPD1	tumor-reactivity
ITGAE	tumor-reactivity
CXCL13	tumor-reactivity
TNFRSF9	tumor-reactivity
IFNG	tumor-reactivity
GZMB	tumor-reactivity
CCL3	tumor-reactivity
GNLY	tumor-reactivity
FASLG	tumor-reactivity
CCR1	tumor-reactivity
PRF1	tumor-reactivity
GZMH	tumor-reactivity
HAVCR2	tumor-reactivity
SLA	tumor-reactivity
BATF	tumor-reactivity
SH2D2A	tumor-reactivity
LCP2	tumor-reactivity
GBP1	tumor-reactivity
ITM2A	tumor-reactivity
GZMA	tumor-reactivity
RHOH	tumor-reactivity
ZBTB32	tumor-reactivity
DOK2	tumor-reactivity
BTN3A2	tumor-reactivity
LAX1	tumor-reactivity
IL10RB	tumor-reactivity
CIC	tumor-reactivity
TESPA1	tumor-reactivity
SEMA7A	tumor-reactivity
LTA	tumor-reactivity
GFI1	tumor-reactivity
CD8B	tumor-reactivity
TNFRSF4	tumor-reactivity
GADD45G	tumor-reactivity
FBXW7	tumor-reactivity
STAT5	tumor-reactivity
NFATC1	tumor-reactivity
KRT86	tumor-reactivity
CD38	tumor-reactivity
NR4A3	tumor-reactivity
GZMM	tumor-reactivity
GALNT2	tumor-reactivity
LCK	tumor-reactivity
MTHFD2	tumor-reactivity
RBPJ	tumor-reactivity
LAG3	tumor-reactivity
LAYN	tumor-reactivity
LINC02195	tumor-reactivity
NR4A2	exhaustion
TOX	exhaustion
EOMES	exhaustion
IRF4	exhaustion
CD244	exhaustion
CCL4	exhaustion
DUSP2	exhaustion
PDCD1	exhaustion
COTL1	exhaustion
NR4A1	exhaustion
PRDM1	exhaustion
CST7	exhaustion
SRGN	exhaustion
PFN1	exhaustion
LAG3	exhaustion
IL32	exhaustion
ID2	exhaustion
ACTB	exhaustion
HAVCR2	exhaustion
CCL3L1	exhaustion
NR4A3	exhaustion
NFATC2	exhaustion
DUSP4	exhaustion
DNAJB1	exhaustion
CXCR4	exhaustion
LCK	exhaustion
SH2D1A	exhaustion
BTG1	exhaustion
DTHD1	exhaustion
TIGIT	exhaustion
CD27	exhaustion
LYST	exhaustion
TNFSF9	exhaustion
TAGAP	exhaustion
CMC1	exhaustion
RGS1	exhaustion
TRAT1	exhaustion
FYN	exhaustion
CRTAM	exhaustion
HSP90AA1	exhaustion
ENC1	exhaustion
HERPUD1	exhaustion
HNRNPLL	exhaustion
CBLB	exhaustion
CD74	exhaustion
PRKCH	exhaustion
CD69	exhaustion
DKK33	exhaustion
CEMIP2	exhaustion
ERN1	exhaustion

## Sheet: d
marker	dataset
MKI67	Bassez
TNFRSF18	Bassez
ENTPD1	Bassez
ITGAE	Bassez
CXCL13	Bassez
TNFRSF9	Bassez
IFNG	Bassez
GZMB	Bassez
CCL3	Bassez
GNLY	Bassez
FASLG	Bassez
CCR1	Bassez
PRF1	Bassez
GZMH	Bassez
HAVCR2	Bassez
SLA	Bassez
BATF	Bassez
SH2D2A	Bassez
LCP2	Bassez
GBP1	Bassez
ITM2A	Bassez
GZMA	Bassez
RHOH	Bassez
ZBTB32	Bassez
DOK2	Bassez
BTN3A2	Bassez
LAX1	Bassez
IL10RB	Bassez
CIC	Bassez
TESPA1	Bassez
SEMA7A	Bassez
LTA	Bassez
GFI1	Bassez
CD8B	Bassez
TNFRSF4	Bassez
GADD45G	Bassez
FBXW7	Bassez
STAT5	Bassez
NFATC1	Bassez
KRT86	Bassez
CD38	Bassez
NR4A3	Bassez
GZMM	Bassez
GALNT2	Bassez
LCK	Bassez
MTHFD2	Bassez
RBPJ	Bassez
LAG3	Bassez
LAYN	Bassez
LINC02195	Bassez
CXCL13	Caushi
VCAM1	Caushi
HLA-DQA1	Caushi
CCL5	Caushi
CD8A	Caushi
TNFRSF9	Caushi
FABP5	Caushi
IFNG	Caushi
HAVCR2	Caushi
NKG7	Caushi
PDCD1	Caushi
CRTAM	Caushi
CCL3	Caushi
HMGB2	Caushi
MIR155HG	Caushi
GZMH	Caushi
CTLA4	Caushi
AC243829.4	Caushi
TNS3	Caushi
NELL2	Caushi
NAB1	Caushi
RBPJ	Caushi
GALNT2	Caushi
CLEC2B	Caushi
DUSP4	Caushi
APOBEC3G	Caushi
LAG3	Caushi
GEM	Caushi
ITGAE	Caushi
ETV1	Caushi
MIR4435-2HG	Caushi
PECAM1	Caushi
AKAP5	Caushi
PLSCR1	Caushi
FAM3C	Caushi
SNX9	Caushi
HLA-DRB5	Caushi
CD8B	Caushi
ENTPD1	Caushi
CLECL1	Caushi
LINC01871	Caushi
STMN1	Caushi
SNAP47	Caushi
ADGRG1	Caushi
ANXA5	Caushi
CTSW	Caushi
KCNK5	Caushi
TSC22D1	Caushi
CHST12	Caushi
GZMA	Caushi
MKI67	input
TNFRSF18	input
ENTPD1	input
ITGAE	input
CXCL13	input
TNFRSF9	input
IFNG	input

## Sheet: e
	CD8-T_terminal-exhaustion	CD8-T_terminal-exhaustion_p	CD8-T_tumor-reactive-like_UP_p	CD8-T_tumor-reactive-like_UP	method	tumor_reac_10log(1/pval)	exhaust_10log(1/pval)
SLALOM_3	14.3311	0.567079	1	1	SLALOM	0	0.246356
SLALOM_19	14.3311	0.337482	1	1	SLALOM	0	0.471749
SLALOM_7	14.3311	0.468133	1	1	SLALOM	0	0.329631
SLALOM_17	14.3311	0.494506	1	1	SLALOM	0	0.305829
SLALOM_14	108.26	1.42431e-15	0.312244	22.779	SLALOM	0.505506	14.8464
SLALOM_15	24.3776	0.0153018	0.00665586	38.7477	SLALOM	2.1768	1.81526
SLALOM_1	14.3311	0.456429	1	1	SLALOM	0	0.340626
SLALOM_8	1	1	0.142351	22.779	SLALOM	0.846638	0
SLALOM_12	14.3311	0.561064	1	1	SLALOM	0	0.250987
SLALOM_2	14.3311	0.418785	1	1	SLALOM	0	0.378009
SLALOM_13	14.3311	0.375488	0.000930369	55.3889	SLALOM	3.03134	0.425405
scHPF_13	1	1	0.172487	22.779	scHPF	0.763245	0
scHPF_34	14.3311	0.361931	0.361931	22.779	scHPF	0.441374	0.441374
scHPF_89	34.8472	0.00100351	0.000403976	55.3889	scHPF	3.39364	2.99848
scHPF_66	14.3311	0.360596	1	1	scHPF	0	0.44298
scHPF_36	1	1	0.225247	22.779	scHPF	0.647341	0
scHPF_90	34.8472	0.00206783	1	1	scHPF	0	2.68449
scHPF_57	14.3311	0.381838	0.381838	22.779	scHPF	0.418121	0.418121
scHPF_12	1	1	0.0101687	38.7477	scHPF	1.99274	0
scHPF_17	57.1669	1.19669e-06	0.000501909	55.3889	scHPF	3.29937	5.92202
11-X-all_autophagy_regulation_positive	1	1	0.223218	22.779	SPECTRA	0.651271	0
195-X-195	1	1	0.420734	22.779	SPECTRA	0.375992	0
75-X-all_actin-cytoskeleton_regulation	1	1	0.0913164	22.779	SPECTRA	1.03945	0
77-X-all_SASP	14.3311	0.159873	0.00506174	38.7477	SPECTRA	2.2957	0.796225
154-X-B_effector-2_UP	14.3311	0.211261	1	1	SPECTRA	0	0.675181
169-X-CD4-T_TH1_UP	14.3311	0.22231	0.221738	22.779	SPECTRA	0.654159	0.653041
186-X-Mac_IFNG_response	14.3311	0.140206	0.105647	22.779	SPECTRA	0.976143	0.853233
179-X-DC_LPS_response	1	1	0.354781	22.779	SPECTRA	0.45004	0
184-X-Mac_IL4-IL13_response	24.3776	0.0272598	1	1	SPECTRA	0	1.56448
181-X-181	14.3311	0.468133	1	1	SPECTRA	0	0.329631
172-X-CD8-T_terminal-exhaustion	153.547	4.52929e-24	1	1	SPECTRA	0	23.344
64-X-all_nucleotide_metabolism	1	1	0.155576	22.779	SPECTRA	0.808057	0
2-X-all_TNF-via-NFkB_signaling	34.8472	0.000405457	0.076097	22.779	SPECTRA	1.11863	3.39206
162-X-CD4-T_TH17_UP	14.3311	0.173909	0.130887	22.779	SPECTRA	0.883104	0.759677
130-X-all_TGFb_response	14.3311	0.203838	1	1	SPECTRA	0	0.690715
153-X-B_Breg_UP	14.3311	0.268062	1	1	SPECTRA	0	0.571765
152-X-152	14.3311	0.468133	1	1	SPECTRA	0	0.329631
143-X-all_pyroptosis	14.3311	0.201065	0.176545	22.779	SPECTRA	0.753144	0.696664
161-X-CD4-T_TH22_UP	45.767	2.57903e-05	3.46509e-06	72.7457	SPECTRA	5.46029	4.58854
191-X-191	14.3311	0.468133	1	1	SPECTRA	0	0.329631
189-X-Treg_FoxP3-stabilization	14.3311	0.210309	0.000159142	55.3889	SPECTRA	3.79822	0.677142
5-X-5	14.3311	0.247287	1	1	SPECTRA	0	0.606799
50-X-all_pyruvate_metabolism	14.3311	0.252371	1	1	SPECTRA	0	0.597961
167-X-CD4-T_IL4_response	14.3311	0.339136	0.339136	22.779	SPECTRA	0.469626	0.469626
155-X-B_effector-1_UP	1	1	0.175441	22.779	SPECTRA	0.755868	0
171-X-CD8-T_tumor-reactive-like_UP	45.767	1.7044e-05	9.82087e-17	150.341	SPECTRA	16.0079	4.76843
158-X-158	14.3311	0.468133	1	1	SPECTRA	0	0.329631
196-X-196	14.3311	0.468133	1	1	SPECTRA	0	0.329631
126-X-all_autophagy-chaperone-mediated	1	1	0.14293	22.779	SPECTRA	0.844876	0
44-X-44	14.3311	0.198543	0.152194	22.779	SPECTRA	0.817602	0.702144
188-X-188	14.3311	0.468133	1	1	SPECTRA	0	0.329631
121-X-all_thrombolysis-factor_production	14.3311	0.201598	1	1	SPECTRA	0	0.695514
27-X-all_G2M-transition	1	1	0.229676	22.779	SPECTRA	0.638884	0
176-X-TNK_cytotoxicity-effectors	14.3311	0.20042	0.0100873	38.7477	SPECTRA	1.99622	0.698058
4-X-all_IL6-JAK-STAT3_signaling	14.3311	0.160158	0.12556	22.779	SPECTRA	0.901148	0.79545
194-X-p-DC_CpG-TLR9_response	14.3311	0.419638	1	1	SPECTRA	0	0.377125
10-X-all_type-II-ifn-response	14.3311	0.190087	0.158958	22.779	SPECTRA	0.798717	0.721048
156-X-B_IgM-ligation_response	14.3311	0.243482	0.208723	22.779	SPECTRA	0.680429	0.613533
102-X-all_G1S-transition	1	1	0.142351	22.779	SPECTRA	0.846638	0
133-X-all_amino-sugar-nucleotide-sugar_metabolism	14.3311	0.282373	1	1	SPECTRA	0	0.549177
165-X-CD4-T_TH9_UP	14.3311	0.186741	0.159804	22.779	SPECTRA	0.796413	0.728761

## Sheet: e_expiMap
	CD8-T_terminal-exhaustion	CD8-T_terminal-exhaustion_p	CD8-T_tumor-reactive-like_UP_p	CD8-T_tumor-reactive-like_UP	method	tumor_reac_10log(1/pval)	exhaust_10log(1/pval)
CD4-T_TH9_UP	1	1	0.296056	14.041	expimap	0.528627	0
all_NAD_metabolism	1	1	0.396098	15.9777	expimap	0.402198	0
all_IL6-JAK-STAT3_signaling	8.82941	0.254966	0.182001	14.041	expimap	0.739925	0.593518
unconstrained_6	1	1	0.539433	14.041	expimap	0.268062	0
B_effector-1_UP	8.82941	0.382449	0.350521	14.041	expimap	0.455286	0.417426
all_TRP_metabolism	8.82941	0.330024	1	1	expimap	0	0.481454
TNK_PD-1_signaling	1	1	0.405987	14.041	expimap	0.391488	0
all_porphyrine-heme_metabolism	1	1	0.233083	15.9777	expimap	0.632489	0
all_type-I-ifn-response	8.82941	0.473322	1	1	expimap	0	0.324844
all_TGFb_response	8.82941	0.581322	1	1	expimap	0	0.235583
all_protein-degradation-proteasome	15.0191	0.0920696	0.265318	14.041	expimap	0.576234	1.03588
DC_LPS_response	1	1	0.625426	14.041	expimap	0.203824	0
all_SASP	8.82941	0.243377	0.0131426	23.8842	expimap	1.88132	0.613721
CD8-T_tumor-reactive-like_UP	1	1	7.82897e-07	56.0097	expimap	6.1063	0
CD8-T_IL12_response	8.82941	0.658775	0.658775	14.041	expimap	0.181263	0.181263
all_glycerophospholipid_metabolism	1	1	0.280417	14.041	expimap	0.552196	0
unconstrained_13	8.82941	0.469911	0.469911	14.041	expimap	0.327984	0.327984
all_nucleotide_metabolism	1	1	0.209496	21.3855	expimap	0.678824	0
CD4-T_IL12_response	1	1	0.398151	14.3305	expimap	0.399952	0
all_glycogenolysis	1	1	0.383479	14.041	expimap	0.416259	0
Mac_IL4-IL13_response	8.82941	0.535801	1	1	expimap	0	0.270997
all_MHC-I-presentation	1	1	0.361772	14.041	expimap	0.441564	0
TNK_IL2-STAT5-signaling	1	1	0.0314773	23.8842	expimap	1.502	0
TNK_cytotoxicity-effectors	1	1	0.399882	14.3305	expimap	0.398068	0
Treg_FoxP3-stabilization	1	1	0.346726	14.6322	expimap	0.460014	0
all_purine_synthesis	1	1	0.35956	14.041	expimap	0.444228	0
all_G2M-transition	1	1	0.413678	14.041	expimap	0.383337	0
all_pyroptosis	1	1	0.0356878	28.602	expimap	1.44748	0
all_HIS_metabolism	10.0473	0.267147	0.253324	15.9777	expimap	0.596323	0.573249
all_pentose-phosphate-pathway	8.82941	0.452256	1	1	expimap	0	0.344616
all_cytosolic-DNA-sensing_signaling	21.4694	0.00333897	0.194135	14.041	expimap	0.711897	2.47639
T_tcr-activation	21.4694	0.0043824	0.0183618	23.8842	expimap	1.73609	2.35829
all_wnt-beta-catenin-signaling	1	1	0.325869	14.041	expimap	0.486957	0
all_ALA-ASP_metabolism	13.4479	0.219338	1	1	expimap	0	0.658887
CD8-T_terminal-exhaustion	104.893	2.32444e-24	0.0608561	23.8842	expimap	1.2157	23.6337
M_angiogenic-effectors	1	1	0.235005	14.041	expimap	0.628922	0
all_TNF-via-NFkB_signaling	21.4694	0.00257578	1	1	expimap	0	2.58909
all_urea-cycle	1	1	0.401861	14.041	expimap	0.395924	0
all_transmembrane-transport-golgi	1	1	0.504204	14.041	expimap	0.297394	0
unconstrained_11	1	1	0.481939	14.041	expimap	0.317008	0
unconstrained_0	1	1	0.44091	14.041	expimap	0.35565	0
B_IgM-ligation_response	1	1	0.210313	14.041	expimap	0.677135	0

## Sheet: f_Spectra
	0	1	171-X-CD8-T_tumor-reactive-like_UP-X-norm	172-X-CD8-T_terminal-exhaustion-X-norm	response
JUQ062_AGCGTCGCATGCAATC-1	-6848.53	-8226.4	0.534426	0.00890974	E
JUQ027_CTCGAAAGTAAACACA-1	-6155.4	7960.51	0.043502	0.00114947	E
JUQ038_GTCTTCGAGTAGGCCA-1	-11451.1	-21514.1	0.440215	2.1563e-05	E
JUQ056_CGAGAAGTCTTCATGT-1	-1357.81	5941.05	0.185032	6.54719e-06	E
JUQ071_GGATGTTAGCTAAACA-1	2663.31	-1654.34	0.120814	0.00607579	nan
JUQ056_GACCTGGGTAGATTAG-1	-2051.41	4863.6	0.194867	0.00161356	E
JUQ046_GATGAAATCTACCTGC-1	5921.17	4.76677	0.0562193	0.0128117	E
JUQ044_AGCGTATGTTCTCATT-1	-3017.37	7727.11	1.5738e-06	5.51541e-09	NE
JUQ069_CCTAGCTAGCGATGAC-1	15784.2	2653.54	7.76079e-09	0.00285162	E
JUQ101_GACGGCTAGATATGCA-1	5511.13	-518.506	6.53189e-09	0.00675462	E
JUQ067_TGCTGCTTCCTCTAGC-1	-5738.23	-11793.4	0.989209	0.0103432	nan
JUQ099_GGATTACAGGAGCGTT-1	4218.07	28.6692	0.0141852	0.00460054	E
JUQ091_CCTACCAAGTGGAGTC-1	-9413.07	6550.74	1.91741e-08	0.00145805	NE
JUQ056_CATCAGATCTTGTACT-1	-1023.15	6002.1	7.47823e-06	0.00705489	E
JUQ061_CTCACACAGGCTAGCA-1	-2383.85	752.194	0.122278	1.4301e-06	NE
JUQ120_TGAGCCGTCGTCGTTC-1	4479.9	-766.675	1.29092e-08	0.00428659	NE
JUQ119_GGCGTGTCATCAGTCA-1	3543.31	706.368	9.93425e-08	0.00547276	NE
JUQ066_CTCGTACAGTTCGCAT-1	8827.19	1140.46	1.06058e-08	0.00860608	E
JUQ024_CATCGAATCTACTCAT-1	3499.06	51.262	5.68928e-08	0.00605142	nan
JUQ067_CCTAGCTTCAGAGCTT-1	-4217.59	-9372.46	0.790829	0.00768022	nan
JUQ047_TGCGGGTTCATCGCTC-1	2454.58	-1381.4	0.129035	0.0156012	NE
JUQ027_CCGGGATAGCCCTAAT-1	-7226	7118.52	0.10437	4.14738e-06	E
JUQ067_ACTGAGTTCTGCGACG-1	-2040.82	2639.83	0.0509563	1.79596e-06	nan
JUQ102_TACGGGCTCTAAGCCA-1	-11947.8	-20312.3	1.29095	0.00577632	E
JUQ036_CATGGCGAGAAGATTC-1	-8922.29	-11048.7	1.31875	0.0119207	E
JUQ067_ACAGCTACATAGTAAG-1	-5367.92	-10389.3	1.18185	0.00594395	nan
JUQ031_AACCGCGAGTGGTAAT-1	-5671.97	470.695	0.101608	9.00098e-07	E
JUQ100_CACCAGGGTGGGTCAA-1	4181.12	3904.83	2.7171e-09	6.09161e-10	E
JUQ025_CCACGGAGTAGCGTAG-1	-5355.64	7201.48	3.56871e-07	5.38209e-10	nan
JUQ060_CGCTATCCATGTCCTC-1	5682.39	-2497.4	6.8229e-05	0.0135181	E
JUQ035_CCTAAAGCAGGCTGAA-1	2249.31	-2178.98	0.000110855	0.0127151	NE
JUQ046_TGTCCCAGTGTTGAGG-1	-8941.81	-10724	1.33254	0.00385853	E
JUQ033_CGCCAAGTCTACTTAC-1	-5331.03	-6091.43	0.742206	0.00855954	E
JUQ033_CGCGTTTGTCTAAAGA-1	-11210.1	-20179.5	1.01496	0.00193631	E
JUQ036_CCATTCGAGCGGATCA-1	-8236.97	-11801.8	1.31269	0.0093289	E
JUQ031_CATGCCTTCATCTGCC-1	-9303.57	2578.63	0.162538	3.77171e-06	E
JUQ069_TAGTTGGTCATGTAGC-1	-2192	-9293.38	0.883637	0.00795113	E
JUQ052_GACGTGCGTTCCCTTG-1	679.196	5372.4	4.38103e-09	2.13451e-05	E
JUQ027_ACGGGTCGTTCTGGTA-1	-2968.69	-1644.74	0.415898	0.00322768	E
JUQ101_TAGGCATCAGCTGTTA-1	2941.61	-661.55	1.81831e-08	0.00431781	E
JUQ088_AAGGCAGCAAGGTTTC-1	4395.1	5730.55	7.42584e-09	0.0020572	NE
JUQ088_CATCAGAAGTGAAGAG-1	1524	4809.81	8.00616e-09	0.00193631	NE
JUQ066_TTGCGTCAGCCAGTTT-1	14033.5	2590.09	1.14225e-08	1.74426e-08	E
JUQ061_GGTATTGCAGATCGGA-1	-3015.89	-1285.75	0.15782	0.00311936	NE
JUQ024_CTCTGGTTCAACGAAA-1	-6124.75	8240.19	0.0542737	0.000568289	nan
JUQ038_CCACCTAGTAGCAAAT-1	-11459.7	-21527.2	0.908652	0.00373736	E
JUQ066_CATATTCGTCCTCCAT-1	3247.75	5822.02	0.152238	1.66898e-07	E
JUQ110_CGTTGGGTCTGCAAGT-1	504.425	6163.79	2.21188e-08	3.92138e-08	NE
JUQ120_GACGTGCTCGGCATCG-1	2318.47	-613.038	0.0257112	0.00925749	NE
JUQ031_CATTCGCAGGCCATAG-1	-4655.89	4761.15	0.17099	9.99574e-06	E
JUQ047_TACCTATGTACCGTTA-1	4261.22	-508.892	0.0356179	0.0095314	NE
JUQ031_TGCGTGGCAGGATCGA-1	-5734.81	977.506	5.81952e-05	4.14786e-09	E
JUQ030_CAGCAGCAGAGGTTAT-1	-4421.53	4021.53	1.3935e-06	0.000852515	E
JUQ058_AGTAGTCGTCCGAATT-1	-7806.81	3077.71	0.335068	0.00206258	NE
JUQ033_AACTCAGGTTACTGAC-1	-2592.38	4301.4	0.0968521	8.65371e-06	E
JUQ067_CTCGGGAGTGTCTGAT-1	-2227.52	-7205.65	0.457514	0.00128178	nan
JUQ053_GGGAGATTCCGCGCAA-1	-3812.64	5132.78	0.154687	6.5049e-09	E
JUQ056_GATGAAAAGCGCCTTG-1	2586.08	-1243.03	0.0490052	0.0149462	E
JUQ038_TTGCGTCTCAGTTCGA-1	-11255	-20169.7	1.14984	0.00273336	E
JUQ049_GATGAAATCCTTGGTC-1	-8158.04	-9125.18	1.089	0.00635737	E
JUQ088_ACACCCTAGGAGTTGC-1	-10288.7	-16904.8	0.715862	0.000802375	NE
JUQ056_GTGCTTCAGAAACCGC-1	2676.96	-97.8856	7.45563e-09	0.0142334	E
JUQ031_ATTACTCCATGCGCAC-1	-8056.88	6934.5	0.0972264	0.000186127	E
JUQ069_GCATGTATCTACTCAT-1	14795.8	2552.62	4.90395e-09	2.28939e-05	E
JUQ026_ACACCCTAGCCCAGCT-1	-1003.08	-5273.75	0.122418	0.00944535	E
JUQ063_CCAGCGAAGTTGCAGG-1	-10779.7	-20315.3	0.733928	0.00148341	NE
JUQ069_CTCTGGTTCGCCGTGA-1	6703.13	4774.29	1.84239e-08	0.00460614	E
JUQ039_CCACGGATCACAGTAC-1	5599.98	4875.48	0.144638	0.00827444	NE
JUQ056_CACCACTTCGGCTTGG-1	-2303.79	5034.2	0.11137	1.53279e-05	E
JUQ066_AGTAGTCCAAAGGCGT-1	12571.8	2448.14	7.53196e-09	6.71835e-08	E
JUQ108_CTGTTTATCTGCTGTC-1	-996.9	6706.89	1.57404e-08	5.90164e-06	NE
JUQ036_GACGGCTGTAAGCACG-1	-8717.26	-10856.6	0.882174	0.00649588	E
JUQ073_GGGTCTGAGCGTTCCG-1	4331.3	-1337.8	0.0457922	0.00214015	NE
JUQ033_ATAAGAGGTGTCCTCT-1	-6537.5	-8829.78	1.07533	0.00604508	E
JUQ040_TGGACGCAGTAATCCC-1	36.8319	-5097	0.279672	0.00909159	E
JUQ053_ATCTGCCGTCTAGCGC-1	1006.09	4602.83	4.18557e-09	8.54669e-10	E
JUQ061_CTACATTAGAGTCGGT-1	-61.8262	2415.86	0.216972	0.000587217	NE
JUQ119_TGGACGCCACAGACTT-1	-2393.47	4927.25	0.10534	1.0029e-06	NE
JUQ031_GATCGATTCAAAGACA-1	-8951.09	6795.22	0.194089	0.000107249	E
JUQ027_CGCGGTAGTCTCAACA-1	-8764.91	-10862.2	1.06521	0.00868934	E
JUQ027_GTTAAGCGTGTTTGTG-1	-9750.24	6901.66	0.119655	0.00207266	E
JUQ047_TACGGTACAAAGCAAT-1	-2477.42	8597.13	0.206403	0.00142974	NE
JUQ057_GTCTCGTGTTAGGGTG-1	3541.28	5059.09	1.81826e-09	0.00785497	E
JUQ030_ACGGCCATCCGTCATC-1	-1302.31	1025.28	1.44793e-08	0.00530661	E
JUQ027_TGCCAAATCACTTACT-1	-7069.54	7401.39	0.12337	0.00211758	E
JUQ056_CCGGGATTCGTGTAGT-1	-137.346	5764.43	5.31589e-09	0.00224427	E
JUQ027_CACATTTAGCTGAACG-1	-5841.39	3180.24	0.240716	0.00325362	E
JUQ036_CCAGCGAAGCAGCCTC-1	-9175.04	-10693.7	1.16729	0.00605727	E
JUQ069_TATGCCCTCAGCAACT-1	8144.71	2465.34	3.06627e-08	0.00952799	E
JUQ088_GTCCTCAGTTCTCATT-1	3346.54	4180.06	5.09115e-08	0.00353523	NE
JUQ036_GCATACATCGACCAGC-1	-9045	-13356.2	1.0468	0.00640118	E
JUQ049_TGCCCTATCGACAGCC-1	1038.1	-1392.61	0.117017	0.00994221	E
JUQ069_ATCATCTTCCGTCATC-1	10082.8	3439.71	4.45129e-09	0.00263666	E
JUQ057_GGCGACTGTAGAGCTG-1	-7881.68	-8820.94	0.858827	0.00174071	E
JUQ031_GGGATGAGTAAGGATT-1	-7070.01	1142.32	0.351331	2.175e-05	E
JUQ088_CGTCCATTCAATCACG-1	-6799.9	7189.6	0.193957	1.92674e-05	NE
JUQ067_CAGGTGCCATGGGAAC-1	-4804.54	-8801.97	1.22725	0.0051638	nan
JUQ030_GTAGGCCTCTGAGTGT-1	-4873.66	4309.42	1.18764e-07	1.70335e-05	E
JUQ102_GCGCAACTCGATGAGG-1	4853.15	-3674.76	0.0499749	0.012958	E
JUQ060_ACCTTTACAGTAAGCG-1	3495.25	2460.29	9.39098e-09	0.0107212	E
JUQ062_CACACCTTCGAGAACG-1	-6885.17	-8297.8	0.8553	0.00721446	E
JUQ033_ACTTACTAGGCCGAAT-1	-3883.28	-3189.4	0.584495	0.00338059	E
JUQ122_AACTCAGTCAGTGCAT-1	4882.47	-2720.89	5.41562e-08	0.014869	NE
JUQ107_CGTTGGGCAGTAACGG-1	6302.98	5667.84	0.119002	2.73036e-07	NE
JUQ040_GTTCTCGAGAGCTTCT-1	-9090.76	-11753.8	1.15932	0.00372148	E
JUQ027_TCTTTCCCAAGCCGCT-1	1418.47	3851.62	4.49725e-09	0.00281119	E
JUQ067_ATCTGCCAGAGTAATC-1	637.168	207.727	9.99291e-09	0.00859647	nan
JUQ027_TCTATTGGTCAGGACA-1	147.265	-5252.87	0.349346	0.0107203	E
JUQ103_CCAGCGAAGCAGCGTA-1	5130.2	-1164.34	2.18796e-08	0.00601075	NE
JUQ097_CGGACTGTCCTCATTA-1	-11030.4	-20956.4	0.565599	0.00361102	NE
JUQ066_TACTCATGTCTCTCTG-1	8111.07	-689.316	6.15254e-09	0.00406251	E
JUQ111_AAAGCAAGTTCCCGAG-1	-1295.39	6840.26	3.49594e-06	0.00361923	NE
JUQ100_TCACAAGTCAGTTGAC-1	-7912.16	-9421.85	1.02612	0.00519139	E
JUQ066_CCCAATCGTGTGCCTG-1	13810.4	3039.6	1.37332e-08	4.87485e-10	E
JUQ096_AAAGTAGTCCGCGGTA-1	982.282	7460.01	1.54303e-08	2.32241e-06	NE
JUQ099_TAGTTGGAGAGACTTA-1	4244.86	-4190.01	0.382924	0.00353778	E
JUQ124_GGAACTTAGCCAGAAC-1	-2616.38	7407.49	0.21648	0.00369072	NE
JUQ060_CGTTAGACATACTACG-1	-1736.86	9406.77	0.00283783	0.00411321	E
JUQ057_ACGATACTCTGGCGAC-1	-2940.91	-1141.33	0.268456	0.00571781	E
JUQ067_CGTCTACGTCCGAGTC-1	-5989.24	-11720.1	1.08063	0.00750364	nan
JUQ042_GGTGTTACAAGTTGTC-1	4402.67	252.923	9.66081e-09	0.00495971	NE
JUQ102_CATGGCGGTTGACGTT-1	-5970.63	-3799.83	0.963475	0.00583822	E
JUQ024_TTTACTGAGAGTGACC-1	-3794.03	6863.33	0.119889	0.0035143	nan
JUQ069_GCACATAAGAATGTGT-1	15445.6	2480.28	3.42183e-09	1.21171e-09	E
JUQ042_GTAACGTAGGATGGTC-1	-2001.01	7291.94	0.0595981	0.00551113	NE
JUQ070_AATCCAGGTTAAAGAC-1	-9832.19	-19110.8	0.395265	0.0058891	E
JUQ057_AACTCCCAGACAGGCT-1	5111.37	-1596.65	2.01741e-08	0.0163661	E
JUQ056_TTCCCAGGTGCGGTAA-1	-2832.53	2562.3	0.28706	0.00702242	E
JUQ057_AACTCAGAGATCGGGT-1	2179.65	2087.73	2.54585e-08	0.00518444	E
JUQ053_CAGCCGACACAGATTC-1	-7745.01	-10043.5	0.902917	0.00556292	E
JUQ089_GTCACAAGTGCCTGGT-1	-5092.04	4324.16	0.127562	0.00175092	NE
JUQ119_GACTGCGGTCAGAGGT-1	-10777.8	-20688.4	0.306205	0.00105498	NE
JUQ107_CGTCACTGTGGTACAG-1	4248.44	-3378.99	0.0333202	0.0173481	NE
JUQ060_GGACGTCGTGAACCTT-1	3723.86	878.63	1.86768e-08	0.0138598	E
JUQ057_AGCTCTCCATACTCTT-1	4394.79	-2864.5	0.146265	0.00834954	E
JUQ024_GACTGCGCAAACCCAT-1	-3848.24	6299.17	1.47706e-07	4.90712e-09	nan
JUQ070_GCTGCAGTCTGAGTGT-1	-6064.69	-3404.39	0.840335	0.00334496	E
JUQ097_AGGGTGAGTCTGCAAT-1	-3477.35	7568.49	0.0410854	0.0027536	NE
JUQ026_ATTATCCAGGGTGTTG-1	-7893.58	6845.43	0.256892	0.00249116	E
JUQ056_TGAGCATAGAGGGATA-1	602.264	-4772.74	0.356368	0.0198868	E
JUQ056_AGCCTAATCATGCTCC-1	-1465.99	5504.27	0.263092	0.000191925	E
JUQ095_CTTACCGGTCTAGTCA-1	-1135.08	9952.07	0.10993	0.00219389	NE
JUQ067_CGTGTAAGTCATACTG-1	-4590.9	-9333.3	0.786783	0.0109601	nan
JUQ101_AGAGCGAAGTCCGGTC-1	-4930.65	7177.89	0.238786	0.00256263	E
JUQ030_CTGCGGACACGCCAGT-1	-5713.46	3182.73	0.224461	3.64173e-08	E
JUQ070_AAATGCCTCCTTTACA-1	4040.53	376.407	0.0484376	0.00877124	E
JUQ085_AGAGCGAGTGAGCGAT-1	2385.27	-1023.35	0.00154322	0.00428953	NE
JUQ069_CAACCAACATAAGACA-1	4412.02	-4618.44	0.24168	0.0112562	E
JUQ121_GTATCTTCAGCGATCC-1	6148.23	3046.37	0.0534579	0.00333091	NE
JUQ027_AAGGAGCTCAGCTGGC-1	2425.51	-2798.03	0.0960466	0.00940314	E
JUQ066_CGCGGTATCATCACCC-1	12860.3	1083.95	0.247135	4.10686e-06	E
JUQ060_GTCACAAAGGGCATGT-1	-5715.59	-7728.16	0.369797	0.0119156	E
JUQ040_TCGTAGAGTCTCCCTA-1	-3176.22	-9247.51	0.44969	0.006464	E
JUQ063_GTCTTCGAGGAGTAGA-1	4.90551	4212.15	0.042182	0.00632981	NE
JUQ056_GCAAACTCAAGGTGTG-1	-379.803	2086.07	3.58032e-08	0.00716454	E
JUQ039_ACACCGGCAGGTCTCG-1	4990.54	3996.72	2.12042e-08	0.00726235	NE
JUQ070_TTAGGACTCGTCACGG-1	-9769.11	-18493.9	0.489038	0.00344454	E
JUQ039_TCCCGATGTTGATTGC-1	2850.57	1546.35	2.46911e-07	0.00184474	NE
JUQ101_AGTGTCAAGTGTTAGA-1	3532.99	24.5994	3.28771e-08	0.00455963	E
JUQ117_TCTTCGGAGACTAAGT-1	2980.97	1164.48	1.15278e-08	0.00371323	NE
JUQ058_CAGCTAATCCTACAGA-1	-2533.3	938.717	0.128604	0.00326463	NE
JUQ031_TTGACTTTCTCCTATA-1	-5313.1	219.159	0.305611	1.85431e-05	E
JUQ069_GCAGTTATCTATCGCC-1	4171.85	5204.24	8.48092e-06	0.0039752	E
JUQ036_TACTCATTCTAAGCCA-1	-7370.87	-9578.72	0.945494	0.0152007	E
JUQ024_TAGTTGGTCATGTCTT-1	-652.695	4326.14	1.12832e-08	1.2267e-08	nan
JUQ067_TACCTATCACACCGCA-1	-11058.5	-20334	0.877909	0.0037047	nan
JUQ071_TCCCGATAGCCACTAT-1	-833.995	6319.5	9.41162e-09	3.18543e-05	nan
JUQ031_GACACGCGTATAGGTA-1	-1028.16	3059.09	0.0171612	0.00103	E
JUQ102_TCTTTCCAGCTGCGAA-1	2114.31	-4249.51	1.70954e-08	0.0132596	E
JUQ095_TACCTTACAGCTGGCT-1	-317.614	4126.35	1.83506e-07	1.30638e-08	NE
JUQ107_GTCCTCACATGCAACT-1	6043.53	-1948.21	2.43087e-07	0.0145076	NE
JUQ024_ACTGAACTCATCGCTC-1	2742.35	5861.54	3.3445e-09	0.00434241	nan
JUQ031_CCACCTACACTGCCAG-1	-5067.15	4642.74	0.0413353	1.02295e-06	E
JUQ107_TCAGGTACAGAGCCAA-1	5876.02	-153.866	7.37385e-09	0.0179576	NE
JUQ033_CGCTTCACACAGTCGC-1	-6541.87	-8626.41	0.759698	0.00295789	E
JUQ040_GACGGCTGTTGGTAAA-1	-3592.48	-8865.39	0.425326	0.0056947	E
JUQ031_TACCTTAAGGGTATCG-1	-3690.64	4001.01	0.0476842	0.000869997	E
JUQ030_AGTTGGTAGGTTCCTA-1	-3246.26	292.055	0.0928807	0.00135801	E
JUQ025_GTTTCTAGTGATGTCT-1	-8305.51	7510.5	0.154416	2.77903e-09	nan
JUQ066_GATCGCGAGATCCGAG-1	12705.6	2657.1	1.05656e-08	0.0140288	E
JUQ042_AGGGAGTCATAGTAAG-1	3816.14	-2775.06	0.0787555	0.00697398	NE
JUQ070_ACTGATGAGTCATGCT-1	1477.05	6986.03	2.70759e-09	8.69417e-10	E
JUQ049_CCTCTGAGTATTCGTG-1	-8771.72	-10665.4	1.08949	0.00700176	E
JUQ088_CTGCGGAGTCATGCAT-1	1732.92	2882.11	1.91777e-08	0.00224208	NE
JUQ087_TCGGTAAGTACCTACA-1	3280.55	318.488	3.63569e-08	0.00428412	NE
JUQ101_GGCCGATAGCGTGAGT-1	-3898.76	7933.83	0.135143	0.00153518	E
JUQ068_ATAAGAGTCCTTGGTC-1	4993.76	3974.15	1.18651e-08	0.00437045	E
JUQ095_TCAACGAGTTCAACCA-1	-256.45	7108.98	0.000449294	0.00700973	NE
JUQ024_CACTCCAGTGCCTTGG-1	-3092.3	5497.89	0.297003	0.00355784	nan
JUQ105_CGTGTAACAACTGCTA-1	2744.11	-3622.4	0.0731449	0.00671596	NE
JUQ027_GGGCATCTCCCACTTG-1	2616.97	596.942	0.0172164	0.00893327	E
JUQ031_CTCGTACCATACGCCG-1	-792.783	292.651	0.0953575	0.00145288	E
JUQ069_TAAGAGATCCAAACAC-1	14109.7	3308.72	4.69194e-09	0.00478181	E
JUQ085_GTATCTTAGACAGAGA-1	5325.73	647.829	6.54115e-08	0.0127458	NE
JUQ121_CCAATCCAGTGGTAGC-1	-3295.33	6956.84	0.106	1.87929e-07	NE
JUQ040_ATCACGAGTCAACTGT-1	-1711.17	3121.64	0.276628	0.00162305	E
JUQ071_TGCTGCTAGTTCGCAT-1	6272.82	939.708	9.75304e-09	0.00930849	nan
JUQ046_TAAGCGTGTATAGGTA-1	-6526.32	-6385	0.603407	0.00312525	E
JUQ070_CAGCAGCCACAGCCCA-1	-5944.03	7322.89	8.28813e-09	0.00323185	E
JUQ041_CACACAATCGACCAGC-1	3904.64	-809.391	0.0214449	0.0102252	NE
JUQ056_GACGTGCGTCACCCAG-1	2607.74	4680.66	1.42515e-08	2.92802e-08	E
JUQ093_GGGAATGAGATCCCGC-1	2679.31	2936.22	3.03145e-09	0.00145376	NE
JUQ101_GACTGCGCAGCTGTAT-1	1563.96	1315.78	2.64425e-08	5.33188e-08	E
JUQ057_GGTGAAGCATTCACTT-1	-599.349	6780.37	0.127344	1.09884e-05	E
JUQ039_GCTGCGAAGACAAAGG-1	3937.58	6973.7	7.40846e-09	0.000557004	NE
JUQ091_ACGATACAGTGCCATT-1	1856.75	-3698.61	1.59667e-05	0.00353983	NE
JUQ046_ACTTACTTCTAACGGT-1	-1510.29	4836.51	0.0659051	3.40292e-08	E
JUQ067_AGCTCCTGTGGCGAAT-1	-1674.82	-4985.78	0.118522	0.00485042	nan
JUQ027_TGATTTCGTCAAAGCG-1	299.334	-5199.74	0.391136	0.00935757	E
JUQ071_GAGCAGAAGGGTTTCT-1	-3050.62	6816.74	0.0535809	0.00472583	nan
JUQ057_CTCACACTCTACTATC-1	668.894	-3179.1	0.133641	0.00766167	E
JUQ107_TTAGGCATCGCCGTGA-1	5797.79	1019.9	8.66391e-09	0.0106903	NE
JUQ024_CTCTAATAGATCTGCT-1	2011.01	3426.51	4.11298e-09	0.0028416	nan
JUQ091_TCTTCGGTCGGTCCGA-1	3447.48	-987.166	0.285176	0.00903571	NE
JUQ108_ACGGAGACATATGCTG-1	-1305.69	6433.38	6.36255e-08	0.00383128	NE
JUQ057_ACCAGTAGTGAGTGAC-1	-3655.67	7002.01	0.139016	6.21034e-08	E
JUQ024_TGCACCTAGTACACCT-1	1961.18	1294.22	1.27828e-08	0.00439279	nan
JUQ062_AGCTCCTAGTTATCGC-1	-7238.02	-7866.09	0.801265	0.0126678	E
JUQ119_TTGACTTTCTTTAGGG-1	-4432.43	8277.2	2.34358e-09	0.00310039	NE
JUQ088_GACCTGGAGTTGTAGA-1	2890.29	1642.57	1.10718e-06	0.00980721	NE
JUQ112_GTCATTTCAGAGCCAA-1	-33.822	1149.38	0.540201	0.00120706	NE
JUQ096_AAAGATGTCGTCACGG-1	-231.683	9533.83	0.0417591	0.00194305	NE
JUQ122_GATTCAGAGGCTCTTA-1	5042.32	-1982.27	0.166459	0.0109931	NE
JUQ056_ACTGTCCTCCAAAGTC-1	-1389.01	6381.28	0.232211	0.000594127	E
JUQ042_GACTGCGGTGCAGGTA-1	-615.546	4224.15	3.4591e-07	0.00116403	NE
JUQ066_CCATTCGGTTCCGTCT-1	12288.8	3010.39	1.67893e-08	7.64955e-09	E
JUQ067_TAGGCATTCTTGCCGT-1	-415.254	-435.824	3.46703e-07	0.00237545	nan
JUQ036_ACTTGTTTCATGTCCC-1	-266.445	4282.83	4.75141e-06	1.19498e-07	E
JUQ067_CTCGGAGAGACAGAGA-1	-6311.22	-10643	1.04382	0.00425719	nan
JUQ024_CTGATCCAGACATAAC-1	-1245.93	6689.85	0.0620705	0.00215993	nan
JUQ031_GAACCTAAGTGTTAGA-1	-7629.75	1338.93	0.113255	0.00173882	E
JUQ057_CACCAGGTCTCGCTTG-1	-4759.24	1955.84	0.270771	0.00173794	E
JUQ119_GATGCTAGTCGAGATG-1	-7225.72	4242.01	0.148204	0.00254973	NE
JUQ102_CCACTACAGCGACGTA-1	2330.74	-5095.81	1.75356e-08	0.0166507	E
JUQ122_GTGTGCGGTTATGCGT-1	3732.87	-1121.75	4.90231e-09	0.0114021	NE
JUQ024_GTCGGGTTCTTCGAGA-1	-3671.28	7661.74	6.33856e-09	9.67952e-05	nan
JUQ069_ACTGAACAGGGTCGAT-1	-10170.5	-16954.2	0.843387	0.00258659	E
JUQ040_CTACACCCAGTCGATT-1	-11559.7	-19535.5	1.41252	0.00202611	E
JUQ030_TCTGGAATCGGTTAAC-1	-5022.36	4033.95	0.184996	0.00246217	E
JUQ088_AGCGGTCCATCGGGTC-1	-1738.27	6733.87	9.31155e-09	3.3691e-09	NE
JUQ096_AGCTTGATCCCTTGTG-1	9394.6	3885.63	2.58886e-05	0.0106428	NE
JUQ060_ATTGGACAGCCCTAAT-1	3041.05	-2448.18	0.0686376	0.00981054	E
JUQ067_CCCAATCCATGCTAGT-1	1742.71	806.981	1.49276e-08	0.00604098	nan
JUQ069_CTCTAATTCTGCCCTA-1	7083.33	42.1009	0.0466018	0.00989483	E
JUQ101_AAGGCAGCAGCGATCC-1	4557.12	-884.646	2.23753e-08	0.00738029	E
JUQ059_AAGGTTCCAGTCACTA-1	-10460.5	-18921.9	0.85208	0.00572891	NE
JUQ056_AATCGGTGTCGCGGTT-1	-2867.5	-6372.95	0.345152	0.0139603	E
JUQ058_CAGCATATCCTCCTAG-1	-850.221	9221.08	0.185142	0.00245731	NE
JUQ042_CCGTACTGTTTAGCTG-1	5166.49	-1058.36	4.99201e-09	0.0128079	NE
JUQ046_AAACCTGCAAAGGTGC-1	-8006.86	-9538.83	1.16496	0.00530708	E
JUQ069_GTAACTGTCGGCATCG-1	7891.27	-1067.97	0.18297	0.00959358	E
JUQ049_GCTGCAGTCCTTGACC-1	-8350.78	-6963.47	0.790796	0.00228803	E
JUQ039_CTAGTGAAGCCTTGAT-1	5101	1050.73	9.58323e-09	0.0124471	NE
JUQ036_CGTCTACGTTGTCTTT-1	-5651.15	5000.53	0.205299	0.00590123	E
JUQ099_TGCTACCTCCACTGGG-1	4625.8	-2413.37	0.000136025	0.0107919	E
JUQ066_ACGATGTAGTGGGATC-1	1643.16	4451.43	0.188477	8.00828e-09	E
JUQ057_GAATAAGAGCCCAGCT-1	-6639.12	-6968.43	0.800299	0.00232079	E
JUQ119_TTTGGTTAGGTAGCCA-1	1007.22	6627.76	0.0266925	2.93094e-07	NE
JUQ038_TCGGGACTCATCGGAT-1	-11869.9	-22613.1	0.621843	1.79256e-07	E
JUQ031_CGCTATCCACATGTGT-1	-4109.58	-646.273	0.281087	0.00214637	E
JUQ061_TAAGTGCCACATGACT-1	536.294	-2558.52	0.128594	0.00832461	NE
JUQ070_AGACGTTTCGTATCAG-1	-682.65	-666.272	0.000591632	0.00382693	E
JUQ027_CATTATCTCACTTCAT-1	4339.17	66.4691	5.76867e-09	0.00866505	E
JUQ042_TGGACGCAGTGAACGC-1	4781.22	4668.59	2.28655e-08	0.00762304	NE
JUQ045_CATCGAAGTGAGGGTT-1	3930.5	-3325.61	0.401076	0.00843866	NE
JUQ094_AGATCTGTCCCATTAT-1	4884.01	-673.476	4.21146e-09	0.00590836	NE
JUQ060_CAGCGACTCACGGTTA-1	-8095.82	-10813.8	0.987475	0.014878	E
JUQ047_GCATGCGGTCAATGTC-1	-2246.32	8747.31	0.0644394	5.14861e-05	NE
JUQ042_TCTTTCCCATATGCTG-1	-2868.46	6566.72	5.73037e-07	0.0017072	NE
JUQ060_CTGATAGTCAGCGACC-1	-1617.22	1721.93	0.0729994	0.00521555	E
JUQ057_CGAACATAGGGTGTTG-1	-4874.38	6164.13	0.118496	0.000454169	E
JUQ069_TATTACCTCGTACCGG-1	4793.49	1772.74	2.1714e-08	0.00610689	E
JUQ039_GTTCTCGAGCTGAACG-1	3204.64	2192.77	0.0283161	8.31478e-05	NE
JUQ102_AATCGGTGTAAGCACG-1	5835.53	-2665.69	2.61757e-06	0.0164272	E
JUQ031_CTGCGGACAATGCCAT-1	-6645.02	-137.89	0.441421	0.00225438	E
JUQ044_CCTTCCCCAGATTGCT-1	4585.51	115.963	1.22849e-08	0.00626286	NE
JUQ105_AGGCCGTAGGCAGTCA-1	-6765.68	1414.38	0.139025	0.00163988	NE
JUQ057_TAAGCGTGTCCGACGT-1	-7210.83	-9031.9	1.16817	0.00427997	E
JUQ096_ACGCAGCAGACCACGA-1	1780.12	8153.57	3.48246e-08	2.20779e-07	NE
JUQ105_CCTCTGACAGCCAGAA-1	-2029.28	9058.1	0.0171615	0.00109622	NE
JUQ030_TGACAACAGACGCTTT-1	-4400.98	4754.21	9.26801e-09	1.50002e-06	E
JUQ067_GATGCTACAGTCAGAG-1	-3695.33	-9400.04	0.556606	0.0113233	nan
JUQ067_CTAGTGAGTCCCGACA-1	-6191.89	-10825.2	1.05121	0.00562306	nan
JUQ069_GCATGCGAGAGGTTGC-1	13843	3427.41	0.0147958	8.06906e-06	E
JUQ062_CTCGTACTCGTGGACC-1	-8197.09	-9145.83	1.05213	0.011735	E
JUQ111_GGTGCGTAGAAGAAGC-1	-3481.89	4639.12	0.210563	3.00936e-07	NE
JUQ042_GCGACCATCAATACCG-1	5482.74	-620.514	1.11951e-08	0.0161088	NE
JUQ033_TTGAACGGTCACTGGC-1	-6855.42	-9440.5	0.892363	0.00404842	E
JUQ095_TGAGGGACATTAACCG-1	-910.882	8252.42	0.000178188	1.10125e-06	NE
JUQ066_ATCATGGAGTTGAGAT-1	8308.54	164.332	2.47818e-08	0.00866783	E
JUQ100_GCGCAGTAGTGTCCCG-1	4184.5	-317.119	1.75771e-07	0.00689559	E
JUQ101_TTGCCGTTCAATAAGG-1	7007.02	5055.04	5.41008e-09	1.07442e-08	E
JUQ096_GATCGATGTACAGACG-1	7733.88	4352.94	0.0760084	0.00210697	NE
JUQ057_AGTTGGTGTGTTGAGG-1	3395.58	-5090.18	0.530605	0.0149148	E
JUQ039_GGCTGGTCAAGGTGTG-1	2786.79	-1622.22	0.0201087	0.0106495	NE
JUQ035_TACTTACAGAAGAAGC-1	-987	5714.49	1.18807e-08	0.00195508	NE
JUQ046_GAAGCAGTCCGTCAAA-1	4319.52	4859.05	4.34063e-09	0.00594972	E
JUQ056_GACACGCCATAAGACA-1	-7951.93	-9998.45	1.30257	0.00851551	E
JUQ066_AGCAGCCCACACGCTG-1	8841.29	3765.44	1.67701e-08	0.00514255	E
JUQ101_CGTTGGGTCACAGTAC-1	1286.88	853.82	0.143789	0.00689108	E
JUQ036_AAGGCAGGTTCCCGAG-1	-8073.2	-13909.7	0.917244	0.00190944	E
JUQ067_TCAGGTACATGTAAGA-1	2126.89	4613.21	2.91667e-08	0.00431249	nan
JUQ091_CCTTTCTGTTGAGGTG-1	-1392	-569.908	0.130732	0.00271609	NE
JUQ046_CGGGTCATCTATCCCG-1	-7047.14	-7491.01	0.817207	0.00293839	E
JUQ035_CGCGGTAGTCATGCCG-1	-410.407	3292.24	0.366551	0.0125763	NE
JUQ026_CATGGCGCATGTCGAT-1	-45.7441	-1431.28	2.87832e-08	0.00449042	E
JUQ069_CACACTCGTAAATGAC-1	9444.26	1380.63	1.89993e-08	0.00595068	E
JUQ101_GTCATTTCATGAGCGA-1	2406.43	-1515.3	0.00529298	0.00500882	E
JUQ056_ATCATGGCAAGCGATG-1	-318.021	2298.18	2.96576e-08	1.31133e-06	E
JUQ101_CGCCAAGGTCAGTGGA-1	5070.12	275.897	1.14399e-08	0.00827	E
JUQ088_TTAACTCGTTCCGGCA-1	150.846	900.795	0.0803276	5.72497e-05	NE
JUQ088_CGTGTCTAGGACAGAA-1	6505.54	2338.69	2.55148e-08	5.40359e-08	NE
JUQ097_TAAGAGACATCACCCT-1	-3931.85	6759.65	1.7398e-05	0.0042045	NE
JUQ027_ATTGGACCATGTAGTC-1	-3005.51	5006.73	0.215627	0.0011423	E
JUQ066_GTAACGTAGAGTAAGG-1	13614.9	2269.03	4.81381e-09	6.89697e-06	E
JUQ067_ATCATGGAGCGTGAGT-1	-5113.36	-10817.7	0.828548	0.0124471	nan
JUQ061_TACAGTGAGAAACGCC-1	-2360.51	895.464	0.157645	0.00570042	NE
JUQ031_GAAGCAGTCTTACCGC-1	-6895.41	2568.69	0.302276	1.75671e-06	E
JUQ033_TCAATCTGTGTCTGAT-1	-7874.29	-9352.35	1.17501	5.5277e-06	E
JUQ069_TTCTTAGAGATGGCGT-1	14365.7	3410.4	5.6669e-08	1.23643e-07	E
JUQ088_TGGCTGGAGCGGCTTC-1	-6134.32	7706.05	2.29741e-07	6.98971e-09	NE
JUQ092_TCAGGTAGTCTCATCC-1	4344.35	4587.95	6.62371e-09	6.55948e-08	NE
JUQ066_GACGTGCCAAACTGCT-1	8295.19	-697.418	1.33875e-08	0.00764258	E
JUQ101_CCTATTACATTACCTT-1	1697	-3585.59	1.85882e-07	0.0121278	E
JUQ066_TTGTAGGCAGATGGCA-1	-1537.15	2262.81	0.540643	0.00241454	E
JUQ067_TCACAAGGTAAAGTCA-1	-2911.09	-8084.04	0.514948	0.0104853	nan
JUQ073_ATCATGGCAGCCTTTC-1	3391.6	-3217.79	0.0722807	0.0124139	NE
JUQ033_ACGATGTGTCATATGC-1	-5029.48	4934.38	0.152931	0.00141263	E
JUQ070_ACGATGTTCAGTTTGG-1	2493.3	2747.11	2.96981e-08	0.00772227	E
JUQ088_CGTAGGCCATTCTTAC-1	-2460.59	6124.26	1.04672e-08	1.85635e-07	NE
JUQ078_GTACTTTGTGAAGGCT-1	-1081.66	5141.93	0.287387	0.00084743	NE
JUQ039_CTGCCTACACAACTGT-1	3621.32	-1325.07	1.09372e-08	0.010626	NE
JUQ066_CAGATCAAGGCATGGT-1	6542.34	119.181	5.4975e-08	0.0094937	E
JUQ088_GCGCCAAAGTCAATAG-1	2016.26	-461.478	0.072372	0.00763608	NE
JUQ026_CTGTGCTAGTGACATA-1	-1407.6	-4727.54	4.15909e-07	0.00810979	E
JUQ066_TCAGCAAGTCCCGACA-1	14055.8	1907.87	0.000545375	9.52067e-09	E
JUQ100_CCTACACGTTTGTTGG-1	-9309.88	-9576.88	0.6987	0.00430209	E
JUQ106_CAAGATCGTAGCGTCC-1	1902.88	7362.63	5.04067e-05	2.4092e-09	NE
JUQ069_TGGACGCGTTTAGGAA-1	15268.4	2500.71	3.71416e-09	2.96145e-06	E
JUQ053_CCTTTCTGTATCTGCA-1	6937.51	2227.01	0.231245	0.00456764	E
JUQ030_AAAGTAGTCGCATGGC-1	-3404.12	1249.87	0.0996517	0.00144431	E
JUQ027_CGCGTTTTCGGTGTTA-1	-542.469	5138.39	1.00372e-07	0.00215461	E
JUQ067_TACAGTGCAAACTGCT-1	-5041.11	-11296.7	0.768303	0.00896862	nan
JUQ027_AGCGTCGCAGACACTT-1	-6812.4	7679.92	0.0223689	8.20837e-07	E
JUQ030_CTACACCCACGACTCG-1	-5840.94	1759.31	0.137328	5.71187e-07	E
JUQ101_CTACCCACACAGGTTT-1	3397.03	-3615.91	0.029498	0.00485574	E
JUQ033_TGCTGCTAGAAAGTGG-1	-7395.66	-9313.56	0.988012	0.00708037	E
JUQ024_GCAGTTATCTAGCACA-1	-5493.76	7218.09	0.165854	0.00441926	nan
JUQ033_GATCGCGGTACCGGCT-1	-320.197	-4466.71	1.90293e-08	0.0108171	E
JUQ066_ACCAGTAGTAGCTGCC-1	7354.62	-634.171	2.5542e-08	0.0124998	E
JUQ101_AAGTCTGCACGGTAGA-1	2289.06	-154.46	2.73457e-08	0.00401886	E
JUQ036_TGAGGGAAGTTAAGTG-1	1712.4	-2728.2	0.191944	0.0128005	E
JUQ101_TGCTGCTTCAAACCGT-1	5726.34	166.266	0.0712016	0.00595478	E
JUQ043_CGTGAGCAGGCTCATT-1	6827.79	4163.47	1.82019e-08	4.79979e-08	NE
JUQ044_GCCAAATGTAGAAGGA-1	-7119.77	6524.85	8.35174e-06	0.0014817	NE
JUQ088_CCTAAAGAGTAATCCC-1	1694.22	-53.2977	0.0285568	7.04237e-07	NE
JUQ118_CCTAAAGTCTAGCACA-1	-3806.36	3536.32	0.380917	9.8092e-06	NE
JUQ049_TCTGAGAAGCTATGCT-1	-5726.9	-6625.6	0.720379	0.00913742	E
JUQ091_TACGGTACACATCCAA-1	2446.88	2032.17	3.93534e-08	0.00224967	NE
JUQ087_ACTATCTAGTACGATA-1	-2414.71	7063.36	0.103507	7.8027e-06	NE
JUQ036_GTTTCTACACAAGACG-1	-8403.46	-11503.8	0.454812	0.00635765	E
JUQ106_TGTGGTAAGGCTCATT-1	683.916	7485.74	2.60731e-07	5.89724e-08	NE
JUQ067_GGGATGACAGATCGGA-1	-6030.29	-7687.44	0.45465	0.0011946	nan
JUQ060_GCAGTTACATGTAAGA-1	-6444.41	-5774.31	0.702897	0.005557	E
JUQ047_GACTACAGTCTAAAGA-1	4702.71	722.684	7.92239e-08	0.0101864	NE
JUQ042_TACGGATAGACAGGCT-1	3948.93	3999.24	2.13718e-08	0.00386829	NE
JUQ041_CTAATGGCAAACAACA-1	5382.85	-569.391	3.49963e-09	0.0102577	NE
JUQ068_GACTAACGTCAATGTC-1	2045.8	2985.53	2.38809e-08	8.92638e-09	E
JUQ031_TCGCGAGGTTTGTTGG-1	1439.22	-2064.62	0.246661	0.00558664	E
JUQ030_TACGGTATCAGTTTGG-1	-3047.27	5037.3	2.61237e-06	5.83997e-09	E
JUQ061_TATCTCATCCCAGGTG-1	-81.1604	-5698.62	0.207536	0.0072219	NE
JUQ060_CGTCACTTCGAACTGT-1	-5013.36	5278.68	6.40318e-07	0.000717578	E
JUQ047_CCACCTATCCTTCAAT-1	1837.05	-586.286	0.23193	0.00699337	NE
JUQ067_AGGGAGTAGTGGTAGC-1	566.977	-633.615	0.077531	0.00849612	nan
JUQ066_CGCTTCAAGGATCGCA-1	9439.8	2612.27	1.00266e-08	0.00107843	E
JUQ026_GACAGAGGTCCGAGTC-1	-736.532	-356.83	9.5301e-07	0.00425663	E
JUQ027_CGCTTCATCTTGTATC-1	891.873	6681.22	1.55589e-08	4.12743e-05	E
JUQ053_CTGCTGTCAATCAGAA-1	-3285.39	6886.17	0.130583	0.00112385	E
JUQ042_TAGGCATTCACCTCGT-1	-8975.82	49.1627	0.331818	0.00560162	NE
JUQ091_GTCGTAATCGGTGTTA-1	1798.6	6626.57	3.47393e-08	1.35963e-05	NE
JUQ108_GTCATTTCACCTCGTT-1	4988.8	551.006	2.98733e-09	0.0101924	NE
JUQ083_CCCAATCGTCAGATAA-1	-2646.92	4905.39	0.158599	0.00311595	NE
JUQ070_TTAGGACCACAACTGT-1	4045.96	-86.4247	0.0629926	0.00772755	E
JUQ099_CATGGCGGTCGCCATG-1	2861.61	-1208.12	0.103435	0.00675663	E
JUQ105_TTTATGCAGGAGTAGA-1	4304.97	-2208.59	0.0324519	0.0044381	NE
JUQ063_TAAACCGGTGTTAAGA-1	-3201.27	-2362.09	0.606311	0.00229731	NE
JUQ033_TCTCATATCCGAGCCA-1	-6048.75	-464.204	0.512752	0.0037957	E
JUQ056_CGGACTGGTCATATCG-1	1072.03	-698.398	0.195149	0.00111152	E
JUQ031_TGCTACCAGTGCGTGA-1	-6277.91	-527.491	0.407768	0.00208954	E
JUQ106_CTGCCTAAGCCCAATT-1	4814.23	588.645	1.97436e-08	0.00174588	NE
JUQ030_TCACGAAAGCCACGTC-1	-6955.39	609.103	0.16862	0.000106129	E
JUQ069_GCTGCGAAGGATGTAT-1	3799.86	-4988.07	0.419996	0.00713654	E
JUQ067_GGAATAACATTGGTAC-1	-3601.71	-10014.7	0.823015	0.00897504	nan
JUQ040_GGTATTGGTACAGTGG-1	-10693.4	-20201.4	0.955901	0.00685678	E
JUQ096_AGTGGGATCAACGAAA-1	747.07	9392.08	0.089322	0.00190283	NE
JUQ088_AACCGCGAGAGTAAGG-1	-9255.4	4872.02	0.349865	0.000781826	NE
JUQ102_GTTTCTACAGTTAACC-1	1841.2	-4765.46	0.334608	0.0179035	E
JUQ040_TTAGGACTCACCATAG-1	-3622.09	-8736.32	0.374523	0.011783	E
JUQ057_CATCGGGGTATAGGGC-1	265.559	-3738.85	0.242759	0.0017981	E
JUQ066_GTCACGGAGCTCCTTC-1	14160.3	2244.25	6.81682e-08	0.00100871	E
JUQ066_ATCACGAGTAAGGGAA-1	8634.91	3458.07	6.48857e-09	6.38789e-06	E
JUQ095_TGTGGTAAGAAACGAG-1	1913.81	7432.41	7.29369e-08	0.002422	NE
JUQ088_TGACTAGCAAGGTGTG-1	-7495.42	7297.65	0.521204	0.00395946	NE
JUQ069_CGTAGGCCAACGATGG-1	6748.25	-2822.05	6.76607e-08	0.0132458	E
JUQ031_CGAGCCAAGATCCGAG-1	-7493.6	2653.33	0.101215	0.00108553	E
JUQ031_CCAGCGAGTGTGAAAT-1	-4023.92	4638.14	4.26539e-08	3.25839e-08	E
JUQ069_ACCTTTAAGTCTTGCA-1	-6241.55	-9255.14	0.735269	0.00949981	E
JUQ060_CACAGTAAGCTGCGAA-1	-1740.39	9584.8	0.0613649	0.00112221	E
JUQ024_CGACCTTTCCGGGTGT-1	-7948.69	7321.54	0.148652	1.99495e-08	nan
JUQ040_TTTCCTCCACGTCTCT-1	-4157.7	-9420.36	0.476089	0.00477138	E
JUQ049_ACCAGTACAAGGACAC-1	-9437.72	-12169.9	0.894626	0.00633272	E
JUQ046_GGACGTCCATATGAGA-1	-2181.92	796.568	0.368956	0.00124123	E
JUQ066_GTCGTAACACCAGGCT-1	7204.06	3973.42	3.89375e-09	2.45664e-08	E
JUQ033_TGACAACCAGCTGCTG-1	-11083.3	-20099	1.09198	0.00444207	E
JUQ033_GTACTTTAGCCAACAG-1	-7874.17	-9046.07	1.15523	0.00208971	E
JUQ095_ACGGCCAGTGTTAAGA-1	-745.476	8458.96	0.000397171	0.00499479	NE
JUQ030_CTCGGGAGTAGTACCT-1	-6030.72	3622.87	0.1788	1.57924e-06	E
JUQ058_CTGAAGTTCTCGAGTA-1	998.388	3555.7	1.31962e-07	0.00117217	NE
JUQ069_TACACGAAGGTGATAT-1	15045.9	3112.71	1.17173e-08	1.43444e-06	E
JUQ057_AGTGTCATCCTACAGA-1	893.927	3732.68	0.2977	0.00797845	E
JUQ069_TCATTTGTCCGAAGAG-1	15122.7	2738.93	8.61407e-09	3.95117e-09	E
JUQ095_TGGCCAGCACTATCTT-1	-4444.59	4391.57	2.6873e-08	0.0034562	NE
JUQ108_GCGGGTTCAGCTGTTA-1	3163.28	-1833.61	0.000417145	0.00570116	NE
JUQ088_GCTGCAGGTCCGAAGA-1	2092.85	3099.32	5.00345e-09	4.69649e-09	NE
JUQ049_TATGCCCAGTGGACGT-1	1955.33	5867.2	0.0608699	0.00409133	E
JUQ097_TCATTTGTCCGCGGTA-1	-5129.54	7028.09	5.57219e-09	0.00314143	NE
JUQ108_CATCGGGTCATGCATG-1	5223.18	1069.88	2.97759e-08	0.0101091	NE
JUQ063_ACTGAGTTCACCAGGC-1	-2285.17	4767.52	2.40452e-08	1.89466e-05	NE
JUQ056_AGTAGTCAGGCTCAGA-1	443.088	5294.55	7.83516e-09	0.00160414	E
JUQ060_CTACCCAGTCGGCTCA-1	4368.34	3512.09	4.81855e-08	0.00273153	E
JUQ036_CAGGTGCAGCTGATAA-1	-1205.96	-5539.02	0.452965	0.0133982	E
JUQ066_AGGTCCGCATTTGCCC-1	15404.8	2496.11	1.09436e-07	7.61671e-10	E
JUQ111_GATCGCGGTAAGAGAG-1	1534.63	4832.13	2.80302e-08	0.00530889	NE
JUQ073_TTGCCGTCACATGACT-1	2601.18	-32.2575	3.28866e-06	0.00719738	NE
JUQ072_GTCCTCATCAATCACG-1	-1642.52	-2063.5	0.189007	0.000927363	NE
JUQ056_CTCTAATTCTGTCTAT-1	-3842.56	4452	8.38123e-09	0.00589001	E
JUQ060_CAGTAACGTCTAGGTT-1	619.203	-797.293	0.248134	0.00371728	E
JUQ069_ACTGCTCCACGAAGCA-1	11076.7	2953.82	1.0521e-08	0.0036714	E
JUQ038_CGCCAAGAGCTCCTCT-1	-1776.74	-6077.74	0.114527	0.00356748	E
JUQ039_TATCAGGGTGAGGGTT-1	4525.84	4979.1	1.22987e-08	2.1866e-08	NE
JUQ076_TTAGGACGTATCACCA-1	-3143.12	5983.33	1.09187e-08	0.00181272	NE
JUQ102_TGGACGCCACAAGTAA-1	3071.68	-670.835	1.64428e-08	0.00551355	E
JUQ033_TCGGTAAGTCCAGTTA-1	-7826.04	-9910.2	1.1788	0.00613722	E
JUQ100_TGGTTAGTCAGCACAT-1	-4223.52	-7395.93	0.559583	0.00699194	E
JUQ066_ACGGGCTCACCAGTTA-1	7897.71	994.646	1.11031e-06	0.00371451	E
JUQ067_GGCGACTGTGTAATGA-1	3837.53	-225.713	2.8721e-08	1.90024e-06	nan
JUQ066_CTTAACTAGCGATGAC-1	8095.18	-996.524	3.58331e-08	0.00286553	E
JUQ033_GTACTCCAGGATGTAT-1	-9556	-15124.6	0.847055	0.00353023	E
JUQ044_ACGCCAGCACAACTGT-1	-3128.07	6453.66	0.0181014	0.000655905	NE
JUQ070_GTATTCTAGCCCAGCT-1	-11026.5	-20006.4	1.06515	0.00564567	E
JUQ102_AAATGCCGTCGCATCG-1	3817.88	-4555.65	0.224818	0.0137064	E
JUQ088_CAGCTAACAATGGAGC-1	2780.37	-956.763	0.15154	0.00408172	NE
JUQ024_CCACTACTCCGCGTTT-1	-11206.2	-20264.8	1.0364	0.00474337	nan
JUQ097_CTCGTACCAAACGCGA-1	-2464.72	8369.94	1.14672e-07	0.000911236	NE
JUQ033_AACCATGAGTGGAGTC-1	3603.35	4627.83	2.13723e-08	0.00731694	E
JUQ027_GAAATGATCACCGGGT-1	1735.26	-2.02979	0.122479	0.00205619	E
JUQ033_CTCATTAGTGCAGGTA-1	2689.99	3126.44	1.43051e-07	0.000202636	E
JUQ101_TCAGCTCTCCACGCAG-1	1767.88	4725.83	3.28299e-09	0.00744477	E
JUQ030_AAGGAGCTCGGATGGA-1	-3318.11	2367.78	0.184627	0.00138932	E
JUQ062_TGTGTTTGTAGGGTAC-1	-3460.94	-5668.62	0.55109	0.00991692	E
JUQ067_CATCAAGCAAAGGAAG-1	167.043	-1420.87	0.117803	0.00466354	nan
JUQ027_GTTCTCGCAGTATAAG-1	2027.44	-2767.59	5.68791e-08	0.0102813	E
JUQ066_CTCGTACAGAGGTACC-1	4860.07	4501.74	0.179089	7.16248e-06	E
JUQ066_ATCATGGGTAAAGGAG-1	2144.35	5341.48	0.0583024	3.55332e-06	E
JUQ041_GCTTGAAAGGACGAAA-1	5262.86	141.217	0.122286	0.0098586	NE
JUQ056_TCTCTAACATGGGACA-1	775.363	3038.66	0.0199925	0.00698711	E
JUQ097_CGATTGAGTGGGTCAA-1	2039.56	-2905.58	0.115279	0.00811176	NE
JUQ066_TTTACTGAGAATTCCC-1	14372.6	1681.31	0.0926469	1.34633e-09	E
JUQ069_CCTACACCAAAGAATC-1	3426.48	-4639.14	0.181931	0.011593	E
JUQ111_GGGACCTTCGTAGGAG-1	-306.997	9605.41	0.138273	0.00146146	NE
JUQ067_AGGCCGTTCTCCGGTT-1	-3688.78	-7940.08	0.627575	0.00902132	nan
JUQ027_CGTTCTGCAGGTCTCG-1	-9555.08	6588.6	0.110161	2.01077e-06	E
JUQ069_TGTGTTTAGACTAGGC-1	5669.36	944.988	0.0529318	0.00721099	E
JUQ040_GTTCGGGCAGACACTT-1	-11025	-19803.5	1.17145	0.00249869	E
JUQ100_ACGGCCAAGACACGAC-1	-388.905	6571.1	0.0259731	4.34006e-09	E
JUQ061_TGGGAAGCACTCAGGC-1	-4224.7	-2691.12	7.51804e-05	0.00610024	NE
JUQ049_ATGCGATTCGTACCGG-1	-7895.04	-9478.51	1.12896	0.00597592	E
JUQ088_ATCCGAAGTTCAGTAC-1	1931.71	2636.5	0.0470871	0.00760894	NE
JUQ027_TCAGCTCGTGAAGGCT-1	2626.32	-1205.58	1.3326e-08	0.0101895	E
JUQ069_GGACAAGCAAGCTGAG-1	7141.66	80.6286	0.0294727	0.0112602	E
JUQ088_TTCTACAAGTTCGCAT-1	1290.27	5692.71	7.2731e-09	0.000828546	NE
JUQ100_CTGATCCGTTTGACTG-1	-9723.23	-13472.9	0.625228	0.00212205	E
JUQ102_CTCGGGAAGGCAAAGA-1	-1498.02	-90.8392	0.395917	0.00318505	E
JUQ024_AACTCTTCATTACGAC-1	2846.06	365.327	3.84925e-08	0.00637884	nan
JUQ024_CAGCATAAGTTATCGC-1	2240.72	3127.66	2.09745e-08	0.00516519	nan
JUQ027_TAAACCGTCGACAGCC-1	-49.5539	-1741.61	2.0877e-07	0.00734056	E
JUQ042_AATCCAGCATTCCTCG-1	-2081.6	6401.47	0.0992361	6.58445e-06	NE
JUQ040_AACCATGCATCAGTCA-1	-2882.79	-6401.48	0.471618	0.00571404	E
JUQ121_AACTCAGTCATAAAGG-1	4256.43	4074.92	5.14078e-09	0.00642402	NE
JUQ033_TATGCCCTCGAGAACG-1	903.907	-2729.52	0.129211	0.0102128	E
JUQ102_GTCACGGAGGAGTTGC-1	4338.91	891.044	0.0602909	0.00556925	E
JUQ121_GACCAATAGTCTTGCA-1	-3601.15	6742.83	3.98732e-09	1.84769e-08	NE
JUQ091_GTCGGGTGTCGTCTTC-1	-8974.08	673.794	0.291646	0.00343274	NE
JUQ030_AGGGATGCACGTAAGG-1	-8798.31	1017.75	0.502519	0.00131822	E
JUQ031_TGCTGCTTCTGGCGAC-1	1858.25	-2314.74	0.072662	0.00839584	E
JUQ100_TGCCCTATCATGCATG-1	294.236	3561.5	0.000916227	0.0026107	E
JUQ057_CGGTTAACAGGGTATG-1	800.873	-3650.35	0.2789	0.0127386	E
JUQ100_TGCCCATCATATGCTG-1	4220.31	-2751.86	1.76314e-08	0.00780356	E
JUQ069_TGACAACCACGCGAAA-1	870.049	5282.19	0.108562	2.7474e-08	E
JUQ060_TGACTAGCAAGGACAC-1	-5940.19	-4980.13	0.564961	0.00362584	E
JUQ070_GTAACTGAGTGTCCAT-1	-9317.24	-10404.5	1.05228	0.00653405	E
JUQ061_GACACGCCAAATCCGT-1	-4890.31	-1499.07	0.375872	0.00215374	NE
JUQ073_GCTCTGTTCACCAGGC-1	-3870.87	2478.75	0.375857	2.00351e-07	NE
JUQ057_TGCTACCAGTCCGTAT-1	4690.72	1263.19	2.317e-08	0.009959	E
JUQ027_GACCTGGTCGATGAGG-1	-8590.13	-10863	1.15965	0.00356828	E
JUQ067_TCGCGTTGTCGCGAAA-1	-3817.49	-8872.83	0.659273	0.00820587	nan
JUQ056_TAGTGGTCACGTGAGA-1	2826.88	-656.958	0.368095	0.00690756	E
JUQ027_CGATCGGCATCGATGT-1	-7572.96	7733.24	0.436414	0.00312719	E
JUQ027_TGGTTCCAGCTGATAA-1	-9889.15	7087.71	1.34324e-05	1.71448e-08	E
JUQ061_CTCGGGATCGCCATAA-1	-495.623	-3943.14	0.00366242	0.00467534	NE
JUQ119_CTTAACTAGATAGGAG-1	2078.04	4195.5	7.49451e-09	0.00450548	NE
JUQ102_GTGCGGTCAAGTAATG-1	194.811	2958.48	1.58968e-07	0.00520682	E
JUQ105_CTGCCTAGTCCATGAT-1	1124.91	-1493.2	0.11768	0.00719071	NE
JUQ040_GCATGCGCAAGTACCT-1	-10232.6	-18894	0.711905	0.00729393	E
JUQ067_TGAGCCGGTAGTAGTA-1	-5794.65	-12005.1	0.934496	0.00916392	nan
JUQ060_CGAGCCATCGAGAGCA-1	-5937.7	-7898.84	0.455641	0.0168748	E
JUQ119_CTCTACGGTTCGTGAT-1	768.782	3440.95	0.0634147	5.20291e-06	NE
JUQ069_AGTAGTCTCTGGCGTG-1	12756.9	3715.54	1.57458e-09	0.00238541	E
JUQ067_CCCAATCTCCGTAGTA-1	-2376.09	-7232.56	0.392498	0.00298851	nan
JUQ027_GCGCAACGTTAAGTAG-1	-10597.1	-19595.8	0.726853	0.00267073	E
JUQ062_AACTCCCAGGGAAACA-1	73.4245	-3445.22	0.481304	0.0127797	E
JUQ026_ATCATCTCATGGGAAC-1	-8398.27	2901.95	0.1275	2.21971e-09	E
JUQ102_CCCAGTTCAGCGTAAG-1	3836.19	2541.38	4.89229e-09	0.00788083	E
JUQ066_ACACCGGCACATTCGA-1	7753.57	3588.3	3.9469e-08	0.00665254	E
JUQ067_TTTGGTTCAGGGTATG-1	-1380.7	-4461.89	0.120815	0.00393354	nan
JUQ067_ACCAGTACAATGCCAT-1	249.935	7057.82	5.16311e-07	0.000253733	nan
JUQ053_ACTTGTTTCGAGGTAG-1	-1458.77	637.518	0.0496396	9.03777e-05	E
JUQ058_CAACTAGTCTGTTGAG-1	-1458.38	1286.65	0.190987	0.00206947	NE
JUQ033_CGAGCACAGAAGCCCA-1	-5068.46	4092.98	0.170957	9.98055e-07	E
JUQ031_GTACTTTAGCGATGAC-1	3227	-1244.89	0.171945	0.00773317	E
JUQ102_TCGCGAGGTTCCCGAG-1	3999.05	-3223.94	4.24665e-07	0.0122103	E
JUQ101_CACCACTAGACAATAC-1	4090.18	1977.55	2.75026e-08	0.00490812	E
JUQ024_CACAAACTCCAAACTG-1	-3290.07	7350.03	2.26817e-09	1.95864e-09	nan
JUQ069_GACCAATGTTACTGAC-1	14741.7	2842.96	1.02208e-08	2.46444e-09	E
JUQ066_CTACGTCTCATTGCCC-1	6686.12	1575.48	0.0835151	0.00747971	E
JUQ057_AGGGAGTTCTTGTATC-1	-3257.7	5757.85	2.89641e-08	0.00207267	E
JUQ088_CAGATCATCCCTTGCA-1	89.2911	803.324	9.36855e-07	2.13881e-05	NE
JUQ101_GTGCGGTTCTCGCATC-1	3397.82	-1166.54	0.0904177	0.0119738	E
JUQ089_ATCATGGCAATGGAGC-1	18.4752	-5376.86	0.286026	0.00739072	NE
JUQ071_GTAACGTCAGTATCTG-1	-347.805	7082.19	1.24664e-06	0.00337105	nan
JUQ069_TGAGCCGAGATACACA-1	13818.9	3557.63	2.07633e-05	0.000604607	E
JUQ066_TCAATCTCACCACCAG-1	14581	2164.9	6.96703e-09	0.00192226	E
JUQ070_CCTTCCCCAAACGCGA-1	-6449.02	7089.04	0.00606628	0.00473778	E
JUQ057_CAGAGAGTCACGGTTA-1	-2962.35	5762.92	0.00177026	2.21539e-09	E
JUQ069_AGCTTGATCTGAGGGA-1	15373.4	2859.75	7.27479e-09	7.41587e-06	E
JUQ040_ACGCCAGTCTGTCCGT-1	-2351.62	-6798.87	0.543217	0.00436254	E
JUQ063_CGCCAAGGTACCGTTA-1	4618.98	-32.6476	5.39053e-09	0.00969876	NE
JUQ101_CGCGTTTGTCCGAAGA-1	3121.77	-1553.74	3.07919e-08	0.00259497	E
JUQ070_CGGACGTGTCCGAAGA-1	-4581.8	3417.94	0.352841	0.00699109	E
JUQ057_GCAGCCAAGCATCATC-1	5948.66	763.297	0.114054	0.00833133	E
JUQ066_TTGAACGCAAGGTTTC-1	9063.49	3541.42	0.130776	1.67473e-05	E
JUQ046_AGCAGCCCAAGTACCT-1	-2910.76	4196.97	0.00283998	7.64242e-08	E
JUQ040_TTAACTCTCAGTTAGC-1	-4769.54	-7213.17	0.736393	0.00406472	E
JUQ067_CAGCGACAGAGTGAGA-1	-6087.65	-10754.3	0.75158	0.0067958	nan
JUQ030_GTCCTCAGTTTGTTTC-1	3192.99	1271.28	1.32857e-08	0.00556835	E
JUQ066_CAAGTTGCATCGGTTA-1	7003.5	837.983	8.28641e-09	0.00998146	E
JUQ102_CATGACAGTTCGGCAC-1	-8162.6	-8791.9	0.951213	0.0137091	E
JUQ030_CGAGAAGAGCGCCTTG-1	-6168.7	-6423.85	0.834541	0.00531522	E
JUQ112_ACCTTTACAGACGCTC-1	3540.91	1819.85	7.24916e-09	0.00271391	NE
JUQ035_CAGAGAGAGGAGTTGC-1	1569.61	696.405	3.88891e-07	0.00908097	NE
JUQ035_CGTTCTGGTAGCACGA-1	2465.22	124.126	1.4192e-08	0.0100415	NE
JUQ101_GGGCACTCATGCGCAC-1	3498.99	2900.02	1.58477e-08	0.00676633	E
JUQ101_TGCGGGTTCTGGTGTA-1	-5727.41	3522.48	0.230096	1.2151e-05	E
JUQ111_CGGACTGCAGACGCAA-1	4664.55	3650.73	8.90735e-08	2.75439e-06	NE
JUQ101_TATCTCAGTAGCTTGT-1	3039.92	3110.72	0.0205809	0.00226051	E
JUQ057_CGTGTCTAGTCATCCA-1	-1876.63	5735.84	0.0454142	1.39448e-08	E
JUQ030_TCTGGAAGTAAGTTCC-1	-5890.99	-9533.02	0.830945	0.00857724	E
JUQ061_AACCATGCAGTCAGAG-1	-3842.05	-693.21	0.152626	1.43922e-05	NE
JUQ040_CGTTGGGGTTCAACCA-1	-1389.14	-1173.36	0.0846226	0.00206967	E
JUQ069_CACAGGCGTCAATACC-1	15155.1	2334.2	6.64161e-09	3.37512e-08	E
JUQ062_CGGAGCTCACCCTATC-1	-5119.39	-5503.1	0.595404	0.00782406	E
JUQ066_TGAGGGATCACCACCT-1	2602.9	6228.6	0.340741	0.00335793	E
JUQ066_TCGCGTTTCGGATGTT-1	13669.7	2415.33	3.07922e-08	1.28821e-06	E
JUQ052_TGTGTTTTCCCTTGTG-1	-631.674	5530.65	0.0748179	5.47754e-05	E
JUQ033_TTTACTGCACCTCGTT-1	-7494.62	-9400.61	1.07913	0.00679345	E
JUQ069_TACCTTAAGGCTACGA-1	5179.49	-3561.61	0.103651	0.00810056	E
JUQ039_TCTTTCCTCTCTGCTG-1	2773.78	-2126.91	0.164399	0.0104028	NE
JUQ050_GTAACGTAGGGTTCCC-1	1041.65	-2392.99	3.11169e-08	0.00165328	NE
JUQ046_TCAACGAGTGCTGTAT-1	-7389.2	-11080.6	0.950433	5.19333e-05	E
JUQ056_CGTTAGAAGAGCCTAG-1	-2119.1	6144.64	0.145425	5.19073e-06	E
JUQ057_TCACGAAAGTAACCCT-1	4673	-2624.64	2.04479e-08	0.0120991	E
JUQ024_CCTACACTCAACACAC-1	2442.77	-36.5172	7.05221e-08	0.0089674	nan
JUQ070_AGATCTGTCGTGACAT-1	4263.21	-735.017	8.93615e-09	0.00252893	E
JUQ040_CGCGTTTGTCTAGCCG-1	-7430.99	-4002.19	0.584134	0.00122635	E
JUQ027_GAAACTCTCGAATGGG-1	-110.572	-3026.67	0.150863	0.00405231	E
JUQ094_CCTACACAGAAGGCCT-1	35.167	8740.62	3.7994e-06	0.00305496	NE
JUQ101_CGGACACCACATCCAA-1	4230.17	-2206.64	7.8733e-09	0.012652	E
JUQ088_ACGCCGAAGCCTTGAT-1	-8873.8	-379.202	0.204126	0.00153539	NE
JUQ061_CAGCCGAGTCGAATCT-1	-2130.31	-4000.42	0.207203	0.00198886	NE
JUQ102_ATTTCTGAGCTGATAA-1	-4195.07	980.109	0.152283	0.00530871	E
JUQ097_TCTTCGGTCAACACTG-1	-5115.6	6783.36	0.0201292	2.81792e-05	NE
JUQ088_CTCGTCAGTGTAAGTA-1	-5097.12	7999.86	5.46597e-09	5.03224e-09	NE
JUQ066_GGCTGGTTCGGGAGTA-1	8165.57	46.6927	5.94791e-09	0.0100933	E
JUQ067_AACACGTTCAGCGACC-1	-5819.53	-11529.8	0.837739	0.0106692	nan
JUQ040_TGTTCCGAGGTGTGGT-1	-5435.88	-9704.8	0.597462	0.00205876	E
JUQ033_TCAACGACACGCGAAA-1	-7853	-9873.68	1.18953	0.00545688	E
JUQ067_GACTGCGTCCAAGTAC-1	-6262.5	-10329.4	1.07122	0.000613381	nan
JUQ044_GACAGAGAGAGTGACC-1	1673.9	5963.08	2.40846e-09	0.00413074	NE
JUQ102_ATTGGTGCAGTAACGG-1	-11856.9	-19839.9	1.21547	0.00768198	E
JUQ067_CCCAGTTCACTGTGTA-1	-8216.78	-10290.4	1.00111	0.002236	nan
JUQ066_AAACGGGCATCAGTAC-1	8110.03	-866.283	8.00836e-08	0.00444727	E
JUQ093_GTAACTGAGATAGCAT-1	1552.44	3441.74	2.44076e-09	0.00462738	NE
JUQ067_ATCATGGTCATGTCTT-1	4806.2	1265.2	0.222198	0.00967224	nan
JUQ030_AGTGTCAGTGATAAGT-1	-8612.63	6747.58	1.23749e-08	8.90285e-09	E
JUQ067_GCTCTGTTCAGTTTGG-1	-2259.78	-7140.43	0.698539	0.00565859	nan
JUQ069_CAACCAAAGATCGATA-1	1719.77	6006.84	0.210522	5.00755e-05	E
JUQ091_TGAGCATTCGGCGCTA-1	-4110.56	7698.44	0.0368771	3.49373e-08	NE
JUQ102_CTTAGGAAGCTACCTA-1	64.6178	6237.69	2.61665e-08	0.00494602	E
JUQ058_AGGTCATGTTATCGGT-1	333.958	6679.21	0.255791	0.00673321	NE
JUQ092_CTCTAATGTCATATGC-1	3411.63	5767.35	0.000740398	0.00146165	NE
JUQ070_GGGCATCGTAGCTCCG-1	1486.39	7.37048	0.000112658	0.00696638	E
JUQ052_TGGGCGTCAACTGGCC-1	5210.95	-808.665	2.84296e-06	0.00201524	E
JUQ118_CTGGTCTGTCTGCGGT-1	-3725.82	3824.59	0.378022	0.000792426	NE
JUQ061_ACAGCTACACGACTCG-1	-1229.25	-5391.31	0.33159	1.93113e-05	NE
JUQ106_AACTCAGGTCCCTTGT-1	-2547.42	5661.18	2.26327e-07	4.63651e-05	NE
JUQ027_GTCACGGTCAACGGGA-1	-7803.47	7827.23	0.0137041	0.000555787	E
JUQ070_AGATTGCGTAAACGCG-1	-7463.25	-8780.27	0.854851	0.00573029	E
JUQ069_TCCCGATCAGACTCGC-1	5232.38	-4570.4	0.253302	0.0106268	E
JUQ053_CGAGCACTCATGTAGC-1	-1360.85	-5768.4	0.568677	0.00636815	E
JUQ069_GTTACAGAGAAACCAT-1	5228.03	-4490.97	0.396423	0.0123494	E
JUQ069_TTCTACATCTTCCTTC-1	13057.3	3483.54	7.93525e-09	0.00162472	E
JUQ066_GTAACTGGTTTGACTG-1	14572	2849.16	4.93758e-09	9.99436e-09	E
JUQ040_AGATCTGAGGAGCGTT-1	-11140.5	-19339.4	1.23205	0.00390222	E
JUQ056_TGCGGGTCAAACGTGG-1	3353	976.259	4.91747e-09	0.0120749	E
JUQ102_CACAGTACACGCCAGT-1	5533.67	-3805.51	0.140385	0.0186434	E
JUQ067_CACCAGGCAAGCCGCT-1	-6698.47	-6895.92	0.809991	0.0011472	nan
JUQ031_GTGTTAGAGGCCATAG-1	-7514.8	-1429.32	0.27259	2.49093e-07	E
JUQ102_CATGACAGTCATATGC-1	-3323.95	2473.58	0.247373	0.0068903	E
JUQ088_ACGTCAAAGATCTGCT-1	-6580.91	7145.72	6.79865e-09	0.00110202	NE
JUQ101_TGCCCATGTAAAGTCA-1	90.2044	-6865.23	0.262315	0.00367682	E
JUQ066_AGCGTCGAGCTTATCG-1	7343.95	377.138	6.20144e-09	0.00325149	E
JUQ096_ACGGGCTCACTTGGAT-1	8670.29	4424.48	6.58895e-09	0.000957279	NE
JUQ052_TACGGTATCGGCCGAT-1	2377.22	2231.85	1.88492e-09	0.000396676	E
JUQ107_TTGAACGCAAACCTAC-1	-1795.06	9218.42	0.00224445	0.00294675	NE
JUQ102_GACGGCTCAGACGCCT-1	-926.073	-5344.36	0.266364	1.0669e-05	E
JUQ027_CGCGGTAGTAGCACGA-1	-6577.24	7186.41	1.4983e-08	0.00194624	E
JUQ053_CGAGCACTCTAACTGG-1	747.526	-1019.65	2.45889e-08	0.00346522	E
JUQ025_CGGCTAGCATTAACCG-1	4838.08	-494.854	1.49965e-08	0.00937707	nan
JUQ062_TCAACGACAAGTTCTG-1	-6693.95	-7501.72	0.592006	0.0091587	E
JUQ070_CGTAGGCCATGCATGT-1	2967.94	-2832.51	0.0963477	0.00523782	E
JUQ066_TACGGGCAGTTAAGTG-1	7451.35	-1378.48	0.316063	0.0116967	E
JUQ119_TTTACTGTCTCGATGA-1	2456.15	3508.15	0.000110643	4.2578e-09	NE
JUQ060_AGGGAGTTCCAGGGCT-1	961.513	5479.95	2.68259e-09	0.0040127	E
JUQ024_CTCTACGTCCGTTGTC-1	1335.99	859.724	1.49659e-07	0.0067301	nan
JUQ088_GACGCGTAGTGTACCT-1	2300.11	4888.28	3.51376e-06	2.45694e-06	NE
JUQ070_CCACTACCATATGAGA-1	-6107.63	6843.49	0.0901395	0.00992616	E
JUQ067_GTCGGGTCACAACGTT-1	-1767.94	-7085.09	0.702162	0.0101429	nan
JUQ042_GTAGTCAAGTGTGAAT-1	-2397.08	8116.57	1.71142e-08	0.00475084	NE
JUQ101_GCATGTAGTTAAGACA-1	2712.46	2808.44	1.7701e-08	0.00342724	E
JUQ041_AAAGATGCATTCTTAC-1	3048.86	-2765.06	0.0122217	0.011758	NE
JUQ086_AAGCCGCGTATTCTCT-1	2753.1	405.135	4.07408e-08	0.00745047	NE
JUQ030_TATTACCAGGGTCTCC-1	1942.67	2187.22	3.72397e-08	0.00500427	E
JUQ088_TCTTCGGGTAGCGTCC-1	-2293.71	6669.04	0.0978579	0.00304387	NE
JUQ042_TCACGAAGTTGTGGCC-1	-3121.21	6852.7	2.60432e-08	0.00517222	NE
JUQ040_GGACAAGAGTACCGGA-1	-4757.8	-10453.8	1.02231	0.0076699	E
JUQ024_AGCTCCTGTCAGTGGA-1	-7074.35	6825.18	0.103048	6.69053e-10	nan
JUQ025_GGAACTTAGCTAGGCA-1	-9309.99	3149.82	0.424148	0.00685691	nan
JUQ041_GATCGATAGCGAGAAA-1	565.123	-2309.47	0.401961	0.00668274	NE
JUQ095_AATCCAGGTCAGCTAT-1	-945.13	9373.86	0.00427621	0.00369833	NE
JUQ092_CATGACACATGGTAGG-1	3157.73	-1740.97	0.0451014	0.00877482	NE
JUQ026_TGGTTCCCACTTAACG-1	-3828.91	1719.08	5.44561e-09	2.93045e-06	E
JUQ060_CAGAGAGGTCATCCCT-1	846.866	-2859.98	0.243504	0.00385529	E
JUQ036_GCTGCTTCAATGGAAT-1	-3958.42	-5019.69	0.50788	0.00458649	E
JUQ069_TACTTGTGTAGAGCTG-1	6643.91	-1553.63	1.29705e-06	0.0123667	E
JUQ096_TCCACACTCTGCAAGT-1	335.125	9445.15	0.243534	0.0040588	NE
JUQ071_GGGACCTAGGTGCACA-1	-2414.22	8341.01	5.10805e-08	0.00103769	nan
JUQ038_CCGTACTAGCAGGTCA-1	-8586.16	-9125.43	0.955567	0.000119198	E
JUQ057_TCTGGAAAGAATGTTG-1	-6161.32	7382.7	0.059952	0.0014998	E
JUQ102_CTCGAGGAGGCAAAGA-1	5281.89	-558.694	3.47424e-08	0.0137564	E
JUQ105_CCGTGGATCCTTTACA-1	-2472.07	8959.02	1.55392e-07	6.15426e-06	NE
JUQ047_CACACCTCAGCTATTG-1	3795.62	2138.78	0.0651999	0.00346728	NE
JUQ053_GGATTACGTCAGATAA-1	-6283.98	4551.59	0.0687121	0.000355109	E
JUQ106_TTCGGTCTCGTGGGAA-1	2426.82	3899.98	2.18683e-08	0.0010828	NE
JUQ027_GTGAAGGCAGCCAATT-1	2717.74	-681.806	5.10862e-09	0.00638248	E
JUQ096_GACGCGTAGTTGAGTA-1	6403.08	2946.54	0.216357	0.00313151	NE
JUQ067_TCGGGACTCTGTTGAG-1	-4811.4	-9101.14	0.895566	0.0102318	nan
JUQ088_CAAGAAAAGGCTCAGA-1	1998.65	527.253	1.06733e-06	0.00291482	NE
JUQ088_GCAATCATCAACTCTT-1	854.946	3575.01	0.169806	0.00560689	NE
JUQ108_CCCTCCTTCCAAACAC-1	2944.16	2987.42	2.1402e-08	1.00282e-07	NE
JUQ067_TCATTTGAGAAGAAGC-1	764.423	-4725.01	0.401061	0.00877618	nan
JUQ106_CTAGTGACAGCTGTAT-1	436.712	4768.08	4.85441e-09	0.00120783	NE
JUQ067_GGGACCTTCCGAAGAG-1	-4626.95	-11952.6	0.365839	0.00715132	nan
JUQ069_TTGAACGTCGGCTACG-1	14932.8	3189.15	4.83299e-09	2.65163e-05	E
JUQ094_ACACCAAGTCCTCTTG-1	1309.08	8817.61	6.81451e-09	1.36797e-05	NE
JUQ039_GGGATGAAGGAGTACC-1	3345.14	-2083.7	0.00116003	0.00710101	NE
JUQ100_GACACGCCACATTAGC-1	4085.14	-1562.88	0.163657	0.0117827	E
JUQ057_CTGCTGTAGTTGTCGT-1	-2981.76	3474.18	0.243903	0.00317811	E
JUQ053_GTGCAGCAGGTAAACT-1	2490.1	-1609.5	5.35996e-08	0.00851467	E
JUQ095_CATCCACGTTGGTTTG-1	-4349.81	5796.87	6.89398e-09	1.95731e-06	NE
JUQ036_CTGTTTATCCACGAAT-1	-7036.12	-7396.88	0.663599	0.00441446	E
JUQ067_CGATGGCTCTTGAGAC-1	-4289.93	-9574.74	0.747726	0.00702057	nan
JUQ091_CATGCCTGTAGCGTGA-1	-7742.24	6232.15	0.139178	0.00646403	NE
JUQ039_TGTTCCGTCTGTTGAG-1	2637.23	-3564.22	0.183595	0.00404569	NE
JUQ101_TTCTCCTGTACAGACG-1	3965.54	-3541.4	0.075295	0.00868666	E
JUQ100_TAGTGGTCACGGCGTT-1	4628.96	-269.956	0.264348	0.00724831	E
JUQ024_AAGGTTCGTCAAAGAT-1	1418.33	-1363.4	1.03852e-05	0.0052964	nan
JUQ044_TATCTCAAGTGAAGTT-1	2654.01	-523.957	0.204737	0.00817142	NE
JUQ102_CAACCAAAGCGGCTTC-1	-1854.14	-2159.32	0.396895	0.00570759	E
JUQ105_AGCGTATGTTAGATGA-1	-3937.62	-2722.05	0.270078	0.00115344	NE
JUQ033_CACCTTGCAGTCAGAG-1	2701.81	1961.76	7.7303e-09	0.00527466	E
JUQ119_TGAGAGGAGTGGTAGC-1	-1628.19	6193.98	7.90758e-09	1.50658e-08	NE
JUQ036_GACTAACCACGGCGTT-1	2852.93	-575.35	4.83195e-07	0.0119726	E
JUQ107_GACTAACCACCAGGCT-1	5031.84	655.968	1.49111e-08	0.0207587	NE
JUQ040_CTCACACCACGTCAGC-1	472.363	-3735.33	0.52631	0.00824405	E
JUQ091_ACCTTTAGTAAGCACG-1	-431.636	-4892.76	0.212913	0.00927802	NE
JUQ066_TGAGAGGGTCTGATTG-1	5023.5	-3525.09	0.0303212	0.0071717	E
JUQ049_CAGTAACAGGATGGTC-1	63.7935	-4705.05	0.283555	0.0070402	E
JUQ025_GGACATTCAAGACGTG-1	-1664.4	7684.11	6.07024e-08	0.00366732	nan
JUQ066_TTTGTCAAGCGTCAAG-1	7774.74	-362.417	1.51314e-08	0.00516468	E
JUQ056_CAGCTAAAGAGCTTCT-1	-425.352	4872.92	0.000141615	0.00480467	E
JUQ070_GATTCAGTCCACGTTC-1	3854.51	1940.9	2.25084e-07	0.00920313	E
JUQ046_GACTACACATGGTAGG-1	1013.22	2507.16	0.0785205	1.25992e-08	E
JUQ057_ACACTGAGTCTGCCAG-1	-148.499	-4256.17	0.305841	0.00835657	E
JUQ053_GAAGCAGAGTACGTAA-1	-6589.24	7385.25	0.306294	2.62574e-05	E
JUQ052_TCTGAGAGTTTAGGAA-1	1582.01	3745.05	0.142995	0.00546895	E
JUQ031_CCGGTAGTCAATACCG-1	-8003.54	3961.78	9.43666e-08	3.30635e-05	E
JUQ124_GCATGATGTCGCGTGT-1	-4554.12	7226.29	0.221859	0.00714814	NE
JUQ031_ATTACTCGTGAGGGAG-1	-8867.65	1494.95	0.278634	0.00412976	E
JUQ067_CTGCCTATCGAACTGT-1	-4098.49	-7475.13	0.685546	0.00472464	nan
JUQ112_ATCTGCCCACCTGGTG-1	-4041.15	8137.45	0.135439	1.38943e-08	NE
JUQ050_TTATGCTAGAGTGACC-1	1219.87	-1998.7	2.45996e-08	0.00769122	NE
JUQ108_GGGATGATCTTGAGAC-1	48.1848	7067.9	9.99239e-09	1.51978e-08	NE
JUQ069_TGGGAAGTCATGTAGC-1	3332.72	-6084.18	0.62687	0.0089401	E
JUQ069_GCATGATGTACCGTTA-1	4710.87	-4613.85	0.185426	0.0133091	E
JUQ024_CGCCAAGCATATACGC-1	2477.83	1959.57	2.64462e-08	0.00638639	nan
JUQ097_CAGCAGCGTCTGCCAG-1	-6060.97	4115.1	0.183537	1.56974e-08	NE
JUQ096_CTCGAAAGTACAGACG-1	2780.42	4190.13	0.015118	1.04894e-05	NE
JUQ102_GCCAAATGTAGCTTGT-1	4384.05	-2205.36	3.30256e-07	0.0110194	E
JUQ056_CCTATTATCACTCCTG-1	-4.10161	1480.61	0.173612	0.00498135	E
JUQ067_CAGCAGCAGGCCCTTG-1	-6156.09	-10070.8	0.868415	0.0110952	nan
JUQ101_CTCGGAGGTACACCGC-1	-4854.21	890.38	0.32564	6.91151e-09	E
JUQ107_CATATGGCAAGGTTCT-1	4200.11	-521.775	8.08737e-09	0.0151702	NE
JUQ073_AGTAGTCCATTACCTT-1	-3197.75	-6674.46	0.584959	0.00673158	NE
JUQ036_CGCGGTACACACTGCG-1	-8472.53	-11371.8	1.26586	0.00592643	E
JUQ046_TGCTACCCAGCCTGTG-1	-6971.35	-10626.6	0.910056	0.00838363	E
JUQ067_TAGAGCTCACTTAACG-1	-6080.9	-10009.2	0.919412	0.0050662	nan
JUQ027_GCTGCGAAGCGTTTAC-1	-7716.68	-9562.13	1.0915	0.00795486	E
JUQ066_CAGATCATCCTGCCAT-1	3511.66	1898.44	0.273203	2.89365e-06	E
JUQ027_AGCTTGAAGGTAAACT-1	-8856.42	-9149	0.970389	0.00511339	E
JUQ032_CTTTGCGAGTGTTTGC-1	-2808.2	6471.36	0.0218389	1.95117e-08	NE
JUQ053_AAGACCTGTTTAGGAA-1	-5763.64	1483.65	0.406388	5.4632e-06	E
JUQ102_GATGAGGCAAAGGTGC-1	1588.94	-5012.79	0.246203	0.0108224	E
JUQ059_CTCTAATTCTTGTATC-1	-4939.47	-9445.69	0.895889	0.0080976	NE
JUQ067_CACCAGGAGTGTCTCA-1	2672.56	-3076.29	5.55093e-08	0.0100446	nan
JUQ069_CGGAGCTCACGTCTCT-1	4907.22	5580.6	0.0226701	5.14448e-07	E
JUQ047_CAGCTGGTCAGAGGTG-1	-1719.57	5037.99	0.285711	0.00564224	NE
JUQ108_AACCGCGAGCGATTCT-1	1588.11	6319.19	1.08613e-08	0.00292502	NE
JUQ095_GCGCAACCATGTTGAC-1	-4320.46	6804.93	0.167897	6.10346e-07	NE
JUQ095_CTCGTCAAGCCCGAAA-1	103.332	2850.62	5.85018e-08	0.00118205	NE
JUQ096_AGAATAGCAAGGTTTC-1	7332.03	-1949.79	8.19411e-09	0.0149975	NE
JUQ066_CGAACATTCACTCCTG-1	14530.4	1866.71	1.62417e-05	2.23219e-08	E
JUQ030_TGACGGCTCTAACCGA-1	-4831.25	2659.51	0.270925	2.2485e-05	E
JUQ057_GGGATGAAGTGTTAGA-1	2532.12	-1096.11	0.136363	0.0108609	E
JUQ024_GACCAATTCTGATTCT-1	3671.01	6759.44	4.18104e-09	0.000117686	nan
JUQ031_TACTCATAGCACCGCT-1	2600.03	-1071.02	0.160512	0.00945817	E
JUQ060_CGATGTAAGGGAAACA-1	-1350.04	9533.9	0.187557	0.0020264	E
JUQ036_GGACGTCGTTGTACAC-1	365.682	-2339.24	0.000384896	0.00649363	E
JUQ043_ATTGGACAGCTAGTGG-1	6796.41	5003.51	4.62826e-09	3.3727e-05	NE
JUQ102_GGATGTTGTGACCAAG-1	-9261.89	-10691.6	1.02656	0.00429239	E
JUQ106_CTACGTCAGCTTTGGT-1	-2322.14	7906.02	8.99108e-09	1.35369e-06	NE
JUQ061_AACTCAGGTCTAACGT-1	-1633.01	-770.558	0.137213	0.00507679	NE
JUQ030_CATGGCGGTAATCACC-1	614.123	-2280.35	0.181398	0.00298165	E
JUQ100_AGCATACGTGACGCCT-1	-10637.5	-19361.6	0.719451	0.00181336	E
JUQ067_ATCCACCGTCGGCATC-1	658	11.991	0.0905544	2.4321e-05	nan
JUQ068_TGATTTCCAGATGAGC-1	-9004.94	-9454.81	1.19222	2.5223e-05	E
JUQ071_CGAGCACCAGGCTCAC-1	-3225.2	7769.35	8.46667e-08	0.00617666	nan
JUQ066_CATCGGGTCCCGGATG-1	13809.5	1816.16	3.9009e-09	2.27248e-09	E
JUQ091_GGGAGATGTTACGACT-1	4094.51	6112.58	7.72357e-09	0.00348788	NE
JUQ101_TTTGCGCAGAATGTTG-1	4811.1	4857.88	4.98428e-09	0.00388521	E
JUQ044_AGGGAGTTCGGTGTCG-1	-1968.58	7568.18	3.45912e-09	0.000942838	NE
JUQ031_CACACCTGTAGTGAAT-1	-3743.39	-365.416	0.308176	0.00617297	E
JUQ107_TCATTACTCGAATGCT-1	6479.11	2729.94	3.64564e-07	0.00530058	NE
JUQ111_GACTACACATTAGCCA-1	2591.68	948.401	0.000224821	0.00547868	NE
JUQ038_TTCGAAGTCGTAGATC-1	-11306.6	-21253	0.476469	2.43009e-09	E
JUQ121_CACTCCAAGAGTACCG-1	2899.99	-2874.52	0.0769556	0.00307105	NE
JUQ041_TTTGCGCCACATTAGC-1	669.837	-4529.56	0.184636	0.00992941	NE
JUQ111_GATGCTATCGTCTGAA-1	3066.53	4094.42	1.10797e-07	0.00544143	NE
JUQ026_TGGCCAGCAGCGATCC-1	-1442.91	1422.41	0.145747	0.000737531	E
JUQ067_GGCGTGTAGAGTTGGC-1	-4116.78	-9736.65	0.78846	8.23513e-05	nan
JUQ049_AACTCCCGTTATTCTC-1	-9938.74	-14897.6	1.31746	0.00714631	E
JUQ083_TAGGCATCATAGGATA-1	6130.69	-2258.38	0.0328415	0.00561958	NE
JUQ031_AAAGTAGGTTGGTTTG-1	-9816.81	6484.92	8.24276e-09	3.25166e-09	E
JUQ111_CCATGTCCAAGCGCTC-1	-8024.66	-15666.9	0.400314	0.00139624	NE
JUQ031_CACACCTAGTTCGCGC-1	-3565.34	3745.6	0.199123	2.476e-06	E
JUQ039_CTCGGAGCATAAGACA-1	2644.96	-1511.2	0.104515	0.00712762	NE
JUQ036_GTACTTTCAGGGTATG-1	-8891.84	-11057.8	0.939161	0.00355524	E
JUQ102_ATCATGGAGGTGTTAA-1	2277.52	-1946.93	0.101835	0.00934558	E
JUQ070_CGACTTCGTCAATACC-1	-9616.58	-17616.7	0.566394	0.00313913	E
JUQ066_GTTACAGTCAAAGTAG-1	9130.71	609.291	4.29594e-08	0.0101262	E
JUQ057_TTGGCAAGTCTAAACC-1	4729.93	1057.85	0.0364099	0.013989	E
JUQ036_AGCGTATAGAGCCTAG-1	-11502.2	-19259.5	1.35051	0.00866209	E
JUQ024_CGGAGTCAGCTTTGGT-1	3334.99	654.513	2.0644e-05	0.00130774	nan
JUQ060_TGACAACCAATCTGCA-1	1326.72	6874.82	9.55067e-07	0.00245622	E
JUQ101_AGTGTCACATGCATGT-1	1929.71	-5009.63	0.00201823	0.0096898	E
JUQ033_GGGATGAAGCTGAAAT-1	-357.207	-3704.58	0.00683614	0.00665438	E
JUQ056_TTTCCTCTCATCTGTT-1	3709.66	-1931.72	7.2306e-09	0.0112392	E
JUQ092_TGAAAGACAATGACCT-1	3618.74	3243.68	1.50613e-08	0.00822207	NE
JUQ091_TCCCGATCATAGTAAG-1	5024.95	4088.8	2.31959e-06	0.00957497	NE
JUQ027_TCGCGAGCACAGGAGT-1	-4070.83	753.022	0.621683	0.0044096	E
JUQ036_GAGGTGAGTGAGGCTA-1	644.475	-2443.26	0.0616905	0.00647375	E
JUQ027_CTCGAGGTCACATAGC-1	-6697.12	7190.76	9.63574e-09	0.00253497	E
JUQ102_GATCAGTCATCGTCGG-1	-11966	-20052	1.29094	0.00497009	E
JUQ057_GCCAAATAGCTAAGAT-1	-4684.53	-2368.33	0.461756	0.00427934	E
JUQ066_CATCGAATCTCCAGGG-1	8133.75	4864.25	0.0887811	3.91912e-09	E
JUQ039_CAAGTTGTCGTGGACC-1	3065.73	-2451.18	0.362609	0.00682433	NE
JUQ033_CCTAAAGTCCAGTATG-1	-7649.84	-8200.54	1.14395	0.00393175	E
JUQ024_GAATGAATCGTCGTTC-1	3449.84	-635.187	9.77756e-09	0.00711611	nan
JUQ056_CGGAGTCGTCTGGTCG-1	13.2066	4735.04	0.219273	0.0100202	E
JUQ057_AATCCAGTCAGTCCCT-1	-160.151	2778.78	0.00160983	0.00549851	E
JUQ109_CGACTTCCACACTGCG-1	1724.95	4828.51	2.00584e-08	2.29296e-05	NE
JUQ069_GAAACTCCAGTACACT-1	14058	3035.03	1.8137e-08	2.04056e-05	E
JUQ024_AAAGATGTCAACGCTA-1	-5668.43	6473.28	0.329269	5.25786e-09	nan
JUQ027_TACTTGTAGAACAACT-1	-7709.94	6131.22	0.183638	2.81979e-10	E
JUQ088_GAACATCGTAGGGTAC-1	2512.88	6624.79	0.00029058	3.17718e-09	NE
JUQ106_CCTTCGACATTAGGCT-1	1858.35	6692.46	1.15625e-08	0.000434872	NE
JUQ070_GCATGTAGTACATGTC-1	2280.89	7518.03	9.96802e-09	0.00491681	E
JUQ069_CCTTACGGTCCGAAGA-1	15460.9	2444.67	7.01311e-05	1.29014e-08	E
JUQ067_CTGGTCTAGACTGTAA-1	-4903.32	-11793.6	0.915433	0.0145321	nan
JUQ069_CTAGCCTTCCGTACAA-1	15496.9	2581.68	5.79274e-09	9.67773e-09	E
JUQ057_CGAGCCAAGGACGAAA-1	-8320.29	-7681.13	0.900709	0.00562102	E
JUQ111_CTACATTAGCGTTTAC-1	-1981.79	-1192.12	0.378985	0.00796909	NE
JUQ069_TCAATCTCAGTTTACG-1	5389.06	-3978.47	0.118258	0.0163111	E
JUQ027_CGGAGTCCACTTAAGC-1	-9658.23	6179.26	0.166176	3.53086e-08	E
JUQ024_CTGAAACCACAGTCGC-1	-8282.11	7022.86	9.90265e-07	2.08601e-08	nan
JUQ067_ACACCCTGTCCTCTTG-1	-5963.07	-11008	1.09659	0.012285	nan
JUQ069_ATTGGTGGTTAAGTAG-1	964.71	915.438	0.375384	0.00180757	E
JUQ063_TACACGATCATGTCCC-1	2092.27	7362.26	7.7883e-09	1.52161e-09	NE
JUQ040_GGTGCGTTCACTTCAT-1	-6880.34	-11333.6	0.629415	0.00651536	E
JUQ100_GTTAAGCAGTATCGAA-1	-10106.6	-14100.8	1.08543	5.42371e-05	E
JUQ120_CAGCTAATCGAATGCT-1	5192.69	-14.5381	1.24344e-07	0.0218825	NE
JUQ049_TCTTTCCGTTTGGGCC-1	-8645.69	-9323.73	0.92518	0.00936511	E
JUQ056_CCGGGATCACCAGGCT-1	673.199	1344.3	0.0652332	0.00678265	E
JUQ036_CTGATCCAGAATGTTG-1	-8587.95	-10497.1	1.20364	0.00579024	E
JUQ057_GCAATCACAACCGCCA-1	3073.6	-906.674	1.92783e-08	0.00609028	E
JUQ031_TAGCCGGGTTCGGCAC-1	-4733.11	342.918	0.157252	0.00287749	E
JUQ060_TGATTTCTCGCAAGCC-1	-708.037	7356.43	4.54167e-08	1.26488e-08	E
JUQ036_CCTCTGAGTCACTTCC-1	-8626.53	-11378.2	1.34802	0.00439411	E
JUQ102_AACTCTTCATGGTTGT-1	-10089.7	-12788.3	0.909603	0.00552973	E
JUQ036_CTTACCGAGCACAGGT-1	-8916.23	-11205.8	1.43244	0.00625591	E
JUQ066_GTCATTTTCTGTGCAA-1	13440.6	1600.96	0.0590636	0.00351234	E
JUQ057_CAACCTCTCTCACATT-1	-24.5293	6918.57	0.0571316	2.6196e-08	E
JUQ040_TCCACACGTATCACCA-1	-9266.31	-12492.5	1.08673	0.00360747	E
JUQ091_TTTATGCAGCTAAACA-1	-1259.2	10208.8	0.271961	3.19821e-05	NE
JUQ070_GTATCTTAGGGTTCCC-1	-7503.59	-5789.01	0.587059	0.00256741	E
JUQ060_TAGGCATAGGTGCACA-1	4209.31	4766.26	1.18154e-08	0.00411177	E
JUQ069_TGCTGCTTCACTGGGC-1	7136.24	-3220.42	0.0016761	0.0163732	E
JUQ024_CCTCTGAAGCTATGCT-1	-6925.3	4573.75	0.127687	2.60692e-05	nan
JUQ067_TGAAAGATCATGTCTT-1	-4778.44	-9651.03	0.968674	0.00473601	nan
JUQ031_ATCGAGTCACACTGCG-1	-9568.66	3276.28	0.450183	0.00181622	E
JUQ106_CAGCAGCAGTTAGGTA-1	3804.66	-2379.58	0.0965624	0.014097	NE
JUQ060_CTAATGGAGCACCGCT-1	2447.3	1071.57	0.0472254	0.00312631	E
JUQ088_TTAACTCGTAGCTCCG-1	-1626.04	9395.53	0.104148	0.0034743	NE
JUQ057_GAGTCCGTCTCGTATT-1	-1072.12	-5388.21	0.287633	0.0105396	E
JUQ088_GCCTCTAAGGACACCA-1	-1249.15	6559.64	0.121226	3.19227e-06	NE
JUQ026_TCTTCGGCATCGGTTA-1	185.467	-1450.09	0.0697862	0.00439589	E
JUQ033_ACTGCTCAGCCCTAAT-1	-7068.81	-6932.96	1.09725	0.00152228	E
JUQ031_CCACGGAGTCTAACGT-1	-7316.52	3027.81	0.15493	0.000778142	E
JUQ088_TACTTGTCATGCCCGA-1	-8949.08	6305.38	0.0927564	0.0024703	NE
JUQ073_CCTCTGATCACTTCAT-1	235.516	-4053.99	0.225679	0.0107452	NE
JUQ056_ACGGGTCGTCCGAAGA-1	4096.86	4787.82	1.7907e-08	0.00973087	E
JUQ088_AACCATGCAGCCAGAA-1	2707.12	5626.05	1.39862e-08	4.1906e-05	NE
JUQ057_CCACTACCAACGATCT-1	-8352.68	-8971.64	1.12915	0.0107235	E
JUQ069_ACATCAGAGTGCCATT-1	15352.5	2842.62	0.0375126	1.54259e-09	E
JUQ027_CGTGAGCGTCAGCTAT-1	-250.319	-3858.99	1.54779e-08	0.00701394	E
JUQ066_TCCACACGTACATGTC-1	7510.61	-2112.04	6.46261e-07	0.0108006	E
JUQ056_TCCCGATAGAATCTCC-1	-4865.72	2499.74	0.108819	0.00239268	E
JUQ060_TCTGAGAAGAAACCTA-1	2906.8	2486.78	9.87338e-09	0.0100921	E
JUQ057_TAAGAGATCGTACCGG-1	2504.4	5762.92	3.22097e-08	0.00152682	E
JUQ067_TGACAACGTTATCGGT-1	2244.52	518.46	0.0688317	0.00465029	nan
JUQ067_GAACCTATCGTTGCCT-1	-118.363	-3814.12	9.37564e-08	0.00534591	nan
JUQ026_CAGCCGATCAAACAAG-1	-7166.41	-8147.57	1.02882	0.00404345	E
JUQ102_TTGACTTCATGGTCTA-1	-9491.33	-11214.9	0.87652	0.0106107	E
JUQ032_GACGCGTGTTACGGAG-1	-3204.06	8055.77	2.45712e-07	9.02358e-08	NE
JUQ027_CGTAGGCGTCGCGAAA-1	-7455.97	-11274.1	1.30757	0.00590171	E
JUQ107_AGCTCCTCAGGAATCG-1	-1472.6	8660.84	0.142863	0.00247581	NE
JUQ033_AACTGGTGTAGAGGAA-1	-10925.4	-19554.6	0.797662	0.00855177	E
JUQ033_CCATGTCCACAGGTTT-1	-7061.49	-7325.82	0.808291	0.00223289	E
JUQ122_AGCGGTCCATGCCTTC-1	-5192.26	3846.21	0.495536	0.000780723	NE
JUQ066_CCTTCGAGTAGCGTCC-1	7236.55	-1214.02	0.0826116	0.0082202	E
JUQ105_GTGAAGGAGTCAAGCG-1	-2765.88	5620.56	4.93291e-09	1.80944e-08	NE
JUQ122_TTTGCGCCACTGTTAG-1	5398.67	-1175.39	0.155491	0.0118904	NE
JUQ088_TTAACTCGTAGCGTAG-1	2393.18	172.996	1.63353e-08	0.00305998	NE
JUQ069_TAGCCGGGTTAGAACA-1	8103.17	2210.8	1.99723e-08	0.0035069	E
JUQ032_TGGCCAGCAAGCCGTC-1	2387.7	-501.02	0.071381	0.00194179	NE
JUQ031_ACGCCAGCATCTGGTA-1	-7116.98	4663.62	0.121821	0.00766536	E
JUQ036_GGACGTCTCGCCGTGA-1	-1170.71	-4831.92	0.319204	0.00751953	E
JUQ046_AAGACCTTCATGGTCA-1	-8054.94	-1810.93	0.713471	2.9173e-05	E
JUQ066_ATGCGATTCGTACCGG-1	1773.23	-3643.57	0.136603	0.00698454	E
JUQ056_TGAGCATTCTGTTGAG-1	2206.45	-132.882	1.18743e-08	0.00825459	E
JUQ031_GGCGTGTCATTCTCAT-1	-7127.19	1029.12	0.348661	7.44956e-09	E
JUQ120_CATGCCTTCACCATAG-1	2461.51	-3894.28	0.132541	0.00496067	NE
JUQ069_CTGCGGAAGTGTACTC-1	6297.64	-3651.01	0.385466	0.00398564	E
JUQ026_CTGAAACGTTCGAATC-1	-1271.29	3220.2	2.9953e-08	1.00091e-08	E
JUQ108_CACACAACAAGCCGTC-1	-3094.7	5445.47	1.33868e-07	0.00238746	NE
JUQ066_TAAACCGAGCGATAGC-1	9010.04	1129.75	1.96188e-08	0.00940897	E
JUQ117_GTGCAGCTCCAAAGTC-1	1198.59	3346.95	1.08857e-08	0.00264574	NE
JUQ046_TAGCCGGAGGTGGGTT-1	-8054.54	-9274.77	1.13748	0.00394901	E
JUQ024_CCTCAGTTCCCTCTTT-1	-4516.41	7848.26	6.92499e-09	0.000958104	nan
JUQ027_GGAGCAAGTGGCCCTA-1	-9319.76	5162.46	0.453647	0.00133291	E
JUQ053_TGCCCTAGTCCGTTAA-1	-5511.49	-4033.47	0.704336	8.30406e-06	E
JUQ096_ACGCAGCCATACGCTA-1	3146.52	6159.59	2.40132e-08	2.49378e-09	NE
JUQ042_ATAGACCAGTAACCCT-1	2588.44	-411.736	0.215493	0.00484819	NE
JUQ066_ACACCAACATCCTTGC-1	12668.4	1364.14	1.37211e-07	1.45491e-09	E
JUQ031_GGGAGATAGTGGACGT-1	-8764.26	784.125	0.607291	1.59167e-06	E
JUQ066_CTCGTCATCAACGGCC-1	12049.9	2469.35	5.16674e-09	1.48182e-07	E
JUQ106_TTCGAAGTCAGTCAGT-1	945.43	7340.32	1.5321e-09	1.09331e-06	NE
JUQ027_AGCTTGAAGTCAAGCG-1	1699.49	-3721.41	0.0733097	0.0145297	E
JUQ091_GCATGCGAGAGTCTGG-1	-3156.36	-7439.97	0.542655	0.00296595	NE
JUQ066_TGGTTCCTCTGGGCCA-1	8754.01	278.161	2.95065e-08	0.00511041	E
JUQ027_ATCCACCCAGATGGGT-1	4086.36	-1203.4	0.0829228	0.00897886	E
JUQ069_TAGACCACACGGTGTC-1	6442.83	4441.25	2.76731e-09	0.00301146	E
JUQ101_CTCTACGCAGGTCTCG-1	-5803.63	5623.46	0.152366	1.32127e-06	E
JUQ035_GCTTCCATCCTACAGA-1	-10318.9	-19457	0.4405	0.000461159	NE
JUQ069_TAGCCGGAGATCCCGC-1	9121.57	683.705	8.66924e-09	0.00756528	E
JUQ027_GGGTCTGCATGCGCAC-1	1793.13	-3032.87	2.60086e-08	0.0112419	E
JUQ067_GGACAAGTCAACGCTA-1	-3233.33	-8785.99	0.713244	0.00951607	nan
JUQ063_TTCCCAGTCGGAAATA-1	-6212.8	-6482.49	0.555086	0.00368872	NE
JUQ067_ACTTTCATCCTCGCAT-1	-6419.01	-10711.7	0.944426	0.00392806	nan
JUQ057_TGAAAGATCTAAGCCA-1	4020.88	2946.61	0.0943917	0.010892	E
JUQ119_CCACGGATCACAATGC-1	3156.49	-2993.36	0.12813	0.00706364	NE
JUQ027_CCATTCGTCAGGTTCA-1	-2135.09	1018.2	0.122558	5.15591e-05	E
JUQ066_AAGTCTGCAAGCTGTT-1	8682.02	145.331	0.000543554	0.00660954	E
JUQ067_AACTCAGCAGATCTGT-1	-4458.34	-11781.3	0.976664	0.0126162	nan
JUQ049_TGACAACTCAAGGCTT-1	4443.58	-477.74	0.311667	0.00966172	E
JUQ088_GACTAACCAATCGAAA-1	3339.36	5999.96	9.61444e-09	0.00412211	NE
JUQ053_ACACCGGGTCCAACTA-1	-5437.05	2605.02	0.337186	5.86533e-07	E
JUQ106_GCGCAACGTCTTGTCC-1	4894.33	5953.68	0.0607921	0.00229686	NE
JUQ107_TGCTACCCATCCGCGA-1	2506.56	-2709.33	0.458953	0.00998505	NE
JUQ056_CACCACTTCGAACTGT-1	3377.15	-116.172	1.08245e-08	0.01588	E
JUQ069_CCACTACGTCAGATAA-1	13829.1	2988.62	7.30298e-09	3.24745e-05	E
JUQ093_CTTAGGAGTCAGAAGC-1	2783.87	-4489.41	0.266239	0.00740159	NE
JUQ042_GGTGAAGTCTCTGTCG-1	-2861.16	7194.93	8.97047e-06	0.00499449	NE
JUQ109_TCTCTAAGTGATAAGT-1	-156.838	6827.96	0.174797	0.00580033	NE
JUQ088_CGGGTCAGTACCGAGA-1	-3891.12	-958.26	0.241137	0.00178946	NE
JUQ088_CATGCCTAGCTAGGCA-1	-560.38	7021.1	0.0719225	2.05207e-09	NE
JUQ069_TTGAACGAGTCTTGCA-1	15723.9	2612.03	3.1928e-09	7.89103e-05	E
JUQ025_GGCCGATTCCACGTTC-1	-7694.72	6964.26	2.97173e-08	0.00562992	nan
JUQ066_GACACGCAGCATGGCA-1	441.051	5858.87	0.16487	0.00091522	E
JUQ033_TCAATCTTCGGCCGAT-1	-5847.99	-6277.9	0.77164	0.00579276	E
JUQ066_CTGGTCTTCTGCCCTA-1	8923.59	904.495	1.19159e-05	0.00578327	E
JUQ060_CAGCATAGTTGTTTGG-1	-978.582	875.015	0.258029	0.00968872	E
JUQ092_AGATTGCTCGATAGAA-1	-3091.76	7711.31	1.77218e-07	0.00450892	NE
JUQ044_TGCTGCTCAGGGATTG-1	-3762.38	5423.1	0.231967	0.00942336	NE
JUQ069_AGCCTAAAGGTTCCTA-1	-383.485	5171.47	0.000196134	0.00104247	E
JUQ027_TTCTCCTGTGCACCAC-1	1655.94	-1887.95	3.95961e-08	0.00522172	E
JUQ058_TACTTACTCTGCCCTA-1	1926.08	808.584	1.80798e-08	0.00479495	NE
JUQ044_AGGTCATCAATCAGAA-1	4792.08	379.543	0.0616418	0.0158172	NE
JUQ056_CGTTCTGGTATTCTCT-1	1542.14	-2539.58	0.20187	0.01563	E
JUQ071_TAGCCGGGTGATGTCT-1	-2660.88	7551.37	0.105152	0.000509037	nan
JUQ100_TGAGGGATCGGTTCGG-1	3578.33	2093.8	0.097702	0.0137182	E
JUQ057_AGCGGTCCAGCTGCTG-1	3594.37	356.832	0.181579	0.0109619	E
JUQ057_TAGACCACAGACAAGC-1	-2885.93	5365.1	2.88685e-08	0.0012658	E
JUQ056_TTTGTCACATGTCTCC-1	1850.31	3193.94	6.427e-09	0.0103504	E
JUQ052_AAACCTGTCACTCCTG-1	1540.66	4379.07	8.7883e-09	2.34651e-09	E
JUQ036_GACTACAAGAATCTCC-1	-6876.53	-7550.59	0.751745	0.00576723	E
JUQ060_CGGACGTGTGCACCAC-1	2977.31	-982.828	0.203445	0.00498539	E
JUQ106_TGGCTGGAGTCCAGGA-1	2173.12	1157.8	8.03595e-09	9.39886e-06	NE
JUQ053_GCTCCTAAGCTCCTTC-1	-2313.78	5887.65	0.157942	2.07188e-10	E
JUQ101_CTTGGCTTCTAGCACA-1	-6088.36	4013.16	0.102967	1.41028e-08	E
JUQ069_GTGGGTCAGGACACCA-1	15436.7	2621.08	3.90237e-09	0.00177305	E
JUQ031_CAACCAAAGATGCCTT-1	-1906.88	-1212.62	0.236921	8.22741e-08	E
JUQ027_CGATGGCTCGTTACGA-1	-9397.71	6681.57	0.155377	0.00569789	E
JUQ073_ACATGGTAGCCACGCT-1	2080.1	-4396	0.123514	0.0181708	NE
JUQ067_GTGAAGGAGCTTCGCG-1	-768.618	-4894.91	0.225303	0.00771185	nan
JUQ059_CTCTGGTAGTTGAGTA-1	2585.79	-2082.24	2.4633e-08	0.00823934	NE
JUQ070_GACGTTACAAGAAGAG-1	-9647.74	6342.03	0.350454	4.69918e-05	E
JUQ053_TTTGGTTAGAGGTAGA-1	-4336.32	1835.97	0.459082	0.000880675	E
JUQ096_GGATGTTGTCATCGGC-1	454.667	9365.62	0.0722434	0.00143148	NE
JUQ069_GGTGTTAAGAATGTGT-1	13421.4	3226.07	9.69145e-09	5.5035e-05	E
JUQ033_GTCGTAAAGGCCGAAT-1	3358.7	3811.19	6.46025e-09	0.00514488	E
JUQ066_ATGAGGGGTCCAAGTT-1	9267.26	1711.5	0.0716829	0.00402268	E
JUQ100_CAGATCAAGGAGCGAG-1	-3474.63	-3829.62	0.340632	1.68643e-05	E
JUQ059_ATCATCTAGAAAGTGG-1	-4465.17	-1596.12	0.516055	0.00502626	NE
JUQ052_CCTAAAGAGATATGGT-1	-5927.41	-4919.13	0.419486	0.00243847	E
JUQ067_AGAGCGACAAGACGTG-1	-6109.75	-9483.92	0.764247	0.00895586	nan
JUQ069_GCATACACAGCGTTCG-1	5083.46	4562.49	1.12138e-08	6.25108e-09	E
JUQ044_CAGTAACCACAAGTAA-1	5309.4	1477.98	0.218264	0.0100433	NE
JUQ042_TACCTTAAGAGTGAGA-1	-3788.45	4782.85	0.313006	0.00342477	NE
JUQ070_AGTCTTTTCAACCAAC-1	2506.88	-547.822	9.94978e-08	0.00460847	E
JUQ102_ACGGAGATCGCGTTTC-1	1846.97	2141.51	8.53512e-08	0.00605458	E
JUQ061_GTCTCGTGTGGTGTAG-1	-805.279	-1520.53	0.100297	0.00124129	NE
JUQ068_CGGACTGAGCGGATCA-1	-5715.69	-8729.47	0.833554	0.00469339	E
JUQ053_GGCAATTGTTGTGGCC-1	-5482.52	5045.9	0.130133	0.00166983	E
JUQ070_GTGAAGGGTGATGATA-1	-9896.34	-14449.3	1.02868	0.00503725	E
JUQ031_ACACCCTTCATCTGCC-1	-4376	4056.38	0.206029	2.61158e-09	E
JUQ069_GCTGGGTGTCAATGTC-1	7772.98	-1445.51	3.21483e-08	0.0117292	E
JUQ102_CCTTCGACACGAAAGC-1	5176.1	-3353.67	0.286141	0.0128792	E
JUQ066_CATTATCAGGCAAAGA-1	6674.67	2606.23	0.0985815	4.19919e-06	E
JUQ059_CTGATAGAGTGACATA-1	-1261.58	-3131.94	0.140985	0.00843595	NE
JUQ031_ACTTACTTCTCGATGA-1	-8808.16	906.641	0.392703	6.68543e-05	E
JUQ070_GTCGTAATCGCATGGC-1	4175.27	827.904	0.0867614	0.00919059	E
JUQ024_CGTTCTGGTCTGCAAT-1	-4260.99	7133.62	0.0438198	8.08341e-09	nan
JUQ088_AACTCCCGTCAGTGGA-1	-6814.02	2025.82	0.245967	2.35285e-07	NE
JUQ030_AAGACCTTCTGCAGTA-1	-5073.25	2084.61	0.149444	6.10333e-06	E
JUQ031_TGACTTTGTCCGAACC-1	-4928.55	-3937.53	0.70135	0.00634237	E
JUQ088_CTGAAGTTCCGCAGTG-1	-1322.64	10474.4	0.0212831	1.29749e-05	NE
JUQ067_ACGCCAGGTGGTTTCA-1	-365.62	-3865.2	0.32179	0.00709176	nan
JUQ069_TGACTTTCAATTCCTT-1	15578	2766.22	1.17572e-08	5.99062e-05	E
JUQ120_TGTGGTAGTAAGTGTA-1	2991.51	-1192.57	1.02437e-08	0.00835714	NE
JUQ069_CCGTACTGTTAAGATG-1	6980.8	-1654.85	0.193731	0.0131546	E
JUQ057_TGAAAGACACTTAAGC-1	2271.17	6850.68	3.08101e-06	5.31398e-08	E
JUQ031_GGTGCGTTCGTTGACA-1	-4801.35	-2154.11	0.41969	0.00443857	E
JUQ049_ACGGCCATCTGCTTGC-1	-2617.92	1671.86	8.9905e-08	0.00434274	E
JUQ041_AGATTGCCACCGAAAG-1	3043.51	2148.38	8.38999e-09	0.0102708	NE
JUQ036_TGACGGCTCTGCAAGT-1	-9014.87	-10744.2	1.2068	0.00584336	E
JUQ036_AAAGATGTCTGCGGCA-1	2391.37	-4889.49	0.247441	0.0169352	E
JUQ033_GAGCAGACATTCGACA-1	-7417.3	-8543.3	0.896684	0.00704839	E
JUQ107_GATGAGGCATTGGCGC-1	4986.48	-2217.71	5.30165e-08	0.0124076	NE
JUQ040_TACACGAGTTCCCGAG-1	4431.22	-1024.91	0.301303	0.00680451	E
JUQ040_ATAACGCCATTTCAGG-1	-4879.15	-9500.31	0.71452	0.00706769	E
JUQ024_CCCAGTTCATCACCCT-1	-1751.46	7537.06	2.94549e-09	2.41781e-08	nan
JUQ121_CTCGAGGGTAACGCGA-1	2701.45	3880.7	9.81371e-09	1.91358e-08	NE
JUQ069_CATTATCAGCCAGGAT-1	2520.45	6240.97	7.39801e-06	0.00129429	E
JUQ036_TGACAACAGGTGCTAG-1	-11448.1	-19700.6	1.29184	0.00887115	E
JUQ027_TTTGCGCGTAGTGAAT-1	709.931	-4251.91	0.215554	0.00790167	E
JUQ096_GCAGCCAGTTCACCTC-1	5644.23	-3480.98	4.61571e-08	0.00856644	NE
JUQ040_CGCGTTTGTGCCTGCA-1	-9065.67	-11836.2	1.05857	0.00738365	E
JUQ070_TAGGCATAGACTTTCG-1	-1385.34	-6791.83	0.378701	0.00750076	E
JUQ027_GTGCGGTGTACCGTTA-1	1312.6	-2390.13	0.231288	0.00435449	E
JUQ036_TTGCCGTTCGAACGGA-1	-8652.43	-11324.3	1.44397	0.00353388	E
JUQ067_CATGACATCAACGAAA-1	5638.76	2396.78	3.20227e-08	0.00538526	nan
JUQ121_CGACTTCGTAGCCTAT-1	-5069.28	2543.26	0.230111	1.26935e-05	NE
JUQ071_GAACCTAGTTGGACCC-1	-2471.26	7800.04	0.173426	0.00274242	nan
JUQ062_TCAACGAAGCGTTGCC-1	-4524.05	-10466.5	0.725615	0.00508234	E
JUQ062_GATCAGTTCTGCGGCA-1	-8171.68	-9729.31	1.12758	0.00825513	E
JUQ027_GCTCTGTCATACGCCG-1	579.954	-650.606	0.00123198	0.00964057	E
JUQ027_CCTATTAGTGCTTCTC-1	-4823.35	1873.74	0.437642	0.00151963	E
JUQ044_CGTGTCTAGAGCTGGT-1	-7308.24	4628.86	0.36123	0.00505515	NE
JUQ096_GACAGAGGTAAGTAGT-1	9690.34	1437.82	1.62914e-08	0.0171802	NE
JUQ072_CTCTGGTTCCACGTGG-1	2609.73	1028.96	2.01166e-08	0.00747085	NE
JUQ069_CGGTTAACAACGCACC-1	-1292.06	-8795.67	1.00745	0.0128117	E
JUQ066_AAAGATGGTAGCCTCG-1	14167.5	2735.38	3.84207e-09	1.14126e-08	E
JUQ101_CTTAACTGTCGGCATC-1	-4535.68	4659.9	0.256888	0.000682571	E
JUQ101_CTCACACAGGCACATG-1	3473.13	1351.64	0.10186	0.00704161	E
JUQ088_ACGCCGAGTACCGCTG-1	-7603.81	2227.18	0.127846	4.79277e-08	NE
JUQ033_TACGGATTCCTTGACC-1	1273.49	-2545.84	3.90173e-08	0.00740475	E
JUQ067_GTGGGTCAGATGCCAG-1	-5775.93	-9177.32	0.671792	0.00464041	nan
JUQ097_GATCGCGAGCCAGTTT-1	-3371.72	7027.38	0.176561	5.28958e-07	NE
JUQ107_ACAGCTACAAGCTGAG-1	624.486	4219.24	0.00746594	0.00390185	NE
JUQ030_TGTATTCCAAGGGTCA-1	-1150.5	1608.96	1.69734e-08	0.0046805	E
JUQ030_ATTACTCAGTCGAGTG-1	4534.87	76.1247	1.12449e-08	0.00622256	E
JUQ088_GGGATGATCTCCTATA-1	3632.16	4352.35	3.8419e-08	5.53703e-09	NE
JUQ066_TGACGGCAGGAGCGTT-1	13974.6	2534.99	3.09673e-09	0.00320088	E
JUQ039_TCATTACCACTGCCAG-1	4562.99	5324.07	1.48297e-08	0.00431999	NE
JUQ101_GAAACTCTCATAGCAC-1	-2773.59	8496.12	2.27087e-07	0.00107089	E
JUQ047_GTCATTTAGTCCCACG-1	4873.39	-1375.03	2.61351e-08	0.00599552	NE
JUQ044_CGTGTAACATGGTCTA-1	3273.37	3256.72	1.33966e-07	0.00588439	NE
JUQ036_TATGCCCCAGCATGAG-1	4007.5	4169.58	3.11231e-08	0.00231094	E
JUQ036_GTTAAGCAGGCGCTCT-1	-10538.1	-17389	0.925784	0.0043577	E
JUQ108_CGGAGCTTCAAACGGG-1	3622	3226.79	2.20662e-08	0.00367717	NE
JUQ102_GTCTTCGCAAGAAGAG-1	-11770.7	-20308.2	1.22999	0.00369188	E
JUQ101_CTAAGACCAAGACGTG-1	4258.47	-2131.03	2.18084e-09	0.0127372	E
JUQ024_TCTTCGGTCGAATCCA-1	-3628.9	6354.5	0.0524616	2.99839e-09	nan
JUQ089_CTGTGCTCAATGGACG-1	-5280.57	-2382.3	0.247139	1.25292e-06	NE
JUQ066_GACTACAAGATGGGTC-1	3209.82	6283.6	0.287747	1.25762e-07	E
JUQ066_GGGTTGCCACTTAACG-1	5533.63	-3900.11	0.281586	0.00415145	E
JUQ030_AGCGTCGGTAGCCTAT-1	305.252	-1710.11	0.0777219	0.00470326	E
JUQ032_TGCTGCTAGTCTTGCA-1	1676.74	-746.628	2.76649e-08	0.00776591	NE
JUQ061_TAGCCGGCAGAAGCAC-1	3236.34	5603.32	0.196743	0.000991227	NE
JUQ091_TTTATGCTCCGTAGGC-1	-9772.75	6241.27	0.337289	0.00224683	NE
JUQ067_AGCCTAAAGATAGCAT-1	-6727.94	-8690.13	1.04825	0.0109146	nan
JUQ060_TACAGTGTCCGCATAA-1	-1288.3	9386.56	0.00745874	0.00190833	E
JUQ056_TCATTACAGCTAACAA-1	-2044.39	4493.46	0.27857	0.000142944	E
JUQ042_GTGTTAGTCATGCTCC-1	4146.67	3413.59	1.2628e-08	0.0119598	NE
JUQ097_CTCGTACGTAGATTAG-1	-3637.54	7857.36	0.137059	0.00443174	NE
JUQ033_GTCACAACAATTGCTG-1	-614.459	344.474	0.169098	0.000850485	E
JUQ096_TCTCTAATCTTGTTTG-1	3599.29	-3767.4	0.188786	0.0117218	NE
JUQ031_ACTGTCCGTTACGTCA-1	-5846.34	899.629	0.196136	9.33264e-08	E
JUQ030_GTTCATTCACTAGTAC-1	-3689.47	2223.09	0.0205164	0.000785172	E
JUQ121_ACACTGAGTCATGCCG-1	-5757.66	5148.77	0.119664	0.00107822	NE
JUQ066_CCTTTCTCAGCCTGTG-1	4817.82	-3325.29	0.0592192	0.0107247	E
JUQ025_CGAGAAGCAGGAACGT-1	3552.59	1563.58	3.96827e-08	0.00673945	nan
JUQ066_CATCGGGTCCAGAAGG-1	2522.93	-5270.6	0.569545	0.00568849	E
JUQ060_TGCGGGTTCTGTCCGT-1	3290.88	-2630.98	1.57237e-07	0.0127123	E
JUQ105_CCTATTAGTGATGTCT-1	-1598.64	6368.24	0.161921	0.000460932	NE
JUQ035_GGCTGGTCAAGCGCTC-1	-2503.67	7909.39	0.0785625	0.0087019	NE
JUQ102_AGGCCGTTCTTCAACT-1	-7301.54	-9541.25	1.08541	0.00506345	E
JUQ085_GTACTTTAGACTTTCG-1	2905.53	6349.57	0.0846332	2.2936e-07	NE
JUQ024_AGCGTATAGGTGATAT-1	-2127.99	7872.12	2.10088e-08	0.00455261	nan
JUQ033_AGAATAGTCGACAGCC-1	-1174.34	-1589.15	0.0887886	0.00287697	E
JUQ031_CAACCAACATGTAAGA-1	-9555.38	5700.93	0.228887	7.91856e-09	E
JUQ101_TTGACTTTCAAACCGT-1	6398.14	939.684	5.23634e-09	0.0105056	E
JUQ044_GCTGCGAAGAGACTAT-1	2889.36	5255.01	1.7606e-08	0.00840043	NE
JUQ069_AACTCAGGTCTCAACA-1	15587.8	2466.75	1.05496e-08	1.35608e-05	E
JUQ063_GCATGCGCAGCTTAAC-1	-40.4517	-3149.48	0.0109805	0.00270928	NE
JUQ069_CGTTGGGAGACGACGT-1	15863.8	2682.55	3.15059e-09	4.65517e-05	E
JUQ027_CAGTAACTCCACGAAT-1	-3312.55	3629.49	2.60692e-08	0.00596861	E
JUQ050_CATGCCTGTCTCCATC-1	2339.67	-461.543	2.9382e-08	0.00365804	NE
JUQ040_GGGCACTGTGCGATAG-1	-4293.34	-10483.6	0.78752	0.00708279	E
JUQ111_CACATAGAGCGGATCA-1	1604.94	1942.09	0.0397344	0.0054296	NE
JUQ096_CATATTCCACCTTGTC-1	-8543.78	-16040.4	0.229357	0.0101989	NE
JUQ069_CTCGGAGAGGCAATTA-1	14763.3	2352.79	5.16756e-09	0.00309799	E
JUQ031_CACATAGGTCGACTAT-1	1162.43	1801	3.04447e-08	0.0033791	E
JUQ070_TTGCGTCCATCCAACA-1	211.535	-761.613	0.0987605	0.0102163	E
JUQ093_TTCTCCTCAGGAACGT-1	-3481.23	7470.06	1.2474e-08	0.00207454	NE
JUQ097_CATGGCGGTTACAGAA-1	-2721.97	7848.77	0.249878	0.00110284	NE
JUQ026_GTCATTTGTAGCTTGT-1	327.851	-2433.45	2.08023e-08	0.0080895	E
JUQ119_TCTTCGGAGATCGGGT-1	-4055.81	6338.85	0.140748	3.34316e-06	NE
JUQ095_TACACGATCTGTGCAA-1	-1367.91	9564.58	0.196505	3.03092e-06	NE
JUQ040_CGCTGGACAGGGTATG-1	-2994.94	-8835.42	0.575364	0.0111652	E
JUQ027_GACGGCTAGGTTACCT-1	1884.93	84.4167	0.03177	0.00444425	E
JUQ030_TAAGTGCGTCACCCAG-1	197.089	6049.68	0.0661434	1.09462e-05	E
JUQ086_ATGAGGGAGTTAGGTA-1	5418.94	-3219.39	0.138201	0.00817289	NE
JUQ057_GGACAGACATGCAACT-1	4030.66	-371.778	0.0278862	0.0134839	E
JUQ070_TCAGGATAGTAATCCC-1	2628.74	-569.028	0.124589	0.0115809	E
JUQ071_CGATCGGAGTGGTAAT-1	-473.313	4888.65	6.86745e-09	0.0027426	nan
JUQ033_CGGTTAAAGGCATGTG-1	-3099.77	3805.33	0.139541	6.17328e-08	E
JUQ070_GTATTCTTCAATCTCT-1	-1424.62	8861.52	1.39034e-06	0.00936941	E
JUQ067_CCTCAGTCAGCTTCGG-1	-5143.48	-12141.7	1.01324	0.01179	nan
JUQ033_CGTAGCGTCATGGTCA-1	-6522.18	-6580.12	0.631969	0.00358399	E
JUQ061_CTCGTCAGTCGACTGC-1	-1791.41	105.245	0.160379	0.00638725	NE
JUQ102_AAAGATGCATCGTCGG-1	3618.56	-1175.44	0.174607	0.00678171	E
JUQ088_CATATGGAGATGTGGC-1	-8175.5	6348.91	0.0119626	3.44409e-09	NE
JUQ071_GTCTTCGTCACAACGT-1	-2191.5	7129.62	1.35511e-08	0.00178691	nan
JUQ059_GTATTCTTCTACTATC-1	-2109.64	-6579.48	0.369281	0.00955492	NE
JUQ050_TGAGAGGTCTACTTAC-1	-29.9737	-1103.54	7.25107e-05	0.00451609	NE
JUQ101_ATGGGAGTCGCTGATA-1	-1626.35	5817.16	2.0459e-07	8.58407e-05	E
JUQ030_CGGTTAAGTATAATGG-1	-7536.3	33.8784	0.322213	0.00278023	E
JUQ119_AGAATAGAGATGTCGG-1	-1526.38	9680.63	1.09161e-08	0.00175996	NE
JUQ033_AGAATAGAGAACAACT-1	-7432.01	-9277.09	1.01655	0.0022515	E
JUQ105_GCACATAGTCTAGGTT-1	2022.78	2888.76	7.96495e-09	2.6586e-09	NE
JUQ057_ACGGCCAGTGCACTTA-1	-23.3032	-3879.71	0.406793	0.00714298	E
JUQ036_ACTTTCAGTACCATCA-1	-524.063	-5980.59	0.414188	0.00845155	E
JUQ067_TGTATTCGTAGGACAC-1	214.439	-3356.82	1.65315e-08	0.00443687	nan
JUQ030_ACGGGTCGTCTAGGTT-1	-1768.28	4135.78	6.22698e-08	0.00411351	E
JUQ119_GCTGCGACACTTACGA-1	456.427	5642.11	5.72673e-09	6.99244e-09	NE
JUQ094_GAAACTCTCAACACGT-1	-209.119	9295.02	0.0574711	0.00390092	NE
JUQ040_TTTATGCAGCCACCTG-1	-492.621	-5608.93	0.352702	0.00673559	E
JUQ101_CCGTTCATCTTTAGGG-1	5555.64	-2824.28	9.72843e-08	0.00623056	E
JUQ039_CGTCAGGCACAAGTAA-1	3547.14	1719.69	0.20752	0.00384819	NE
JUQ049_TTGCGTCCACAACTGT-1	-3719.19	4431.94	0.0951301	0.00215622	E
JUQ060_ACTTTCAAGTGGACGT-1	948.975	-1188.23	0.138623	0.00447975	E
JUQ091_TTCTCAACACGGCTAC-1	-3354.22	4798.66	0.132561	0.00133687	NE
JUQ031_ACAGCTAGTTATGCGT-1	-7066.27	283.637	0.636296	4.04917e-05	E
JUQ067_CTCGAAAAGTAAGTAC-1	-5949.34	-9439.09	0.878252	0.00217842	nan
JUQ046_TACCTATCAATACGCT-1	1441.86	1545.76	2.01692e-08	0.0036274	E
JUQ066_GTTCATTAGCGGCTTC-1	10569.2	1609.76	0.125019	0.0057976	E
JUQ033_CAGCCGAAGTGTTGAA-1	-7855.59	-9318.91	1.20906	2.64253e-05	E
JUQ093_AACACGTGTAGGGACT-1	-4580.85	7068.12	0.0197509	0.00317593	NE
JUQ056_CACCTTGTCGTACCGG-1	1554.7	-1895.89	0.172758	0.0119749	E
JUQ060_GGGACCTTCCGAGCCA-1	3521.26	1130.4	8.88775e-09	0.00749362	E
JUQ112_GGGACCTTCCTAGTGA-1	216.034	4149.07	0.197406	0.00118711	NE
JUQ066_TAGCCGGCATCAGTCA-1	7305.97	2655.94	0.0732806	2.4576e-07	E
JUQ053_GGTGCGTGTCAAAGCG-1	-1771.65	6921.78	1.5266e-08	0.00213048	E
JUQ111_ATTACTCGTAGCTAAA-1	4103.53	1657.66	1.79445e-06	0.00406539	NE
JUQ036_GTCCTCAGTCCAACTA-1	-8764.93	-10755	1.20194	0.0114651	E
JUQ042_TGTCCCAAGGCGACAT-1	1687.78	1328.65	0.0211358	0.00537691	NE
JUQ031_CACAAACGTTGTACAC-1	-7372.92	7358.42	0.000728551	0.00175464	E
JUQ102_TTTGGTTAGTACGTAA-1	-8952.43	-9613.51	0.831019	0.00629618	E
JUQ108_ACATACGGTTACCGAT-1	3900.64	76.2649	0.0569538	0.00588088	NE
JUQ066_ACGGAGATCTTACCTA-1	6991.39	-2607.01	0.000433411	0.0099782	E
JUQ042_GGCCGATGTAACGACG-1	3443.93	1940.33	1.49458e-08	0.00495559	NE
JUQ042_AGCTCTCAGGAATCGC-1	-2820.15	7460.18	0.166378	0.00362718	NE
JUQ095_CCCTCCTCACATGACT-1	-1046.41	9600.34	2.53368e-08	4.90356e-06	NE
JUQ067_GATTCAGCACTGTGTA-1	-4866.4	-8106.75	0.804193	0.00778124	nan
JUQ056_ACGATGTAGAAACGAG-1	933.844	-1092.06	0.0779008	0.0112477	E
JUQ102_TTGACTTAGCCTATGT-1	-9253.14	-10366.1	0.972702	0.00296576	E
JUQ121_CCGTACTGTAGCGTAG-1	-2813.59	3734.16	1.3285e-08	2.94562e-08	NE
JUQ042_CGTAGCGGTGCCTGTG-1	-2746.01	6857.08	0.126761	0.00257772	NE
JUQ027_GTTCATTCAGTGGAGT-1	-4869.17	1344.04	0.216094	0.00611704	E
JUQ094_AGAGTGGGTTTGGGCC-1	2211.09	7180.75	1.43466e-08	8.86193e-05	NE
JUQ069_GATCGCGTCTTCGAGA-1	8665.28	5108.44	3.7716e-08	1.31555e-05	E
JUQ091_GACGTTAAGTTTAGGA-1	-7285.26	8008.84	0.0789952	0.000851321	NE
JUQ102_CAGCAGCGTGCCTGTG-1	4547.51	-4008.59	0.0924614	0.0112834	E
JUQ036_GTGCTTCAGGATGGAA-1	3846.58	2345.53	5.34243e-09	0.00721011	E
JUQ063_CGTGTCTGTAGCACGA-1	-7700.6	-3431.29	0.393653	0.000581559	NE
JUQ069_CGAGAAGGTCTGGTCG-1	4415.81	-4165.23	0.299729	0.0130867	E
JUQ040_GTCTCGTCACGTTGGC-1	-3478.12	-7943.29	0.672687	0.00418574	E
JUQ042_TCCCGATTCGTTTATC-1	-3433.39	5648.12	0.12801	3.02169e-07	NE
JUQ042_TATTACCTCTGGCGAC-1	-3591.79	6298.74	0.315525	0.00454649	NE
JUQ069_GCCTCTATCAGATAAG-1	7175.86	-2521.04	5.92676e-08	0.0102015	E
JUQ091_AAGTCTGAGCTAACTC-1	4399.53	3041.88	9.91143e-09	0.00919813	NE
JUQ076_GATCGATCAAGTACCT-1	-2704.76	6745.42	0.162462	0.00361042	NE
JUQ119_CCTATTAGTAGCGCAA-1	4085.51	-1167.54	0.00125617	0.00547764	NE
JUQ095_GTTACAGAGCAGGTCA-1	-976.9	5017.48	2.28191e-08	0.00226474	NE
JUQ103_GTCTTCGCACCCAGTG-1	-310.693	7248.82	0.000641747	6.30252e-07	NE
JUQ088_GCTGCGATCGCAAACT-1	-5036.78	6183.48	5.77684e-08	0.000641773	NE
JUQ102_GTTCATTAGTCGCCGT-1	5814.63	-3406.47	0.100119	0.0133427	E
JUQ066_ACATGGTCACCATCCT-1	4092.31	-4369.06	0.583086	0.00170628	E
JUQ111_AACGTTGGTAACGCGA-1	1629.52	-697.864	0.109852	2.57147e-05	NE
JUQ067_GCGAGAAGTGCAGACA-1	-841.242	3967.24	0.150722	3.30775e-05	nan
JUQ096_CCTCTGACAGCTGCAC-1	5478.79	5175.68	0.138581	0.00364996	NE
JUQ033_GTAGGCCTCCATGCTC-1	-7634.1	-8626.19	1.08532	0.00354687	E
JUQ057_GATGAGGAGATCGGGT-1	-2804.45	4533.52	0.114142	0.00142173	E
JUQ107_TCAGGTACACCAACCG-1	3760.57	-3220.91	0.195843	0.012599	NE
JUQ069_TGCGCAGGTCCTAGCG-1	14438	3025.93	3.94546e-08	0.00385223	E
JUQ056_TCTCTAAAGAAGGACA-1	2084.47	1166.93	6.42319e-09	0.017979	E
JUQ066_TGCCAAAGTCTGGAGA-1	8167.97	2461.36	0.0671784	0.00323401	E
JUQ042_TTAGTTCAGCCTCGTG-1	-2555.86	7141.67	0.137941	0.00268853	NE
JUQ076_GCAGTTAAGGTAGCTG-1	381.434	6445.64	0.10254	5.28725e-05	NE
JUQ033_AGTGGGACATGATCCA-1	-7318.17	-8929.7	1.02442	0.00686412	E
JUQ025_GCTGCGAAGGACAGAA-1	-9219.75	7227.79	0.196894	0.000996841	nan
JUQ056_TACTCATCAAGTCTAC-1	-8321.4	-8911.84	0.837692	0.00914996	E
JUQ067_CCAATCCCAATGAATG-1	-548.871	710.508	0.137097	0.00171504	nan
JUQ069_CGCGGTAGTGATGTGG-1	5908.85	-4003.27	0.11579	0.00717037	E
JUQ031_CGTGTCTGTGGTAACG-1	-8700.93	2001.27	0.382224	0.00114126	E
JUQ087_GACGTTAAGAATGTGT-1	3599.89	250.383	0.319822	0.00485139	NE
JUQ083_CCTTCGATCCCATTTA-1	-1526.63	9263.34	0.00595411	2.01667e-05	NE
JUQ067_TACTTGTCACCATCCT-1	-5803.51	-9957	0.879595	0.00829641	nan
JUQ063_AAACCTGCACGTAAGG-1	-1168.04	894.402	0.187119	0.00795149	NE
JUQ101_TCGTACCTCTTAACCT-1	5856.87	-1833.38	1.32138e-08	0.0153755	E
JUQ031_TGCCCATTCACTTACT-1	-283.591	-2274.07	3.20693e-08	0.000127587	E
JUQ060_CAGTCCTCATATACCG-1	6951.82	983.745	1.43356e-08	0.00553883	E
JUQ069_TCGTAGAAGAACAACT-1	15801.7	3007.99	2.7041e-09	1.52433e-09	E
JUQ066_ATAGACCAGCAGCGTA-1	11502.4	2067.19	0.130799	0.00187128	E
JUQ066_GCAGTTACAGGGTTAG-1	8079.07	-424.352	0.047164	0.0100874	E
JUQ056_GGCTGGTAGGGTGTTG-1	-2067.87	2152.21	0.181231	0.00164521	E
JUQ069_CGAGCACTCAGAGACG-1	-1302.05	-8865.3	0.801674	0.00857305	E
JUQ047_ACACTGATCAGCAACT-1	5012.03	527.772	6.36051e-09	0.00549063	NE
JUQ118_CGTCCATGTACATCCA-1	-3738.73	-513.321	0.193065	0.00761962	NE
JUQ041_ACGATACAGGTAGCCA-1	2399.89	448.061	0.0797488	0.00542008	NE
JUQ031_CCTATTAGTTATTCTC-1	-5882.16	4063.56	0.164406	1.29754e-06	E
JUQ107_TGACTAGGTGGCGAAT-1	-1997.43	7232.36	0.0594822	0.00481776	NE
JUQ039_TCAGATGCATGCCTTC-1	3646.42	3028.21	1.05749e-08	0.00213704	NE
JUQ031_GCTTCCATCTCTGTCG-1	-7238.77	5589.72	1.15e-08	0.00386762	E
JUQ042_CTAATGGGTCGAACAG-1	2620.32	4418.58	1.46609e-08	0.00432561	NE
JUQ067_AGCTTGAAGTAGTGCG-1	-5389.34	-10927.1	0.925299	0.00890758	nan
JUQ067_TGAAAGACAACTTGAC-1	-4208.18	-8427.45	0.95263	0.00371536	nan
JUQ066_TGACGGCGTACCGCTG-1	7598.13	-235.589	2.77448e-08	0.00797832	E
JUQ067_AAACCTGCATAACCTG-1	-4388.37	-11348.9	0.711309	0.00618158	nan
JUQ026_TTTCCTCTCAGGCCCA-1	-9477.06	5325.34	0.1465	1.10002e-08	E
JUQ027_ACGTCAAGTTTGTGTG-1	-9392.8	7497.53	0.148773	1.05802e-08	E
JUQ061_ACCAGTATCATAACCG-1	-3933.46	-36.4079	0.220945	2.35183e-08	NE
JUQ057_GAATAAGCACGTTGGC-1	-7666.29	-7839.95	0.718415	0.00443092	E
JUQ091_GGTGCGTGTCCTAGCG-1	-7887.91	-10107.8	0.961637	0.00129325	NE
JUQ039_CACACTCTCTGTTGAG-1	4766.07	4543.22	0.0162675	0.00563726	NE
JUQ102_ATTGGTGAGGAGTCTG-1	-11873.3	-20235.7	1.1395	0.00708684	E
JUQ088_TCAATCTTCATCTGTT-1	3772.46	6155.1	4.95374e-09	0.00316968	NE
JUQ066_TGAGCCGTCTCGATGA-1	9870.37	1434.51	0.0571874	0.0025986	E
JUQ030_TACTTGTGTGCCTTGG-1	1588.72	2372.94	8.67339e-08	0.00469954	E
JUQ073_CGATGGCTCGCACTCT-1	3886	1722.29	1.21907e-08	0.0083293	NE
JUQ066_ATGGGAGAGTAGATGT-1	8020.69	4200.86	4.28764e-08	0.00306588	E
JUQ024_CTGCCTAAGTGGGCTA-1	-3897.42	-2450.75	0.560317	0.00137532	nan
JUQ062_TCCACACGTTCTCATT-1	1870.8	-4415.42	0.173304	0.0125539	E
JUQ073_TAGAGCTCACCAGTTA-1	6092.17	3309.25	0.00383838	8.24007e-05	NE
JUQ031_GCCTCTAAGCCACGCT-1	1635.59	1408.25	1.77841e-06	0.00322728	E
JUQ056_ACCGTAACATTGGCGC-1	-534.878	4699.72	6.24262e-09	0.0114412	E
JUQ120_GTGCTTCAGCTGCGAA-1	6684.06	2012.49	0.176754	0.0139808	NE
JUQ120_CTGCTGTGTATAATGG-1	3906.21	2973.23	4.16794e-08	0.0118574	NE
JUQ073_ACCTTTAGTTCTGTTT-1	-1531.31	-6632.33	0.282321	0.0158785	NE
JUQ040_GACTACATCGTTTGCC-1	-4289.61	-10927.8	0.815445	0.00805201	E
JUQ087_CGGGTCAAGCCAGAAC-1	-3301.24	6977.45	2.04955e-07	4.72542e-09	NE
JUQ024_ACGAGCCTCGATAGAA-1	-5050.53	6664.37	8.12327e-09	0.000345489	nan
JUQ066_TACCTTATCATCACCC-1	13191	1105.52	0.042368	6.92413e-08	E
JUQ091_GCGCAGTCACCATCCT-1	4216.33	594.381	0.070335	0.00463216	NE
JUQ067_CTTAGGAAGAAACCTA-1	-2192.07	-22.5111	0.00497855	0.000607945	nan
JUQ067_GGGATGACAAACCCAT-1	-480.109	-4853.83	0.153304	4.29235e-06	nan
JUQ042_ATCTGCCAGAACAACT-1	3715.4	6880.42	8.38008e-06	3.53499e-09	NE
JUQ067_GCATGTAGTTCCAACA-1	213.947	-3267.66	0.146391	0.00888539	nan
JUQ027_ATTACTCTCATAAAGG-1	-2575.46	1498.04	7.42917e-08	0.00497738	E
JUQ073_TTGAACGTCGTCTGCT-1	4022.29	-2622.57	0.112859	0.00433576	NE
JUQ069_TGCACCTGTAGTACCT-1	7837.27	1124.73	1.29569e-08	0.00141829	E
JUQ031_CGACCTTGTTCTGAAC-1	-8434.52	1658.78	0.302192	0.00368221	E
JUQ027_TGGACGCTCTTCGGTC-1	-4659.52	3600.36	0.315663	0.00355475	E
JUQ102_CTGAAGTAGTGGGTTG-1	-2554.98	1943.7	0.123325	0.00752678	E
JUQ024_CGACCTTCAGCGTCCA-1	4265.1	-1962.29	4.62947e-08	0.0115047	nan
JUQ067_TAGACCACACTCGACG-1	-6305.7	-10651.8	1.03627	0.00776895	nan
JUQ039_ATGCGATGTTGGGACA-1	4048.54	-1801.06	1.88516e-08	0.00432786	NE
JUQ038_CTAATGGGTACAGCAG-1	-11944.3	-22792.8	0.916254	0.00294045	E
JUQ086_CCTATTACAGTTCATG-1	2776.03	-1693.54	0.143838	0.0094458	NE
JUQ049_TTGACTTTCGAGAGCA-1	-8095.34	-6785.99	0.900293	0.00559653	E
JUQ073_AGACGTTTCCTAGAAC-1	2605.47	-666.188	0.143638	0.0127333	NE
JUQ059_ATCATCTGTTGTGGCC-1	3284.27	-2933.57	0.209465	0.000893704	NE
JUQ111_CGCGTTTCAAGCCGCT-1	3574.37	2036.19	6.11941e-08	0.00582708	NE
JUQ101_CAGTCCTGTAGTAGTA-1	4330.58	569.294	1.21774e-09	0.00293912	E
JUQ024_CAAGAAAGTACAAGTA-1	2597.95	3358.9	1.85469e-09	0.00675939	nan
JUQ053_TGGTTCCGTATTACCG-1	-4193.11	-8768.84	0.768579	0.0075199	E
JUQ102_CCTTTCTGTAAGTTCC-1	5888.22	-3465.41	0.0696698	0.0139028	E
JUQ069_TCTGGAAAGCTAACTC-1	7521.2	-529.311	0.0334067	0.00910831	E
JUQ031_GGATGTTGTCTTGTCC-1	2347.95	-1171.64	0.16126	0.0103172	E
JUQ027_CGATCGGCAATGAATG-1	1474.91	-1220.76	0.048158	0.00301244	E
JUQ042_TCATTACAGGGCTTGA-1	5471.37	227.173	6.19355e-09	0.0169748	NE
JUQ101_GTTCGGGGTCCGTGAC-1	-2959.52	7495.93	0.17494	1.51678e-05	E
JUQ101_ATGGGAGTCAACGGGA-1	4770.94	-1490.73	2.55183e-06	0.00867229	E
JUQ036_GCTGGGTAGGACTGGT-1	-9095.75	-14232.3	1.27352	0.0105275	E
JUQ069_TACTTACGTTTCCACC-1	6865.88	-1893.8	0.387565	0.0157659	E
JUQ044_GAAATGAGTAGCACGA-1	3631.05	2565.02	1.00012e-08	0.00344292	NE
JUQ056_AGCCTAACACTGAAGG-1	2338.82	649.889	1.45183e-08	0.0146849	E
JUQ042_ACGCCAGGTTACGACT-1	-8304.45	3135.79	0.407785	0.0044417	NE
JUQ060_TCGCGTTGTGTTAAGA-1	2603.74	2727.27	3.36895e-06	0.00657431	E
JUQ069_CAAGAAACAAAGGAAG-1	12773.7	3113.61	5.86403e-09	0.00854419	E
JUQ027_CGCGGTACAAGGTTCT-1	-5000.39	1595.77	0.308714	7.50257e-07	E
JUQ056_AGACGTTCAAGCCTAT-1	-2702.71	3783.46	0.129919	0.00731544	E
JUQ067_TCCCGATAGTACCGGA-1	-648.554	-2807.99	0.086262	0.00562788	nan
JUQ088_AGGGAGTCAAAGGTGC-1	840.953	3371.72	1.12729e-08	1.4806e-08	NE
JUQ036_TCCCGATTCGCATGAT-1	-8983.28	-10804.9	0.90641	0.00425404	E
JUQ027_TGGGAAGGTTCGGCAC-1	-5019.65	1781.23	0.489349	0.00637716	E
JUQ066_TCATTTGAGCCACTAT-1	5894.92	3807.23	0.132839	2.72611e-07	E
JUQ031_GATCAGTCAGACGCAA-1	-8102.57	1345	0.478793	3.37113e-06	E
JUQ066_GGGCATCTCATCGATG-1	8889.78	741.89	0.0158394	0.00616862	E
JUQ068_GCGAGAAAGAATGTTG-1	-8804.54	3331.86	0.391795	0.000307155	E
JUQ027_GCACTCTAGGCATTGG-1	-9596.23	3988.11	0.568751	0.00731578	E
JUQ069_TTCTCCTTCACCACCT-1	6682.62	-7.2339	0.0433088	0.00696933	E
JUQ067_CGTCCATAGTAGCCGA-1	-5030.76	-9282.66	0.690823	0.00276745	nan
JUQ096_TGCCCTACAACCGCCA-1	7711.16	1223.85	1.09264e-07	0.00824455	NE
JUQ036_CATCGGGAGTCAATAG-1	194.257	-2966.36	0.224466	0.00823559	E
JUQ069_TGAGAGGAGTTAGGTA-1	6583.93	-3198.88	0.24809	0.0138086	E
JUQ033_CATGCCTAGTCTCGGC-1	1928.35	1873.06	3.34094e-06	0.00192451	E
JUQ027_CGGACTGTCTCAAGTG-1	1559.82	-3911.95	5.88616e-08	0.0156161	E
JUQ061_ACGCCGAAGCCATCGC-1	-1860.51	4775.81	0.0969023	4.53652e-07	NE
JUQ035_CGTGAGCTCCCATTTA-1	2615.76	-1142.29	0.0676869	0.00949852	NE
JUQ066_AACGTTGAGAGTGAGA-1	12735.2	1997.1	0.00630976	1.9677e-05	E
JUQ031_CTGATCCCACACCGCA-1	-4573.36	2952.04	1.89744e-08	2.15668e-05	E
JUQ071_ACGATACAGCTAACAA-1	-2237.55	8228.71	2.51092e-07	7.68945e-10	nan
JUQ053_CTCTGGTCATTGGCGC-1	-4076	-81.4693	0.36469	0.00201122	E
JUQ040_GATGCTAAGCGCTTAT-1	-4517.77	-6246.94	0.530224	0.00100261	E
JUQ067_TATCAGGTCCTTCAAT-1	-5784.47	-11302.2	0.802936	0.011672	nan
JUQ088_GCGGGTTCAATAGCAA-1	779.35	-2279.11	3.91221e-08	0.00768238	NE
JUQ063_CTACATTCAATCTACG-1	-3282.12	5019.38	0.373032	0.00169808	NE
JUQ047_ACATCAGAGTTTAGGA-1	350.163	5253.37	0.0230524	6.97796e-09	NE
JUQ031_GGACGTCAGCCCGAAA-1	-9662.59	5881.66	0.132677	5.35295e-09	E
JUQ111_ACACCGGTCATTTGGG-1	576.01	4716.89	4.18473e-08	0.00442408	NE
JUQ107_CGAGCACCATGCCTAA-1	5027.51	-408.425	6.52525e-09	0.00994546	NE
JUQ059_GGAACTTAGGCTAGCA-1	-3545.04	-7933.25	0.595861	0.00702948	NE
JUQ111_AGGTCCGGTTTGGCGC-1	1195.39	4201.11	0.0483424	1.6017e-07	NE
JUQ078_AGTGTCAGTCACAAGG-1	-131.6	7413.2	0.0410328	0.000503011	NE
JUQ102_AGTGGGAGTAGCTCCG-1	5598.58	-3210.69	0.000770619	0.0102232	E
JUQ036_AGCTCTCTCTCAAGTG-1	-9824.26	-15584.8	1.13593	0.00550439	E
JUQ066_CGGAGTCAGTGGAGAA-1	14392.5	2221.07	7.01253e-09	2.26701e-09	E
JUQ044_GTAGGCCAGCTGGAAC-1	5404.26	6287.43	5.90698e-06	0.00534315	NE
JUQ040_ACGGGCTAGCTGATAA-1	-4549.97	-9522.94	0.82937	1.17178e-05	E
JUQ039_TTTGCGCCAGTCAGAG-1	2185.03	711.384	1.82728e-08	0.00469387	NE
JUQ024_TGTCCCAAGTGTCCCG-1	-8082.84	7482.39	0.274478	1.64108e-05	nan
JUQ060_CACCAGGTCGATGAGG-1	-270.067	-3471.56	0.155952	0.00755819	E
JUQ024_CGTGAGCAGTCTTGCA-1	3470.33	-1500.8	0.192977	0.00620161	nan
JUQ070_CTACACCCAATCCGAT-1	1898.34	-660.984	1.0069e-08	0.00590404	E
JUQ039_ACGCCAGAGGGTGTTG-1	1993.2	-3565.57	0.0772451	0.00797195	NE
JUQ026_TGAGAGGTCTATCGCC-1	-8625.37	6479.67	0.0493937	0.000263893	E
JUQ102_GCACTCTAGTGGGCTA-1	618.518	294.466	0.0372663	0.00763436	E
JUQ080_GGACAAGTCTCGGACG-1	3937.95	3885.55	0.0342544	0.00486969	NE
JUQ088_TAGTGGTAGTGGTAGC-1	1820.28	-864.319	0.0892972	0.00451732	NE
JUQ120_CCACCTATCAGAAATG-1	-5018.53	7020.25	0.183245	1.20792e-07	NE
JUQ112_TAGACCATCCGCAGTG-1	-4151.14	-6158.68	0.855028	0.000705679	NE
JUQ033_TCTTCGGCACCAACCG-1	133.114	-3252.03	0.0752348	0.00221451	E
JUQ036_ACTGAGTAGTGCTGCC-1	-8797.16	-9300.24	1.18694	0.00640901	E
JUQ067_GTTACAGCACTTCGAA-1	-6102.75	-9606.43	1.0575	0.00834208	nan
JUQ097_CTAGAGTTCGCATGGC-1	-3528.35	6795.72	3.6771e-09	0.00361919	NE
JUQ088_TGGCTGGGTGGTAACG-1	-8125.85	-9965.79	1.11707	0.00589447	NE
JUQ041_CAACTAGTCACAGGCC-1	1978.93	4912.72	9.09387e-09	2.16282e-05	NE
JUQ108_GCAAACTAGGGTCGAT-1	-778.646	8306.87	0.0501169	0.0036823	NE
JUQ066_TGCTACCAGCCTATGT-1	8440.87	1190.29	0.186438	0.00354605	E
JUQ033_TACGGGCGTTGGTGGA-1	-9217.89	-13741.7	1.16407	0.00509086	E
JUQ061_CAGATCAAGAGGTACC-1	-1615	-2407.43	0.0336767	0.00654164	NE
JUQ063_TCACAAGAGGCTATCT-1	-3720.56	825.196	0.30898	0.0080303	NE
JUQ036_CATGACAAGGGTGTTG-1	-2934.07	-5711.65	0.593895	0.0120848	E
JUQ040_ATTTCTGCACACAGAG-1	-3403.35	-9245.32	0.793189	0.00560805	E
JUQ033_GCAGCCAGTTTGTGTG-1	-7632.57	-10459.5	1.13735	0.00966262	E
JUQ107_CTGATAGGTAAGAGGA-1	4731.01	-2063.58	1.07713e-08	0.0183449	NE
JUQ053_TCGTACCCATGGAATA-1	-7149.81	-3755.89	0.71909	0.00153	E
JUQ088_TGTGGTATCTGCCCTA-1	-7681.78	3066.48	0.366455	0.00286324	NE
JUQ026_TGGCGCACAGATCTGT-1	-6506.81	6842.82	5.20219e-07	5.47746e-09	E
JUQ031_CGTGTCTGTGTTGGGA-1	-6009.51	3820.9	0.0969795	3.27089e-08	E
JUQ104_GGAATAACACGGCTAC-1	-7545.43	-156.285	0.442645	9.72113e-08	NE
JUQ106_CGACCTTGTGGGTCAA-1	2613.01	4565.12	1.45679e-08	2.85827e-05	NE
JUQ057_TACTCGCAGCGTAGTG-1	-3831.42	5910.44	0.0868537	0.00527004	E
JUQ031_CCATTCGCAGTTTACG-1	3452.97	652.248	1.81682e-08	0.00579706	E
JUQ086_ACTTGTTTCGTTGCCT-1	3323.44	-2207.87	0.0818599	0.00499788	NE
JUQ117_CGAGAAGTCAAGGCTT-1	1958.94	206.369	0.0425713	1.26164e-08	NE
JUQ094_TGCTACCTCCGTAGGC-1	1014.54	7985.6	0.0541148	0.00126315	NE
JUQ088_GCGCGATTCTAAGCCA-1	-5824.29	-6577.34	0.664799	0.0049619	NE
JUQ067_CTGATAGTCCGTCATC-1	-3854.46	-9069.97	0.785159	0.0151709	nan
JUQ102_CCCTCCTGTTGAACTC-1	4956.41	842.331	0.215263	0.0116157	E
JUQ111_TCAGCAACACTGTCGG-1	4421.51	-2421.99	1.44211e-08	0.00700979	NE
JUQ091_TAAGAGAAGTATCGAA-1	-5740.89	-8741.37	0.78872	0.00940862	NE
JUQ121_CATGCCTGTTGGTAAA-1	-5308.13	5943.95	0.139384	6.31976e-05	NE
JUQ036_AGAGCGAGTCTGATCA-1	3163.22	-1940.65	1.30354e-06	0.0145067	E
JUQ060_AGCTTGAAGAGGTTGC-1	-6090.56	-5114.28	0.559704	0.0063504	E
JUQ069_AGCTCCTAGTAGGTGC-1	6011.76	244.819	0.0982144	0.0127276	E
JUQ036_AGCTCCTCATATACGC-1	-10392.1	-16609.7	1.20812	0.00273761	E
JUQ061_TTCTACACATAGACTC-1	-2053.65	3451.16	5.34443e-07	4.99396e-08	NE
JUQ066_TCGCGTTCACCGAATT-1	7509.42	757.444	1.35311e-09	0.00388747	E
JUQ036_CGGACGTCAGAAGCAC-1	-11662.5	-19906.6	1.18545	0.00447422	E
JUQ068_CCTACCAGTGTAAGTA-1	350.335	231.767	0.0744524	0.00384991	E
JUQ101_AGCTCTCCAAATCCGT-1	1838.27	-5584.32	0.0916109	0.0198992	E
JUQ107_AGCCTAATCCGCGTTT-1	1299.65	5941.03	1.96182e-08	2.342e-08	NE
JUQ036_TGCGTGGCACAGGCCT-1	-8501.64	-10553.1	1.14927	0.00562454	E
JUQ033_CCATTCGGTTGATTCG-1	-7553.56	-3214.39	0.725485	0.00136172	E
JUQ069_GATCAGTAGCCCGAAA-1	15418.3	2838.13	0.000451526	0.00620322	E
JUQ071_GTCTCGTGTTTGTTGG-1	-1703.74	7895.27	5.35733e-09	0.00465742	nan
JUQ059_CTACACCGTGCCTTGG-1	-3224.03	-1995.59	0.46801	1.14976e-05	NE
JUQ059_GCAGCCACACTTCTGC-1	-3539.5	762.147	0.330754	0.00361056	NE
JUQ036_TCACGAAGTTGAGGTG-1	3546.12	-3058.61	2.81774e-08	0.00995866	E
JUQ067_TTAGGCAAGCGAGAAA-1	-4602.7	8188.05	1.22797e-08	3.20717e-05	nan
JUQ066_ACTGAGTAGCGTTGCC-1	7761.96	2953.33	0.0213073	1.25727e-06	E
JUQ036_TAAGAGACAGCCTTGG-1	-11321.3	-19525.4	1.23298	0.00389089	E
JUQ107_GAACCTACAGTCGTGC-1	3229.16	-3717.11	0.162014	0.0101426	NE
JUQ042_CGAGAAGGTCCTAGCG-1	698.288	5570.31	3.69258e-08	0.00336801	NE
JUQ031_CTAGCCTTCTCCAACC-1	-8531.02	1498.31	0.499093	5.56861e-08	E
JUQ067_CTCATTAGTCCTGCTT-1	-4339.01	-9334.72	1.04263	0.00635049	nan
JUQ060_ACTGAACTCGGCCGAT-1	-5617.24	-5976.42	0.577006	0.00269484	E
JUQ122_CACATAGAGATCCCGC-1	3834.9	-3320.18	0.0892501	0.00931902	NE
JUQ031_CAACCAAGTAATCACC-1	2278.76	-1388.4	0.0722291	0.0129653	E
JUQ094_TCGAGGCTCACGATGT-1	1590.94	8436.49	0.000200911	1.0905e-05	NE
JUQ031_ATGTGTGCACCATGTA-1	-6982.63	2633.7	0.255302	0.00312874	E
JUQ024_GGCCGATGTGTAAGTA-1	3030.93	1150.85	4.89289e-09	1.15816e-08	nan
JUQ027_GACGTTAGTGGCCCTA-1	1213.9	-2287.03	0.0820008	0.00910343	E
JUQ097_CGACCTTCATGGATGG-1	-1750.63	6847.81	0.0783396	1.49782e-07	NE
JUQ102_ATCTGCCTCTGTACGA-1	-11458.1	-19455.7	1.1518	0.00470573	E
JUQ057_GTTACAGAGCTGGAAC-1	-4875.2	-3335.43	0.743047	6.74854e-06	E
JUQ072_CCTTTCTCATGCCACG-1	4358.29	1313.09	3.56444e-07	0.0115613	NE
JUQ052_GAATGAATCTTCATGT-1	-4010.4	6885.94	2.42587e-05	1.50139e-08	E
JUQ030_AGCTCTCTCTAACTTC-1	-3691.92	-3038.75	0.484096	0.0101452	E
JUQ049_CACACCTAGCCACTAT-1	1179.09	-2432.53	1.4279e-08	0.00878384	E
JUQ057_TCACGAAAGGTTCCTA-1	4767.56	933.473	8.9224e-09	0.00887514	E
JUQ027_GGATTACTCTTTAGTC-1	-691.78	444.268	0.0943885	0.00344499	E
JUQ033_CAGTAACCATGGTAGG-1	650.008	1895.68	0.165456	0.00365006	E
JUQ066_ACACCGGCAGACAGGT-1	9018.66	931.73	1.68443e-08	7.32221e-06	E
JUQ101_CTTCTCTAGCAGCGTA-1	-3586.79	6714.84	0.286288	0.00319098	E
JUQ060_CATCCACCACAGCCCA-1	-1612.5	9620.85	0.0185419	0.00416901	E
JUQ069_CGGACTGAGCCCAACC-1	4687.12	-4196.1	0.0378843	0.00746676	E
JUQ026_TGGCTGGAGGCAGGTT-1	-3567.36	2028.86	0.000101724	0.00170627	E
JUQ066_GATGCTAAGCGATCCC-1	4634.49	-4637.62	0.265954	0.00169447	E
JUQ053_TGCCCATTCATTCACT-1	-1096.44	7025.12	2.73028e-07	0.00158931	E
JUQ031_CCAATCCCAGCCAGAA-1	-1512.48	513.512	0.0449941	4.58476e-05	E
JUQ035_AAGCCGCGTTCCACGG-1	-3775.34	7864.81	0.0489529	0.00190261	NE
JUQ088_AAGGCAGAGCTGCCCA-1	-6111.59	-8546.74	0.707729	0.0106116	NE
JUQ052_AGCGTCGAGAAACGAG-1	-7436.97	-94.5893	0.0725911	0.00550365	E
JUQ066_CCTCAGTTCAGTACGT-1	-6902.2	-11681.3	0.722923	0.00311853	E
JUQ073_GTACGTAGTTAGGGTG-1	4316.38	-1452.78	0.000200319	0.00988207	NE
JUQ047_ACCCACTCACCAACCG-1	4533.04	-509.165	7.16508e-05	0.00930409	NE
JUQ088_AAACCTGAGGGCACTA-1	2484.07	4353.5	7.42826e-06	0.00140725	NE
JUQ069_GAACGGAGTGAAAGAG-1	7369.4	-578.62	3.86047e-08	0.0123697	E
JUQ036_TCATTTGTCAAGGTAA-1	-7913.78	-11690.8	1.14492	0.00540111	E
JUQ049_TGCGCAGCACAGGCCT-1	3954.96	1570.67	1.34909e-08	0.013137	E
JUQ117_GTACTCCAGTCAATAG-1	3970.48	-2216.05	2.3053e-08	0.00563293	NE
JUQ024_GGAACTTGTAGCTTGT-1	2536.16	503.183	0.0439409	0.0032009	nan
JUQ056_TAGGCATTCGCATGGC-1	-493.008	4808.28	0.0790583	0.00352722	E
JUQ061_GTCCTCAAGCCAGTTT-1	-3356.56	-995.157	0.266975	0.0035871	NE
JUQ066_AGTGGGAAGTACGATA-1	7361.63	4259.8	1.70894e-08	2.7958e-08	E
JUQ060_CTGTGCTCAGGCTGAA-1	2428.58	-317.053	1.87085e-08	0.00891989	E
JUQ066_TCATTTGCAACAACCT-1	13305.9	910.204	1.18739e-07	5.61199e-09	E
JUQ102_GTACGTAGTAAGAGAG-1	5270.85	-2319.67	0.000957645	0.00978462	E
JUQ105_CATCAGATCGTGGACC-1	798.213	-550.952	2.00789e-07	0.0032292	NE
JUQ087_TCAGCAACAGGGTTAG-1	4139.52	-1375.33	0.0652845	0.00925743	NE
JUQ069_TGACTAGAGCGATAGC-1	-2338.5	-9275.57	1.00388	0.00969138	E
JUQ038_CAGAATCCACTACAGT-1	-11752.5	-22155.1	0.53258	0.00304701	E
JUQ031_AGTGGGAAGCTAGGCA-1	-8699.17	1600.5	0.319464	0.00127976	E
JUQ066_CAGTCCTTCGGAAACG-1	8127.64	-1183.62	0.000820513	0.00679939	E
JUQ031_GGAATAACACTTAAGC-1	-6045.26	-171.653	0.50075	4.75469e-07	E
JUQ027_ATCATCTGTTGTTTGG-1	-8217.32	-8627.13	1.16415	0.00369144	E
JUQ053_GTCACGGTCTGTTTGT-1	-3512.78	4589.05	0.29869	1.05594e-07	E
JUQ061_TGCCAAAAGACGCACA-1	-3163.29	-3454.09	0.301472	1.00701e-05	NE
JUQ033_CCGGTAGAGGTACTCT-1	-8930.86	-12550.8	1.03663	0.00784038	E
JUQ091_CCTATTAAGCCATCGC-1	527.234	7244.89	1.57342e-08	0.00411618	NE
JUQ040_AAAGATGCACCGCTAG-1	-11437.9	-19553	0.906046	0.00691588	E
JUQ030_ATCTGCCAGACAAGCC-1	-3590.44	-1548.11	0.261853	0.00974841	E
JUQ024_ACTGTCCAGATGAGAG-1	3744.41	3672.44	1.23918e-08	0.001346	nan
JUQ040_CGTCCATGTACCCAAT-1	-10992.2	-18258.9	1.15329	0.00615727	E
JUQ061_TAAGTGCAGTAGTGCG-1	-5041.26	2781.03	0.130615	3.51175e-08	NE
JUQ066_CCCAGTTTCGCGATCG-1	7509.99	-1150.55	1.02104e-08	0.00276307	E
JUQ124_GCGGGTTAGTCTCAAC-1	954.028	9221.72	0.146874	0.00246037	NE
JUQ108_GGAACTTCAAGCCCAC-1	-2998.24	7101.12	5.22785e-09	5.78833e-06	NE
JUQ036_TCGTACCAGTGCTGCC-1	-1941.85	-7104.93	0.313297	0.00970278	E
JUQ031_GAGGTGAGTCAATGTC-1	-8392.24	3204.46	0.319956	1.18718e-05	E
JUQ060_ACATGGTCACCTCGTT-1	-5970.27	-6839.04	0.866953	0.00804674	E
JUQ091_CTGATAGAGATGCGAC-1	2808.98	1573.22	5.74089e-08	0.002366	NE
JUQ067_CATATTCGTTGGGACA-1	-5628.36	-10631.6	0.88599	0.0139505	nan
JUQ024_TAGACCATCCCATTAT-1	1896.9	-549.104	2.2211e-07	0.00470262	nan
JUQ058_TTGGAACCACCTATCC-1	-6493.55	2146.12	0.202424	1.05247e-05	NE
JUQ069_GTTACAGGTATAATGG-1	-1699.02	-8790.15	0.873997	0.0150719	E
JUQ042_TGTATTCTCCCTAATT-1	4452.22	1027.5	0.117978	0.00441762	NE
JUQ069_CGTTAGAAGAGTACAT-1	11060	2728.04	9.76192e-09	0.00910207	E
JUQ069_CAGAATCGTTCGTTGA-1	6686.97	4448.67	0.00288237	0.00143154	E
JUQ071_CCCTCCTAGTGGTCCC-1	-1692.34	7498.5	0.172526	0.000115426	nan
JUQ060_ACGGAGATCCCTGACT-1	3002.82	258.322	2.51655e-08	0.00925328	E
JUQ069_GCGCAACAGTCAAGCG-1	5501.6	1316.22	1.62113e-07	2.51118e-06	E
JUQ119_AGCGTCGCATTCTCAT-1	2805.86	-1728.07	0.0705658	0.00566159	NE
JUQ096_GACGGCTCAATCCGAT-1	3902.82	6249.73	1.31683e-08	3.33102e-07	NE
JUQ102_GCACATACAGGAATCG-1	5531.88	-2745.55	0.0552697	0.00715191	E
JUQ102_CTCGGGAGTTACCGAT-1	4053.35	-4181.11	0.106588	0.0101953	E
JUQ024_CTGCGGAAGACTTGAA-1	-2630.08	6679.73	1.89705e-08	6.23545e-08	nan
JUQ094_AGGGAGTGTTCACCTC-1	4958.04	1272.51	2.71005e-08	0.00600337	NE
JUQ067_TACCTATGTTGTACAC-1	-4642.85	711.978	0.371931	0.00668796	nan
JUQ088_TTAGGACGTGAGTATA-1	2554.62	2792.28	5.83821e-07	0.00430315	NE
JUQ030_CGCGGTAGTCAATGTC-1	-5953.97	1554.12	0.476504	0.00478871	E
JUQ027_CCAGCGAAGCTCCCAG-1	-4691.59	1656.12	0.42732	0.0011521	E
JUQ042_TTTATGCCATAACCTG-1	5542.13	781.388	0.105388	0.00312767	NE
JUQ057_CCACGGATCGGTCCGA-1	3746.69	444.975	0.0933977	0.0060356	E
JUQ031_ATCGAGTTCCGAATGT-1	-6653.26	1577.37	0.432263	0.000159438	E
JUQ056_CGTTGGGAGGCGATAC-1	-358.075	4403.72	0.0977414	0.00544771	E
JUQ102_CTGGTCTAGTTGAGAT-1	5695.77	-3028.3	2.31499e-08	0.014766	E
JUQ088_ACAGCCGTCTCCAACC-1	2399.91	4448.83	2.8612e-08	4.57317e-06	NE
JUQ076_ACGATGTGTTCCACGG-1	-791.543	5326.17	6.24846e-08	1.27508e-08	NE
JUQ112_GACACGCTCTTACCGC-1	-3507.64	7323.45	0.0850912	0.00512184	NE
JUQ031_TCACAAGAGAGTGAGA-1	-5678.32	1955.63	0.154745	0.0051495	E
JUQ088_AGATTGCTCTTCGGTC-1	-974.647	4485.44	1.23917e-07	0.00347234	NE
JUQ024_CTCGAAAGTGATGTCT-1	2152.76	2579.95	0.0454017	0.00910264	nan
JUQ042_CATGACAAGATGGCGT-1	4331.67	-1454.99	0.0828826	0.0124521	NE
JUQ044_AACTGGTCATCTCGCT-1	-3174.99	6284.94	0.330675	0.00347139	NE
JUQ063_TTGAACGAGTCCTCCT-1	1493.35	-3182.45	0.116204	0.0105909	NE
JUQ100_ACGGGTCTCGATCCCT-1	-9491.57	-10102.1	0.961387	0.000994739	E
JUQ095_CACACTCAGCGGATCA-1	-881.865	9695.92	0.146999	0.00112946	NE
JUQ056_TTTGGTTGTACCTACA-1	-1003.66	5195.57	1.72785e-08	0.00358877	E
JUQ036_CTCATTATCGGCTTGG-1	-1694.56	-6866.77	0.400395	0.00945944	E
JUQ033_TTGCCGTTCAAAGACA-1	-7492.37	-8909.8	0.952499	0.0120796	E
JUQ088_CTCGTCAAGCCATCGC-1	-7080.57	-697.499	0.060437	0.0013882	NE
JUQ100_GCACTCTAGAATGTGT-1	2639.3	990.497	0.00595672	0.0017032	E
JUQ025_TACGGGCGTTGGGACA-1	-5010.55	7969.97	4.67983e-09	6.30659e-08	nan
JUQ066_CAGCAGCGTTTGGGCC-1	2675.26	6076.04	5.07822e-06	1.51188e-08	E
JUQ030_CCATGTCAGGCAATTA-1	2054.1	4309.46	2.00204e-08	4.03641e-07	E
JUQ067_CGGCTAGTCTCGCTTG-1	-4262.15	-11121.3	0.998049	0.00737077	nan
JUQ031_CGCCAAGGTCCGAAGA-1	4921.78	2022.45	2.95111e-08	0.0092673	E
JUQ066_CACACTCAGAGGGCTT-1	6663.19	-1477.41	1.22859e-07	0.00592948	E
JUQ088_ACCCACTTCCCGACTT-1	-4844.39	-475.264	0.261192	0.0103479	NE
JUQ066_TTAACTCTCCGTAGTA-1	14031.3	2212.49	7.46407e-09	0.00162752	E
JUQ061_AAGGCAGTCCGAACGC-1	-7123.21	3354.04	0.188413	0.0013352	NE
JUQ067_ACCGTAAAGGCGACAT-1	-2086.92	-160.674	0.0185428	0.00137913	nan
JUQ066_ATCTGCCTCTTCGGTC-1	9140.24	4313.08	3.38466e-09	1.36399e-09	E
JUQ069_GCTCTGTGTCCTAGCG-1	11506.3	3238.94	9.87769e-09	0.00374711	E
JUQ122_TGGGCGTAGGAGTTGC-1	-3584.36	7457.96	0.277217	0.00532622	NE
JUQ031_ACTATCTCAGCTGCTG-1	-6599.56	2259.09	0.259849	0.000253174	E
JUQ027_AGGCCACTCACGACTA-1	-5257.66	3336.94	0.281147	0.000312322	E
JUQ030_TATCTCACACAACTGT-1	-4690.62	2823.67	0.0780149	2.90368e-05	E
JUQ067_CAAGGCCAGTCATGCT-1	-4529.6	-9192.19	0.747767	0.0147245	nan
JUQ031_ACTGATGTCAGGATCT-1	-5702.98	2447.87	0.101784	1.13954e-05	E
JUQ061_ATCTACTAGCTGCCCA-1	-3694.82	5401.94	6.05404e-07	4.82498e-06	NE
JUQ027_GTGCGGTTCATCACCC-1	3551.94	-815.292	1.76578e-08	0.0138826	E
JUQ024_GTGTTAGCATTGCGGC-1	3711.58	1937.03	2.06458e-08	0.0100155	nan
JUQ088_AGCAGCCTCCCTCTTT-1	3048.23	4711.29	2.54739e-08	0.00586703	NE
JUQ027_ACGGAGAAGTGGCACA-1	-8023.83	7853.55	0.0302704	0.00242464	E
JUQ089_GGGATGATCTAGAGTC-1	3932.73	4698.13	5.60822e-09	0.00640898	NE
JUQ102_CCACCTAGTCAGGACA-1	-9702.7	-13245.5	0.924086	0.00374492	E
JUQ030_TGCTGCTGTACGACCC-1	-4235.55	-3998.35	0.419719	0.00157436	E
JUQ027_CCGTGGACAAGCGTAG-1	801.484	-4021.27	0.106546	0.0102561	E
JUQ063_AACGTTGGTCTCTTAT-1	-3464.61	6882.99	0.0321693	1.70254e-08	NE
JUQ112_GCCTCTAGTGCTTCTC-1	940.692	-5257.02	0.388821	0.0113414	NE
JUQ056_CGTCAGGCAAGTAGTA-1	-4125.9	4111.43	0.636142	0.0079636	E
JUQ024_TTGTAGGAGACCTAGG-1	-2492.51	6550.14	1.04412e-06	2.77291e-06	nan
JUQ061_ACGTCAACACGTGAGA-1	-5829.47	-549.612	0.25879	0.00237151	NE
JUQ057_AGCGGTCTCCTTTCGG-1	3632.81	1885.78	2.169e-07	0.0095534	E
JUQ027_GTGAAGGCAGTATGCT-1	-8406.88	-11403	1.00423	0.00502457	E
JUQ049_CCCAGTTGTGTTTGGT-1	-11197.6	-18972.6	1.17221	0.00615839	E
JUQ030_AGACGTTCAGAGTGTG-1	-2071.45	2400.94	2.47318e-05	1.47029e-05	E
JUQ056_CTGCTGTCAGATAATG-1	-1603.53	4603.06	0.188792	0.00346612	E
JUQ088_GTACTCCAGATGCCAG-1	2498.17	-1488.85	8.88705e-09	0.0038132	NE
JUQ121_ATTTCTGTCGGACAAG-1	1619.68	1894.72	0.0849435	0.0044625	NE
JUQ066_TGTGGTACAAACGCGA-1	8224.51	-601.996	0.101792	0.00832424	E
JUQ105_ACGATACGTACAGTTC-1	-725.923	-3804.79	0.491765	0.00209203	NE
JUQ026_TCACGAAAGTGTGAAT-1	-469.514	-1457.62	0.0608589	1.82181e-07	E
JUQ026_GTTAAGCTCGCAAACT-1	-6436.87	7907.31	2.06282e-09	3.58193e-09	E
JUQ067_CCGGTAGCACGCTTTC-1	-7388.28	-9115.04	1.06785	0.00939169	nan
JUQ024_CATCGAATCGTACGGC-1	-697.954	7555.82	4.3212e-09	2.8409e-08	nan
JUQ027_AGCTTGAAGAGTCTGG-1	4641.82	-1377.09	5.82789e-05	0.0109535	E
JUQ031_CGCTATCTCTTAGCCC-1	-5573.96	752.072	0.191749	9.56933e-08	E
JUQ036_TAAGCGTAGCAACGGT-1	-11439.3	-20122.1	1.40806	0.00427915	E
JUQ031_CGTCCATTCAACCATG-1	-8421.86	217.092	0.574472	2.16874e-07	E
JUQ060_GCAGTTAGTGTCAATC-1	-5171.12	-5933.76	0.466215	0.0069015	E
JUQ033_GGGTTGCGTGTGCGTC-1	-8160.83	-9764.56	1.07838	0.00378814	E
JUQ070_ACATACGTCCACTGGG-1	-7240.03	-5535.95	0.819307	0.00268232	E
JUQ047_GCGAGAATCATGCATG-1	2192.04	-2220.74	0.401233	0.0113559	NE
JUQ039_TCGTACCGTTATGTGC-1	2615.02	-1829.82	0.149608	0.00733162	NE
JUQ111_CCTATTAGTGCTGTAT-1	-883.816	6182.83	8.02085e-08	0.00289963	NE
JUQ033_CTAACTTCAGGTCTCG-1	-6096.14	-5085.96	0.666892	0.0033965	E
JUQ088_GCTGCTTGTAAGGATT-1	2046.72	6584.97	3.36255e-09	6.70626e-09	NE
JUQ070_GAAATGATCATCTGTT-1	-11135.4	-21254.3	0.623153	0.00392637	E
JUQ120_TTATGCTTCACTTATC-1	4792.93	1494.14	2.00324e-05	0.0109029	NE
JUQ096_TGCACCTAGAGTAATC-1	893.326	8078.55	2.59548e-08	0.00310207	NE
JUQ085_GGGTCTGAGAGGGATA-1	5562.87	5052.95	3.48202e-09	1.28736e-08	NE
JUQ088_CGTCAGGCAGGTCCAC-1	3258.62	1876.18	4.95453e-09	0.00238263	NE
JUQ100_ACCCACTAGGACACCA-1	-1010.38	-1328.79	0.123247	1.21813e-05	E
JUQ091_GGGAGATTCCCATTTA-1	2585.85	1958.76	7.57557e-09	0.00281275	NE
JUQ030_CTGTGCTTCTCCAGGG-1	-4090.86	3215.41	0.118389	0.00315338	E
JUQ066_GAAGCAGTCGGTGTTA-1	11538.4	2789.29	3.79054e-08	0.00333892	E
JUQ024_TGCCCATCAGACAAGC-1	-1753.04	7389.38	0.0798317	2.51714e-05	nan
JUQ046_CCTCTGATCCTGCAGG-1	-1141.27	2831.13	0.0626024	1.62209e-05	E
JUQ033_ACGCAGCGTAGCGTAG-1	-7538.2	-10051.9	1.1383	0.00691993	E
JUQ122_GTACTCCGTTATCCGA-1	5903.23	-1197.32	9.67853e-09	0.0166664	NE
JUQ101_GGAAAGCAGAGAGCTC-1	-5053	3787.49	0.205344	0.00160384	E
JUQ066_ATAAGAGTCAGAGACG-1	13675.7	1335.03	8.56424e-09	6.86047e-10	E
JUQ071_GAATAAGAGTCCGGTC-1	3253.06	-1403.99	0.0897953	0.0109308	nan
JUQ031_GTGAAGGCATATGGTC-1	-8914.21	6243.7	0.191355	2.97538e-08	E
JUQ060_TTAGGACTCCTCAACC-1	1640.21	4096.26	4.52069e-08	0.000202802	E
JUQ027_GCAAACTAGGTTCCTA-1	-563.522	986.959	4.94539e-09	0.00335209	E
JUQ061_GTGCTTCGTTGTACAC-1	-516.416	-3071.93	0.27402	0.00717736	NE
JUQ101_CAGGTGCGTTCGCTAA-1	-1192.39	9479.48	0.0755639	0.00220034	E
JUQ108_GTCGGGTGTAGGGTAC-1	3932.81	2266.09	1.26716e-07	0.00779993	NE
JUQ056_ACGCAGCAGCTAAACA-1	3204.06	260.313	1.5157e-08	0.00312952	E
JUQ027_TGTGTTTCAACCGCCA-1	-2428.47	1456.69	5.64732e-08	0.00591146	E
JUQ056_TGGACGCAGAGGTTGC-1	-1609.72	4797.13	0.245842	0.00451037	E
JUQ027_TGCGGGTTCAGCAACT-1	2180.58	-3786.83	0.196939	0.0105504	E
JUQ033_CGCGGTACATCGGGTC-1	-7543.57	-8922.68	0.72666	0.0072952	E
JUQ053_CTTAACTCATTGCGGC-1	-10775	-19076.9	1.04319	0.000119946	E
JUQ024_GAACGGAAGCTTCGCG-1	-1572.59	5924.19	1.93097e-08	0.00102743	nan
JUQ067_ATTTCTGAGAGGACGG-1	-5958.59	-11005.3	0.892315	0.00827893	nan
JUQ061_AACACGTAGTCGCCGT-1	2112.03	5806.42	1.66846e-08	0.000923214	NE
JUQ097_AGCATACCATGCCTAA-1	-5728.71	5838.88	0.086331	1.42449e-07	NE
JUQ102_TAAGAGAGTCTTGATG-1	5616.26	-2400.54	4.97067e-08	0.0151642	E
JUQ046_GTACTTTAGGCTCATT-1	-5393.23	-7433.31	0.916283	0.000351354	E
JUQ047_CAGTCCTAGATGTCGG-1	-4138.23	6002.38	3.90741e-08	0.000305812	NE
JUQ061_TTAGTTCCACGGTTTA-1	178.191	-3448.68	0.106202	0.00262527	NE
JUQ049_GGCGACTTCATAGCAC-1	-9369.97	-13242	0.909664	0.00680356	E
JUQ060_GCTCTGTAGGTGCACA-1	2531.21	-1271.25	0.0462827	0.011046	E
JUQ095_CTGATCCGTACAAGTA-1	1164.48	5608.43	8.04603e-09	0.000136383	NE
JUQ107_AGCTTGATCTTGCAAG-1	3433.95	2310.45	1.08232e-08	0.0120026	NE
JUQ042_TAGGCATTCGGCGGTT-1	-259.643	1479.29	0.0619643	5.18527e-06	NE
JUQ066_ACTGATGTCACAATGC-1	7239.9	-1300.32	0.0737306	0.00969492	E
JUQ066_CGTCCATAGTGGACGT-1	6121.14	4657.46	0.0897095	1.6835e-06	E
JUQ096_GCACTCTGTCGCTTTC-1	5726.72	2844.54	1.2162e-08	0.00634622	NE
JUQ027_GGACAAGTCAGAGACG-1	-8723.68	-11295	1.28441	0.00900235	E
JUQ036_TAAGAGATCCACTGGG-1	-7811.36	-10665.7	0.940935	0.00910798	E
JUQ088_CTCAGAAAGCGAAGGG-1	2144.19	295.586	4.70843e-08	0.00184206	NE
JUQ042_CGATCGGCACATGGGA-1	724.42	5719.98	0.00103194	2.8204e-09	NE
JUQ056_CTAATGGGTCGGGTCT-1	-156.489	6275.84	0.0243241	0.00542092	E
JUQ067_GTGTGCGAGGAATCGC-1	-4637.59	-4729.87	0.718966	1.11832e-05	nan
JUQ040_GGGACCTCACGGCCAT-1	-9512.68	-13069.2	1.13641	0.00238737	E
JUQ027_GAACATCTCTACTTAC-1	-11292.7	-19776.9	1.37746	0.00312376	E
JUQ027_TGCCCTAGTGGAAAGA-1	1223.29	-3538.95	0.135643	0.00981271	E
JUQ069_CACAGGCGTTTCCACC-1	-1554.75	-9246.53	1.11415	0.0102704	E
JUQ044_CGTTAGATCAAGGCTT-1	-3859.04	6619.42	4.97863e-08	0.00474574	NE
JUQ092_CATGACATCGGTTAAC-1	-1078.33	7342.86	5.64342e-08	0.00131521	NE
JUQ031_AGCGGTCGTCTGATCA-1	-7397.39	2482.1	0.131848	0.00228656	E
JUQ066_TGCTACCAGCGTTGCC-1	13691.2	3263.41	1.87747e-08	9.68146e-10	E
JUQ039_GTATTCTTCTCCTATA-1	6095.1	2639.99	0.000167246	0.000971752	NE
JUQ024_GTCGTAACATGCGCAC-1	486.171	5849.83	9.13978e-09	0.000853449	nan
JUQ036_CATGACAAGGCAGGTT-1	-7340.36	-11130.8	1.29946	0.0120761	E
JUQ040_CAACCAAAGGCTAGGT-1	-3905.72	-10065.5	0.7444	0.00668804	E
JUQ050_ACGGCCACACTATCTT-1	1400.65	-2446	2.49087e-08	0.00265915	NE
JUQ069_AACTTTCGTTCCCTTG-1	15312	2648.33	2.50059e-08	1.47452e-09	E
JUQ070_AACTTTCTCTACTATC-1	910.362	7115.18	1.02442e-07	0.0022085	E
JUQ067_TCAGCTCTCACCTCGT-1	-5503.84	-12254.8	1.08563	0.0138479	nan
JUQ024_GTAGTCACATCATCCC-1	-2459	5838.44	0.00029662	2.57067e-05	nan
JUQ107_AGCCTAAGTCATCGGC-1	1356.01	5294.34	5.61102e-08	0.00418058	NE
JUQ067_CGTCAGGAGTTGAGAT-1	2198.67	-1938.83	0.0497554	0.00322123	nan
JUQ069_GTCGTAAGTGGCGAAT-1	4193.54	-3996.26	0.33962	0.00990469	E
JUQ049_GGTGTTAGTGACAAAT-1	4242.53	-805.245	7.82834e-09	0.0095383	E
JUQ071_ATAAGAGGTATCTGCA-1	-2271.83	8206.31	9.0533e-09	0.00765493	nan
JUQ122_CTGCTGTGTGGACGAT-1	4338.52	-2048.39	0.0194415	0.00634487	NE
JUQ031_TATCAGGCACAAGACG-1	-6538.46	-8298.87	0.952893	0.00416899	E
JUQ069_TCAATCTTCCAAATGC-1	-6374.44	6885.28	1.60706e-06	0.000345712	E
JUQ086_AGTGTCAAGCACCGTC-1	1921.43	-4759.34	2.94834e-08	0.0045209	NE
JUQ033_GTTAAGCCATAGTAAG-1	1115.21	-3095.7	0.19993	0.00748757	E
JUQ067_TTGGAACAGCAGCCTC-1	-5869.47	-11537.9	0.958254	0.00849146	nan
JUQ040_ATAAGAGTCTGATTCT-1	-11298.1	-20859.4	1.0267	0.00127059	E
JUQ108_CTGCCTACAACTGCGC-1	3890.28	2598.21	0.000346749	0.001123	NE
JUQ026_TGGTTCCTCCGTAGTA-1	-483.963	-3663.19	0.177534	0.00814111	E
JUQ062_TGAGCATGTCTCCACT-1	-11499	-19909.4	1.22148	0.00986415	E
JUQ101_TCACAAGAGTTACCCA-1	3918.45	2134.64	3.63171e-08	0.00399593	E
JUQ110_GACAGAGAGCGTTGCC-1	3444.39	6540.78	6.06398e-09	1.35405e-05	NE
JUQ031_CTGAAGTTCGTGGACC-1	-5325.83	5120.84	4.14147e-07	9.85305e-08	E
JUQ067_GGGACCTCAGGTTTCA-1	-5038.11	-9711.38	0.937675	0.00795197	nan
JUQ085_TTGCCGTCATCCTAGA-1	5693.84	4948.26	3.35981e-07	0.00453496	NE
JUQ056_GGTGCGTTCTGAGTGT-1	2501.87	-650.195	1.22015e-08	0.0109144	E
JUQ100_CCTAGCTGTGACGGTA-1	5527.12	-1765.63	1.21176e-08	0.0070836	E
JUQ031_AACTTTCGTCGAGTTT-1	-5538.77	4320.51	0.240884	4.28486e-06	E
JUQ030_GGGAATGAGAGACTAT-1	-5666.34	4734.14	0.0849192	5.05937e-09	E
JUQ069_ACGATACTCACATGCA-1	2969.57	-1385.63	0.368486	0.0117642	E
JUQ057_GCACATAGTAGCCTAT-1	78.9973	-3541.44	0.367913	0.00557097	E
JUQ052_ATAAGAGCATGCTAGT-1	-4838	6132.53	0.221482	2.19263e-07	E
JUQ033_AGGGTGACATCACAAC-1	1648.63	4751.99	2.73855e-08	0.00499935	E
JUQ040_GGGATGACACGGACAA-1	-3455.26	-9130.11	0.74469	0.0050959	E
JUQ042_CCTATTACATGCCACG-1	4670.67	4251.2	2.70493e-08	0.0073309	NE
JUQ060_CCACTACTCTACGAGT-1	3384.65	1697.06	0.0455995	0.00700966	E
JUQ046_GCGGGTTGTCATATCG-1	-5161.92	-10303.6	0.93255	0.00743781	E
JUQ100_CTAAGACTCTTGCCGT-1	-9227.7	-10622.8	1.04378	0.00264542	E
JUQ027_GCATGATTCCTAGGGC-1	-8622.35	-9398.39	1.11018	0.00212534	E
JUQ070_CTTTGCGGTAGCTGCC-1	-7873.74	-7471.63	0.706819	0.00438555	E
JUQ094_AAGGAGCCACCGGAAA-1	5706.14	858.285	2.15981e-08	0.00566481	NE
JUQ057_GACCTGGGTAAATACG-1	2586.18	2375.74	1.15047e-06	0.0156092	E
JUQ056_CACACTCCAATGGATA-1	2320.61	1010.19	1.76394e-08	0.00947696	E
JUQ031_CCCAGTTAGCATGGCA-1	-5035.37	446.094	0.310163	0.000885988	E
JUQ108_ATGGGAGGTATTAGCC-1	1696.24	7516.95	2.5891e-09	0.00254868	NE
JUQ066_GACGGCTCAGGATTGG-1	13963.1	1379.55	0.284527	0.00578405	E
JUQ050_AGGTCATTCTGGTTCC-1	-7.76921	6854.8	2.49219e-08	6.99586e-08	NE
JUQ066_AGGTCCGAGGGCTTGA-1	12583.9	3069.13	1.83289e-08	1.53235e-05	E
JUQ099_ACACCAAAGCTAGCCC-1	4293.96	-288.565	8.06991e-09	0.00858833	E
JUQ056_TCATTTGGTGTGACCC-1	-3984.92	5016.06	4.07072e-08	0.00743569	E
JUQ097_CGTCACTCATGAAGTA-1	2126.23	7862.25	0.0259858	9.55728e-08	NE
JUQ093_GCAGTTAAGTCCATAC-1	-3990.1	6114.23	0.273074	0.00278477	NE
JUQ031_CAGAGAGCATGGGAAC-1	-8926.78	4292.58	0.19741	0.000166256	E
JUQ101_TGTGTTTAGGCAAAGA-1	1164.72	-3187.84	0.0493666	0.00269043	E
JUQ027_TCTGAGAAGAGTGACC-1	-4371.44	7741.18	1.86375e-08	0.00896825	E
JUQ071_AGAGTGGTCGGTGTTA-1	-2831.55	4728.02	0.129276	2.08929e-05	nan
JUQ107_ATCACGAGTGACTCAT-1	4296.72	-2077.1	0.0717971	0.0128768	NE
JUQ102_GCAGTTATCCCATTTA-1	-8774.34	-11654.4	1.13733	0.00651134	E
JUQ105_GCAATCAGTGCACGAA-1	1952.95	1222.47	6.48707e-09	0.00239487	NE
JUQ069_GCGAGAACAGGACCCT-1	1718.24	-6549.35	0.550081	0.00954402	E
JUQ065_ACCCACTTCGCCAAAT-1	-6139.69	4116.88	0.246939	0.00279152	NE
JUQ105_AGAATAGTCGCTGATA-1	3177.2	-1079.12	1.87211e-08	0.00206223	NE
JUQ033_CCTACCATCGGAGGTA-1	-10736.9	-18881.2	0.797625	0.00368671	E
JUQ066_TATGCCCAGCGAGAAA-1	8024.94	611.545	1.44502e-08	0.00982771	E
JUQ039_CACCAGGGTCTCCACT-1	5141.15	4531.49	6.76362e-09	0.00928239	NE
JUQ025_TTATGCTTCGAACGGA-1	3942.88	-1983.19	6.69822e-05	0.0109501	nan
JUQ093_TCGTAGATCTGATACG-1	-1773.85	-2231.04	0.17459	0.0009593	NE
JUQ069_GCGCCAAAGCCCTAAT-1	15824.2	2762.05	4.34388e-09	2.38413e-05	E
JUQ101_GAACGGATCGGAGCAA-1	3718.09	-2129.62	0.0717894	0.00974689	E
JUQ056_AGAGCTTTCTTCATGT-1	-1224.99	6567.69	7.77543e-07	0.00031647	E
JUQ121_GCGACCAAGGAGTTTA-1	-3043.87	6730.83	0.124108	0.0025806	NE
JUQ026_GGCCGATAGTTTAGGA-1	-607.789	-3478.44	0.175951	0.00698997	E
JUQ024_CTAGAGTCAGCGAACA-1	4110.93	2452.26	9.58934e-09	0.00310802	nan
JUQ071_TGCCCATCAACTGCTA-1	-3502.9	7382.25	3.39308e-07	0.00268472	nan
JUQ056_CCATTCGTCAAACGGG-1	1927.03	2090.05	0.062546	0.0106478	E
JUQ056_CTCGAGGCACAGACTT-1	-2958.57	3930.3	0.181003	0.00124546	E
JUQ085_GCAGTTACAATGAAAC-1	4035.64	6670.05	0.000177514	0.00186046	NE
JUQ069_GCACTCTTCATATCGG-1	7072.67	3055.11	1.72261e-08	0.00287671	E
JUQ030_GAACATCCAATGTTGC-1	-4440.25	4919.62	2.76734e-08	0.00152599	E
JUQ066_CATTATCCATCAGTAC-1	10871.1	2342.83	1.7839e-08	2.48907e-05	E
JUQ031_CTACCCATCTTCGAGA-1	-923.85	1711.17	4.45609e-08	0.00376356	E
JUQ066_GACCAATAGGTGTGGT-1	14123.9	2649.61	3.96515e-08	6.8757e-10	E
JUQ069_TGCACCTAGAACTGTA-1	7804.62	2712.1	1.83219e-08	0.00424691	E
JUQ067_TAAGCGTCACCGAATT-1	-5848.21	-9295.12	0.823579	0.00970858	nan
JUQ027_CGTCCATGTGGTACAG-1	-11074.4	-19097	1.13108	0.00159003	E
JUQ026_AGGTCCGTCTCGTATT-1	907.315	-1846.12	0.0611581	0.00498606	E
JUQ095_CACTCCATCACATACG-1	-2066.6	5918.88	0.172659	0.00105825	NE
JUQ056_GGGCACTCATCCGTGG-1	2511.26	3282.67	4.99451e-06	0.0133022	E
JUQ102_GAACCTATCGTGGTCG-1	3465.79	2645.93	3.20695e-09	0.00664021	E
JUQ096_TACACGAGTTCCATGA-1	-30.4967	6565.51	1.27836e-07	0.00830673	NE
JUQ069_TTCTCAAAGTTATCGC-1	3385.91	3920.89	2.06059e-08	0.00470719	E
JUQ033_GACTACACATGTAAGA-1	-10537.9	-17662.1	0.90636	0.00370473	E
JUQ057_ACTGATGGTACGCTGC-1	4452.37	-1330.13	0.041852	0.0112066	E
JUQ088_GAACGGACACAGACAG-1	-1168.27	-1115.64	0.133301	0.00379444	NE
JUQ119_CATCGGGCATCCGGGT-1	736.254	-1904.43	0.00036046	0.0090515	NE
JUQ066_AAGGTTCCATATACGC-1	1948.46	4856.75	0.439586	1.69864e-07	E
JUQ066_GTGTTAGCAGTGAGTG-1	8433.53	2632.07	5.55982e-07	0.000731341	E
JUQ091_TCACGAAAGACGCACA-1	2044.13	-869.353	0.0921878	0.00378946	NE
JUQ066_ACACCGGGTCTGCAAT-1	2616.2	5002.71	0.360653	3.12017e-06	E
JUQ041_CATATTCTCACGATGT-1	-1993.64	-6078.04	0.251649	0.00595125	NE
JUQ052_AGAGCTTCACGCGAAA-1	-3316.14	6224.6	2.8424e-09	1.62347e-07	E
JUQ095_CGTGTCTGTGCGGTAA-1	-3015.1	6822.99	9.26469e-08	2.03019e-05	NE
JUQ024_AAGGTTCCATATGAGA-1	290.101	3839.13	4.50915e-09	0.00272118	nan
JUQ031_CCTACACGTATGAAAC-1	-2835.32	6260.37	0.175602	7.75915e-10	E
JUQ064_AGGGAGTTCACATGCA-1	-3741.75	6467.71	0.130506	1.28513e-08	NE
JUQ033_ACGTCAACATGGGACA-1	-5996.55	-6663.77	0.770367	0.00846053	E
JUQ105_AGCGTATTCTTGCCGT-1	-1557.03	9336.04	0.116611	5.39068e-05	NE
JUQ027_TCTATTGAGAGGGATA-1	433.618	-1169.28	0.0707882	0.00791873	E
JUQ094_AAAGTAGAGATGTGGC-1	5176.73	2249.63	0.0292302	0.00186131	NE
JUQ069_AGTTGGTAGGAATGGA-1	7580.63	-614.813	6.41546e-08	0.0200953	E
JUQ124_TAGCCGGAGCTGCGAA-1	2302.85	6067.34	9.12822e-07	0.000535889	NE
JUQ044_TGAAAGAAGATGGCGT-1	-5367.87	6936.89	0.0174298	0.000240058	NE
JUQ040_GACAGAGAGGAGTTGC-1	-3706.36	-8944.34	0.515786	0.00774517	E
JUQ067_GGATGTTTCCAACCAA-1	-1303.01	-3180.53	0.12781	0.00429897	nan
JUQ033_GTAACGTAGATATGCA-1	-8469.35	-10735.2	1.072	0.00425488	E
JUQ073_GATCTAGAGGTGTTAA-1	3542.75	-2495.76	0.150778	0.00607933	NE
JUQ033_AGGGAGTGTAAATACG-1	939.705	1055.6	6.69227e-08	2.81018e-06	E
JUQ040_GATCGCGTCGCATGGC-1	-10758.6	-20216.3	0.837178	0.00243102	E
JUQ069_ACTGTCCTCGAGGTAG-1	15914.8	2809.42	2.06615e-07	0.00128787	E
JUQ124_ACGCAGCGTACGACCC-1	-2166.33	7747.84	3.02125e-08	0.00627503	NE
JUQ033_CAGCTAATCAATACCG-1	-6914.66	-4138.11	0.877268	0.00216422	E
JUQ111_TGAGCATTCTTCCTTC-1	3790.62	4275.14	0.00103955	5.77719e-09	NE
JUQ067_GGAATAATCCCATTAT-1	-5817.75	-9303.14	0.500015	5.18653e-05	nan
JUQ049_CAGATCAAGATGTAAC-1	685.457	-2532.05	0.293889	0.0138062	E
JUQ108_ACAGCTATCTGGGCCA-1	5402.52	1364.39	5.36586e-08	0.00820099	NE
JUQ066_ACTGAACGTAGAGGAA-1	7137.62	-1649.33	0.0493527	0.00465367	E
JUQ027_AACGTTGGTATTACCG-1	-9024.99	-9345.31	1.3551	0.00523779	E
JUQ056_TTGAACGTCTGCGACG-1	-2343.15	3559.41	0.140799	4.08476e-06	E
JUQ040_CTGTGCTTCTTGTCAT-1	-11458.5	-20317.6	1.10428	0.00199302	E
JUQ049_CATGGCGTCTCTTGAT-1	-10936	-19555.8	1.00272	0.00238387	E
JUQ067_AGTGGGAAGGCAGTCA-1	-3732.89	-9505.99	0.647462	0.00525736	nan
JUQ043_AGTTGGTGTCGGATCC-1	-8261.26	-14435.8	0.443146	3.31178e-06	NE
JUQ109_CGTGTAATCTGAGTGT-1	3074.03	3605.28	5.26776e-09	0.00238899	NE
JUQ066_ATTACTCTCCGGCACA-1	14367.9	1786.98	4.64073e-09	4.16297e-08	E
JUQ106_AGCGGTCCACTGTTAG-1	-5003.7	5962.56	0.328819	2.25986e-05	NE
JUQ117_GTTCATTAGAATCTCC-1	-5288.16	1763.67	0.0744374	0.00617755	NE
JUQ073_CATCAAGGTTGAACTC-1	-1383.51	8673.88	0.00552161	8.52753e-08	NE
JUQ095_ACGATACTCTTAGCCC-1	-4218.01	6429.62	1.951e-07	0.00113767	NE
JUQ122_GGGCACTCATCACAAC-1	-9735.94	-17671.8	0.507032	0.00293581	NE
JUQ073_GAACATCGTCCTCCAT-1	5393.3	397.939	2.59567e-08	0.010187	NE
JUQ056_GGTATTGCATACAGCT-1	5469.81	564.573	0.00539128	0.00715398	E
JUQ061_AGTTGGTCATGAAGTA-1	331.986	-3027.4	0.0929472	0.00339415	NE
JUQ066_ACGAGGATCGCACTCT-1	13351.3	2499.97	2.95898e-08	9.74616e-05	E
JUQ027_ACATACGTCCCAAGAT-1	-5609.29	8196.32	1.09236e-08	0.00150234	E
JUQ066_CATATTCAGGATGGTC-1	6520.92	-1928.4	0.00361321	0.0138096	E
JUQ101_ACTGAACGTGTGCCTG-1	615.718	-2409.85	0.0839035	0.0052251	E
JUQ108_ATCATCTAGTCTCAAC-1	1846.16	6627.16	2.28434e-09	0.00135885	NE
JUQ033_TGCGGGTAGTGAAGAG-1	-6979.14	-10196.2	0.986988	0.00484906	E
JUQ056_CAAGAAATCTCTGCTG-1	-2073.51	-6039.24	0.348827	0.00829037	E
JUQ121_CAAGTTGAGTTAGCGG-1	-2802.21	1333.2	0.0179275	0.00183422	NE
JUQ057_CGGACGTAGCACACAG-1	5755.2	1249.56	0.000435952	0.0103457	E
JUQ119_CAACCAAAGCTAAACA-1	1257.99	7085.17	5.03248e-09	3.86701e-09	NE
JUQ057_CCGTACTGTACACCGC-1	1816.01	7376.01	2.78737e-08	1.92479e-09	E
JUQ056_ACCCACTGTTCCCTTG-1	-1247.42	3412.63	0.184014	0.00576632	E
JUQ066_TCGAGGCAGATATGCA-1	7064.84	-1615.27	0.0045651	0.0066635	E
JUQ078_GACGCGTTCAGAGGTG-1	-4948.42	5392.31	0.336345	0.00188257	NE
JUQ107_GTGCAGCCAATGAAAC-1	-1303.28	7906.07	0.0964125	0.00202308	NE
JUQ108_TGGTTAGAGTGGGTTG-1	-5884.53	2204.5	9.71456e-08	0.00141344	NE
JUQ056_ATTATCCCATTTCAGG-1	-3022.92	3979.48	0.0968738	0.00579199	E
JUQ060_TCCCGATTCTCAAGTG-1	2028.55	479.463	0.0293579	0.00541218	E
JUQ039_CATGGCGCACGTAAGG-1	1719.01	-240.122	6.68073e-08	0.00536062	NE
JUQ088_CAGTCCTAGTGGAGAA-1	-7459.81	3169.36	0.666525	0.00581899	NE
JUQ110_CGCGGTAAGGTAAACT-1	-2324.75	3878.51	0.061207	4.66048e-06	NE
JUQ036_CTCCTAGGTCCGAAGA-1	2148.83	-2539.7	0.167762	0.00860915	E
JUQ040_GAAATGAAGTGCCAGA-1	-3591.99	-8348.99	0.612996	0.0083878	E
JUQ039_CTGAAGTTCACCCTCA-1	4081.76	-416.68	0.0264327	0.00822596	NE
JUQ060_TACTTGTTCACGACTA-1	-3131.97	4201.86	7.85159e-08	0.00195765	E
JUQ066_GGATTACGTCCGAGTC-1	14342.4	2612.97	1.7847e-09	7.586e-09	E
JUQ060_TAGTTGGAGTCCCACG-1	3967.45	2294.38	6.6317e-08	0.00408146	E
JUQ095_ACACCCTCATACTACG-1	3027.11	-595.713	1.75412e-07	0.006389	NE
JUQ027_TCGCGAGGTAAGGATT-1	233.576	-4864.63	0.000300274	0.00810855	E
JUQ042_GTCGTAATCAAGGCTT-1	-2528.93	6095.77	6.44481e-08	0.00621725	NE
JUQ061_ACTTACTAGTGGTAGC-1	1971.92	281.337	1.16637e-08	0.00437189	NE
JUQ042_CTGGTCTGTGTTAAGA-1	5304.88	878.609	1.95662e-08	0.00273903	NE
JUQ027_GGATGTTCATGATCCA-1	279.519	-2052.76	0.0580254	0.00673864	E
JUQ030_AAGGAGCTCGAGCCCA-1	-7451.44	-6140.64	0.69519	2.38482e-05	E
JUQ040_CCTATTATCCATGAAC-1	2691.01	537.881	0.0113595	0.00368568	E
JUQ101_TCAGATGAGCCACGCT-1	3225.09	-1712.93	0.00448486	0.0103202	E
JUQ102_GCGCCAATCTTGTACT-1	4068.02	-2931.44	1.82865e-07	0.0162188	E
JUQ120_CGTAGCGAGCGATTCT-1	5664.01	-430.99	0.0338593	0.0131226	NE
JUQ031_GAACATCTCCGAAGAG-1	-4262.25	3082.53	0.0966988	2.98781e-09	E
JUQ039_TCGAGGCAGGACCACA-1	1125.42	-4185	0.250166	0.00480286	NE
JUQ069_CTCGAGGGTCAGTGGA-1	15200.6	3149.09	4.05728e-08	2.43736e-09	E
JUQ031_ACAGCCGTCCTGCAGG-1	-8690.17	2084.68	0.329303	0.00124539	E
JUQ101_TACAGTGCATTTCAGG-1	-2235.08	7656.78	0.0657264	0.000570163	E
JUQ047_GGAGCAATCCCATTTA-1	4565.96	-1910.54	3.62196e-08	0.0122502	NE
JUQ067_GAAACTCGTCCATGAT-1	-1318.03	9031.35	0.0563168	1.88319e-05	nan
JUQ067_TCACAAGAGTACGATA-1	-2602.56	3484.6	1.04228e-08	0.00233164	nan
JUQ039_GTGCAGCTCTGCTGCT-1	4365.5	-1192.14	0.0724056	0.00671071	NE
JUQ088_ACGGCCAAGCCCTAAT-1	989.631	4983.65	5.78287e-09	0.0010507	NE
JUQ066_CCGGGATTCGTGGGAA-1	13508.1	1925.68	1.29557e-08	0.00142758	E
JUQ069_TTAGGCAGTGTGCCTG-1	15048.1	2790.3	1.97748e-09	5.35567e-05	E
JUQ108_CTACCCAGTCGAACAG-1	3895.93	1235	3.20029e-09	0.00770054	NE
JUQ069_CACACTCGTCATCCCT-1	5896.68	-2985.98	0.316324	0.00714913	E
JUQ119_GTATTCTAGACAAAGG-1	-1279.56	9464.01	0.146305	0.000122345	NE
JUQ100_GTCACAACAATTGCTG-1	5050.84	-3028.12	0.142927	0.006212	E
JUQ069_CTCATTATCAGCCTAA-1	13093.4	2269.43	6.55568e-09	0.00255169	E
JUQ036_ACGATGTTCTCGTTTA-1	-5279.33	-8567.11	0.724134	0.00767657	E
JUQ066_TGATTTCAGGGTTTCT-1	8706.22	2500.27	0.0520536	0.00065045	E
JUQ096_AATCCAGTCTGTGCAA-1	13838.9	3407.78	1.01242e-08	0.00240564	NE
JUQ030_TTTGTCATCAACGGCC-1	-6540.05	2612.57	3.11475e-08	0.00219853	E
JUQ073_TCTTCGGGTTCCACGG-1	5247.53	-1720.33	1.29348e-08	0.0168025	NE
JUQ039_CGTGTCTGTGCGAAAC-1	2508.18	-2254	0.0326252	0.00663527	NE
JUQ066_TTGGCAATCCAAATGC-1	8195.51	2487.43	0.0961636	0.00363177	E
JUQ036_CGGACACAGCAGGCTA-1	-9766.51	-14631.1	1.1581	0.00599938	E
JUQ042_ATAAGAGAGCGTGAGT-1	3381.77	485.201	2.83969e-08	0.0110301	NE
JUQ057_TCTCTAATCCTCATTA-1	3788.05	5723.18	0.0903755	9.96299e-06	E
JUQ106_TACTCATTCATGCTCC-1	1756.79	1424.08	6.09767e-09	0.00715664	NE
JUQ049_CACCTTGGTCACTGGC-1	-9882.61	-15600.7	1.09228	0.00514989	E
JUQ036_CGTAGCGGTCCAGTTA-1	-8386.09	-10241.3	0.945004	0.00489542	E
JUQ088_AAACCTGTCGGTCTAA-1	-78.2448	3511.59	1.79673e-07	0.00310379	NE
JUQ070_TTTATGCCACCCATTC-1	-8602.33	-9371.95	0.917108	2.9216e-05	E
JUQ060_TACCTTAGTGCAGTAG-1	1664.54	979.305	0.112179	0.00096106	E
JUQ066_GGCCGATAGCAGCGTA-1	14977	2396.01	5.33488e-09	1.68907e-07	E
JUQ066_CGCTGGAAGCTAGCCC-1	-2866.8	-2606.41	0.428246	8.62622e-05	E
JUQ091_GACTGCGCACTAAGTC-1	2835.22	-2279.26	0.254828	0.00762731	NE
JUQ095_TTGACTTTCCTCAATT-1	-2260.67	6603.69	0.0540881	0.00232787	NE
JUQ060_CCGTTCACATACGCCG-1	-5979.05	-4048.94	0.438743	0.00333742	E
JUQ030_TCACGAAAGGAGTTGC-1	-7152.24	1271.48	0.467738	2.75594e-05	E
JUQ027_GTGAAGGAGGTGTTAA-1	-7408.88	7891.54	4.99735e-09	0.00220804	E
JUQ066_TTCTCAAAGGTGATAT-1	10311.2	2928.42	2.18655e-08	1.26095e-07	E
JUQ066_CAGTAACCACCTGGTG-1	-3220.3	-1620.29	0.560836	0.00264739	E
JUQ086_TTCCCAGTCTTACCGC-1	2582.8	1318.75	1.87205e-08	0.0071343	NE
JUQ101_CATCGGGCATAACCTG-1	4712.4	-2663.65	0.000367285	0.0141193	E
JUQ056_GTCTTCGGTCGCGTGT-1	-843.987	3980.23	1.68759e-08	0.00671191	E
JUQ096_GCTCCTATCGTCACGG-1	5285.22	3301.9	0.0760205	0.00886654	NE
JUQ088_GAATGAAGTACCCAAT-1	3204.54	2525.35	2.43588e-06	0.00836762	NE
JUQ057_CATTATCAGAGGTACC-1	-7937.98	-8391.14	1.11275	0.00890084	E
JUQ101_AGGTCATTCTAACCGA-1	-7037.83	3694.4	0.158537	0.00203551	E
JUQ039_CAGTAACCAGCTCCGA-1	2779.21	4740.1	5.57049e-08	0.00502804	NE
JUQ026_ACTGTCCTCACAACGT-1	-6810.88	7052.73	0.0101853	0.00112649	E
JUQ102_ACGGCCAGTTCGAATC-1	-9987.61	-10472.2	1.26097	0.0109074	E
JUQ067_CGACTTCTCAACGGCC-1	1315.98	-3632.45	0.00151871	0.00948476	nan
JUQ088_CCAATCCCAACTTGAC-1	-7812.07	-534.008	0.415437	0.000101448	NE
JUQ067_AACACGTGTACTTGAC-1	-2230.71	-7657.97	0.566416	0.00270856	nan
JUQ036_AGTGTCACATGGTAGG-1	-6559.6	-1334.66	0.508577	0.000755924	E
JUQ057_TGATTTCGTTGGTGGA-1	2767.14	1987.88	0.000125802	0.00815235	E
JUQ096_TTCTCAAAGTTTGCGT-1	10816.4	3284.19	9.77994e-07	0.00776758	NE
JUQ069_CACACCTCAGTTTACG-1	6173.9	-3371.55	0.039834	0.0115826	E
JUQ060_ACTTTCACAGATGGGT-1	1193.37	-3668.23	0.117053	0.00725681	E
JUQ024_CATATTCTCATTGCGA-1	-4502.82	7391.1	3.06158e-09	0.0030504	nan
JUQ091_GCACATACAGATGGCA-1	-6979.18	-9984.75	0.88448	0.00556581	NE
JUQ088_TACCTTAGTAAGGGCT-1	-4452.17	1275.17	0.125893	2.7016e-08	NE
JUQ027_CGGCTAGTCCGCATCT-1	1913.05	-933.505	1.42999e-08	0.0121322	E
JUQ078_GACTACAGTACCCAAT-1	4137.08	-4235.59	1.77044e-08	0.0104431	NE
JUQ040_TGGCCAGGTAAACCTC-1	-8549.47	-12688.8	1.36023	0.00766169	E
JUQ036_TTATGCTTCGTTGACA-1	-8447.64	-11137	1.45618	0.00396399	E
JUQ056_GTGGGTCTCCGCGCAA-1	-692.164	3435.15	0.000853043	0.0126697	E
JUQ069_GGAAAGCAGTGAAGAG-1	14042.7	2792.42	3.10048e-08	0.0048901	E
JUQ102_TGTTCCGTCGGGAGTA-1	-11750	-19709.4	1.23565	0.0035299	E
JUQ106_CCTTCCCCACCAGCAC-1	3001.37	966.207	8.98721e-09	0.0120613	NE
JUQ091_AGCGTATCATTGCGGC-1	3702.26	5258.13	2.42004e-08	0.00346618	NE
JUQ067_TTGAACGAGCGATGAC-1	-472.517	-4309.84	0.10401	0.00753926	nan
JUQ119_GCATGATGTGGGTATG-1	-1455.6	9674.45	1.96722e-08	0.000911956	NE
JUQ122_AGTGAGGAGAGCCCAA-1	3641.31	-3577.73	0.0517718	0.00909907	NE
JUQ069_CATCAAGCACGTCTCT-1	5359.34	2732.02	4.54154e-08	0.0059475	E
JUQ031_AAAGTAGCATAAGACA-1	3416.77	-1916.36	2.70094e-08	0.00996693	E
JUQ083_CTAGTGAGTCCAGTGC-1	-4609.31	5114.8	9.77182e-07	0.00140811	NE
JUQ102_ATTGGTGTCCTGTACC-1	-2144.2	-2089.63	0.151666	0.00429826	E
JUQ024_ATCCGAACAAGGTTCT-1	-3639.8	8318.57	5.86371e-09	7.27107e-07	nan
JUQ066_TTCTACATCGAGCCCA-1	1716.96	5208.08	0.288413	7.49096e-07	E
JUQ100_TGCTGCTGTTGATTCG-1	230.805	7776.78	0.0456349	2.74041e-07	E
JUQ067_GCTGCAGGTCTGATTG-1	-9544.49	-17527.7	0.501587	8.30893e-06	nan
JUQ033_CTACGTCTCATCGGAT-1	-5395.85	-6634.94	0.788633	0.003883	E
JUQ027_TTAACTCTCAGTTCGA-1	2407.08	-2494.41	0.0390759	0.0134818	E
JUQ036_CGACCTTTCCATGCTC-1	3491.48	-3741.09	8.11154e-08	0.0107081	E
JUQ054_CTGCGGAGTATTACCG-1	3868.77	4624.39	0.0991504	0.00629791	NE
JUQ101_ATCCACCTCCTTGCCA-1	2665.64	2216.16	3.90695e-09	0.00552328	E
JUQ097_CTGCCTAAGTGAATTG-1	-3169.14	7228.78	6.74214e-09	0.00503727	NE
JUQ039_CACCTTGTCCGTCATC-1	5102.64	2294.14	9.97136e-09	0.00394481	NE
JUQ042_CATCAAGCAGTCAGCC-1	4679.26	6253.11	3.13723e-08	0.0044097	NE
JUQ031_TACTCGCGTCCTGCTT-1	-7392.68	1139.68	0.294105	1.35441e-07	E
JUQ024_CTGCGGAAGTGTGGCA-1	3527.3	606.052	5.8207e-09	7.63821e-06	nan
JUQ044_GAGGTGACAAAGGCGT-1	-2265.4	7572.62	0.106004	3.25984e-08	NE
JUQ066_GTCTCGTGTACCGTAT-1	14222.1	1613.23	0.0319065	3.63452e-08	E
JUQ088_GGCAATTTCTAACTTC-1	1368.3	1512.14	0.0833005	0.0048223	NE
JUQ069_CGTAGCGTCTCTTGAT-1	6877.82	-1310.15	0.0357963	0.00511219	E
JUQ066_GCTCTGTCAGCATACT-1	8711.25	601.906	0.0539061	0.00604889	E
JUQ061_TGGCGCAGTGACGGTA-1	-9088.01	6184.42	0.256701	1.13304e-08	NE
JUQ030_CGTTCTGAGAAGCCCA-1	-4845.85	-552.268	0.378678	0.00124859	E
JUQ066_CGAATGTAGATCACGG-1	7249.46	-1955.35	2.73511e-08	0.00987149	E
JUQ088_TAGTTGGGTACCAGTT-1	2544.82	3210.91	5.49182e-08	0.00387886	NE
JUQ071_TGGACGCTCACAGTAC-1	-2991.36	8442.03	3.06587e-09	3.02876e-06	nan
JUQ033_ACACCGGTCAACTCTT-1	-2623.09	1676.18	0.313519	0.0019019	E
JUQ067_ATCACGAGTTACTGAC-1	-5599.87	-11970.8	0.654537	0.00772322	nan
JUQ069_AACCGCGTCCCACTTG-1	5086.63	-3854.2	0.1543	0.0130158	E
JUQ027_CATCGGGAGTGCTGCC-1	-10526.3	-17617.6	0.692409	1.35767e-05	E
JUQ057_TCAGATGTCTGCAGTA-1	-7073.55	-10082.2	1.15198	0.0127406	E
JUQ073_TATGCCCGTTCCACAA-1	-5722.17	-8246.91	0.837878	0.00313778	NE
JUQ069_TGCGTGGGTTGCGTTA-1	5238.48	-3849.99	0.627279	0.00760502	E
JUQ096_AGGCCGTAGGAGTCTG-1	-81.3871	5658.05	0.140692	0.00351863	NE
JUQ030_TACGGGCTCGCGTTTC-1	314.168	1888.15	8.30494e-09	0.00520319	E
JUQ060_CTAGCCTTCGTTTATC-1	-6547.89	-7855.37	0.884802	0.00859821	E
JUQ073_ATTGGACAGGTGCTAG-1	4616.1	-1421.15	1.04109e-07	0.00563913	NE
JUQ045_ACCAGTAAGCACGCCT-1	-2088.41	6739.51	5.18914e-08	2.8013e-09	NE
JUQ066_CGTAGGCTCACTATTC-1	3629.89	5690.07	0.122867	8.02021e-09	E
JUQ101_GCAAACTAGGGTCGAT-1	4614.88	-2799.87	1.35375e-08	0.00687214	E
JUQ101_TCTGAGACATCGATTG-1	2468.88	38.2115	0.18209	0.00952392	E
JUQ040_CGGACGTAGTGTACTC-1	-10226.1	-19274.4	0.555268	0.00234956	E
JUQ036_ACTGCTCTCCCTTGCA-1	-8967.22	-10439.2	1.15719	0.00424854	E
JUQ027_CTCGGGAAGCGTCAAG-1	-2076.25	4593.59	1.05263e-07	5.07559e-10	E
JUQ056_CAGGTGCAGACAGACC-1	-1408.71	6046.5	0.0614719	3.41208e-06	E
JUQ088_TCGCGAGGTGCGATAG-1	2779.85	4118.06	6.34655e-08	0.00199294	NE
JUQ101_ACTTTCACATGTTCCC-1	4286.86	2278.96	2.67273e-05	0.00196181	E
JUQ088_CACAGGCGTTGATTCG-1	-8627.35	4472.1	0.189335	0.00079762	NE
JUQ033_CAAGGCCCACGAAATA-1	185.101	-3270.17	0.289466	5.66838e-06	E
JUQ069_GGCTGGTCAAAGGCGT-1	6243.86	-3710.52	2.04867e-08	0.0119442	E
JUQ111_AGTGAGGCATGTAAGA-1	1969.56	6336.9	0.0542034	0.00136344	NE
JUQ088_TGGGAAGCATTGTGCA-1	588.059	60.7844	3.69824e-05	0.00258101	NE
JUQ031_TAGTGGTCACTTGGAT-1	3497.1	-1121.21	2.5703e-08	0.00489502	E
JUQ066_TTCTCCTAGCAAATCA-1	10580.9	2667.03	2.57106e-08	0.000847766	E
JUQ107_AAGGCAGGTACAGTTC-1	4018.24	7387.1	3.77348e-09	4.70521e-09	NE
JUQ066_GTTAAGCCAGTTCATG-1	6432.1	-2540.17	2.06276e-08	0.0106361	E
JUQ027_AGTGAGGTCGGCGCAT-1	326.729	-3832.58	0.256047	0.00351321	E
JUQ069_CTCGAAAGTCAATGTC-1	-6063.61	-9752.19	1.0314	0.00550863	E
JUQ031_GGGATGAGTTCTCATT-1	-3468.95	-297.111	0.157219	0.00389719	E
JUQ097_GGGCATCGTCCTCCAT-1	-3400.46	7693.89	0.0533576	0.00350632	NE
JUQ088_TTATGCTAGGGAAACA-1	1017.22	-58.8897	6.18375e-08	0.00457031	NE
JUQ072_GGTGTTAGTCAACATC-1	-914.539	-1771.36	0.288606	0.00451111	NE
JUQ119_ACGGGCTTCTCTAAGG-1	5852.71	-1454.76	0.0500167	0.00691384	NE
JUQ066_CCTACCAGTTCACCTC-1	745.998	4665.78	0.103525	0.00692705	E
JUQ069_TGACAACTCGCGTAGC-1	-2432.7	1094.67	0.35815	0.00207995	E
JUQ056_GGAAAGCTCTGGCGAC-1	-7844.05	-7267.26	0.777651	2.11525e-05	E
JUQ059_CGCTGGATCCGTAGGC-1	-1607.92	-5813.91	0.351232	0.0120001	NE
JUQ069_CCTTCCCCAATGGACG-1	8168.67	4646	0.0400376	0.00162444	E
JUQ057_CCTAAAGTCTACTATC-1	881.833	92.5768	0.0869521	0.00909234	E
JUQ027_CGAATGTAGACTAGGC-1	-6158.62	2894.33	0.333545	0.00209997	E
JUQ070_ATTCTACAGAGACTTA-1	-4451.03	7963.03	0.150358	0.00417973	E
JUQ096_GTCCTCATCAACGCTA-1	5229.3	-2035.87	0.00420031	0.00986165	NE
JUQ108_TGAAAGAAGCCTTGAT-1	3806.73	4897.86	8.78182e-05	0.0039284	NE
JUQ061_ACTGAACTCTGAAAGA-1	-5530.32	265.196	0.133614	0.00258209	NE
JUQ060_CTAGTGAAGACTAAGT-1	-454.97	-1942.75	0.0235544	0.0056077	E
JUQ044_CACCAGGAGGACCACA-1	4553.15	-1927.63	8.22059e-09	0.0132626	NE
JUQ070_CGACCTTTCGTTGACA-1	-7312.4	-8998.03	0.726426	0.0183103	E
JUQ101_CGAGCACTCACCCTCA-1	5066.04	-1185.14	6.95662e-09	0.00979881	E
JUQ049_TGCGCAGAGGCAGTCA-1	-6421.51	-6324.05	0.593126	0.00264116	E
JUQ033_TGCTGCTGTAGAGCTG-1	-7622.95	-9434.36	1.35359	0.0055314	E
JUQ106_TGGTTCCAGACAAAGG-1	5449.82	3250.7	2.39038e-08	0.00456522	NE
JUQ060_CAAGTTGGTGAGGGTT-1	3455.14	2264.67	5.73833e-09	0.0157759	E
JUQ066_GTCGGGTTCCAAATGC-1	5753.27	-4046.13	0.349398	0.00712829	E
JUQ067_TTATGCTAGGGATGGG-1	-5514.37	-9183.18	0.772471	0.00591274	nan
JUQ089_CGTGTAAAGCTGAAAT-1	-2127.87	550.344	0.185378	8.6528e-05	NE
JUQ088_ATGGGAGTCATAACCG-1	-231.412	-4768.83	0.25056	0.00753888	NE
JUQ024_GAGGTGAAGGGTCTCC-1	2230.53	675.822	0.0672639	0.00506068	nan
JUQ066_TCATTTGTCACTGGGC-1	9150.33	1045.82	0.138493	0.00617344	E
JUQ066_ACTGAGTAGTGGACGT-1	13671.8	2243.26	7.12743e-09	0.00122776	E
JUQ108_GAACGGAGTCCCTACT-1	3307.04	2086.51	2.14428e-08	0.00154757	NE
JUQ042_TAAGCGTAGTGCAAGC-1	4354.01	314.244	2.50243e-08	0.0078311	NE
JUQ060_ACTGTCCCAATCTACG-1	1784.9	1334.11	0.000229474	0.00307489	E
JUQ068_GTCGTAACATCATCCC-1	-8852.78	-8687.86	0.975575	0.0040844	E
JUQ031_GGAATAAGTCTCATCC-1	-3478.42	3936.58	0.0188056	4.42551e-08	E
JUQ036_ATTACTCCACCTTGTC-1	1456.54	-1880.61	0.0891908	0.0127743	E
JUQ040_CAAGGCCCACCGTTGG-1	-4730.7	-10307.2	0.800007	0.00407186	E
JUQ025_CGAATGTGTATTCTCT-1	-8821.54	6735.41	0.0921548	0.00119319	nan
JUQ049_CTTGGCTAGGTAAACT-1	904.55	2301.09	0.167772	0.00656863	E
JUQ031_TGCACCTCAGTTTACG-1	-3549.77	3024.75	0.10972	7.24932e-05	E
JUQ071_GCATACACAGCCTATA-1	-4122.32	7433	0.116573	0.000691732	nan
JUQ033_GACACGCAGACTACAA-1	1821.33	-1355.66	0.13993	0.00261029	E
JUQ088_GTATTCTTCTAGAGTC-1	-6787.88	7098.3	0.26128	0.00115388	NE
JUQ088_GATGAAATCGGAGGTA-1	1822.18	-1171.14	0.0912253	0.00365932	NE
JUQ060_CTCCTAGCATGCAACT-1	1104.68	-817.364	0.139924	0.00602158	E
JUQ100_TACAGTGGTTATCGGT-1	1815.52	4910.54	1.46447e-08	5.60656e-08	E
JUQ027_TATCAGGTCAGCTCTC-1	-6280.25	6680.32	7.64215e-09	0.00655942	E
JUQ066_CAACTAGTCTTAGCCC-1	8063.72	-433.349	3.65734e-09	0.00606306	E
JUQ024_TGCGGGTAGCGTAATA-1	4275.14	2654.45	0.0216434	2.29949e-08	nan
JUQ047_ACGTCAAAGCTAGTGG-1	-3644.01	6876.76	0.1215	0.00364484	NE
JUQ066_CAGCATACAAAGCGGT-1	2200.6	5180.64	0.161556	2.96378e-08	E
JUQ062_AAACCTGCAGCGAACA-1	-709.927	6787.56	1.02576e-08	0.00436112	E
JUQ070_CTCCTAGGTCTGATTG-1	3321.83	2242.67	0.166693	0.00919142	E
JUQ036_TCGTACCGTTGTCTTT-1	-10398.4	-19882.9	0.61605	0.0120572	E
JUQ088_TGTTCCGGTCTGATTG-1	3747.5	6145.56	9.59553e-09	0.00443314	NE
JUQ101_ACTTACTAGAGTAAGG-1	2542.07	-1422.15	1.66709e-06	0.0107834	E
JUQ067_TACACGATCGTGGTCG-1	-2877.3	-7999.55	0.423233	0.00623045	nan
JUQ026_AGTGGGAAGAAGATTC-1	-620.303	-3885.56	0.121958	0.00293805	E
JUQ027_CTGCTGTCATCGGAAG-1	-2163.28	1887.75	8.93356e-08	0.00589295	E
JUQ027_CACCTTGCATTACGAC-1	-8017.45	-8386.68	0.551682	0.00377227	E
JUQ033_TCAACGAAGTAGGCCA-1	-7614.41	-10621.3	1.25273	0.00708943	E
JUQ052_CGAGCCAAGAAACCAT-1	-2824.51	5861.21	1.07185e-08	4.74769e-09	E
JUQ042_GTCATTTAGTAGTGCG-1	-3356.89	6551.9	0.232336	0.000599757	NE
JUQ027_GACCAATAGCTAGGCA-1	-7379.57	8012.28	0.000615034	0.00196068	E
JUQ088_CTCCTAGGTTCCACAA-1	3118.86	4938.5	0.0230672	0.00704278	NE
JUQ073_AGCTTGAGTAAGCACG-1	3586.73	-2892.59	2.80029e-08	0.00639956	NE
JUQ091_ATCCGAAGTTATTCTC-1	3060.12	4348.21	7.72634e-09	0.00154568	NE
[truncated: 29,926 more rows]

## Sheet: f_Slalom
	Bassez_expansion	SLALOM_14	SLALOM_13
JUQ026_AAACCTGCATCTCGCT-1	E	0.203672	-0.824539
JUQ026_AAACCTGTCAAGAAGT-1	E	-0.530567	-2.09758
JUQ026_AAACCTGTCTCGCATC-1	E	1.61049	-1.63766
JUQ026_AAAGATGAGGGTTCCC-1	E	-0.193576	-2.52668
JUQ026_AAAGCAAAGGGAGTAA-1	E	-0.0176677	-1.27387
JUQ026_AAAGCAAAGGGCTTGA-1	E	-0.00404585	-2.17361
JUQ026_AAAGCAACAAGTAATG-1	E	0.543945	-1.5592
JUQ026_AAAGCAACACGTAAGG-1	E	-0.243776	-0.645384
JUQ026_AAAGCAAGTAGAGGAA-1	E	1.46857	-0.00657588
JUQ026_AAAGTAGCAACGATCT-1	E	0.0795713	-0.582958
JUQ026_AAATGCCAGCTAAGAT-1	E	0.0833966	-1.02845
JUQ026_AACACGTAGCTGTCTA-1	E	-0.395453	-0.242313
JUQ026_AACCGCGGTAAACACA-1	E	-0.555016	-2.14638
JUQ026_AACTCAGAGCGCCTCA-1	E	-0.280972	-1.43169
JUQ026_AACTCCCCACTGTGTA-1	E	-0.359685	-2.24834
JUQ026_AACTTTCAGTGCGTGA-1	E	-0.423787	-0.32344
JUQ026_AACTTTCCATCACGTA-1	E	0.139812	-1.1493
JUQ026_AAGCCGCAGACTACAA-1	E	0.0390429	-1.43712
JUQ026_AAGGCAGAGGATGGTC-1	E	-0.0856072	-0.869505
JUQ026_AAGGTTCCAGTAAGCG-1	E	-0.29407	-0.759232
JUQ026_AAGGTTCCATCAGTCA-1	E	-0.244581	-1.71559
JUQ026_AAGTCTGTCGCGTTTC-1	E	-0.221124	-1.59184
JUQ026_AATCCAGTCACAACGT-1	E	-0.441446	0.0887847
JUQ026_AATCCAGTCGCAAGCC-1	E	-0.0865789	-0.735258
JUQ026_AATCGGTCAAGGTGTG-1	E	0.306659	-1.36489
JUQ026_AATCGGTCACCGTTGG-1	E	-0.100588	0.255287
JUQ026_ACACCCTAGCCCAGCT-1	E	-0.457558	-2.09037
JUQ026_ACACCCTCAAACGTGG-1	E	-0.465367	-0.0523072
JUQ026_ACACCCTTCAAAGTAG-1	E	1.7481	-1.06742
JUQ026_ACACCGGAGTTAGGTA-1	E	-0.471161	-1.08169
JUQ026_ACAGCCGAGATGTTAG-1	E	-0.484392	-1.18176
JUQ026_ACAGCCGAGTTACCCA-1	E	-0.578318	-2.57388
JUQ026_ACAGCCGCAGTGAGTG-1	E	-0.0393104	-1.58992
JUQ026_ACAGCTACATGAACCT-1	E	-0.288024	-2.17617
JUQ026_ACAGCTATCCGCGTTT-1	E	-0.336926	-0.995085
JUQ026_ACATGGTGTACATGTC-1	E	-0.036782	-1.75437
JUQ026_ACCAGTACACATTTCT-1	E	-0.374265	-1.07694
JUQ026_ACCCACTCAATGAAAC-1	E	-0.543913	-0.890795
JUQ026_ACCCACTCATAAGACA-1	E	-0.313799	-1.50713
JUQ026_ACCCACTTCTTAACCT-1	E	0.0611799	-1.73441
JUQ026_ACCGTAAGTCCTAGCG-1	E	0.00629533	-2.52194
JUQ026_ACGAGCCAGTGTACTC-1	E	-0.341173	0.00230542
JUQ026_ACGAGGACACATCCAA-1	E	-0.4038	0.0745595
JUQ026_ACGCAGCGTAATTGGA-1	E	0.620754	-1.63104
JUQ026_ACGCCAGTCACGAAGG-1	E	-0.370601	-1.84114
JUQ026_ACGCCGACATGAACCT-1	E	0.0689436	-1.55766
JUQ026_ACGCCGAGTACAGACG-1	E	-0.166713	0.162108
JUQ026_ACGGCCAAGTGGTAGC-1	E	-0.356058	-0.605069
JUQ026_ACGGCCAGTCACTGGC-1	E	0.434972	-1.44341
JUQ026_ACGGGCTAGCTAGTTC-1	E	-0.150215	-0.937792
JUQ026_ACGGGCTAGGCTAGGT-1	E	-0.257707	-1.54057
JUQ026_ACGGGCTTCTATGTGG-1	E	-0.470004	-0.147047
JUQ026_ACTGAGTGTAGCGCAA-1	E	-0.140641	-0.441749
JUQ026_ACTGATGCAGGACCCT-1	E	-0.402251	-1.08423
JUQ026_ACTGATGCATCTCCCA-1	E	-0.077608	-0.800412
JUQ026_ACTGATGGTATTCTCT-1	E	-0.384416	-0.77945
JUQ026_ACTGATGGTCAGCTAT-1	E	-0.169389	-1.59935
JUQ026_ACTGTCCGTCGAGTTT-1	E	0.349909	-1.28432
JUQ026_ACTGTCCTCACAACGT-1	E	-0.472576	-0.658906
JUQ026_ACTTTCAAGGCGTACA-1	E	-0.515058	-0.69668
JUQ026_ACTTTCACAAACCTAC-1	E	1.27034	-1.64391
JUQ026_ACTTTCAGTAGCGTGA-1	E	0.116452	-2.27492
JUQ026_AGAATAGAGCGATAGC-1	E	-0.00420905	-1.92852
JUQ026_AGAATAGAGTTAACGA-1	E	-0.47794	-1.12447
JUQ026_AGAATAGGTGCCTGCA-1	E	-0.457348	0.255417
JUQ026_AGACGTTAGAATGTTG-1	E	-0.0856916	-1.27053
JUQ026_AGACGTTCATCGATGT-1	E	0.0830599	-1.23734
JUQ026_AGACGTTTCACGCGGT-1	E	-0.521252	-0.928959
JUQ026_AGAGCGAGTCGAAAGC-1	E	-0.388248	-0.890011
JUQ026_AGAGCTTAGTCACGCC-1	E	-0.150201	-1.14854
JUQ026_AGAGCTTAGTGTCCCG-1	E	-0.273756	-0.0928381
JUQ026_AGAGTGGCAACACGCC-1	E	-0.541731	0.319919
JUQ026_AGAGTGGTCATAACCG-1	E	-0.270862	-0.15198
JUQ026_AGATCTGAGGAATGGA-1	E	0.247135	-1.91867
JUQ026_AGATCTGAGTGCAAGC-1	E	-0.45861	0.286579
JUQ026_AGATCTGGTCGGATCC-1	E	-0.331671	-1.61191
JUQ026_AGCAGCCGTGTTCTTT-1	E	0.402918	-1.44783
JUQ026_AGCAGCCTCAACCAAC-1	E	-0.482741	-2.15546
JUQ026_AGCAGCCTCCTGCTTG-1	E	0.38922	-1.63539
JUQ026_AGCATACGTGTAATGA-1	E	-0.537495	-1.67962
JUQ026_AGCATACTCACATGCA-1	E	-0.46657	-0.663982
JUQ026_AGCCTAAAGGTCATCT-1	E	0.365745	-1.61806
JUQ026_AGCCTAACAAGTTGTC-1	E	-0.478086	-1.14436
JUQ026_AGCCTAAGTCCGTGAC-1	E	0.0706849	-0.233718
JUQ026_AGCGGTCAGGAGTTGC-1	E	-0.187394	-0.856504
JUQ026_AGCGTATAGACTGGGT-1	E	0.575601	-0.608379
JUQ026_AGGCCACGTCTCTCTG-1	E	-0.460007	0.189778
JUQ026_AGGGAGTTCATCACCC-1	E	-0.400259	-0.0297774
JUQ026_AGGGATGCACATAACC-1	E	-0.0557994	-1.79185
JUQ026_AGGGATGGTCTAGCCG-1	E	-0.165199	-1.57274
JUQ026_AGGGATGTCTCCTATA-1	E	3.12994	-1.15812
JUQ026_AGGGTGAAGCTAAGAT-1	E	-0.0626836	-0.872419
JUQ026_AGGGTGAGTGTTTGTG-1	E	-0.469213	-0.722226
JUQ026_AGGTCCGTCTCGTATT-1	E	0.0257908	-1.5458
JUQ026_AGTAGTCGTATTCTCT-1	E	-0.0464563	-0.959455
JUQ026_AGTCTTTCAAGGACTG-1	E	-0.424071	0.130229
JUQ026_AGTCTTTTCGAATGGG-1	E	1.28433	-1.14085
JUQ026_AGTGAGGTCGTCGTTC-1	E	-0.0819344	-0.511483
JUQ026_AGTGGGAAGAAGATTC-1	E	0.095146	-2.00947
JUQ026_AGTGGGAAGTAGCCGA-1	E	0.578345	-2.26915
JUQ026_AGTGGGAGTGCGATAG-1	E	-0.478866	-1.15279
JUQ026_ATAACGCCAGTCCTTC-1	E	-0.0607733	-1.61099
JUQ026_ATAACGCTCCGTACAA-1	E	-0.697792	-1.09647
JUQ026_ATAAGAGGTCTTCTCG-1	E	1.48304	-1.41582
JUQ026_ATAGACCTCAGAGACG-1	E	0.942598	-1.71164
JUQ026_ATCACGAGTTGTCGCG-1	E	0.631263	-0.151052
JUQ026_ATCATCTCATGGGAAC-1	E	-0.288816	-0.391979
JUQ026_ATCCACCTCCTAGTGA-1	E	-0.163318	-0.999127
JUQ026_ATGCGATAGGTTACCT-1	E	1.34789	-0.463106
JUQ026_ATGCGATGTGACGGTA-1	E	-0.0776807	-1.95869
JUQ026_ATGGGAGTCAACCATG-1	E	-0.18513	-1.03543
JUQ026_ATGTGTGGTCTCTTTA-1	E	-0.383723	-1.25214
JUQ026_ATTATCCAGGGTGTTG-1	E	-0.0644799	-0.29816
JUQ026_ATTATCCCAAAGTGCG-1	E	0.362556	-1.84696
JUQ026_ATTATCCGTTCGCGAC-1	E	0.0376856	-1.74477
JUQ026_ATTCTACAGCGGATCA-1	E	-0.477555	-1.40716
JUQ026_ATTCTACCACGGACAA-1	E	-0.277798	-1.96761
JUQ026_ATTGGACCAACTTGAC-1	E	-0.011347	-1.74387
JUQ026_ATTTCTGAGCACACAG-1	E	-0.167945	-1.0881
JUQ026_ATTTCTGCATCGATTG-1	E	2.55656	-1.24933
JUQ026_CAACCAATCGATAGAA-1	E	-0.298623	-0.247891
JUQ026_CAACCAATCGCCCTTA-1	E	-0.0565888	-1.10979
JUQ026_CAACCTCGTCCAACTA-1	E	-0.417654	-1.01143
JUQ026_CAACTAGCAGTCCTTC-1	E	0.913156	-1.34292
JUQ026_CAAGAAAGTCAACTGT-1	E	-0.558127	-1.51843
JUQ026_CAAGAAATCACCATAG-1	E	-0.188272	-0.393994
JUQ026_CAAGATCGTTCACCTC-1	E	-0.233889	-1.51173
JUQ026_CAAGATCTCTCCGGTT-1	E	0.689613	-1.76553
JUQ026_CAAGGCCAGTGCAAGC-1	E	0.467913	-0.796203
JUQ026_CAAGGCCGTTAGAACA-1	E	-0.2076	-1.36573
JUQ026_CAAGGCCTCAGTTTGG-1	E	-0.212197	-1.98362
JUQ026_CAAGGCCTCGCGTAGC-1	E	-0.40952	-0.636108
JUQ026_CAAGTTGTCTCGCATC-1	E	-0.119382	-2.55621
JUQ026_CACAAACGTTGCTCCT-1	E	-0.0362094	-1.25999
JUQ026_CACAAACTCAAACAAG-1	E	-0.271542	-0.943105
JUQ026_CACAAACTCTAGCACA-1	E	0.189644	0.157818
JUQ026_CACACCTTCCTTTACA-1	E	-0.510214	0.10249
JUQ026_CACACTCAGTCTCGGC-1	E	-0.150084	-0.115586
JUQ026_CACACTCCAATCGAAA-1	E	-0.520289	-0.931432
JUQ026_CACATTTCAAGAGGCT-1	E	-0.230363	-1.17537
JUQ026_CACATTTCACAGGCCT-1	E	0.146412	-1.65147
JUQ026_CACATTTGTAAATGTG-1	E	0.0306389	-0.0592378
JUQ026_CACATTTTCATGGTCA-1	E	-0.374346	-0.972935
JUQ026_CACCACTAGAGAGCTC-1	E	-0.309716	-0.181314
JUQ026_CACCACTGTAGAAGGA-1	E	2.89637	-0.968334
JUQ026_CACCAGGTCTCGTATT-1	E	-0.511036	0.142542
JUQ026_CAGAATCCACATGTGT-1	E	-0.398939	0.0306782
JUQ026_CAGAGAGAGGTCATCT-1	E	0.134068	-1.59934
JUQ026_CAGCAGCTCATCGATG-1	E	-0.281123	-0.228295
JUQ026_CAGCATAGTTGCCTCT-1	E	-0.592249	-1.80826
JUQ026_CAGCCGAAGCCGTCGT-1	E	0.200738	-1.95756
JUQ026_CAGCCGATCAAACAAG-1	E	2.45117	-1.16887
JUQ026_CAGGTGCTCAAGGTAA-1	E	-0.387689	-1.00297
JUQ026_CAGTAACCAATCCGAT-1	E	1.33409	-1.77103
JUQ026_CAGTCCTGTCCAGTTA-1	E	-0.489816	-2.06116
JUQ026_CATATTCAGCAAATCA-1	E	0.190402	-1.87936
JUQ026_CATCAAGAGTGGGTTG-1	E	-0.0515549	-0.832126
JUQ026_CATCGAAAGGTGTGGT-1	E	-0.394771	-0.986235
JUQ026_CATGACAAGCACCGCT-1	E	-0.489414	-1.88588
JUQ026_CATGACATCTCCGGTT-1	E	-0.3374	-1.31246
JUQ026_CATGCCTGTAAGAGAG-1	E	0.625386	0.235193
JUQ026_CATGCCTGTTGAGGTG-1	E	2.52268	-0.836951
JUQ026_CATGGCGCATGTCGAT-1	E	-0.149027	-1.77432
JUQ026_CATTCGCCACAACGCC-1	E	-0.4786	-1.35798
JUQ026_CATTCGCTCCTATTCA-1	E	-0.297936	-1.01662
JUQ026_CCAATCCTCAGCTCGG-1	E	-0.473978	-1.08711
JUQ026_CCAATCCTCGCCCTTA-1	E	-0.395232	-0.0430016
JUQ026_CCAGCGACACCGAAAG-1	E	0.0452486	-1.30604
JUQ026_CCAGCGAGTTATGCGT-1	E	-0.223087	-1.92892
JUQ026_CCATGTCCACACAGAG-1	E	-0.413315	-2.27088
JUQ026_CCATGTCTCCTATTCA-1	E	0.00491724	-0.241435
JUQ026_CCCAGTTCACCACGTG-1	E	-0.48064	-1.33361
JUQ026_CCCAGTTCAGCTGTGC-1	E	0.225912	-0.344121
JUQ026_CCCAGTTTCTTCATGT-1	E	1.68112	-1.43021
JUQ026_CCGGGATCACGAAAGC-1	E	-0.4063	-0.475153
JUQ026_CCGGGATCATCTACGA-1	E	1.33608	-2.14972
JUQ026_CCGGGATGTACAGCAG-1	E	0.106602	-0.638067
JUQ026_CCGGGATTCCTTTACA-1	E	-0.4679	-1.1821
JUQ026_CCGGTAGCATTCGACA-1	E	-0.0546697	-2.40269
JUQ026_CCGTGGAGTCGGATCC-1	E	-0.446956	-1.48767
JUQ026_CCGTGGATCAGCACAT-1	E	-0.120467	-0.312693
JUQ026_CCGTGGATCAGGCCCA-1	E	0.0518484	-1.2196
JUQ026_CCGTTCACACCCAGTG-1	E	-0.373642	-1.86486
JUQ026_CCTACACCACGAAGCA-1	E	-0.465219	-0.346323
JUQ026_CCTACCAAGAAGGCCT-1	E	-0.473526	-1.25661
JUQ026_CCTACCAAGAGGTTGC-1	E	0.0035828	-1.85292
JUQ026_CCTATTAGTTTCCACC-1	E	-0.541165	-0.561288
JUQ026_CCTCTGACACTTGGAT-1	E	0.689757	-0.954282
JUQ026_CCTCTGAGTGAGTGAC-1	E	-0.511419	-0.644471
JUQ026_CCTCTGAGTGATGTGG-1	E	0.156389	-1.43264
JUQ026_CCTTACGCACCTATCC-1	E	-0.227128	-1.67401
JUQ026_CCTTCGATCGGTGTTA-1	E	-0.21245	-2.02788
JUQ026_CCTTTCTAGTCCTCCT-1	E	-0.562943	-2.15429
JUQ026_CCTTTCTCACCAGTTA-1	E	-0.0486037	-1.18935
JUQ026_CCTTTCTGTGCAGGTA-1	E	0.0765728	-0.50345
JUQ026_CGAACATAGCTATGCT-1	E	-0.307005	-1.8021
JUQ026_CGAACATGTCAACTGT-1	E	-0.461517	0.0979959
JUQ026_CGAACATGTGCAACGA-1	E	0.331776	-1.76764
JUQ026_CGACCTTGTAAAGGAG-1	E	-0.156351	-1.20618
JUQ026_CGACCTTGTGCCTTGG-1	E	-0.478134	-0.998193
JUQ026_CGACCTTTCTACCAGA-1	E	-0.170355	0.13068
JUQ026_CGACTTCCAAGCGTAG-1	E	0.0377264	-1.99177
JUQ026_CGACTTCCACTCTGTC-1	E	-0.43616	0.464774
JUQ026_CGACTTCGTGTTGAGG-1	E	1.3991	-0.162657
JUQ026_CGAGAAGTCGGAAACG-1	E	0.180943	-1.84773
JUQ026_CGAGCACCAGCGTTCG-1	E	-0.46258	0.186745
JUQ026_CGAGCCAGTATAGGGC-1	E	-0.344449	-0.170931
JUQ026_CGATCGGCAAACGTGG-1	E	-0.0577725	-0.648002
JUQ026_CGATGTACAATGGACG-1	E	0.140806	-1.17027
JUQ026_CGATTGATCAGCACAT-1	E	0.0432282	-1.95137
JUQ026_CGATTGATCAGTGCAT-1	E	-0.345829	0.456758
JUQ026_CGCGTTTAGCAACGGT-1	E	0.516031	-2.24215
JUQ026_CGCGTTTGTGTGAAAT-1	E	-0.309188	-1.10358
JUQ026_CGCTTCAGTAAATACG-1	E	0.0815631	-1.68353
JUQ026_CGCTTCATCGCCAGCA-1	E	-0.128175	-0.72314
JUQ026_CGGACACCAAAGCAAT-1	E	2.41549	-1.08716
JUQ026_CGGACACCATACTACG-1	E	0.0356097	-2.36476
JUQ026_CGGACACGTCAAAGCG-1	E	-0.436961	-0.409516
JUQ026_CGGACGTGTTGGTGGA-1	E	-0.436599	0.11142
JUQ026_CGGACTGGTTCTGAAC-1	E	-0.458712	-1.06135
JUQ026_CGGCTAGTCATAACCG-1	E	-0.569446	-1.19605
JUQ026_CGGGTCATCAGTTAGC-1	E	-0.48708	-2.15434
JUQ026_CGGTTAAAGTCATCCA-1	E	-0.447352	-1.16885
JUQ026_CGGTTAACATCACGAT-1	E	0.282325	-0.402924
JUQ026_CGTAGCGGTGCACTTA-1	E	-0.552097	0.185356
JUQ026_CGTAGGCCAACGATGG-1	E	-0.00561029	-0.836053
JUQ026_CGTCAGGAGCGTTGCC-1	E	-0.137495	-1.4632
JUQ026_CGTCCATCATTACCTT-1	E	-0.516231	-0.750347
JUQ026_CGTGAGCAGTCGCCGT-1	E	1.38015	-0.971229
JUQ026_CGTGAGCGTCAAGCGA-1	E	-0.0773372	-2.0481
JUQ026_CGTGAGCGTTCGCTAA-1	E	-0.0802848	-0.0512529
JUQ026_CGTGAGCTCCGTTGCT-1	E	0.0876609	-1.35367
JUQ026_CGTGTAATCAGCTTAG-1	E	0.0608515	-0.563961
JUQ026_CGTGTCTTCGCCTGTT-1	E	0.37768	-0.842689
JUQ026_CGTTAGACATGCCTAA-1	E	-0.33046	-0.647575
JUQ026_CGTTCTGAGTCCGGTC-1	E	-0.607988	-2.50056
JUQ026_CGTTCTGTCGCCGTGA-1	E	-0.197539	-1.98244
JUQ026_CTAACTTTCAGGATCT-1	E	-0.32325	-1.63215
JUQ026_CTACACCCAAGTTGTC-1	E	-0.28994	0.349237
JUQ026_CTACACCGTACCTACA-1	E	-0.479154	-0.816707
JUQ026_CTACACCGTTTGTTTC-1	E	0.00463243	-0.0471162
JUQ026_CTACACCTCCAATGGT-1	E	0.0953569	-1.28852
JUQ026_CTACACCTCGAGGTAG-1	E	-0.401251	0.204243
JUQ026_CTACATTGTCTAGTGT-1	E	-0.290698	-0.074462
JUQ026_CTACATTTCCTTTACA-1	E	-0.00393866	-1.51324
JUQ026_CTACCCACATCAGTCA-1	E	2.32062	-0.199496
JUQ026_CTACGTCTCGTAGATC-1	E	-0.462	0.163551
JUQ026_CTAGCCTAGGTAAACT-1	E	0.19122	-2.07609
JUQ026_CTAGCCTCAACGATCT-1	E	-0.113662	-1.0923
JUQ026_CTCACACAGGGAGTAA-1	E	-0.0431615	-0.601292
JUQ026_CTCACACAGGGTTCCC-1	E	-0.0967985	-0.0916847
JUQ026_CTCACACAGTATCTCG-1	E	0.624038	-0.544302
JUQ026_CTCACACTCGCATGGC-1	E	-0.427218	-1.44952
JUQ026_CTCAGAAGTACTTGAC-1	E	-0.407901	-0.175734
JUQ026_CTCGTACTCACATGCA-1	E	-0.466325	-0.716192
JUQ026_CTCGTACTCACCCGAG-1	E	-0.481066	-1.21024
JUQ026_CTCGTCAGTCTAAACC-1	E	-0.52712	-1.60273
JUQ026_CTCTACGGTATGCTTG-1	E	0.39308	-1.27956
JUQ026_CTCTGGTAGTTGTAGA-1	E	-0.331055	-0.494124
JUQ026_CTGAAACCATCAGTCA-1	E	-0.0330163	-1.48358
JUQ026_CTGAAACGTTCCAACA-1	E	2.04301	-1.07087
JUQ026_CTGAAACGTTCGAATC-1	E	-0.469698	-0.67337
JUQ026_CTGATAGAGACTACAA-1	E	-0.550783	-0.277744
JUQ026_CTGATAGTCCGTTGCT-1	E	-0.338315	-0.225456
JUQ026_CTGATAGTCGCTAGCG-1	E	0.0136643	-1.90793
JUQ026_CTGATCCCAAGACGTG-1	E	-0.536424	-1.65044
JUQ026_CTGATCCGTCTGATCA-1	E	0.014116	-0.852766
JUQ026_CTGCCTAGTTATCGGT-1	E	-0.303842	-1.74064
JUQ026_CTGGTCTTCTGGTGTA-1	E	-0.504736	-0.594971
JUQ026_CTGTGCTAGTGACATA-1	E	-0.539501	-1.1353
JUQ026_CTGTTTATCATCACCC-1	E	2.55593	-1.56991
JUQ026_CTGTTTATCTCCGGTT-1	E	-0.467327	-0.266887
JUQ026_CTTAACTAGGTAGCCA-1	E	-0.554612	-1.21642
JUQ026_CTTAACTCATTGGGCC-1	E	-0.140357	-2.09423
JUQ026_CTTACCGAGGTCGGAT-1	E	-0.621194	-1.61356
JUQ026_CTTACCGGTGCATCTA-1	E	-0.440118	-0.0485024
JUQ026_CTTCTCTCAGCCTATA-1	E	-0.0396853	-0.286593
JUQ026_CTTGGCTAGGATCGCA-1	E	-0.0550811	-1.35159
JUQ026_CTTGGCTGTGGTCTCG-1	E	0.998279	-1.20004
JUQ026_CTTGGCTTCTGCGTAA-1	E	0.0554835	-2.01752
JUQ026_CTTTGCGTCTTGTACT-1	E	-0.506203	0.392125
JUQ026_GAAACTCTCATCGATG-1	E	0.189808	-1.7149
JUQ026_GAACATCTCTCAAGTG-1	E	-0.473875	0.042582
JUQ026_GAACCTAAGAAAGTGG-1	E	0.12358	-2.20937
JUQ026_GAACGGAGTTAGGGTG-1	E	-0.59405	-1.60212
JUQ026_GAATAAGGTCCGTGAC-1	E	-0.522739	-0.819813
JUQ026_GAATGAAAGGTTACCT-1	E	0.0356779	-1.42195
JUQ026_GAATGAAGTGCCTGGT-1	E	-0.464442	-0.390802
JUQ026_GACACGCGTAAAGGAG-1	E	0.813241	-1.38504
JUQ026_GACAGAGGTCCGAGTC-1	E	-0.630372	-1.46169
JUQ026_GACAGAGTCCACGCAG-1	E	-0.513122	-0.329234
JUQ026_GACGGCTAGACGCTTT-1	E	-0.466995	0.013929
JUQ026_GACGGCTTCCAGTATG-1	E	-0.0974636	-1.80838
JUQ026_GACGTGCAGGACTGGT-1	E	-0.00402092	-2.22102
JUQ026_GACGTGCCACGTAAGG-1	E	-0.470783	-1.06104
JUQ026_GACTAACGTCTAGCCG-1	E	2.7664	-0.841056
[truncated: 28,470 more rows]

## Sheet: f_scHPF
	Bassez_expansion	scHPF_17	scHPF_89
[truncated: 28,766 more rows]

[truncated: 5 more sheets: f_expiMap, g_Spectra, g_Slalom, g_scHPF, g_expiMap]
