# Supplementary material for: Supervised discovery of interpretable gene programs from single-cell data
Source: Nat Biotechnol. 2023 Sep 21;42(7):1084–95. doi: 10.1038/s41587-023-01940-3 (PMC10958532; doi:10.1038/s41587-023-01940-3)
Supplement: Supplementary file 16 — Statistical source data. [file 41587_2023_1940_MOESM16_ESM.xlsx]

## Sheet: a
	0	1	2	3	4	5	6	7	8	9	10	11	12	13	14	15	16	17	18	19	20	21	22	23	24	25	26	27	28	29	30	31	32	33	34	35	36	37	38	39	40	41	42	43	44	45	46	47	48
0	ABCC3	ABCC4	ABCC1	ABCB4	HSD17B4	LTC4S	NSDHL	DHCR24	HSD3B7	SLC27A2	VPS4B	CEL	NDUFS8	GTF2H1	CD44	RDH11	TRIP4	SAMSN1	NUMA1	CDKN2D	MTAP	JUNB	SLC23A2	PI4K2A	SMAD2	UQCRFS1	BCAP31	NEMF	CYB5B	USO1	DMTF1	GAPDH	TOPORS	UBE2G2	RAD23B	NDUFA1	TMEM129	HDAC10	DAPP1	COMMD1	RAE1	PRMT2	RNF187	SEC31A	CD74	M6PR	NDUFV1	NOP56	PDK1
1	ALAS2	PPOX	CYBRD1	FECH	BLVRB	ALAS1	HMBS	CPOX	HMOX2	ALAD	BLVRA	HCCS	UROD	UROS	FTH1	HMOX1	SLC46A1	ISCU	UBE2L6	HINT1	S100A11	PRMT2	PLA2G2A	ERP29	CNBP	PSME1	CCND3	DCXR	NDUFS2	GSTK1	SLC9A3R1	SLC25A5	DGKA	PPIA	SLC25A6	CDKN2A	COX6A1	TMEM59	DEF6	PCBP2	COX7A2	TCEA1	CTSD	TPRKB	MXD4	CTSC	CORO1A	RAP2B	UQCR11
2	FOSB	NR4A1	NR4A3	F2RL1	SIK1	PTX3	EGR1	FOSL1	FJX1	NR4A2	OLR1	EDN1	DENND5A	CEBPD	LAMB3	TNFAIP6	ZBTB10	FUT4	BCL6	TNFRSF9	INHBA	SLC16A6	SLC2A6	SNN	TNC	TNFAIP2	DNAJB4	EGR2	RCAN1	TRIP10	BCL2A1	CCRL2	PHLDA2	SERPINB8	GPR183	YRDC	KDM6B	TRAF1	NFKBIE	MSC	DUSP5	KLF9	SGK1	TNIP1	CCNL1	IER2	NFKB2	REL	EHD1
3	GLO1	HAGHL	GRHPR	HSPA8	HSP90AA1	TNIP1	PHB2	AP2S1	EEF1A1	CKS2	PARK7	APIP	LAMP1	POLR3H	SH3GLB1	MSC	CALR	MAN2B1	DHX9	AP2A1	NFKBIE	AP2M1	NFYC	POLR3D	YRDC	KYAT1	POLR3K	GSDMD	SPCS1	PLPBP	TNIP2	EBI3	SERPINB8	LY6E	TMLHE	ADAR	POLR1D	EHD1	NINJ1	CCRL2	POLR3F	SDC4	ATRIP	NFKB2	POLR3A	ARL14EP	FAH	LDHB	MYC
4	IL17RA	PTPN1	REG1A	IL18R1	PTPN2	IL1R2	IL17RB	TNFRSF21	ACVRL1	LTBR	IL1R1	CCR1	EBI3	LTB	A2M	BAK1	ACVR1B	CSF1	PDGFC	ITGB3	CD36	MYD88	CSF2RA	IL2RA	CSF2RB	CRLF2	TYK2	CSF3R	IL9R	IL3RA	LEPR	CD44	OSMR	IL13RA1	FAS	IL15RA	HAX1	IL10RB	STAT3	STAM2	TNFRSF1B	TLR2	PF4	MAP3K8	CSF2	CXCL13	IRF9	PLA2G2A	IFNGR1
5	ACOX3	EHHADH	GEM	DUSP4	NAMPT	PHLDA1	DUSP5	NFKB2	ZBED2	KDM6B	VDR	CAVIN3	TNIP2	EBI3	REL	EEF1A1	IFITM2	ADAR	PFKFB3	GNA15	RHOB	BTG3	SNX9	TNIP3	AC017002.3	FOSL2	LINC01943	GK	PIM3	IL21R	HAVCR2	IL1R1	SEMA7A	CCR1	TGIF1	EPAS1	DUSP2	TBC1D4	CTNNA1	CD200	CD70	ADPRH	NFKBIE	PELI1	FAM3C	ICAM1	SGK1	CREM	GPD2
6	AGPAT3	AGPAT4	GPAT4	MOGAT1	AGPAT1	MOGAT2	DGAT1	AGPAT2	LIPG	AGPAT5	GPAM	PLPP1	LIPC	PLPP2	DGAT2	PLPP3	GNPAT	MGLL	LPL	LITAF	S100A11	TMEM59	ERP29	PABPC1	SUMO2	TCEA1	WAS	HINT1	GSTK1	HCST	PSME1	NOP53	CNBP	PCBP2	ARPC5	PPP1CC	ARHGEF1	ARPC1B	HSPB1	COX5B	ETS1	TBCD	TPT1	COX6A1	BRK1	UBXN4	UBE2L6	HLA-DRB1	OGT
7	NR1D1	BHLHE41	PER3	PER2	CRY1	CRY2	NPAS2	PER1	ARNTL	CLOCK	CSNK1D	BHLHE40	CSNK1E	PCBP2	DUSP2	LITAF	SUMO2	HINT1	TMEM59	S100A11	NOP53	TPT1	HLA-DRB1	SLC25A26	TCEA1	IER2	ERP29	CNBP	PABPC1	RACK1	EIF4A2	HCST	ETS1	NR3C1	PLEK	ETS2	SLC9A3R1	WAS	GSTK1	HMGB1	FUS	IFI27	HSPB1	UXT	PDCD4	WSB1	MTDH	ARPC1B	RCSD1
8	SGSH	NAGLU	IDUA	AC244197.3	IDS	GNS	HINT1	FBXW7	TMEM59	ETS1	ISG20	WSB1	NR3C1	HCST	CITED2	HMGB1	STOM	ERP29	SUMO2	PCNP	WAS	GSTK1	PDCD4	IFI27	ARHGEF1	ARPC5	CD82	TRIM22	SPSB3	PABPC1	PPP2R5C	UBXN4	ANXA5	MTDH	ANXA2	HLA-DRB1	RCSD1	HSPB1	EIF4A2	HSPA5	IER2	PRMT2	TCEA1	PSMD8	DEF6	CTSD	PSMD7	CSNK1A1	UBE2J1
9	MUL1	CAMKK2	FBXO7	ATP5IF1	PARK7	HIF1A	GBA	HK2	BNIP3	TOMM7	CDC37	BCL2L11	ZC3H12A	KAT5	TMEM59	ROCK1	SVIP	PLK2	PLK3	BTG1	HERPUD1	PIK3C2A	CTNNB1	PIK3CB	HMGB1	HRAS	MTDH	ASNS	RACK1	PABPC1	HLA-E	SUMO2	SKP1	PPP1CA	PCBP2	ACTG1	HINT1	LAPTM5	NFYA	EIF3H	LTB	OPTN	DDX10	EEF2	PSMF1	CORO1A	TPT1	NPM1	COX4I1
10	HLA-DMB	HLA-DMA	HLA-DOB	HLA-DQB1	CD274	HLA-G	HLA-DPB1	HLA-E	HLA-DPA1	HLA-DRA	CD74	CXCL9	HLA-DQA1	MYC	CXCL10	IRF1	HLA-DRB1	RELA	RAB7A	LITAF	TMSB4X	TGFB1	WSB1	STAT3	HLA-C	HLA-B	ACTR3	CD44	RHOA	FTH1	TPT1	DNAJC3	AP2S1	ERN1	CSF2RB	IL10RB	CSF3R	STAT1	IL4R	EIF1	HLA-A	HAX1	STAT2	CXCL13	PABPC1	ARPC5	ERP29	MKNK2	TNFRSF1B
11	TPCN1	PRKD1	TRIM65	TRIM14	TRIM6	FOXO1	TRIM27	TRIM34	STK11	TRIM8	PLEKHF1	EIF2AK4	TRIM21	TRIM5	MID2	TRIM68	DHRSX	FLCN	RNF152	SH3BP4	DAPK1	TFEB	TRIM38	ULK2	MTDH	TRIM22	HMGB1	TMEM59	KAT5	SVIP	ZC3H12A	BCL2L11	FOXO3	TICAM1	MEFV	PLK2	LRRK2	PRKAA1	TP53INP2	NPRL2	BAD	EPM2A	RUFY4	ULK1	KDR	FYCO1	SESN3	IFNG	SMCR8
12	TET3	TET1	TDG	TET2	ADH5	BCL3	LITAF	BTG3	DUSP2	TANK	RHOG	SEMA7A	KLF10	CD79B	PIM3	PTTG1	RAP1B	EGR2	LDHA	RHOF	VDAC1	ZNRF1	PPP1CA	REL	ASB2	MYL12B	NFKB2	PTPN6	SIAH2	LSP1	CD84	KDM5B	UBE2N	TSC22D4	PAFAH1B1	TPST2	YWHAB	RAP1A	WAS	ARPC2	IDH2	CORO1A	RASSF5	PFN1	ADPRH	DOK2	HDAC1	MSN	FKBP1A
13	COMTD1	PNMT	COMT	SLC16A2	DBH	DUOX1	SLC6A2	SLC6A4	HGD	SLC6A3	MOXD1	HPD	PAH	SLC18A1	TAT	SLC18A2	SLC16A10	GSTZ1	FAH	FAHD1	SULT1A2	SLCO1C1	SULT1A3	TPO	SULT1A1	GOT1	SLCO1A2	SLCO4A1	ERP29	GOT2	HLA-DRB1	SLC7A5	AOC1	SLC6A14	SLC9A3R1	SLC22A3	SLC22A1	AOC3	CD99	PCP4	UBE2L6	WAS	IFI27	PDCD4	NANP	TCEA1	ARPC5	ALDH3B2	ALDH3B1
14	MARK2	SLC25A46	FUNDC2	SREBF1	PARL	CISD2	SPATA18	CTTN	PPARGC1A	DNM1L	FBXW7	CTSK	FIS1	HAX1	SREBF2	FZD5	TSPO	USP36	FUNDC1	ATG14	BECN1	USP30	RNF41	TIGAR	SQSTM1	BNIP3L	TP53	GSK3A	VDAC1	ATG3	GABARAPL2	GABARAP	FOXO3	HIF1A	PARK7	CSNK2A2	RHOA	TMEM59	HK2	TGFB1	BNIP3	MAP1LC3A	ATP5IF1	CCND3	PCBP2	HMGB1	HINT1	MAP1LC3B2	FBXO7
15	EEF1A2	CTSA	SNRNP70	STUB1	HSPA8	CLU	HSP90AA1	PLK3	SNCA	EEF1A1	HLA-B	HLA-C	HLA-A	IFITM2	FTL	LAPTM5	FTH1	CASP4	EIF1	TNFAIP8	POLR1D	SPCS1	LY6E	LTB	NFYC	HLA-E	EHD1	POLR3K	TMSB4X	TPT1	MAT2B	RELA	LITAF	LDHB	ACTB	CEBPB	PSME1	PABPC1	RACK1	BTG1	KLF2	NFE2L2	LEF1	NCF1	STAT5A	SOD1	CNBP	PFN1	ERP29
16	SLC35D2	SLC35C1	SLC9A7	SLC35B4	SLC9A8	SLC35A1	SLC35A3	SLC35A2	SLC35B2	SLC2A1	ADAR	CCNL1	XIST	EEF1A1	HLA-G	HLA-E	CFLAR	B3GALT6	COX15	VHL	STRBP	RAP1GDS1	D2HGDH	UPF3A	KNTC1	POU2F1	MTRR	AC004687.1	KLF13	SYNRG	TSPOAP1	ZNF292	ZFP14	TCIRG1	ANKMY1	ADD1	ZNF791	ST6GAL1	GOLGA8B	NDUFS1	SMG1	METTL17	RCSD1	TMSB4X	IER2	NKTR	FUS	NR3C1	ADIPOR2
17	SCN2A	ATF2	TSC22D2	PDPK1	MBIP	OXT	LRRC8D	SLC25A23	SERPINB6	MLC1	WNK3	LRRC8E	MICU1	LRRC8A	LETM1	AQP5	TRPV4	DYSF	MARVELD3	KCNMA1	MAP7	ANXA7	STK39	CAPN3	AQP1	PKN1	EFHD1	LRRC8C	YBX3	TSC22D4	XRCC6	RCSD1	XRCC5	TSC22D3	CLN3	HNMT	KMO	NFAT5	FP565260.3	ICOSLG	BAD	ARHGEF2	PKD2	MYLK	BDKRB2	ITGA2	FMO1	RELB	ZFP36L1
18	GALNT11	GALNT13	GALNT14	GALNT15	ST6GALNAC1	GALNT10	GALNT2	GALNT8	C1GALT1	GCNT4	GALNT12	GALNT3	GCNT1	GALNT5	GALNT4	GALNT7	GALNT1	GALNT6	UGDH	ST3GAL1	B4GAT1	B4GALT5	B3GNT3	CHST3	CHST2	B4GALT1	HINT1	HMGB1	TMEM59	NOP53	CNBP	HCST	WAS	ERP29	TRIM22	UBE2L6	FUS	ETS1	NDUFA1	CAPZB	PPP1CC	EIF4A2	SUMO2	ARHGEF1	PDCD4	TRDMT1	AKAP13	IFI27	EDF1
19	SLC25A27	SLC25A14	MMAA	AQP8	SLC25A3	AQP9	XRCC5	PPP1CC	KMO	MAPK13	LITAF	FMO1	TSC22D3	TPT1	CLN3	ITGA2	RELB	EGFR	PTGS2	FP565260.3	ICOSLG	BDKRB2	ABCB1	BAX	TP53	BRK1	TCEA1	EIF1	RCSD1	PCBP2	TSPO	EEF1A1	HSP90AB1	ERP29	HINT1	TMEM59	SLC25A5	NOP53	TSC22D4	IL7R	PABPC1	DDX3X	SUMO2	XRCC6	ZFP36L1	BAD	EFHD1	WAS	MAP2K7
20	CCL4L2	IL33	POLR3B	ATRIP	POLR3A	POLR3F	RIPK3	POLR3D	POLR3H	POLR3K	CCL4	POLR3G	POLR3C	POLR1C	POLR1D	POLR3GL	MAVS	ZBP1	IL18	PYCARD	CCL3	IRF3	IKBKE	ADAR	AIM2	CCL5	TREX1	RIPK1	IKBKB	CHUK	IL1B	NFKBIB	CASP1	IL6	IKBKG	NFKB1	DDX58	RELA	TBK1	CXCL10	IRF7	NFKBIA	SLA	TNFAIP3	RHBDF2	ISCU	MAPK1	CASP4	MAP2K3
21	VPS13C	PINK1	VPS13D	AMBRA1	CLEC16A	OPTN	HUWE1	PRKN	MFN2	HDAC6	TOMM7	CDC37	SMURF1	TSC2	PHB2	SQSTM1	TP53	GSK3A	BECN1	ATG14	ATP6V0E1	BAD	USP30	RNF41	TIGAR	GABARAPL2	FOXO3	GAPDH	RIT1	KAT5	CXCL8	MAP1LC3B	MTDH	VEGFA	TSPO	GABARAP	P4HA1	DCXR	PSMA5	ARHGDIA	IMMT	GTF2A2	ITGB2	PIK3C2A	HMGB1	ZC3H12A	ATP6V1F	ARPC3	MEFV
22	P4HB	PLOD1	PLOD3	PLOD2	P4HA1	P4HA2	GGPS1	MTMR3	SLC25A1	TMED2	HSPA5	ZFP36	EIF1	SSR4	HINT1	XBP1	PPIA	PCBP2	TPT1	S100A10	PDIA6	CNBP	SEC61B	S100A11	RPN1	MYDGF	IER2	TMEM59	ARF1	TSC22D3	SEC61G	ERP29	PSMD8	PABPC1	SERP1	TMUB1	CD99	EDF1	MTDH	HERPUD1	SEC11C	CTSD	SEC61A1	UBE2J1	EEF2	ANAPC11	OS9	LITAF	ELOB
23	CLDN14	CLDN9	RAPGEF4	SIPA1	CLDN23	CLDN11	CTNNA3	JAM2	CLDN16	CDH5	CLDN10	CYBB	PRKCG	CLDN8	CTNNA2	TXK	RAPGEF3	CLDN15	JAM3	NCF2	OCLN	NCF4	ESAM	AFDN	VCAM1	F11R	CTNND1	CTNNA1	CLDN7	GNAI2	CLDN4	CLDN3	VASP	CLDN5	RASSF5	ITK	PECAM1	RHOH	RAP1A	NCF1	RAP1B	CD99	CYBA	VAV1	ITGB1	ITGAL	MSN	ARHGAP35	ITGAM
24	CTSV	LAMP1	CDKN1B	TP53INP1	SH3GLB1	TREM2	LAPTM5	CDKN2D	BNIP3	PHB2	PTGER4	TSC22D3	CD69	POLR3GL	ETS1	PFKFB3	ZBP1	DUSP2	DUSP1	ZFP36	TXNIP	TIPARP	RGS1	TGIF1	FKBP5	PIK3IP1	KLF6	CFLAR	DDIT4	TNFSF8	TUBA4A	SRGN	TSPYL2	IPCEF1	CEMIP2	AC025164.1	LEPROTL1	HMGB2	CITED2	SAT1	SLA	CREM	SOCS1	TOB1	IQGAP2	ANKRD37	ISG20	SAMSN1	HERPUD1
25	ERAP1	TAPBP	PDIA3	THOP1	TAP2	TAP1	HLA-A	HLA-B	CALR	HLA-C	EEF1A1	LAPTM5	HLA-E	CYBA	TNFAIP8	FTH1	LY6E	EIF1	ACTB	SERINC1	ATP6AP1	PSME1	MYL12B	TMSB4X	TMEM59	XRCC6	ACTG1	MVP	ITGB7	LSP1	ATP5F1B	CFL1	SKP1	PFN1	PTPN6	YWHAB	CYB5R3	ARF1	BCAP31	RPN1	HSP90AB1	RPN2	DDOST	ITGB2	CORO1A	CD44	CTSS	CTSC	CD82
26	SETD7	KMT2D	KMT2C	SETDB2	SETDB1	DOT1L	SUV39H1	SUV39H2	MTAP	SLC6A8	TPT1	LPO	EEF1A1	EIF1	LITAF	S100A11	TSC22D3	HINT1	SLC6A7	PCBP2	MTRNR2L8	IFITM2	NEAT1	LAPTM5	HLA-E	OGT	ARHGEF1	HLA-C	PLPBP	PYCR2	SUMO2	FUS	HLA-A	RNF19A	NOP53	WSB1	PABPC1	SLC25A15	IER2	AHNAK	KANSL1	ACTR3	NR3C1	LYST	CORO1A	CCDC88C	PPP2R5C	PHTF2	S100A10
27	MCM6	SLBP	NASP	E2F5	NPAT	CDKN2C	CCNE1	CCNE2	CDC6	CDKN3	CDC45	MKI67	BRCA2	MCM2	CCNG2	CDC25A	BRCA1	PCNA	E2F1	MSH2	CDKN1A	DHFR	EIF4E	POLR2H	SMAD2	SFN	UBE2N	POLR2K	VPS4B	RALA	S100A10	STMN1	ADRM1	VPS28	GTF2A2	MPG	ITGB4	HINT1	EIF1B	POLR2A	ZNRD1	MPC2	SUPT4H1	LCK	PLA2G12A	CFL1	SDCBP	TAF12	NELFCD
28	SLC7A8	SLC43A2	SLC43A1	FAHD1	SLC7A2	ACADSB	TAT	SLC6A14	SLC16A10	PAH	ALDH6A1	HPD	BCKDHA	VDAC3	SLCO1C1	SPCS1	GLDC	PDCD4	PREB	DCTN1	SUOX	SULT1A3	HADHB	FBXL15	COX6C	GOT1	FKBP14	CXCL14	YIF1A	IMP3	HSP90AB1	GOT2	PAIP1	BAG5	TMSB4X	CASP7	PNMT	NDUFA3	KRT19	EDEM3	CEBPB	EIF4A2	EXOSC2	EEF1A1	ARFGAP1	MIB2	EIF4EBP1	PA2G4	ARHGAP4
29	HIBCH	SLC6A6	UPB1	HAL	HDC	AOC3	LDLRAD4	DMTF1	CCR5	NEAT1	RNF19A	NPIPB5	TUT4	KANSL1	KLF6	MYH9	PIAS1	MCL1	MBP	METTL17	FAM118A	TIMM17A	ANKRD36	CBLB	MGAT1	AC021188.1	MDM4	THUMPD3-AS1	OGT	MBNL2	BTN3A2	AC004687.1	NKTR	CFLAR	LCP2	RICTOR	ZNF276	MIS18BP1	LYST	EXOSC10	CD82	SAMD9L	MMP25-AS1	POU2F1	ARHGAP4	ATP8A1	ATP2A3	CCDC88C	RALGDS
30	SPR	QDPR	PTS	PCBD1	GCH1	ASMT	HAAO	KYAT1	SOD3	PXDNL	SLC6A8	LPO	PXDN	LITAF	MAP2K3	OSTC	MAN2C1	SLC38A3	NBN	FAM3C	VTI1B	SAT1	USO1	PAIP1	SEC11C	GLMP	ARAF	MYDGF	SLC25A15	MTDH	GLRX	ACSL4	MPC1	SNAP29	SELENOS	TMEM59	FKBP2	MEI1	TXN	CYBA	HDLBP	SSR3	COMMD3	TPT1	SNF8	CACYBP	CASP7	ERP29	STX12
31	NDUFA8	NDUFB8	NDUFA7	TIMM10	ATP5PO	NDUFS4	NDUFC2	MTX2	NQO2	MTRF1	AFG3L2	NDUFS3	NDUFB6	COX15	AIFM1	COX11	COX10	ISCA1	NDUFB3	RHOT1	NDUFA9	NDUFS7	BDH2	MTRR	TIMM13	PMPCA	NDUFA5	NDUFA2	NDUFB5	VDAC3	NDUFS6	TIMM50	NDUFS8	NDUFC1	NDUFB1	ABCB7	OXA1L	OPA1	TIMM8B	NDUFV1	NDUFAB1	TIMM9	NDUFB7	TIMM17A	CYC1	UQCRC1	ATP5PD	UQCRH	COX7A2L
32	CKB	GAMT	CKMT1B	CKMT2	CKM	GATM	CST3	CTSF	COL18A1	ITM2C	SELENOM	TMEM59	HSPB1	MPC2	FKBP2	NPC2	ZC3H6	SACS	CD63	PSAP	RALA	GSTP1	POLD4	RRAGA	OS9	GID8	PSMC4	DNAJB2	FAF1	TPT1	RNF4	SYPL1	CSTB	CMC1	NHLRC3	CDC16	ANKZF1	USP11	EEF2	PITPNA-AS1	PHTF2	RAD23A	NOP53	HIST1H1C	EEF1A1	EIF2S1	CYBA	PCBP2	EIF1
33	PIK3CB	IKBKG	TICAM1	TBK1	MAPK3	NOD1	MAP3K7	RALB	BNIP3L	TSC1	RAB3GAP1	GNAI3	PAFAH1B2	SIRT1	PIP4K2C	SCOC	UVRAG	SUPT5H	TRIM13	KDR	SMCR8	LARP1	PRKAA2	EPM2A	DCN	FYCO1	C9orf72	HMOX1	RUFY4	GPSM1	PIP4K2A	RAB12	WAC	SH3GLB1	PIP4K2B	IRGM	PIM2	LACRT	SESN3	SESN1	RAB3GAP2	ULK1	ROCK1	BHLHE40	EIF1B	EIF4A2	FBXL15	SUMO1	HIF1A
34	NNMT	NMNAT1	NADK	QPRT	NMNAT3	NADSYN1	NMNAT2	NNT	CD38	TPT1	EIF1	HINT1	S100A11	PCBP2	LITAF	EEF1A1	TMEM59	TSC22D3	IFITM2	SUMO2	LAPTM5	TCEA1	HLA-DRB1	HLA-C	NOP53	HLA-A	IER2	PPIA	PABPC1	CORO1A	DUSP2	CNBP	PLPBP	GSTK1	HMGB1	EIF4A2	HCST	ETS1	ELOB	ARHGEF1	HLA-E	PSME1	YWHAB	FUS	WSB1	PDCD4	WAS	SLC9A3R1	OGT
35	MAML1	HDAC5	FZD8	WNT5B	NUMB	HDAC2	WNT6	AXIN1	FRAT1	NCSTN	NKD1	WNT1	AXIN2	NOTCH4	HDAC11	DKK1	DVL2	ADAM17	TCF7	SKP2	RBPJ	JAG2	LEF1	NCOR2	GNAI1	PPARD	PTCH1	CUL1	DLL1	KAT2A	NOTCH1	FZD1	CCND2	PSEN2	JAG1	CTNNB1	HEY1	HEY2	MYC	CSNK1E	TP53	CNTFR	PRKCA	CCND1	HES1	FZD5	DPYSL2	MYH9	HNMT
36	MZB1	IGLL5	CD79A	DERL3	POU2AF1	EEF1A1	HLA-C	FTL	SPCS1	PIM2	FKBP11	IGKC	EIF1	RAB13	COL5A1	SSR4	AC078883.1	CYBA	XBP1	PRDX4	SEC11C	CA2	HERPUD1	ISG20	ITM2C	CD74	ERP29	HSP90B1	KDELR3	LBP	MIF	GSTP1	SSR3	GAPDH	SERP1	SEC61B	UBE2J1	FKBP2	EEF2	BTG2	RACK1	PIK3AP1	CD27	GABARAP	JUN	CALR	UXT	MTRNR2L1	PLPP5
37	HTT	SPTLC1	SPTLC2	BAG3	ADRB2	SESN2	RIPK2	NOD1	TBK1	HSPB8	MAPK3	LRSAM1	CALCOCO2	UFL1	ATG5	CDC37	TOMM7	PRKN	SMURF1	PIK3C2A	AUP1	ATP6V1F	KAT5	BECN1	HUWE1	BCL2L11	OPTN	CCL2	USP30	ATG14	CDK2	SVIP	TIGAR	RNF41	SLA	ZC3H12A	IRAK4	HRAS	ARHGDIA	ABCB4	PLK2	XIAP	CAV1	PHB2	EEF1A1	RNF19B	HSP90AA1	KMO	DDRGK1
38	TST	MPST	LDHAL6A	SLC7A9	SLC7A11	SUOX	SLC7A10	SLC1A4	SLC3A1	FDCSP	SLC1A5	MGP	CAPG	FAM118A	CDKN2A	DDIT4	CCDC50	SOX4	EXOSC4	SEC11A	CSTB	MVB12A	STMN1	COX5A	RGS1	MAPKAPK3	CKLF	GSTP1	ATG101	TACSTD2	SRGN	CAPN1	FCER1G	MPG	TCEA1	UBE2J1	TAF12	PABPC1	TMUB1	EIF3H	PCBP2	SPSB3	TMSB4X	UBE2G1	ZFAND2B	CTSH	ATP5F1C	HOOK3	CD74
39	SLC6A9	CHDH	DMGDH	SARDH	THNSL1	GCAT	SHMT2	PSPH	PHGDH	PSAT1	GCSH	SHMT1	GLDC	SLC6A12	SLC32A1	SLC7A9	GNMT	BHMT2	PIPOX	SLC7A10	SLC1A4	SLC38A5	DLD	SLC3A1	CBS	TSHZ2	GATM	SPCS1	HMGB1	HINT1	CD200	PLPP5	RNF187	TSC22D3	YBX1	ATP5MC2	S100A11	PCBP2	KANSL1-AS1	IL32	CD2	ZFP36L1	TMEM107	CBLB	POU2AF1	PHLDA1	TESPA1	MAPKAPK3	CKLF
40	SLC13A2	MDH1B	IREB2	SLC13A3	ACO1	CLYBL	PC	ME3	PCK2	SLC25A10	ME2	OGDH	CS	ACLY	SDHB	PDHX	IDH3A	SLC25A11	PCK1	DLAT	ADSL	SUCLG2	IDH2	ME1	FAH	FAHD1	SUCLA2	FH	DLD	ACSS2	IDH1	ACSS1	ALDH5A1	GOT1	ALDH1B1	SLC25A1	ALDH4A1	SUCLG1	GOT2	ACO2	SDHA	PDHB	SLC16A7	MDH1	MDH2	SDHC	IDH3G	AACS	LDHA
41	SLC2A10	LPO	PXDNL	SOD3	PXDN	PRDX6	PRDX5	TXNRD2	CAT	TXNRD1	MPO	TPO	PRDX3	SOD1	PRDX2	AKR1B1	AKR1A1	PRDX1	ALDH1A1	SOD2	ALDH2	LAMTOR5	SLC23A2	VPS4B	ALDH3B1	NDUFS2	ALDH3B2	CNBP	PHYH	MGST1	GSTK1	PABPC1	FIS1	ELOB	HINT1	NOP53	EDF1	MLYCD	TOP2A	CTSD	HMGB1	PSME1	ARF1	XRCC6	EIF1B	HCST	GNPAT	AOX1	POLR2E
42	ERBIN	CARD8	PSTPIP1	CASP5	SUGT1	CARD6	TAB3	NOD2	PYDC1	CARD9	TRIP6	NLRP3	BIRC2	MEFV	BIRC3	TAB1	CCL11	CCL13	PYCARD	TNFAIP3	CCL8	HSP90AB1	XIAP	CXCL2	CCL7	IL18	MAPK1	CCL2	CXCL1	NLRC4	NLRP1	RIPK2	NAIP	HSP90B1	NOD1	MAPK11	MAPK12	MAPK3	MAPK14	MAPK9	HSP90AA1	CCL5	NFKBIB	MAPK10	CASP1	MAPK13	IL1B	CXCL8	NFKBIA
43	AKR7A2	CES2	AADAC	ALDH1B1	SULT1A3	SULT1A2	SULT1A1	PAPSS1	PAPSS2	AKR1B1	CBR1	CYP51A1	CYP2E1	ALDH1A1	ALDH3B1	ALDH3B2	ALDH9A1	AOX1	AKR1A1	HINT1	CCND3	ALDH2	SOCS1	HMGB1	PCBP2	TMEM59	MTDH	SUMO2	ERP29	PABPC1	LTB	UBXN1	RACK1	FLNA	TPT1	PSME1	ELOB	NOP53	YWHAB	CD82	SLC9A3R1	IL32	EDF1	TRDMT1	S100A11	CNBP	GSTK1	ARF1	WAS
44	IL7R	ERN1	CCL5	TBX21	PTGER2	GZMK	ATP1B1	CDC37	CBLB	STAT4	ANXA1	CD2	LY6E	TXNIP	IL32	CD226	ID2	CXCR4	S100A10	IFNG	NFKBIA	TOMM7	SATB1	CST7	S100A4	HLA-E	LSR	RASGRP2	TIMP1	CCND3	OPTN	KLF6	IL10RA	TUBA4A	XBP1	CD99	NPC1	C1orf162	GIMAP7	S100A11	PIK3IP1	RNF144A	ZC3H12A	AHNAK	ATG16L2	TSC22D3	PHF1	JAK1	SUN2
45	CCNA1	PLPPR4	AIFM3	BCL2L10	TGFB2	PRF1	RARA	RNASEL	PPP2R5B	ERBB3	ANKH	MADD	ERBB2	BCL2L2	BIK	TGFBR3	CASP2	BMF	WEE1	PMAIP1	NEFH	CASP9	IGF2R	DFFA	ADD1	DAP	PDCD4	GNA15	BID	MGMT	PPP3R1	PEA15	SATB1	DAP3	DIABLO	TNFSF10	KRT18	LUM	PPT1	DNAJA1	CD2	HMGB2	HSPB1	LMNA	TIMP3	ANXA1	APP	CFLAR	BGN
46	DLST	PDHA1	SDHD	IDH3B	IDH3G	SDHC	MDH1	MDH2	PDHB	SDHA	ACO2	SUCLG1	FH	SUCLA2	IDH1	PDP1	CPT1A	CS	OGDH	SLC25A3	IDH2	PDHX	SDHB	DLAT	IDH3A	NNT	HSD17B10	ATP6V1C1	GPX4	POLR2F	ATP6V1H	ISCU	NDUFA5	VDAC2	SLC25A4	VDAC3	CASP7	NDUFS7	NDUFB7	NDUFB3	NDUFAB1	NDUFS6	TIMM9	NDUFB6	NDUFS8	MPC1	TOMM22	POR	SUPV3L1
47	SLC29A3	ATP6V0A4	SLC17A5	ATP6V1F	ATP6V0A1	ATP6V1C2	ATP6V1B1	ATP6V1C1	ATP6V0D2	ATP6V1G2	ATP6V1E2	ATP6V0A2	ATP6V1H	ATP6V1A	ATP6V1D	FDX1	TCIRG1	VAT1	ATP6V0C	RGCC	ATP6V1G1	ATP6V1E1	ATP6V0D1	SLC36A1	ATP6V1B2	ATP6V0B	CYB5A	INSIG1	LIPA	RRAGC	RARRES1	COL6A2	RHEB	CDK4	RALA	HECTD1	UBE2J1	TIMP3	FCMR	FEM1B	SLAMF7	TUBA1A	BBS7	ARID5B	ZFAND2A	LITAF	SDCBP	MYO9B	EIF1
48	CYP27A1	CYP39A1	ACOX2	AMACR	CH25H	CYP46A1	SLC10A1	HSD3B7	SLC27A2	AKR1D1	SCP2	SLCO2B1	SLCO1A2	SLCO4A1	HSD17B4	TMSB4X	FKBP5	SRGN	TSC22D3	LY6E	CREM	COP1	PABPC1	S100A11	CXCL14	ARID5B	RNF19A	PCBP2	SAMSN1	RANBP9	NR3C1	ARFGEF1	GIMAP7	KLF6	UBR1	CEP192	AC025164.1	LEPROTL1	UBXN11	HMGB2	SGK1	VMP1	COL6A2	YWHAB	RGS1	NDUFV2	PELI1	HINT1	NEAT1
49	PEX11A	PEX6	PEX5	CACNA1B	CLN8	FABP6	NR1I2	ABCD3	RXRG	ABCC8	ABCD1	UGT2B17	CDK7	PEX13	CTBP1	PEX14	ABCB9	LONP2	ESR2	PEX11B	DLG4	SLC25A17	NUDT19	SCGB1A1	ISOC1	DIO1	ALB	ABCD2	SEMA3C	SERPINA6	IDE	CLN6	CADM1	DHRS3	EPHX2	CRABP1	CRABP2	PEX2	ATXN1	ITGB1BP1	MVP	CNBP	GSTK1	PABPC1	SIAH1	ERCC3	VPS4B	ABCC5	SLC25A4
50	GPT2	SDS	GPT	GLUL	LGMN	LAPTM5	PLA2G7	SGK1	FTL	CD9	MAFB	IFIT1	CCL3L1	CXCL16	LITAF	PLAUR	CTSL	CREG1	IFI27	IFIT2	HAVCR2	GPR183	ME2	CRABP1	CALML5	HLA-G	FCGR3A	GM2A	SAT1	CTSD	SOD2	DHRS3	FDCSP	BRI3	IL4I1	MFSD1	GLMP	GALM	TGIF1	RGS1	TRIP6	LGALS3	ATP6AP1	BTG3	DAB2	OTOF	NCF1	HLA-C	NPC1
51	SCAF4	EGLN2	STK25	SBNO2	SRXN1	MSRA	HHEX	PTPA	FES	PRNP	PDLIM1	ATOX1	NQO1	IPCEF1	MBP	TXN	LSP1	PRDX4	SELENOS	LAMTOR5	ERCC2	NDUFS2	OXSR1	MGST1	NDUFB4	NDUFA6	MPO	TXNRD2	TXNRD1	SOD1	CAT	FTL	PFKP	PRDX6	JUNB	G6PD	CDKN2D	HMOX2	ABCC1	SOD2	FTH1	GLRX	PRDX1	GCLC	PSME1	ACTR3	PPIA	ZFP36	BRK1
52	ALG6	ALG2	ALG12	MOGS	DOLPP1	ALG1	MGAT2	ALG8	ALG3	DPM1	MAN2A2	ALG5	ALG10	DPAGT1	MGAT3	MGAT5	MGAT4B	MAN1C1	TUSC3	FUT8	MAN2A1	MGAT4A	ST6GAL1	MAN1A2	DPM3	MGAT1	DDOST	RPN2	MAN1B1	MAN1A1	RPN1	DAD1	UGDH	DPM2	B4GALT5	B4GALT3	B4GALT2	B4GALT1	ST3GAL2	NOP53	PCBP2	CHST2	SUMO2	RACK1	EEF2	ELOB	ST3GAL1	EIF3H	UBXN1
53	TRDMT1	ITK	ITGA1	HLA-B	HLA-A	TRAF1	SYTL2	HLA-C	ADAR	EEF1A1	CCNL1	ITGA6	INPP4B	XIST	RORA	CAMK4	TNFAIP8	KYAT1	RMRP	MIAT	PDLIM5	PTGER4	RNF125	DNAJB4	DPYD	HLA-E	DST	F11R	TCF7	CFLAR	ITGA5	LAMP1	ITGAV	ATP8A1	REL	ATXN1	ETS1	FTL	THEMIS	CD2	KLF12	MAN2A1	MMP9	RNF144A	LTB	KCNA3	NOD2	GIMAP5	CD226
54	SLC14A1	ARG2	ASS1	SLC14A2	NOS3	ARG1	ASL	ACY1	GATM	AQP9	AOC1	CAPN1	ATP5PB	KCTD13	NFAT5	SHARPIN	RNF187	NDUFS8	POLD4	ISCU	USP14	MTA1	SEL1L	PTPN4	ACTA2	SEC61A1	MPG	CUL4B	CUL5	TUBA1A	COP1	DESI1	DNAJC10	EEF2	CUL3	OS9	TSC22D3	CALD1	PABPC1	MGP	PCBP2	MVB12A	UBE2V2	FBXL5	RACK1	TPT1	GIPC1	UBE2J1	KRT19
55	OASL	IFI44L	MCOLN2	MX1	RTP4	TENT5C	IFI6	LY6E	ISG15	IFIH1	IFITM3	TREX1	IFITM2	NAMPT	ADAR	DDX58	IRF1	IFIT2	IFIT1	IRF7	CMPK2	ISG20	RSAD2	EPSTI1	UBE2L6	USP18	PLSCR1	TRIM22	IFI27	SAMD9L	XAF1	LAMP3	SAMD9	STAT1	HSH2D	MT2A	HLA-E	NAPA	PSME1	GBP4	TYMP	PPM1K	FBXO6	CFLAR	TANK	DHX58	TNFSF10	MYL12A	IDH2
56	UGP2	PGM2	GYS1	PGM1	GBE1	GSK3A	GSK3B	HSPA1A	HSPA1B	HSPH1	RHOB	HSP90AB1	ANKRD37	HSPE1	HSPB1	SLC5A1	KLF6	DNAJA4	SERPINH1	CACYBP	DNAJA1	DDIT4	HSPD1	NABP1	EIF4A2	VDAC1	CDC42EP3	TCAF2	MGAT1	NEAT1	MIF	CKLF	TSPYL2	ZFAND2A	CSTB	GRPEL1	VMP1	IVNS1ABP	VPS26A	TMX2	PIM1	DYNLL1	JUND	MBNL2	ENO1	UBE2B	PGK1	RALA	SIAH2
57	SAT2	SMOX	AZIN2	AGMAT	SMS	SRM	ODC1	AMD1	HDC	HAL	LITAF	ERP29	PLPBP	SPCS1	TPT1	FTH1	EIF1	DCXR	TCEA1	PABPC1	PCBP2	NOP53	ATP5ME	ATP10A	PISD	GK	DGKZ	PTDSS2	VDAC2	BRK1	UQCRB	CNBP	TMSB4X	MAOB	NDUFB5	EIF1B	TOMM22	TSC22D3	FAHD1	UXT	SLC25A6	NDUFB6	IER2	PSME1	HINT1	CORO1A	ISCA1	CD99	SUMO2
58	GMPPB	GMPPA	MGAM	GMDS	KHK	FPGT	SLC5A10	MPI	TSTA3	PMM2	PMM1	SLC2A5	SORD	SLC5A9	TPT1	HINT1	TSC22D3	PCBP2	EEF1A1	EIF1	CCND3	DCXR	WSB1	SIAH2	TMEM59	UFD1	CAV1	BCL2	PABPC1	VHL	LITAF	BAX	OS9	TPD52	HLA-C	CNBP	TPST2	TRIB3	SMYD3	SUMO2	HMGB1	HLA-E	ANXA2	MIF	UBXN1	PPIA	TIPARP	ARHGEF1	KLF6
59	TPK1	THTPA	SLC19A2	EEF1A1	HLA-B	HLA-A	ADAR	HLA-C	CCNL1	FTL	FTH1	XIST	REL	NFAT5	DPYD	IFITM2	ACSM3	TRPS1	EIF1	ZBTB16	ADAM17	SERINC1	HLA-E	KLF7	TIPARP	SCFD2	D2HGDH	RNF125	ADD3	EXOC6B	BCL2	OPA1	IFRD1	SGK1	MIA2	CLCF1	SUPV3L1	ST6GAL1	ATP2B1	LRIG2	AC245014.3	TSC22D3	CFLAR	PIAS1	CASP9	ARID4B	AC087623.3	CAPN3	CEP85L
60	MAPKAP1	GNA14	ECSIT	ITPR2	THEM4	DUSP3	ATF1	AKT1S1	PPP2R1B	PRKAR2A	CAB39L	MKNK1	CAMK4	GRK2	CLTC	UBE2N	ARF1	LCK	YWHAB	RPTOR	AL662899.2	DAPP1	SFN	NCK1	FGF17	FGF22	SLA	RAF1	ARHGDIA	ARPC3	PAK4	FASLG	CFL1	CSNK2B	ACTR3	ACTR2	RIT1	PFN1	MKNK2	CDK2	PRKAG1	PIKFYVE	EIF4E	TIAM1	CAB39	PDK1	PRKCB	SMAD2	PIN1
61	CA6	CD1D	AQP7	ACADL	REEP6	BPHL	CRYZ	HPGD	METAP1	NTHL1	CCDC58	ALDH3A2	HSDL2	CA4	BMPR1B	PPARA	PTPRG	HADH	NCAPH2	ACSM3	KMT5A	GPD2	IL4I1	CBR3	D2HGDH	CA2	NBN	RAP1GDS1	SERINC1	HSPH1	ERP29	ACOT8	XIST	OSTC	ACOX1	UBE2L6	PSME1	ACAA1	LGALS1	ACAA2	INMT	TDO2	EHHADH	G0S2	EPHX1	ADIPOR2	ACADVL	GCDH	ECI2
62	HEYL	PSENEN	DTX4	WNT2	LFNG	WNT5A	ST3GAL6	DTX2	MAML2	TCF7L2	DTX1	FZD7	NOTCH3	APH1A	FBXW11	ARRB1	NOTCH2	SKP1	SAP30	HES1	RBX1	FZD5	PRKCA	CCND1	FZD1	KAT2A	DLL1	PPARD	CUL1	PSEN2	NOTCH1	JAG1	HEY2	HEY1	PCBP2	NOP53	SUMO2	HINT1	GSTK1	POM121	ERP29	RACK1	MTDH	HCST	PSMD7	CD82	RNF19A	ETS1	NR3C1
63	ADA	AK1	SLC28A3	HPRT1	APRT	GUK1	HCST	CD82	HINT1	POLD4	DEF6	AK4	NT5C2	CMPK2	SUPT4H1	ARPC5	ITPA	GMPR	POLR2E	GMPR2	PDCD4	CDKN2A	AK3	AK5	NT5E	TCEA1	ERP29	AMPD1	AK7	SLC2A9	XDH	DUSP2	SLC9A3R1	AMPD2	HLA-DRB1	STOM	TMEM59	PERP	AK2	PRMT2	CD99	SLC29A2	PPP1CC	ADK	AKAP13	PCP4	BRK1	WAS	POLR2K
64	ENTPD2	ENTPD3	ENTPD6	ENTPD4	NME6	ENPP3	BPNT1	ENTPD1	NME7	ENPP2	NUDT2	NUDT5	ENTPD5	DCK	NME2	NME3	CANT1	NME4	NUDT9	DGUOK	NME1	SLC29A1	PAPSS2	PAPSS1	ENPP1	COX17	ERCC1	VPS37D	SURF1	PNP	ERCC3	VPS28	VPS37B	SAC3D1	POLR1C	POLR1D	PDE6G	ABCC4	PCNA	CDA	GTF2A2	ADRM1	TK2	RALA	MPC2	EIF1B	POLE4	POLR2K	MPG
65	SLC25A16	PANK2	VNN3	PPCS	PANK4	VNN2	COASY	PANK3	PANK1	PPCDC	VNN1	TPT1	PCBP2	HINT1	LITAF	TCEA1	SUMO2	TMEM59	NOP53	IER2	LAPTM5	ERP29	CNBP	GSTK1	UBE2L6	NR3C1	TSC22D3	SLC9A3R1	WSB1	BRK1	DUSP2	HMGB1	PSME1	WAS	EIF4A2	ARHGEF1	S100A11	CORO1A	FUS	PSMF1	UBE2B	ARPC1B	TMUB1	RCSD1	PPIA	PPP1CC	PSMD7	EDF1	PRMT2
66	LPCAT2	VWF	PDPN	LPCAT1	PANX1	TPH1	PLA2G4A	TBXAS1	HAAO	ASMT	KYAT1	A2M	FN1	COL4A1	CAVIN1	HSPG2	COL1A2	PLVAP	SERPINH1	TIMP3	PECAM1	CCDC80	DAB2	COL5A2	LGALS1	LUM	COL6A2	CAV1	PCOLCE	GSN	TCF4	COL18A1	PDLIM1	CALD1	SERPINF1	CD99	SERPING1	ACTA2	AHNAK	S100A10	PAM	FLNA	MGP	ANXA2	CXCL14	CYR61	CYB5R3	PSAP	ACSL3
67	COQ7	COQ2	COQ3	COQ6	ABCA1	FDPS	SLC25A26	S100A11	TPT1	EEF1A1	EIF1	HINT1	LITAF	HLA-C	HLA-B	TMSB4X	IFITM2	PCBP2	HLA-A	LAPTM5	TCEA1	SUMO2	PABPC1	IER2	PPIA	NOP53	AL118516.1	TMEM59	CNBP	AC245014.3	ACTR3	CORO1A	HLA-E	EEF2	AC007952.4	GSTK1	AADAC	CCDC66	RACK1	IVNS1ABP	ANKRD36	WSB1	ARHGEF1	SREBF2	OFD1	EIF4A2	HEXIM1	WAS	PCNP
68	CYP2F1	CYP2D6	CYP3A5	CYB5D1	CYP1B1	CYP2E1	MANBA	VCAN	PDK4	PHLDA1	THBS1	MGST1	ANGPTL4	AL133415.1	TGFBI	PXDN	TIMP1	AL138963.3	KLF9	CPM	PTGER2	S100A9	NLRP3	AC245014.3	LPO	CLDN5	EHD1	PHACTR1	ATP2B1	ME2	POR	TMEM107	FABP5	CREG1	GK	YBX3	MTRNR2L1	FTL	PLIN2	PPARG	SAMHD1	ACADVL	FLNB	CLCF1	RFLNB	LIPA	EIF1	XIST	OSTC
69	TF	SLC11A1	SCARA5	TFR2	CD163	LRP1	SLC39A14	FLVCR1	SLC48A1	SLC25A28	SLC11A2	SLC25A37	SLC40A1	CP	TFRC	FTL	FTH1	SLC46A1	EEF1A1	IFITM3	LGALS1	IFITM2	EIF1	PYCARD	S100A11	TMSB4X	S100A10	ACTB	LY6E	HLA-C	MIF	ATP5F1E	S100A4	PFN1	ATP6V1F	TPT1	GABARAP	TXN	LGALS3	SPCS1	POLR3GL	TSPO	GUK1	ACTG1	CFL1	LAPTM5	BRK1	VAMP8	RACK1
70	HS3ST3A1	EXTL1	CHST13	HS3ST2	CHPF2	CHST11	GLCE	CHPF	HS2ST1	CSGALNACT2	B3GAT3	CHSY1	XYLT2	B4GALT7	CHST7	HS6ST2	HS6ST1	CHSY3	HS3ST3B1	CSGALNACT1	EXTL3	EXT2	B3GAT2	UST	B3GAT1	EXTL2	XYLT1	CHST12	HS3ST1	NDST2	EXT1	NDST1	B3GALT6	CHST3	HCST	TMEM59	HINT1	HMGB1	HLA-DRB1	SEC61B	WAS	CD99	SLC9A3R1	UBXN1	TCEA1	PCP4	EIF3H	PPP1CC	PABPC1
71	FGA	F7	SERPINA5	FGB	KLKB1	F10	F12	F13A1	SERPINF2	F8	F5	F3	SERPINB2	SERPINE1	MAF	MTSS1	EMP1	KLF2	LMNA	ANXA1	KLF6	AHNAK	JUND	MTRNR2L8	TSC22D3	CD99	SH3BP5	MTRNR2L1	NEAT1	IQGAP2	ADGRE5	FKBP5	STMN1	ARL4C	TBC1D14	MCL1	DDX3X	PELI1	EMP3	RBPJ	IQGAP1	TPT1	AP1S2	ANXA2	RTN3	S100A4	CLTC	MYO5A	WWP1
72	PCCB	HIBADH	ACAD8	IVD	DBT	MCCC1	MCCC2	PCCA	BCAT2	SLC43A1	BCKDHA	AUH	BCKDHB	MCEE	BCAT1	SLC7A7	SLC7A6	SLC43A2	ACADSB	ALDH6A1	DLD	ACADM	SLC7A5	ACAT1	HMGCL	ALDH2	TMSB4X	SLC16A7	EEF1A1	PYCR2	TPT1	HLA-C	HLA-E	PCBP2	PYCR3	EIF1	EIF4A2	HLA-A	PABPC1	HMGB1	PPIA	LDHB	FUS	LAPTM5	IFITM2	PDCD4	TSC22D3	RACK1	NCL
73	PYGL	PHKB	PHKA1	AGL	PHKG2	PYGM	PHKG1	PGM3	MTRNR2L8	ZNF292	RCSD1	ZHX2	NPC1	XRRA1	SYNRG	IL10RA	RUBCN	RNF19A	SLC35E2B	JAK1	PIAS2	WSB1	AHNAK	NKTR	DMTF1	COPA	KLHL24	LYST	SLFN5	DUS1L	PHTF2	NCOA2	RALGAPA1	PRKAB2	NEAT1	TM7SF3	TSC22D3	MIA2	TUT4	TTC37	PREX1	TLK1	TPT1	AKAP13	TCEA1	DOCK2	STYX	SLF1	ATG10
74	MAOB	MAOA	ALDH3B2	ALDH3B1	ALDH3A1	AOC3	ALDH2	HNMT	SLC38A3	FTCD	AOC1	SLC3A1	SLC6A14	AOC2	APOD	FABP7	SLC22A3	SLC22A1	MGP	ODC1	NUPR1	SLCO4A1	ACADM	TPO	SLCO1A2	PIP5K1C	PIP5K1A	PIP5K1B	FADS1	SQSTM1	AADAT	PYCR1	PIPOX	LTC4S	MYLK	CASP3	AUH	SPCS1	TOMM70	GSTZ1	SLC38A4	ASNS	EIF4E	ATP6V1C1	BANF1	RAB1A	FADS2	MGST1	EGFR
75	PDGFRA	APC2	FGF20	FGFR4	ITGA2B	ITGA8	MYLK2	CHRM1	INSRR	FGF14	PAK6	FGF10	FGF12	PFN4	FGF18	MYLK3	ARPC4	FGF9	CRK	CRKL	RRAS	ARHGEF4	TIAM2	GIT1	FGFR3	ITGA3	ARHGEF6	ITGB6	FGF1	CHRM3	ITGAD	ITGAE	DOCK1	FGD1	FGFR2	PDGFD	RDX	PAK3	ITGA10	FGF11	GNA13	CFL2	ABI2	NRAS	DIAPH2	SCIN	ITGA9	SSH1	ITGA7
76	EMB	BSG	LDHD	SLC16A4	LDHC	LDHB	LDHA	SLC16A7	FTH1	S100A10	HINT1	S100A11	TPT1	TMEM59	LITAF	PCBP2	ERP29	ANXA2	ZFP36	TCEA1	SUMO2	NOP53	TSC22D3	ARHGEF1	CORO1A	GSTK1	EIF1	LAPTM5	SLC9A3R1	DNAJB14	RBCK1	UBE2L6	PRMT2	PCNP	PPIA	CNBP	NR3C1	KRT19	PSME1	HLA-E	ETS1	IER2	PABPC1	DCXR	DEF6	OS9	PPP2R5C	HLCS	ARRB2
77	TNFRSF10C	MMP10	CCL25	CXCL5	CCL26	CXCR2	MMP1	ANG	TNFSF11	MMP14	IGFBP7	MMP7	MMP12	MMP3	MMP13	TNFRSF11B	KITLG	IGFBP2	AREG	IGFBP4	IGFBP3	CXCL6	CCL20	FGF7	TIMP2	EGF	FGF2	IGFBP6	TNFRSF1A	EREG	HGF	TIMP1	IL13	MMP9	CXCL12	NGF	CXCL13	PF4	IL15	TNFRSF1B	CCL8	CCL13	CCL11	CXCL3	IFNG	IL1A	MIF	IL7	PLAUR
78	ALOX15	MGST2	SLCO2A1	HPGDS	CYP4F3	ALOX12B	ALOX12	CYP4F12	CYP4F8	PTGDS	PTGS1	ALOX5	PTGES	PTGES2	PTGIS	LTA4H	MGST3	ALOX15B	LTC4S	PTGS2	SLCO3A1	AKR1A1	CBR1	FADS1	SLCO2B1	AKR1B1	TBXAS1	SLCO4A1	SLCO1A2	SLC22A3	SLC22A1	CAB39	HINT1	HMGB1	PCBP2	ELOB	CTSD	S100A11	CAPZB	TMEM59	TPT1	IFI27	HCST	SCP2	WSB1	PSMB3	XRCC6	SUMO2	HLA-DRB1
79	FLAD1	RFK	ACP2	ACP1	ENPP1	SLC25A15	PLPBP	SLC6A8	PYCR2	KYAT1	LITAF	TNIP2	BCL3	RELB	NFKB2	PIM3	SLC6A7	RAP1B	PRDX5	RAP1A	PYCR3	ADSL	FKBP1A	RHOG	APH1A	IER2	RBX1	VHL	TSC22D4	UBE2L6	VASP	NECAP2	VTI1B	TRADD	BID	BRK1	HAX1	ABRACL	CRLS1	GPAA1	PIN1	TXN	CLTB	SNF8	OSTC	GABARAP	PFN1	SAT1	RASSF5
80	GPX7	GPX2	GPX4	GPX8	VCAN	GSTM1	SOD2	PRDX3	GLRX	GPX3	NDUFA6	JUNB	TCEA1	LAMTOR5	PLAUR	MPO	FAM162A	GSR	LITAF	NFIL3	EI24	HINT1	EBP	EIF1B	VAMP8	ITGB4	BAIAP2	PPIA	GTF2A2	POLR2E	SAC3D1	S100A11	S100A10	TXN	GTF2H1	POLE4	FBXW7	POLR2H	TMED2	MPC2	RALA	NELFE	SSRP1	PNRC1	ZNRD1	ACTR3	TAF9	POLR2I	GTF2F1
81	PIGM	PIGO	PIGG	PIGK	PIGS	PIGB	PIGN	PIGL	PIGF	PIGV	PIGA	PIGZ	PIGQ	PIGH	PGAP1	PIGX	PIGW	PIGT	PIGC	PIGP	GPAA1	DPM2	PABPC1	HINT1	HMGB1	TPT1	SUMO2	CNBP	RACK1	CAPZB	EIF1	NR3C1	TSC22D3	NOP53	CD99	S100A11	WAS	UBE2B	SEC61B	EDF1	IER2	GSTK1	TMEM59	ARHGEF1	UXT	SPSB3	ELOB	OS9	EIF3H
82	HMGCR	IDI1	DHCR7	CYP51A1	LCAT	FDPS	ABCA1	ACAT2	S100A11	ACTG1	ACSS2	SREBF2	PNRC1	TNFRSF12A	MTMR3	SC5D	PIP5K1A	ECH1	CLU	NCK1	GGPS1	ACLY	SMAD2	PI4K2A	BAX	FGF13	ITGB2	LDLR	CCL3	CTSC	ISCU	HINT1	PLSCR1	SFN	TCEA1	PPP1CC	LPL	ACHE	FLNA	SLC35B2	CHKA	PABPC1	ANXA5	CNBP	ARF1	TRIM22	HMGB1	PCBP2	EIF4A2
83	ISYNA1	SLC2A13	MIOX	IPMK	SLC5A3	IMPA2	IMPA1	PI4K2A	SLC5A11	XIST	REL	NPIPB5	CBLB	VWA8	CCNL1	PIAS1	DNASE1	ZNF292	MDM4	GFOD1	SMARCC2	NEAT1	RAP1GDS1	KMT2E	BTG3	HLA-E	TARSL2	ABCB7	ANKRD36	SMG1	CFLAR	FUS	RALGAPA1	MCL1	OPA1	MBP	NCOA2	TTC13	MRNIP	MARF1	WSB1	COMMD3	CNOT2	STRBP	NR3C1	ANKRD36B	RNF19A	UPF3A	NABP1
84	CHAC1	EDC4	SLC30A5	NOP14	XPOT	PARN	CEBPG	EXOSC2	TATDN2	ARFGAP1	EXOSC9	PDIA5	SRPRB	DKC1	KHSRP	HYOU1	FKBP14	DCP1A	ZBTB17	EXOSC10	ATF6	CNOT6	EXOC2	CXXC1	DCTN1	PREB	EXOSC5	SHC1	SEC31A	EIF4A1	TTC37	EIF2AK3	GOSR2	EIF2S1	EIF4G1	MTREX	CKS1B	SDAD1	CNOT4	EXOSC1	LSM1	CNOT2	EIF4A3	POP4	DNAJA4	DCP2	SRPRA	PAIP1	ATF4
85	FOXF2	TRIM9	SH3RF2	NCCRP1	AC104109.3	RNF180	RNF103-CHMP3	TRIM72	TRIM71	AC074143.1	CDC20B	FBXO39	FBXL2	NHLRC1	KBTBD6	RNF122	SIAH3	KCTD2	HFE	WNT10B	RNF175	FBXL17	UBE2W	TTC36	FBXO33	FBXL19	KLHL15	DVL1	CLGN	PPP2CB	RNF103	BTRC	CDC34	CDC23	NKD2	FBXL7	RMND5A	TRIM39	FBXO27	TBL1X	DET1	ZNF598	CBFA2T3	TNFAIP1	FBXO17	TMEM67	FBXO31	FBXO45	HACE1
86	LRAT	RDH10	PNPLA4	SDR16C5	ALDH1A2	RDH13	RDH5	ALDH1A3	RDH14	RDH12	RDH16	RDH11	PHYH	AOX1	PXDNL	AADAC	FADS1	ZADH2	ADH1B	IFRD1	TCEA1	SERPINH1	CACYBP	CYB5B	PSMC6	PSMD13	COPS5	DDX39A	PSMA3	ARPC5L	SERP1	EIF2S2	USO1	RPA1	TUBG1	PABPC1	ADD3	CNBP	STIP1	PSMA4	FKBP2	NUP205	PPA1	CCNG1	FGL2	IGFBP5	HSPA4	INSIG1	CCT6A
87	ANTXR2	ATXN2	GSTM2	ALCAM	STX5	ATF5	ABCA2	CPEB2	SEMA3B	ETHE1	MAL2	PPARG	CXCL16	ANXA5	S100A11	PDK3	FBXO6	STARD4	TMEM97	LGMN	LGALS3	AVPR1A	LDLR	FABP5	PNRC1	PCYT2	SREBF2	PLSCR1	NFIL3	CD9	CHKA	TNFRSF12A	PMVK	ERRFI1	GLDC	ACTG1	MVD	TRIB3	MVK	ECH1	LSS	PLAUR	HSD17B7	NSDHL	TM7SF2	HMGCS1	SC5D	SQLE	GNAI1
88	B3GALT5	ST6GALNAC6	CERK	B4GALNT1	B3GALT4	SGPP1	FUT1	ST3GAL5	SPHK2	SMPD3	GBGT1	SGPL1	ST6GALNAC2	ASAH1	ST6GALNAC5	B3GALNT1	A4GALT	ST8SIA1	ST6GALNAC3	GALC	UGCG	ARSA	GLA	ST3GAL2	B3GNT3	NAGA	GBA	SPTLC2	SPTLC1	ISCU	ST3GAL1	HCST	HINT1	GALNS	CHST2	HMGB1	HLA-DRB1	AKAP13	CHST3	ERP29	WAS	TMEM59	NOP53	GLB1	PABPC1	NDUFA1	NEU1	ELOB	SUMO2
89	SLC26A3	SLC26A4	SLC8A3	SLC24A3	SLC17A3	SLC26A8	ATP1A2	SLC26A7	ATP2B2	SLC12A3	SLC24A4	SLC20A2	SLC9A2	SLC9A5	SLC24A2	SLC4A1	SLC4A10	SLC15A2	ATP2B4	SLC9A3	SLC5A5	SLC26A1	ATP1A4	SLC4A4	ATP1A1	SLC12A7	SLC4A5	SLC24A1	ATP1B2	SLC4A3	SLC4A8	SLC34A2	SLC26A11	SLC4A2	ATP1A3	SLC8A1	SLC26A2	ATP1B3	SLC4A7	SLC12A4	SLC26A6	ATP2B1	SLC9A1	ATP1B1	SLC12A6	SLC12A5	SLC12A2	SLC20A1	SLC3A2
90	DNMT3B	DNMT3A	DNMT1	SLC25A26	MTAP	BHMT2	GNMT	SUOX	MTR	ACY1	SLC43A2	AMD1	MAT2B	SLC3A1	SLC7A11	SHMT1	PHGDH	SLC7A8	GCSH	SHMT2	PIPOX	SLC1A5	PRMT2	NOP53	PABPC1	SUMO2	NR3C1	PCBP2	FLNA	CAPZB	ACTR3	COMMD1	RNF19A	GSTK1	WSB1	HINT1	TPT1	ERP29	YWHAB	S100A11	ARHGEF1	PCNP	TSC22D3	ELOB	FKBP1A	EIF4A2	CNBP	LTB	HCST
91	AICDA	DPYS	SLC28A1	DCTD	CTPS2	DPYSL3	UCK1	TK1	UPP1	DUT	NT5C	TK2	CDA	DPYD	CTPS1	UCK2	DPYSL2	ALDH6A1	SLC29A1	UPB1	SLC28A3	POLR2H	VPS37B	POLR3C	COX17	SURF1	PML	VPS28	ERCC1	NF1	ETS2	RALA	ADRM1	ACHE	DGUOK	ZNRD1	EIF1B	SEC61A1	POLR2I	HINT1	MPC2	TAF12	SUPT4H1	PCNA	MPG	SNAPC5	S100A10	POLR2G	POLR2E
92	SPP1	TLR1	TLR4	CD40	TLR9	TLR8	TLR7	TIRAP	TLR5	TLR6	IRF5	LY96	CD86	MAP2K4	TICAM2	LBP	TOLLIP	IRAK4	TAB2	IRAK1	MAP2K6	CD80	MAP2K1	AKT2	TICAM1	AKT3	TAB1	TLR3	MAP2K7	MAP2K2	CTSK	TLR2	RNASE1	MAP3K8	MAP2K3	IFNAR1	CD14	MAPK1	IFNAR2	AKT1	RAC1	STAT1	CCL5	CXCL11	IL12A	MYD88	CCL3	IRF7	PIK3R2
93	SLC23A1	SLC23A2	SYVN1	RAB33B	CCL3L1	TRG-AS1	DNAJC18	UPF3B	LPAR6	LITAF	SLC2A10	PLEKHA1	GABPB1-AS1	CLEC2D	IFI27	EXOC1	ANPEP	CSNK2A1	AL118516.1	MAP1S	NOP14	CREM	TAF6	EEF1A1	UBE2J1	LAMTOR3	FYN	SAMSN1	EDC4	FAM8A1	CHST12	RANBP1	ANKRD36	PDCD4	PARD6A	SSH2	MPG	TGFBR2	OGT	NPC2	UXT	WSB1	RAD9A	MBP	CDC14A	CCNK	SH3GL1	BLOC1S6	DGKA
94	HK3	PFKM	PFKFB1	ENO4	PGM5	PKM	PFKFB2	HK1	GCK	ENO3	GPI	ALDOC	PFKP	TPI1	GAPDH	ENO1	ALDOA	PGK1	HK2	PFKL	PGM3	RGCC	ALOX5AP	CTSB	RALA	DUSP2	PSMD8	ENO2	PIM3	TCEA1	HINT1	S100A11	FLNA	COTL1	PCBP2	LSP1	BRK1	DCXR	NPM1	S100A4	UBE2N	CFL1	ARPC5	SUMO2	PSMC1	SYNGR2	ADRM1	PPP1CC	ARPC2
95	DDC	AOC2	SLC7A5	SLC22A1	SLC22A3	AOC1	GCDH	GOT2	KYNU	TDO2	INMT	KMO	SLC16A10	AADAT	ASMT	KYAT1	HAAO	TPH1	GSTZ1	HDC	HAL	SLC18A2	SLC18A1	SLC6A14	FAH	ALDH2	SMS	CBR1	ECHS1	SLCO4A1	AUH	BAX	MAPK10	RCSD1	PI4K2A	TSC22D4	DDX3X	CAB39	XRCC5	TSPO	AQP9	ARHGEF2	PLK3	ZFP36L1	ANXA7	CAPN3	MAP2K7	MAOB	ERRFI1
96	ECHDC2	ACAD10	ACAD11	ACSM1	ACAD9	ECI1	ACOT2	ETFDH	HADHB	ECHS1	HADHA	ETFA	ACADSB	ACADM	ETFB	ACADS	ALDH2	EXOC1	XIST	NEAT1	OGT	TUT4	SYNRG	ZRANB2	NKTR	WSB1	KANSL1	OFD1	TTC37	ARHGEF1	ANKRD36	VPS37A	SYNE1	HECTD1	EEF1A1	ANAPC4	FUS	EDEM3	NOL8	SLF1	CUL2	AC008105.3	MMP25-AS1	CLEC2D	HECTD3	AC004687.1	DNAJB14	THUMPD3-AS1	HDAC3
97	SLC38A2	SLC38A1	SLC38A4	SLC6A14	SLC1A5	GOT1	GOT2	SLC7A2	SLC36A1	SLC7A6	SLC1A4	ALDH4A1	SLC7A7	PYCR1	OAT	SLC5A1	ALDH18A1	NAGS	DLD	AOC3	GATM	SLC38A5	SLC7A1	SLC7A5	ALDH5A1	GLUL	SLC7A11	SHMT1	BCKDHB	PHGDH	GCSH	PSAT1	PSPH	MCEE	ACADSB	BCKDHA	BHMT2	SHMT2	ALDH6A1	DNAJC3	ACAT1	ATP6V1E1	ALDH9A1	ATP6V1F	SLC6A7	SLC6A8	PYCR2	PLPBP	FASN
98	SCLY	AHCYL2	MAT2A	SEPHS2	AHCYL1	SEPHS1	AHCY	MAT2B	CTH	CBS	PAPSS1	PAPSS2	SLC7A11	NUPR1	POLR3G	SLC38A5	RAB1A	SLC1A5	PSPH	AVPR1A	JAG1	HSD17B7	NSDHL	SCD	TP53INP1	PLAUR	ACTR3	LITAF	PCBP2	TCEA1	ARPC2	TPT1	GCSH	PSMC5	TSC22D3	HLA-E	S100A10	EEF2	PPP1CC	PPIA	GATM	ALDOC	SEC61B	ELOB	PABPC1	NOP53	LSP1	EIF1	EDF1
99	GALK2	LCT	GALT	SLC2A8	GALK1	LALBA	SLC5A1	SLC2A4	SLC2A3	GALE	B4GALT1	SLC5A9	B4GALT2	SLC5A11	SLC2A10	CHST2	CHST3	ST3GAL2	B4GAT1	CXCR4	PLAUR	RAF1	PAK4	TIAM1	FGF13	BAD	BAX	SUMO2	HINT1	NFAT5	PDGFA	TMEM59	ETS1	NR3C1	NOP53	PIM1	CNBP	CAPZB	TRIM22	UGP2	TCEA1	HCST	ERP29	ISG20	CHST12	WAS	WSB1	ARF1	DEF6
100	IL20	SPRY3	IL24	IL20RB	IL11	IL22RA1	LEP	CNTF	IL26	IL22RA2	IL19	CISH	IL23R	IL6R	IL5RA	SOCS2	STAT5B	STAT6	PIAS3	TSLP	IL2	SPRY4	PIAS4	OSM	SOCS7	GHR	JAK3	IFNL1	IL20RA	CTF1	EPOR	SPRED1	SPRY2	CBLC	LIFR	IL11RA	SPRED2	IL12RB2	SPRY1	IFNLR1	EP300	IL10	PRLR	IL21	IL21R	PIAS2	STAT4	JAK2	IL10RA
101	DTYMK	NT5M	RRM1	RRM2	TYMS	SLC25A19	TK1	CDC45	CDC6	CDC25A	BRCA1	ZWINT	POLR3K	AP2S1	RAD51	MCM4	CCNE2	DHFR	GEM	CCNE1	LY6E	DIAPH3	MCM2	EEF1A1	MYO1E	SLC25A10	CENPH	SLC29A1	STMN1	SLC7A1	BTG3	WDHD1	AP2A1	FEN1	SDC4	KNTC1	IFI6	PYCR2	ISG15	GGH	GPAA1	NAMPT	SVIP	APIP	UNG	IDH2	UCK2	FDPS	CTPS1
102	BUB1B	CDC25C	CCNB1	CENPA	KIF20A	CCNA2	CDC20	CENPF	BIRC5	CCNB2	RACGAP1	CDC25B	CCNF	BUB1	PLK1	AURKA	CKS2	CDK1	TOP2A	CDKN2D	MKI67	NUSAP1	TPX2	UBE2C	DLGAP5	CENPE	CDKN3	KIF23	KIF2C	ANLN	KIF15	KIF4A	KIF11	NEK2	TTK	PRC1	KIF14	AURKB	ESPL1	PBK	DIAPH3	HIST1H3C	NEIL3	NDC80	ZWINT	ECT2	PTTG1	PIF1	HMGB2
103	BBOX1	AASS	SPCS2	ALDH7A1	TMLHE	SLC7A1	SPCS3	SLC6A8	SLC25A15	PLPBP	AADAT	SPCS1	PIPOX	PYCR3	SLC6A7	PYCR2	SLC7A2	SLC3A1	XBP1	SEC11C	SDF2L1	HSP90B1	HSPA5	TPT1	MYDGF	PDIA6	TMEM59	SELENOS	OSTC	SSR3	SEC61B	SSR4	SEC61G	CANX	PLPP5	FKBP11	DNAJB9	HERPUD1	TMED2	NUCB2	TRAM1	SSR1	ERLEC1	SEC61A1	FKBP2	SERP1	IGKC	ITM2C	ALDH2
104	HAS3	HAS2	GUSB	HAS1	AVPR1A	HSD17B7	TP53INP1	EBP	FAM162A	S100A11	TGFB1	DCXR	PPP1R15A	ISCU	BAIAP2	MAPKAPK3	HINT1	ANXA2	PCBP2	B3GALT6	HS3ST1	HEXA	SREBF2	HSPA5	ALDOC	APOD	UPP1	STOM	PRDX5	HMGB1	NOTCH1	S100A4	PRMT2	DGKA	PLAC8	CTSD	PFKP	SUMO2	MTDH	CNBP	ARSB	IFI30	RHOF	OS9	NR3C1	UXT	BIN1	CD82	DEF6
105	ADHFE1	GAD1	ABAT	ALDH5A1	ALDH9A1	ALDH4A1	SLC36A1	PYCR3	PYCR2	LINC00861	PYHIN1	ITGB2-AS1	AC004687.1	SLFN12L	SYNE1	TC2N	DGKA	OGT	NEAT1	ARHGEF1	CD84	CLEC2D	IER2	PPP2R5C	FYN	TNIK	STK38	NKTR	ZAP70	SLC38A9	ODF2L	AC020659.1	TUT4	SPSB3	GBP5	GSTK1	SLFN5	KCTD13	RIPOR2	EPB41	ANKRD49	FBXO3	PTPN4	MTREX	ABCA7	SLAMF7	DNAJB14	ARHGAP4	OFD1
106	SLC16A1	SLC16A8	SLC16A7	HMGCL	SLC16A3	LDHA	ACAT2	ACSS1	AUH	BCAT1	BCKDHA	MCEE	DDIT4	BTG1	GAPDH	HIBCH	PGK1	LDHC	ALOX5AP	PDP1	AACS	GPI	ENO1	MIF	TOMM40	POLR2H	ACTG1	IFITM2	NDUFV1	CKLF	ELOVL5	CD63	VDAC1	CST7	SRGN	SEC11A	ERN1	ATP5F1D	RDH11	NFIL3	CD2	UBE2D3	ADGRE5	TGFB1	ALDH9A1	CD7	CTSW	ATP6V0E1	HSP90AB1
107	SLC1A7	SLC6A1	SLC1A3	SLC6A11	SLC25A18	SLC25A13	SLC1A6	SLC1A2	SLC1A1	OPLAH	GLUD2	GLS	SLC25A22	SLC25A12	NAGS	SLC38A3	GLUD1	SLC38A5	ALDH18A1	GLS2	GLUL	SLC3A2	SLC32A1	SLC6A12	ASNS	SLC7A7	SLC7A11	SLC7A6	ACY1	SLC7A10	SLC1A5	GLDC	GNMT	PHGDH	PIPOX	GOT1	EIF4A2	KIF5B	ALDH4A1	TSPYL2	KDELR3	BHMT2	NFYB	VDAC2	STC2	RHOT2	NFYA	CHAC1	SHMT1
108	SYT9	STX19	UNC13A	KCNB1	RAB3C	UNC13C	BTK	CPLX2	NPPA	ERC2	STX1B	SNAP25	STXBP3	RAB8B	VAMP7	BLOC1S6	RAB10	VAMP3	RAB3A	EXOC6	P2RX1	RAB3B	SNX4	SV2A	SNPH	PPFIA3	STXBP1	SCRIB	SYT1	CPLX1	UNC13B	STXBP2	PRRT2	VPS11	NAPB	STXBP5	VPS18	DMTN	RAB8A	RAB15	STX1A	LYN	SYK	CTBP2	STX2	EXOC6B	RAB3D	STX4	STX11
109	DHODH	CPS1	UMPS	CAD	HSP90AB1	WDR74	NOP2	SCFD2	IMPDH2	HSPH1	GRPEL1	CTPS1	MDN1	NME2	ATP5F1B	GADD45B	TIMM50	KLF10	CENPH	XRCC6	ENO1	RIOX2	NCL	OSTC	GEMIN4	PRMT3	TUBA1B	NDUFS1	IER2	LRPPRC	HSPA5	PSMD1	CCT6A	LDHA	PTPN6	HSPBP1	MIF	DNAJA1	ME2	MATR3	PRDX1	TIMM13	MTERF3	RAD51C	SUPV3L1	TXLNG	NUTF2	SRSF6	TOMM5
110	ELOVL7	HACD2	ELOVL2	ELOVL3	ELOVL1	HACD4	HACD3	ELOVL4	FADS3	SCD5	ACACB	HACD1	TECR	MCAT	ELOVL6	ACACA	HSD17B12	SCD	FADS2	ELOVL5	FASN	FADS1	AACS	SLC25A1	HMGCS1	HSD17B7	NSDHL	CTNNB1	NFIL3	JAG1	S100A11	CBS	ACSS2	LTC4S	GPX8	TP53INP1	SC5D	GTF2H1	PNRC1	PNP	SREBF2	CACYBP	ATP5MC1	CCND2	TCEA1	CYB5B	IFRD1	TES	SQSTM1
111	CPT1C	CPT1B	SLC22A4	CPT2	SLC22A5	SLC25A20	CPT1A	CRAT	LGALS1	ERP29	UBE2L6	PSME1	S100A11	LITAF	HLA-DRB1	COX17	AVPR1A	ABCB1	PLA2G12A	PABPC1	VPS4B	COX5A	RIT1	ACTR2	ACTR3	VDAC2	ISCA1	GSTK1	NDUFA1	UQCRC1	CNBP	PSMD13	NDUFA4	ATP5F1D	COX8A	PDGFA	COX5B	NDUFB2	UQCRB	UQCR11	COX6B1	UQCR10	STIP1	TOMM22	TPT1	ACHE	COX7C	FKBP2	COPS5
112	CLP1	POLL	RRM2B	ERCC4	ELOA	GTF2H3	TARBP2	CSTF3	ZNF707	AAAS	BOLA2	BOLA2B	CCNO	SMAD5	GTF3C5	POLD3	RAD52	TAF13	POLD1	RFC2	PRIM1	AGO4	POLA1	RFC5	LIG1	RFC4	POLB	BRF2	POLA2	POLR2D	TAF1C	ELL	NELFB	RFC3	DGCR8	DCTN4	NFX1	SNAPC4	RAE1	SNAPC5	CETN2	USP11	TAF6	BCAM	TAF10	UPF3B	GTF2F1	FEN1	NCBP2
113	BTD	HLCS	SLC5A6	AC245014.3	FTCD	VNN1	IER2	TMEM107	AC007952.4	FTL	WDR74	AC087239.1	POLR3GL	POLG	BCL2	BCKDHB	KAT5	RRP1B	TARSL2	TCIRG1	HLA-E	COX11	PTPN18	HIST1H4C	FTH1	TTC13	LINC00921	ATP6AP1	TRIM33	ACADM	TOMM70	PIAS1	COMMD3	PPP2R5C	TXLNG	TRAF4	STX4	SYNRG	AL118516.1	NQO2	ABCA7	WSB1	PHF1	MATR3	PDK3	DDX39A	PTPN6	SYNE1	GGT7
114	PDE11A	ADCY5	GUCY2C	PDE7B	PDE7A	PDE4D	PDE1C	ADCY7	PDE3B	ADCY10	PDE4C	PDE8A	PDE10A	GUCY1A2	ADCY1	PDE5A	PDE8B	PDE1B	PDE1A	PDE4A	PDE6D	ADCY4	PDE3A	NPR1	PDE2A	ADCY3	PDE6B	PDE9A	ADCY9	GUCY2D	NPR2	ADCY6	PDE6G	ADCY2	PDE4B	POLR2F	TSG101	GTF2H1	POLR2H	POLR3C	POLR3GL	ERCC1	TP53	TK2	PNP	VPS37B	CDA	PRKCB	VPS28
115	KLHL3	RETREG1	WDR81	WDFY3	PIK3R4	CHMP4A	LGALS8	TRAPPC8	NRBP2	RETREG3	RUBCNL	RAB19	VPS16	CHMP3	VPS41	VPS37A	VPS37C	VPS33A	TEX264	IFT88	LZTS1	TBC1D12	RAB23	MFN1	MCOLN1	EPG5	VPS25	UBA5	MLST8	PHF23	CHMP4C	TMEM39A	PRKAG2	SRC	TBC1D25	PRKACA	EXOC8	LIX1L	ZFYVE1	RRAGB	CDK5	VTA1	RAB43	NBR1	SNX14	PACS2	MTM1	MTOR	HGS
116	PHLDA3	SERTAD3	CLCA2	ELP1	RXRA	AEN	ZNF365	PVT1	PPM1D	CGRRF1	RAD9A	ANKRA2	TGFA	TP63	KIF13B	OSGIN1	HSPA4L	ABHD4	CSRNP2	CDH13	RAB40C	EPHA2	CCP110	TCHH	RRAD	INHBB	KLK8	PIDD1	ZMAT3	SERPINB5	STEAP3	PERP	CDKN2AIP	PROCR	NUDT15	ST14	PTPN14	PLXNB2	TRIAP1	TCN2	COQ8A	WRAP73	TPD52L1	RB1	RRP8	NOL8	KRT17	APAF1	ZBTB16
117	PLCB3	PLCH2	INPP5B	INPPL1	PLCE1	ITPKB	PLCD1	INPP5E	PIK3C2G	PLCD4	INPP4A	PLCXD2	PLCL1	INPP5A	INPP5D	OCRL	PLCH1	PLCD3	ITPKC	PLCB4	SYNJ2	INPP1	ITPKA	INPP4B	HCST	PIK3C2B	PIK3C2A	PTEN	PLCB1	PLCG2	PLCB2	SYNJ1	PLCG1	PIP5K1B	PIP5K1C	PIP5K1A	PIK3R2	PIK3CG	PIK3CD	PIK3CA	PIK3R3	PIK3R5	PIK3R1	MTMR3	PIK3C3	SMAD2	BAD	PLA2G12A	PIK3CB
118	ARSB	IFI6	PRDX4	FKBP2	TPST2	CYBA	ST6GALNAC4	OSTC	HDLBP	RRBP1	SDF2L1	MYDGF	PLPP5	PDIA6	TPT1	SEC11C	TMEM59	SSR4	SSR3	RPN2	MTDH	AC087623.3	LXN	XBP1	CD63	ILVBL	CD74	RPN1	DAP	NDUFV3	SEC61B	SELENOS	SEL1L	YIF1A	PPP1R14B	ERLEC1	HLA-B	DNAJB9	TCEAL8	ATP6V0C	UBE2J1	PDAP1	CYC1	BTG2	CETN2	PSAP	SERP1	HSPA5	NDUFS3
119	RB1CC1	ATG13	WIPI2	MAP1LC3C	MAP1LC3B2	WDR45	CSNK2A2	WDR45B	ATG2A	ATG2B	MAP1LC3A	ATG9A	ATG9B	MAP1LC3B	GABARAPL2	ATG3	WIPI1	ATG5	ATG12	USP36	GABARAP	GABARAPL1	FUNDC1	HTRA2	VDAC1	GAPDH	DCN	ATP6V1F	RAB12	PLK3	PIK3R3	MYD88	TIAM1	SLC36A1	PRKAG1	NFKBIB	CASP8	MAPK10	CXCL2	FASLG	RAC1	NCK1	CTSK	FZD5	TRAF2	MAP2K3	CDK4	IL6	HMGB1
120	GCLM	ESD	GSS	HAGH	GLRX2	GPX3	GCLC	GSR	GLRX	PRDX1	PRDX2	CTH	CBS	PRDX3	NDUFB4	LAMTOR5	NDUFA6	G6PD	NDUFS2	MGST1	TXNRD2	HMOX2	ADH5	LSP1	ACTR3	HINT1	EIF1	RACK1	PCBP2	GSTK1	LDHB	SUMO2	EEF2	HMGB1	PABPC1	CNBP	CORO1A	UPP1	GTF3C5	GPX4	SREBF2	TXN	PPP1CA	TAF6	HCST	MBP	PRMT2	GPX2	TPT1
121	PROS1	PROC	TFPI	THBD	SERPINA1	PLG	SERPINE2	PLAU	PLAT	FBP1	FN1	GSN	LYZ	C15orf48	LITAF	PLAC8	PLEK	FCGR3A	RAB31	PLXDC2	YWHAH	WARS	PAK1	C1orf162	FGR	VEGFA	ACHE	OPHN1	PPA1	CST3	AP1S2	LAPTM5	SELL	ID2	PPT1	NME2	VLDLR	FGL2	PEA15	COTL1	FCER1G	SAMHD1	CFLAR	VAMP5	ANXA2	CCDC88A	TYMP	PABPC1	RASA1
122	OXCT1	BDH1	HMGCLL1	OXCT2	SLC16A3	ACAT1	ACAT2	ACSS1	ACSS2	AACS	HMGCL	SLC16A8	S100A11	LDHC	HINT1	TMEM59	TCEA1	ERP29	TRIB3	PPIA	TUBA4A	SLC9A3R1	CORO1A	COPS5	PKM	CNBP	PABPC1	ETS1	NOP53	UBE2L6	GSTK1	MCM4	NDUFA1	HMGB1	TFRC	NDUFA4	PCBP2	EDF1	SUMO2	ELOB	HLA-DRB1	YWHAB	PSME1	WAS	CAPZB	HCLS1	TPT1	NCL	ATP5ME
123	PHLDA2	LAMP1	CASP8	ATP10A	SPATA18	ATG9B	ACVR1B	HSPA8	EEF1A1	POLR3D	HLA-C	HLA-B	ADAM19	IRF1	SNN	ITK	EPAS1	GPD1L	LDLR	ATG9A	FGD6	NFAT5	PYDC1	SMAD3	CP	HIST1H2AG	PPP3CA	FTL	SPRED1	PRRT2	GABARAPL1	PURA	ATG7	TM4SF1	GCLC	ITGA2	VPS18	PDIA5	ATG2A	PLA2G6	ATG2B	FGF7	GNG4	ZFAT	SERINC1	MXI1	MMP9	COX10	HLA-E
124	ACBD5	EEF1A1	HLA-C	FTH1	VPS26B	HLA-B	BTG3	DAPK1	DDX3X	ARID4B	MYO5A	PRKAB2	REL	LITAF	NDUFS1	AFG3L2	EIF1	LDLR	MXI1	PNRC1	TBC1D5	EFNA3	SCFD1	MTRR	FTL	EP300	AIFM1	KLF13	LINC00324	RCSD1	EXOC7	POLR2F	MIS18BP1	RHOG	RAB5A	TNFRSF1B	SYNRG	FIP1L1	CASK	BRD3	MAP2K7	DGUOK	TGFB1	ANKRD13A	JAK1	SMARCC2	TMSB4X	LINC00921	TRIM33
125	NEU1	HEXB	GLB1	HEXA	GALNS	MANBA	MAN2C1	FUCA1	FUCA2	ENGASE	MAN2B1	HLA-A	HLA-B	ADAR	HLA-C	EEF1A1	FTL	XIST	FTH1	CCNL1	HLA-E	CFLAR	AGA	EIF1	HNMT	HLA-G	TIPARP	DPYD	CD44	ATXN1	ATP2B1	MTRF1	NEAT1	D2HGDH	SERINC1	EXOC4	NPIPB5	MMP9	ABCB7	TMSB4X	POLR3GL	TCIRG1	SMG1	TXNIP	ATP6AP1	MIS18BP1	SLC12A6	PIAS1	VMP1
126	LAMP2	ATP13A2	SYNPO2	ATG7	SNCA	EEF1A1	ATP6V0E1	GSK3B	IFNG	PLK2	PLK3	SMARCC1	MKNK2	GPD1	TRIB3	PAK4	MAP2K6	FGF17	RAF1	MYLK	EIF4E	CAB39	CDKN1A	HSP90AA1	FGF22	ACTR2	MAPK1	NOTCH1	DAPP1	PLA2G12A	EGFR	BCL2L11	PRKCB	TNFRSF1A	E2F1	ATF3	PPP1CA	STAT2	HCCS	NDRG1	ERO1A	PLCB1	IKBKB	TNF	MAPK13	PDK1	CDK1	ACACA	AP2M1
127	HLA-DQB2	HLA-DQA2	CIITA	IRF8	SPI1	ARL14	RAB7B	HLA-DRB5	RFX5	RILP	AP2B1	CREB1	AP2A2	ARL14EP	AP2A1	AP2S1	HLA-DRB1	SP1	MYO1E	NFYC	NFYB	NFYA	CD83	AP2M1	HLA-DQA1	CD74	RELA	HLA-DRA	HLA-DPA1	HLA-DPB1	SYNGR2	CXCR4	BTG1	NCF1	POLD4	CTSH	HERPUD1	SEC11A	SLC25A6	FTH1	TCF4	ACTB	SLC25A5	WAS	COX4I1	COMMD1	CYBA	TMSB4X	CCDC50
128	SLC33A1	SLC35D1	SLC37A4	P4HA2	HLA-G	HLA-B	EEF1A1	FTL	AC245014.3	IER2	PLAUR	CXCL9	NLRX1	TMEM107	IFI30	DRAM1	AC087239.1	IGKC	AL118516.1	AC007952.4	CD79A	WDR74	CCNL1	TES	PTPN6	ST6GAL1	PAFAH2	NDUFA9	RIPK3	JADE2	KNTC1	BCKDHA	VHL	CITED2	TRIM52	HLA-E	ALDOA	SLC35E2B	MAN2A1	OSER1-DT	MID1IP1	TCIRG1	CTSD	TPT1	ANKRD13A	AL121944.1	HDLBP	ILVBL	IDH2
129	BCAN	HIF3A	B4GALNT2	PGAM2	PPFIA4	DPYSL4	PPP1R3C	KDM3A	JMJD6	TGFB3	SRPX	KIF5A	HOXB9	GPC3	EFNA3	TGM2	EDN2	TMEM45A	GPC4	LARGE1	CSRP2	ARNT2	GAA	DTNA	PKP1	PGF	SCARB1	SDC3	LOX	GCNT2	TPBG	ADORA2B	MT1E	AKAP12	GPC1	XPNPEP1	CA12	NOCT	KLF7	SELENBP1	ATP7A	RORA	ARNT	EPAS1	SDC2	PAM	KLHL24	PLIN2	LXN
130	BMPR2	NOG	TGFBR1	SMAD6	LEFTY2	BCAR3	SKI	ARID1B	PPM1A	CDK9	ID1	FURIN	TJP1	SMARCA4	BMPR1A	ID3	SMAD4	PARD6A	PARD6B	ACVR1	LTBP2	SKIL	SMAD1	PARD6G	CDH1	TRIM33	HIPK2	FNTA	TGFBR2	SMARCC2	ENG	HDAC1	ARID4B	RAB31	FKBP1A	SMURF2	THBS1	WWTR1	KLF10	TGIF1	ID2	SMAD3	PMEPA1	CDKN1C	CDKN2B	SPTBN1	SMAD2	SMAD7	APC
131	NEU4	AGA	MAN2B1	ENGASE	FUCA2	FUCA1	MAN2C1	NAGA	GNS	GALNS	LY6E	ANAPC10	HLA-B	CCND3	PITPNC1	RTN3	RNF14	SAT1	S100A10	HLA-C	GAPDH	SIAH2	TPT1	FBXL5	CDKN2A	TOB1	EEF2	MKNK2	NDRG1	CASP6	TPRKB	APAF1	LDHC	PFKFB3	TES	ACTG1	BHLHE40	PSAP	FOSL2	RACK1	CUL5	TM4SF1	CAVIN3	PCBP2	PNRC1	TAX1BP3	SEC22B	EIF1	IDS
132	SIKE1	TRAF3	TKFC	FADD	OTUD5	AZI2	CASP10	TBKBP1	NLRX1	RNF125	DHX58	TRADD	TRIM25	TANK	TRAF6	TRAF2	MAP3K1	CYLD	MAPK8	PIN1	CHUK	IRF7	IL12A	MAVS	DDX3X	MAPK14	IKBKE	MAPK12	MAPK11	MAPK9	IRF3	IKBKB	NFKB1	RIPK1	NFKBIA	CXCL8	MAPK10	MAPK13	NFKBIB	TNF	IKBKG	CASP8	RELA	MAP3K7	ISG15	TBK1	IFIH1	DDX58	CXCL10
133	RENBP	UAP1L1	GNE	UAP1	UXS1	TGDS	GFPT1	NANS	GNPDA1	GNPNAT1	MANSC1	AMDHD2	GNPDA2	CHIT1	CMAS	GFPT2	NAGK	GALE	PGM3	PYGM	PHKG1	STBD1	SLC5A1	CAV1	PKM	TUBB2A	LITAF	PGM5	SOCS3	BGN	NFAT5	PTPRE	CD44	PCBP2	SAT1	BCL3	PLAUR	CEBPB	PFKFB2	ENO4	PFKFB1	KDM6B	REL	GPI	ID2	IL7R	FP565260.3	IL15RA	ZC3H12A
134	BCR	CEP250	ABR	ARL8A	KIF3C	ARAP3	KIF1B	CLIP2	ALS2	DLG1	ARHGEF11	TUBGCP6	CEP192	SHROOM2	LLGL1	CDK5RAP2	MID1	TAOK2	RANBP9	FGD4	CDC42EP2	ALMS1	ABL1	RABGAP1	TUBGCP3	CEP72	DOCK4	LATS1	SASS6	EPB41L2	ITSN1	PLEKHG2	SYNPO	RAPGEF5	CKAP5	RASAL2	SHROOM1	RAPGEF6	MARK4	KLC1	KPTN	CLASP1	ARFIP2	PCNT	CNTROB	SORBS2	KIF20B	ARFGEF1	TUBGCP5
135	MSMO1	HSD17B2	CYP19A1	UGT2B7	CYP11A1	STARD3	HSD17B3	CYP21A2	HSD17B1	AKR1C1	UGT2B28	SOAT1	HSD11B1	HSD17B8	FDFT1	SRD5A1	HMGCS2	STS	HSD11B2	LSS	MVK	MVD	SQLE	SULT2B1	PMVK	SLCO1C1	TM7SF2	EBP	NSDHL	DHCR24	HSD17B7	SC5D	HMGCS1	SLCO3A1	HSD17B12	AKR1D1	SULT1A1	SCP2	GGPS1	SLCO1A2	SLCO4A1	SLC25A1	CYP1B1	FDPS	P4HA1	PLOD2	MTMR3	SLCO2B1	P4HA2
136	NOP16	GRWD1	PPAT	TSR1	TRAP1	NDUFAF4	GNL3	FKBP4	MRTO4	SLC39A6	EBNA1BP2	AIMP2	POLD2	PAICS	AKAP1	TARBP1	METTL1	RCC1	GPD1L	EXOSC7	NOC4L	PPIF	SLPI	PPP1R14B	C1QBP	FBL	PHB	SURF2	DDX18	RSL1D1	MATR3	RRP1B	PA2G4	CEBPZ	DDX21	RANBP1	NCL	PYCR1	PNO1	FXN	APEX1	HSPE1	ADM	HSPD1	CTSC	PSMG1	MXI1	POLR2H	EMP1
137	B3GNT8	CHST1	B3GNT7	CHST6	B3GNT4	ST3GAL3	B3GNT2	ST3GAL4	B3GNTL1	CHST2	B4GALT3	ST3GAL2	B3GNT3	B4GALT5	CHST3	B4GAT1	ST3GAL1	B4GALT2	B4GALT1	LITAF	HINT1	TCEA1	TMEM59	IER2	DUSP2	ERP29	SLC9A3R1	PABPC1	ETS1	NR3C1	HMGB1	ARHGEF1	ARPC1B	CNBP	WSB1	HCST	SUMO2	FUS	NOP53	PDCD4	UBE2N	WAS	EDF1	IFI27	RHOF	MTDH	PCBP2	CD99	ARF1
138	TLE1	CRMP1	LDB1	RTN1	NRP1	NRP2	CELSR1	NRCAM	TLE3	L1CAM	UNC5C	ADGRG1	SCG2	AMOT	SLIT1	GLI1	NKX6-1	CDK6	PML	ETS2	NF1	RASA1	OPHN1	CDK5R1	THY1	KLF4	VLDLR	MYH9	ACHE	CNTFR	PTCH1	VEGFA	DPYSL2	HEY1	HEY2	PLG	CXCL14	IFI27	MGP	MBNL2	MSI2	OS9	NR3C1	APOC1	FUS	OGT	GFOD1	WAS	HSPB1
139	RAB7A	ADRB2	SESN2	PGAM5	AUP1	NDUFS1	BCL2L1	DECR1	CHMP2A	SRC	ATG10	KATNB1	CNOT6	USO1	HMGB2	LIPA	PSMC3	EXOSC7	EIF4EBP1	MTERF3	TXNIP	NOC4L	VPS26A	NPC2	RAE1	MYH9	C11orf80	CNOT4	APC	GID4	SGTA	DNAJC18	SEC22B	VPS28	PREB	STX12	SEC31A	BRD3	TOMM7	PRMT3	TBC1D5	CEP131	ACADVL	EIF4A2	ANAPC10	KBTBD7	EIF1B	IMMT	NDUFA7
140	TKT	H6PD	TALDO1	RPIA	PGD	PGLS	RPE	TKTL1	G6PD	IFITM2	PLPBP	LAPTM5	LITAF	LY6E	CORO1A	LSP1	S1PR4	DOK2	ERP29	RNF125	PSME1	S100A4	PPP1CA	RHOG	WAS	PRDX5	TOLLIP	MYL12B	FKBP1A	ARPC3	LDHB	ADD3	BRK1	DGUOK	PTPN6	MDH2	GPAA1	TPST2	ATP5PB	HDAC1	BIN1	CCND3	ABRACL	ARPC2	RAP1B	YWHAB	ADSL	ARPC5	GSTK1
141	MLLT11	NMT1	NUFIP1	ABCF2	PSME3	CFP	EEF1E1	PITPNB	GMPS	HSPA4	GGA2	EGLN3	NUP205	STIP1	TUBG1	MTHFD2L	IFRD1	ATP2A2	ACSL3	UNG	SKAP2	PSMA4	RPA1	CYB5B	COPS5	USO1	FGL2	CCT6A	PSMA3	DDX39A	PSMD13	EIF2S2	ADD3	IGFBP5	MCM4	CACYBP	PDAP1	M6PR	TCEA1	PPA1	SERPINH1	SLC9A3R1	SDF2L1	PPIA	CORO1A	FKBP2	INSIG1	PSMD12	PSMC2
142	ACY3	ASPA	DDO	ASRGL1	SLC6A7	PYCR2	TACSTD2	SLC7A10	KRT19	KRT7	SLC38A3	MGP	GSTP1	HSPD1	CD2AP	TOPORS	FEM1B	UBE2J1	RPA2	CYCS	SLC1A4	YIF1A	TAF1	SDCBP	POLDIP2	RMND5B	SEL1L	PATJ	PABPC1	LYZ	ASNS	LSR	CHMP2B	LRIG2	SPTBN1	COPS5	CALD1	NDUFB5	S100A9	PSMB3	UBE2N	RARRES1	NCF1	NCL	SCFD1	EEF2	HMGB1	YBX1	IFI27
143	GSDMA	ELANE	GZMA	GSDMC	GZMB	NLRP6	GSDMB	GSDMD	DHX9	APIP	GSDME	CASP4	NAIP	NLRP1	NLRC4	AIM2	CASP8	CASP1	ZBP1	TREM2	NKG7	CTSW	CST7	CD7	IL2RB	DUSP2	TYROBP	XCL1	CLIC3	GZMK	LCK	ID2	IL32	CD69	KLRC1	MATK	HCST	SRGN	ANXA1	FCER1G	C12orf75	CD2	SLC9A3R1	APOBEC3G	ZFP36	DOK2	CD99	ALOX5AP	SLA2
144	XDH	AK5	AMPD1	AK7	SLC29A2	AMPD2	NT5E	SLC2A9	ADK	AK2	NT5C2	GMPR	AMPD3	ITPA	AK3	GMPR2	APRT	GUK1	HPRT1	AK4	SLC28A3	GAPDH	ERCC1	POLR2H	DGUOK	GTF2A2	HINT1	S100A10	GTF2H5	POLR2K	RACK1	PCBP2	AK1	EDF1	HMGB1	SUMO2	MPC2	TSC22D3	DCXR	ISG20	TPT1	PPIA	PRMT2	EIF1B	CNBP	PABPC1	NPM1	RPA3	HCLS1
145	ADH1B	ZADH2	ADH1C	AOX1	ALDH1A1	AKR1A1	CBR1	PHYH	ALDH3A1	HSD17B4	AKR1B1	ACADS	ETFB	SOD2	ETFA	HADHA	ACADSB	ALDH1B1	ETFDH	ECI1	ALDH3B1	ALDH3B2	CYP2E1	CDKN2D	CAT	PI4K2A	MYLK	SOD1	ACTR2	BCAT1	CASP3	IDH2	TSPO	NDUFB4	FDPS	AGPS	SORD	PRDX5	SULT1A1	ATP6V0C	LAMTOR5	DHFR	ALDH9A1	MGST3	SLCO1C1	PABPC1	RELB	BCKDHA	GLDC
146	CDO1	CSAD	GGT1	SLC6A6	MTRNR2L8	COX6C	KRT18	SLC9A3R1	STAT2	KRT19	NQO1	PLCB2	SAT1	TPD52	MT2A	CD84	GABPB2	CD82	ADIRF	IFI27	ATP5ME	STARD10	ABI1	SLC35E2B	CYB5A	CEBPZ	CD74	KLHL22	UBE2H	ATP5F1E	CCDC50	EPHX2	ALDOA	CLSTN3	MSI2	SOX4	NEAT1	IER2	ZER1	PKN1	ATXN3	ATP5MC2	NDUFB1	TOB1	OGT	DDIT4	UQCRQ	LAMTOR4	RUBCN
147	PLA2G5	PLA2G1B	PHOSPHO1	PLA2G10	ETNK1	CEPT1	PCYT1A	AGPS	PGS1	CDIPT	PLD2	DGKG	PLA2G2D	PTDSS1	CDS2	PTDSS2	PLA2G6	PEMT	PAFAH2	DGKQ	ALPL	PISD	CDS1	PAFAH1B3	DGKZ	DGKE	DGKD	PLD1	DGKI	CHPT1	ETNK2	DGKH	ATP10A	CHKB	ATP8A1	CRLS1	GK	PLA2G7	PAFAH1B1	GPD1	DGKA	PLA2G12A	PLA2G2A	CHKA	PCYT2	PIP5K1A	PIP5K1C	PIP5K1B	ACHE
148	C5	C3	CFB	CFD	C1QB	CFI	C1QA	C4A	C4B	C7	CFH	C1R	C1S	LAPTM5	FTL	APOC1	TYROBP	LILRB4	IFI27	SERPINF1	SERPING1	FCER1G	LITAF	PDGFB	CREG1	CTSC	LGALS3BP	CTSD	ERP29	CD81	GIMAP5	ENG	TMSB4X	S100A11	PTMS	NCF1	GM2A	CTSB	PSAP	IGFBP4	SLC25A5	TPST2	RTN3	RARRES1	TPD52	ANXA2	ATOX1	PABPC1	TBC1D4
149	FOLR3	MTHFS	ALDH1L1	MTHFR	FPGS	AMT	FOLR1	GGH	SLC19A1	MTHFD1	MTHFD2	FTCD	DHFR	MTR	SLC46A1	HINT1	TMEM59	HMGB1	PKM	NOP53	TCEA1	SLC25A26	ERP29	HCST	SUMO2	WAS	NR3C1	HSPB1	ARPC5	ETS1	HLA-DRB1	PRMT2	STOM	AKAP13	UBE2N	CNBP	ARF1	SLC9A3R1	DEF6	CAPZB	FUS	UBE2L6	EDF1	PDCD4	ARPC1B	IFI27	LTB	COX6A1	GSTK1
150	SNRNP70	IGFBP5	TFRC	CTSA	CLDN3	CLDN4	CRABP2	TENT5C	C1S	EPHX1	CLDN7	PALLD	SLPI	MMP2	TAP2	TM4SF1	MARCKS	SLC40A1	EFHD1	SDC2	SPSB1	MAL2	RCAN1	C1R	PYCR1	ENAH	IL21	CTNND1	THY1	SOD3	CDC42EP1	ARHGEF12	NCKAP1	COL5A1	SDC1	BCAM	LAMP1	SELENBP1	CDH1	SLC25A37	ARHGAP29	AP2A2	KRT17	PRLR	IL10	MSC	AQP1	STC2	CSF1
151	KCNC3	PAXIP1-AS1	INPP5F	PTPRK	WDR86	TMEM171	IGF1	CCDC191	AL121761.2	NSG1	RNASE2	AP002884.4	LINC02303	ESM1	TACC2	RNPC3	HPSE	BRSK1	POLE	BOK	SPC25	C2CD4B	MEIS2	TTN	KLF3	ANKRD36C	SNTG2	INKA2	STPG4	CHRM3-AS2	KLHL14	KRT81	AC233755.1	SPTB	SLAMF1	TYSND1	TLR10	NEIL1	SFI1	TLL1	SP4	AEBP1	AMMECR1	PGGHG	PNMA6F	LINC01060	TCL1B	SYTL1	AC012617.1
152	SLC35A1	PRDX3	AC103831.1	PBX1	LAG3	ITK	PRNP	CCDC178	E2F2	TRIM63	DSCR8	CD207	MMP12	CD1C	TAB2	SLC26A7	ANKRA2	LINC01152	NOP16	XBP1	CRLF2	FOSL2	ERI2	LRAT	PARP14	SLC5A9	ERC2	CSRP2	DNAJA1	KIF21A	TMLHE	TAT	ATF3	IDH2	TNFAIP1	SETDB2	EPAS1	HELZ2	KLF13	ARID1B	TMEM168	TMEM45A	IL32	PANK3	CLDN10	FPGT	AC144450.1	ATMIN	CDC14B
153	TGFB2	EBI3	TGFB1	IL12A	IL10	HOPX	CCR1	DHRS9	AC090152.1	TESC	FAS	CXCR3	FCRL4	GLRX	LINC02384	GPR25	ITGAX	AC103702.2	AICDA	GBP1	IL4I1	GPR137B	GCSAM	YWHAH	S100A8	LMO2	C12orf75	CDKN2A	EGR2	RASL11A	IFIT3	WARS	TOX	STAT1	PTTG1	AP1S2	NEK6	ECHS1	SERPINA9	CCL22	CD96	NUGGC	RGS13	APOBEC3H	CCND1	ITGB2-AS1	RAB13	PRDX1	OSTN-AS1
154	CSF2	IL2	IL13	IL6	IL10	ALPL	GNG11	CD1C	COL9A3	TNFSF9	NR4A1	TENT5C	IGHD	GALNTL6	CD72	CLMN	ITM2C	C1orf162	CHI3L2	CD6	LILRA4	SLC38A11	LINC02576	RGS16	CLIC3	A4GALT	ZCCHC18	GSTP1	MYL9	ACSM3	STAG3	CD79A	RGS2	MAST4	GSTO1	WNT16	MYC	TGIF1	FAM177B	CLEC20A	CD69	CELSR1	TNFSF4	RNF130	PMEPA1	VAV3-AS1	C12orf75	EIF4A3	PMAIP1
155	ITGAL	FCGR3A	IFNG	TIMD4	TNF	IL12A	FOS	FOSB	RBKS	DDIT4	PLK2	NT5E	SERTAD1	HEXIM1	TKT	DOK7	RHOB	FAM122A	FHL1	AP1S2	UBE2S	GDF7	AC007952.4	CCL19	FBLN5	SLC29A2	NEK6	EIF4A1	TFPI2	ST6GALNAC3	STAG3	AC245014.3	GDF11	TPM1	PMP22	FOLR2	HADHA	MS4A1	UBXN11	CD79A	SCARB1	RNF130	SERPINB6	SESN1	TSPAN13	PHLDB2	SMOC2	RASL11A	S100A16
156	CENPS	TTK	LIG1	CDC25C	CDCA8	CDKN3	KIF11	PRC1	DLGAP5	CKS1B	STMN1	ASPM	HMMR	CDC45	KIF23	CCNA2	CLIC4	RACGAP1	SGO2	TIFAB	ESCO2	AURKB	CHEK1	CENPE	BUB1	CCNB2	ECT2	FBXO5	CENPN	CCNE1	NEIL3	CENPF	CPT1A	BIRC5	RRM2	FKBP5	NR4A3	CDK1	GZMK	TOP2A	PRIM1	MKI67	KIF14	SPC24	CXCR6	CPOX	TPX2	INCENP	RAD51
157	SLC35A1	TMEM173	BRI3	DNAJC3	AC245297.3	FBXL3	LTBR	TSPAN1	SERPINF1	MAFB	RPA1	SOAT1	HSPD1	CLTC	CSDC2	PSEN2	IL9R	ACADL	LCN8	POLA2	CLDN5	NDUFA9	TDRP	SLC38A3	TIGAR	GALNT2	MAN2C1	MYLK	DNAJB4	GCLM	AK7	USP5	PRELP	KIF20A	PXDNL	COASY	SH3RF2	PFN2	PDCD2L	CAVIN3	S100B	WDR81	ROCK2	OSGIN1	AKR1C3	AP002360.3	HEY2	ZER1	RBPJ
158	SLC35A1	PRDX3	AC103831.1	PBX1	LAG3	ITK	PRNP	CCDC178	E2F2	TRIM63	DSCR8	CD207	MMP12	CD1C	TAB2	SLC26A7	ANKRA2	LINC01152	NOP16	XBP1	CRLF2	FOSL2	ERI2	LRAT	PARP14	SLC5A9	ERC2	CSRP2	DNAJA1	KIF21A	TMLHE	TAT	ATF3	IDH2	TNFAIP1	SETDB2	EPAS1	HELZ2	KLF13	ARID1B	TMEM168	TMEM45A	IL32	PANK3	CLDN10	FPGT	AC144450.1	ATMIN	CDC14B
159	LMO2	PLXNB2	PDE6D	MIA2	ZNF516	ACVR1B	SLC6A12	UPF3A	SLC38A2	RHOG	STK40	PRKDC	LCP1	FOS	ANXA1	KLF2	TIMP1	DUSP1	C1orf162	XBP1	NFKBIA	S100A11	CD40LG	MGST3	EMP3	CRIP2	PI16	LINC02273	FXYD7	FLT3LG	PTGER2	NEFL	TSC22D3	GPR183	S100A4	ETHE1	LDHA	MYL12A	PPP1R15A	PRDX1	IL32	LDHB	ABRACL	RIPK2	TRADD	IFITM2	ALOX5AP	SH3BP5	TTC39C-AS1
160	SLC4A8	SEMA4C	GSTA4	PRIM1	HES1	HAS1	FECH	NANP	SOCS3	PIK3AP1	SLC44A2	PLAC8	PLAGL2	VDR	GPR137B	TNFRSF8	TNFRSF1B	NFKBIZ	PRDX2	CCR7	SELL	LDHB	HIST1H4C	BEX3	FLT3LG	TCF7	DDIT4	MARCKSL1	LTA	LY96	CD3D	CMTM8	HSPB1	IL32	TECR	AQP3	NINJ1	LDHA	RNF5	JUNB	PHB2	FBLN5	CD7	LEF1	HCST	TOMM7	LTB	LDLRAP1	FHIT
161	GZMB	TNF	PDGFRB	CCR10	PDGFRA	IFNG	HAVCR2	IL13	VDR	RBPJ	GPR137B	CXCL13	TNFRSF1B	STAT3	ADGRG1	KRT86	AC243829.4	PTMS	STK40	LAG3	CCL5	LINC01943	FAM166B	ZBED2	CXCR6	DUSP4	ENTPD1	AC017002.3	RDH10	PSTPIP1	NFKBIZ	PDE4D	RGS1	LINC01480	SMOX	MTHFD2	SLC44A2	IL26	PDE7B	HOPX	LCP1	PDCD1	LAIR2	ANXA5	NFIL3	CST7	ITGAE	MT1E	IFITM2
162	IL13RA1	IL23R	RORC	IL17A	IL1R1	IL17B	CCR6	IL12RB1	CXCL8	IL26	IL6	IL21	IL12RB2	STAT3	LCP1	STAT4	NFKBIZ	HOPX	GZMA	KLRB1	FOS	TNFSF13B	IL4I1	FKBP11	PERP	DNAJB1	CAPG	CCL20	ANXA1	NFKBIA	ID2	DPP4	CCL5	CDKN1A	CTSH	PTGER2	GLUL	DHRS3	PNP	CXCR6	GPR25	SLC4A10	SERTAD1	LINC01871	PTPN13	BHLHE40	TMIGD2	AC007952.4	TTC39C-AS1
163	CD83	SCN9A	ENPP1	FURIN	MAP6	IL1R2	TGM2	PENK	FGL2	PLSCR1	SERPINB6	CA2	ALCAM	DENND5A	ABCB1	CDKN1C	SPRED2	PLIN2	UMPS	RHOB	ITIH5	COCH	MYO1C	SPP1	SPRY4	GADD45B	EMP1	SWAP70	S100A1	SELP	IRF8	TLR7	NDRG1	CAPN3	NT5E	CISH	GATA1	CYFIP1	NRP1	CD81	UCK2	PTH1R	IL3RA	SLC29A2	CDC6	AHCY	ST3GAL4	CCNE1	TNFRSF21
164	CCL13	CA13	TNFAIP2	NECAP2	CXCL2	TNIP1	PMEPA1	IFITM3	KLRB1	MAN2B1	MAL	PTP4A3	POU2F2	PFN1	PASK	CEP120	IL27RA	RAB37	CPQ	IL32	SPOCK2	INTS8	GAPDH	ACTB	S100A4	RACK1	PBXIP1	TXNIP	HIST1H1C	ELP2	BICDL1	LCP1	SRGN	CD3D	FTH1	ABCD2	ADPRM	EMP3	ACTG1	GABARAP	TRAC	ALOX5AP	TRBC2	CYB561A3	JUNB	CFL1	TNRC6C	TSPAN5	MIF
165	SPI1	NFATC1	NOTCH1	RELA	IL10	RBPJ	CXCL13	STAT3	PLAGL2	IL21R	IGFL2	PRKDC	GPR137B	NMB	TNFRSF8	GNG4	CD200	LHFPL6	CPM	MTHFD2	PDE7B	ICA1	STK40	POU2AF1	TSHZ2	PMAIP1	LINC01480	LINC01229	ZBED2	IGFBP4	AL359834.1	DUSP4	NFKBIA	HACD1	BHLHE40-AS1	F5	PTPN13	CTHRC1	PMCH	GK	MS4A6A	ISCU	IFNAR2	MT1E	TBXAS1	GNAI2	DRAIC	SORD	LRRC8D
166	S1PR1	CXCR5	BCL6	CD84	IL21R	IL21	IL6	STAT3	STAT1	STAT4	NFKBIZ	PLAC8	CD55	KLF2	SELL	CCR7	DNAJB1	MYC	LINC00402	ATP1A1	AK5	LEF1	AC020911.2	AL109741.1	RASGRP2	TSC22D3	SATB1	TSHZ2	KLF3	ITGA6	TXK	BTG2	AC119396.1	S100B	VIPR1	GCNT4	NOG	LCP1	ANKRD55	HSP90AB1	LDHB	JUNB	MDS2	SERTAD1	PELI1	FHIT	IL7R	GSTM2	CALR
167	STX3	NSMCE2	PI4K2B	ECSCR	SOAT2	NDUFV3	PRICKLE3	AHNAK2	CLU	ARID5A	TGFBI	CYB561D2	CXCL10	COL1A1	MUCL1	COL3A1	SPARC	TNFRSF10A	LINC00662	ZNF699	HKR1	BCL9L	PFN1	RACK1	TPM1	BTG1	SPOCK2	ACP6	JUNB	CFL1	CXCL13	DNAJB1	MIF	ACTG1	GABARAP	CD3D	ZNF445	TRBC2	FTH1	GAPDH	LCP1	TUBA1B	AKTIP	TXNIP	CD3G	IL32	S100A4	ZFP36L1	TRAC
168	IL33	PTGDR2	IL17RB	GATA3	STAT6	HAVCR1	IL13	RBPJ	RELA	STAT3	CYB561A3	ING5	ILF3-DT	ZNF862	ATXN7L1	ACTB	SHPRH	ZNF540	SP4	PFN1	KAT6B	CBX7	C16orf54	S100A4	SLAMF1	RACK1	SRGN	SPOCK2	PBXIP1	IL32	GAPDH	CFL1	AC124016.1	CD3D	IMMP2L	ACTG1	KLRB1	LCP1	BTG1	EMP3	JUNB	DNAJB1	FTH1	TRAC	YPEL3	MIF	ZFP36L1	TRBC2	GABARAP
169	CXCR3	TBX21	STAT1	IL12RB2	STAT4	HAVCR2	IFNG	PRKDC	TNFRSF1B	LCP1	GPR137B	STK40	IFIT3	TNFRSF8	ASPM	CLSPN	OAS1	RBPJ	ASF1B	NFKBIZ	HIST1H1B	CEP55	CDCA8	CENPM	FOXP3	SLC44A2	MIR4435-2HG	RGS1	SGO1	CDCA3	NCAPG	SPC25	HMGB3	CENPN	RAD51AP1	HMMR	NCAPH	ESCO2	NUF2	LAP3	CHEK1	H2AFX	MAD2L1	DUSP4	OAS3	E2F2	LINC01943	SPC24	CYTOR
170	SLC35A1	AL139384.2	MZB1	DUSP3	LTN1	EPOR	PRKAG1	TIMP2	CEL	CPLX2	FOXL1	BLVRB	AC011405.1	EFNA1	ECPAS	TGFB3	PERM1	INPP5A	KLRC3	GNPNAT1	HEXB	AL353608.3	VEGFC	TCEA1	ARSJ	HPD	OR7D2	ACAD11	GALK1	LBP	COX7B2	TMED6	PTPN14	CDH6	SLC12A5	RAB13	KRT6A	RP1	CSRNP3	FRAT1	AC009148.1	PKM	PRSS57	NPY1R	FBXL18	DDX10	ASRGL1	TKT	ALG10
171	MKI67	TNFRSF18	ENTPD1	ITGAE	CXCL13	TNFRSF9	IFNG	GZMB	CCL3	GNLY	FASLG	CCR1	PRF1	GZMH	HAVCR2	SLA	BATF	SH2D2A	LCP2	GBP1	ITM2A	GZMA	RHOH	ZBTB32	DOK2	BTN3A2	LAX1	IL10RB	CIC	TESPA1	SEMA7A	LTA	GFI1	CD8B	TNFRSF4	GADD45G	FBXW7	STAT5A	NFATC1	KRT86	CD38	NR4A3	GZMM	GALNT2	LCK	MTHFD2	RBPJ	LAG3	LAYN
172	NR4A2	TOX	EOMES	IRF4	CD244	CCL4	DUSP2	PDCD1	COTL1	NR4A1	CST7	PRDM1	SRGN	PFN1	LAG3	IL32	ID2	ACTB	NR4A3	HAVCR2	CCL3L1	NFATC2	DUSP4	DNAJB1	CXCR4	LCK	SH2D1A	BTG1	DTHD1	TIGIT	CD27	LYST	TNFSF9	TAGAP	CMC1	RGS1	TRAT1	FYN	CRTAM	HSP90AA1	ENC1	HERPUD1	HNRNPLL	CBLB	CD74	PRKCH	CD69	DKK3	CEMIP2
173	XCL1	RGS16	CRABP2	EGR1	CSF2	TNFSF8	MFSD2A	FURIN	JAG1	IL2	ATF3	IER3	ALPL	SYP	RELA	ALCAM	FOSL1	PTGER2	TNFRSF21	TGFB1	TNFSF11	FOSL2	SLC16A1	IL21	IL17A	BCAT1	CCR8	IL13	IL15RA	SULT2B1	IL24	CD160	CISH	PIM3	UTF1	IL10	SLC7A1	MAFF	NEK6	GADD45G	TNFRSF4	SEMA7A	ZBTB32	TNFSF14	GFI1	NFATC1	LTA	CD40LG	CCL3
174	SEC11A	USP2	SLMAP	SLC22A1	FRAT1	NCOA2	RBM4B	ACKR3	IFIT2	KLF2	INTS8	GSTT2B	LGALS9B	ATF2	RCVRN	NRTN	CMPK2	CD14	KLHL21	LMX1B	IREB2	IL6R	HDAC1	CFI	MPHOSPH10	RUNX1T1	PROS1	PSAP	CD1D	RECK	COL6A2	CANT1	GRPEL2	IFIH1	RAE1	INSM1	ATP9A	MAP1LC3A	SOX4	PI4K2A	B4GALNT1	NEDD4L	ERCC2	POLR2F	SEPHS2	FBXO38	MSL2	ANLN	KIF3C
175	ANXA2	HMGCS1	NT5E	COMMD3	CD28	PTPRO	GRB2	FBXW7	TESPA1	CIC	IL10RB	LAX1	DOK2	RHOH	BTN3A2	LCP2	SLA	IRF9	CCR1	GBP1	ANXA1	APOL6	SH2D2A	BATF	ITM2A	CD40LG	GZMM	LCK	CD8B	NFATC2	MTRNR2L8	SELL	TCF7	CCR7	PASK	KRT8	RIPOR2	IL7R	IL32	S1PR1	ICAM2	TOB1	FBLN7	JUNB	GZMK	CD3D	CTLA4	P2RY8	TNFRSF25
176	LAMP2	STXBP2	TNFSF10	FGFBP2	LAMP1	GZMK	GZMA	GZMH	PRF1	GZMM	FASLG	GNLY	NKG7	GZMB	APOL6	ANXA1	ITM2A	SH2D2A	CD8B	GBP1	BATF	TNFSF14	NFATC2	NFATC1	LCK	GFI1	LTA	PLEK	NEK6	PFN1	HLA-DRB1	CCL5	FCGR3A	IFNG	CX3CR1	LAG3	FGR	BTN3A2	ZEB2	CST7	PRSS23	CCR5	S1PR5	LGR6	TMEM171	MSC	CD8A	VNN2	IL32
177	SLC35A1	TEAD2	SRM	ATP6V1C1	CUL3	PI15	PLXDC2	ITGB4	ATP6V1C2	VPS37A	PER3	MAPK8	FAM189A2	SLC6A7	IFI27	MMP11	FBXO17	AFF3	ITGB2	PPAT	SNAP25	RFC1	CXCL11	CENPA	PRG2	COLGALT2	PSMA2	ETV4	HDAC6	ADAMTS16	GNA12	NXPE4	RNF152	LOX	GFRA1	AC087239.1	RNF144A	UPB1	HSPB8	CLEC17A	PXDNL	POLA2	ACSM3	LCN8	ACADL	FAM66A	BCAP31	BRI3	AC245297.3
178	TYROBP	CST3	GRN	VCP	LYZ	SPI1	GAPDH	TMEM173	CD14	FCGR1A	CSF1R	SERPINA1	SLC16A3	CD300A	ALOX5AP	FCGBP	A2M	CCL3L1	RNF130	IL1B	NPC2	HEXB	COMT	LILRA5	TIMP1	ASAH1	CALHM6	YWHAH	PYCARD	RAP1A	LILRB2	C1QC	TSPO	SLC7A7	MMP9	VASP	OLFML3	CKLF	IFITM3	CD68	ATP6AP1	ATP6V1F	CD1A	VAMP8	APEX1	HNMT	IGSF6	ATP6V1B2	ALDOA
179	KCTD7	CPQ	CLEC10A	CLMN	NCAPH	CD1C	CIITA	PRMT3	LYRM7	OPN3	MGAT5	TAF4B	ENO2	PLCD1	PTPN4	THYN1	HHEX	PARP3	KLK8	SLC18A2	ELP2	ENTPD1	SYNRG	FOXQ1	BRD3	ZNF398	CEMIP2	ASTE1	SLC26A2	INKA2	IMPA2	VCL	ATP9A	CYTH4	ARHGAP39	NSMF	ACADS	ZFP69	ZNF641	SLC46A2	PDK3	MRC1	FCER1A	FCN1	CPVL	SEC61A2	SEC61G	PDK4	JAML
180	SLC35A1	SLC16A6	ERCC4	JUND	ANKRD55	PLA2G4A	DCP1A	AL590999.1	TES	S100A1	RGL4	ASS1	ADSL	ALG1	EPHX2	PMCH	AGPAT3	ANKRD9	NCKAP1	HSD17B2	PTGDR	CD79A	RHEX	AC019197.1	MRAS	SNX22	ZNF80	SOCS1	AK4	TRIM27	HACE1	TLR3	PISD	CUL4B	LINC01730	PTPN13	VPS13A	GRK6	IFT57	EGFR	PIGP	HSPA4L	SPDEF	INPP1	WWP2	PIK3CG	DGKQ	SULT1A1	ARL4D
181	SLC35A1	PRDX3	AC103831.1	PBX1	LAG3	ITK	PRNP	CCDC178	E2F2	TRIM63	DSCR8	CD207	MMP12	CD1C	TAB2	SLC26A7	ANKRA2	LINC01152	NOP16	XBP1	CRLF2	FOSL2	ERI2	LRAT	PARP14	SLC5A9	ERC2	CSRP2	DNAJA1	KIF21A	TMLHE	TAT	ATF3	IDH2	TNFAIP1	SETDB2	EPAS1	HELZ2	KLF13	ARID1B	TMEM168	TMEM45A	IL32	PANK3	CLDN10	FPGT	AC144450.1	ATMIN	CDC14B
182	PDGFB	VEGFD	MMP7	VEGFB	PF4	RTN3	FGF2	PDGFD	TEK	JAG1	PDGFA	ANGPT1	ANGPT2	FGF1	STC2	PDGFC	STC1	VEGFC	JAG2	THBS1	POSTN	TGFB1	MMP9	ENG	ADM	VEGFA	MARCO	SEMA4D	CXCL8	PLAU	CXCL2	IFNGR2	UBE2D3	CMPK1	APOE	EFCAB14	IL27	YIPF5	IFNGR1	FABP4	RNASE6	APOC1	KATNBL1	MT1H	TYMP	PPARG	GPNMB	SLC2A1	TEX30
183	LEFTY2	ATMIN	SBSN	FGF9	PLEKHG3	ERI2	CDC14B	C8G	NEK9	LRRC45	HAGH	AIMP2	CERK	MEGF11	USP30	ORC2	SPC24	EFNB1	GALR2	ZNF322	INPP5B	CPXM2	TUSC1	ZDBF2	E2F2	TOR4A	RHEBL1	MBLAC2	ZFP90	MIXL1	WDR75	BVES	AP5S1	ACP6	TRIM65	HASPIN	ZNF623	OGFOD2	FANCF	ZNF124	PLCB2	SLC16A2	TMED6	PRMT7	ZRANB2	SLC1A6	TTC14	ZNF770	CPT1A
184	CCL8	CDH1	CCL17	PDCD1LG2	ARG1	SOCS2	CXCL11	CXCL9	IRF4	APOBEC3A	CCL22	NR2F6	IL4R	PPARD	CCL24	CCL2	RNASE2	CLEC7A	CD38	CLEC10A	MRC1	IL13RA1	PPARG	GBP5	IDO1	TYMP	CCL7	TNFSF10	DEFB1	IFIT2	GCH1	LAG3	ACTB	RSAD2	C15orf48	UBD	MT2A	IL4I1	GBP4	CXCL10	AIM2	IL1RN	ANKRD22	APOE	TYROBP	MT1E	GMPR	TGM2	LTF
185	MID1	EXOSC1	DUS1L	PHOSPHO2	C4orf33	SS18L2	ANKHD1	TLR7	TEX30	KATNBL1	RNASE6	YIPF5	EFCAB14	CMPK1	PLAU	IFNGR1	UBE2D3	APOE	IFNGR2	SELENOP	NFKBIZ	MRC1	SLC40A1	C1QC	TNFAIP3	C1QB	CST3	TYMP	GPR34	PLTP	CXCL2	CXCL12	IGF1	FOLR2	IL13RA1	RNASE1	CLEC7A	LGMN	PDK4	CLEC10A	A2M	FUCA1	LTC4S	LYVE1	CCL18	GPNMB	C1QA	PSAP	AKR1B1
186	IL12A	PELI1	CCL11	IL23A	IL6	IL1A	CXCL13	CSF2	IL1B	SOCS3	TNFAIP3	NFKBIZ	IL27	CXCL2	CXCL8	IFNGR1	MARCO	SEMA4D	IFNGR2	UBE2D3	VEGFA	EFCAB14	CMPK1	KATNBL1	RNASE6	TLR7	YIPF5	S100A12	TEX30	VCAN	ANKHD1	ADM	FCN1	EREG	TYMP	ACTB	CFP	CLEC10A	RNASE2	CD300E	CCL20	MCEMP1	CLEC7A	CFD	CST3	CCR2	RETN	S100A8	SERPINB2
187	SLC35A1	PPAT	UBE3D	RNF180	PPP4R2	UBXN4	ASPN	SNAP47	POM121	ADGRL1	STX1B	MOGS	XDH	ESRP1	CYP2F1	PAK6	IL18RAP	OR4D1	SEC61A1	DNMT1	ANKRD37	SLC16A8	UTF1	MARVELD3	FSTL1	HACD2	EFHD1	MLYCD	CTGF	GSTA4	PSMD10	MSH2	LINC00052	SMCR8	EHD1	TM7SF2	AC020900.1	TESPA1	KCNE4	ARL14	SOST	INTS8	CASK	FOXP2	CTLA4	METAP1D	DPYSL3	PIK3C2G	MFSD14A
188	SLC35A1	PRDX3	AC103831.1	PBX1	LAG3	ITK	PRNP	CCDC178	E2F2	TRIM63	DSCR8	CD207	MMP12	CD1C	TAB2	SLC26A7	ANKRA2	LINC01152	NOP16	XBP1	CRLF2	FOSL2	ERI2	LRAT	PARP14	SLC5A9	ERC2	CSRP2	DNAJA1	KIF21A	TMLHE	TAT	ATF3	IDH2	TNFAIP1	SETDB2	EPAS1	HELZ2	KLF13	ARID1B	TMEM168	TMEM45A	IL32	PANK3	CLDN10	FPGT	AC144450.1	ATMIN	CDC14B
189	SMAD3	ATF1	IL2RA	CREB1	NFATC2	STAT5A	TGFBR2	IL2RG	STAT5B	TGFBR1	IL32	IL2RB	NFATC1	ETS1	TNFRSF18	IL1R2	SH2D2A	LINC01943	TNFRSF9	LAG3	CST7	LINC02099	PHLDA1	TNFRSF4	CXCR6	LAYN	DUSP4	AC017002.3	TYMP	SOX4	SYNGR2	MAGEH1	BATF	LTA	GCNT1	ID3	ENTPD1	ZBTB32	ACP5	CTSC	LAIR2	MAP2K3	PTP4A3	DUSP2	MZB1	ZFP36	NFKBID	BEX3	CCND2
190	SLC35A1	USP30	CYP11A1	FBXO27	PTPN11	KIFC2	BCKDHA	GZMH	UMPS	SLC9A7	NUGGC	GOT2	ATP6V1G1	PODN	PVT1	PNMA6E	ATG7	MYLPF	CDH13	CHRDL1	FECH	CSAD	RHOB	DBT	PLEKHH2	CERK	KRT19	CXCL12	SLC12A2	PDZK1IP1	AC096586.1	ZNF506	AL158850.1	BCAM	SERPINE1	FBXO31	NEK9	MYL12A	ATRNL1	LMOD1	AIMP2	LDHD	PNMA3	ECI1	IL7R	INSM1	DCDC2	ATP11C	COLEC11
191	SLC35A1	PRDX3	AC103831.1	PBX1	LAG3	ITK	PRNP	CCDC178	E2F2	TRIM63	DSCR8	CD207	MMP12	CD1C	TAB2	SLC26A7	ANKRA2	LINC01152	NOP16	XBP1	CRLF2	FOSL2	ERI2	LRAT	PARP14	SLC5A9	ERC2	CSRP2	DNAJA1	KIF21A	TMLHE	TAT	ATF3	IDH2	TNFAIP1	SETDB2	EPAS1	HELZ2	KLF13	ARID1B	TMEM168	TMEM45A	IL32	PANK3	CLDN10	FPGT	AC144450.1	ATMIN	CDC14B
192	VAMP8	SNX4	BTK	VAMP7	SNAP23	LYN	HPGD	AC020916.1	GAPDH	ACTB	HSP90AB1	LGALS3	ALOX5AP	FTH1	ATP5MC2	CSF1	CST7	IFITM2	AL662860.1	FOS	FCER1G	Z93241.1	ANXA1	TPI1	TMEM176B	TFF3	S100A4	MYL12A	AC103591.3	AREG	TIMP1	SKP1	CCL2	GSTP1	HSPE1	CD63	AL357060.1	SOX4	HPGDS	CD9	PLAUR	CEBPZ	ARPC3	CST3	CLU	TUBD1	FCER1A	LDOC1	DNAJC27
193	SLC35A1	RETREG2	EGFR	PIGP	HSPA4L	SPDEF	WWP2	PIK3CG	VPS13A	AC019197.1	ADSL	ERCC4	JUND	ANKRD55	PLA2G4A	DCP1A	NABP1	AL590999.1	TES	S100A1	RGL4	SLC16A6	ASS1	IFT57	GRK6	PTPN13	ARL4D	CTBP1	GAMT	RHBDL1	ANKRD49	LIFR	GOLGA8B	TSPAN2	ST3GAL2	C5	GALNT3	SEC61B	ZNF80	AK4	TRIM27	HACE1	TLR3	PISD	CUL4B	LINC01730	SNX22	ALG1	EPHX2
194	RNF145	HMGB2	OTULINL	ZAP70	TCF7	ID2	SGK1	RNF5	GZMB	JCHAIN	IRF7	PMP22	ICAM2	CST3	IRF8	TYROBP	FCGRT	ITM2C	MYL12B	NPC2	PLAC8	ZFP36	LILRA4	MPHOSPH10	GSN	BIK	PTGDS	ALOX5AP	SEC61B	TCF4	ZNF506	SERPINF1	NDUFS8	SERTAD3	PLD4	PLA2G2A	CAT	EEF1A1	PLTP	OAS1	TSPAN13	TXN	HERPUD1	CCDC50	CLIC3	PHB	TMEM161B-AS1	GPR183	FBP1
195	TNFRSF9	ASS1	ANKRD55	PLA2G4A	DCP1A	NABP1	AL590999.1	TES	S100A1	RGL4	SLC16A6	ALG1	ERCC4	EPHX2	PMCH	AGPAT3	ANKRD9	NCKAP1	HSD17B2	PTGDR	DGKQ	MRAS	JUND	ADSL	ADCY9	PTPN13	ZNF80	AK4	TRIM27	HACE1	TLR3	PISD	CUL4B	LINC01730	SNX22	GRK6	AC019197.1	IFT57	EGFR	PIGP	HSPA4L	SPDEF	INPP1	WWP2	PIK3CG	VPS13A	SULT1A1	ATP6V1H	ARL4D
196	SLC35A1	PRDX3	AC103831.1	PBX1	LAG3	ITK	PRNP	CCDC178	E2F2	TRIM63	DSCR8	CD207	MMP12	CD1C	TAB2	SLC26A7	ANKRA2	LINC01152	NOP16	XBP1	CRLF2	FOSL2	ERI2	LRAT	PARP14	SLC5A9	ERC2	CSRP2	DNAJA1	KIF21A	TMLHE	TAT	ATF3	IDH2	TNFAIP1	SETDB2	EPAS1	HELZ2	KLF13	ARID1B	TMEM168	TMEM45A	IL32	PANK3	CLDN10	FPGT	AC144450.1	ATMIN	CDC14B
[truncated: 10 more columns]

## Sheet: b
	NUCB2	SERP1	TPT1	PLPP5	PIPOX	ALDH7A1	SLC6A8	SPCS1	SLC7A1	SLC25A15	SEC61G	SPCS3	PYCR2	SPCS2	MYDGF	TMLHE	TMED2	MTDH	AADAT	SDF2L1	DNAJB9	IGKC	SSR4	SEC61B	FKBP2	SLC7A2	OSTC	BBOX1	PLPBP	SEC61A1	PDIA6	CANX	HSP90B1	ITM2C	SSR1	AASS	SSR3	ALDH2	XBP1	SLC6A7	SELENOS	ERLEC1	HERPUD1	PYCR3	FKBP11	SEC11C	HSPA5	TRAM1	TMEM59
gdT	-0.141003	-0.662082	-0.523838	-0.284105	-0.385506	-0.419805	-0.13507	-0.0953953	-0.0573984	0.42162	-0.221879	-0.261617	-0.744265	-0.239163	-0.295243	0.0283374	-0.0286718	-0.231776	0.363157	-0.109189	-0.331984	-0.0938028	-0.24755	-0.172778	-0.263026	-0.392245	-0.274151	-0.261714	0.220116	-0.30067	-0.0449993	-0.343304	-0.429538	0.120237	-0.526914	-0.263934	-0.252921	-0.367168	-0.160829	-0.170959	0.0864674	-0.127255	-0.341671	0.208611	-0.038421	-0.270883	-0.250216	-0.31359	-0.0981213
DC	-0.603422	0.830268	-0.130192	-0.230932	2.47201	1.13798	0.0220263	-0.137207	0.65005	-0.539069	0.193211	0.158114	-0.218111	-0.199939	0.641788	1.48954	0.281299	1.523	0.115946	0.222783	-0.23273	-0.234848	-0.122597	0.614482	0.17178	-0.142165	0.805216	0.0925495	0.780133	0.148861	0.313864	1.06511	0.320452	-0.5401	1.32302	-0.553789	0.597061	2.85002	-0.139914	0.950278	0.214208	-0.112164	0.745018	-0.26856	-0.459654	-0.215606	0.18225	0.0137862	-0.217274
ILC3	0.147395	0.0260867	1.07484	-0.297715	-0.192899	-0.440968	-0.238098	-0.406695	-0.236271	0.0278559	-0.655459	-0.2615	2.28958	-0.213342	-0.208694	0.202473	0.0158683	-0.202125	-0.158184	-0.382007	0.174101	-0.238691	-0.129438	-0.322552	-0.141268	-0.195293	0.872594	-0.358043	-1.16877	-0.00193968	-0.520667	-0.181957	-0.349081	0.504707	-0.681758	0.0752349	-0.213801	-0.311668	0.0640127	-0.183165	-0.0405327	-0.335143	0.0970759	0.896004	-0.138807	-0.402469	-0.0442457	-0.221168	-0.304596
plasma	3.69438	3.17935	0.437141	4.3958	-0.189009	0.292097	-0.138705	4.01078	1.41336	-0.115599	3.36766	4.43928	0.190112	4.61287	3.96501	-0.412798	3.95654	2.74178	0.086982	4.264	4.47302	4.14585	4.61517	3.51563	4.43093	0.334572	3.51398	0.743647	-0.086905	4.23636	3.83516	2.00382	4.26335	3.61058	3.11893	-0.586008	4.30514	-0.0696465	4.72806	-0.185347	4.23324	4.59753	4.08172	2.07247	4.669	4.66647	3.67351	4.27556	3.97866
NK	0.171149	-0.554409	0.135122	-0.287135	-0.182246	-0.146769	-0.182179	-0.449931	-0.496843	-0.0732618	-0.140162	-0.196241	0.144116	-0.245226	-0.114241	-0.317316	-0.0984382	-0.487006	-0.00239176	-0.132948	-0.16631	-0.263519	-0.0599857	-0.155331	-0.0886387	0.0925005	0.0301751	-0.363172	-0.39353	-0.313077	-0.280919	-0.286673	-0.307604	-0.0371414	-0.508166	0.00180875	-0.467007	-0.420579	0.355458	-0.186346	-0.189313	-0.131687	-0.531908	0.0517277	-0.065268	-0.303586	-0.0119795	-0.351757	-0.329746
mast	-0.375655	0.52048	-0.699709	-0.0955701	-0.0387926	-0.366566	-0.0679876	0.792004	-0.911035	-0.937379	0.362834	-0.356796	-0.60492	0.0535757	-0.470985	0.339334	0.509629	0.505164	0.0724196	-0.212264	-0.0102607	-0.249638	0.0424161	0.215419	0.102276	0.122656	0.284506	-0.387908	-0.102358	-0.275494	-0.0858544	1.3494	0.172059	0.663793	-0.820271	2.88152	-0.222687	-0.144782	-0.287017	-0.178785	-0.120455	0.0839417	-0.549816	-0.984003	-0.468411	-0.436106	0.0714081	-0.491149	-0.268659
B_memory	-0.897945	0.528309	0.454301	0.0252559	-0.310283	-0.171745	-0.209137	-0.351758	-0.201241	-0.777066	-0.779375	-0.593874	-0.252034	-0.258004	-0.534372	-0.129619	-0.611243	-0.256741	-0.0216517	-0.676762	-0.264995	0.294883	-0.512979	-0.741626	-0.523053	-0.0484926	-0.725581	0.197266	-0.33857	-0.649298	-0.500444	-0.809142	-0.585938	-0.295585	-0.64778	0.190671	-0.452663	-0.24882	-0.510757	-0.181517	-0.602187	-0.3692	0.212988	0.946998	-0.371517	-0.318532	-0.752547	-0.619188	-0.85594
B_GC	-0.59815	-0.384058	-0.813473	-0.364301	-0.463149	-0.349083	-0.22562	-0.665757	0.145367	-0.424614	0.416349	-0.602981	-0.12505	-0.45223	-0.477273	-0.986375	-0.931431	-1.16314	-0.115355	-0.356385	-0.672917	0.000102748	-0.826503	0.286746	-0.564864	0.3489	-0.630361	0.50393	-0.541299	-0.859507	-0.473887	-0.940224	-0.823454	-0.607917	-1.41869	-0.672315	-0.434388	-0.283278	-0.412791	-0.17973	-0.752364	-0.592294	-0.556243	0.730905	-0.404586	-0.28187	-1.10939	-1.05708	-1.57774
MDC	-0.406768	0.71785	-0.101809	-0.219044	1.45299	1.55289	1.16923	-0.370735	-0.0361746	-0.663016	0.688783	0.448273	0.395806	-0.0257054	0.821518	0.672956	0.39694	1.0484	0.0770261	0.357681	-0.280087	-0.273949	-0.00396779	0.465646	0.449857	-0.218779	0.498159	0.00608034	1.22645	0.538943	0.550391	1.828	0.609749	-0.67806	1.05591	-0.544383	0.570137	1.84295	-0.159094	1.0143	0.333263	-0.0223572	0.30533	-0.492308	-0.48517	-0.131208	0.496666	0.289607	0.180713
pDC	1.5916	1.21291	0.606531	-0.464847	-0.233898	0.348885	-0.247999	2.82485	1.65277	-1.04743	1.64548	0.845401	1.25674	0.221515	0.802586	0.246019	0.761681	1.22496	-0.26721	-0.126706	0.720667	0.558519	0.810318	3.68211	1.25473	-0.318824	2.0857	-0.390263	-0.447396	1.18549	0.419757	1.2297	1.79238	3.16796	1.83066	0.27764	1.14463	1.2595	0.327969	-0.185766	2.7341	0.141281	2.24382	0.509085	-0.393742	0.30703	0.380663	1.14574	0.0595671
CD8_T	0.281016	-0.517112	-0.296256	-0.314536	-0.298236	-0.297379	-0.177842	-0.179652	-0.126957	0.402339	-0.232357	-0.226372	-0.195675	-0.143541	-0.345208	-0.177597	-0.21461	-0.352037	-0.13775	-0.152555	-0.174203	-0.20084	-0.174088	-0.246072	-0.196198	0.103314	-0.282331	-0.0988281	-0.228349	-0.256096	-0.262612	-0.35617	-0.229048	0.38884	-0.328621	0.0304812	-0.326779	-0.409886	-0.140168	-0.176542	-0.206446	-0.176466	-0.274972	-0.137246	-0.0509957	-0.238954	-0.0951644	-0.198377	-0.0862077
B_naive	-0.930579	0.625469	0.384278	1.61052	-0.204763	-0.392716	-0.157173	-0.431008	-0.3144	-0.608377	-0.704669	-0.625891	0.110891	-0.129849	-0.45503	1.27283	-0.729862	-0.462546	-0.217665	-0.66986	-0.196772	0.206016	-0.439513	-0.874142	-0.452051	-0.158949	-0.474389	-0.0756277	-0.332764	-0.583194	-0.352925	-0.792588	-0.636375	-0.499302	-0.529495	0.630501	-0.491542	-0.294052	-0.499364	-0.18648	-0.642117	-0.44697	0.144165	2.55441	-0.36052	-0.409977	-0.709502	-0.561607	-0.647279
Treg	-0.71742	-0.505253	-0.0488213	-0.0403544	-0.292688	-0.398218	-0.164834	0.124389	-0.156093	0.518508	-0.196497	-0.36391	-0.0607976	-0.355092	-0.340792	-0.249239	-0.35454	-0.326539	0.250442	-0.183408	-0.24178	-0.236513	-0.309041	-0.116705	-0.575339	0.0481645	-0.398109	-0.103204	0.208272	-0.358313	-0.253977	-0.719672	-0.527464	-0.617183	-0.436753	0.124426	-0.267059	-0.408138	-0.480435	-0.183677	-0.314296	-0.169599	-0.130628	-0.206099	-0.387308	0.103671	-0.648177	-0.258332	0.0696752
CD4_T	-0.219521	-0.226844	0.282885	-0.197618	-0.305393	-0.282485	-0.16519	-0.176399	0.0430269	0.00832505	-0.327175	-0.291932	0.100519	-0.268619	-0.33445	-0.180038	-0.265583	-0.406178	0.0506623	-0.341672	-0.128837	-0.196252	-0.217058	-0.353119	-0.345435	-0.0322268	-0.252954	0.0747907	-0.255835	-0.260692	-0.296425	-0.414993	-0.338181	-0.501661	-0.300947	0.131275	-0.308715	-0.406026	-0.172497	-0.172305	-0.348348	-0.250944	-0.472064	-0.255111	-0.0863543	-0.176951	-0.259812	-0.223667	-0.259033
[truncated: 1 more columns]

## Sheet: c
	all_LYS_metabolism_p	all_LYS_metabolism	method	all_LYS_metabolism_10log(1/pval)
SLALOM_19	0.337482	11.7199	SLALOM	0.471749
SLALOM_7	0.468133	11.7199	SLALOM	0.329631
SLALOM_15	0.183288	11.7199	SLALOM	0.736866
SLALOM_1	0.456429	11.7199	SLALOM	0.340626
SLALOM_12	0.561064	11.7199	SLALOM	0.250987
SLALOM_2	0.418785	11.7199	SLALOM	0.378009
SLALOM_9	0.00245977	28.4979	SLALOM	2.60911
scHPF_74	0.295297	11.7199	scHPF	0.529741
scHPF_27	0.0576186	19.936	scHPF	1.23944
scHPF_75	0.314983	11.7199	scHPF	0.501712
scHPF_40	0.201497	11.7199	scHPF	0.695732
scHPF_90	0.344858	11.7199	scHPF	0.46236
scHPF_64	0.459351	11.7199	scHPF	0.337855
scHPF_49	0.281668	11.7199	scHPF	0.550263
scHPF_83	0.295297	11.7199	scHPF	0.529741
3-X-all_glyoxylate-dicarboxylate_metabolism	0.0368491	19.936	SPECTRA	1.43357
39-X-all_glycerin-SER-THR_metabolism	0.00234264	28.4979	SPECTRA	2.6303
181-X-181	0.468133	11.7199	SPECTRA	0.329631
41-X-all_ROS-detoxification	0.252944	11.7199	SPECTRA	0.596976
28-X-28	0.000660198	28.4979	SPECTRA	3.18033
152-X-152	0.468133	11.7199	SPECTRA	0.329631
96-X-all_fatty-acid-beta-oxidation-mitochondrial	0.265767	11.7199	SPECTRA	0.575498
72-X-all_VAL-LEU-ILE_metabolism	0.249362	11.7199	SPECTRA	0.60317
95-X-all_TRP_metabolism	3.50664e-05	37.4282	SPECTRA	4.45511
43-X-all_xenobiotics_metabolism	0.195153	11.7199	SPECTRA	0.709625
191-X-191	0.468133	11.7199	SPECTRA	0.329631
69-X-all_iron-uptake-and-storage	0.254039	11.7199	SPECTRA	0.595099
57-X-all_polyamines_metabolism	0.383857	11.7199	SPECTRA	0.41583
15-X-all_autophagy-chaperone-mediated	0.241373	11.7199	SPECTRA	0.617311
173-X-T_tcr-activation	0.192009	11.7199	SPECTRA	0.716679
74-X-all_HIS_metabolism	1.22486e-10	66.6823	SPECTRA	9.91191
36-X-36	0.288501	11.7199	SPECTRA	0.539853
101-X-all_DNA_synthesis	0.236238	11.7199	SPECTRA	0.626651
103-X-all_LYS_metabolism	1.18987e-24	139.233	SPECTRA	23.9245
158-X-158	0.468133	11.7199	SPECTRA	0.329631
196-X-196	0.468133	11.7199	SPECTRA	0.329631
107-X-all_GLU_metabolism	0.19272	11.7199	SPECTRA	0.715073
188-X-188	0.468133	11.7199	SPECTRA	0.329631
38-X-all_CYS_metabolism	0.271673	11.7199	SPECTRA	0.565953
90-X-all_DNA-methylation	0.0334992	19.936	SPECTRA	1.47497
61-X-all_fatty-acid-metabolism	0.307109	11.7199	SPECTRA	0.512708
13-X-all_TYR_metabolism	0.190017	11.7199	SPECTRA	0.721207
97-X-all_ARG-PRO_metabolism	2.24425e-05	37.4282	SPECTRA	4.64893

## Sheet: c_expimap
	all_LYS_metabolism	all_LYS_metabolism_p	method	all_LYS_metabolism_10log(1/pval)
CD4-T_TH9_UP	8.21839	0.369949	expimap	0.431859
Mac_IFNG_response	8.21839	0.382078	expimap	0.417848
all_NAD_metabolism	9.35196	0.396098	expimap	0.402198
all_lactate_production	11.4594	0.445318	expimap	0.35133
all_ROS-detoxification	9.57201	0.249251	expimap	0.603363
unconstrained_7	8.21839	0.481939	expimap	0.317008
B_effector-1_UP	8.21839	0.394207	expimap	0.404275
all_chondroitine-sulfate_degradation	8.21839	0.518534	expimap	0.285222
all_MET_metabolism	11.7916	0.352343	expimap	0.453034
all_TRP_metabolism	13.9797	0.140336	expimap	0.852832
all_protein-degradation-proteasome	8.21839	0.305166	expimap	0.515464
all_glycerin-SER-THR_metabolism	13.9797	0.0599725	expimap	1.22205
CD8-T_tumor-reactive-like_UP	8.21839	0.589492	expimap	0.229522
all_unfolded-protein-response	19.9837	0.00631764	expimap	2.19945
all_mitophagy_regulation_positive	9.80266	0.3768	expimap	0.423889
unconstrained_9	8.21839	0.500013	expimap	0.301019
all_fructose-mannose_metabolism	8.56443	0.495652	expimap	0.304823
all_platelet-activation-factor_production	8.56443	0.471089	expimap	0.326897
all_ARG-PRO_metabolism	8.21839	0.401926	expimap	0.395854
all_eicosanoid_metabolism	8.21839	0.355973	expimap	0.448583
CD4-T_TFH_UP	8.21839	0.358985	expimap	0.444923
Mac_IL4-IL13_response	8.21839	0.535801	expimap	0.270997
all_purine_synthesis	8.21839	0.409369	expimap	0.387885
TNK_cytotoxicity-effectors	8.38784	0.447364	expimap	0.349339
all_HIS_metabolism	15.9533	0.0499395	expimap	1.30156
all_fatty-acid-metabolism	8.21839	0.361969	expimap	0.441329
all_G1S-transition	8.21839	0.365283	expimap	0.43737
all_pentose-phosphate-pathway	8.21839	0.452256	expimap	0.344616
all_LYS_metabolism	124.841	3.15294e-27	expimap	26.5013
all_fatty-acid-beta-oxidation-mitochondrial	14.274	0.216194	expimap	0.665157
all_VAL-LEU-ILE_metabolism	13.9797	0.0407146	expimap	1.39025
all_n-glycan_degradation	8.21839	0.413678	expimap	0.383337
unconstrained_15	10.5665	0.301428	expimap	0.520817
all_xenobiotics_metabolism	8.21839	0.386445	expimap	0.412913
all_NOTCH_signaling	8.21839	0.387824	expimap	0.411366
all_ALA-ASP_metabolism	12.5172	0.222195	expimap	0.653265
all_o-glycan_synthesis	12.5172	0.377236	expimap	0.423387
CD8-T_terminal-exhaustion	8.21839	0.461044	expimap	0.336258
all_thrombolysis-factor_production	8.21839	0.600016	expimap	0.221837
unconstrained_11	8.21839	0.481939	expimap	0.317008
unconstrained_0	8.21839	0.452081	expimap	0.344784
unconstrained_14	8.21839	0.52672	expimap	0.278421

## Sheet: d
marker_gene	category	method
BBOX1	LYS_metabolism	Spectra
AASS	LYS_metabolism	Spectra
SPCS2	LYS_metabolism	Spectra
ALDH7A1	LYS_metabolism	Spectra
TMLHE	LYS_metabolism	Spectra
SLC7A1	LYS_metabolism	Spectra
SPCS3	LYS_metabolism	Spectra
SLC6A8	creatinine_metabolism	Spectra
SLC25A15	urea_cycle	Spectra
PLPBP	VitB6_metabolism	Spectra
AADAT	LYS_metabolism	Spectra
SPCS1	LYS_metabolism	Spectra
PIPOX	LYS_metabolism	Spectra
PYCR3	proline_metabolism	Spectra
SLC6A7	proline_metabolism	Spectra
PYCR2	proline_metabolism	Spectra
SLC7A2	LYS_metabolism	Spectra
SLC3A1	LYS_metabolism	Spectra
XBP1	ER_stress	Spectra
SEC11C	ER_stress	Spectra
SDF2L1	ER_stress	Spectra
HSP90B1	ER_stress	Spectra
HSPA5	ER_stress	Spectra
TPT1	proliferation	Spectra
MYDGF	proliferation	Spectra
PDIA6	ER_stress	Spectra
TMEM59	autophagy	Spectra
SELENOS	ER_stress	Spectra
OSTC	protein_glycosylation	Spectra
SSR3	ER_stress	Spectra
SEC61B	protein_synthesis	Spectra
SSR4	protein_glycosylation	Spectra
SEC61G	protein_synthesis	Spectra
CANX	protein_glycosylation	Spectra
PLPP5	phospholipid_metabolism	Spectra
FKBBP11	protein_synthesis	Spectra
DNAJ89	protein_synthesis	Spectra
HERPUD1	ER_stress	Spectra
TMED2	ER_protein_synthesis	Spectra
NUCB2	transcription_factor	Spectra
TRAM1	protein_glycosylation	Spectra
SSR1	ER_protein_synthesis	Spectra
ERLEC1	protein_glycosylation	Spectra
SEC61A1	protein_synthesis	Spectra
FKBP2	protein_synthesis	Spectra
SERP1	ER_stress	Spectra
IGKC	marker	Spectra
ITM2C	differentiation	Spectra
ALDH2	LYS_metabolism	Spectra
MTDH	NfkB_signaling	Spectra
CCL17	chemotaxis	scHPF
UBD	other	scHPF
CCL19	chemotaxis	scHPF
ACHE	immune_checkpoint	scHPF
IDO1	metabolism	scHPF
AOC1	chemotaxis	scHPF
CXCL9	other	scHPF
TIFAB	unknown	scHPF
NCCRP1	unknown	scHPF
LAD1	extracellular_matrix	scHPF
FSCN1	cytoskeleton	scHPF
ANKRD22	unknown	scHPF
EBI3	cytokine	scHPF
CSF2RA	cytokine_receptor	scHPF
TFPI2	coagulation	scHPF
PDCD1LG2	immune_checkpoint	scHPF
CD1E	antigen_presentation	scHPF
SLC6A12	metabolism	scHPF
SLC1A2	metabolism	scHPF
RTN1	aberrant	scHPF
RASSF4	other	scHPF
CLEC9A	PAMPR	scHPF
AL353608.3	non-coding	scHPF
ALDH2	LYS_metabolism	scHPF
GSN	cytoskeleton	scHPF
TUBB2B	cytoskeleton	scHPF
LAMP3	cytoskeleton	scHPF
CD80	immune_checkpoint	scHPF
SERPINF2	coagulation	scHPF
SERPINF1	other	scHPF
GUCY1B1	signaling	scHPF
PIPOX	LYS_metabolism	scHPF
UPB1	metabolism	scHPF
ENPP2	extracellular_matrix	scHPF
CALHM6	ion_channel	scHPF
PLA2G4A	other	scHPF
ERC2	other	scHPF
SLC18A1	signaling	scHPF
CCND1	cell_cycle	scHPF
CD40	immune_checkpoint	scHPF
TMEM176A	differentiation	scHPF
FBXO27	other	scHPF
CD274	immune_checkpoint	scHPF
CFB	complement	scHPF
TMEM176B	ubiquitin	scHPF
TNFRSF11B	immune_checkpoint	scHPF
GPT	metabolism	scHPF
IL4I1	other	scHPF
LIPG	lipid_metabolism	scHPF
ELOVL7	lipid_metabolism	scHPF
IGKC	marker	Slalom
JCHAIN	marker	Slalom
SSR4	marker	Slalom
XBO1	protein_glycosylation	Slalom
DERL3	ER_stress	Slalom
HERPUD1	ER_stress	Slalom
SEC11C	ER_stress	Slalom
HSP90B1	ER_stress	Slalom
FKBP11	protein_synthesis	Slalom
ITM2C	differentiation	Slalom
PRDX4	NfkB_signaling	Slalom
CD79A	marker	Slalom
IGLL5	marker	Slalom
FKBP2	protein_synthesis	Slalom
SSR3	ER_stress	Slalom
SEC61B	protein_synthesis	Slalom
UBE2J1	ER_stress	Slalom
SPCS2	LYS_metabolism	Slalom
SPCS1	LYS_metabolism	Slalom
PIM2	survival	Slalom
SPCS3	LYS_metabolism	Slalom
SDF2L1	ER_stress	Slalom
SELENOS	ER_stress	Slalom
MYDGF	proliferation	Slalom
ERLEC1	protein_glycosylation	Slalom
PDIA6	ER_stress	Slalom
LMAN1	protein_glycosylation	Slalom
PLPP5	phospholipid_metabolism	Slalom
TXNDC11	protein_synthesis	Slalom
MANF	ER_stress	Slalom
POUF2AF1	transcription_factor	Slalom
CD38	marker	Slalom
DNAJB9	ER_stress	Slalom
TENT5C	transcription_factor	Slalom
SDC1	marker	Slalom
CRELD2	calcium_signaling	Slalom
SLENOM	aberrant	Slalom
PDIA4	disulfide_bond	Slalom
TXNDC15	disulfide_bond	Slalom
TNFRSF17	marker	Slalom
HDLBP	cholesterol_metabolism	Slalom
RRBP1	ER_protein_synthesis	Slalom
SEL1L	ER_stress	Slalom
CHPF	protein_glycosylation	Slalom
JSRP1	aberrant	Slalom
SEL1L3	unknown	Slalom
FCRL5	development	Slalom
ARSA	glycolipid_metabolism	Slalom
LINC02362	non-coding	Slalom
AADAT	LYS_metabolism	expiMap
AASS	LYS_metabolism	expiMap
ACADVL	lipid_metabolism	expiMap
ALDH2	LYS_metabolism	expiMap
ALDH7A1	LYS_metabolism	expiMap
ARF6	signaling	expiMap
BBOX1	LYS_metabolism	expiMap
BLCAP	apoptosis	expiMap
CCP110	cell_cycle	expiMap
ERH	other	expiMap
GADD45A	other	expiMap
GCDH	LYS_metabolism	expiMap
GTF2H1	transcriptional-regulator	expiMap
HSD17B7	lipid_metabolism	expiMap
IL2	cytokine	expiMap
JUNB	transcription_factor	expiMap
MAP2K7	signaling	expiMap
NCL	ribosome	expiMap
NDUFA8	oxphos	expiMap
NINJ1	adhesion	expiMap
PCBD1	metabolism	expiMap
PIAS3	ubiquitin	expiMap
PIM1	signaling	expiMap
PIPOX	LYS_metabolism	expiMap
PLEKHF1	metabolism	expiMap
PLOD3	extracellular_matrix	expiMap
RAB27A	signaling	expiMap
RAD9A	cell_cycle	expiMap
RELA	transcription_factor	expiMap
RNF19A	ubiquitin	expiMap
SLC3A1	LYS_metabolism	expiMap
SLC7A1	LYS_metabolism	expiMap
SLC7A2	LYS_metabolism	expiMap
SPCS1	LYS_metabolism	expiMap
SPCS2	LYS_metabolism	expiMap
SPCS3	LYS_metabolism	expiMap
STK40	signaling	expiMap
TMLHE	LYS_metabolism	expiMap
TNAIP8	apoptosis	expiMap
TNFSF9	immune_checkpoint	expiMap
TRIM21	ubiquitin	expiMap
TRIM5	ubiquitin	expiMap
ZC3H12A	transcriptional-regulator	expiMap
ZFP36	other	expiMap
ZNRD1	transcription	expiMap

## Sheet: e_Spectra
	0	1	103-X-all_LYS_metabolism-X-norm
JUQ105_GAGCAGAAGTGTTTGC-1	79.3945	12.7813	0.00783783
JUQ119_CGGACACTCAGGCCCA-1	-28.9483	67.7563	0.00855895
JUQ119_CGATTGACAGACAAGC-1	-62.5317	36.0472	0.0895513
JUQ042_CAGCAGCGTTACGTCA-1	29.7581	6.86807	8.65169e-09
JUQ069_AGCGTCGCATCCCATC-1	-29.9176	-34.3981	0.0120734
JUQ060_GCGCAACGTCGCATCG-1	19.7271	13.0199	0.00109291
JUQ088_GCCTCTATCTTCGAGA-1	-2.82886	36.8181	0.00175724
JUQ050_GCATGTAAGAGCTGGT-1	57.8107	45.1377	0.00511965
JUQ059_TTGGAACGTCTCTCTG-1	45.1443	15.6171	0.00680877
JUQ066_CACATTTTCAGCATGT-1	57.3643	40.4151	0.0171127
JUQ024_AAGCCGCAGGAGCGAG-1	18.963	9.2432	6.11846e-08
JUQ121_ACACTGACAGCGTAAG-1	-78.3346	-2.14646	6.77193e-05
JUQ057_CAAGTTGAGACAAAGG-1	18.4966	-21.0048	0.0143479
JUQ066_CGTTGGGGTTCCACAA-1	21.0886	63.3392	0.01206
JUQ053_TGTCCCAAGGGTCGAT-1	-17.5237	42.6335	1.07192e-07
JUQ067_TACACGATCAGCACAT-1	-48.2259	-2.89908	0.00852327
JUQ030_AGTGTCAGTGATAAGT-1	-25.2316	5.28099	0.0137847
JUQ061_GGATTACGTTAAGAAC-1	-33.4035	25.2456	0.0349723
JUQ025_CACCACTGTGGCAAAC-1	28.4903	24.123	1.5152e-09
JUQ066_TTCTCAAAGGTGATAT-1	29.4806	51.899	0.0119301
JUQ056_GAACATCCATTCCTGC-1	-48.1649	-22.7112	1.63049e-09
JUQ111_CCGGGATAGTAGCGGT-1	57.7176	-33.6774	8.49823e-10
JUQ057_GGCGTGTCAGGGAGAG-1	-30.6535	-57.5522	0.0103541
JUQ027_ACGGGCTCAGGTTTCA-1	-30.5466	-57.1926	0.00575531
JUQ068_CTTGGCTTCGTAGGAG-1	12.4554	-28.2397	3.21466e-08
JUQ044_GTCGTAATCCAACCAA-1	12.0223	6.80272	0.0154603
JUQ042_AAGGCAGAGCGTCAAG-1	22.0957	-44.1808	7.86217e-06
JUQ027_TTTACTGGTACGACCC-1	-29.3269	-59.0825	0.000155398
JUQ040_TCGGTAACAGGTTTCA-1	-1.07164	-39.466	5.12073e-07
JUQ069_TACGGTAAGACTAGGC-1	78.9672	3.56995	0.0200236
JUQ067_CTACGTCGTAAGTAGT-1	-23.0023	-55.2194	0.0063834
JUQ057_GCGACCAGTTGCCTCT-1	-18.4973	24.418	5.81193e-07
JUQ069_CTCGGAGAGGCAATTA-1	44.6593	-10.731	0.0125478
JUQ058_TACGGGCAGACACTAA-1	48.9755	24.1329	5.4443e-07
JUQ067_TCGGTAAAGGTAGCTG-1	-53.9066	-30.6271	2.52319e-09
JUQ057_ACTGAGTAGGTGGGTT-1	-14.8513	54.2277	0.021161
JUQ033_TATCTCACACGGCTAC-1	5.65452	14.1116	0.0152255
JUQ056_CACACTCCAGCTTAAC-1	-63.6017	52.4622	0.0387605
JUQ102_TGGCGCAAGCGTCAAG-1	-20.3042	-32.0496	0.0132679
JUQ042_CGTGAGCGTTTAGGAA-1	-64.3847	-29.4034	0.0152859
JUQ102_ACTTTCATCTGCTTGC-1	37.683	-17.0964	4.08613e-08
JUQ101_GATCTAGAGCTGGAAC-1	-42.8445	-32.2624	7.29494e-10
JUQ108_TGCTGCTGTGTTGGGA-1	23.9461	7.28665	2.59082e-09
JUQ049_GATCGATTCTTACCGC-1	-40.9185	-4.06423	0.00862034
JUQ104_ACGGCCACAGGTCCAC-1	53.9752	-3.54589	2.15796e-07
JUQ039_GCGACCACATTCTTAC-1	13.9429	-15.4798	0.0266195
JUQ091_ATCCGAAAGAAACCTA-1	22.7557	4.85984	0.0123188
JUQ108_GCTCTGTCACACCGCA-1	15.8405	12.4548	6.84066e-05
JUQ050_CACACAAAGTTGCAGG-1	-23.4683	0.00299086	5.07466e-07
JUQ047_GCACTCTGTCCAACTA-1	84.3708	15.3979	0.00915873
JUQ066_GTGTGCGCACATGGGA-1	7.51698	-59.5878	0.00594893
JUQ067_CGTCAGGAGTTGAGAT-1	0.130156	46.803	1.02224e-09
JUQ057_ACTGAGTAGAGGTTAT-1	35.7612	-25.1207	0.0104331
JUQ066_TACCTATAGGCTAGAC-1	1.96325	-4.44965	0.00958115
JUQ069_GCATACACATTATCTC-1	76.2349	-2.64706	0.0144741
JUQ101_GTTACAGTCAGTTCGA-1	-59.0754	-43.2663	0.000803652
JUQ067_CGCGTTTAGTTACCCA-1	-56.0438	-33.9948	0.00652878
JUQ042_ATGAGGGAGGAGCGTT-1	7.84371	45.1973	0.0145151
JUQ091_GCAGTTATCACCTTAT-1	28.9571	21.3315	0.0138207
JUQ040_GACCTGGGTGCTCTTC-1	62.8683	46.7976	1.875e-05
JUQ053_CCGTGGAGTCCATCCT-1	16.0216	-19.9235	0.000179467
JUQ101_CGATGGCAGAACAATC-1	8.37662	49.1317	0.0196728
JUQ027_CGATTGATCTGCAAGT-1	-42.2261	3.40274	0.0067047
JUQ036_CATCGAATCGTGGACC-1	55.7259	21.7345	0.000760568
JUQ057_AAGACCTGTTCCTCCA-1	-61.5079	-24.099	2.13702e-08
JUQ039_CCCAGTTCAAACTGCT-1	3.66024	26.4904	0.0176217
JUQ031_CTCACACAGCTAGGCA-1	-28.2101	14.3777	0.00803996
JUQ031_ACACCCTCAAGAGGCT-1	47.9037	-49.2997	1.99557e-09
JUQ027_CCATGTCGTACCGGCT-1	3.66797	45.2058	0.0180886
JUQ092_ACTGCTCGTACAGCAG-1	40.4696	-24.2206	0.00554027
JUQ044_CAACCTCCAATCAGAA-1	12.3063	-40.0504	0.0135494
JUQ040_TAGTGGTGTAAAGGAG-1	48.9498	28.4457	9.84275e-09
JUQ069_GCACTCTTCGAACTGT-1	-11.7189	26.6641	0.00875002
JUQ053_AACTGGTAGGTAGCTG-1	-35.7717	-55.0904	0.034385
JUQ030_CTTAACTTCTTCAACT-1	-14.0583	-11.0562	3.1946e-09
JUQ026_CAGCGACGTACATCCA-1	17.0478	-57.4699	0.0232705
JUQ095_TCAGGATTCTCGTTTA-1	41.3562	46.6695	2.09598e-09
JUQ069_AAGTCTGGTAAGAGAG-1	79.7292	4.34853	0.0110948
JUQ040_ATTATCCTCCAAGCCG-1	-0.89206	-38.7857	5.00265e-07
JUQ031_TTTACTGTCTAGCACA-1	72.4035	29.6411	0.0342724
JUQ069_TACCTTAAGGCTACGA-1	18.7455	62.1026	0.0180874
JUQ102_TGTGGTATCTCGCATC-1	76.8022	4.64623	0.0204108
JUQ027_TCCACACGTAAGGGAA-1	-27.9611	-64.9622	0.00661426
JUQ036_TGGACGCAGACGCACA-1	-34.3822	-53.6985	0.0204985
JUQ050_GCGGGTTCACCGTTGG-1	22.4122	18.3692	0.017899
JUQ036_TTTCCTCCAGTGAGTG-1	6.43256	-78.9883	0.00942176
JUQ066_ATCTGCCAGGGAGTAA-1	-31.4672	-35.7034	0.0255963
JUQ057_CGTCAGGAGATCGATA-1	32.2015	-36.9198	0.010905
JUQ122_CGACTTCCAGACGCTC-1	74.0573	-18.1164	1.32774e-09
JUQ036_AGCATACAGAATTCCC-1	-44.3059	-31.8657	7.70193e-05
JUQ030_GACGCGTAGTGTACCT-1	6.48162	-30.3314	0.0397194
JUQ027_GACGGCTTCACGCGGT-1	-31.7246	-62.0969	8.7413e-06
JUQ070_CAGAATCTCTTGGGTA-1	-22.031	24.5624	2.58099e-07
JUQ027_GTCACGGGTCTAGAGG-1	-15.655	52.5372	0.0140609
JUQ105_TAGGCATCAGACAAGC-1	-65.5257	36.8534	0.048003
JUQ119_CTAATGGTCCCAAGTA-1	1.09264	29.4397	0.0453592
JUQ030_ACACTGACAAAGGTGC-1	-51.4705	12.9714	0.000186889
JUQ026_TGCGGGTCACCCATGG-1	-24.4328	-61.0418	0.000183378
JUQ108_CACACCTCAATCCGAT-1	30.7369	-17.3355	9.39764e-07
JUQ031_GGATTACAGAGAACAG-1	3.13939	45.9628	0.0250004
JUQ060_GGAACTTTCCAAGTAC-1	-34.2904	15.1109	0.00771597
JUQ049_AGAATAGAGTCAATAG-1	-40.5704	-9.00156	0.0110464
JUQ088_TGTCCCATCCTCAATT-1	-57.3447	-30.5617	0.0185507
JUQ044_GTGCGGTAGACTCGGA-1	29.8104	-28.0055	0.0269257
JUQ105_CCCAGTTGTTCGAATC-1	9.8858	-48.0245	0.0247469
JUQ088_GGGTTGCGTCGAAAGC-1	15.9327	-66.3785	0.00405414
JUQ120_ATCCGAAGTCTAGCCG-1	27.7588	7.67524	0.00300481
JUQ047_TAAGAGACATATACCG-1	45.5968	39.0624	0.00941524
JUQ040_CGCGTTTGTGGGTATG-1	-44.6145	-6.98738	5.62816e-07
JUQ088_ACGCAGCTCATCGGAT-1	19.8159	-29.3998	0.0116255
JUQ046_TTCCCAGTCTGAGTGT-1	-39.8485	-1.8305	0.0190071
JUQ031_TTAACTCTCAGGCAAG-1	6.54238	41.4825	0.03682
JUQ108_CAAGGCCAGCCCTAAT-1	25.6915	-12.1515	0.00496836
JUQ102_TGCTGCTAGAACTGTA-1	74.7081	6.01254	0.013941
JUQ073_GGGCATCAGCCGATTT-1	-13.9868	-32.9968	1.3271e-09
JUQ067_TGGGAAGAGTCCATAC-1	60.2211	7.02837	0.017864
JUQ120_GTACTTTAGAGCTGGT-1	78.4294	13.2856	0.0130757
JUQ027_GAATAAGCAGTTAACC-1	-21.382	31.3506	0.0130411
JUQ044_GCCTCTAAGATAGCAT-1	25.8104	-31.031	5.26969e-05
JUQ042_GTTCGGGTCGTACGGC-1	42.3027	-29.6017	9.41303e-09
JUQ107_GGTATTGCATTACCTT-1	23.5697	-48.7435	0.000101574
JUQ033_GGACATTCACACTGCG-1	-34.4891	-12.3356	0.00798269
JUQ026_ACTGATGGTATTCTCT-1	-18.209	32.0301	0.014157
JUQ097_CCATTCGTCGCATGGC-1	29.0962	-22.2103	0.0234723
JUQ107_GATCAGTTCCGTCAAA-1	78.361	0.242155	0.0109069
JUQ108_TACGGGCAGTGCGTGA-1	28.0592	-15.176	0.0210794
JUQ066_GATCTAGCAGATGGCA-1	39.5032	-7.44318	0.0134607
JUQ111_ACAGCCGAGGACAGCT-1	26.4991	-12.0362	0.0184694
JUQ036_GTGGGTCAGTAGCCGA-1	8.61234	-61.2174	0.00562066
JUQ027_TGACGGCCAAGGCTCC-1	-4.63096	31.9012	0.0203772
JUQ091_GCACTCTAGCAATATG-1	13.4708	-79.9885	0.00671098
JUQ067_TGGCTGGCAGTCTTCC-1	68.1853	9.92107	0.00505046
JUQ095_CCTACCAGTATAAACG-1	41.3966	46.7581	0.0110393
JUQ073_TCACAAGAGTGTCCAT-1	9.5046	42.7906	1.70223e-09
JUQ024_TACTCATGTCAATGTC-1	-7.56671	11.82	3.95314e-09
JUQ088_AAGGCAGAGTCCGTAT-1	-62.4394	-46.116	0.00940428
JUQ036_AACTGGTAGTGAACGC-1	-78.0969	27.8506	0.0389222
JUQ107_ATGAGGGAGCTGAAAT-1	-34.1108	54.6771	2.03e-05
JUQ085_GACGTTACACAAGACG-1	33.3369	-2.14785	2.10621e-09
JUQ047_ACATACGGTGTGGTTT-1	-15.4002	10.0738	0.00670932
JUQ067_GTGTGCGAGGAATCGC-1	-39.384	6.88532	1.02214e-08
JUQ026_AGTCTTTTCGAATGGG-1	-45.4381	2.65619	3.13043e-07
JUQ088_TTAGTTCGTAAGTGTA-1	10.8734	-7.23564	0.0131978
JUQ066_GCACATAAGGCATGGT-1	1.40525	-10.6437	0.0299111
JUQ105_AAAGCAATCTCTGCTG-1	5.45047	39.1231	1.60826e-09
JUQ118_TACACGAGTTGGACCC-1	4.91839	51.9987	5.44357e-10
JUQ044_ATCACGAAGGTGATTA-1	20.2018	-48.889	2.64092e-08
JUQ053_ATAACGCGTATGAATG-1	-35.4903	53.4921	0.00272053
JUQ101_ACACCGGGTTACAGAA-1	44.8518	-51.3805	0.00552236
JUQ092_ACATCAGTCTATGTGG-1	65.6797	39.8715	1.74436e-05
JUQ052_TATGCCCGTGCGAAAC-1	2.15443	27.9794	5.32972e-09
JUQ066_AACTTTCCAAGTCATC-1	-29.1928	67.273	1.35241e-07
JUQ027_CATTCGCCATGGATGG-1	-40.0747	55.3432	0.00694153
JUQ033_GGGTTGCAGCTGCAAG-1	-33.033	5.76389	0.010239
JUQ056_TGGGCGTCATCCGCGA-1	-18.2326	23.6471	2.72833e-08
JUQ070_CATCCACCACGGTAGA-1	-21.0732	-45.7352	1.93668e-09
JUQ106_GGCGTGTGTACATCCA-1	52.3552	-4.02729	0.0118062
JUQ066_CGTCACTGTTCCGTCT-1	27.8753	44.4261	1.02433e-08
JUQ097_GACAGAGTCATGTGGT-1	13.5328	26.4257	0.000216985
JUQ036_TAGTTGGTCTGTTTGT-1	-12.0974	-59.7203	0.00680314
JUQ067_CAACCAAGTAGGAGTC-1	8.82675	-31.0988	0.0115009
JUQ053_AAATGCCGTAAATGAC-1	21.27	-21.0301	8.20027e-08
JUQ066_AACGTTGTCTGCTGCT-1	22.5832	62.223	0.0254403
JUQ036_CAGTAACTCCTAAGTG-1	49.3309	28.0074	0.026843
JUQ093_TCGCGAGGTCTAGCGC-1	37.5552	-30.0625	2.30987e-08
JUQ057_TTTGCGCTCAGGCCCA-1	-37.1615	50.0028	1.21729e-08
JUQ060_GCTCTGTCATGTCGAT-1	-76.0589	5.19327	0.00789637
JUQ053_GCTCCTAAGCTCCTTC-1	-9.15864	7.62202	7.41507e-09
JUQ093_GCATGATTCATTGCGA-1	17.4413	25.7536	0.00827775
JUQ027_CCTATTAGTGACCAAG-1	-11.9061	55.2933	0.0019938
JUQ070_GAATAAGCAGGTCTCG-1	7.79267	-57.6939	2.01672e-08
JUQ031_GCATGCGCACCAGGCT-1	-28.0104	20.3313	0.00957972
JUQ097_AGAATAGTCAATCTCT-1	-6.51075	13.5908	1.15937e-06
JUQ066_CTTTGCGAGGCGCTCT-1	23.6624	63.5369	0.0136075
JUQ066_CAGTAACGTTTGGCGC-1	21.9951	48.608	1.08386e-08
JUQ082_AAATGCCCAGGGTATG-1	69.1295	-26.3585	0.0152997
JUQ070_GCTGCAGCACGCTTTC-1	-23.2335	-47.6037	0.0220883
JUQ101_GATGAAAGTCCGAACC-1	20.1913	25.8842	2.55594e-09
JUQ095_TCTCTAACACCTCGGA-1	27.135	-32.4395	0.000398147
JUQ068_ACTGTCCAGTTATCGC-1	11.7492	-76.9584	0.00212908
JUQ036_ACACTGACAGCGTTCG-1	-78.1349	28.56	0.0428948
JUQ060_CCCATACCAAAGCGGT-1	-73.8523	0.0348996	1.28059e-08
JUQ060_CATCGGGTCTGCTGCT-1	-68.4515	-31.6059	0.015723
JUQ038_GAAACTCTCCTGCCAT-1	55.9587	18.7836	0.0109878
JUQ105_GTGCAGCCAGTAACGG-1	19.9362	-55.2651	0.0270632
JUQ024_CACAGGCGTTGGAGGT-1	-20.7944	20.152	1.93633e-06
JUQ036_TGAAAGAGTGCATCTA-1	-56.4256	-40.0045	0.0109086
JUQ041_ACGCCAGAGAAACGCC-1	22.9996	-59.0846	0.0141112
JUQ053_TGTTCCGAGGCTAGGT-1	-61.9778	52.0798	0.056302
JUQ091_GACCAATTCTACCAGA-1	15.8145	-59.5	0.0087863
JUQ101_CAGCGACGTCTGGTCG-1	16.1432	30.6993	0.0120314
JUQ027_CCGTACTTCTGCCCTA-1	35.805	4.51042	6.59726e-08
JUQ038_CAAGTTGTCCAGAGGA-1	-41.0359	-20.974	0.00527724
JUQ070_TTTATGCCACCCATTC-1	-45.7888	-0.317364	0.000183619
JUQ039_ACACCCTGTGATGTGG-1	-43.802	-29.0993	4.83534e-09
JUQ027_ACATGGTCAAATACAG-1	-25.1604	-54.3251	0.0129972
JUQ067_AATCCAGAGTACACCT-1	-14.3837	-13.8139	3.65017e-09
JUQ056_GGGCACTAGGCATGTG-1	1.42655	18.8652	8.76366e-08
JUQ088_TGCGGGTTCATCGATG-1	-0.847897	34.6738	0.0423965
JUQ067_TGCTACCGTGTAATGA-1	2.5759	5.09752	0.000248262
JUQ102_AAGCCGCCAACTGCGC-1	22.3179	22.6393	0.0240902
JUQ090_ACATCAGGTACTCTCC-1	45.0536	46.8532	4.07375e-08
JUQ031_GGCGACTGTATTACCG-1	20.1037	2.76042	5.85973e-06
JUQ070_AAATGCCTCCTTTACA-1	8.95045	47.7372	3.74048e-09
JUQ101_GCCAAATAGCGATTCT-1	7.46713	40.2422	0.0150232
JUQ059_ACTGTCCCAAGCGATG-1	-25.8557	-27.3128	0.0200079
JUQ119_GATGAAACAAAGGAAG-1	-12.2266	63.5258	0.0250954
JUQ033_GCTCTGTTCAACCATG-1	-14.5592	42.0844	2.48248e-08
JUQ039_ATCATCTCAAGGTTTC-1	56.4783	-41.7366	0.00629728
JUQ027_GGACGTCAGAAGGTGA-1	-13.0123	55.5718	0.0102206
JUQ060_AGGCCACTCAGTTAGC-1	-6.49853	47.2009	0.0106094
JUQ038_GACGTGCGTGCTCTTC-1	-42.4079	41.6391	0.0157083
JUQ040_CTAGTGAAGTTTGCGT-1	3.7579	-28.7264	0.00754436
JUQ088_ACTGAGTGTTCGTCTC-1	-62.4349	-44.6004	0.00591436
JUQ088_CAGCAGCCATATACCG-1	-27.0776	6.65689	0.0213969
JUQ119_GCAGTTATCAACACTG-1	19.0457	3.00486	8.48348e-05
JUQ088_GAGCAGAAGACCTAGG-1	7.39246	33.8478	8.61228e-08
JUQ033_TTCTCCTGTGGCGAAT-1	69.0095	2.09641	1.28264e-07
JUQ073_CACCTTGTCGGTGTTA-1	9.60583	49.746	0.00684699
JUQ108_ACCAGTACATCGTCGG-1	27.7051	-18.2433	0.00962954
JUQ033_GGAACTTGTAGCTAAA-1	56.2419	13.206	0.00533445
JUQ057_CATCCACGTTAGATGA-1	33.1709	-9.458	5.90884e-09
JUQ068_AGCGTATGTTACGCGC-1	-27.6719	7.7996	0.0131278
JUQ038_GGATGTTGTCAAAGCG-1	-41.8265	40.5884	0.0180912
JUQ025_CAAGATCTCCAGAAGG-1	25.5437	5.87549	7.31247e-09
JUQ103_ACCTTTACATCCCACT-1	41.4268	42.5358	7.53682e-09
JUQ057_TCAGCAAAGGCTCTTA-1	16.8882	-18.2382	0.0154183
JUQ066_CATCGGGCACAACGCC-1	28.3331	-56.3303	0.0101497
JUQ066_TGTCCCAGTAGATTAG-1	-27.5042	56.1441	0.022026
JUQ031_GCTGCAGAGTCGAGTG-1	13.1853	1.87712	0.0122079
JUQ107_CTGGTCTGTGTCAATC-1	14.0598	-78.6264	0.0146849
JUQ070_CTACGTCGTAGCGATG-1	-23.2198	-47.5517	1.26773e-09
JUQ091_TCACGAACATGTCTCC-1	-42.1921	-32.9679	1.00973e-09
JUQ030_TGGCGCAAGATGTAAC-1	-11.5735	2.60635	0.0275513
JUQ036_ACGCAGCGTAGGACAC-1	-41.292	27.7444	0.0126517
JUQ031_TGACTAGTCGAACGGA-1	-16.9875	-17.715	3.90324e-09
JUQ101_CTACCCAAGTGTTAGA-1	33.0857	-21.4057	3.77392e-08
JUQ042_TCCCGATCATTCCTGC-1	13.3249	-57.2315	6.00269e-05
JUQ104_TAAGAGAAGCGAAGGG-1	63.67	-4.20469	2.41507e-07
JUQ104_GAACCTATCTTTCCTC-1	54.2544	46.1403	0.0104169
JUQ111_TGCGTGGGTACTCTCC-1	58.2424	-31.5234	0.0153995
JUQ108_CGCTATCAGGAGTAGA-1	30.6478	-24.9382	3.56313e-09
JUQ102_GGCTGGTAGCTCCTTC-1	2.91807	23.1251	1.77839e-07
JUQ070_GGGCATCAGCGCCTCA-1	-40.3933	2.74058	0.0083938
JUQ105_CGGACGTTCCCAAGAT-1	78.4721	18.1198	0.0108566
JUQ056_CGTTAGATCGTAGGAG-1	-2.46793	21.3039	0.0165633
JUQ067_GACTGCGTCACAACGT-1	-39.2257	-8.36774	0.0161613
JUQ031_GCGCCAATCGCTTAGA-1	-26.5444	20.5259	0.0104681
JUQ111_CTCTACGGTCTTCTCG-1	-7.11334	67.8618	0.0105825
JUQ088_TTAGTTCAGAGACTAT-1	-56.0064	-34.7382	1.24206e-08
JUQ070_TGAGCCGAGCGATGAC-1	9.19786	-14.3351	0.000515135
JUQ101_ATAAGAGTCCAGAGGA-1	-65.5402	-34.7909	0.0001433
JUQ031_CCACTACGTCAAAGAT-1	-21.793	-2.91487	0.00854603
JUQ038_ACTGCTCGTCTCAACA-1	-70.0438	25.1095	0.0412152
JUQ036_ACTGATGCAGCCAGAA-1	-15.4035	-57.0804	0.0181888
JUQ101_AGCTCTCTCGCCTGTT-1	-8.59823	-6.72205	5.72833e-09
JUQ067_GGGACCTTCCAAGTAC-1	56.3571	30.1856	0.012567
JUQ024_TGCCAAAAGACTAGAT-1	5.27922	35.1518	1.48446e-05
JUQ026_TCATTACGTGATGCCC-1	-25.8113	-60.5727	0.0264067
JUQ060_TCAGGTAAGGGCTTGA-1	-7.80498	-48.7911	0.0133988
JUQ067_AACCGCGAGAAGATTC-1	-41.5051	49.5303	4.75902e-09
JUQ057_CGGACGTAGACTTTCG-1	33.0386	-24.8268	0.0045801
JUQ042_TGCACCTTCAACACTG-1	6.56597	46.6216	0.0117328
JUQ087_TCTATTGGTATTCGTG-1	18.5994	-17.9555	0.00264885
JUQ056_ACGCAGCAGACGCTTT-1	27.1053	-42.4162	9.7819e-07
JUQ069_GTATCTTGTGAAAGAG-1	28.3649	-61.1312	0.011604
JUQ067_TTAGTTCAGACAGACC-1	-2.37493	-33.7434	0.013985
JUQ038_TTGACTTCATACTCTT-1	71.3869	24.5755	3.2553e-05
JUQ044_TGACTTTAGACTGTAA-1	6.66572	16.9105	0.0206934
JUQ109_CGAGCACAGGCATTGG-1	-11.0224	66.4529	0.0140663
JUQ057_CTAGCCTAGTACTTGC-1	33.5718	-27.0735	6.46591e-08
JUQ024_CCACTACGTGGTCCGT-1	16.0937	6.93927	5.47133e-08
JUQ088_ACCTTTAGTCTTCTCG-1	-75.8634	35.1131	0.0194093
JUQ027_TTAGTTCGTTGTACAC-1	-13.7676	55.9552	0.00818966
JUQ027_TTGAACGTCATTGCGA-1	53.618	-54.7458	4.02488e-05
JUQ057_CTACGTCTCAACACAC-1	-41.3019	-32.761	8.49816e-09
JUQ040_GATGAGGGTCGGGTCT-1	8.18531	-70.203	0.000435329
JUQ040_CTAGAGTAGAGGTAGA-1	51.7228	21.3085	0.0112229
JUQ031_AAGGTTCGTATCTGCA-1	-26.0727	3.73459	0.0162347
JUQ118_ATCACGATCCTTGGTC-1	71.24	-8.18936	0.0161435
JUQ088_TTCTCCTAGAATGTTG-1	-24.1636	-0.706396	0.017245
JUQ056_ATCGAGTCAAGGACAC-1	8.12591	12.4054	0.00877859
JUQ102_CTGAAACTCTTGTCAT-1	53.1035	3.3886	7.71872e-09
JUQ044_CGAGCACAGACAATAC-1	-10.0943	16.0726	0.018947
JUQ089_TTGCGTCCATGCGCAC-1	10.1113	20.0905	0.0175655
JUQ054_CCACTACCATGGTCTA-1	-29.8453	68.6497	0.0345444
JUQ099_CCCAGTTTCAGCTTAG-1	78.6371	15.0267	1.27997e-08
JUQ042_CACACCTTCGCCATAA-1	-4.52723	16.6923	0.0162828
JUQ069_TTCTCCTGTCGCATAT-1	26.1318	-54.6685	1.69657e-09
JUQ088_GTTTCTACATCGATGT-1	-14.0952	70.4438	0.0175905
JUQ085_GGAGCAACAGGATTGG-1	25.2217	18.6114	8.67702e-09
JUQ102_GAAGCAGAGCAGACTG-1	3.16172	60.374	0.0229524
JUQ052_TACAGTGAGAGTCTGG-1	-8.98223	5.40275	2.04378e-09
JUQ044_CCGTACTAGTCTTGCA-1	-80.136	-1.07611	0.0237203
JUQ060_GCAGTTAGTGTCAATC-1	-38.313	13.3295	0.00984049
JUQ105_CGTGTCTCACCGAATT-1	-16.3719	71.1554	0.0219116
JUQ027_GACACGCGTTCCGGCA-1	-44.9938	1.04802	0.0183546
JUQ039_CACACAATCTCCTATA-1	-12.0498	-19.7057	0.0202106
JUQ102_CGGAGTCTCACCTCGT-1	2.67843	60.968	5.36697e-05
JUQ107_CTGCTGTCACGGCCAT-1	-64.8201	-28.6692	1.16148e-09
JUQ091_ACGCAGCAGGCTAGGT-1	-15.6756	-35.9716	1.33409e-09
JUQ088_GCAGTTAAGCCCGAAA-1	-61.03	-36.5986	0.00987381
JUQ056_TGAGCCGGTCAACATC-1	15.7745	-37.1032	6.95905e-08
JUQ039_GATCTAGCATCCGGGT-1	3.57021	-21.748	5.9818e-10
JUQ070_TTCTCAACATGGTTGT-1	-20.7752	-47.6369	0.00200917
JUQ060_CCCTCCTTCGTCGTTC-1	-33.2294	-23.1931	0.00941411
JUQ088_CTAAGACTCTAACTGG-1	-9.84954	-54.0227	0.010145
JUQ044_CGTTAGATCAAGGCTT-1	-7.90225	16.3031	0.0270281
JUQ069_CAGGTGCAGCAATCTC-1	27.3664	-55.6417	0.0123444
JUQ050_TTATGCTAGAGTGACC-1	-4.11027	41.3015	8.04751e-08
JUQ049_AGCTCTCCACTTACGA-1	63.8781	1.29376	0.00466133
JUQ106_CGCTTCAGTCGATTGT-1	-31.7034	68.7062	0.00773972
JUQ070_CAACCTCGTCTCTTAT-1	47.1711	30.9295	4.57768e-05
JUQ107_CACCTTGTCAGCTCGG-1	10.8926	53.537	0.00888431
JUQ086_TAAGCGTTCAAAGACA-1	11.6003	37.5982	0.0084651
JUQ091_ATTATCCCAAGAAAGG-1	2.34398	-55.0175	1.07829e-07
JUQ107_AGGGATGCAAACAACA-1	16.0953	40.3192	4.89063e-09
JUQ030_TACCTATAGACAAGCC-1	-64.7366	47.5588	0.0609394
JUQ060_CTAACTTTCACTTACT-1	-78.3573	7.24981	0.0106828
JUQ033_CATATTCTCCTATTCA-1	-50.6331	12.9795	0.0322244
JUQ108_TACTCGCCACGACTCG-1	4.3982	42.1172	0.00749634
JUQ038_CTGGTCTTCTATCGCC-1	-41.578	40.7216	0.0113376
JUQ047_CGCCAAGAGAAGCCCA-1	-15.9995	67.9525	0.0398393
JUQ057_CGACCTTAGTTGTAGA-1	56.0199	6.14192	6.70096e-09
JUQ061_CTGCTGTTCACTTACT-1	51.9582	15.7111	0.00828186
JUQ027_GCAGTTATCGTTTGCC-1	13.3297	-64.9698	0.0103276
JUQ057_CTGCTGTGTCGTGGCT-1	50.5878	24.8923	7.00447e-08
JUQ124_CTGAAGTCAGCGAACA-1	73.6289	-24.83	5.26374e-09
JUQ049_CAGCTAAAGGACCACA-1	-42.0014	-2.63836	0.0012233
JUQ108_GGGCATCGTCTAACGT-1	-69.0498	-39.6416	0.000104149
JUQ027_CGTCTACCAATGAAAC-1	77.8157	-4.14022	0.0212746
JUQ118_CGTTCTGGTATAATGG-1	65.9026	-5.88756	0.0111959
JUQ054_CATCGAAAGGCACATG-1	55.3506	-4.9884	0.024625
JUQ061_AGAGCGAAGATTACCC-1	2.31949	-62.2868	3.6798e-09
JUQ038_GTCAAGTTCTCTGAGA-1	-44.3319	39.0011	0.0172006
JUQ056_ACATACGTCTGTGCAA-1	28.7781	-6.29692	9.99988e-08
JUQ069_AGCGTATTCCAAATGC-1	23.3754	50.0247	0.00766817
JUQ031_TAGTGGTGTACTCTCC-1	59.2917	-4.21049	0.010965
JUQ027_CATTATCCAAGGCTCC-1	76.4326	-5.22654	0.0055358
JUQ060_CCAGCGAAGCCAGTAG-1	-18.1645	11.9796	4.85114e-05
JUQ026_CATTATCTCGGTTCGG-1	9.70829	1.77941	0.0135406
JUQ093_GCATGCGAGTGACTCT-1	-57.8766	-23.439	5.53243e-09
JUQ030_TTATGCTCAACTGGCC-1	16.0488	-14.2412	0.0247872
JUQ047_TAGACCATCGTCTGCT-1	12.3871	-35.4242	0.0145909
JUQ111_CTACATTGTGATAAGT-1	-5.72614	64.1706	3.66271e-08
JUQ057_ACTATCTCACCGGAAA-1	-8.69362	43.8503	1.36668e-08
JUQ091_TGGGCGTGTTCAGTAC-1	16.2396	25.2303	1.49993e-07
JUQ102_CTTGGCTTCACGACTA-1	23.7578	-65.0289	0.0113617
JUQ027_TGTTCCGAGACGCACA-1	-16.8986	10.7358	0.000420743
JUQ069_AGATCTGCAAAGTGCG-1	37.8314	-2.82804	0.00998711
JUQ119_CAGCCGATCTACTTAC-1	-31.9156	67.421	7.38431e-09
JUQ057_TAGTGGTCAAGCGATG-1	14.3963	39.9909	6.34643e-08
JUQ066_CTAATGGAGGTGATAT-1	30.8109	50.1412	1.12882e-05
JUQ056_ACCTTTAAGCGTCTAT-1	-62.0172	50.4935	0.0596805
JUQ121_CTTAGGAAGAGCTTCT-1	40.3371	47.0728	4.4911e-08
JUQ042_CCACGGAGTCTTGATG-1	9.64851	53.992	8.3126e-09
JUQ067_AGCAGCCGTGCCTGTG-1	-29.2919	-32.141	0.0142086
JUQ089_TCTCTAAGTTCATGGT-1	-60.2092	-19.4198	0.000114891
JUQ040_TTGGAACAGGACTGGT-1	-40.6734	48.2546	2.15323e-08
JUQ061_CGACTTCAGCTTATCG-1	51.7162	16.1364	1.41389e-08
JUQ118_GAGGTGAGTACGACCC-1	-4.10103	-23.3278	9.38858e-10
JUQ039_ACGCCAGGTTAGATGA-1	-75.485	-23.813	8.0958e-09
JUQ119_TGAGCATAGCGCCTTG-1	28.2159	-1.07947	0.000278771
JUQ066_CTCGTCATCAGCTCTC-1	21.4784	64.3344	0.0254086
JUQ088_CAGTCCTAGTGGAGAA-1	-23.6466	-1.66448	0.0161443
JUQ057_CGGACGTAGCACACAG-1	11.335	12.385	3.20533e-09
JUQ108_CTACATTGTCCATCCT-1	-60.0898	-24.5674	0.00674549
JUQ031_TCTATTGTCGCGATCG-1	-33.2501	-33.0541	0.015802
JUQ045_TCATTTGAGTTAAGTG-1	15.2897	-35.4028	0.00970957
JUQ063_CCGGGATGTTAGATGA-1	5.58361	-34.5399	0.0225611
JUQ033_TGGCTGGAGGCTCAGA-1	0.0303974	-66.1252	0.0130593
JUQ056_CGCTATCGTCCGACGT-1	-16.4904	22.9425	0.0261933
JUQ053_ATCTACTTCACTTACT-1	23.5965	-31.8818	0.00477294
JUQ096_TTCCCAGCAGATCCAT-1	57.3412	-25.6915	0.0198697
JUQ068_ACCCACTGTATAGGTA-1	-55.6179	-30.423	0.0142665
JUQ066_CCTACACGTCCAGTGC-1	-9.95026	27.4886	0.00864846
JUQ058_GTAGTCATCTTGTTTG-1	-39.9483	-20.8801	0.00821032
JUQ030_GACTAACTCTGTCCGT-1	-17.1194	-18.1936	0.00117089
JUQ088_CATGGCGTCCTTCAAT-1	-65.4362	-44.6314	0.0221974
JUQ070_TCAATCTAGCTGGAAC-1	55.7662	-6.65574	2.12249e-07
JUQ033_TTGCCGTGTATAATGG-1	-45.7804	11.5899	1.26217e-07
JUQ024_GGGTCTGCACCAGGTC-1	-11.4161	-4.30739	0.00641668
JUQ030_GCATGCGGTTCCTCCA-1	-30.1139	11.6628	0.00051953
JUQ039_TCACAAGAGAGGGATA-1	18.3232	-69.0265	0.00724362
JUQ027_GTAACGTAGCCCGAAA-1	11.0798	-70.9901	0.00605885
JUQ060_ACGTCAAGTGCTAGCC-1	10.7468	-15.6171	0.0102031
JUQ068_CCGTGGACATCGATTG-1	-13.543	49.6292	0.0300306
JUQ070_CGACCTTAGGGCACTA-1	9.18711	35.277	1.78616e-08
JUQ069_CTCGTCATCGTTTAGG-1	17.5799	63.665	0.0206227
JUQ089_TGACGGCGTAGATTAG-1	-51.3869	-27.0452	5.17245e-05
JUQ069_AAGGTTCCACCCTATC-1	-52.4418	-17.7449	0.00879599
JUQ111_ATCCACCTCTTCATGT-1	58.8388	-28.6986	0.0174753
JUQ057_GGAATAATCTTGACGA-1	56.2381	4.46479	0.00676568
JUQ053_AGAATAGTCTTCAACT-1	-62.0894	37.2905	0.0565643
JUQ124_AAAGTAGGTCTAGTGT-1	82.3199	17.8311	0.0159975
JUQ047_GGAGCAACAGACAGGT-1	-4.99184	60.1399	0.0193399
JUQ112_CGGCTAGCAGGTGGAT-1	72.5159	-26.2192	0.0113792
JUQ120_GGACGTCGTTCCCTTG-1	21.3107	7.75003	7.50536e-08
JUQ038_TCACAAGTCGTGGACC-1	-20.3651	-55.4074	0.0716866
JUQ107_CTGAAACAGAGCTATA-1	-4.89851	11.9767	3.85577e-09
JUQ054_GTTCATTGTAGCTGCC-1	16.6483	-57.4699	2.82179e-08
JUQ026_GACAGAGAGCCACGCT-1	19.1527	-57.6005	0.00632288
JUQ057_TGACTAGGTCTCCATC-1	-33.905	-32.7918	0.0123258
JUQ039_GGAGCAAAGCTGGAAC-1	-73.4283	-37.2712	7.44205e-09
JUQ069_GCGCAACCATCTACGA-1	26.6518	-59.6249	0.0039962
JUQ060_GAACATCCATGCATGT-1	34.3978	-33.5919	0.000172563
JUQ062_CAGCTAAAGCCCTAAT-1	-34.9913	-16.4438	1.07977e-08
JUQ111_CTCTGGTTCAACTCTT-1	58.8766	-30.5985	0.012808
JUQ061_ACGATGTAGGTGCAAC-1	-15.8261	3.60712	0.0143754
JUQ072_GTAACGTAGCCCGAAA-1	7.40385	-31.8214	0.0290764
JUQ033_GGCGTGTGTTTCGCTC-1	-12.5869	-42.9896	0.0222442
JUQ108_CAGAATCTCGGCTACG-1	-68.9305	-38.445	7.27666e-08
JUQ038_CTAACTTGTGTCTGAT-1	-44.8639	34.3261	9.35027e-09
JUQ040_GTAGTCAAGTGAACAT-1	-43.6045	24.3126	0.00884843
JUQ027_ACGAGGACAAACAACA-1	-45.5237	1.07538	0.00641021
JUQ095_AACTCAGTCTCTAGGA-1	-18.7363	66.4896	0.0392176
JUQ061_GGGTCTGAGTACGTAA-1	-7.34998	-13.9905	9.99752e-10
JUQ056_AGAGCTTGTCTCTTAT-1	38.6861	-28.1222	0.0140252
JUQ086_GTCGTAAGTTGTACAC-1	-67.1616	46.8727	0.0694658
JUQ069_CTACATTGTGAACCTT-1	40.1897	0.581225	0.0113714
JUQ067_AAATGCCTCGACGGAA-1	69.5679	1.63844	0.00279859
JUQ042_GGTGAAGAGCGTAGTG-1	-5.97746	19.1153	0.00919918
JUQ038_CTCGGGAGTAAGGGCT-1	69.3885	24.2368	0.000275215
JUQ088_CTCGGAGCACTGTTAG-1	-25.5826	5.14969	0.0131789
JUQ070_GCAGTTAAGACGCAAC-1	-31.716	37.0659	0.0200201
JUQ060_CAGAGAGGTTAAGAAC-1	-35.4054	11.4464	2.80651e-09
JUQ033_CACCACTCATAAGACA-1	-66.5579	31.8524	0.0257364
JUQ106_TGTGTTTGTTGTGGCC-1	20.9519	-7.3236	2.04476e-08
JUQ108_TGTGGTAGTTTAGGAA-1	17.9576	-30.9095	0.00652385
JUQ057_GGAAAGCGTTGGACCC-1	14.3326	-59.3515	0.0147918
JUQ024_GTCGTAATCCTATTCA-1	14.3074	-20.1344	6.38196e-07
JUQ095_GTGCATAAGCAAATCA-1	41.2742	45.5433	0.00502065
JUQ053_CGGGTCAAGCAAATCA-1	13.1133	-12.41	0.0203494
JUQ031_TCAGGATAGGACGAAA-1	56.8139	-41.3341	0.0175915
JUQ057_CTGATCCCATACTACG-1	-44.6055	-1.21069	0.028569
JUQ027_CTACCCACAGTATCTG-1	37.5176	5.31607	0.00800109
JUQ040_TCAGCTCGTGGCTCCA-1	-40.0807	43.0049	0.0131042
JUQ073_ACTATCTTCTTCGGTC-1	-7.51149	53.5526	0.0061878
JUQ122_CACTCCAAGTCATGCT-1	82.575	12.6809	0.0246222
JUQ027_CTCTGGTTCAGATAAG-1	16.6267	35.8987	4.52566e-08
JUQ036_TCAGCTCAGTTATCGC-1	-47.9898	14.2596	1.00583e-07
JUQ108_GTCACAAGTTGACGTT-1	18.3484	-9.69904	0.0225025
JUQ027_ATCTGCCGTGTCAATC-1	22.2901	-63.3106	7.2765e-09
JUQ049_ATCGAGTGTCCAGTGC-1	-21.7906	27.7931	0.00465599
JUQ068_ACGAGGACAATAGAGT-1	32.0177	-31.3402	2.65929e-09
JUQ120_AGTGGGAAGTCGTACT-1	-4.90478	60.464	6.84601e-08
JUQ101_GAAATGACACAGCCCA-1	17.1287	-7.64805	0.0289869
JUQ102_GCGCAACTCGTATCAG-1	-47.3815	-2.60006	0.0184436
JUQ067_CATATGGTCTTGACGA-1	-60.1566	10.8248	0.00783799
JUQ088_ATCTGCCAGCAATCTC-1	6.12784	20.4186	4.14588e-09
JUQ066_AGTTGGTTCCCTCAGT-1	-18.499	-64.2711	0.0192651
JUQ040_CGACCTTTCGAATGGG-1	-20.3441	-32.2196	1.73847e-09
JUQ069_TCTGAGACAGATAATG-1	24.3274	51.1605	0.0127787
JUQ026_CTGATAGTCCGTTGCT-1	-22.8793	-5.25926	0.0147726
JUQ100_GATGAGGCACGAAACG-1	24.8465	-39.4152	0.0096656
JUQ070_GGTGAAGTCTTAACCT-1	-23.4327	-47.2366	2.42889e-08
JUQ036_CAGCATACAGCGTCCA-1	-21.6664	38.331	0.00862016
JUQ111_CGCGTTTCATGGTTGT-1	2.50291	-19.2615	0.0200185
JUQ087_CCACTACTCCGTCATC-1	-57.3415	-33.7114	0.00718417
JUQ056_CGTGTCTGTACCATCA-1	48.7262	38.6861	0.0185482
JUQ105_GGGCATCAGCGTCTAT-1	-66.3684	38.3592	0.0189395
JUQ038_AAGTCTGAGTGTGAAT-1	-7.55273	-37.1546	1.48794e-08
JUQ102_GTTCATTTCCGTCATC-1	16.4199	-64.9855	0.00585443
JUQ087_CTCTACGAGCCACGTC-1	-59.2429	36.4732	0.0660349
JUQ027_GTTACAGAGCGCTTAT-1	-43.3191	-34.066	6.46662e-05
JUQ057_CGGAGTCCACTCGACG-1	-63.7956	-23.2222	0.0185454
JUQ092_GAACATCCAGATCGGA-1	-51.1279	-24.7938	0.0339378
JUQ101_TTTGCGCTCTTCGAGA-1	32.2529	-19.7916	0.000279294
JUQ088_CCCTCCTGTCTTCTCG-1	12.6105	11.4976	0.00857966
JUQ042_CGGACACGTCGCATAT-1	25.0324	-24.9828	0.0170623
JUQ057_TTGAACGCAGACGCTC-1	14.0227	-72.9619	7.44481e-09
JUQ085_GTAGTCACAAGTAGTA-1	9.48057	54.8699	8.74971e-08
JUQ087_ATAACGCCAACTTGAC-1	-68.0787	-36.9795	2.21242e-08
JUQ036_CTGTTTAGTTGTCTTT-1	70.0196	5.85478	3.47585e-07
JUQ104_GTTAAGCAGCCAACAG-1	60.5573	-10.8101	0.0144482
JUQ042_TCATTTGAGTGTCTCA-1	17.5153	-32.4463	0.019693
JUQ067_GTGAAGGAGAGACTAT-1	-56.6876	19.9435	0.00602612
JUQ095_CGTTGGGGTAGTACCT-1	42.0981	47.4231	5.93589e-06
JUQ118_TCTCTAATCACATGCA-1	-29.8332	21.0045	0.0148518
JUQ049_TACGGTATCAAGCCTA-1	63.2307	43.1858	0.0186277
JUQ024_TCCACACCAATCTACG-1	-15.1932	-3.25969	0.0104531
JUQ053_ATCGAGTAGGGTGTTG-1	76.1816	0.48301	2.28523e-07
JUQ108_TGAGCATCACGCCAGT-1	18.0778	26.3993	1.24244e-09
JUQ096_AAGTCTGTCTAAGCCA-1	-10.6182	72.5134	0.0138712
JUQ106_TGCTACCGTTACCGAT-1	51.7263	9.72862	0.024093
JUQ061_TTAGTTCGTTCAACCA-1	-19.787	35.1245	6.80976e-07
JUQ122_AAGTCTGAGTTTCCTT-1	62.9515	-24.1644	0.0120686
JUQ107_GGCAATTGTTGGTAAA-1	87.4784	16.2052	0.0205436
JUQ030_GACTACATCAGCATGT-1	-30.8912	16.1127	1.81907e-08
JUQ082_GGGCATCCAGCTCCGA-1	10.4238	-25.8812	1.14484e-09
JUQ040_ACACCCTAGGGCTTCC-1	-41.2715	31.4589	0.0174996
JUQ053_CACATTTTCAGTTAGC-1	53.397	18.6711	1.03226e-09
JUQ101_AACACGTCAATGTAAG-1	20.1	24.9907	0.0107747
JUQ083_GTCTTCGCATGCCCGA-1	-11.1087	-11.7627	0.0121049
JUQ088_GGCGTGTTCAACACCA-1	-7.14589	-53.4493	0.0101398
JUQ060_TACCTTACATGCTAGT-1	-78.3026	7.76272	0.0392516
JUQ066_GTGAAGGGTCGATTGT-1	31.1488	53.478	0.0073821
JUQ030_GTTACAGAGACTGTAA-1	-19.1328	15.0503	0.0232562
JUQ049_GATGAAATCCTAGAAC-1	49.7728	7.24555	6.96382e-08
JUQ070_TGAGCATAGTATCGAA-1	4.41696	-64.5006	0.0177169
JUQ108_TATCAGGGTGTGAATA-1	-76.1796	-29.6942	0.0157102
JUQ070_CGGCTAGTCCACGCAG-1	-31.1111	-34.2917	0.00987929
JUQ044_GACAGAGCATAGACTC-1	5.18651	49.7978	0.0164769
JUQ027_GGGCACTGTGCTTCTC-1	-22.4326	33.1142	0.0238624
JUQ050_TTAACTCTCGTTACAG-1	30.463	-6.61743	1.75477e-08
JUQ069_TGCTGCTGTTCCATGA-1	52.212	-57.821	0.00727922
JUQ044_ATCTGCCCATCGATTG-1	28.4962	-35.3992	2.04382e-06
JUQ026_CACAGTACATACGCCG-1	5.74143	-61.9187	6.1828e-06
JUQ044_CAACCAAAGTATTGGA-1	-3.84467	-50.8708	0.00546779
JUQ040_GTTCGGGGTCCTCCAT-1	-33.2685	-34.5847	0.012621
JUQ049_TCAATCTTCTTACCGC-1	-20.2207	-49.0315	2.65487e-09
JUQ088_CATATTCAGGTCGGAT-1	24.2811	-28.6168	0.0164616
JUQ106_CTTTGCGGTCATCCCT-1	47.5022	-54.9471	0.0230229
JUQ056_GTACTTTAGATGTTAG-1	27.896	3.20049	7.39844e-09
JUQ042_GTTCTCGTCGGCGCAT-1	-8.66297	9.7071	0.0136979
JUQ030_CGATCGGTCCTTGGTC-1	-34.0842	51.2735	0.0337192
JUQ066_TGGGAAGGTTCAGCGC-1	13.0438	57.2619	1.9928e-08
JUQ026_TAGTGGTCAACGCACC-1	73.014	29.8647	0.0126202
JUQ033_GCGCAGTTCACTGGGC-1	9.6633	-54.3401	0.000545451
JUQ102_CTGATAGGTATTCGTG-1	36.8664	-25.4637	0.011187
JUQ036_GGACAGAGTTAAGTAG-1	52.9478	-53.7529	0.0107312
JUQ080_GGGAATGGTTCCACTC-1	80.6355	16.0339	0.0179339
JUQ036_CATGCCTGTCCGAGTC-1	-17.8878	45.5151	1.53189e-07
JUQ102_AATCCAGCAATAAGCA-1	39.0196	-38.892	9.22217e-10
JUQ056_GGGATGACAATACGCT-1	-68.687	-19.7713	2.00836e-08
JUQ044_GGTGCGTAGCCAGAAC-1	23.2324	28.1867	0.0128509
JUQ033_AGTGGGATCAATCACG-1	9.20654	-60.0253	5.90299e-09
JUQ088_TACGGGCAGCGATATA-1	16.808	-31.8284	3.6949e-05
JUQ108_ACATACGGTTACCGAT-1	7.99547	44.3305	0.00711084
JUQ069_CTGCGGAAGCGAGAAA-1	-52.7916	-17.7154	3.97339e-09
JUQ038_GAGCAGAAGACAAGCC-1	-76.3879	31.7656	0.0291976
JUQ091_CATGACAAGCTAAGAT-1	29.2153	-27.662	9.06291e-08
JUQ067_GACGTTACACGAAATA-1	-52.7618	-39.7804	0.0191113
JUQ101_TCATTACGTGAAAGAG-1	5.0816	56.9398	4.85802e-08
JUQ060_TTGACTTCACAACGTT-1	-41.2885	7.20233	9.6451e-09
JUQ112_GGGCACTCAAGTAATG-1	-30.044	67.0112	8.22648e-10
JUQ065_TGCCCATTCAGCGATT-1	79.4	16.2873	0.0230271
JUQ118_AAAGATGTCGGATGGA-1	-10.8852	67.163	0.0100745
JUQ027_AGCATACGTCGCATCG-1	-44.4933	2.24801	2.28406e-08
JUQ101_CATCAAGGTTCCACAA-1	-5.07117	8.91358	0.0275798
JUQ101_TGACTTTAGGAGTTTA-1	2.73652	-14.4559	1.08847e-08
JUQ036_AGCGTATAGGCAGTCA-1	-43.3461	24.9584	0.0253036
JUQ067_CGATTGACACGGTAAG-1	-28.5499	25.6825	0.0207102
JUQ069_GCTCCTAAGGAATCGC-1	-42.6479	15.2334	1.02016e-06
JUQ088_GTAGGCCTCTTACCTA-1	-13.5976	31.3936	0.0166768
JUQ031_GAGCAGAGTGCCTGCA-1	4.49539	-53.5793	8.90706e-09
JUQ069_CGATGGCTCTCTGCTG-1	16.254	62.3842	0.0048061
JUQ067_CCACTACGTAAGTTCC-1	-19.6145	-1.367	0.0182542
JUQ108_AGGCCGTGTCTAGAGG-1	-42.6506	-31.5013	5.63934e-09
JUQ121_TACGGGCCACAGATTC-1	56.2929	45.2993	0.00426526
JUQ044_GTACGTATCCACGACG-1	-2.18797	-50.6249	0.00600511
JUQ069_CTACATTTCGCAGGCT-1	-31.7298	55.0251	0.0022134
JUQ038_CTAGAGTGTGGGTCAA-1	-8.68744	-37.1476	3.42947e-09
JUQ027_TGAGAGGGTTCCACTC-1	39.7634	6.79377	0.0176501
JUQ024_AGGCCGTAGCCAGGAT-1	76.1386	-15.5175	7.41969e-09
JUQ070_TTGACTTGTTGCCTCT-1	13.6461	43.1032	1.08652e-09
JUQ060_GACTGCGAGTTGAGAT-1	23.8763	-30.9775	2.87129e-06
JUQ053_TGGCGCATCAAACGGG-1	-57.9099	-18.8277	3.13279e-09
JUQ060_ACCGTAATCTAGAGTC-1	-77.8259	34.6013	0.0542515
JUQ031_CATCCACAGTCCGTAT-1	-7.54827	1.10771	0.00139793
JUQ088_TAGTTGGAGGCATTGG-1	-0.0585996	38.2435	0.00977119
JUQ069_CTTTGCGAGCTGATAA-1	42.0509	-11.1006	3.17337e-09
JUQ040_GGGAATGGTTTGTTGG-1	-26.175	-32.1435	0.0238583
JUQ112_TCTTTCCGTCTCTCTG-1	69.9711	-2.8044	0.0124125
JUQ096_TTCGGTCCATCCTAGA-1	42.7011	45.444	3.30834e-08
JUQ040_GATCGTAGTCATTAGC-1	4.60214	-35.371	0.0204551
JUQ025_TTGGCAAGTCCAGTGC-1	30.823	-24.5586	0.0156805
JUQ026_CCATTCGGTTCAGACT-1	-11.8356	35.7226	0.0149979
JUQ099_CACTCCACAGCCAATT-1	14.3294	16.4148	2.63982e-09
JUQ068_GATCTAGTCCTATTCA-1	51.7236	9.68107	0.0066334
JUQ070_CTACCCAGTCCGTTAA-1	18.0334	34.6954	3.32849e-08
JUQ102_CACAAACTCCTATTCA-1	2.78224	63.1645	0.0192392
JUQ071_TTGCGTCCAAGGACAC-1	-63.1139	33.8244	0.025277
JUQ038_TTGACTTAGCGATATA-1	-54.0811	41.0847	0.060866
JUQ039_TTCTCAACATGGATGG-1	-73.2641	-36.9855	0.0108293
JUQ067_GGCCGATCAATGGAAT-1	4.87344	6.37523	0.0119454
JUQ088_TCGCGTTTCACATAGC-1	-25.7108	5.33211	0.0150622
JUQ027_GCAGTTAAGGCTAGAC-1	74.05	29.2216	0.0118739
JUQ026_CGTTCTGAGTCCGGTC-1	-10.7057	40.1083	0.019896
JUQ088_ATGGGAGGTCCAGTAT-1	-29.5768	22.0078	1.63282e-06
JUQ044_CAAGGCCCACCAACCG-1	20.7065	-43.9098	2.21322e-08
JUQ040_TTAACTCGTCTGCCAG-1	57.2751	15.7923	0.0266842
JUQ027_AAACCTGCACAACTGT-1	-27.356	-0.79582	0.0163195
JUQ101_ACTATCTTCGAATGGG-1	5.94008	52.7906	0.00931955
JUQ036_TAGTTGGCATCGGACC-1	4.01779	-72.6054	0.00664367
JUQ107_GCAGTTACAGGACGTA-1	13.3739	52.4156	1.63011e-05
JUQ056_GATCGATAGTTACGGG-1	-12.6565	22.0431	0.0195458
JUQ036_ATGCGATTCGAGGTAG-1	64.7639	13.5321	5.21543e-05
JUQ110_TTGTAGGAGTGCCAGA-1	-9.24975	4.34818	1.65161e-08
JUQ040_TACTTGTAGTCCGGTC-1	-37.5167	-13.5472	0.00692279
JUQ027_TTTCCTCTCAACGGGA-1	-23.5727	30.9143	0.00679529
JUQ036_GCATACATCACTCCTG-1	-15.0833	-55.4833	0.00843746
JUQ085_TAAGCGTTCTTGACGA-1	-34.1003	70.0854	0.018216
JUQ027_GTCAAGTTCCGATATG-1	-42.0983	0.00704766	0.0117985
JUQ111_TACTCATTCGAGAACG-1	59.4804	-29.1287	0.00698822
JUQ033_CGCGTTTCATCCGGGT-1	7.05047	25.9839	2.63891e-09
JUQ036_CACACCTTCATACGGT-1	-54.1708	4.24749	0.00641829
JUQ088_CATATGGGTTCGGCAC-1	0.964353	35.4736	0.00911338
JUQ070_CTCGTACGTGCCTGCA-1	-37.6804	56.8316	0.000354786
JUQ027_ATGCGATTCCCTAACC-1	-13.8877	50.3357	6.50057e-09
JUQ070_GGCAATTCATCCTAGA-1	50.8933	28.1714	0.00429196
JUQ038_CACCACTGTAAATGAC-1	65.9223	23.8482	1.20024e-07
JUQ027_TGACAACAGGTGCAAC-1	17.0763	-73.6175	4.12347e-05
JUQ040_GGACAGATCCAGTAGT-1	-14.7649	-3.79968	0.00691308
JUQ066_GACGTTATCCGAGCCA-1	26.243	58.2947	0.00836575
JUQ088_GCATGCGAGTGGTAGC-1	4.34314	-17.0001	0.000906461
JUQ088_AGAGTGGCAAGGTTCT-1	17.1553	-30.3201	0.0206117
JUQ024_GTTACAGCAACAACCT-1	14.2129	-21.5995	6.30932e-08
JUQ040_AAACCTGAGGATGTAT-1	64.2718	9.05296	0.0131561
JUQ053_GTGTTAGGTGCTGTAT-1	-62.8929	48.8752	0.0517881
JUQ039_TTCTCAAAGGGCATGT-1	44.1696	-23.1752	0.0154324
JUQ111_CGTCAGGGTAAATACG-1	72.3756	-25.3853	1.12466e-07
JUQ078_GGGTTGCGTACTCTCC-1	-15.7726	18.5082	1.47273e-08
JUQ050_GCTCTGTTCTGGTTCC-1	64.4309	-7.36881	4.94185e-09
JUQ066_CCGTACTGTCGAACAG-1	-1.35096	-7.4313	8.60816e-09
JUQ111_GGTGAAGTCCGTTGTC-1	56.3113	-31.6711	0.00153273
JUQ120_CCTTCGAGTCAACATC-1	23.3145	11.8625	0.0194688
JUQ040_CCATGTCGTCGACTGC-1	-52.0334	-38.3534	0.014467
JUQ102_ACACCAATCACATGCA-1	13.4978	-76.3436	0.0136998
JUQ040_TTTGGTTAGAGTAAGG-1	56.8038	20.2172	0.00708924
JUQ036_AGCATACCACAACGTT-1	53.7672	28.0825	0.0134314
JUQ070_TACCTTATCAAAGACA-1	11.9046	14.0308	0.0277303
JUQ049_GCTTGAAGTCGAGATG-1	-40.9076	49.4566	0.0231765
JUQ060_GTTACAGCAATGGAAT-1	-9.1767	-5.45485	1.67436e-08
JUQ067_CACACAATCACAACGT-1	-9.89197	-18.7211	1.24221e-09
JUQ070_ACAGCCGAGCGGATCA-1	12.8456	45.2891	1.15662e-08
JUQ039_GCGACCAAGCCCTAAT-1	-74.989	-37.1195	4.07908e-10
JUQ106_GACTGCGAGGTTCCTA-1	18.4271	-18.0223	0.00602021
JUQ042_TCCCGATAGGGCACTA-1	30.2111	-0.905584	0.017966
JUQ060_TACTTGTTCTGCTTGC-1	-57.5695	-34.5839	0.0134568
JUQ060_ACGATACAGACCTTTG-1	50.5601	-54.6809	0.0126956
JUQ056_GGTGAAGCACGGATAG-1	-26.639	30.4562	6.10175e-08
JUQ044_TACTTACAGTGTACCT-1	19.3671	-61.6701	9.44111e-10
JUQ065_CCAGCGAGTGGTTTCA-1	56.5125	44.0415	0.00573934
JUQ067_CACATAGGTTCCACGG-1	-2.08441	-29.5473	0.000345527
JUQ046_ATTTCTGTCGGCTTGG-1	-43.3182	10.4118	0.00750459
JUQ100_GTAGGCCAGTGTTAGA-1	54.0255	-51.2222	0.0122842
JUQ091_CAGAGAGGTCAGATAA-1	22.6308	-33.4974	0.00750035
JUQ057_ACTGAACTCTGGTGTA-1	-32.4176	-25.6986	0.021122
JUQ048_CGGCTAGTCTGGCGAC-1	46.6967	40.1043	8.21281e-09
JUQ101_CAAGAAAAGGCGCTCT-1	26.3335	-13.1334	0.0121652
JUQ100_TTTGTCAAGTTACGGG-1	14.1226	-64.7341	0.00852777
JUQ105_AGCTCTCCACTAGTAC-1	-23.656	20.1128	0.00875662
JUQ033_TTTATGCCACCTTGTC-1	50.6644	-0.678701	0.00357287
JUQ040_CGTCACTGTGGTCTCG-1	-41.7329	-20.1415	2.1956e-07
JUQ044_CCTAGCTCAACCGCCA-1	19.8781	-43.1331	0.0126363
JUQ036_TGACTTTAGCCCAACC-1	69.6496	12.2154	2.47086e-05
JUQ104_GCATGCGTCTGCTGTC-1	65.8887	-7.84581	0.0118291
JUQ101_CGAGCCAGTTCCACTC-1	-0.787078	58.5048	0.00894148
JUQ061_TTCCCAGGTATCGCAT-1	-57.2833	37.9244	0.0587751
JUQ061_CTTAACTGTCCAGTTA-1	-0.205784	-34.616	0.0113214
JUQ031_TATTACCCACAGTCGC-1	15.6413	-65.165	0.00785869
JUQ106_ATCCACCGTCACAAGG-1	54.5443	-9.07599	2.35881e-05
JUQ043_TGACTTTGTACTCTCC-1	20.646	48.4645	0.0134373
JUQ066_TATCTCACAGCTTCGG-1	-27.9066	58.2848	0.010191
JUQ038_TGACTTTAGTGGTAAT-1	-61.649	32.1753	0.0602098
JUQ094_CTACACCTCAAGGCTT-1	-11.0078	71.8725	0.041257
JUQ031_CTCGAAACAAGTTCTG-1	12.1001	9.23668	0.0150945
JUQ057_GAATGAACAGAAGCAC-1	33.3087	-12.3725	0.0187071
JUQ040_CTCATTACATGCTAGT-1	-1.32516	-37.9941	0.0145358
JUQ057_TCGTACCGTGTGCCTG-1	30.8233	-25.2857	3.19121e-09
JUQ111_GTCGTAAAGCCCAGCT-1	61.8346	-26.9469	5.59004e-09
JUQ067_ACCCACTCACAGAGGT-1	12.171	-68.6985	0.00561815
JUQ101_AGGTCCGTCGTATCAG-1	-4.48019	41.1463	4.35776e-09
JUQ024_TTAGTTCGTGTGCGTC-1	-74.4636	-28.7082	1.67145e-07
JUQ082_ACTGATGCACGCCAGT-1	1.52183	39.614	0.0195138
JUQ049_TCGCGTTCAGGGTATG-1	-38.029	52.0919	2.78698e-09
JUQ040_TTTGGTTGTCCAACTA-1	18.3294	26.8633	0.0157665
JUQ067_GCCTCTAGTCGAATCT-1	-76.2797	-23.868	2.43446e-09
JUQ067_GGCTGGTGTTCCATGA-1	4.37859	5.34481	0.000105759
JUQ044_CATCGAAAGCCACTAT-1	-26.7574	-14.0617	9.01393e-07
JUQ067_ACGGGTCGTCAAACTC-1	-60.9357	-23.5353	0.00739223
JUQ088_CCACTACAGATATGGT-1	-79.4402	35.4481	0.068347
JUQ062_CGACCTTTCCGATATG-1	-14.9723	-55.6362	0.00953311
JUQ030_ATGGGAGAGCCACGCT-1	-11.4984	9.80149	0.0116702
JUQ069_GGATTACAGAAGATTC-1	19.7407	55.6457	0.0235453
JUQ067_CCATGTCCATTGGTAC-1	13.8044	-77.4297	0.00791325
JUQ108_AAGGTTCTCTCCTATA-1	17.5083	-9.77019	0.015012
JUQ099_TCGCGTTTCCTAGTGA-1	-6.69373	37.309	0.0162715
JUQ119_TTGAACGGTCACCCAG-1	11.2945	-5.974	0.000956789
JUQ091_CCGGTAGAGACACGAC-1	70.0405	34.4882	0.0140461
JUQ054_ACTGCTCGTTGGTAAA-1	-37.2946	24.2548	2.06948e-08
JUQ111_TGGTTAGTCAGAAATG-1	38.8829	41.4189	0.0154076
JUQ059_GCACATAGTGCCTTGG-1	46.001	15.0762	0.0191451
JUQ050_TCGAGGCTCTCCAGGG-1	1.60844	-22.0068	8.73974e-08
JUQ039_TCGTAGACAGCCACCA-1	-64.0536	-22.3703	0.026517
JUQ030_CATCAAGGTAATCGTC-1	-19.8819	14.8147	0.0286302
JUQ053_TGACTTTAGGCGATAC-1	-14.1558	-55.9874	0.00526163
JUQ101_CGACCTTTCTAACTCT-1	21.7454	-62.0196	0.0124788
JUQ067_CTACCCAGTGTGAAAT-1	-53.3893	-36.1285	0.0126923
JUQ070_AAGACCTTCAGTCCCT-1	-21.9671	-44.0599	0.00703321
JUQ111_AGGGTGAAGCACCGCT-1	63.3256	-29.1462	0.0129943
JUQ068_AAAGTAGTCGGCGGTT-1	70.383	-0.261197	0.0239777
JUQ036_GTGCATAAGACTAAGT-1	-74.3093	28.8857	0.049279
JUQ056_TAAGTGCAGTCGAGTG-1	-7.453	50.7287	0.00379337
JUQ031_CGTCCATTCTTCATGT-1	-31.2508	14.1155	0.00646633
JUQ102_TGTGGTATCTTGTACT-1	28.9365	-10.2255	0.00791884
JUQ031_GGTGTTACAGATCCAT-1	-6.98168	-24.7176	0.0253115
JUQ036_TGTGGTATCTGAGGGA-1	48.2309	28.3995	0.00192707
JUQ057_GCTGCTTTCCAAAGTC-1	-43.0351	-32.1301	0.0126393
JUQ060_ACACCCTGTCACAAGG-1	-55.9867	-1.71186	0.0134896
JUQ091_GTCGGGTTCCGTCAAA-1	-64.7334	-44.6535	0.00999461
JUQ090_TCGAGGCCAGACGCTC-1	12.7755	27.454	0.000158554
JUQ108_TCTATTGGTATAAACG-1	-41.3364	-32.9929	1.55598e-09
JUQ059_ATGCGATTCTAAGCCA-1	13.2481	-68.1282	0.0104762
JUQ042_CTGAAACGTTCAGACT-1	-64.0308	-25.5027	1.62793e-08
JUQ100_CGTCACTAGTACGACG-1	19.9174	-0.764788	1.12974e-08
JUQ049_TTTACTGTCCCACTTG-1	63.632	2.26932	4.27447e-07
JUQ078_CGCGGTATCCTTTACA-1	-20.5236	18.4536	0.00915474
JUQ039_TACGGATCAATCACAC-1	46.2115	-55.1313	0.0313257
JUQ067_CGCCAAGAGTCGATAA-1	-55.0487	8.07279	0.000400194
JUQ088_ACGGAGAGTGAGGGTT-1	12.9986	8.9395	6.52219e-05
JUQ039_GACACGCCACATTTCT-1	-75.4796	-35.3099	2.67846e-08
JUQ024_CCTATTAAGGATGCGT-1	15.8301	-33.0307	4.99576e-09
JUQ100_TCCACACAGCCAGAAC-1	14.1001	-64.1634	0.00718827
JUQ091_CCTAAAGGTAGCAAAT-1	10.8823	34.3404	0.013711
JUQ027_AAACGGGAGAGACTAT-1	38.3874	5.48202	0.000314325
JUQ053_AGAATAGAGCTACCGC-1	68.8529	4.60824	0.00950512
JUQ044_CTTTGCGAGCTGTTCA-1	27.3469	-36.0126	2.94274e-08
JUQ052_TTGGCAAAGAAACCGC-1	-55.3352	44.0404	0.0294819
JUQ027_TCGCGTTAGTACGTAA-1	36.9336	3.80081	0.0146004
JUQ024_GCTGCAGCAGTTAACC-1	-49.7397	-29.6869	6.57872e-08
JUQ038_GTCGGGTCAGACAAGC-1	72.943	24.3399	0.0129378
JUQ069_GTCAAGTGTTCCCGAG-1	22.8424	53.3557	5.45601e-05
JUQ108_CGAATGTAGTCTCGGC-1	3.85789	59.0166	0.0125381
JUQ027_ATCACGATCCCAACGG-1	-23.8948	-3.46758	0.00470363
JUQ088_ACTGAGTCAGTTTACG-1	14.7146	-53.5697	0.0122923
JUQ030_CGGGTCATCGGTGTCG-1	-1.88021	51.2313	0.000259198
JUQ036_ATCACGAGTTCACCTC-1	77.5548	0.507292	4.99198e-05
JUQ093_TGAGCATCAAGGGTCA-1	-59.7812	-24.5636	4.33135e-09
JUQ027_CACACCTAGGTAAACT-1	-15.1483	-53.1589	0.00713888
JUQ073_GAGCAGACAGGTCCAC-1	33.6883	-8.97363	0.022819
JUQ033_CGAATGTCATATGAGA-1	-66.599	57.5158	0.0367924
JUQ067_AAATGCCCAAGCGATG-1	-57.1147	53.1897	0.0502113
JUQ039_CGTGTAATCTTCAACT-1	-10.6016	49.3567	0.0133674
JUQ039_CGAGCACAGCTAGGCA-1	-5.08983	39.2253	0.0165418
JUQ042_GTCGTAATCTCATTCA-1	26.0164	-27.5983	0.00752351
JUQ057_CCTTACGGTAAGTTCC-1	33.4636	-26.9702	0.0215593
JUQ102_GTTAAGCCAATCCAAC-1	-19.0126	-53.2058	0.0139144
JUQ106_GCGCAACCAAGAGGCT-1	42.2228	23.8039	0.013074
JUQ066_CTACCCATCAGTGCAT-1	1.66451	-6.40185	1.43844e-08
JUQ088_TGCCCTACAGACAAAT-1	10.9921	24.4207	5.2302e-05
JUQ067_CTAAGACGTGTCGCTG-1	7.99024	-71.4153	6.91738e-05
JUQ026_TGAGCCGGTATCTGCA-1	9.71704	3.81446	0.0218285
JUQ039_CCTTCGATCTGAGGGA-1	18.5716	-52.0091	0.0148979
JUQ044_GGGTCTGGTAACGACG-1	21.6466	-44.9544	3.82805e-09
JUQ027_AGCTCCTTCACCAGGC-1	-34.0012	-58.7508	2.26273e-08
JUQ066_GGTGAAGAGGCATGGT-1	-2.53356	-5.83148	0.0123829
JUQ091_GATTCAGAGTAATCCC-1	-61.4775	-35.8718	0.0141491
JUQ101_TTTGCGCCACGGTAGA-1	11.6309	11.8792	0.00640639
JUQ102_CGACCTTAGAAGAAGC-1	80.8449	2.74401	0.0203355
JUQ088_AAGGTTCGTCTCAACA-1	-57.2885	-37.2472	0.00709746
JUQ106_AGTGGGATCAACCAAC-1	13.0394	27.7727	0.0233525
JUQ039_GACGCGTTCTTTCCTC-1	13.3388	-49.231	0.0145644
JUQ108_GGGTCTGCAGTTCATG-1	-67.5149	30.3817	0.082489
JUQ049_AGCTCCTTCAATAAGG-1	46.7404	6.13841	0.00726877
JUQ069_CTAGCCTAGCCTATGT-1	75.3007	-15.925	0.0113688
JUQ107_AAAGTAGTCGGAATCT-1	31.2495	-5.69731	2.74897e-09
JUQ097_GTGTTAGGTTCGGGCT-1	20.6475	-13.5948	0.0155725
JUQ033_GGGTTGCCATCCGCGA-1	-49.1358	12.1256	0.0274287
JUQ060_TTAGGACCAGACTCGC-1	10.0732	37.5259	5.67948e-08
JUQ067_CTCTGGTGTGGTCTCG-1	-18.7227	-52.0185	0.00879606
JUQ069_CATCAGACATTTGCCC-1	30.0078	-32.3211	0.0151353
JUQ122_CACATAGAGATCCCGC-1	1.19263	52.9208	5.09353e-09
JUQ087_TGGGCGTAGGATTCGG-1	0.60441	-21.907	2.62941e-07
JUQ026_GTGCGGTGTATAGGGC-1	37.5497	29.7822	0.00594946
JUQ066_GATCGCGGTACATGTC-1	-3.53104	-16.8431	4.85062e-07
JUQ026_CACACTCTCGGAGGTA-1	-21.0942	-59.2677	0.0322305
JUQ038_TTAGGCAAGTGTACTC-1	58.7065	9.61308	0.0194066
JUQ042_CTCCTAGTCACATAGC-1	-30.479	69.892	0.00831883
JUQ070_CATGCCTAGCTCCTTC-1	-57.7483	-22.9859	2.00505e-08
JUQ122_TTAGGACCAACACCTA-1	1.95664	47.4883	2.00382e-09
JUQ042_GATCGATGTGCAGACA-1	45.3498	-29.9459	0.00705629
JUQ030_CTGCCTACAAGAAAGG-1	7.89388	34.1193	0.0124245
JUQ095_GCACTCTTCCTTCAAT-1	22.586	-19.619	2.5419e-08
JUQ106_GGATTACAGTACACCT-1	-54.7585	-33.349	1.19703e-08
JUQ033_TGCCCTAAGATATGGT-1	-45.5275	-8.30359	0.0174225
JUQ057_CGTCTACCAAGGACTG-1	-35.1774	-3.21086	8.19614e-09
JUQ057_AACCATGTCCTGCAGG-1	16.5398	-72.336	0.0333672
JUQ036_CCCTCCTTCGTCCGTT-1	-51.8774	6.20826	0.0152001
JUQ024_ACGATACGTTAAGGGC-1	24.0739	-17.1007	6.0049e-09
JUQ033_ACGGGCTGTCTGATTG-1	-53.8661	43.7808	0.0464116
JUQ102_CTAACTTCAATTGCTG-1	2.39	61.7359	1.96543e-08
JUQ088_TCGGGACAGTCCAGGA-1	-0.355385	-20.1506	0.0141395
JUQ062_CAGTAACAGCAGGTCA-1	32.6603	-37.8077	0.0018987
JUQ031_TCTTTCCGTAAATACG-1	-31.7906	15.9783	0.0145488
JUQ056_CTAGAGTAGCAAATCA-1	2.08312	19.0056	7.21282e-06
JUQ033_ACATCAGCAGTTCCCT-1	8.1087	28.2049	0.00158892
JUQ025_CTCTACGAGAATCTCC-1	-75.5721	-1.84619	0.00101009
JUQ024_AACGTTGAGCTGGAAC-1	14.7834	10.8047	0.000116886
JUQ066_CTCAGAACAGGTCTCG-1	-26.7716	56.2293	0.0128795
JUQ070_AGTGTCAAGGACACCA-1	58.7273	27.3078	0.0132477
JUQ066_AACCGCGGTGAAGGCT-1	23.4943	60.327	1.22853e-09
JUQ026_GCTTGAAAGGCATTGG-1	34.6574	4.3848	0.000278704
JUQ049_ACGAGGAAGCTATGCT-1	19.225	-69.9112	0.0142649
JUQ047_CCTATTAGTAGCTGCC-1	-31.8804	68.7016	7.72808e-10
JUQ025_CGGCTAGTCGTGACAT-1	34.8848	-27.7979	3.99243e-10
JUQ121_CTTCTCTTCCTAAGTG-1	-79.3894	34.8219	0.0479676
JUQ086_ACAGCTACAGGGAGAG-1	8.7385	53.2787	1.99924e-08
JUQ070_TCATTACTCAACGAAA-1	52.7251	28.0494	0.0235762
JUQ102_CGTGTCTAGTGTTGAA-1	-57.9422	38.0042	0.0477343
JUQ073_GGACATTAGATCGATA-1	-70.0874	-33.1977	0.0108959
JUQ107_ACGGGTCTCCACTGGG-1	14.7484	41.453	3.50771e-08
JUQ052_AGAGCTTCACGCGAAA-1	-10.9545	4.3095	2.40612e-08
JUQ057_CCCTCCTAGGCTAGCA-1	0.898363	-45.7782	5.24007e-09
JUQ070_GTTAAGCTCCTCAACC-1	20.8908	-39.4129	0.00272125
JUQ036_ATTTCTGCAAGCGTAG-1	3.32568	-64.0375	3.48681e-09
JUQ038_GACTACAAGTCCCACG-1	-58.2452	34.6396	0.0600671
JUQ106_GGGTCTGAGGACATTA-1	24.6675	-23.0567	0.0161577
JUQ063_AAAGATGTCTGCCAGG-1	-33.411	-33.3549	0.00750697
JUQ042_TTCGGTCCACGGCTAC-1	-8.3427	10.3029	0.0122493
JUQ106_TGCTACCCATTCACTT-1	14.9939	-18.8332	0.00848414
JUQ099_AAACGGGAGAACAATC-1	-28.13	70.7824	0.0235165
JUQ068_ACACCGGTCAAGATCC-1	49.2614	35.1905	0.014958
JUQ027_TCTGGAAGTCCAGTAT-1	18.1655	-65.9737	0.00686439
JUQ108_AAGGTTCAGGCAATTA-1	-21.7074	-53.2692	0.0195694
JUQ089_AGTAGTCCAAACCTAC-1	5.67699	21.1982	0.00270808
JUQ033_CTGGTCTAGACTAGGC-1	0.794661	-29.2215	0.00425591
JUQ050_CTACACCGTCAACATC-1	-18.0702	30.7232	2.50552e-09
JUQ061_TACGGTACAAAGTGCG-1	-35.3983	27.3202	6.52437e-09
JUQ033_CTCTGGTGTGTTCGAT-1	56.1688	30.0199	0.0104382
JUQ053_GCGACCATCTACGAGT-1	9.55002	-68.9141	0.0058282
JUQ065_AGAGCTTCATGGGACA-1	-57.4266	-20.512	0.00534316
JUQ095_ATCTACTAGGCATGTG-1	26.137	-30.8208	0.0139571
JUQ058_CGATTGATCTAACGGT-1	50.1725	14.1417	0.00218168
JUQ111_CACCTTGCACACTGCG-1	36.1091	30.9416	1.10716e-09
JUQ024_AAGGTTCGTAGTAGTA-1	18.6552	31.067	6.24124e-09
JUQ057_ACAGCCGTCTGCGGCA-1	-69.0728	-36.6157	1.32027e-09
JUQ036_TCTCATACACAGGAGT-1	-65.2751	-35.8211	4.54612e-09
JUQ069_CTCCTAGCAGCCTTTC-1	25.6896	-51.8552	0.00658096
JUQ046_GATGAAATCTACCTGC-1	12.6811	53.7656	3.98393e-08
JUQ060_CCACCTATCAGCACAT-1	-38.4334	12.7122	1.74697e-09
JUQ030_CGTGTAAGTGATAAAC-1	-25.3282	11.8673	0.00784978
JUQ057_GATGAAACATTCCTGC-1	11.525	-62.8907	0.00804157
JUQ044_CATCGAAGTAAACGCG-1	8.86798	-2.70475	0.0177966
JUQ070_TTCTCAACATCCCACT-1	15.678	-73.8912	0.0223147
JUQ049_CGGACTGCAGTGAGTG-1	52.4054	7.2163	1.05322e-08
JUQ091_TACGGGCAGGGCATGT-1	26.1351	-12.3603	0.0377007
JUQ057_GACCTGGGTTACAGAA-1	-43.5056	-28.6914	9.54878e-05
JUQ031_CTACGTCCAATGAAAC-1	-38.0042	20.3092	2.76384e-05
JUQ101_CGATGTAGTACAGTGG-1	-14.3636	54.703	0.0227
JUQ073_GTTACAGAGCATGGCA-1	16.7978	-42.7026	0.0181552
JUQ061_GGGCATCCAAGCGCTC-1	-38.6537	43.2931	1.19279e-06
JUQ108_CGGAGCTCAAAGCAAT-1	19.5833	-20.6177	0.0133187
JUQ027_TTTGGTTAGCCACTAT-1	-26.3806	-58.8082	0.0138103
JUQ101_CAGGTGCGTCTTGTCC-1	26.966	-11.9107	2.89561e-06
JUQ031_AGACGTTCATTTCACT-1	-27.2833	17.5359	0.0305782
JUQ066_TCTGAGACATCCGGGT-1	-9.79452	25.1872	1.22849e-09
JUQ060_TCTGAGACACGCCAGT-1	-62.793	-23.7808	3.08376e-09
JUQ068_CGGACACTCTCAAGTG-1	68.4095	40.0927	0.00107143
JUQ109_ATCCACCCAGATCTGT-1	46.2531	39.7666	5.74765e-08
JUQ067_CGATTGACAAGGTTTC-1	-54.7759	15.8913	8.27141e-07
JUQ108_ATGTGTGTCTGCTTGC-1	19.0428	20.951	0.0166825
JUQ033_AACTGGTGTCGAACAG-1	-55.542	5.25031	0.00845512
JUQ088_ATGTGTGCAAGGGTCA-1	9.56714	28.9149	4.86205e-08
JUQ105_GGTGAAGAGCTAGGCA-1	14.3407	-1.40493	1.75554e-08
JUQ111_GATGAGGAGGATTCGG-1	57.797	-27.6726	1.47357e-07
JUQ048_CAGAATCAGTTCGCGC-1	65.6365	-8.22186	0.0131834
JUQ070_GCGCCAAAGGCGCTCT-1	-59.1589	-14.2295	3.84936e-08
JUQ070_AAGGCAGGTAGGGACT-1	56.9184	20.184	4.26815e-09
JUQ060_GCAGTTACATGTAAGA-1	-38.2132	13.3171	0.00895006
JUQ102_GGGAGATAGCTACCGC-1	-28.0504	-53.8551	0.0251767
JUQ071_ATCTGCCCAGGCTCAC-1	3.15819	-25.3977	2.11643e-08
JUQ069_GTACTTTGTCTGCCAG-1	39.9457	-8.22836	3.3536e-07
JUQ111_TCTATTGCATTGGCGC-1	-15.4745	63.666	4.54103e-09
JUQ053_CCACCTAGTCCTCCAT-1	-55.6718	41.7977	0.0643766
JUQ102_GGGAGATAGCGTGAGT-1	-46.7224	-1.49606	5.10746e-08
JUQ025_CGATTGAGTCCGAAGA-1	80.248	-9.14106	0.0145182
JUQ101_AACTCTTTCTCATTCA-1	33.4998	-25.7734	0.0123666
JUQ069_GCTTCCAAGAGTGACC-1	29.9492	46.4449	0.0191187
JUQ033_CACAGGCTCCAGTATG-1	-2.11948	43.9308	2.9313e-05
JUQ031_TGAGGGAGTATATGAG-1	-66.8394	38.3397	0.0196151
JUQ105_TCAGCTCTCTGGAGCC-1	-10.0171	34.3807	0.0223596
JUQ046_TTCTTAGAGACCCACC-1	9.40908	-68.8072	0.00873103
JUQ049_GTTACAGTCTTTAGTC-1	45.5502	20.4837	0.00910282
JUQ027_GCATACATCCGCAAGC-1	0.0582071	44.409	0.0051297
JUQ111_GTGGGTCTCTATCCCG-1	35.7845	15.4907	1.46564e-05
JUQ090_GTGCGGTCATATACCG-1	61.7561	-2.68087	0.0226171
JUQ070_TCTGGAATCTGCAAGT-1	59.4657	29.5557	0.00449367
JUQ068_GGCTGGTCAGCGTCCA-1	-30.5846	50.1925	1.4302e-08
JUQ102_CATCCACTCCTTTACA-1	-46.6223	0.633124	0.0187821
JUQ122_GTCGTAAAGCCGATTT-1	3.19309	44.3543	7.30354e-09
JUQ040_CATCAAGTCTGCGGCA-1	52.707	-51.0026	0.0313782
JUQ091_CAAGATCCACTAGTAC-1	-18.1595	29.4569	0.018438
JUQ024_CGGGTCAGTCGAGATG-1	2.23428	-16.5119	5.23158e-10
JUQ053_AGCTCTCCATCCCACT-1	-39.5768	43.8652	3.46137e-05
JUQ042_CTCGTACCACAAGTAA-1	-55.719	39.413	0.0546892
JUQ024_TTGGAACAGCCGGTAA-1	-31.647	51.5401	0.0112972
JUQ078_TGGACGCGTGTGCGTC-1	-16.0946	18.3154	0.0178434
JUQ122_GACGTGCTCTTGACGA-1	75.667	-18.6758	0.0152879
JUQ111_CTCGTCATCACTGGGC-1	64.0702	-26.7148	0.0260521
JUQ040_TAGTTGGGTCAACTGT-1	-53.9987	51.308	0.0319608
JUQ108_TAGTTGGGTACCGTAT-1	0.470433	8.66119	9.27983e-09
JUQ096_AAGGCAGCACCACCAG-1	15.352	66.4179	0.016458
JUQ036_CGCGGTATCACCAGGC-1	-15.7484	47.843	0.010895
JUQ036_CCATTCGCAATCTGCA-1	-41.0318	-42.2006	0.0155603
JUQ121_AGGGTGAGTTATTCTC-1	10.2114	-11.6624	0.00145368
JUQ033_CTAGCCTCAGCTGTTA-1	54.4907	23.952	0.00745003
JUQ038_GAAATGAAGTTCGATC-1	-62.2766	47.585	0.03703
JUQ119_GTAGGCCCATAGAAAC-1	5.59906	-16.5732	0.00631647
JUQ027_CGGACACGTACTTCTT-1	-28.8786	-58.5176	0.00786895
JUQ060_AAAGATGCAAAGTGCG-1	-15.3649	34.0042	2.70548e-09
JUQ069_ACCTTTACACAAGACG-1	39.7537	-7.36132	0.00630936
JUQ026_TTGTAGGAGCTAGTCT-1	12.6923	-69.6167	0.0058189
JUQ035_CGATCGGGTCAGCTAT-1	9.36564	55.3649	8.06204e-10
JUQ066_GTCTCGTAGCGGATCA-1	22.7623	59.3495	0.00703915
JUQ057_CGTCAGGAGCTGCAAG-1	37.6536	2.08268	0.00727777
JUQ031_CGGGTCAGTATAAACG-1	-40.8257	-32.6975	1.26728e-09
JUQ047_GCGCCAATCTCCGGTT-1	69.9552	-26.7552	0.0232777
JUQ031_TCGGTAATCCTGCAGG-1	-30.6596	17.5729	0.0237877
JUQ056_AGCCTAAGTACGCACC-1	-30.0818	-24.7158	0.0246949
JUQ062_ACGGGCTGTGCCTTGG-1	-63.083	48.1288	0.0264206
JUQ057_TCTGGAAAGTGTGAAT-1	28.9347	-22.8766	0.00560695
JUQ122_AGTGTCACAAGAGGCT-1	-59.1006	-22.7648	0.0101276
JUQ027_CATATTCTCGTACGGC-1	39.199	7.56247	0.00966371
JUQ027_ACATACGTCCCTCTTT-1	-34.519	-57.3221	0.00658819
JUQ102_GCACTCTAGTGGGCTA-1	-16.1677	6.38115	5.21911e-07
JUQ108_CTAATGGTCTGGCGTG-1	-47.0728	-29.4228	0.000254826
JUQ030_TCGCGTTGTAAACACA-1	-31.5014	13.7785	0.0359693
JUQ122_ATCACGATCGCCTGAG-1	75.2997	-19.2312	0.0096058
JUQ038_GCCAAATAGTGACTCT-1	-45.0301	39.3386	0.010323
JUQ042_CCGTGGATCAACCAAC-1	-61.3685	-29.1786	0.0120498
JUQ056_CAGCCGACAGGTCGTC-1	20.8749	40.7932	0.0068385
JUQ108_ATCATCTCACGAAGCA-1	0.85596	-19.9032	3.45752e-05
JUQ056_TGGGCGTCAGACGCTC-1	-46.9592	-23.4918	4.66642e-10
JUQ091_CATCAAGTCTTCGGTC-1	-66.0622	-43.6148	0.00837448
JUQ068_ATCATCTCATTATCTC-1	9.70641	-61.7853	4.35188e-09
JUQ046_CCGTTCAAGTCGAGTG-1	-53.6739	-3.16738	0.0125974
JUQ111_GCATGTATCATCGCTC-1	65.8396	-23.3533	0.0196836
JUQ121_CTCGAGGCAAAGTCAA-1	22.009	1.70054	0.0181221
JUQ047_TGAGGGAAGAATTGTG-1	-68.8204	-35.3291	0.0322255
JUQ033_CTGTTTAAGACGCAAC-1	5.01775	-70.5036	0.016136
JUQ027_TGCTGCTTCAGCTTAG-1	-32.2379	-56.8032	0.0130028
JUQ065_GATCGCGAGTTGCAGG-1	81.0868	17.2452	0.00603635
JUQ085_GCTCTGTAGAGAACAG-1	32.7618	-5.55717	0.000124884
JUQ106_ACTATCTAGCCGGTAA-1	31.771	-5.99245	0.00970851
JUQ111_CGAATGTAGAAGAAGC-1	56.0654	-31.0521	0.0199931
JUQ059_ACACCAAGTGATGCCC-1	45.1066	15.5838	0.0390879
JUQ066_ACGAGGATCACCAGGC-1	-28.8936	54.8898	0.0214334
JUQ053_CGTGTCTGTGTGACGA-1	54.8805	6.39884	0.0050241
JUQ040_ACGATACCAGTAAGAT-1	3.08882	-71.8188	7.89003e-09
JUQ047_ATAAGAGTCCAAGCCG-1	72.4965	-24.0323	0.00792334
JUQ027_CCTTCGAGTCATGCCG-1	-24.9879	-55.9448	0.0151746
JUQ033_TGGCTGGGTTCAGGCC-1	9.83583	33.0374	0.00360085
JUQ024_TCAGCAAGTTTGACTG-1	2.45045	8.46332	0.0185606
JUQ060_GTCTCGTTCCAAACTG-1	-54.138	-35.5934	1.5755e-08
JUQ073_CCGGGATGTCGAGATG-1	-72.1365	-43.0461	0.00821031
JUQ118_CGCGTTTTCCTCCTAG-1	-77.4896	-1.14701	0.017762
JUQ059_GGGATGAGTAAGAGAG-1	59.2317	9.33136	0.000331581
JUQ106_TAGAGCTTCCTAGGGC-1	55.6645	-3.44368	0.00987056
JUQ108_ATCGAGTAGAATGTTG-1	2.13677	44.3778	3.33254e-09
JUQ120_CTACACCCATTTGCCC-1	23.7942	1.61885	1.22914e-08
JUQ050_ACTATCTGTAGCGTGA-1	12.1876	27.1218	2.04198e-07
JUQ026_TTTGGTTTCTCGTTTA-1	-22.3836	-4.65215	0.011496
JUQ038_CTGAAACTCCACGACG-1	72.0969	27.6575	3.12634e-09
JUQ067_AGCGTATCATTCGACA-1	-56.807	10.6122	9.77325e-05
JUQ053_GGTGCGTGTCTTCGTC-1	68.9186	2.23383	0.000967103
JUQ069_CACATTTCACAGACAG-1	37.5969	-2.29579	0.018808
JUQ111_AGCTTGAGTTTGACAC-1	57.592	-27.3847	0.00866736
JUQ053_GGAATAAGTTACAGAA-1	-55.066	-34.6474	0.00302903
JUQ049_CCTCTGACATGGGACA-1	-29.1106	-43.7435	0.0263128
JUQ068_CGGGTCACAGTAACGG-1	-26.3515	2.98068	0.0136926
JUQ027_AAGCCGCTCATGGTCA-1	-27.8817	-4.66603	7.77259e-08
JUQ088_CGTGTAAGTGTTTGGT-1	2.21736	-22.4203	4.96063e-07
JUQ039_GTCACAACAAGCCGCT-1	-13.2125	-30.9322	0.000273183
JUQ038_TCTTTCCTCATGCTCC-1	65.6613	23.9995	1.31549e-07
JUQ111_GAGTCCGGTATTAGCC-1	57.3381	-33.6272	0.0123246
JUQ060_GCAGTTACACGGTAAG-1	-62.6382	-24.8016	8.45375e-09
JUQ038_GGAAAGCGTATTCGTG-1	69.3229	29.7055	0.0233994
JUQ067_CACACCTGTGCAGTAG-1	58.9875	8.47757	0.00397246
JUQ044_ACTATCTGTTACGCGC-1	12.5839	-71.2631	0.010023
JUQ087_TTGCGTCGTCACTGGC-1	-77.7105	-2.27602	0.0255562
JUQ057_CACAAACCATATGCTG-1	2.04381	-33.3949	1.44026e-07
JUQ046_GCTGCAGTCTTAACCT-1	3.99879	-38.6402	0.009357
JUQ110_CAGCCGATCGGATGTT-1	-8.35908	27.7241	0.0241004
JUQ066_AGGTCCGGTGTCAATC-1	-4.23177	-10.5295	0.0183453
JUQ071_TCAGGTATCAAACGGG-1	21.0621	0.645415	0.0133236
JUQ044_ATTCTACCATGCAACT-1	20.9594	19.9326	0.0167882
JUQ108_TGTATTCTCCGCTGTT-1	0.37923	34.8942	0.00051951
JUQ031_TCGGGACCAAGCTGGA-1	66.7958	32.9682	0.00520333
JUQ070_CGTCTACTCGTAGATC-1	9.50313	-60.2029	0.00707046
JUQ102_CTGCGGACAAGCGAGT-1	-36.2876	12.7373	0.00381012
JUQ038_GCGCAACTCTGATACG-1	-45.4138	40.5644	2.91253e-09
JUQ068_AACTCAGTCGCCATAA-1	43.8443	15.8245	0.0346052
JUQ053_GGAATAAGTTGATTGC-1	32.9177	-34.4285	0.000451499
JUQ038_ATAGACCAGTGAACGC-1	5.29096	-70.6324	0.00178644
JUQ049_GATCGCGAGGGCTTGA-1	51.2028	3.14917	7.92843e-08
JUQ067_GACTACATCTCCGGTT-1	7.26391	-67.327	0.011285
JUQ087_GGCTCGATCGTACCGG-1	15.3956	30.3813	0.000847079
JUQ108_AATCCAGGTAAGGATT-1	-3.06779	6.56845	1.95013e-09
JUQ031_CATGCCTGTAGGAGTC-1	-21.8242	16.5209	0.000347209
JUQ067_GACTACAGTACTCAAC-1	-11.4298	-12.212	7.03562e-09
JUQ031_AGCGTCGAGACCGGAT-1	-23.5313	23.0634	0.0612093
JUQ026_GAAATGAGTACAAGTA-1	55.9528	29.0029	0.0030366
JUQ111_GATCGATCAAGCCCAC-1	59.3368	-30.9154	0.0130045
JUQ067_GTCGTAACAAGCCGTC-1	-52.6082	-36.4166	0.00784481
JUQ042_GGTATTGTCGTACGGC-1	-9.27595	-19.4947	3.17358e-09
JUQ042_CACACCTCATCGGTTA-1	19.9661	-4.22157	7.12771e-10
JUQ111_CCCAGTTTCCAAGTAC-1	67.5737	-31.6939	1.19418e-07
JUQ061_ATCGAGTCAGTAGAGC-1	-20.5692	36.9155	0.00178639
JUQ027_TAAACCGAGTGGTAGC-1	76.4954	7.65132	0.00682154
JUQ101_ACGGCCAAGCCATCGC-1	16.2214	46.1788	0.0140989
JUQ066_CGTGTCTCAGTGAGTG-1	-51.9758	-20.1839	0.0168017
JUQ033_AGTGGGATCAGGATCT-1	-0.523348	30.6322	0.0162395
JUQ101_ATAAGAGTCCGAGCCA-1	-21.97	40.0914	4.49042e-05
JUQ053_CACATAGGTAAGGGAA-1	-78.5675	31.2723	0.071101
JUQ066_CATTATCAGGCAAAGA-1	28.7872	57.333	0.0126673
JUQ101_GACACGCCAGTTAACC-1	-60.1186	-29.6232	1.22523e-07
JUQ067_TAGCCGGCATGCCTAA-1	-56.2397	16.5655	3.73136e-08
JUQ067_GGAAAGCCACTTGGAT-1	6.83707	-29.8905	0.000767644
JUQ112_CTGATAGAGAAACGCC-1	51.864	41.5975	0.0252256
JUQ080_CCACCTATCGAATGCT-1	-16.6315	17.4784	0.011931
JUQ036_ACACCCTTCATATCGG-1	-12.5443	-51.2635	1.39752e-09
JUQ027_CTACCCACAATCACAC-1	-31.932	-55.7801	0.000191308
JUQ042_CAGTCCTAGATGGGTC-1	33.791	-21.8456	4.59087e-08
JUQ073_TGGACGCGTATAATGG-1	2.24382	44.7403	0.00823991
JUQ042_CACACAAAGACTAGAT-1	-50.6963	-28.2637	0.0122736
JUQ042_TATGCCCCACCGAAAG-1	19.0617	45.7838	1.04294e-09
JUQ038_CCTCTGACATGAGCGA-1	71.4225	28.5002	0.00460774
JUQ118_ACGGGCTGTCAGTGGA-1	6.78961	42.4086	0.00598022
JUQ066_CCGGTAGTCTTAGCCC-1	0.517057	-5.73776	0.0293319
JUQ049_GATCAGTCAACGATGG-1	65.1535	1.3565	8.40414e-09
JUQ030_AACACGTCAAACTGTC-1	1.28593	-65.3154	1.1375e-05
JUQ069_ATGTGTGTCGGGAGTA-1	-29.2806	56.6019	1.31063e-06
JUQ040_ACGCAGCTCTAACCGA-1	-46.6231	-7.60328	0.000254603
JUQ099_CGATGGCTCGAGAACG-1	9.46039	-49.4873	4.98437e-08
JUQ026_CACATTTGTAAATGTG-1	9.34334	1.19477	0.0238088
JUQ033_CAGGTGCCACAAGACG-1	0.895611	3.91523	0.0219907
JUQ033_CTTAGGAGTCTCATCC-1	3.51205	-79.0399	2.76587e-09
JUQ070_CGTGTCTGTCAAGCGA-1	48.047	-48.8624	0.000502731
JUQ053_TGCTGCTAGCACGCCT-1	-56.4653	-26.7981	0.0134413
JUQ070_CGACTTCGTGAGGCTA-1	12.5224	-62.5354	0.0012661
JUQ056_GTTAAGCCACGTGAGA-1	-10.7982	-7.71276	4.81018e-10
JUQ102_TTGCCGTTCTGTTTGT-1	-70.1487	-39.3593	3.4045e-08
JUQ031_AGGTCATAGACTAAGT-1	-13.5581	-10.4025	3.39894e-08
JUQ066_TGGTTAGTCACTTATC-1	-71.3226	46.8638	0.028497
JUQ053_TCGCGTTGTTGGGACA-1	-37.5434	-22.2456	0.0133301
JUQ071_TGACTAGGTCCGTCAG-1	-8.14024	8.56128	0.0107212
JUQ027_ACACCGGCATATACGC-1	1.41736	-30.7722	7.04046e-05
JUQ069_CAACTAGTCCCAAGAT-1	52.2499	-57.4457	0.00523021
JUQ070_AAGGCAGTCCTAGGGC-1	19.6951	22.8587	5.39415e-09
JUQ049_AGTGAGGTCTTAGAGC-1	63.9992	1.12777	6.99975e-09
JUQ085_TCAATCTCACTGCCAG-1	38.9817	-20.0976	0.0176373
JUQ024_CGATGTATCAACGAAA-1	-1.10056	45.3647	1.95605e-09
JUQ069_CGCTTCACAAGGTGTG-1	61.4213	39.1239	0.0131
JUQ100_CAGAATCAGCGCCTTG-1	-65.5348	45.6581	0.0894687
JUQ101_CTAATGGAGAAACGCC-1	20.1336	-14.9011	0.0202589
JUQ107_GCAATCACATCTCCCA-1	31.6821	-7.57778	7.4498e-09
JUQ108_CTGAAGTAGCAGGCTA-1	31.0372	-20.1421	1.19435e-08
JUQ108_CATCAAGAGCCCAGCT-1	25.8788	-13.9467	0.00618592
JUQ119_GTGCTTCGTAATCGTC-1	-73.3022	37.4688	0.0695215
JUQ038_TCGCGAGGTTGTCTTT-1	64.3899	24.6497	0.0239841
JUQ048_GTGGGTCGTTGATTCG-1	63.6124	-12.0099	0.0155969
JUQ027_GCGCGATAGGCCCTTG-1	-17.5924	-21.83	0.00944797
JUQ066_AGCGGTCGTCTGCCAG-1	-37.5566	52.3474	0.00422941
JUQ073_TTCGGTCGTGCTTCTC-1	2.59794	-61.2561	0.00471783
JUQ101_ACAGCTAGTCTAAACC-1	24.127	-7.91748	5.5887e-07
JUQ027_ATCATGGCATTCCTCG-1	39.0787	8.01755	0.000141394
JUQ102_TTTGCGCTCCTTTCTC-1	8.72034	-24.751	0.0144987
JUQ044_AAGGTTCGTTCCAACA-1	15.7516	-10.2908	3.84739e-08
JUQ033_GTAGTCACATCGACGC-1	69.0836	18.4387	2.46984e-09
JUQ038_GATCAGTGTTCGAATC-1	-45.0163	36.0767	0.0008973
JUQ102_TCAGCTCCACTGAAGG-1	6.59113	-72.9861	2.98184e-08
JUQ031_ATGGGAGGTTCGTCTC-1	9.29735	-21.9611	0.000127922
JUQ112_TTAACTCAGTTGTCGT-1	74.3427	-17.6834	0.0106428
JUQ030_CAGCAGCGTACCGTTA-1	15.018	2.49493	0.00161868
JUQ059_CGTGAGCAGATCCCGC-1	47.7199	15.4413	1.17067e-05
JUQ066_GGGACCTGTCGGATCC-1	22.5396	63.3514	0.0183892
JUQ088_CATGGCGAGGCGCTCT-1	22.9389	-30.4995	2.4068e-08
JUQ046_AAAGATGTCAAGATCC-1	-48.4201	1.38944	0.0069786
JUQ122_TTGGCAATCGGGAGTA-1	5.16474	53.264	1.87958e-09
JUQ027_AGCTCCTCAATGCCAT-1	1.94172	-30.0293	0.00517191
JUQ038_GTACTTTGTCCAAGTT-1	-59.2772	33.1662	0.0149009
JUQ044_ACGCAGCAGACCACGA-1	-32.9997	52.071	0.00318329
JUQ041_CGGTTAAGTACAAGTA-1	-65.0099	-21.3755	3.83638e-09
JUQ067_ATGGGAGTCTCGGACG-1	-54.5201	17.7508	3.51574e-09
JUQ062_GTGCAGCGTTGTCGCG-1	-10.8147	49.4615	0.0307278
JUQ088_ACTTACTCAATGTTGC-1	-68.6142	-40.3543	0.0117044
JUQ112_ATCGAGTTCAGCATGT-1	68.2053	32.112	0.000762128
JUQ066_ATCATGGAGTCCATAC-1	28.8262	-53.0592	1.23705e-09
JUQ105_TCTTTCCAGATGCCAG-1	-16.5229	67.4326	0.0168211
JUQ030_CGGAGCTAGATGTAAC-1	-32.6549	44.7614	6.80819e-05
JUQ045_GGTGAAGTCTATGTGG-1	-2.8265	1.19812	0.0154639
JUQ057_AGCTCTCAGCATGGCA-1	-43.7692	2.68635	0.0117857
JUQ088_GGCAATTGTCACAAGG-1	-65.3042	-38.0227	1.90401e-09
JUQ069_TGCCAAAGTAAATACG-1	-18.7596	-64.8637	0.00691433
JUQ041_GAATGAACAAACAACA-1	41.6453	-4.03214	0.0161182
JUQ067_TACCTATTCATGTAGC-1	10.3895	-61.5417	0.0040737
JUQ056_CGATTGAGTACAGTGG-1	-17.1283	23.0541	0.00216653
JUQ057_ATCATCTTCTCGAGTA-1	53.7958	29.3476	0.022635
JUQ046_TGCGTGGTCCTTTCTC-1	37.6366	-2.58758	9.53767e-09
JUQ073_GAACATCAGGCATTGG-1	-33.7431	69.1945	0.0103123
JUQ073_CAAGAAAAGCGATTCT-1	24.67	12.4532	0.012062
JUQ057_GGAAAGCCATGCCCGA-1	-25.5746	0.946174	0.00686025
JUQ117_TATCAGGGTGCGCTTG-1	-76.1208	-0.554384	6.96947e-08
JUQ093_AGCGGTCAGGGTGTTG-1	9.07453	33.7525	0.0223763
JUQ093_GAGCAGAAGTGTTTGC-1	-10.0343	16.0094	4.10666e-09
JUQ108_CTGCGGATCGGTTAAC-1	19.7644	-13.0299	0.0124536
JUQ054_AACGTTGTCACATGCA-1	10.9659	-75.9677	3.77942e-05
JUQ111_ATAACGCCAGCATACT-1	-27.7703	68.2248	0.00627078
JUQ066_GGGAGATAGTTGCAGG-1	26.7569	52.2312	0.0297235
JUQ031_CCATTCGCAGTTTACG-1	6.19155	38.7011	0.00925647
JUQ026_GGGCATCCATAGTAAG-1	-16.9597	-24.1376	1.56416e-09
JUQ027_ATTGGTGCATCTCGCT-1	-61.4593	-27.0867	3.6273e-08
JUQ039_TACTTGTGTGCGGTAA-1	42.0358	40.509	2.13854e-08
JUQ088_CATCGAACACAACTGT-1	20.7661	-31.4238	0.000127159
JUQ088_GTGCATACAGATCGGA-1	13.8195	20.3596	1.33162e-09
JUQ047_CTAGAGTAGGGAAACA-1	-72.1496	-36.6447	0.0158713
JUQ054_GTATTCTGTAGATTAG-1	63.8199	-12.7902	3.82721e-06
JUQ057_CCTACCAGTATCAGTC-1	22.1627	4.03698	0.0144904
JUQ117_TTTATGCAGACTAGGC-1	13.1803	-9.47776	0.0223794
JUQ066_CTAGTGAGTCGTTGTA-1	-4.11572	-5.43379	0.0157685
JUQ044_CATCAGATCTGCGTAA-1	14.7886	-37.8619	0.0023478
JUQ069_GCATGCGTCCAGAGGA-1	38.8122	-2.74161	4.30484e-09
JUQ046_GCTTGAAGTCCCGACA-1	-4.59237	-44.0063	0.0114221
JUQ053_CTGAAGTGTTGACGTT-1	30.0074	-30.6525	0.011271
JUQ069_GGTGCGTTCATGCTCC-1	-75.1784	2.41507	0.00356849
JUQ033_GACTACACATGTAAGA-1	-37.4224	-11.2691	0.0155561
JUQ066_GGGTTGCCACTTAACG-1	20.444	62.3039	0.0198588
JUQ056_CAGATCAGTCATCGGC-1	-31.8708	53.4991	4.60166e-06
JUQ073_GTCACAACATAAAGGT-1	38.096	-13.9765	0.0224214
JUQ027_GACGTTACAAGAGTCG-1	-37.667	54.4992	0.0308591
JUQ102_GGCTGGTGTGCACCAC-1	7.64673	-73.1237	0.00844561
JUQ121_CGTGAGCGTTTGTGTG-1	85.9779	16.407	0.0186586
JUQ101_CGCCAAGGTACCGCTG-1	-59.4124	-12.9445	3.32156e-08
JUQ102_GCCAAATAGGCATTGG-1	-10.7504	-57.1656	2.93676e-08
JUQ070_GATCTAGGTACGCTGC-1	45.4261	-51.0872	0.000309233
JUQ085_TCGTACCTCTTGAGAC-1	34.2341	-20.8939	4.80111e-09
JUQ040_TACTCATTCTCAAACG-1	-40.6888	44.5683	0.00234142
JUQ091_TGAGGGAGTAAACCTC-1	-68.1033	-46.0565	0.0289601
JUQ027_GCATGATAGTGCCAGA-1	61.2392	27.0925	0.00423554
JUQ070_TTGACTTGTGAGTGAC-1	-47.3911	-28.1623	7.82806e-10
JUQ086_CATGGCGTCCCGGATG-1	15.3316	-11.7591	0.0282792
JUQ106_TACTTGTGTCATCCCT-1	18.5178	-9.2528	8.54455e-09
JUQ050_ATGAGGGCAGGGTACA-1	20.408	-56.8976	2.2842e-08
JUQ039_CCACTACCACCAGGTC-1	-75.5267	-31.7158	0.0136505
JUQ047_GCGGGTTGTGCTCTTC-1	13.991	36.7329	0.022323
JUQ049_GGACAAGTCAAAGACA-1	-33.9625	-23.9709	0.0181451
JUQ102_AGCATACCAGTGGGAT-1	70.71	1.32059	1.8322e-08
JUQ066_TAGGCATGTCCAGTAT-1	-36.7925	42.4226	0.00925698
JUQ107_CGGACTGCATCACAAC-1	12.4705	53.969	0.0151359
JUQ106_AGTGAGGGTTCAGCGC-1	55.6019	-6.19248	0.0100597
JUQ061_ACGTCAATCATGGTCA-1	52.2882	16.3187	0.00651564
JUQ066_TCTTTCCCAACGCACC-1	26.5751	-58.6908	0.00948067
JUQ111_TGATTTCCATAGTAAG-1	-31.7795	67.5302	0.0199374
JUQ033_TGCCAAATCCTGTACC-1	8.49304	-25.693	0.00722369
JUQ109_ATCCGAAAGTCCTCCT-1	-31.7374	70.3922	0.0126882
JUQ069_TGCCAAAGTGTTGAGG-1	31.5009	11.4827	2.1774e-09
JUQ071_CATCGAACATTCACTT-1	-3.68226	59.2366	0.000569246
JUQ111_CACACCTAGCGTAATA-1	-7.9614	66.238	0.0242246
JUQ068_GGGACCTCAGCTGGCT-1	52.6916	9.22041	4.94706e-05
JUQ071_CAACCAAGTCAGAATA-1	22.8802	-4.72851	0.0202193
JUQ057_AGTGAGGCAGTTTACG-1	29.5953	11.9004	7.19889e-09
JUQ027_TCGGGACCATCCTTGC-1	-77.5973	40.1992	0.0436411
JUQ065_GCGGGTTTCGATGAGG-1	83.5623	16.7639	3.64673e-08
JUQ044_CACACCTAGCATCATC-1	62.2947	-2.07906	1.27234e-07
JUQ057_CGACCTTTCGGCATCG-1	7.62033	-35.5843	0.00395693
JUQ049_CGCGGTAGTAGCGTCC-1	-20.4607	26.2965	7.68569e-09
JUQ036_CGTTAGACACATGGGA-1	-71.3672	-33.4568	0.0240029
JUQ101_TGCCCTAAGGAGTTTA-1	-8.30406	47.9796	0.0256878
JUQ026_CAGCATAGTATAAACG-1	-25.8393	-60.6025	0.0101133
JUQ024_AGTGGGAAGGAGTTTA-1	-15.0303	-0.974507	0.0147764
JUQ111_GAGCAGAGTGGTACAG-1	59.312	-28.5394	0.0341035
JUQ067_TGGGAAGCACGACTCG-1	7.22983	-65.2467	0.0140121
JUQ088_GATTCAGAGATCTGAA-1	-66.4062	-42.0453	0.00657453
JUQ049_CGTCCATGTGCTAGCC-1	-42.6128	-3.15733	0.00811508
JUQ060_TGCCAAACACCTTGTC-1	-7.92677	7.33819	0.0243055
JUQ060_TAAGCGTAGCTTCGCG-1	23.959	-41.0902	0.0193569
JUQ060_CCTATTATCTTAGCCC-1	-37.1202	11.5375	0.000576956
JUQ045_GCAGCCATCCCGACTT-1	39.032	-31.148	0.0123124
JUQ106_TGAGGGATCTCTTGAT-1	25.8067	-9.70218	0.0132038
JUQ091_GGGAGATTCCTCAATT-1	26.9073	-36.8967	3.30426e-09
JUQ057_TTAACTCAGTATTGGA-1	36.3348	-12.7259	0.00963702
JUQ026_TGGGAAGTCATCGCTC-1	-26.9057	2.53857	0.0185005
JUQ101_CTCTACGGTAATCGTC-1	-64.9611	-35.1975	0.00583067
JUQ036_ATCACGATCCTTGCCA-1	44.0076	48.0282	2.8116e-09
JUQ042_ATCTGCCCAAATCCGT-1	44.7556	-22.7964	5.60232e-09
JUQ038_ATGCGATGTCTAGCCG-1	51.664	-48.7626	0.0125523
JUQ054_GTCGTAACAATCACAC-1	-80.7883	-0.430982	0.0379423
JUQ108_ACAGCCGCAACGATGG-1	21.6255	5.29345	2.19781e-08
JUQ108_CTGATCCAGAATGTTG-1	-70.2817	-38.6376	0.0102411
JUQ068_ATGAGGGTCTTACCTA-1	-24.2248	-48.2518	0.00664133
JUQ068_ATGTGTGCAGCCAGAA-1	-39.6923	3.79219	0.0044997
JUQ033_AGTGTCAGTGTTCGAT-1	-58.5866	40.1726	0.0329327
JUQ036_TCTGAGACACCCAGTG-1	36.4566	-23.4336	0.00188867
JUQ108_GTGCATATCGTTTATC-1	47.7945	-56.2	0.0109685
JUQ045_TCCCGATAGTGTACCT-1	54.4136	-2.77713	0.0154373
JUQ027_CGTAGCGGTGCGCTTG-1	-31.3242	-51.6347	0.00457821
JUQ106_GTTCGGGGTAGGGTAC-1	21.9669	-15.185	0.00683178
JUQ024_TCGCGTTTCGGTTCGG-1	-64.4881	49.5166	0.0654137
JUQ102_ATTCTACAGATCCCGC-1	72.2698	3.6392	0.00569812
JUQ122_GCTTGAAGTAGTACCT-1	67.8834	-4.81201	0.00620542
JUQ027_TTAGTTCCACGCGAAA-1	-71.0735	52.2783	0.0613219
JUQ061_GAAACTCAGGAGCGAG-1	-21.8168	15.8237	0.0123258
JUQ057_TGGGAAGTCCAAACTG-1	27.058	3.18079	1.46601e-07
JUQ102_GACAGAGGTATTCTCT-1	-23.5225	-53.511	0.0154623
JUQ068_TGCCAAAAGAGTCGGT-1	50.7429	-3.83972	7.58011e-09
JUQ101_TGTGGTACAGCTCCGA-1	-60.7984	-14.0665	2.88351e-08
JUQ110_ACTGCTCCACGGATAG-1	18.2275	-53.7929	0.016635
JUQ050_GACCAATTCATCGATG-1	63.1887	-8.39237	5.15248e-08
JUQ088_ACTGATGCAGTGGAGT-1	12.4902	12.095	0.0125742
JUQ069_ACGATACCATCCCACT-1	21.2775	55.4971	0.0129804
JUQ111_CTAGCCTAGCGATGAC-1	62.3942	-28.6473	4.76002e-06
JUQ056_TCGCGTTGTAGCGATG-1	-15.4989	23.8483	0.0300996
JUQ102_ATCCGAACATCGATGT-1	-39.9053	-13.8983	0.0140262
JUQ031_ATTACTCGTATAGTAG-1	-32.5479	13.3518	0.0230371
JUQ067_GGACAGAGTTCCACAA-1	-77.0829	34.9169	0.0332782
JUQ042_GTAACTGTCTTGTTTG-1	24.4492	29.8996	2.1455e-07
JUQ040_TATCTCAAGGTGTGGT-1	66.675	5.65486	0.00515857
JUQ031_GCATACAGTTTGGGCC-1	-20.1137	14.8398	0.0384079
JUQ054_GCTGCGAGTTCCAACA-1	61.8262	-10.4226	1.27397e-09
JUQ049_TACCTTATCCGCAGTG-1	-6.21855	-49.499	6.22651e-06
JUQ108_AACTCAGCACGCTTTC-1	17.8799	33.556	5.25936e-09
JUQ070_TCATTACTCGGTGTCG-1	12.3544	37.2056	1.33668e-08
JUQ088_CCAATCCCAACTTGAC-1	-30.6317	19.196	0.00622655
JUQ067_TAGTTGGCAAGACACG-1	0.896565	29.8671	6.20196e-09
JUQ066_TAAGAGATCATATCGG-1	-17.0566	-61.5184	0.0103804
JUQ036_CTGATAGAGAGGACGG-1	-74.0164	28.998	0.0647107
JUQ067_CAGCGACAGTATCGAA-1	19.2341	23.4824	2.74264e-05
JUQ111_ATCCACCTCATCACCC-1	59.4357	-29.9252	0.0238221
JUQ036_TCGCGAGTCAGCTGGC-1	-56.8352	-41.7363	1.91601e-08
JUQ069_AACTGGTCAGTCAGAG-1	-42.7392	15.4756	0.0278258
JUQ095_CGAGCCAGTAGCACGA-1	4.03772	28.9869	5.30314e-09
JUQ044_AAAGTAGTCTTAGAGC-1	19.2389	-12.4055	0.0116816
JUQ047_TACCTATTCACGCGGT-1	10.864	34.3991	1.63401e-05
JUQ036_CGTCCATTCACTCCTG-1	-48.8905	6.84404	0.0063937
JUQ088_GGGATGACATCGGGTC-1	8.88406	33.3304	1.58109e-05
JUQ067_TGGTTCCGTCCGACGT-1	58.9469	42.3762	0.0154922
JUQ088_AACACGTGTTGAGGTG-1	-32.7851	49.4529	1.96338e-08
JUQ027_CCTAAAGGTATAGGTA-1	-31.8786	-51.7702	4.91543e-06
JUQ040_TACTTGTTCCTTCAAT-1	68.638	2.25178	1.45242e-09
JUQ060_GTCATTTGTAGGGACT-1	-37.6865	6.38399	0.00982363
JUQ107_GAACCTACAGTCGTGC-1	-3.68457	54.5354	0.0226061
JUQ105_CAGCTGGTCTAACGGT-1	6.86597	42.225	0.0261969
JUQ033_AGCATACTCGAACGGA-1	-54.7746	-34.8917	3.78487e-07
JUQ073_CTAACTTTCTAACTTC-1	5.44557	60.5606	0.0207552
JUQ066_GTGAAGGCATGCAACT-1	-76.3217	7.70162	0.0263779
JUQ027_TCTCATATCAGAGCTT-1	-29.198	-55.5329	0.00989474
JUQ033_CACTCCACATACTACG-1	-4.1617	40.1574	0.000612412
JUQ027_AGGGAGTCACCGCTAG-1	36.0151	5.12049	0.00163852
JUQ087_CATCAAGGTCCGTGAC-1	44.1094	47.1981	0.00844699
JUQ049_TGAGAGGAGTTGTCGT-1	51.8986	3.10707	1.66111e-09
JUQ069_CAAGATCTCATTATCC-1	24.5975	49.6149	2.51436e-07
JUQ121_CACTCCACATGCCACG-1	5.16017	38.6546	0.0210626
JUQ046_AATCCAGGTGTTTGGT-1	52.2394	-2.03761	1.71582e-08
JUQ068_AGAGTGGGTTTGGCGC-1	-19.8056	-47.4447	1.4337e-08
JUQ053_TGATTTCGTCGATTGT-1	-23.552	9.07929	0.00691948
JUQ049_TATGCCCAGTGGACGT-1	19.0787	-6.32383	1.00649e-08
JUQ069_AATCGGTCAGCGTAAG-1	-42.557	15.9438	0.00766326
JUQ072_TCGGTAATCTCCCTGA-1	60.1103	36.2986	0.011334
JUQ041_AACTTTCCACCAGGCT-1	7.28206	-3.1326	0.00876536
JUQ025_CCTTTCTCAAATTGCC-1	-2.67443	-0.668037	1.29592e-08
JUQ042_TAGAGCTAGCACCGCT-1	19.9135	-47.0235	1.99074e-09
JUQ092_CCAGCGAGTGCTGTAT-1	-66.1353	-23.0338	0.00930455
JUQ060_GATCGCGCACGAAAGC-1	38.3808	-31.5757	0.00892247
JUQ036_TCGTACCAGAGACTAT-1	57.5438	25.1434	0.019335
JUQ067_TACCTATGTTGTACAC-1	-25.7224	28.7866	0.015117
JUQ089_CGTCTACTCTTTACGT-1	-26.392	-24.125	0.0139847
JUQ060_AGGGATGTCGGTGTCG-1	-34.451	-23.1989	0.0147112
JUQ067_CTAGTGAAGATGCCTT-1	-59.8279	16.3347	1.20063e-08
JUQ026_CGTTCTGAGGCAATTA-1	-35.1516	-56.8948	0.000318417
JUQ059_TCATTACCAAGTTGTC-1	37.4615	29.511	0.00103673
JUQ071_CTAATGGGTCCCTTGT-1	-5.91518	9.98213	0.0249434
JUQ088_GTGCGGTAGTCTCGGC-1	-77.713	-28.8623	0.000754109
JUQ039_GCTTCCATCCGCATCT-1	39.2347	-30.6459	0.000756516
JUQ067_ATTTCTGTCCGCAGTG-1	-8.44376	-22.2796	1.35402e-07
JUQ056_CAACCAAGTGTGTGCC-1	5.2264	1.28716	0.0248169
JUQ067_GCAGCCACAGCAGTTT-1	-62.7927	13.7274	1.26051e-07
JUQ102_CCGTTCACAAGGTTCT-1	-20.3082	34.4165	0.0108347
JUQ099_GGAAAGCAGACTGGGT-1	-3.51318	41.7697	1.11319e-06
JUQ042_CTCCTAGCACCGAATT-1	21.8496	28.5336	0.020711
JUQ044_GCCTCTACATCCTTGC-1	-70.2064	-40.1014	4.78439e-09
JUQ069_ACCAGTATCGTGACAT-1	-11.5413	26.6515	2.24895e-08
JUQ070_TGACGGCAGCTAACTC-1	-63.0975	52.5527	0.0291298
JUQ053_CGATGGCTCCGAGCCA-1	-61.9503	51.9261	0.0439379
JUQ044_TACGGTAAGAAACGAG-1	7.5938	32.8853	0.0131569
JUQ071_CACATAGAGGTGCTAG-1	25.3724	-3.85194	0.0202764
JUQ111_CACCTTGTCCAAATGC-1	-5.60587	66.9138	8.83439e-09
JUQ101_ACTGAACGTCTAGTCA-1	19.6795	-42.4893	0.000364903
JUQ057_TCTTCGGCATGTCTCC-1	-57.4549	-26.7691	3.26041e-09
JUQ057_CATGACACACTGTTAG-1	14.9026	39.4037	3.47808e-08
JUQ097_CTCATTATCTTGTTTG-1	-14.6242	15.7698	0.0217953
JUQ111_CAGATCATCAGTTTGG-1	49.1827	39.865	0.0312505
JUQ056_GCTCCTATCTCTTGAT-1	20.9225	40.6144	2.13764e-09
JUQ038_TCATTACAGTGGACGT-1	-45.3399	34.4687	0.000468549
JUQ108_TGGCTGGTCGGCGCTA-1	-72.2579	30.4736	0.0734244
JUQ044_AACCGCGTCCATGCTC-1	-8.85191	38.5696	2.38116e-08
JUQ033_CCCAGTTCACCGAATT-1	-52.8854	9.83075	3.23897e-09
JUQ056_CACACAATCCTGCTTG-1	42.4132	-17.701	0.0143723
JUQ101_GTATCTTAGAGCTGCA-1	3.77669	-33.0378	9.57927e-10
JUQ069_ACGATGTGTGTTTGGT-1	44.1241	-7.88216	0.0117996
JUQ101_CACACAAGTCAACATC-1	37.4029	-34.6933	0.00830418
JUQ070_GATGAGGGTTCCGTCT-1	27.66	-38.1918	0.0162306
JUQ088_CACAGGCCAAGGTTCT-1	-9.93637	-58.0804	6.0429e-06
JUQ056_TGTTCCGTCATATCGG-1	1.2289	19.4392	0.0324884
JUQ036_CAGAATCTCCGGCACA-1	63.8893	19.0236	0.0111217
JUQ049_AACCGCGCATCATCCC-1	25.0976	31.3481	0.000671795
JUQ042_GACCTGGGTATATGGA-1	58.2771	43.5289	1.86899e-06
JUQ053_TGCCAAAAGTGTTTGC-1	17.2541	-44.7061	0.00914781
JUQ107_CAGAATCCATTCACTT-1	-12.9652	18.2164	0.000903087
JUQ067_GCCTCTAAGATGTTAG-1	-63.066	14.3051	0.0149159
JUQ031_CACACCTTCGTTTAGG-1	-26.1967	3.91607	0.019339
JUQ027_ACTGAGTCATCACGAT-1	-27.7515	-58.8231	6.69503e-09
JUQ111_CGGACGTAGAGTACAT-1	0.712237	52.6782	0.0100176
JUQ027_GCATACACAAGAAAGG-1	20.0373	-62.9412	0.00010391
JUQ040_ATTTCTGCAGCAGTTT-1	-70.2169	27.2931	0.0490597
JUQ108_CAACCTCTCAGCTCTC-1	45.0444	-51.579	3.56065e-05
JUQ088_TGGTTAGTCACCGTAA-1	21.0385	-17.6171	2.41147e-07
JUQ102_CGGAGTCAGAAGATTC-1	22.397	23.455	5.23534e-09
JUQ056_CAGCAGCGTATCTGCA-1	21.203	37.0045	0.01033
JUQ039_TTCGGTCCACATCCAA-1	46.3232	-55.378	0.0305368
JUQ071_AAGTCTGAGGCTAGCA-1	-5.10255	11.7866	0.0412784
JUQ101_TTGCGTCCACATCCGG-1	21.1708	8.3271	0.000157464
JUQ070_CCTTTCTAGTGGTAAT-1	5.82295	-15.6898	0.028685
JUQ083_GGGTCTGTCCTCAACC-1	31.1956	9.82155	0.0327874
JUQ038_TACAGTGCACTCAGGC-1	-48.4828	31.8577	0.0149735
JUQ069_CTCGGGAAGTCAATAG-1	41.3413	-5.95791	3.4847e-09
JUQ050_TCTATTGAGCCCAACC-1	0.312805	-66.7809	0.0139997
JUQ040_GTATTCTGTCTCTCTG-1	70.0619	19.0495	0.0187964
JUQ033_ACTGAACTCACCGTAA-1	5.7794	-62.6358	0.000153391
JUQ026_CGACTTCCAAGCGTAG-1	-10.4416	40.4657	8.25077e-09
JUQ067_TCACAAGGTGAACCTT-1	-18.1777	38.7237	0.0153664
JUQ120_TTCGGTCGTCGCGAAA-1	2.8236	60.4514	0.00918942
JUQ046_GATTCAGGTTAGATGA-1	-40.7425	0.785442	0.00087914
JUQ057_GTCACGGAGATGCGAC-1	36.2704	-13.7712	0.00954294
JUQ067_GGACAGATCGAATCCA-1	-51.7507	-37.8873	2.98021e-09
JUQ070_CTTTGCGCAGCGTAAG-1	5.15958	-26.7643	1.14118e-09
JUQ033_CCAATCCCACCGATAT-1	-77.113	35.2245	0.0412209
JUQ066_ACACCAATCTGGTATG-1	17.2125	15.983	1.36875e-08
JUQ038_CACAAACCAATGAATG-1	-12.4427	43.0612	3.53667e-09
JUQ069_CGAGAAGGTAGCACGA-1	18.4447	56.361	6.23235e-06
JUQ105_CCTTTCTGTGGCAAAC-1	-18.4781	17.2515	0.017519
JUQ096_AGGGATGTCAAGCCTA-1	18.023	55.8179	0.0121848
JUQ107_CATCCACTCAATCTCT-1	69.7965	-13.8443	0.0104918
JUQ032_AACTCAGGTTTCGCTC-1	-27.6885	48.9364	1.0391e-08
JUQ044_ACGCAGCTCCGCGTTT-1	20.3022	-12.5818	8.48007e-09
JUQ060_TGCTACCAGGATGCGT-1	-13.2866	-57.4915	0.0151685
JUQ124_TTCTACAAGCTATGCT-1	-38.663	61.4676	0.0157881
JUQ036_TCAGGTAGTCCTCCAT-1	-53.5945	2.71069	0.00548323
JUQ056_TTGCGTCTCACTTATC-1	63.3757	47.0961	0.0249031
JUQ057_CAAGATCGTACCAGTT-1	-12.7945	66.7876	0.00849447
JUQ057_GTTCGGGGTGTGGTTT-1	23.3083	-15.3377	0.0286039
JUQ026_CAGCAGCAGTGAATTG-1	-25.1848	-59.8359	0.00828919
JUQ047_GACTAACTCACAACGT-1	-7.14479	-53.4934	0.00550835
JUQ061_ACCGTAAGTACTTCTT-1	-19.2067	7.48774	0.0191239
JUQ066_GCAGCCACACTACAGT-1	29.261	-54.0553	4.43041e-08
JUQ031_AGTGTCAGTAGCGCTC-1	-14.9387	-8.76038	0.0266906
JUQ033_ATGTGTGTCACCGTAA-1	-50.3959	-39.5697	8.18204e-09
JUQ040_ATTACTCTCTTTCCTC-1	71.2903	28.3443	3.56465e-08
JUQ106_ATTGGTGCATGGTCTA-1	47.8016	-55.5632	0.0105741
JUQ033_AACTGGTTCGCCAGCA-1	-46.7566	3.00035	4.08617e-07
JUQ061_AGGTCCGGTTCACGGC-1	-0.219545	-29.1438	1.38623e-05
JUQ101_CTGATCCCACAAGCCC-1	5.45451	54.3769	3.42402e-05
JUQ024_TGCTACCGTGTGACGA-1	-3.97781	-56.5394	6.3667e-08
JUQ063_ATCTGCCTCCTATTCA-1	-37.7701	24.2945	1.08792e-08
JUQ082_CTCTAATAGGTCGGAT-1	70.9663	-19.3497	0.00326995
JUQ027_TTCCCAGCACAGACTT-1	-71.4738	-32.4659	0.0100913
JUQ061_GGCAATTCACGACTCG-1	-37.7502	24.0001	0.0145308
JUQ024_CGGGTCATCGCATGAT-1	9.75074	-43.3053	9.97466e-09
JUQ042_TACTCGCTCGCGTAGC-1	42.6511	0.581106	0.0259008
JUQ042_GTCGGGTAGAGTGACC-1	-64.709	-28.2416	0.000150832
JUQ102_CTCACACAGGTCATCT-1	-45.5604	-1.36307	0.00635739
JUQ107_ACACTGAGTAGGACAC-1	-13.6388	68.5134	0.00829961
JUQ033_ATTGGTGTCTCCAGGG-1	-22.4428	25.476	0.0138511
JUQ044_TACCTTAGTTACCAGT-1	-80.5295	-1.36775	1.86805e-08
JUQ102_ACTGAGTGTCAACTGT-1	53.1095	38.0091	0.00473322
JUQ091_ACGAGGAGTGCCTGGT-1	-61.9701	-48.0791	0.0153112
JUQ046_TGCTGCTCATGTAAGA-1	-56.3374	-0.0571597	0.0159656
JUQ026_ACGAGCCAGCTGCGAA-1	-57.4213	58.6124	0.0509645
JUQ025_ATCCACCGTACCATCA-1	27.3339	-5.81465	0.0130128
JUQ046_CATGCCTTCCGTTGTC-1	-24.0433	-49.7214	8.36612e-09
JUQ118_AGCGTCGCATCTCCCA-1	65.9886	-3.14652	0.010634
JUQ069_GCAGTTACAATGAAAC-1	40.2236	-5.89995	1.00978e-07
JUQ027_TGTGTTTTCGCAAGCC-1	-25.4463	-3.3515	0.00607068
JUQ101_TGTTCCGAGTGGTAAT-1	-9.71264	18.4693	0.0357609
JUQ057_TAGAGCTAGTATGACA-1	31.7042	-14.4343	0.0170526
JUQ027_CAGCGACTCTGAGGGA-1	-78.7442	9.28956	1.68014e-06
JUQ088_GTTAAGCTCTTCATGT-1	-19.8122	-1.38309	7.84049e-05
JUQ061_CACACCTGTAATTGGA-1	61.3629	12.7697	9.84218e-09
JUQ024_GTCTTCGGTTACGACT-1	11.698	-23.7758	0.0376335
JUQ030_GCTGGGTAGAATGTTG-1	22.6918	-30.6055	0.00982736
JUQ110_AAGTCTGAGTGTTTGC-1	-0.184201	3.32186	2.25618e-09
JUQ027_TAAGAGATCACAGTAC-1	-32.5756	-34.96	0.0152276
JUQ027_GAAGCAGTCGGAAACG-1	-28.4713	-61.7657	0.0184047
JUQ033_CGAATGTGTCGCTTCT-1	-14.5239	-49.8522	0.00813826
JUQ067_TCATTACAGACAGGCT-1	11.3272	-61.2105	0.00953415
JUQ118_ACTGAGTTCCGAGCCA-1	69.6505	-5.39013	0.00381162
JUQ050_CTCGTCATCACAATGC-1	-67.783	-21.7922	3.08006e-09
JUQ040_CGCCAAGGTTAGATGA-1	60.2075	10.123	5.0886e-09
JUQ069_CCACGGACAAGGACAC-1	2.61177	-41.0889	2.31188e-08
JUQ036_TCGAGGCTCACAGGCC-1	52.819	-52.7547	0.00896901
JUQ057_ACATGGTTCAAACAAG-1	-36.8387	54.7345	0.0105575
JUQ108_GGACAAGAGACAGAGA-1	29.5941	-14.1321	0.000205825
JUQ063_GGTATTGAGTCTCAAC-1	-34.819	26.1277	0.00758304
JUQ040_GGTATTGCAATGCCAT-1	64.3063	15.2158	3.50905e-05
JUQ056_CCGTTCAGTTGTACAC-1	68.9151	-28.7661	0.0131603
JUQ108_TTGGAACAGGTAGCTG-1	49.3953	-1.31903	0.0100033
JUQ069_GTTACAGAGACTACAA-1	-31.9113	56.4505	0.015879
JUQ060_CAGCATATCTGGGCCA-1	11.6661	36.2908	0.0227157
JUQ053_TGGCCAGCAGCGAACA-1	18.1668	-69.1845	8.34287e-07
JUQ033_TACTTACCATATGAGA-1	-1.81947	-22.1833	1.19437e-05
JUQ100_ACAGCTACAATGAAAC-1	17.0625	-47.9095	1.24572e-09
JUQ105_AGCGGTCAGACTAAGT-1	-64.7785	-30.0757	0.0197439
JUQ070_CACATAGTCTCGTTTA-1	3.1556	47.2371	0.0178087
JUQ108_ACTGCTCGTACCGTTA-1	15.333	-69.3165	0.0251687
JUQ123_GTTCTCGAGTGAAGAG-1	-2.36863	-14.2179	0.00197786
JUQ119_CTCGAGGAGATAGGAG-1	7.47683	31.0566	0.0191926
JUQ039_CATGGCGCACGTAAGG-1	-3.3254	40.162	0.00542513
JUQ093_AGGGATGAGGCAATTA-1	-8.76781	3.78727	6.20441e-08
JUQ073_CAAGAAAAGACCACGA-1	-11.4051	-26.6406	4.76415e-06
JUQ088_GTTCGGGCATAGACTC-1	-9.74002	-52.8283	0.00597307
JUQ106_GCAGTTACATACCATG-1	22.658	-29.7459	3.04113e-07
JUQ069_GTGCTTCTCCCTTGTG-1	28.8469	11.5435	0.00930372
JUQ067_CGATTGACAGACAGGT-1	-46.9746	12.6291	0.00612577
JUQ027_AGAGTGGGTTGAGGTG-1	-34.7395	-59.0341	2.46531e-09
JUQ040_CTAAGACAGCAGCGTA-1	-32.3113	-50.7467	0.00639248
JUQ059_TACGGTACATACGCCG-1	66.5079	39.8731	7.95709e-06
JUQ038_CTGCCTATCCAATGGT-1	-68.5559	26.7969	0.0522491
JUQ047_TGTGTTTTCAACACTG-1	-47.3508	-32.5812	1.58276e-05
JUQ103_CTGTTTAAGGCAGGTT-1	65.8776	-9.7043	9.83113e-07
JUQ101_CAACTAGCAGTCGTGC-1	-7.25356	13.1831	0.0235051
JUQ061_CAGAGAGAGACTAAGT-1	14.3456	-15.2045	0.00602306
JUQ050_ATGTGTGAGGAGTTTA-1	63.417	-8.54899	2.60927e-09
JUQ033_AGGCCACGTTCGCGAC-1	-53.1581	9.68244	0.0268179
JUQ036_CGCGTTTGTCGTCTTC-1	-44.2194	-7.52728	0.0179654
JUQ036_TGGCGCATCTGTCCGT-1	2.6933	-69.9419	8.22613e-09
JUQ067_ACGGGCTAGAGCCTAG-1	76.0422	0.122488	0.012414
JUQ046_TACCTATAGTGTCTCA-1	-55.9381	54.5119	0.0010541
JUQ060_GCTGCTTTCACCCTCA-1	-13.325	-62.5174	0.000190106
JUQ042_GATGAAACAAGGACTG-1	-0.547708	-14.3059	6.49367e-10
JUQ056_CCTATTAAGCAGGCTA-1	48.0456	32.2848	0.0312875
JUQ026_AGCGTATAGACTGGGT-1	-31.1303	-3.82643	0.0408195
JUQ036_CTTGGCTTCGAGAACG-1	6.11122	-64.873	0.00754908
JUQ066_TTAACTCGTGTCTGAT-1	0.688764	-5.43446	0.00227568
JUQ025_TACAGTGTCGCCTGAG-1	26.4564	-4.12639	2.92469e-08
JUQ053_ACACCAAGTAGTACCT-1	13.0525	-14.3019	0.0134958
JUQ059_GATCGTAAGACTTTCG-1	-34.3113	-12.2894	0.014404
JUQ053_TGCCCTATCCATGCTC-1	-61.9795	50.7231	0.0480359
JUQ031_CATCAGAGTGAGGCTA-1	-18.3957	-14.653	6.00035e-10
JUQ091_GCACATAGTATTCTCT-1	-67.8525	-45.3404	6.12484e-09
JUQ088_CCACCTAAGTAGGTGC-1	-26.4459	12.0597	6.4075e-09
JUQ056_GTGCTTCTCCTGCCAT-1	3.98631	-56.0621	0.0077658
JUQ039_GGACATTTCCTGCTTG-1	-60.4269	-32.7861	0.0101906
JUQ108_CACCAGGCAGGCGATA-1	23.7299	-14.9022	0.0149502
JUQ042_GATCAGTTCCTCATTA-1	7.78639	-31.8593	0.00702136
JUQ066_CGCTGGAAGGATGGAA-1	33.6528	15.1892	0.0203711
JUQ108_GCAAACTAGTCGAGTG-1	28.0493	-11.5632	0.0225066
JUQ088_GCAATCAGTTACCAGT-1	-62.3167	49.9926	0.0485267
JUQ038_ACGCCAGAGGTGGGTT-1	-7.5377	-38.5166	1.99087e-09
JUQ122_ACCAGTAGTTGGACCC-1	51.9053	41.5218	0.00767113
JUQ106_GCGAGAACACGTCTCT-1	21.3992	-19.8796	0.0221539
JUQ038_CATCCACCAAGCCATT-1	-44.1805	32.2437	0.00912933
JUQ036_TCAATCTGTACCAGTT-1	-51.3157	-41.4097	0.00764063
JUQ088_GCACATAGTAAATGAC-1	-20.0416	-4.20739	0.00987939
JUQ106_CCTATTAGTAAGGGAA-1	2.90335	37.0128	0.0360781
JUQ066_CCTCTGATCTTGACGA-1	-9.93828	26.1962	2.12645e-05
JUQ111_TAAACCGCATGCTGGC-1	48.6947	39.4997	0.0176116
JUQ024_TGACTTTTCATACGGT-1	40.6159	-21.8031	0.0171307
JUQ067_GTGAAGGCAGCCAGAA-1	4.02387	5.3698	0.0213119
JUQ090_CTCTACGAGCGTGTCC-1	62.3304	-3.14617	3.7936e-08
JUQ036_GTCGTAAGTCCAGTGC-1	-0.239079	-64.1362	3.7675e-08
JUQ044_TGACAACAGTCCGGTC-1	12.9187	37.3109	1.15613e-05
JUQ071_CATGCCTGTAGCGCAA-1	-7.53725	16.4179	0.0218857
JUQ069_AAGCCGCCAAGCCTAT-1	21.1081	-52.9751	3.29466e-09
JUQ119_TTTACTGCATAGGATA-1	24.7839	-0.250067	0.0349798
JUQ102_GCATACACAGCCAATT-1	-48.0394	-1.56091	1.55448e-08
JUQ042_TATGCCCCATGCAACT-1	26.4712	28.1904	1.50652e-08
JUQ040_CACAAACAGGGCATGT-1	-1.00411	-34.3644	0.0328811
JUQ026_ACTTGTTGTCACCTAA-1	18.6142	-57.2729	0.00288016
JUQ102_ACTGTCCTCTATCCCG-1	33.2576	-37.5919	0.0109875
JUQ036_CCTATTAAGTCCTCCT-1	67.8546	18.4641	1.07507e-09
JUQ033_AGCAGCCGTAAGGGCT-1	-51.5699	19.0422	0.00855672
JUQ067_CCTTACGAGGCTCTTA-1	5.8874	-30.9456	0.00184208
JUQ069_GGACAAGCATATGGTC-1	26.3165	-58.5585	4.68251e-08
JUQ027_AGCGTATTCATGTGGT-1	-38.1452	-54.1838	0.00623507
JUQ124_ATGTGTGAGTTTAGGA-1	-9.85697	21.1642	2.7152e-09
JUQ070_GGGCACTGTTAAGGGC-1	-26.9652	-49.4663	0.00011869
JUQ024_AACTCAGTCTTGACGA-1	34.2865	-30.1486	0.00962543
JUQ033_CGCTATCCAAACAACA-1	-48.116	8.50254	0.00708387
JUQ052_TGACAACGTTCTGTTT-1	0.896647	-18.1436	1.59392e-09
JUQ101_TAGAGCTCAAGCTGAG-1	10.4257	48.4111	0.0144474
JUQ091_CTGATCCAGCTGCGAA-1	-67.7887	-46.0341	0.00018572
JUQ033_CGCCAAGTCTTCATGT-1	7.64971	-56.7685	6.72687e-09
JUQ073_ACGGGTCTCGAGGTAG-1	-8.85965	-56.5728	0.0076247
JUQ056_TAGACCACAAGCTGGA-1	-12.0543	-20.8566	0.0160498
JUQ085_CAAGATCAGTCCGTAT-1	38.2842	-21.6376	7.70024e-08
JUQ060_CAGAATCGTACATGTC-1	-12.4106	-51.5364	0.010074
JUQ108_TACGGATAGTAATCCC-1	30.5824	-19.604	0.00758447
JUQ101_GCTCCTAAGCACACAG-1	28.8393	-13.9562	9.90533e-09
JUQ076_CGTGTCTCAGACAAGC-1	0.927253	29.2799	1.07482e-08
JUQ057_ACACCCTGTCCTCTTG-1	16.3108	-28.144	0.0112587
JUQ070_GAACCTAGTAGAGGAA-1	-67.7978	-35.2196	5.33166e-08
JUQ059_CAAGAAATCTTCGGTC-1	3.08814	-76.0914	1.39223e-09
JUQ068_GTAACTGCACTAAGTC-1	-27.6579	22.7335	0.0184018
JUQ042_AGGGATGAGCTAGTGG-1	39.1068	-27.3451	0.00305605
JUQ036_GACCAATCAGTATGCT-1	52.2142	4.69035	2.70084e-06
JUQ036_GCTGGGTAGGACTGGT-1	-49.9724	-6.21994	0.0252516
JUQ088_GTAACGTGTCGCGGTT-1	24.0934	-28.9206	0.0218295
JUQ047_TTGCCGTTCACGCATA-1	-61.4004	-15.7422	0.000247653
JUQ033_CCCTCCTCATTAACCG-1	-48.2216	8.96272	4.99962e-09
JUQ024_GGACGTCGTCCTCCAT-1	-24.818	11.1073	0.0118244
JUQ038_GCTGCTTCAAGCGAGT-1	-43.3044	40.3755	1.557e-08
JUQ027_ACTTTCAGTTACGCGC-1	-39.3435	-39.2164	6.40919e-06
JUQ080_CCTAAAGTCTAACCGA-1	19.6597	-35.7125	1.15152e-08
JUQ033_TTCTCAAAGCGATATA-1	0.18568	4.83784	0.00734918
JUQ044_CATGGCGCACGCATCG-1	26.2651	-22.4567	0.00632844
JUQ036_GACGTGCCACCGAAAG-1	-44.404	3.60045	0.0146117
JUQ108_ACTGAGTGTCATATGC-1	25.2068	-10.0717	1.1834e-08
JUQ036_TGCACCTGTAAACACA-1	55.7596	15.7653	0.0233888
JUQ060_CGGAGTCCACCACCAG-1	10.6753	-15.7602	0.000438933
JUQ069_CTAGTGACACCGCTAG-1	-53.4888	-18.5458	1.78022e-09
JUQ069_TCCCGATGTTATCACG-1	21.5013	55.5009	6.19069e-09
JUQ073_ACGCAGCGTAGCTGCC-1	9.82695	41.369	0.0125905
JUQ033_CTTACCGAGGAATCGC-1	-78.2146	27.1113	0.0573283
JUQ066_ACGGCCATCTACGAGT-1	-25.9413	40.6642	2.77562e-08
JUQ067_GCGGGTTGTGCCTGCA-1	-57.4492	9.63737	0.0277762
JUQ056_TTAGGACCAATGCCAT-1	15.2114	-37.0511	0.0166027
JUQ040_GGGTTGCAGTGCCATT-1	4.50728	-69.3975	4.20716e-07
JUQ027_GAAGCAGCACAGACTT-1	-2.14879	23.3675	0.000245754
JUQ057_GCTCCTAAGTGTACTC-1	29.0052	-11.3989	0.0126107
JUQ038_ATTTCTGGTAATTGGA-1	-69.6264	25.551	0.00188115
JUQ027_CTCAGAAAGGTACTCT-1	-33.3258	54.4951	0.0130588
JUQ102_GAAATGATCATGGTCA-1	2.19247	59.9486	0.0138519
JUQ091_GCATGCGAGTTAAGTG-1	-21.5054	-52.1406	1.25584e-08
JUQ056_TCAGGATAGTAATCCC-1	-14.122	-23.0247	0.000266665
JUQ057_ATAGACCGTAAGTGGC-1	-46.1313	3.00726	0.010112
JUQ102_GGCGTGTCAGCGAACA-1	-38.6476	-0.733336	0.0181341
JUQ033_AAGGCAGAGATCACGG-1	69.9964	4.28479	0.0133461
JUQ088_CGCTGGAGTCTGCCAG-1	13.3186	23.0267	0.0142207
JUQ108_CTCGTACTCTCTGTCG-1	66.8071	32.6989	8.13676e-07
JUQ122_TGGTTCCGTATAGTAG-1	0.0899665	29.0047	0.0261983
JUQ060_ATCCGAACATGCAACT-1	-64.388	-36.6759	4.66896e-05
JUQ024_CCTACCAAGTAAGTAC-1	-59.7183	38.3613	0.0500328
JUQ057_ACTGAGTCACAAGCCC-1	26.6345	9.30361	2.81573e-08
JUQ072_TCTGAGAGTGGTACAG-1	-21.0039	41.5883	1.8207e-08
JUQ047_TGCTGCTCATCAGTCA-1	37.2595	-5.61799	0.0165063
JUQ031_TGGGAAGAGGGATCTG-1	12.9837	-77.3498	0.0282288
JUQ106_CAGATCATCTGCCAGG-1	6.08062	-23.1609	6.15806e-08
JUQ073_CTACACCGTTCACCTC-1	26.5689	11.8974	2.4595e-09
JUQ057_AACCGCGCAAGAGGCT-1	-33.1282	-54.2611	0.0138116
JUQ026_CGGCTAGTCATAACCG-1	-18.2894	32.5556	0.000347716
JUQ066_AAGGTTCCACATGTGT-1	28.069	57.1483	1.42088e-08
JUQ070_GACGGCTAGACCTAGG-1	-22.3023	-31.5499	5.73095e-08
JUQ067_GAACATCCAGCGAACA-1	37.3627	32.2938	6.48819e-09
JUQ031_GGACATTAGGAGTTGC-1	-7.91612	32.8415	0.000920799
JUQ027_ATTGGACAGTCCTCCT-1	-59.1482	50.4481	0.0500063
JUQ107_CTGCGGATCGCTTAGA-1	36.6258	-21.6101	0.0309151
JUQ069_TGCGTGGGTTGAGGTG-1	24.8571	47.8066	0.000347171
JUQ108_AAAGTAGTCGGACAAG-1	25.0104	-16.0891	0.0106077
JUQ088_GGGCATCAGAAACCGC-1	-64.8229	-44.1662	0.00865008
JUQ040_ACGTCAACAGTAAGCG-1	-34.6158	-18.4288	7.45689e-08
JUQ100_CAGCGACAGGAGTTTA-1	0.495811	-22.9062	0.0130426
JUQ107_GATCGATGTCCAAGTT-1	71.5147	-7.37332	0.0214234
JUQ040_GTAGTCAGTTAGAACA-1	3.74382	-38.533	0.0155375
JUQ060_CTCTAATCAATGGATA-1	13.4355	-57.5065	0.00897078
JUQ066_TTCTTAGTCGCAAACT-1	29.6005	17.6237	0.0207456
JUQ107_ACACCGGAGCTTCGCG-1	38.2985	-17.8602	0.0357969
JUQ033_CGAGCACCACATGTGT-1	14.2989	13.8633	0.0202073
JUQ049_GACTACATCCCGGATG-1	43.9505	16.2264	0.026827
JUQ111_CCACTACCAGCCAATT-1	57.7311	-33.1484	0.0226604
JUQ105_GAATGAACACTATCTT-1	13.6028	-0.513666	0.0228495
JUQ069_AGTGTCACAGGTCTCG-1	-18.6184	-65.1147	1.02355e-08
JUQ056_TGGGAAGGTCACTTCC-1	14.7741	50.6132	3.47193e-08
JUQ067_CGTTAGAGTCGCATCG-1	-62.3623	11.2909	0.00683845
JUQ039_AGATCTGGTCTGCCAG-1	-50.5754	-29.7236	0.00745087
JUQ026_CCTTCCCCAGCGTCCA-1	-24.8518	-60.5612	0.000804781
JUQ073_GAGGTGATCTGTCTCG-1	-9.63705	-57.6201	1.75293e-07
JUQ067_CCACCTAAGATAGTCA-1	8.58641	-55.3458	0.00216472
JUQ108_TTTATGCAGAAACCTA-1	65.2361	-7.90837	2.69971e-06
JUQ026_GGGATGAGTCGGCACT-1	11.255	0.607992	0.0159907
JUQ095_CAGCCGAAGCGACGTA-1	-19.21	67.2494	0.0128139
JUQ045_ACGCAGCAGGAGTCTG-1	-1.08468	-34.6389	0.0113629
JUQ049_TTGGAACGTGGTTTCA-1	51.9143	-1.75247	1.19602e-06
JUQ067_AGCAGCCTCAATAAGG-1	-39.6995	-7.66503	0.0161208
JUQ100_GCATGCGGTGACGCCT-1	-44.7571	-1.61552	0.0167261
JUQ057_GATTCAGCAAGGCTCC-1	73.9828	6.42125	3.58866e-07
JUQ070_CATCCACTCGTCACGG-1	51.7741	29.0889	0.00804759
JUQ038_AGTCTTTGTCACCTAA-1	-57.9966	34.6117	0.043309
JUQ053_ACTTTCACAATAACGA-1	-78.4664	30.0726	0.0502096
JUQ040_GGACAAGCAACGATGG-1	-36.8518	49.6136	0.0111372
JUQ049_CGTAGCGAGACGCACA-1	-10.0653	48.6272	7.85951e-09
JUQ068_CCTTCCCTCTCTGTCG-1	52.8078	-1.70672	1.24336e-08
JUQ049_TCAATCTGTTAGATGA-1	-18.542	45.6166	8.33554e-07
JUQ069_ACTTGTTTCAGCTTAG-1	45.4872	-8.187	6.33569e-09
JUQ036_CTAATGGCAGCAGTTT-1	5.59921	-65.4438	0.00484188
JUQ066_CCCAGTTCATTTCACT-1	-53.3405	-22.1837	0.017369
JUQ069_GTCAAGTGTTAAGAAC-1	41.8701	-8.05995	0.0206512
JUQ027_AGCATACGTTCTCATT-1	-17.2387	8.596	0.0316804
JUQ069_TTGACTTCATGCTGGC-1	41.6893	-9.32421	0.0191317
JUQ049_AAAGATGTCGGAGGTA-1	-39.2877	-7.66015	0.0261757
JUQ065_TGTGGTAGTACTTGAC-1	-8.68233	16.0907	7.1007e-08
JUQ042_TACTTGTAGGACTGGT-1	4.25399	-16.9334	0.0139498
JUQ124_AGCATACAGGAGTAGA-1	-8.54937	21.4125	0.0244818
JUQ057_ATCTACTGTAGTACCT-1	-70.3976	-33.1711	0.0107469
JUQ087_TCAATCTGTCCTCTTG-1	17.7521	-17.1224	0.016265
JUQ042_TCGCGAGGTCACTTCC-1	42.4515	-24.5926	2.90328e-08
JUQ088_ACTATCTTCAAACAAG-1	22.089	4.22638	0.0271593
JUQ102_TAAACCGGTTCCTCCA-1	52.3648	3.01858	0.00150503
JUQ067_ATCCGAACATATACCG-1	-56.6019	20.0465	0.000185444
JUQ088_GCAGTTACACTTCTGC-1	71.3931	0.572967	0.01398
JUQ024_CGCTATCAGCAATATG-1	13.5183	-21.5952	8.12113e-09
JUQ057_TTGTAGGAGCAAATCA-1	36.6817	-22.2327	0.0235488
JUQ042_GGCTGGTCAGCTGGCT-1	-31.6104	25.441	0.0198484
JUQ046_CACAGTAGTAAGTGGC-1	-53.3947	-0.839032	0.0112807
JUQ033_TAGTTGGTCCTTTCGG-1	-14.0894	36.9324	0.00845766
JUQ057_AGATTGCCACGACTCG-1	5.07779	22.3723	2.08339e-08
JUQ044_TCTCTAAGTTACGTCA-1	-80.167	-1.05799	4.78724e-08
JUQ035_CGGAGCTGTAGTACCT-1	-7.52541	9.35558	1.93116e-08
JUQ101_CGGACACCAAGAGTCG-1	-9.67025	15.8813	1.80514e-07
JUQ088_AGGTCATAGCCTCGTG-1	-12.0365	-49.3315	0.0180532
JUQ031_ATCGAGTCAGGGTTAG-1	-31.7721	16.0135	0.00994729
JUQ049_CTAATGGAGTATCTCG-1	46.0929	22.0148	0.00940851
JUQ067_ATGTGTGTCATGCAAC-1	-0.799077	-28.1637	2.82921e-09
JUQ111_CGATGGCGTATTCGTG-1	56.9901	-29.2581	0.0130303
JUQ067_GGCTGGTCACAGCCCA-1	-60.645	-41.0351	3.33281e-07
JUQ101_GCATGATAGTAGATGT-1	-11.5833	-51.7207	0.00798316
JUQ111_GCATACACATCACGTA-1	58.2065	-31.6504	0.0162369
JUQ066_TTTGCGCCAGCGATCC-1	0.28077	-8.66348	0.0251692
JUQ024_CGGGTCATCAGCTCGG-1	-21.5818	5.2457	1.89649e-09
JUQ091_CTTTGCGCACCGAAAG-1	14.8061	-52.8791	2.70073e-09
JUQ108_CGAGCCATCGTCTGCT-1	27.1889	-22.59	7.69862e-08
JUQ054_TGAGCATAGTTCGATC-1	71.0898	-10.5935	0.000449146
JUQ067_GAAGCAGCATGTAGTC-1	-74.4735	-23.0408	0.0262958
JUQ027_CAGAGAGCAGCGTAAG-1	1.0852	13.26	0.00634579
JUQ060_AACTGGTTCCCTGACT-1	14.5716	-61.4046	0.00784421
JUQ101_TGGCTGGTCGGCTACG-1	23.555	-7.65208	7.24845e-09
JUQ065_GGGCACTTCCACGCAG-1	-76.4838	0.20558	0.0221746
JUQ068_GCATGTATCACCTTAT-1	-41.1255	3.17327	2.7396e-09
JUQ102_GTTACAGAGCAACGGT-1	27.9562	-19.411	0.00704193
JUQ042_CAAGATCAGATCCCAT-1	-44.993	-31.3757	6.28238e-08
JUQ070_TTTGGTTTCTGCCAGG-1	65.4819	31.4412	0.00494111
JUQ105_TCAACGAAGAAGGCCT-1	16.2594	-0.101834	0.0189241
JUQ069_TGGGCGTCACAACGCC-1	47.5014	3.78854	9.45225e-06
JUQ058_CCTTACGTCGCTTGTC-1	22.7751	28.2233	0.0221214
JUQ101_CTTGGCTAGATGTGGC-1	9.62656	8.38483	6.8185e-09
JUQ056_CATCCACCATGTTGAC-1	22.4766	38.6283	0.00528747
JUQ047_TGCGGGTTCATCGCTC-1	7.85918	39.1914	1.1843e-08
JUQ031_CGTGTCTGTGTTGGGA-1	-20.5021	15.7917	0.0305476
JUQ044_CTAGCCTCACTTAAGC-1	-9.657	14.8149	7.63227e-08
JUQ030_CATTCGCTCTCGAGTA-1	-37.7783	61.8178	0.0101089
JUQ036_TTCCCAGCAAGCCCAC-1	68.7995	10.3008	0.0113262
JUQ068_GACGGCTTCACTATTC-1	-5.71723	-54.315	0.000641905
JUQ063_GTAGGCCGTCTGCAAT-1	-31.0192	26.1669	1.43475e-08
JUQ096_GAAACTCCAGGCTCAC-1	-9.33745	23.9536	5.64785e-05
JUQ093_AGATCTGGTCCTAGCG-1	-53.1505	-27.9632	4.92493e-08
JUQ036_CGCGTTTTCGCCGTGA-1	-43.1634	3.61588	4.25688e-08
JUQ044_GTTACAGCATTCGACA-1	20.5479	-43.4813	0.000128163
JUQ053_GCTTCCACACGTAAGG-1	57.0695	5.33229	0.00499197
JUQ121_TTGACTTCAACTTGAC-1	-78.451	1.37057	0.0404684
JUQ053_CCGGGATCACGCTTTC-1	-56.7902	-26.511	0.00572025
JUQ111_CTCGTACGTTACCGAT-1	36.8346	-7.93956	7.67774e-09
JUQ033_GAGCAGAGTTAAGGGC-1	54.574	6.93615	0.000666083
JUQ085_CGTTAGACATGGTTGT-1	42.2061	41.4992	0.0102352
JUQ057_GTCAAGTGTCAATACC-1	16.3578	-45.0511	1.20769e-07
JUQ031_GTTAAGCGTAATCACC-1	25.5572	-19.5552	0.0184207
JUQ036_ACGCCAGCAAGGGTCA-1	69.022	9.51911	3.65807e-09
JUQ067_TTTGTCACAGATGGGT-1	-18.232	26.4188	1.71065e-08
JUQ067_GATCTAGAGGCATGTG-1	6.4957	-56.3694	0.00709867
JUQ101_TAGTTGGGTACTTGAC-1	14.3958	57.6965	1.673e-09
JUQ118_GTACGTATCCAGAGGA-1	66.0941	-7.41672	1.06533e-06
JUQ111_CTCAGAATCGCCTGAG-1	61.6063	-32.7681	0.0189593
JUQ044_CAGCATATCAGCTTAG-1	20.5422	-72.326	0.0337629
JUQ102_TCAGGTAAGTTGAGTA-1	-41.3605	50.3592	4.39026e-08
JUQ044_CCGGTAGCAGGAACGT-1	29.7456	21.7093	0.00753416
JUQ066_AGTTGGTGTGTGAATA-1	42.6806	-5.19199	0.0296026
JUQ056_CACACAAGTGGCAAAC-1	1.25315	19.3987	0.031629
JUQ031_TCATTTGCAATAGCAA-1	-66.7853	38.2781	0.00148804
JUQ049_TGAGCATCACCAGTTA-1	14.5082	-56.3478	0.00307674
JUQ067_TTAGGACCAAAGCGGT-1	-56.5125	9.75324	1.29704e-08
JUQ101_TACTTGTTCCTTGCCA-1	-59.4075	-13.0147	0.0086164
JUQ033_AAAGCAATCTCTAGGA-1	-41.8397	2.86317	1.30292e-09
JUQ088_ATTATCCCAGCTTCGG-1	11.302	28.8749	0.000145119
JUQ027_TCTCATAGTAAGAGAG-1	-17.2832	-36.52	0.0154592
JUQ042_GATCTAGAGACACGAC-1	15.7552	-1.59551	0.021804
JUQ056_CTACACCCAGTGAGTG-1	-78.866	34.3601	0.0628346
JUQ056_TCAGCAATCGACAGCC-1	49.0036	35.9853	0.0118487
JUQ044_TCTATTGTCATCGATG-1	59.8668	40.9623	0.0203335
JUQ068_AACACGTAGGTTCCTA-1	-41.8535	2.21392	0.0192586
JUQ069_CAGAATCCAGCTGCAC-1	26.8455	-52.479	0.00495652
JUQ073_TTGACTTGTTTAGGAA-1	15.3232	40.3771	2.57527e-09
JUQ024_GCATGATCAGTGACAG-1	-28.8542	49.3438	0.0139009
JUQ073_ATTGGTGAGTATCTCG-1	27.4558	24.6126	0.0215665
JUQ033_ACACCCTGTAGAGCTG-1	-0.361297	2.03451	0.0100816
JUQ060_ACATGGTGTAGCTAAA-1	-4.93872	44.6746	5.47447e-09
JUQ060_CAGTCCTTCCATGAGT-1	28.8837	24.8855	0.0155543
JUQ066_CTGCGGATCCAATGGT-1	-1.04832	-6.57067	0.0187531
JUQ066_GCGACCACATCGTCGG-1	-15.5291	-59.4571	2.5952e-08
JUQ027_CGATTGAAGGTGCTTT-1	-22.712	-4.73864	0.00744919
JUQ088_TATTACCGTGGTAACG-1	17.8909	-29.7274	0.00899472
JUQ091_GCTCTGTAGAACTGTA-1	-28.3526	21.1634	1.88178e-07
JUQ106_GACGTTATCATTCACT-1	34.6514	-34.7954	4.86338e-09
JUQ053_ACACCGGTCGGTCTAA-1	-23.0396	-60.1033	0.017592
JUQ031_GCAATCAAGTATGACA-1	-20.075	7.51691	4.1413e-05
JUQ040_TCGTACCGTCGAACAG-1	-37.9416	-13.4127	0.00977859
JUQ085_ATAACGCTCATCACCC-1	41.8142	-14.9739	1.49644e-08
JUQ088_GGCTGGTTCTGGCGAC-1	13.7295	-31.6915	0.0103772
JUQ038_CCTACCAAGGCAAAGA-1	70.3731	19.5668	0.00263864
JUQ073_TTAGTTCCAGCCACCA-1	-18.4343	-40.304	4.89428e-08
JUQ102_CGGGTCAGTCAGTGGA-1	-60.7288	50.8087	0.0351238
JUQ053_CCTAGCTTCCGCGCAA-1	11.7428	-77.0607	0.0183679
JUQ070_GACCTGGAGTAGCGGT-1	-54.7002	-25.5749	2.23144e-06
JUQ027_CGACTTCTCTCGATGA-1	56.9269	13.7076	0.0063849
JUQ070_TTTGGTTGTTAAGACA-1	48.2049	29.5734	1.89636e-07
JUQ061_CAACTAGAGACCGGAT-1	-1.83206	-35.4953	6.84836e-10
JUQ102_CAGATCACACAGCGTC-1	18.7869	-50.535	0.0134128
JUQ057_GTTCGGGCACGACGAA-1	-41.8863	45.1208	0.0252745
JUQ091_CAAGAAATCTAACCGA-1	-27.417	5.75773	0.0142498
JUQ106_GCGCAACGTCGCGTGT-1	22.4135	-21.4815	1.13178e-07
JUQ108_GCTCCTATCGGAAATA-1	20.3534	23.0896	0.0167932
JUQ052_AACTCTTGTGCATCTA-1	72.9225	-25.664	0.0083769
JUQ067_AGCATACTCTTAGCCC-1	-58.1614	15.0541	0.000176481
JUQ066_ACTGAGTAGTGGACGT-1	0.61982	-7.145	4.68297e-08
JUQ067_AAACCTGTCAAGCCTA-1	7.38741	-65.3458	0.00738499
JUQ060_AGAATAGAGTTACCCA-1	19.2923	27.9049	0.00950601
JUQ068_CAAGATCGTTCAGTAC-1	-22.869	-49.6447	8.18063e-09
JUQ069_CATGGCGTCCTTTCGG-1	32.7495	11.7555	0.0180538
JUQ069_ACATCAGAGGCAAAGA-1	20.5687	61.8062	1.38206e-08
JUQ033_CGATCGGTCGCATGAT-1	50.9875	1.27835	0.0132278
JUQ040_CTGTTTAAGACGACGT-1	62.3592	9.76142	0.00504791
JUQ024_GCGCCAATCTTGACGA-1	2.14572	36.3305	0.012549
JUQ033_GAATAAGGTGGTACAG-1	52.6874	8.72857	9.16543e-08
JUQ095_CACTCCATCACATACG-1	6.53016	3.63281	0.0182264
JUQ057_CACACTCTCTAACCGA-1	-12.0641	46.365	0.012518
JUQ122_CATCCACAGAATAGGG-1	21.6447	7.64825	2.14359e-06
JUQ036_AGCGTATGTCAAAGCG-1	-78.3875	6.17011	0.000156479
JUQ044_CAACCTCGTATGAAAC-1	-44.8612	-35.6252	4.2702e-08
JUQ096_AGGTCATCATCTCGCT-1	19.5431	51.8516	1.72405e-08
JUQ070_CAGATCAAGAAGGGTA-1	-40.6331	2.33135	4.41364e-09
JUQ049_CGCTTCAGTCCTCTTG-1	33.0339	-24.2792	0.0185075
JUQ056_CCTAAAGTCCACGTTC-1	21.4756	40.4129	0.000824749
JUQ053_CGTCAGGGTATTCGTG-1	13.4311	14.1443	0.010059
JUQ050_AAAGCAACAGCGTAAG-1	16.6257	-33.8455	1.38691e-09
JUQ068_CAGCCGACAAGCCATT-1	48.9299	0.562235	0.0128782
JUQ047_GTTAAGCCAGCCAGAA-1	19.6291	-15.7861	0.0185447
JUQ025_CGTAGGCTCGATGAGG-1	-23.94	3.35872	0.00507334
JUQ025_AGTCTTTTCCATGCTC-1	-53.3573	-17.1583	0.0176808
JUQ088_AAGGCAGTCCCAAGAT-1	1.40747	-52.7039	0.0117421
JUQ088_AGATTGCCACGACTCG-1	-33.5625	49.7464	0.0120243
JUQ096_GTCTTCGGTCTAGAGG-1	17.1293	51.7883	1.38651e-08
JUQ069_GTTTCTAAGTTGTAGA-1	28.5881	47.8082	0.00614645
JUQ105_GGATTACCAATGGTCT-1	6.41467	42.0874	0.0161014
JUQ088_CTGATAGAGTACACCT-1	-12.4998	-11.4225	0.00024664
JUQ066_ACAGCCGTCAATAAGG-1	30.2817	48.0065	1.99755e-08
JUQ108_GATTCAGGTGTCAATC-1	26.7364	-23.5307	0.0135778
JUQ024_GGAATAACAAGACACG-1	-1.62789	36.2494	0.00894504
JUQ057_TAAGCGTTCTCTGCTG-1	-18.8405	47.4859	6.59461e-08
JUQ036_GCTGCTTTCGAACTGT-1	-77.5734	28.6116	0.0553272
JUQ057_TTAGGCACAAATACAG-1	-26.7466	-13.2974	7.0349e-08
JUQ067_CGAACATGTACACCGC-1	-59.2583	-28.8144	5.98282e-07
JUQ031_GTTCTCGCAAACTGCT-1	6.40138	39.6896	0.00798888
JUQ056_ATAGACCCACCGCTAG-1	14.1952	-38.311	0.00225628
JUQ030_CGTTGGGGTCGCGGTT-1	-67.2088	41.4313	0.00225831
JUQ024_GAACATCTCGAATCCA-1	-72.9279	-25.5283	0.000239215
JUQ108_CCTAAAGTCCGCTGTT-1	31.12	-10.099	0.0120409
JUQ040_CACCTTGCAGCCTGTG-1	-4.34859	-29.2721	1.07818e-07
JUQ097_CCGTGGACAGTTCATG-1	-33.371	54.4242	5.50379e-09
JUQ120_CTACACCGTCATATGC-1	26.0782	-6.20329	0.000239737
JUQ045_TCTGAGAAGCGCCTTG-1	52.5609	41.8656	1.4634e-09
JUQ092_ATTATCCTCGTCTGAA-1	-61.6538	-21.1445	0.0100292
JUQ067_CACAAACGTAACGCGA-1	-58.3297	10.7142	7.15676e-05
JUQ085_TCAGCTCGTTCGAATC-1	34.4384	-19.6466	2.53343e-09
JUQ066_GGAACTTAGGCATGTG-1	18.24	62.9923	0.0230863
JUQ089_GGATGTTAGCTGATAA-1	18.9249	-60.7721	0.0128903
JUQ033_GAACCTACACCATCCT-1	55.4806	21.5256	0.00963823
JUQ040_TGGGAAGCAGATGGGT-1	51.4935	-51.7933	0.00350389
JUQ030_GGCTCGACAAGGACAC-1	-14.1978	-18.1893	0.000311452
JUQ027_AAATGCCTCAGTTGAC-1	-28.5935	-25.0821	0.0128553
JUQ119_TCGAGGCGTTTAGGAA-1	13.8115	-18.2707	4.49504e-06
JUQ088_GAACGGACAATTGCTG-1	75.1293	-4.88503	0.00685975
JUQ112_CGCGTTTCATGCCTAA-1	11.9908	-49.1993	0.0139238
JUQ092_CCTAAAGAGTCATCCA-1	4.28459	-53.398	0.029551
JUQ036_AAAGCAAGTATTAGCC-1	-53.4931	4.5091	1.66156e-09
JUQ042_CAGAGAGAGCGGCTTC-1	15.8475	-58.1278	0.0131094
JUQ071_GATGAGGTCGGACAAG-1	-5.72503	14.3278	6.91161e-08
JUQ071_TTGTAGGTCTCGTATT-1	-5.40983	14.6091	0.000508535
JUQ060_AGAGTGGTCGAATGCT-1	21.2503	-41.0437	5.35963e-09
JUQ073_AGAGCGAAGTGAAGAG-1	-52.0626	-28.3335	0.0128932
JUQ067_TGCGGGTGTCTAAAGA-1	3.24785	-61.271	8.70109e-09
JUQ108_ACGTCAAGTGACTACT-1	-11.2491	-16.534	9.47285e-10
JUQ088_ACTTGTTAGGCCATAG-1	20.9352	20.0177	0.0229133
JUQ088_TGGTTAGTCCTCAACC-1	-20.1894	-3.67922	0.0332688
JUQ088_ACTATCTGTAGCGTGA-1	-1.23016	30.1776	1.30069e-08
JUQ057_GGCAATTCATCTATGG-1	59.0688	37.0641	0.00381343
JUQ033_GGATTACGTTGAGTTC-1	-52.5178	5.81789	1.42902e-09
JUQ049_TGATTTCAGTAGATGT-1	52.5702	-1.5606	7.3458e-08
JUQ087_CTCCTAGAGACTCGGA-1	20.0911	-32.7442	0.0111663
JUQ107_TCTTCGGGTTACGACT-1	31.9175	-3.41712	8.60792e-07
JUQ073_CGATGGCCAGGTGGAT-1	4.31135	-64.5988	0.00533973
JUQ024_TTCGAAGCAACGCACC-1	-11.1515	13.8541	1.38804e-08
JUQ066_TTTGTCAGTAGCTCCG-1	-28.0223	30.9057	0.0277869
JUQ056_GTTACAGCAGGTCTCG-1	22.949	39.2126	2.88033e-09
JUQ050_CGCTATCTCCAAAGTC-1	14.6389	-61.198	1.16277e-07
JUQ038_CTGCCTAGTATATGAG-1	-43.8578	32.6879	0.018195
JUQ102_ACTGTCCAGCTGCCCA-1	-10.8301	-57.406	0.00987925
JUQ071_CGAGCACAGACCCACC-1	12.5703	-57.2481	1.05592e-07
JUQ038_CAAGTTGAGTTCGCAT-1	-44.1429	31.6621	1.19574e-08
JUQ061_TTCTTAGCACCATCCT-1	20.7791	-19.6989	0.0253075
JUQ033_AACTCTTTCGAACTGT-1	-78.8257	27.3207	0.0286736
JUQ031_TCGTACCGTTCTCATT-1	-28.7554	16.4993	0.0278072
JUQ066_GACTGCGCAACCGCCA-1	-4.31698	-6.71244	0.000184167
JUQ086_TCAGATGGTCTCACCT-1	-8.70039	66.9323	0.0213537
JUQ057_CATATGGTCGCGTAGC-1	30.0526	3.00841	6.45379e-09
JUQ100_GACTAACAGGGAACGG-1	-61.832	50.2964	0.0443453
JUQ105_TGTATTCTCTTGCCGT-1	-0.00989812	23.8147	0.0298991
JUQ102_TTTATGCCATACTACG-1	1.90402	61.019	5.4994e-09
JUQ067_AAAGCAACACTCAGGC-1	-58.8944	10.3645	2.88547e-09
JUQ056_TTCTTAGAGTCCTCCT-1	21.3962	39.9612	3.91457e-08
JUQ057_GGACATTGTCCTCTTG-1	4.27487	18.7485	0.0128875
JUQ049_CAAGTTGAGGAGTACC-1	-42.4939	-3.21836	0.000114956
JUQ070_TTTATGCAGCACGCCT-1	52.1432	-53.7331	0.0140374
JUQ091_CAAGTTGAGGTCATCT-1	-12.9232	33.1386	4.90787e-10
JUQ038_CGCTGGACAGATTGCT-1	70.1675	25.7342	0.0308762
JUQ027_CCTTTCTAGGGATACC-1	-14.7164	-52.9114	0.0106628
JUQ027_TACGGATCAGCTGGCT-1	-12.1455	52.3077	0.0119394
JUQ102_GGAACTTTCTGTACGA-1	-46.2288	-1.03666	0.0128182
JUQ069_CTGGTCTAGTCCGTAT-1	-17.355	-62.9868	0.00803603
JUQ038_GAAACTCCATTAGCCA-1	-2.15855	-72.1757	0.00946377
JUQ097_CACCTTGCAAGGGTCA-1	69.3032	-14.3526	3.67024e-08
JUQ038_AAGCCGCTCAGTCAGT-1	-4.72948	-37.1223	1.01637e-09
JUQ066_TGACTAGTCATGCAAC-1	41.7114	-5.05497	0.0274395
JUQ027_CGTAGCGGTAAACGCG-1	59.6081	29.6575	0.00628392
JUQ026_ACTGAACTCGTGGGAA-1	6.79774	-8.2384	0.00987053
JUQ088_GTCGTAACAGATGAGC-1	-32.4324	20.1066	0.0260303
JUQ042_CAAGTTGAGATGTGGC-1	39.2839	-27.1661	0.0164903
JUQ101_TGCGTGGCACAAGTAA-1	-10.0962	19.3696	4.69339e-08
JUQ024_ATCTGCCCAGTTCATG-1	5.19048	-20.8251	0.0295972
JUQ049_CTTACCGGTGATGCCC-1	-9.24247	47.6138	0.0143081
JUQ070_ATAAGAGCAGGGTTAG-1	5.70688	11.9632	5.89677e-05
JUQ056_CCTCTGAAGACTGGGT-1	-0.120664	19.8806	0.0308624
JUQ070_CTACACCCAATCCGAT-1	2.55448	43.5813	0.0467225
JUQ031_CCTTACGGTATAGTAG-1	-5.86801	-18.1214	0.0338706
JUQ040_TACGGATGTCTTGCGG-1	59.6482	30.8946	0.00862915
JUQ099_GCTCTGTAGAGCCTAG-1	-59.0293	-33.7985	0.00926371
JUQ073_GTACGTAGTTAGGGTG-1	9.60513	60.3728	0.0121604
JUQ067_CATCAGAGTTGGGACA-1	5.17476	-26.7753	8.35118e-09
JUQ031_TACCTTACATCGATGT-1	-25.9396	4.15032	0.0290991
JUQ073_CTCACACTCACTCCTG-1	8.91159	59.4648	0.0138784
JUQ053_AGCGGTCCACCACCAG-1	-54.3047	41.7602	0.0594849
JUQ112_TCATTACTCACCTTAT-1	-7.30049	-55.1334	4.92366e-09
JUQ101_AGTTGGTTCGAACTGT-1	18.6586	48.0711	3.64325e-09
JUQ031_AGGGTGACATTCCTCG-1	-25.8993	13.2039	0.0172357
JUQ057_CCTCTGAGTAGTAGTA-1	24.1745	21.9907	0.0250257
JUQ069_CGCTGGAAGCAGGCTA-1	43.1759	-9.66201	6.79001e-08
JUQ057_GTACTCCCATCCGGGT-1	8.29506	-53.5455	1.23694e-06
JUQ088_CTGCTGTGTCGGGTCT-1	-19.4691	-3.58266	0.0168328
JUQ041_CACCACTAGGTCGGAT-1	7.19269	-2.43425	0.0258951
JUQ024_GCGCCAACACGAGAGT-1	15.8721	-21.5654	1.70313e-08
JUQ027_TGCCAAATCGAGAACG-1	-27.7563	-57.5987	0.00406809
JUQ057_CCCAATCGTAAAGTCA-1	36.3624	-27.9628	0.0194978
JUQ030_CTGATCCGTGCACTTA-1	-21.5022	13.4218	6.04715e-09
JUQ071_GGCTGGTGTCTCCACT-1	-5.0314	10.5763	0.00135945
JUQ111_TGAGCCGCACCTGGTG-1	62.6334	-25.445	0.0285937
JUQ056_GATGAGGTCCTCCTAG-1	50.5322	-55.0147	0.0108282
JUQ049_CGATGTACACTTACGA-1	50.1521	2.77982	5.29041e-09
JUQ091_GTTTCTATCCAAGCCG-1	17.9832	-34.2152	0.0270164
JUQ096_GTCAAGTTCGAATGGG-1	-8.02122	21.3782	1.75517e-07
JUQ105_GGCGTGTTCCTTGGTC-1	55.4276	40.1311	0.0132727
JUQ122_AACACGTGTCTAGCCG-1	-29.4363	69.3588	0.011776
JUQ111_ACTGAACAGTCGCCGT-1	-12.5051	67.6865	0.0264074
JUQ097_ACCTTTATCGGTTCGG-1	-15.53	17.7847	0.0197837
JUQ111_AGCCTAACAAGACACG-1	65.3162	-25.9503	0.0136091
JUQ056_GGATTACCACACCGAC-1	-36.1691	54.3925	5.15677e-09
JUQ106_CTCGAGGCATACAGCT-1	30.4344	-10.0835	1.68334e-08
JUQ049_TGGTTCCGTTGTGGCC-1	-67.4069	-38.6421	0.00694216
JUQ091_AACTCCCCAAGCCGTC-1	-11.9516	-52.7208	0.00803336
JUQ038_CTGGTCTGTCCAACTA-1	-58.0076	34.8958	0.0469749
JUQ040_GTGCGGTTCTGTTTGT-1	-43.0737	23.7526	0.00589771
JUQ026_TGGTTAGGTAAATGAC-1	-12.1351	36.8851	0.00832272
JUQ057_AACGTTGTCCCTCAGT-1	8.9859	-35.4363	0.0133729
JUQ042_TAGTGGTTCATGGTCA-1	-12.3343	-44.9576	4.83761e-09
JUQ053_CGTAGGCGTTCGAATC-1	-41.3819	5.11673	0.0173835
JUQ024_TAGCCGGGTTCAACCA-1	5.91843	19.0026	2.04833e-08
JUQ049_TGCCCTACAAAGCAAT-1	48.1119	4.78817	0.0125885
JUQ026_TGCCCTACATCCCACT-1	5.31121	42.6266	0.0106993
JUQ068_GATGCTATCTTTAGTC-1	-7.69928	65.8343	9.63434e-08
JUQ030_TGCGCAGAGACTTGAA-1	20.8487	-16.5291	0.0487429
JUQ030_CAGGTGCGTGTGTGCC-1	75.7695	28.6144	0.0168075
JUQ108_TACACGATCGGATGTT-1	2.11936	-47.935	3.47443e-07
JUQ056_TGCCCATTCACCATAG-1	0.766463	19.5542	0.0149387
JUQ101_TCTCTAATCTTGTACT-1	5.78336	15.1193	0.00332289
JUQ069_GGGAGATAGAGACGAA-1	20.5888	53.2193	1.01099e-06
JUQ095_TCAGATGAGCACACAG-1	44.0067	49.6481	0.000323719
JUQ052_AGAGTGGTCGATAGAA-1	1.6563	41.8434	0.0370698
JUQ062_ACTGATGAGATCGGGT-1	4.94856	22.6407	3.03309e-09
JUQ057_TAGACCATCAACGGCC-1	26.9941	3.539	0.000157914
JUQ025_AGTGTCATCGATCCCT-1	-7.36802	12.2329	0.0174416
JUQ027_CGAGCCACATACGCTA-1	-29.5109	-36.9578	0.00557639
JUQ049_CATTCGCCAGACAGGT-1	22.5108	-46.4433	1.05307e-07
JUQ057_TCAGCTCCAAGTCTGT-1	-62.7504	51.8392	0.0430909
JUQ027_AACACGTAGCGAGAAA-1	-32.5592	-56.6818	0.0110427
JUQ033_GAGTCCGGTCACTTCC-1	6.3898	-58.9062	0.025223
JUQ036_CATATTCGTCTCATCC-1	-68.1769	-35.9389	1.19542e-09
JUQ073_CTCGTCAGTACTCTCC-1	11.3296	59.6789	8.78843e-08
JUQ040_ACTGCTCTCGCTAGCG-1	-42.8117	25.9847	0.00892794
JUQ108_TCTCATAGTAGCTGCC-1	13.3256	21.3417	6.99189e-09
JUQ031_ATCGAGTAGACAAAGG-1	-7.32546	38.4459	0.0194682
JUQ067_CCATTCGAGCGATCCC-1	48.8217	60.7067	1.91453e-08
JUQ033_ACGGAGAAGCACCGTC-1	-44.7588	-8.24161	0.0169849
JUQ057_ACTTGTTCACTACAGT-1	10.3625	12.5395	3.29769e-08
JUQ053_AGATCTGTCATTTGGG-1	-80.1055	37.7832	0.0586738
JUQ067_CCGGTAGTCGGAATCT-1	-55.1519	14.869	0.0112923
JUQ091_CCCTCCTTCTTGTCAT-1	-67.5895	-37.4973	3.05498e-09
JUQ031_GATCAGTAGGTTACCT-1	-26.1778	4.00157	0.000177838
JUQ111_GTCGGGTTCGCGGATC-1	58.2842	-32.2191	4.58011e-09
JUQ033_CGTGTCTAGTGTTAGA-1	-15.9675	40.7006	0.0273725
JUQ111_TACGGTATCAGAAATG-1	-5.95245	64.5131	0.0128204
JUQ060_ATTATCCCATGCATGT-1	-13.8443	-57.2426	0.00991466
JUQ033_TCAGCAACACGTGAGA-1	-50.0897	10.0072	0.000131057
JUQ072_CGACCTTGTCATGCCG-1	-75.4292	0.443662	4.23058e-09
JUQ071_GCAATCATCAAGATCC-1	28.2783	-5.04751	0.0644713
JUQ030_AGGCCACCATTCGACA-1	15.4136	2.57963	0.00960513
JUQ027_CATGACACATAGACTC-1	-29.9242	-61.8549	2.15349e-08
JUQ119_ACGGGCTGTATGCTTG-1	-32.4359	69.9777	0.0229699
JUQ044_TGCCCATAGTGCCATT-1	7.80831	19.3558	0.0118447
JUQ068_TGAGAGGCATATGCTG-1	-25.0598	-45.6383	0.00760136
JUQ038_AGCGTCGGTCGGCACT-1	-50.1225	-7.53777	0.000536605
JUQ036_CTGATAGGTCTCTTTA-1	-51.7446	7.31898	2.28309e-08
JUQ038_TTCCCAGGTCTCTCTG-1	73.5393	18.1521	0.012814
JUQ038_TACTCGCTCCCGGATG-1	72.8579	29.7334	0.0224695
JUQ026_GGGTCTGCACCGGAAA-1	-25.6717	-59.866	0.0211276
JUQ066_GTCTCGTAGAATAGGG-1	28.5698	56.5874	0.0314002
JUQ042_ATCTGCCGTCGAATCT-1	25.8988	-22.7928	0.0163774
JUQ119_AAACGGGGTAGTAGTA-1	4.23905	30.5881	0.0138136
JUQ067_GTCTCGTTCATAGCAC-1	-57.3786	10.8039	5.20309e-09
JUQ044_CTGTGCTGTGCACTTA-1	19.028	-12.3479	0.0121806
JUQ027_GCTCCTAAGTGTGAAT-1	-10.2395	53.8263	0.000282154
JUQ054_CTAAGACCACGCATCG-1	14.7895	-11.1181	0.032608
JUQ108_GCTCCTACAAATCCGT-1	-52.007	-27.8778	1.78953e-09
JUQ027_GTATCTTCACATCCGG-1	-7.87114	38.004	0.0154645
JUQ093_AACTCTTTCGAGAGCA-1	-8.88693	16.7301	0.0126124
JUQ088_GGGAATGGTCATCCCT-1	-20.7198	-5.39275	0.0252548
JUQ057_ACGATACGTCGACTAT-1	43.4578	49.5918	0.00264909
JUQ031_GATCAGTCACACGCTG-1	0.900565	-53.4879	0.0142255
JUQ047_TTCTTAGAGCGTGAGT-1	44.5592	44.1361	0.0169663
JUQ044_GAAATGAAGAAACGCC-1	15.72	-7.40579	0.00727945
JUQ073_CCTCAGTTCGCGTAGC-1	6.52676	-34.4546	0.0112392
JUQ067_CTTACCGTCTTAACCT-1	4.21611	-24.6801	2.11682e-09
JUQ108_GCTTGAAGTCCAGTGC-1	15.598	15.1282	1.05054e-07
JUQ040_GGTGAAGAGCGCTCCA-1	-13.2123	41.6331	1.36873e-09
JUQ031_AGGCCACTCAATAAGG-1	-3.96849	29.571	0.0240484
JUQ119_CACACTCGTGCCTGGT-1	5.25211	-10.6705	0.000159512
JUQ049_CACATTTCACGTGAGA-1	48.2278	5.3325	0.0214005
JUQ049_CTCCTAGCAGACAAAT-1	63.9124	30.8405	0.0159905
JUQ069_CTTTGCGGTCTGATCA-1	26.5038	-59.2652	9.39988e-09
JUQ033_GTTAAGCGTTGAGGTG-1	-65.3137	56.0112	0.0535776
JUQ062_CGCTATCAGAGCTGCA-1	-47.1848	6.84431	0.00715741
JUQ088_GAACATCTCACTCCTG-1	-65.1249	-40.7892	3.64567e-05
JUQ122_CAGAGAGAGTGGGATC-1	61.1089	46.8248	5.7765e-06
JUQ121_GACAGAGCAGACGCCT-1	9.3847	-10.8098	0.00669139
JUQ024_CGTGAGCGTATCAGTC-1	-26.1545	-13.6493	0.0264562
JUQ057_CTAGCCTGTTCAGTAC-1	23.5578	-8.16367	4.83388e-09
JUQ091_TCGTAGATCCTGTAGA-1	14.0175	-50.7339	0.00992464
JUQ111_CTGCGGATCGTGGACC-1	42.8692	-13.7807	5.21085e-06
JUQ066_TCAACGACAACGATGG-1	-6.15821	-12.0819	1.27532e-09
JUQ100_AGTCTTTCAGGCGATA-1	0.681873	59.2762	0.00269348
JUQ040_CTGGTCTTCGTTTAGG-1	-42.2093	32.4913	1.92562e-07
JUQ102_TCAACGAGTCCGTGAC-1	-55.4738	-2.01374	0.0121297
JUQ049_AACTCCCTCCTCATTA-1	66.2198	1.51982	1.86568e-05
JUQ027_AGCATACGTACGACCC-1	-29.6297	-61.3627	0.0122731
JUQ119_TGCCCTAAGCAGCCTC-1	-19.9208	13.1279	0.0155127
JUQ053_GCAGTTATCTAGCACA-1	-61.6793	-29.1594	3.36237e-06
JUQ066_TTGGAACGTTTCCACC-1	-50.9348	-19.6975	3.30952e-08
JUQ031_CTTACCGCATTTCACT-1	-24.5068	16.9921	0.0268293
JUQ042_GGGCATCCAGCGTTCG-1	-2.15463	47.7912	0.00964766
JUQ101_TGTGGTATCTTGAGGT-1	-62.4676	-33.7712	6.35567e-05
JUQ106_CTCGGGACAGGCTGAA-1	20.996	-18.5329	0.0045117
JUQ101_AGAGCTTCACGGCCAT-1	43.3119	42.014	4.7062e-09
JUQ031_TAGACCAAGCCAGGAT-1	17.8752	-48.0251	0.00682802
JUQ036_GTCTCGTGTACAGTGG-1	69.1615	12.8304	3.5932e-08
JUQ031_CGTGTCTAGACACTAA-1	-28.5413	15.0453	3.04566e-06
JUQ101_ACGGCCACAGTATAAG-1	-57.7239	-23.1748	0.000835756
JUQ110_ATCGAGTTCCTAGAAC-1	-8.87405	-16.4555	3.26219e-09
JUQ069_ACATACGCAAACAACA-1	27.0724	-53.8352	0.00194377
JUQ027_AGGTCCGCACAGGCCT-1	36.8055	5.1193	0.0122279
JUQ108_CAGAATCTCACAAACC-1	33.8832	-18.8434	3.2897e-09
JUQ093_CTTGGCTTCTCACATT-1	26.7096	-39.8536	2.27788e-09
JUQ057_GCGCAACAGAGTGACC-1	-40.4334	48.3337	0.0229302
JUQ042_TGAGCCGGTGTGCCTG-1	54.6576	50.9576	3.64944e-09
JUQ107_TCGGTAAGTGGCAAAC-1	38.2105	-17.9201	0.0255
JUQ027_ATCACGATCTGCGGCA-1	35.1229	4.60494	0.0154515
JUQ042_TGCGCAGGTCGTCTTC-1	11.0001	53.6067	7.50578e-09
JUQ062_CGAGCACCATGCCCGA-1	-62.3115	52.4256	0.0788138
JUQ067_TTCGAAGTCCTAGAAC-1	9.49387	-62.046	0.00621651
JUQ067_GAATGAAGTGGGTCAA-1	-61.086	11.4418	3.99127e-05
JUQ024_CTTGGCTAGACAGACC-1	-15.5542	6.88692	0.0141232
JUQ061_AACTCAGGTCTAACGT-1	-18.8575	36.9313	0.0158025
JUQ066_AACGTTGAGAGTGAGA-1	-3.59675	-9.09662	2.09961e-08
JUQ088_TTTACTGAGATCACGG-1	21.6121	-31.2166	8.48443e-08
JUQ042_ATGGGAGCAAGTACCT-1	-0.971516	-51.8759	2.81762e-08
JUQ038_CGAACATGTACTCTCC-1	-69.975	25.3961	0.0273082
JUQ027_ATTATCCGTTCGTGAT-1	-33.5386	-60.9602	0.000181122
JUQ056_CAACTAGTCTTGTACT-1	46.9517	36.2363	0.00536864
JUQ097_ATCTGCCGTCGATTGT-1	-53.5075	-29.0784	0.0157335
JUQ111_CCCTCCTGTCAATACC-1	58.2548	-32.134	0.0123257
JUQ057_TCTTTCCCATTATCTC-1	12.6764	-24.9792	3.84538e-09
JUQ041_TACCTTATCTACTTAC-1	18.163	38.5198	0.00917534
JUQ027_GTGTGCGCATACCATG-1	-12.2045	56.9916	6.13154e-09
JUQ066_TAAGCGTCACACGCTG-1	23.343	60.4119	2.77839e-06
JUQ105_GCTCCTAGTTCTGTTT-1	11.2497	-1.0998	0.0156574
[truncated: 95,864 more rows]

## Sheet: e_Slalom
	0	1	SLALOM_9_lysine
JUQ024_AAACCTGCAACAACCT-1	59.5237	44.4787	-0.537765
JUQ024_AAACCTGCAAGAAGAG-1	-21.8735	4.40252	-0.401976
JUQ024_AAACCTGGTCTCCACT-1	44.6238	-51.0262	-0.269786
JUQ024_AAACCTGTCAACGAAA-1	60.5832	39.7345	-0.160651
JUQ024_AAACGGGCACAGAGGT-1	75.8578	-15.8724	0.751133
JUQ024_AAACGGGTCGTAGGAG-1	-32.1447	50.3503	-0.248938
JUQ024_AAAGATGAGCAGGCTA-1	2.34206	-21.3066	-0.38129
JUQ024_AAAGATGCAACTGCTA-1	-64.3342	47.8973	4.58616
JUQ024_AAAGATGCAAGCCGTC-1	6.73232	32.2457	-0.207464
JUQ024_AAAGATGCAGCGAACA-1	-71.4724	-41.3953	-0.170893
JUQ024_AAAGATGGTTTGACAC-1	28.8338	22.0992	-0.460517
JUQ024_AAAGATGTCAACGCTA-1	-19.8588	5.59596	-0.378123
JUQ024_AAAGCAAGTCTTCGTC-1	31.3448	-22.0338	-0.554623
JUQ024_AAAGCAAGTGCAGTAG-1	2.25222	54.2441	-0.325401
JUQ024_AAAGCAATCTACTATC-1	0.522631	-23.3299	-0.32337
JUQ024_AAAGTAGCAACACCCG-1	-4.2701	38.8572	-0.309032
JUQ024_AAAGTAGCAGTCACTA-1	3.24781	-47.2972	-0.388911
JUQ024_AAAGTAGCATCAGTAC-1	25.2713	-29.8294	-0.364927
JUQ024_AAAGTAGCATGAGCGA-1	19.583	10.8134	-0.2803
JUQ024_AAAGTAGGTTCCATGA-1	14.9567	-13.5563	-0.149421
JUQ024_AAAGTAGTCCTCGCAT-1	15.3913	-17.8568	-0.1609
JUQ024_AAATGCCAGAGCCTAG-1	-9.94662	-1.61988	-0.253509
JUQ024_AAATGCCAGCCTTGAT-1	59.1878	44.4563	-0.394675
JUQ024_AAATGCCAGTTAACGA-1	-3.59895	-56.5641	-0.328929
JUQ024_AAATGCCGTACCGTAT-1	-35.4538	7.06298	-0.372643
JUQ024_AAATGCCGTCAGTGGA-1	66.4066	33.2311	-0.0966172
JUQ024_AAATGCCTCACCACCT-1	-20.6122	3.26987	-0.238008
JUQ024_AACACGTAGTGTACCT-1	-35.2173	-18.2511	-0.164192
JUQ024_AACACGTAGTGTTAGA-1	9.06367	47.7813	-0.50133
JUQ024_AACACGTCATGACGGA-1	-33.5812	17.2182	-0.325414
JUQ024_AACACGTGTCCCTACT-1	9.31323	-12.3545	-0.401956
JUQ024_AACCATGAGACGCTTT-1	17.837	-41.2396	-0.448171
JUQ024_AACCATGAGATATGCA-1	-15.6946	-1.44726	-0.199302
JUQ024_AACCATGCAGTAAGAT-1	69.6369	-3.92284	-0.337872
JUQ024_AACCATGCAGTCGTGC-1	-20.7292	19.9501	-0.518609
JUQ024_AACCATGGTGCACTTA-1	-18.1815	1.21129	-0.164525
JUQ024_AACCATGGTTGCTCCT-1	15.8916	-39.5703	-0.108664
JUQ024_AACCATGTCCTAGTGA-1	-51.6772	-31.5318	0.260158
JUQ024_AACCGCGAGCGTTTAC-1	1.13458	26.8993	-0.467507
JUQ024_AACCGCGAGTGGTAAT-1	29.497	-17.8331	-0.102288
JUQ024_AACCGCGGTGAGCGAT-1	16.0849	46.4355	-0.373747
JUQ024_AACCGCGTCTAACGGT-1	15.2385	-21.8701	-0.303782
JUQ024_AACGTTGAGCTGGAAC-1	14.7834	10.8047	-0.147509
JUQ024_AACGTTGAGGTGACCA-1	-22.4009	3.17372	-0.287839
JUQ024_AACGTTGGTAAATACG-1	15.6724	32.4182	-0.444848
JUQ024_AACGTTGGTCGTTGTA-1	-22.179	5.76899	-0.470296
JUQ024_AACGTTGGTGACGCCT-1	-20.7812	45.8353	-0.406476
JUQ024_AACTCAGAGATGCCTT-1	17.6092	-39.4459	-0.45071
JUQ024_AACTCAGAGCGTTGCC-1	1.35552	-19.775	-0.38346
JUQ024_AACTCAGGTCCCGACA-1	58.6525	43.5892	-0.353651
JUQ024_AACTCAGGTCGGGTCT-1	19.7189	-33.8309	-0.366686
JUQ024_AACTCAGTCCTAAGTG-1	-22.6779	4.23401	-0.049971
JUQ024_AACTCAGTCTTGACGA-1	34.2865	-30.1486	-0.365327
JUQ024_AACTCCCCAAAGAATC-1	-64.8067	49.7636	4.28187
JUQ024_AACTCCCCACAAGTAA-1	8.08213	-18.6356	-0.365462
JUQ024_AACTCCCTCATTGCCC-1	-22.2928	3.89957	-0.433392
JUQ024_AACTCCCTCGAACTGT-1	0.817331	-16.3138	-0.507924
JUQ024_AACTCCCTCTGGTGTA-1	8.71656	-54.087	-0.375386
JUQ024_AACTCTTAGCCTATGT-1	11.5516	22.3805	-0.276515
JUQ024_AACTCTTAGCGCTTAT-1	5.33242	-18.2278	-0.341852
JUQ024_AACTCTTAGGCATGGT-1	7.25842	27.9039	-0.00094267
JUQ024_AACTCTTAGTGAACGC-1	3.5806	-53.1782	-0.277776
JUQ024_AACTCTTCACACTGCG-1	10.314	30.5872	-0.323005
JUQ024_AACTCTTCATTACGAC-1	2.73424	49.6415	-0.204826
JUQ024_AACTCTTGTCTCTTAT-1	7.77832	18.9123	-0.0563515
JUQ024_AACTCTTTCTAACTGG-1	12.2879	-23.3902	-0.153781
JUQ024_AACTGGTAGTGGGATC-1	-36.5105	-8.39386	-0.104049
JUQ024_AACTGGTCAGTGGGAT-1	-77.807	29.701	5.48019
JUQ024_AACTTTCGTAAGTGGC-1	6.85238	-42.6081	-0.265281
JUQ024_AACTTTCGTGTGAAAT-1	-20.657	0.222974	-0.303787
JUQ024_AACTTTCTCACAATGC-1	-25.677	-12.3653	-0.309956
JUQ024_AACTTTCTCCCAAGTA-1	7.02711	31.822	-0.143454
JUQ024_AAGACCTGTAGAGGAA-1	70.0497	34.3305	-0.277845
JUQ024_AAGACCTGTCCGTGAC-1	-51.3343	-27.7429	0.405742
JUQ024_AAGACCTGTGTGAATA-1	-31.1176	51.5064	-0.456004
JUQ024_AAGCCGCAGGAGCGAG-1	18.963	9.2432	-0.253832
JUQ024_AAGCCGCCATACGCTA-1	0.678098	38.9185	-0.400733
JUQ024_AAGCCGCCATGGGACA-1	-17.146	-3.63415	-0.0991331
JUQ024_AAGCCGCGTCCATCCT-1	0.999345	41.7984	-0.202426
JUQ024_AAGCCGCTCCAATGGT-1	3.9382	-19.8715	-0.335251
JUQ024_AAGGAGCAGAGTGACC-1	-66.5164	29.3834	4.87846
JUQ024_AAGGAGCTCAAAGTAG-1	3.10529	-19.0528	-0.315004
JUQ024_AAGGAGCTCATTCACT-1	-11.344	5.73304	-0.230025
JUQ024_AAGGCAGAGCTGATAA-1	-16.4633	-2.2508	-0.332348
JUQ024_AAGGCAGAGCTGCGAA-1	-59.18	35.0581	3.80608
JUQ024_AAGGCAGAGTTTGCGT-1	-52.5891	-30.5175	0.182213
JUQ024_AAGGCAGGTCTGCCAG-1	-32.0127	49.1767	-0.299023
JUQ024_AAGGCAGGTGGTAACG-1	12.53	-48.9965	-0.251332
JUQ024_AAGGTTCAGATGTGGC-1	9.31758	-40.798	-0.260998
JUQ024_AAGGTTCCAGAGCCAA-1	10.5879	-14.2296	-0.11243
JUQ024_AAGGTTCCATATGAGA-1	-6.04367	3.46318	-0.413283
JUQ024_AAGGTTCCATCCTAGA-1	12.7207	21.8329	-0.430107
JUQ024_AAGGTTCGTAGTAGTA-1	18.6552	31.067	-0.390495
JUQ024_AAGGTTCGTCAAAGAT-1	-5.25742	38.344	-0.498552
JUQ024_AAGGTTCGTGACCAAG-1	3.13671	34.2647	-0.386126
JUQ024_AAGGTTCTCCAACCAA-1	17.8644	32.2681	-0.434364
JUQ024_AAGGTTCTCCATGCTC-1	41.1936	-29.8223	-0.496957
JUQ024_AAGGTTCTCGGCGCTA-1	37.7472	-33.5409	-0.218795
JUQ024_AAGTCTGCAACACCTA-1	69.7683	17.5726	-0.143821
JUQ024_AAGTCTGCAGCTGTAT-1	3.55794	-19.9047	-0.304949
JUQ024_AAGTCTGGTTAAGGGC-1	17.9486	31.0571	-0.24449
JUQ024_AAGTCTGTCCCTTGTG-1	14.1631	8.66518	-0.286516
JUQ024_AAGTCTGTCGGAAATA-1	13.9352	12.2873	-0.340255
JUQ024_AATCCAGAGAAGCCCA-1	-16.2995	-2.32903	-0.3189
JUQ024_AATCCAGAGAGTACAT-1	-20.0174	3.23947	-0.237565
JUQ024_AATCCAGCAATACGCT-1	-50.8862	-28.907	0.0740683
JUQ024_AATCCAGTCATTTGGG-1	-10.6423	-2.27092	-0.243126
JUQ024_AATCGGTAGAGGTAGA-1	7.42183	44.5531	-0.394259
JUQ024_AATCGGTAGTTCGCGC-1	3.00013	48.9526	-0.237898
JUQ024_AATCGGTCACATTCGA-1	-19.3253	3.27789	-0.264907
JUQ024_AATCGGTGTACACCGC-1	5.44003	28.5887	-0.414761
JUQ024_ACACCAAAGAAGGACA-1	14.0967	8.99093	-0.482924
JUQ024_ACACCAACAAATCCGT-1	-61.7577	49.8865	5.20264
JUQ024_ACACCAAGTCACACGC-1	12.2263	-9.12889	-0.31727
JUQ024_ACACCAATCAGAGCTT-1	14.4463	-60.3828	-0.111708
JUQ024_ACACCAATCCGCTGTT-1	10.0417	-19.4336	-0.368996
JUQ024_ACACCCTCAACACCTA-1	-42.7779	-42.0261	0.286221
JUQ024_ACACCCTCACGAAACG-1	-14.0801	-3.85427	-0.321822
JUQ024_ACACCCTGTGGTCTCG-1	10.191	-41.8645	-0.356569
JUQ024_ACACCCTGTTAGGGTG-1	28.1077	-21.1545	-0.376796
JUQ024_ACACCCTGTTCGGGCT-1	-23.0483	4.27565	-0.192863
JUQ024_ACACCGGAGGACATTA-1	-23.158	7.26379	-0.198763
JUQ024_ACACCGGCAGCGTTCG-1	-78.1755	34.3883	4.96324
JUQ024_ACACCGGCAGCTATTG-1	9.09361	48.3265	-0.375716
JUQ024_ACACCGGTCCTAGAAC-1	11.0327	-21.1938	-0.317746
JUQ024_ACACCGGTCCTTGGTC-1	-50.5813	-28.6508	0.150313
JUQ024_ACACTGAAGGAGTAGA-1	82.6348	16.8291	-0.103271
JUQ024_ACACTGACACAAGACG-1	-16.3048	69.3743	-0.286133
JUQ024_ACACTGAGTACGCTGC-1	-12.0012	-3.24207	-0.313747
JUQ024_ACACTGATCGCGATCG-1	-6.72595	5.25392	-0.331591
JUQ024_ACAGCCGCACATCTTT-1	0.982493	-23.2824	-0.403259
JUQ024_ACAGCCGGTACTCAAC-1	-20.1365	6.14121	-0.388809
JUQ024_ACAGCCGTCCATGAGT-1	4.33523	-50.7466	-0.314556
JUQ024_ACAGCCGTCCGTAGGC-1	12.9633	22.3878	-0.417062
JUQ024_ACAGCTAGTGAACCTT-1	-2.9308	32.0274	-0.130927
JUQ024_ACAGCTATCAAACCGT-1	10.5292	46.8157	-0.41252
JUQ024_ACAGCTATCCGCATCT-1	19.1434	15.355	-0.237933
JUQ024_ACATACGAGAACTGTA-1	-14.1067	12.866	0.0446483
JUQ024_ACATACGAGTCCAGGA-1	4.9212	27.8123	-0.120088
JUQ024_ACATACGTCATAGCAC-1	-15.2396	-0.248327	0.0120788
JUQ024_ACATCAGGTAGAGCTG-1	8.97352	42.3196	-0.499303
JUQ024_ACATCAGGTATGGTTC-1	10.1082	35.8591	-0.171089
JUQ024_ACATCAGGTTAAGAAC-1	2.82706	10.0213	-0.200766
JUQ024_ACATCAGGTTACCAGT-1	58.7854	43.8431	-0.326137
JUQ024_ACATCAGTCACAATGC-1	6.15648	48.065	-0.400165
JUQ024_ACATCAGTCTTGAGAC-1	19.1562	37.3178	-0.419734
JUQ024_ACATGGTCAGTAAGAT-1	-21.9651	6.40505	-0.469788
JUQ024_ACCAGTAAGCCGTCGT-1	9.69534	-18.1716	-0.351709
JUQ024_ACCAGTAGTCAATGTC-1	-50.437	-30.332	-0.278347
JUQ024_ACCAGTATCGGCTACG-1	-19.9885	-4.10698	-0.250832
JUQ024_ACCCACTAGTGTGAAT-1	-15.8002	-2.34571	-0.170947
JUQ024_ACCGTAACAAGCCATT-1	-40.2661	4.88123	-0.233143
JUQ024_ACCGTAAGTAAAGTCA-1	-14.8088	-2.03789	-0.245929
JUQ024_ACCGTAATCAGAGCTT-1	-11.5353	-1.92911	-0.365492
JUQ024_ACCTTTAAGTGCTGCC-1	20.539	-40.0996	-0.426348
JUQ024_ACCTTTACACGTAAGG-1	-16.6065	-1.56468	-0.35062
JUQ024_ACCTTTAGTACTTGAC-1	-50.3796	-30.778	-0.191038
JUQ024_ACCTTTAGTGAGTATA-1	-16.6513	-2.67035	-0.0641741
JUQ024_ACCTTTAGTGTGACCC-1	-22.6082	23.3834	-0.207616
JUQ024_ACCTTTAGTTGTCGCG-1	3.27347	-51.9461	-0.514821
JUQ024_ACGAGCCAGGCTCATT-1	17.2615	12.1809	-0.39877
JUQ024_ACGAGCCGTTAAGGGC-1	4.30551	33.4616	-0.510635
JUQ024_ACGAGCCTCATAACCG-1	18.0121	14.5874	-0.345682
JUQ024_ACGAGCCTCGATAGAA-1	-19.3636	3.34528	-0.255969
JUQ024_ACGAGGAGTTTAGGAA-1	-50.9074	-28.0337	-0.439662
JUQ024_ACGAGGATCGGTGTTA-1	65.8773	-6.691	-0.117872
JUQ024_ACGATACCACCCATGG-1	0.705313	-23.6936	-0.379682
JUQ024_ACGATACCACGACTCG-1	-33.1736	61.9037	-0.350731
JUQ024_ACGATACGTACCGTAT-1	-21.7253	4.94083	-0.342709
JUQ024_ACGATACGTTAAGGGC-1	24.0739	-17.1007	-0.317223
JUQ024_ACGATACTCCGCATAA-1	1.92473	-18.925	-0.0512525
JUQ024_ACGATGTAGATGTAAC-1	-65.7405	-18.936	0.0264596
JUQ024_ACGATGTTCTCGAGTA-1	-15.5634	1.34025	-0.21867
JUQ024_ACGATGTTCTGCGTAA-1	2.23573	-21.1939	-0.333244
JUQ024_ACGCAGCCATTACGAC-1	-4.51061	-19.637	-0.483921
JUQ024_ACGCCAGCATCCAACA-1	8.65414	-19.4986	-0.400709
JUQ024_ACGCCAGGTGAACCTT-1	16.2873	29.3846	-0.276374
JUQ024_ACGCCAGTCCACGTGG-1	1.57313	34.5169	-0.453523
JUQ024_ACGCCAGTCTCCGGTT-1	-2.88971	-19.2306	-0.469755
JUQ024_ACGCCAGTCTCGAGTA-1	-73.1097	-25.2759	-0.293783
JUQ024_ACGCCGAAGCGTAGTG-1	3.2508	29.8213	-0.175766
JUQ024_ACGCCGAAGGGTGTTG-1	-0.636955	-20.3428	-0.214432
JUQ024_ACGCCGACAGTACACT-1	6.27158	30.1597	-0.390781
JUQ024_ACGCCGAGTAAGAGAG-1	8.04727	9.09847	-0.113598
JUQ024_ACGCCGAGTGACTCAT-1	-20.3373	6.95399	-0.377129
JUQ024_ACGCCGAGTTGATTCG-1	7.5508	-18.5109	-0.377268
JUQ024_ACGCCGATCAGCTCTC-1	-30.2069	46.9717	-0.335337
JUQ024_ACGCCGATCCTTTCTC-1	1.0548	27.9566	-0.310026
JUQ024_ACGGAGAGTAAGCACG-1	-0.405516	28.7628	-0.143107
JUQ024_ACGGAGATCAGTCAGT-1	4.82626	31.1449	-0.35103
JUQ024_ACGGCCAAGTTAACGA-1	-3.9283	-18.4546	-0.176027
JUQ024_ACGGCCACACAGCGTC-1	26.1821	-24.8281	-0.39209
JUQ024_ACGGCCAGTAGATTAG-1	-65.7122	51.2235	3.76824
JUQ024_ACGGCCATCATTGCCC-1	13.3339	-16.3427	-0.383117
JUQ024_ACGGCCATCTCTGAGA-1	18.1474	9.74146	-0.227864
JUQ024_ACGGGCTAGTGGAGAA-1	-20.2473	3.3627	-0.343647
JUQ024_ACGGGCTCACGGCGTT-1	-17.5221	-4.24665	-0.130827
JUQ024_ACGGGCTGTATGCTTG-1	-9.91088	-15.2875	-0.337411
JUQ024_ACGGGTCAGATCCCGC-1	-77.6586	-1.86434	-0.0269926
JUQ024_ACGGGTCAGCGACGTA-1	-17.4894	1.41672	-0.269597
JUQ024_ACGGGTCCAAGGTTCT-1	15.4762	-32.6345	-0.37142
JUQ024_ACGGGTCCACATCCAA-1	-14.0754	-0.416537	-0.306043
JUQ024_ACGTCAACAACACCTA-1	1.76255	28.2955	-0.307612
JUQ024_ACGTCAACAGACGTAG-1	20.1664	-20.13	-0.107799
JUQ024_ACGTCAAGTCCAGTTA-1	0.98543	-23.6304	-0.419404
JUQ024_ACTATCTAGGAATGGA-1	-15.8977	30.6463	-0.345464
JUQ024_ACTATCTAGTCAATAG-1	1.47197	28.628	-0.182145
JUQ024_ACTATCTCAGCTGTAT-1	2.16894	-17.8073	-0.195029
JUQ024_ACTATCTCATGTCGAT-1	10.4499	-24.4912	-0.344584
JUQ024_ACTATCTGTTAGAACA-1	10.8689	-21.6909	-0.237204
JUQ024_ACTATCTGTTGGTAAA-1	24.8481	5.85001	-0.174318
JUQ024_ACTATCTTCCTAAGTG-1	-1.23446	-21.7878	-0.438383
JUQ024_ACTGAACAGTAGTGCG-1	15.2806	-15.1413	-0.276823
JUQ024_ACTGAACTCAGCATGT-1	-62.5943	48.1674	4.33078
JUQ024_ACTGAACTCATCGCTC-1	19.8948	26.8666	-0.248079
JUQ024_ACTGAGTAGGTGGGTT-1	-20.5734	3.68715	-0.23762
JUQ024_ACTGAGTGTCACCCAG-1	12.5684	-25.0803	-0.167843
JUQ024_ACTGAGTTCTCCCTGA-1	-22.8515	5.66681	-0.268371
JUQ024_ACTGATGAGCTAGTCT-1	-24.1815	1.81853	-0.425879
JUQ024_ACTGATGCAAAGGCGT-1	75.4424	-11.7664	-0.0480468
JUQ024_ACTGATGCACTGTTAG-1	10.0562	-12.9209	-0.438678
JUQ024_ACTGATGGTGATGATA-1	17.827	32.1465	-0.30062
JUQ024_ACTGATGTCAACGAAA-1	-7.73809	7.39415	-0.347966
JUQ024_ACTGCTCGTACAGACG-1	-1.86673	-23.1483	-0.307964
JUQ024_ACTGCTCGTAGATTAG-1	6.08166	-18.3712	-0.378342
JUQ024_ACTGCTCGTGATGTGG-1	16.4491	-38.0752	-0.327961
JUQ024_ACTGCTCTCACGAAGG-1	62.5235	47.2131	-0.235319
JUQ024_ACTGCTCTCTTCAACT-1	-46.1201	-25.1782	-0.546842
JUQ024_ACTGTCCAGATGAGAG-1	13.9998	15.9761	-0.470575
JUQ024_ACTGTCCCAAATCCGT-1	10.9495	24.4647	-0.0699313
JUQ024_ACTGTCCCAGGAACGT-1	-11.5366	-47.4809	-0.373887
JUQ024_ACTGTCCGTTCCGGCA-1	5.4998	28.7633	-0.201901
JUQ024_ACTTACTGTACATGTC-1	19.4829	-38.6004	-0.265486
JUQ024_ACTTACTGTACGCTGC-1	-72.999	-24.9925	-0.222821
JUQ024_ACTTACTGTATTACCG-1	15.3124	-22.2755	-0.276621
JUQ024_ACTTACTGTCACCCAG-1	41.1752	-33.8444	-0.324221
JUQ024_ACTTACTGTCATCGGC-1	-19.8022	3.11306	-0.441661
JUQ024_ACTTGTTGTAATCGTC-1	9.60493	-24.3376	-0.447304
JUQ024_ACTTTCACAAGTTCTG-1	-10.9553	6.41122	-0.440751
JUQ024_ACTTTCAGTTAAGGGC-1	7.01869	-19.3702	-0.0675101
JUQ024_ACTTTCATCACCCTCA-1	25.8788	17.9859	-0.200446
JUQ024_ACTTTCATCAGCACAT-1	-29.7495	51.0419	-0.410724
JUQ024_ACTTTCATCCTCCTAG-1	74.4084	-13.7135	-0.172928
JUQ024_ACTTTCATCTGGCGTG-1	-50.9015	-26.7749	-0.275165
JUQ024_AGACGTTAGAGGTACC-1	58.3775	44.5838	-0.270235
JUQ024_AGACGTTAGATGGCGT-1	-15.5888	-0.963166	-0.278866
JUQ024_AGACGTTAGCTAGTGG-1	34.1357	-13.2435	-0.271886
JUQ024_AGACGTTTCTGGTTCC-1	-23.056	7.41965	-0.433121
JUQ024_AGAGCGAAGATCGATA-1	1.28876	-26.214	-0.228812
JUQ024_AGAGCGAAGTCGTACT-1	-9.48644	5.44465	-0.247711
JUQ024_AGAGCGAGTCTCGTTC-1	5.7565	46.7339	-0.476832
JUQ024_AGAGCGATCCAGTATG-1	-16.554	-4.5384	-0.355559
JUQ024_AGAGCGATCGAATGGG-1	4.29927	45.4339	-0.31873
JUQ024_AGAGCTTAGAGACTTA-1	22.2567	-5.83043	-0.227599
JUQ024_AGAGCTTAGATGTTAG-1	12.6238	-12.5562	-0.328892
JUQ024_AGAGCTTGTAGGGACT-1	26.814	6.71917	-0.355565
JUQ024_AGAGCTTGTCCCTTGT-1	57.9921	43.7367	-0.34634
JUQ024_AGAGCTTTCACAACGT-1	27.8221	-31.4791	-0.444762
JUQ024_AGAGCTTTCATTGCCC-1	22.61	-22.9317	-0.213342
JUQ024_AGAGCTTTCTTTAGGG-1	18.9414	-37.0537	-0.357987
JUQ024_AGAGTGGGTGAGCGAT-1	-51.3987	-27.3529	-0.277898
JUQ024_AGAGTGGTCCTCCTAG-1	13.1471	-19.5584	-0.291347
JUQ024_AGATCTGAGCTAAGAT-1	15.18	-21.8043	-0.354465
JUQ024_AGATCTGAGGCGACAT-1	78.4135	14.9781	-0.173957
JUQ024_AGATCTGCAGCTCGAC-1	-60.5784	-21.4376	-0.153368
JUQ024_AGATCTGCATTAACCG-1	-14.7673	-1.22891	-0.445697
JUQ024_AGATCTGGTTAGTGGG-1	15.5535	44.7384	-0.0446184
JUQ024_AGATTGCGTGTGTGCC-1	-16.148	-0.582244	-0.197257
JUQ024_AGATTGCTCTACTTAC-1	-13.759	0.433215	-0.200582
JUQ024_AGCATACCAGACAAGC-1	-15.7431	-1.25584	-0.333712
JUQ024_AGCATACGTCTGCCAG-1	-20.547	5.68274	-0.467002
JUQ024_AGCATACGTGCCTGGT-1	-46.6754	-23.8317	-0.227676
JUQ024_AGCATACGTTTGTTGG-1	2.10185	51.7884	-0.401572
JUQ024_AGCATACGTTTGTTTC-1	-20.642	4.23891	-0.0648637
JUQ024_AGCATACTCGGAGCAA-1	-32.6926	49.2971	-0.264114
JUQ024_AGCCTAAAGTAGGCCA-1	17.3032	17.4724	-0.475273
JUQ024_AGCCTAAAGTCAATAG-1	10.4101	-22.6022	-0.300657
JUQ024_AGCCTAAGTACAGTTC-1	-57.8487	35.614	4.56512
JUQ024_AGCCTAAGTCTTCAAG-1	-16.0431	-2.27085	-0.441292
JUQ024_AGCCTAATCAACCAAC-1	4.52314	26.3971	-0.344836
JUQ024_AGCGGTCGTGTGAAAT-1	-9.49535	-1.95252	-0.400697
JUQ024_AGCGGTCGTTGGTGGA-1	1.6006	42.4505	-0.472711
JUQ024_AGCGTATAGGCCATAG-1	16.1371	16.4466	-0.351386
JUQ024_AGCGTATAGGTGATAT-1	-5.81484	5.48794	-0.361633
JUQ024_AGCGTATCAAACCCAT-1	0.606359	-16.5762	-0.27268
JUQ024_AGCGTATCACTACAGT-1	-6.07362	3.71057	-0.31644
JUQ024_AGCGTATCATCGGACC-1	2.93191	49.939	-0.2531
JUQ024_AGCGTATGTGTGCGTC-1	-0.596721	-22.3291	-0.263015
JUQ024_AGCGTATTCGTCTGCT-1	59.5066	44.4919	-0.561822
JUQ024_AGCGTCGCAGGACGTA-1	58.0478	44.3296	-0.345743
JUQ024_AGCTCCTCAGGTGCCT-1	-8.65652	-19.302	-0.0927416
JUQ024_AGCTCCTGTACAGACG-1	-4.04248	17.7285	-0.464766
JUQ024_AGCTCCTGTCAGTGGA-1	-20.5037	0.467027	-0.190821
JUQ024_AGCTCCTGTCTCTCTG-1	21.5577	-16.4827	-0.270219
JUQ024_AGCTCCTGTTCAGGCC-1	44.6333	-51.347	0.417899
JUQ024_AGCTCTCGTCCAAGTT-1	-16.8275	-0.749447	-0.112961
JUQ024_AGCTCTCGTTAGATGA-1	-50.8597	-33.3302	-0.0184941
JUQ024_AGCTTGACATGAAGTA-1	-51.3812	-28.4465	-0.16689
JUQ024_AGCTTGAGTGCTCTTC-1	9.88015	-22.3455	-0.322832
JUQ024_AGGCCACAGAGTACCG-1	10.1876	-41.9019	-0.219883
JUQ024_AGGCCACAGCGATCCC-1	18.0175	4.74688	-0.210003
JUQ024_AGGCCACGTAAGAGAG-1	-2.62985	29.9177	-0.388196
JUQ024_AGGCCACGTATAGTAG-1	9.37765	-12.4112	-0.379395
JUQ024_AGGCCACGTGTGCCTG-1	1.77312	-19.0862	-0.364508
JUQ024_AGGCCACGTGTTTGTG-1	19.714	-4.41897	-0.241273
JUQ024_AGGCCGTAGACCCACC-1	12.3977	-26.9638	-0.32701
JUQ024_AGGCCGTAGCCAGGAT-1	76.1386	-15.5175	-0.463056
JUQ024_AGGCCGTAGCGCCTTG-1	15.9907	3.94192	-0.223369
JUQ024_AGGCCGTCATGCCTTC-1	11.5782	-19.8497	-0.196995
JUQ024_AGGCCGTCATGTAGTC-1	66.6844	-3.15654	-0.0554261
JUQ024_AGGCCGTTCAGAGCTT-1	-21.6416	4.41036	-0.37241
JUQ024_AGGCCGTTCATAACCG-1	23.4832	-17.0052	-0.281034
JUQ024_AGGGAGTAGAGTAAGG-1	18.4835	5.32651	-0.425579
JUQ024_AGGGAGTAGTGGGATC-1	-22.1798	4.17033	-0.185334
JUQ024_AGGGAGTGTTGTCGCG-1	-1.16541	-21.59	-0.321581
JUQ024_AGGGAGTTCCAGGGCT-1	63.8464	-4.47187	-0.0672549
JUQ024_AGGGATGAGGGTATCG-1	10.0579	-23.3373	-0.40426
JUQ024_AGGGATGCACGGTAAG-1	-24.9898	11.3523	-0.142448
JUQ024_AGGGATGCACTTAACG-1	21.1277	24.6295	-0.381232
JUQ024_AGGGATGCAGGGATTG-1	-22.7133	4.97055	-0.202589
JUQ024_AGGGATGGTCCTGCTT-1	47.917	61.6922	-0.310649
JUQ024_AGGGATGTCTCGAGTA-1	-0.445285	-19.0093	-0.390998
JUQ024_AGGGTGAAGCAGCGTA-1	1.98922	31.1576	-0.388481
JUQ024_AGGGTGAAGTACGACG-1	-25.1163	11.4892	-0.206539
JUQ024_AGGGTGACAGACGCTC-1	-14.0899	-0.121168	-0.292
JUQ024_AGGGTGACAGGGTATG-1	30.4682	-1.73163	-0.352447
JUQ024_AGGGTGAGTCCGTCAG-1	3.36458	34.4093	-0.397569
JUQ024_AGGGTGAGTCTACCTC-1	4.93608	31.1451	-0.310429
JUQ024_AGGTCATAGACTAGAT-1	15.4547	17.828	-0.288643
JUQ024_AGGTCATAGGCTCATT-1	-6.83343	-1.76688	-0.33616
JUQ024_AGGTCATGTAGCTCCG-1	25.6759	-26.13	-0.390075
JUQ024_AGGTCATTCCCTAATT-1	-13.3982	-40.5806	-0.403326
JUQ024_AGGTCCGCAAGGTGTG-1	-5.61323	18.5818	-0.358565
JUQ024_AGGTCCGCAATGCCAT-1	3.27285	28.859	-0.332878
JUQ024_AGGTCCGCACGAAGCA-1	-0.398734	-20.509	-0.401589
JUQ024_AGGTCCGCAGATGAGC-1	8.53776	18.501	-0.256017
JUQ024_AGGTCCGCAGGAATGC-1	-21.2353	-0.662862	-0.302523
JUQ024_AGGTCCGGTACCCAAT-1	-4.36608	2.83227	-0.501396
JUQ024_AGTAGTCAGGTGTGGT-1	5.68238	29.2633	-0.407866
JUQ024_AGTAGTCAGTAGATGT-1	-59.0491	-21.3815	-0.194228
JUQ024_AGTAGTCCATCCGTGG-1	5.3001	-15.3886	0.0131523
JUQ024_AGTAGTCTCATCGGAT-1	-14.8217	-1.15592	-0.428429
JUQ024_AGTAGTCTCTGCGTAA-1	2.14758	35.06	-0.517672
JUQ024_AGTCTTTGTTGATTCG-1	15.8631	-49.0879	-0.379847
JUQ024_AGTCTTTTCCACGTGG-1	1.50369	-23.8408	-0.0894101
JUQ024_AGTCTTTTCCCTAATT-1	1.21199	34.5272	-0.264659
JUQ024_AGTCTTTTCGCGATCG-1	-60.7365	48.7098	4.53829
JUQ024_AGTGAGGAGAACTGTA-1	-15.6551	-0.0685575	-0.332657
JUQ024_AGTGAGGAGTACGCCC-1	25.0141	-36.0461	-0.454433
JUQ024_AGTGAGGGTGGGTATG-1	-8.3902	-55.3262	-0.295924
JUQ024_AGTGAGGGTGTAATGA-1	12.4545	-23.3018	-0.236729
JUQ024_AGTGAGGTCTCTGTCG-1	-73.6214	35.4173	4.08335
JUQ024_AGTGGGAAGACTCGGA-1	-16.8736	-0.236293	-0.347251
JUQ024_AGTGGGAAGGAGTTTA-1	-15.0303	-0.974507	-0.27734
JUQ024_AGTGGGAAGGTGCTAG-1	29.1602	25.1507	-0.475275
JUQ024_AGTGGGACAACTGCTA-1	-16.6285	-1.61244	-0.24339
JUQ024_AGTGGGACAATCGAAA-1	5.57885	-14.3882	-0.446886
JUQ024_AGTGGGACACAGACAG-1	11.6344	22.4192	-0.341359
JUQ024_AGTGGGATCATGTAGC-1	-72.0273	-28.031	-0.113311
JUQ024_AGTGTCAAGACCCACC-1	-19.5714	3.0999	-0.156669
JUQ024_AGTGTCACACGACGAA-1	-13.3682	7.67386	-0.286843
JUQ024_AGTGTCACAGGCGATA-1	10.7122	43.3897	-0.198996
JUQ024_AGTGTCACATCATCCC-1	-31.6858	51.6701	-0.162563
JUQ024_AGTGTCAGTCAGAATA-1	-6.93443	-46.7674	-0.353428
JUQ024_AGTGTCAGTTCAGGCC-1	21.1548	-22.2711	-0.138265
JUQ024_AGTGTCATCTGCGTAA-1	2.09435	-20.3766	-0.14107
JUQ024_AGTTGGTCACTAGTAC-1	-17.5947	-0.0612233	-0.235687
JUQ024_AGTTGGTGTGTGGTTT-1	-12.6766	-1.60983	-0.193099
JUQ024_ATAACGCAGTACATGA-1	-14.7701	-10.929	-0.383734
JUQ024_ATAACGCGTTCCACTC-1	48.5941	-56.3023	0.715232
JUQ024_ATAAGAGCAAGGCTCC-1	-20.7648	4.43727	-0.393728
JUQ024_ATAAGAGGTGAGTGAC-1	25.7174	-9.21508	-0.212202
JUQ024_ATAAGAGTCCACGCAG-1	-21.3728	3.23286	-0.214194
JUQ024_ATAGACCCAGTCAGAG-1	14.464	-21.346	-0.108514
JUQ024_ATCACGATCCGAGCCA-1	-15.8734	-0.822136	-0.347306
JUQ024_ATCACGATCTGTCCGT-1	-35.0018	64.287	-0.073212
JUQ024_ATCATCTCATGCTAGT-1	-6.68494	6.1631	-0.263517
JUQ024_ATCCACCAGCGTTTAC-1	-18.9723	2.3626	-0.459999
JUQ024_ATCCACCCAAGGTTTC-1	-26.4955	21.2726	-0.282893
JUQ024_ATCCACCCACAAGACG-1	-2.25677	-20.6491	-0.359134
JUQ024_ATCCACCGTCGCGAAA-1	-11.8615	-0.327591	-0.456218
JUQ024_ATCCACCTCAACACTG-1	4.19036	9.55143	-0.42045
JUQ024_ATCCACCTCGCCAAAT-1	6.7222	45.605	-0.374503
JUQ024_ATCCGAACAAGGTTCT-1	-14.3759	-0.320944	-0.243593
JUQ024_ATCCGAAGTCTCCCTA-1	5.88738	29.1127	-0.302899
JUQ024_ATCGAGTAGCGGATCA-1	12.6411	-18.1508	-0.27673
JUQ024_ATCGAGTAGCTGTTCA-1	-22.6591	5.12737	-0.480236
JUQ024_ATCGAGTAGGAGTTGC-1	-21.6212	6.00433	-0.333756
JUQ024_ATCGAGTTCACGAAGG-1	5.51561	28.2878	-0.371173
JUQ024_ATCTACTAGCACCGCT-1	-56.7996	52.559	4.69439
JUQ024_ATCTACTAGTTAGGTA-1	-21.3878	2.62706	-0.219375
JUQ024_ATCTACTCAGTACACT-1	-78.2713	0.264578	-0.165805
JUQ024_ATCTACTCATGCCTTC-1	18.219	32.9464	-0.450443
JUQ024_ATCTACTGTCTAGCGC-1	4.97764	25.8134	-0.404526
JUQ024_ATCTACTGTGCGGTAA-1	2.86795	-21.6535	-0.53152
JUQ024_ATCTACTGTGGTCTCG-1	13.038	-17.9987	-0.34867
JUQ024_ATCTGCCAGACTGTAA-1	-17.9628	-2.65406	-0.163748
JUQ024_ATCTGCCAGCTGCAAG-1	-16.2345	-1.73758	-0.187456
JUQ024_ATCTGCCCAGTTCATG-1	5.19048	-20.8251	-0.328876
JUQ024_ATCTGCCTCAGTCCCT-1	21.7421	-34.4821	-0.503191
JUQ024_ATCTGCCTCCTTGCCA-1	-58.8598	37.2557	5.11135
JUQ024_ATGAGGGAGCGATCCC-1	-4.6799	-18.3532	-0.516475
JUQ024_ATGAGGGCATCCCACT-1	-14.6749	-2.71611	-0.48984
JUQ024_ATGAGGGGTAGAGGAA-1	0.72344	-22.9487	-0.443651
JUQ024_ATGCGATAGAAACCTA-1	5.45395	45.087	-0.09349
JUQ024_ATGCGATCACGGCCAT-1	-15.3866	-1.02183	-0.309383
JUQ024_ATGCGATTCTTAGCCC-1	13.2018	-48.3603	-0.2099
JUQ024_ATGCGATTCTTCGGTC-1	-64.5405	47.0466	4.48436
JUQ024_ATGGGAGAGTTAGGTA-1	15.6307	-9.35127	-0.319339
JUQ024_ATGGGAGCACGGCTAC-1	-22.629	4.39032	-0.407922
JUQ024_ATGTGTGCAGTGGGAT-1	6.42234	45.9385	-0.456026
JUQ024_ATGTGTGCATTGGTAC-1	-15.9787	-0.780266	-0.246754
JUQ024_ATGTGTGGTAGCTTGT-1	11.7508	46.1782	-0.104261
JUQ024_ATGTGTGGTGCTTCTC-1	23.5116	4.94667	-0.136806
JUQ024_ATGTGTGTCAGGATCT-1	-15.6368	-2.18087	-0.244125
JUQ024_ATTACTCCAAAGGAAG-1	-9.91807	-46.9229	-0.311222
JUQ024_ATTACTCGTCTCTCTG-1	-18.7457	5.67219	-0.198589
JUQ024_ATTATCCAGCAGGTCA-1	-25.1055	5.70887	-0.304477
JUQ024_ATTATCCAGGATATAC-1	-21.9241	4.03678	-0.359154
JUQ024_ATTATCCCACGAAAGC-1	-57.2242	-33.0829	-0.0918934
JUQ024_ATTATCCCATGACGGA-1	57.7911	44.275	-0.394414
JUQ024_ATTATCCGTTCCACTC-1	-14.7852	-2.20893	-0.26627
JUQ024_ATTCTACAGATGTTAG-1	25.3538	-25.3661	-0.298871
JUQ024_ATTCTACAGCTAACTC-1	-25.0763	11.5911	-0.170194
JUQ024_ATTCTACCACCAGCAC-1	-78.4974	0.853274	-0.291481
JUQ024_ATTCTACCAGGGAGAG-1	-15.3559	-0.653106	-0.107228
JUQ024_ATTCTACTCCACTCCA-1	0.452578	-21.9575	-0.46455
JUQ024_ATTGGACAGAGCAATT-1	17.1547	5.28683	-0.185488
JUQ024_ATTGGACAGGACTGGT-1	-31.7507	51.5259	-0.141215
JUQ024_ATTGGACCATACTACG-1	-0.470282	-24.7279	-0.435541
JUQ024_ATTGGACCATATGGTC-1	-19.5836	4.65355	-0.282835
JUQ024_ATTGGACCATGGTAGG-1	-14.3218	-0.312046	-0.213101
JUQ024_ATTGGACGTATCGCAT-1	6.24942	48.023	-0.406909
JUQ024_ATTGGACTCACCCGAG-1	8.18727	-57.2089	-0.336551
JUQ024_ATTGGTGAGCCGGTAA-1	13.9058	-62.6221	-0.255079
JUQ024_ATTGGTGCAAAGCGGT-1	-1.13566	-17.4619	-0.547155
JUQ024_ATTGGTGCACCAGCAC-1	26.7763	-24.966	-0.282385
JUQ024_ATTGGTGGTTAAGTAG-1	10.4352	-18.1144	-0.22323
JUQ024_ATTGGTGTCAACGGGA-1	56.3744	38.896	-0.327045
JUQ024_ATTTCTGCAAGCTGAG-1	-16.087	-1.06812	-0.218852
JUQ024_ATTTCTGCACCAGTTA-1	-18.1828	3.51322	-0.230064
JUQ024_ATTTCTGGTCGGCTCA-1	-20.0202	-1.30222	-0.266601
JUQ024_ATTTCTGGTGCAGTAG-1	-6.35496	-5.58474	-0.194521
JUQ024_ATTTCTGTCCCATTAT-1	57.8216	44.2754	-0.0161308
JUQ024_ATTTCTGTCGCCCTTA-1	20.4552	-22.7564	-0.213231
JUQ024_CAACCAACAATCACAC-1	14.5274	-21.2534	-0.245022
JUQ024_CAACCAACAATCGAAA-1	74.5632	-12.5436	-0.234644
JUQ024_CAACCAACACGTAAGG-1	36.1685	-30.0791	-0.172616
JUQ024_CAACCAACATGTCCTC-1	-17.5485	5.35139	-0.313798
JUQ024_CAACCAAGTATCACCA-1	-16.8602	-1.94035	-0.0462931
JUQ024_CAACCAAGTCCGTTAA-1	74.5623	-14.6771	-0.194491
JUQ024_CAACCAATCTGTTGAG-1	14.1518	-20.9497	-0.291338
JUQ024_CAACCTCCAAGCCCAC-1	11.3867	-23.9902	-0.213113
JUQ024_CAACCTCGTCAAAGCG-1	-18.0745	19.6833	-0.115711
JUQ024_CAACCTCGTCCGAGTC-1	5.6259	-25.742	-0.258981
JUQ024_CAACCTCTCATCACCC-1	-21.1629	19.3625	-0.38814
JUQ024_CAACTAGCACGGATAG-1	-2.04655	-51.2664	-0.238262
JUQ024_CAACTAGGTCAGGACA-1	-23.7497	4.10149	-0.288251
JUQ024_CAACTAGGTCATATCG-1	-20.5625	4.89306	-0.325327
JUQ024_CAACTAGGTGACAAAT-1	-2.28789	-17.1903	-0.29224
JUQ024_CAACTAGTCCGCGGTA-1	10.0056	-16.4064	-0.31788
JUQ024_CAAGAAAAGAGTGACC-1	-1.83028	-22.4899	-0.320481
JUQ024_CAAGAAACAATGGTCT-1	3.55865	30.6875	-0.387699
JUQ024_CAAGAAAGTACAAGTA-1	3.81082	28.3493	-0.420021
JUQ024_CAAGAAATCTCCTATA-1	9.96733	-18.4961	-0.269941
JUQ024_CAAGATCAGTAGCGGT-1	-64.4193	-32.3722	-0.0222389
JUQ024_CAAGATCCAGATGGCA-1	19.8107	-37.1437	-0.484326
JUQ024_CAAGATCTCCACGTGG-1	-11.5595	31.8874	-0.287942
JUQ024_CAAGATCTCTATGTGG-1	3.01123	26.8279	-0.248501
JUQ024_CAAGGCCAGAGGGCTT-1	5.76646	44.9074	-0.403042
JUQ024_CAAGGCCAGGTAAACT-1	11.8205	-43.3256	-0.380001
JUQ024_CAAGGCCTCATATCGG-1	-21.085	5.48475	-0.425183
JUQ024_CAAGGCCTCGTCTGAA-1	0.484356	-23.0176	-0.462501
JUQ024_CAAGGCCTCTTACCGC-1	-15.834	-1.4252	-0.309261
JUQ024_CAAGTTGAGCGTTCCG-1	2.37949	-14.7797	-0.216999
JUQ024_CAAGTTGGTAGCGTAG-1	-62.8262	51.3305	4.59275
JUQ024_CAAGTTGGTAGGGACT-1	11.9182	-20.9379	-0.0706893
JUQ024_CAAGTTGTCCACGCAG-1	17.5665	9.50314	-0.223752
JUQ024_CACAAACCAGCCTTTC-1	-7.40829	0.578874	-0.392126
JUQ024_CACAAACGTAGTAGTA-1	22.6014	13.7826	-0.314689
JUQ024_CACAAACGTCGCGAAA-1	2.20103	0.850404	-0.125586
JUQ024_CACAAACGTGCCTGGT-1	-29.6061	50.0344	-0.423756
JUQ024_CACAAACTCCAAACTG-1	-14.9984	-1.4793	-0.236341
JUQ024_CACAAACTCTTCGGTC-1	-52.1361	-25.3767	-0.396525
JUQ024_CACACAAAGCAATCTC-1	11.3059	-23.7286	-0.400844
JUQ024_CACACAAAGCCCAATT-1	-50.2735	-29.4736	-0.329856
JUQ024_CACACAACATGATCCA-1	-22.2938	3.64176	-0.422718
JUQ024_CACACAAGTCTAGCCG-1	58.1269	43.3544	-0.355589
JUQ024_CACACAATCACTATTC-1	-0.870605	31.3654	-0.282495
JUQ024_CACACAATCTTCAACT-1	1.20104	-25.9923	-0.382657
JUQ024_CACACCTAGAAGCCCA-1	11.258	-38.6667	-0.346651
JUQ024_CACACCTTCATGTCTT-1	-16.661	-1.64985	-0.169867
JUQ024_CACACTCAGTAATCCC-1	7.62053	36.8626	-0.480672
JUQ024_CACACTCCAAGTCATC-1	-19.9374	5.07345	-0.119499
JUQ024_CACACTCGTCTCAACA-1	61.5046	43.2534	-0.212349
JUQ024_CACACTCTCAGCTCGG-1	-21.7239	4.05733	-0.361855
JUQ024_CACACTCTCATCTGCC-1	73.1499	-8.13543	-0.284043
JUQ024_CACAGGCAGAAGGGTA-1	2.52405	40.3725	-0.358148
JUQ024_CACAGGCGTGACGGTA-1	-23.2289	5.001	-0.294074
JUQ024_CACAGGCGTGTCTGAT-1	-32.0176	51.0713	-0.305329
JUQ024_CACAGGCGTTGGAGGT-1	-20.7944	20.152	-0.233703
JUQ024_CACAGGCGTTTGGCGC-1	4.22621	53.6261	-0.375687
JUQ024_CACAGTAAGAGAGCTC-1	2.81112	39.7331	-0.0808192
JUQ024_CACAGTAAGGCCCTCA-1	-9.97341	-52.559	-0.174015
JUQ024_CACAGTACAAGCCGTC-1	2.23406	-17.227	-0.507389
JUQ024_CACAGTACACTTACGA-1	73.8106	-6.55121	-0.108594
JUQ024_CACAGTAGTACTTGAC-1	29.4896	-25.3416	-0.172757
JUQ024_CACAGTAGTAGAAAGG-1	30.0936	23.1009	-0.462381
JUQ024_CACAGTAGTAGCGCTC-1	2.25778	-21.7593	-0.467824
JUQ024_CACAGTAGTGTGACCC-1	21.3208	-33.6823	-0.12323
JUQ024_CACAGTAGTTCTGTTT-1	-67.2686	30.455	4.86894
JUQ024_CACAGTATCAGGATCT-1	13.4024	7.69486	-0.315613
JUQ024_CACATAGAGCTGATAA-1	17.0513	13.2318	-0.165333
JUQ024_CACATAGCACATAACC-1	21.2473	-22.0489	-0.0512563
JUQ024_CACATAGGTAGCCTAT-1	-19.1099	5.00034	-0.32511
JUQ024_CACATTTAGCCACTAT-1	56.203	42.3589	-0.295336
JUQ024_CACATTTAGCGATGAC-1	-50.5848	-28.327	0.196933
JUQ024_CACATTTGTACAGTTC-1	15.0249	-71.6787	-0.0698314
JUQ024_CACATTTTCCAGGGCT-1	-13.1995	65.3273	-0.420113
JUQ024_CACCAGGAGCTAGTTC-1	8.34219	-54.1522	-0.266354
JUQ024_CACCAGGAGCTGCCCA-1	12.5391	-23.2454	-0.196035
JUQ024_CACCAGGAGGTGCTTT-1	46.8692	62.193	-0.312453
JUQ024_CACCAGGGTAGAGGAA-1	-6.74336	33.1451	-0.016747
JUQ024_CACCAGGTCATGTCCC-1	16.5262	14.1479	-0.370444
JUQ024_CACCAGGTCCGAGCCA-1	-55.1515	53.7455	4.71983
JUQ024_CACCAGGTCGTCCGTT-1	1.85613	-19.732	-0.300253
JUQ024_CACCTTGAGAGGTACC-1	-50.3039	-31.0477	-0.444862
JUQ024_CACCTTGGTAGAAGGA-1	15.2829	-42.2297	-0.0668746
JUQ024_CACCTTGGTTCCACGG-1	-16.7783	41.1009	-0.430486
JUQ024_CACCTTGTCGCGATCG-1	25.2538	-7.58127	-0.320311
JUQ024_CACCTTGTCTCAACTT-1	-15.0991	-0.947429	-0.181808
JUQ024_CACTCCACATTGCGGC-1	-22.5808	3.46082	-0.336462
JUQ024_CACTCCAGTGCCTTGG-1	-21.092	26.7957	-0.350841
JUQ024_CACTCCATCATAGCAC-1	-6.18642	-21.7246	-0.499127
JUQ024_CACTCCATCGCACTCT-1	6.81729	48.6698	-0.304983
JUQ024_CACTCCATCTGACCTC-1	-20.3877	4.01201	-0.316103
JUQ024_CAGAATCCAGTCAGAG-1	-63.5031	-38.3161	-0.0237445
JUQ024_CAGAATCTCAGTCAGT-1	18.399	11.5714	-0.222204
JUQ024_CAGAGAGAGCGCCTCA-1	13.4373	-31.7126	-0.169282
JUQ024_CAGAGAGCACAGGCCT-1	5.95583	-17.2732	-0.39321
JUQ024_CAGAGAGTCAATAAGG-1	0.689966	28.3663	-0.3395
JUQ024_CAGATCACAGCTTCGG-1	-14.7527	-0.875387	-0.113747
JUQ024_CAGATCAGTAAATGTG-1	-21.4885	4.14972	-0.0257656
JUQ024_CAGATCAGTACATGTC-1	-16.5774	-1.64529	-0.146145
JUQ024_CAGATCATCGGTGTTA-1	28.0694	-21.1613	-0.206953
JUQ024_CAGCAGCCACATGGGA-1	15.4985	8.61543	-0.0343529
JUQ024_CAGCAGCGTCATGCCG-1	17.1978	-34.6989	-0.240575
JUQ024_CAGCAGCGTTAAGTAG-1	-21.6328	3.4045	-0.356978
JUQ024_CAGCAGCTCTTTAGTC-1	-16.4302	-1.31025	-0.118
JUQ024_CAGCATAAGTTATCGC-1	6.21223	30.2399	0.0452625
JUQ024_CAGCATACAAGGTGTG-1	12.4619	36.6637	-0.382148
JUQ024_CAGCATAGTAAGTGGC-1	9.80968	-42.9706	-0.322143
JUQ024_CAGCCGAAGACATAAC-1	-21.3766	5.15129	-0.338783
JUQ024_CAGCCGACACCGTTGG-1	-30.8903	50.1104	-0.381049
JUQ024_CAGCCGAGTCTCTCGT-1	-17.3492	-2.7148	-0.18478
JUQ024_CAGCCGATCAAACCAC-1	-16.6309	-9.86041	-0.329373
JUQ024_CAGCCGATCCTAGAAC-1	-19.7868	-0.470321	-0.359095
JUQ024_CAGCCGATCTAGAGTC-1	13.0442	-20.0622	-0.301323
JUQ024_CAGCGACAGAGACGAA-1	72.6771	-24.0683	-0.246421
JUQ024_CAGCGACGTTTACTCT-1	-22.1196	5.70839	-0.229914
JUQ024_CAGCTAACAGTTCCCT-1	38.1517	-34.209	-0.328803
JUQ024_CAGCTAAGTTACGCGC-1	6.47099	26.1767	-0.399909
JUQ024_CAGCTAATCATGCTCC-1	12.7129	-49.1754	-0.303723
JUQ024_CAGCTGGCAAAGGCGT-1	-21.5796	4.60885	-0.347076
JUQ024_CAGCTGGCACCCATGG-1	18.4192	-36.9259	-0.232744
JUQ024_CAGCTGGCAGCTGCAC-1	8.59117	48.5695	-0.31141
JUQ024_CAGCTGGCATAAGACA-1	58.6439	43.5968	-0.238774
JUQ024_CAGCTGGGTAACGACG-1	-76.2161	34.7199	3.79768
JUQ024_CAGCTGGGTGGAAAGA-1	23.456	27.3034	-0.13782
JUQ024_CAGCTGGGTTAGAACA-1	17.6204	-50.6713	-0.27657
JUQ024_CAGCTGGGTTCAGCGC-1	-12.4914	30.8854	-0.257516
JUQ024_CAGCTGGTCCCGACTT-1	-76.1591	-24.4963	0.0712053
JUQ024_CAGCTGGTCCTTTCTC-1	13.4638	-27.7751	-0.331003
JUQ024_CAGCTGGTCGGAATCT-1	5.81072	-22.4944	-0.351551
JUQ024_CAGCTGGTCTTTACAC-1	-22.2036	6.21069	-0.432043
JUQ024_CAGTAACCAAGTAGTA-1	3.5369	26.9025	-0.248131
JUQ024_CAGTAACGTACAGTTC-1	-1.27858	-51.7702	-0.305539
JUQ024_CAGTAACTCCTTGGTC-1	-0.971399	-21.7353	-0.45745
JUQ024_CAGTCCTAGCTCCTCT-1	-0.501551	-19.6743	-0.464907
JUQ024_CAGTCCTAGTGGTCCC-1	76.1557	-15.3805	-0.369157
JUQ024_CAGTCCTCACAGCGTC-1	76.1742	-11.6267	-0.318523
JUQ024_CAGTCCTGTGCTAGCC-1	10.2155	-23.1369	-0.263048
JUQ024_CAGTCCTGTTATTCTC-1	2.13813	51.5098	-0.284941
JUQ024_CAGTCCTGTTGCGTTA-1	-25.0452	11.1861	-0.383971
JUQ024_CATATGGAGGAGCGAG-1	-18.1499	3.56272	-0.329037
JUQ024_CATATGGCAAGCCGCT-1	-34.6325	-1.31429	-0.256755
JUQ024_CATATGGGTGCAGGTA-1	7.9067	-56.3943	-0.252064
JUQ024_CATATGGTCGACCAGC-1	-20.5101	5.86875	-0.188149
JUQ024_CATATGGTCTCCGGTT-1	-45.8628	-30.8305	-0.326626
JUQ024_CATATTCCAGTAACGG-1	-50.1773	-30.0819	-0.242592
JUQ024_CATATTCTCAACGCTA-1	1.59579	35.3547	-0.401387
JUQ024_CATATTCTCATTGCGA-1	-19.3025	3.27504	-0.319394
JUQ024_CATATTCTCTAACTTC-1	35.219	-28.0532	-0.208073
JUQ024_CATATTCTCTCGTATT-1	11.4922	-24.1078	-0.33198
JUQ024_CATCAAGGTATGGTTC-1	-8.26166	10.775	-0.407581
JUQ024_CATCAAGGTCGATTGT-1	16.6082	-28.4066	-0.354875
JUQ024_CATCAAGGTGAGCGAT-1	-48.5459	-27.5624	-0.0515085
JUQ024_CATCAAGGTTTGGCGC-1	-5.20398	6.66472	-0.308677
JUQ024_CATCAGAAGCTGCAAG-1	10.0021	40.134	-0.313156
JUQ024_CATCAGATCACAACGT-1	-67.2785	42.0638	2.53578
JUQ024_CATCAGATCAGTTAGC-1	2.47496	-20.527	-0.234667
JUQ024_CATCCACGTCTCCCTA-1	-75.8282	35.1464	3.90784
JUQ024_CATCCACGTGTAAGTA-1	-16.2164	-3.69508	-0.226426
JUQ024_CATCCACTCAGCACAT-1	-12.0664	13.7743	-0.367748
JUQ024_CATCCACTCCTTTACA-1	-23.1505	2.97998	-0.293817
JUQ024_CATCGAAAGTGTACTC-1	1.24913	44.1384	-0.313509
JUQ024_CATCGAAGTACGACCC-1	-16.8068	-3.00167	-0.4472
JUQ024_CATCGAATCGTACGGC-1	14.4272	20.9429	-0.304059
JUQ024_CATCGAATCTACTCAT-1	5.40083	45.0762	-0.285197
JUQ024_CATCGGGCATGGATGG-1	10.7542	-51.9321	-0.363173
JUQ024_CATCGGGCATTTGCCC-1	2.91959	30.8118	-0.349037
JUQ024_CATCGGGTCGTAGGAG-1	-16.4599	-3.71628	-0.290333
JUQ024_CATGACAGTAGCACGA-1	73.8815	-13.0997	-0.106747
JUQ024_CATGACAGTGTTGGGA-1	63.9574	32.3784	0.0841962
JUQ024_CATGACAGTTGCGTTA-1	-20.9587	4.09913	-0.283747
JUQ024_CATGACATCCAGAGGA-1	-30.4283	48.4993	-0.217028
JUQ024_CATGCCTAGCACCGTC-1	-51.421	-28.1362	-0.237239
JUQ024_CATGCCTAGGATTCGG-1	-20.5866	0.423939	-0.195898
JUQ024_CATGCCTTCCCAAGAT-1	2.11672	26.8447	-0.321208
JUQ024_CATGCCTTCGTTTGCC-1	11.7599	-45.499	-0.393034
JUQ024_CATGGCGAGCTGTCTA-1	-67.3373	-32.1809	0.167074
JUQ024_CATGGCGGTCCAGTGC-1	-67.6233	-20.2599	0.138336
JUQ024_CATTATCAGCTGAAAT-1	-7.82553	6.64003	-0.3252
JUQ024_CATTATCCAATAGCAA-1	1.04454	-22.6715	-0.4478
JUQ024_CATTATCGTCATACTG-1	-26.2123	3.73485	-0.238254
JUQ024_CATTATCGTCGACTGC-1	2.16804	-21.1354	-0.390215
JUQ024_CATTATCTCAAGCCTA-1	-30.1844	49.1311	-0.444635
JUQ024_CATTATCTCCTCCTAG-1	5.84363	45.533	-0.210188
JUQ024_CATTCGCAGAAGGCCT-1	-8.08961	3.81859	-0.354416
JUQ024_CATTCGCCACATCCGG-1	-19.3143	20.461	-0.331933
JUQ024_CATTCGCGTAGCTGCC-1	-23.7747	4.87431	-0.323933
JUQ024_CATTCGCGTCTAAACC-1	8.97142	42.6853	-0.349513
JUQ024_CATTCGCGTTGGGACA-1	30.3582	-23.1092	-0.3784
JUQ024_CCAATCCAGCTTTGGT-1	-29.3494	48.7449	-0.31606
JUQ024_CCAATCCCACTTCGAA-1	2.08318	-47.7272	-0.269413
JUQ024_CCAATCCCATCGGAAG-1	70.8965	-6.45631	-0.324907
JUQ024_CCAATCCGTCACACGC-1	-17.4366	-3.50731	-0.274498
JUQ024_CCAATCCGTCGCTTCT-1	13.2888	21.487	-0.423197
JUQ024_CCAATCCGTCTCTCGT-1	-56.2714	-46.5499	0.148199
JUQ024_CCAATCCGTTTCCACC-1	-23.2406	4.8653	-0.447679
JUQ024_CCAATCCTCTGGTTCC-1	-20.138	2.88921	-0.385539
JUQ024_CCACCTAAGCGTGAGT-1	47.4827	-52.2826	0.646228
JUQ024_CCACCTAGTACAAGTA-1	-16.4689	-2.70262	-0.381039
JUQ024_CCACCTAGTGATGTGG-1	-16.4145	-2.63256	-0.349628
JUQ024_CCACCTATCAGAGCTT-1	7.25753	-17.211	-0.333602
JUQ024_CCACGGAAGACAATAC-1	-20.4388	4.15449	-0.443052
JUQ024_CCACGGATCAGAAATG-1	13.8715	40.4696	-0.204486
JUQ024_CCACTACAGAATGTTG-1	-14.8581	1.37214	-0.0772313
JUQ024_CCACTACGTAAGTTCC-1	-11.117	13.7075	-0.453314
JUQ024_CCACTACGTCAAACTC-1	-5.67134	-24.1657	-0.446864
JUQ024_CCACTACGTGGTCCGT-1	16.0937	6.93927	-0.227877
JUQ024_CCACTACGTTCCACAA-1	60.0247	43.4395	-0.0086404
JUQ024_CCACTACTCCGCGTTT-1	-34.6072	-15.5536	-0.355041
JUQ024_CCAGCGAAGACTTTCG-1	-2.36819	-24.0581	-0.450304
JUQ024_CCAGCGAAGCGCCTCA-1	9.13632	-44.2521	-0.207764
JUQ024_CCAGCGAAGGATATAC-1	7.93427	-40.6302	-0.391459
JUQ024_CCAGCGAGTTGGACCC-1	28.8507	21.1195	-0.293201
JUQ024_CCAGCGATCCACGAAT-1	46.5223	-52.5979	1.12471
JUQ024_CCATGTCAGGCCCGTT-1	-25.8064	69.0344	-0.255473
JUQ024_CCATGTCAGTACGACG-1	14.662	-65.8718	-0.0280145
JUQ024_CCATGTCCAAGTCATC-1	10.2865	-17.6387	-0.268082
JUQ024_CCATGTCCACGGTAGA-1	9.4706	-19.9766	-0.389425
JUQ024_CCATGTCTCGGCGCAT-1	-22.6567	5.07225	-0.15816
JUQ024_CCATTCGAGTTCGCGC-1	2.75988	34.2993	-0.474946
JUQ024_CCATTCGGTTGCCTCT-1	2.60567	-51.5979	-0.371501
JUQ024_CCATTCGGTTGGAGGT-1	-59.7127	36.9453	5.69288
JUQ024_CCCAATCAGCCCAATT-1	28.3918	-35.3007	-0.39312
JUQ024_CCCAATCTCATCATTC-1	9.45056	-22.2646	-0.233997
JUQ024_CCCAGTTCATCACCCT-1	-4.62246	3.94443	-0.384724
JUQ024_CCCAGTTTCATTGCCC-1	33.5487	-28.6436	-0.109848
JUQ024_CCCAGTTTCGCATGAT-1	3.14731	-20.88	-0.439426
JUQ024_CCCATACCAACTGCTA-1	57.2702	40.4894	-0.18947
JUQ024_CCCATACTCTACGAGT-1	47.1085	-52.2375	0.472823
JUQ024_CCCTCCTCAAGCCGTC-1	-4.0142	32.3122	-0.17433
JUQ024_CCCTCCTCATCGATTG-1	44.7711	-51.1463	0.468819
JUQ024_CCGGGATAGGCCCTCA-1	2.64927	29.2313	-0.113096
JUQ024_CCGGGATTCAGAGGTG-1	14.6711	-21.8868	-0.205644
JUQ024_CCGGGATTCAGCTTAG-1	9.866	-17.2207	-0.302452
JUQ024_CCGGTAGAGTGGTAAT-1	-20.2345	6.98639	-0.393914
JUQ024_CCGGTAGGTTCCTCCA-1	-21.9161	7.22117	-0.213727
JUQ024_CCGGTAGTCAAACAAG-1	-2.90554	-19.1563	-0.521326
JUQ024_CCGTACTAGACCGGAT-1	13.3906	-15.1711	-0.22739
JUQ024_CCGTACTCAACGCACC-1	16.8882	14.9096	-0.419489
JUQ024_CCGTACTGTGAGGGAG-1	-6.53732	6.66256	-0.297551
JUQ024_CCGTACTTCCGGGTGT-1	3.32773	-52.4049	-0.247542
JUQ024_CCGTGGACAACACCCG-1	-35.0952	-21.2198	-0.237534
JUQ024_CCGTGGACAAGACGTG-1	30.3528	24.1574	-0.346588
JUQ024_CCGTGGATCACGCATA-1	7.38093	51.8415	-0.419863
JUQ024_CCGTGGATCGGATGGA-1	-31.9722	-32.5073	-0.339805
JUQ024_CCGTTCAAGTAGGCCA-1	-28.5577	47.2676	-0.40112
JUQ024_CCGTTCAAGTTCCACA-1	-25.8429	11.5938	-0.0701187
JUQ024_CCTAAAGCATCCCACT-1	-15.0744	-1.93604	-0.0451062
JUQ024_CCTAAAGGTCTTGCGG-1	21.5756	-13.6239	-0.26534
JUQ024_CCTAAAGTCCGAGCCA-1	57.8428	42.1731	-0.280947
JUQ024_CCTACACAGACGCACA-1	6.86318	-19.4483	-0.319847
JUQ024_CCTACACTCAACACAC-1	-0.212268	39.7827	-0.317992
JUQ024_CCTACACTCACAACGT-1	14.3603	21.3266	-0.142683
JUQ024_CCTACACTCTGGGCCA-1	23.5045	-20.6887	-0.306601
JUQ024_CCTACCAAGTAAGTAC-1	-59.7183	38.3613	4.40916
JUQ024_CCTACCAGTAAATGTG-1	-20.3508	2.89553	-0.475823
JUQ024_CCTACCAGTTGGTAAA-1	13.8923	26.409	-0.384573
JUQ024_CCTAGCTCACGAAACG-1	-47.1022	-30.189	-0.31303
JUQ024_CCTAGCTGTTCTGTTT-1	-22.1082	4.93198	-0.452105
JUQ024_CCTAGCTTCCCTAACC-1	-17.7289	-2.90302	-0.409197
JUQ024_CCTAGCTTCTGGTTCC-1	-19.7484	3.72245	-0.161014
JUQ024_CCTATTAAGGATGCGT-1	15.8301	-33.0307	-0.364232
JUQ024_CCTATTAGTACTTAGC-1	-30.1899	50.8979	-0.294914
JUQ024_CCTATTAGTGCAGACA-1	18.1149	30.7043	-0.258745
JUQ024_CCTATTATCATCGCTC-1	57.9625	8.9434	-0.13641
JUQ024_CCTATTATCCACTCCA-1	-16.4335	-3.61461	-0.3496
JUQ024_CCTATTATCTGCCAGG-1	8.41979	-24.0459	-0.527023
JUQ024_CCTCAGTGTACAGTGG-1	-63.6533	46.8023	3.7923
JUQ024_CCTCAGTGTACCATCA-1	-15.5793	-1.26859	-0.303368
JUQ024_CCTCAGTGTGAAAGAG-1	11.9005	32.1521	-0.299167
JUQ024_CCTCAGTTCCCTCTTT-1	-16.1368	-2.16527	-0.327499
JUQ024_CCTCTGAAGCTATGCT-1	-25.5604	9.3876	-0.209194
JUQ024_CCTCTGAAGGCCCGTT-1	-13.2396	-54.9107	-0.165688
JUQ024_CCTCTGAAGGGTCTCC-1	35.7666	-31.3254	-0.357749
JUQ024_CCTCTGAGTACCGTAT-1	27.4057	-5.8246	-0.19436
JUQ024_CCTCTGAGTCAGAAGC-1	-0.29862	-18.8974	-0.301737
JUQ024_CCTCTGAGTGCGCTTG-1	-6.04811	-45.0036	-0.426183
JUQ024_CCTCTGATCAACGCTA-1	10.4151	18.3506	-0.214707
JUQ024_CCTCTGATCACAGGCC-1	1.90911	-19.2485	-0.458679
JUQ024_CCTTACGAGCCAGAAC-1	-7.75976	-47.1581	-0.230472
JUQ024_CCTTACGCACGACTCG-1	30.4218	-15.8645	-0.406233
JUQ024_CCTTACGCATATACGC-1	2.23283	-21.6884	-0.486663
JUQ024_CCTTACGGTTCCCGAG-1	2.89842	29.589	-0.437926
JUQ024_CCTTACGTCTACTCAT-1	3.39337	26.8611	-0.346067
JUQ024_CCTTCCCTCAACACGT-1	24.1585	18.6785	-0.344054
JUQ024_CCTTCGAAGCGCCTCA-1	14.136	15.7805	-0.350208
JUQ024_CCTTCGAGTGTTTGTG-1	-7.00861	6.53201	-0.0949462
JUQ024_CCTTCGATCGCAAGCC-1	-50.1479	-12.4983	-0.0460612
JUQ024_CCTTCGATCTGACCTC-1	6.46954	48.0833	-0.45996
JUQ024_CCTTTCTAGTGTACGG-1	-27.4355	69.1722	-0.284462
JUQ024_CCTTTCTCAATGAAAC-1	8.0977	45.9095	-0.300361
JUQ024_CCTTTCTGTCTAGAGG-1	6.67656	-15.1156	-0.447075
JUQ024_CCTTTCTTCGTCCGTT-1	4.60572	19.7475	-0.250832
JUQ024_CGAACATAGTGGACGT-1	22.1096	37.9365	-0.151191
JUQ024_CGAACATAGTGTCCAT-1	73.5829	-7.82906	-0.270418
JUQ024_CGAACATCAACACCCG-1	21.7198	-21.3847	-0.0826299
JUQ024_CGAACATCACTTACGA-1	25.7687	-34.295	-0.390157
JUQ024_CGAACATGTAATCACC-1	-25.0806	5.76419	-0.208542
JUQ024_CGAACATTCATGCAAC-1	6.53508	-78.1116	-0.21438
JUQ024_CGAATGTAGCGCTTAT-1	38.5254	-24.1785	-0.429878
JUQ024_CGAATGTGTCATGCAT-1	-1.4934	40.8071	-0.421154
JUQ024_CGAATGTGTGCCTGTG-1	-16.772	-9.6765	-0.352367
JUQ024_CGAATGTTCATAGCAC-1	-10.4497	-49.3395	-0.237228
JUQ024_CGACCTTAGAGACTTA-1	10.31	-1.37267	-0.452264
JUQ024_CGACCTTAGAGTCGGT-1	-23.7078	4.73517	0.154708
JUQ024_CGACCTTAGCCGTCGT-1	2.68026	42.3441	-0.408854
JUQ024_CGACCTTCAGCGTCCA-1	3.08186	52.5636	-0.395971
JUQ024_CGACCTTTCACCAGGC-1	13.8186	-16.3296	-0.165916
JUQ024_CGACCTTTCCGCAGTG-1	8.99846	33.89	-0.15016
JUQ024_CGACCTTTCCGGGTGT-1	-22.266	3.15899	-0.296042
JUQ024_CGACTTCAGACCTTTG-1	5.14742	-63.6389	-0.369766
JUQ024_CGACTTCAGTGACTCT-1	-23.0767	4.76128	-0.224362
JUQ024_CGACTTCGTAGCGATG-1	-5.26628	-25.3926	-0.246151
JUQ024_CGACTTCTCCCTAATT-1	72.0917	-4.3127	-0.189812
JUQ024_CGAGAAGCAATAAGCA-1	-16.086	-1.29605	-0.186012
JUQ024_CGAGAAGCAGACTCGC-1	14.2246	-27.894	-0.267773
JUQ024_CGAGAAGGTCGCATAT-1	-20.7321	6.03203	-0.198471
JUQ024_CGAGAAGGTGTTCGAT-1	12.1621	-24.839	-0.0574819
JUQ024_CGAGAAGTCACATAGC-1	-22.7104	4.01818	-0.292729
JUQ024_CGAGAAGTCAGCTGGC-1	4.81105	36.1704	-0.311783
JUQ024_CGAGAAGTCAGTACGT-1	4.73721	-15.2122	-0.292795
JUQ024_CGAGCACCAAACGCGA-1	19.9075	20.9917	-0.277778
JUQ024_CGAGCACCACATTTCT-1	-77.4235	0.152026	0.0200696
JUQ024_CGAGCACCACCAGGCT-1	-31.6177	52.1983	-0.377157
JUQ024_CGAGCACCATCTCGCT-1	-20.9821	4.95568	-0.321967
JUQ024_CGAGCACGTCCATGAT-1	-56.1139	52.7761	4.43881
JUQ024_CGAGCACTCGATGAGG-1	-20.4399	18.7378	-0.303614
JUQ024_CGAGCCACAGGACGTA-1	47.5627	-19.1819	-0.310162
JUQ024_CGAGCCAGTGGTCTCG-1	-18.2825	-4.12314	-0.48646
JUQ024_CGAGCCATCGGGAGTA-1	22.8105	-42.9008	-0.261624
JUQ024_CGAGCCATCTGCGACG-1	-29.1165	73.3471	0.137719
JUQ024_CGATCGGAGCTAGTTC-1	10.2769	-23.6231	-0.365618
JUQ024_CGATCGGAGGACACCA-1	10.8678	39.9279	-0.0734537
JUQ024_CGATCGGAGTTATCGC-1	-7.30251	14.4549	-0.200309
JUQ024_CGATCGGCAAACGTGG-1	-3.10346	12.9136	-0.501851
JUQ024_CGATCGGCAACTGCGC-1	-21.142	5.58235	-0.253005
JUQ024_CGATCGGCAGCTGCAC-1	-14.868	-3.16365	-0.3328
JUQ024_CGATCGGGTCGGCTCA-1	-7.29941	-45.7416	-0.436456
JUQ024_CGATCGGTCGCCTGTT-1	1.21975	33.5458	-0.300739
JUQ024_CGATCGGTCGTCTGAA-1	-50.9433	-28.4545	-0.120464
JUQ024_CGATGGCAGGGATCTG-1	22.8563	-23.2503	-0.287148
JUQ024_CGATGGCCACTTCGAA-1	-52.3796	-34.817	-0.28852
JUQ024_CGATGGCCATCACGAT-1	-52.3309	-27.0311	-0.212785
JUQ024_CGATGGCGTCCGACGT-1	0.519685	28.1117	-0.107252
JUQ024_CGATGGCTCGGAAACG-1	-19.9145	19.8233	-0.0871397
JUQ024_CGATGGCTCGGAGGTA-1	10.7045	-20.222	-0.50284
JUQ024_CGATGGCTCTGGCGTG-1	6.50909	48.4597	-0.443083
JUQ024_CGATGTAAGTGGACGT-1	-13.2705	-1.36529	-0.0848886
JUQ024_CGATGTAAGTGGGTTG-1	-19.1685	2.41043	-0.442517
JUQ024_CGATGTACACTAAGTC-1	-52.8539	-28.457	-0.481232
JUQ024_CGATGTACATTCCTCG-1	19.5394	10.0915	-0.238083
JUQ024_CGATGTAGTTGAGGTG-1	-32.2934	69.6041	-0.0827997
JUQ024_CGATGTATCAACGAAA-1	-1.10056	45.3647	-0.473768
JUQ024_CGATGTATCTGTTTGT-1	11.3371	-23.9482	-0.209925
JUQ024_CGATTGAAGAGCCTAG-1	2.2096	27.0215	-0.380034
JUQ024_CGATTGAAGCGCCTCA-1	-15.6254	1.34149	-0.342523
JUQ024_CGATTGAGTGGTACAG-1	14.0531	-13.2283	-0.118153
JUQ024_CGATTGAGTGTGCCTG-1	-20.3438	-0.435729	-0.27879
JUQ024_CGATTGAGTTCTGAAC-1	-16.1056	-2.27153	-0.304705
JUQ024_CGCCAAGAGGGCACTA-1	12.446	46.767	-0.144825
JUQ024_CGCCAAGAGGTGTTAA-1	10.8424	-37.9791	-0.241442
JUQ024_CGCCAAGCATATACGC-1	3.07201	33.3448	-0.226538
JUQ024_CGCCAAGCATGTTGAC-1	-6.23471	7.27689	-0.336166
JUQ024_CGCCAAGGTAGCGCAA-1	-52.6406	-30.4755	-0.089885
JUQ024_CGCCAAGTCCCTAACC-1	-22.4939	4.36675	-0.279845
JUQ024_CGCGTTTAGGCTAGAC-1	17.1832	-3.24745	-0.315795
JUQ024_CGCGTTTCATTTGCCC-1	-28.3947	47.3376	0.0792402
JUQ024_CGCGTTTGTTATTCTC-1	7.32835	-17.3809	-0.132609
JUQ024_CGCGTTTTCGAGCCCA-1	-73.4261	-25.814	0.0483402
JUQ024_CGCGTTTTCTCAACTT-1	-0.368554	-20.1515	-0.555208
JUQ024_CGCGTTTTCTTAACCT-1	-11.1156	-4.38862	-0.25657
JUQ024_CGCTATCAGATCGATA-1	-15.639	-1.83228	-0.207139
JUQ024_CGCTATCAGCAATATG-1	13.5183	-21.5952	-0.346466
JUQ024_CGCTATCCAATGGAGC-1	3.08269	-21.3874	-0.52115
JUQ024_CGCTATCCACCATGTA-1	8.01017	38.9985	-0.124099
JUQ024_CGCTATCCACTGAAGG-1	-0.854809	-50.5026	-0.413332
JUQ024_CGCTATCCATCCCATC-1	-73.7441	35.1606	3.80938
JUQ024_CGCTGGAAGCTCCTTC-1	13.8646	-16.8159	-0.161111
JUQ024_CGCTGGACACGGTAGA-1	44.7362	-27.0649	-0.402869
JUQ024_CGCTGGACAGCTGGCT-1	-13.8982	-0.0816079	-0.294783
JUQ024_CGCTGGACATGACGGA-1	-29.4318	49.3902	-0.361835
JUQ024_CGCTGGAGTAAGGGAA-1	15.2618	-13.6427	-0.255931
JUQ024_CGCTGGAGTATCGCAT-1	-76.1391	-24.8282	0.0444092
JUQ024_CGCTGGATCATGCAAC-1	-14.3209	-1.05475	-0.412211
JUQ024_CGCTGGATCGGAAACG-1	15.902	6.54768	-0.442248
JUQ024_CGCTGGATCTTTCCTC-1	3.74174	40.843	-0.380217
JUQ024_CGCTTCACAACCGCCA-1	-23.1708	5.64056	-0.159073
JUQ024_CGCTTCATCATCGATG-1	2.48162	-21.384	-0.192609
JUQ024_CGCTTCATCCGAAGAG-1	-2.44984	24.6917	-0.281119
JUQ024_CGGACACCAACCGCCA-1	-35.9501	52.7019	-0.366696
JUQ024_CGGACACTCGTTACAG-1	0.870091	-17.5256	-0.382468
JUQ024_CGGACGTAGGCAAAGA-1	-23.207	6.8048	-0.392845
JUQ024_CGGACGTGTCGCTTTC-1	-0.560768	43.0748	-0.336098
JUQ024_CGGACGTTCGACCAGC-1	-17.8509	-3.89167	-0.180367
JUQ024_CGGACTGAGAGTTGGC-1	17.6737	33.5694	-0.344835
JUQ024_CGGACTGAGATAGTCA-1	10.0264	29.9143	-0.271258
JUQ024_CGGACTGAGGTCATCT-1	2.22416	-20.0121	-0.317857
JUQ024_CGGACTGCAAGAAGAG-1	-21.7409	4.67642	-0.561592
JUQ024_CGGACTGCACCAGGTC-1	1.79295	-21.6619	-0.239397
JUQ024_CGGACTGTCATGCTCC-1	-65.4315	-18.8842	-0.265999
JUQ024_CGGAGCTAGTGCGTGA-1	4.89767	29.5758	-0.49037
JUQ024_CGGAGCTCAAGACACG-1	58.4489	28.257	-0.105539
JUQ024_CGGAGCTGTGTTGAGG-1	1.62231	-17.9873	-0.449985
JUQ024_CGGAGTCAGCTTTGGT-1	1.97801	43.8088	-0.39125
JUQ024_CGGAGTCCACCCTATC-1	17.053	7.15917	-0.375552
JUQ024_CGGAGTCCATTCACTT-1	-22.0417	4.1222	-0.152201
JUQ024_CGGAGTCGTAGGCATG-1	30.1979	0.675237	-0.243913
JUQ024_CGGAGTCTCTATCCCG-1	11.1543	-25.4445	-0.279496
JUQ024_CGGCTAGCATGTTGAC-1	6.54142	-47.1382	-0.287422
JUQ024_CGGCTAGTCAAACCAC-1	-4.3579	-52.6602	-0.124072
JUQ024_CGGCTAGTCCTATGTT-1	-15.1083	29.6365	-0.221616
JUQ024_CGGGTCAGTCGAGATG-1	2.23428	-16.5119	-0.312916
JUQ024_CGGGTCAGTCGCATCG-1	-15.9896	-2.1024	-0.36569
JUQ024_CGGGTCATCAGCTCGG-1	-21.5818	5.2457	-0.358344
JUQ024_CGGGTCATCGCATGAT-1	9.75074	-43.3053	-0.312718
JUQ024_CGGTTAACACCACGTG-1	-6.97238	-44.1444	-0.419019
JUQ024_CGTAGCGCAACTTGAC-1	-16.7934	-1.73172	-0.277827
JUQ024_CGTAGCGCAAGTCATC-1	12.6505	-13.4576	-0.251617
JUQ024_CGTAGCGCACGCATCG-1	19.2156	-23.2873	-0.148436
JUQ024_CGTAGCGGTACCCAAT-1	4.21006	40.629	-0.280921
JUQ024_CGTAGCGTCAAGGTAA-1	21.2074	-16.0492	-0.289148
JUQ024_CGTAGCGTCCGCATCT-1	-76.9865	-0.972314	0.00595204
JUQ024_CGTAGCGTCGCCTGTT-1	80.3769	17.8465	-0.164295
JUQ024_CGTAGGCAGTTCGCGC-1	-29.1741	48.9192	0.0691777
JUQ024_CGTAGGCCATACTACG-1	-10.0159	-47.5699	-0.407243
JUQ024_CGTAGGCTCCCTCTTT-1	5.12144	-8.30844	1.05741
JUQ024_CGTAGGCTCCTGCCAT-1	19.8538	31.519	-0.456953
JUQ024_CGTAGGCTCGGTGTCG-1	-50.3973	-35.1908	-0.259082
JUQ024_CGTCACTAGGCGCTCT-1	-34.1401	12.0016	-0.358632
JUQ024_CGTCACTCAACGATCT-1	3.58763	53.3533	-0.486649
JUQ024_CGTCACTGTATAGGTA-1	-15.7538	-1.32273	-0.220036
JUQ024_CGTCACTGTTGTCGCG-1	69.431	16.5361	-0.198198
JUQ024_CGTCACTTCCTGTACC-1	10.909	-20.2234	-0.330375
JUQ024_CGTCACTTCGCGATCG-1	-23.1192	7.72439	-0.198919
JUQ024_CGTCAGGAGAGACTTA-1	1.72927	-20.9402	-0.430968
JUQ024_CGTCAGGAGAGCAATT-1	6.33554	48.0273	-0.364813
JUQ024_CGTCAGGAGGATATAC-1	-16.8166	-2.05104	-0.174082
JUQ024_CGTCAGGCACAGGAGT-1	-50.7582	-27.0433	-0.297686
JUQ024_CGTCAGGTCAGAGGTG-1	-16.0837	-0.996848	-0.258152
JUQ024_CGTCAGGTCAGCAACT-1	-14.3261	72.5243	-0.248678
JUQ024_CGTCAGGTCCGGGTGT-1	19.9797	28.4205	-0.417958
JUQ024_CGTCAGGTCGCAAACT-1	-15.0569	-1.51211	-0.15232
JUQ024_CGTCCATGTGACAAAT-1	-25.1352	11.3034	-0.322812
JUQ024_CGTCCATTCATTGCGA-1	3.8156	-14.98	-0.0437328
JUQ024_CGTCCATTCTGCAGTA-1	8.07273	47.4176	-0.416443
JUQ024_CGTCTACAGCATGGCA-1	-2.13477	-23.9064	-0.391046
JUQ024_CGTCTACCAGTACACT-1	-78.8409	34.3916	6.09547
JUQ024_CGTCTACTCGTTGACA-1	10.7589	-21.5321	-0.226529
JUQ024_CGTGAGCAGCCCGAAA-1	26.3663	2.00951	-0.184336
JUQ024_CGTGAGCAGTCTTGCA-1	2.88096	49.9803	-0.176382
JUQ024_CGTGAGCCAGGCTCAC-1	23.4498	9.074	-0.110939
JUQ024_CGTGAGCGTATCAGTC-1	-26.1545	-13.6493	-0.0815615
JUQ024_CGTGAGCGTTCGTCTC-1	12.8687	-21.718	-0.127332
JUQ024_CGTGAGCTCAGAGACG-1	-13.125	67.982	-0.0857193
JUQ024_CGTGTAAAGCTGAAAT-1	2.54711	29.2867	-0.356493
JUQ024_CGTGTAAAGGAGTACC-1	1.38033	34.7473	-0.176396
JUQ024_CGTGTAACAAGAAGAG-1	-19.9965	6.95769	-0.0494782
JUQ024_CGTGTAATCGCCCTTA-1	-22.034	4.36195	-0.216487
JUQ024_CGTGTCTAGACCCACC-1	-19.0175	5.13295	-0.0532461
JUQ024_CGTGTCTAGCAGCCTC-1	-22.2331	4.70667	-0.294654
JUQ024_CGTGTCTAGTAGGTGC-1	6.03933	-15.4602	-0.271433
JUQ024_CGTGTCTCAAGCCGTC-1	6.35945	48.573	-0.427016
JUQ024_CGTGTCTCATTCACTT-1	48.0304	61.6342	-0.300525
JUQ024_CGTGTCTGTAGAAGGA-1	4.43741	30.2746	-0.289148
JUQ024_CGTGTCTTCTGGTTCC-1	71.256	-5.05142	0.0680259
JUQ024_CGTTAGAAGGTGCAAC-1	5.80675	45.5892	-0.474332
JUQ024_CGTTAGACATAGTAAG-1	2.13912	43.8059	-0.311139
JUQ024_CGTTAGACATCGGACC-1	-22.7047	4.69126	-0.081073
JUQ024_CGTTAGAGTCTTCTCG-1	-9.25876	-1.894	-0.422295
JUQ024_CGTTAGAGTTAAGGGC-1	-13.2862	-0.0667331	-0.207344
JUQ024_CGTTAGAGTTTGGGCC-1	-23.9714	8.72755	-0.440244
JUQ024_CGTTAGATCCCGGATG-1	6.90289	28.9487	-0.29551
JUQ024_CGTTAGATCCTCGCAT-1	-16.4481	-1.22886	-0.250324
JUQ024_CGTTAGATCGCTTGTC-1	-54.9602	-31.9458	-0.1749
JUQ024_CGTTAGATCGGCTTGG-1	14.9336	8.80613	-0.231529
JUQ024_CGTTCTGGTCTGCAAT-1	-10.8624	5.48388	-0.324411
JUQ024_CGTTCTGGTTAAGATG-1	2.04635	-21.1388	-0.328111
JUQ024_CGTTCTGTCAGTGCAT-1	45.0695	-52.2998	0.838952
JUQ024_CGTTGGGAGTGTACTC-1	-1.39399	-44.696	-0.518763
JUQ024_CGTTGGGGTAACGTTC-1	-16.472	-0.924119	-0.21393
JUQ024_CGTTGGGGTAAGTTCC-1	58.1603	46.7223	-0.239116
JUQ024_CGTTGGGTCTGCAGTA-1	80.249	-9.13882	-0.0432403
JUQ024_CGTTGGGTCTGTGCAA-1	-13.404	-0.398536	-0.400175
JUQ024_CTAAGACCAGTCAGAG-1	10.1748	-21.1213	-0.341869
JUQ024_CTAATGGAGACCTAGG-1	11.8965	50.6871	-0.0789459
JUQ024_CTAATGGAGATGTAAC-1	-16.9079	69.5282	0.00344564
JUQ024_CTAATGGAGCTCCTTC-1	18.8286	-36.875	-0.43206
JUQ024_CTAATGGTCCTCATTA-1	-1.27851	-21.9331	-0.326628
JUQ024_CTACACCGTCCTCCAT-1	47.1205	-55.0359	0.684272
JUQ024_CTACACCTCAATCTCT-1	-20.7346	2.39052	-0.324429
JUQ024_CTACACCTCACTTACT-1	17.1512	46.9194	-0.141292
JUQ024_CTACACCTCATATCGG-1	11.2594	6.71515	-0.374895
JUQ024_CTACACCTCATTGCCC-1	-21.8354	3.72561	0.00238979
JUQ024_CTACACCTCTCCCTGA-1	2.53679	-17.4703	-0.464786
JUQ024_CTACATTCAGTACACT-1	7.95302	52.3977	-0.324316
JUQ024_CTACATTTCGAACTGT-1	-2.91202	13.0621	-0.481478
JUQ024_CTACATTTCGTCCAGG-1	4.62762	-23.9292	-0.377862
JUQ024_CTACCCAAGGGCATGT-1	-68.0357	31.5501	4.33087
JUQ024_CTACCCACACCTTGTC-1	1.27277	31.0658	-0.51537
JUQ024_CTACCCACACGTAAGG-1	-23.91	8.51955	-0.491036
JUQ024_CTACCCACAGTCAGAG-1	13.5581	13.9184	-0.358553
JUQ024_CTACCCAGTCTCTTAT-1	3.83707	-21.1233	-0.444998
JUQ024_CTACCCAGTGTATGGG-1	-54.6562	43.3371	4.08154
JUQ024_CTACGTCAGTTCGCAT-1	18.6428	-38.6957	-0.296295
JUQ024_CTACGTCCACACCGAC-1	-20.6373	-0.261116	-0.387155
JUQ024_CTACGTCCAGAAGCAC-1	2.77125	-20.0823	-0.324941
JUQ024_CTACGTCCATCTCCCA-1	-10.05	16.688	-0.253813
JUQ024_CTAGAGTAGTCACGCC-1	2.67574	-20.2193	-0.249621
JUQ024_CTAGAGTCAGATGGGT-1	1.41141	48.3712	-0.363325
JUQ024_CTAGAGTCAGCGAACA-1	0.843933	29.112	-0.258603
JUQ024_CTAGAGTTCAACGGGA-1	20.3033	-32.4328	-0.315582
JUQ024_CTAGAGTTCCAGAAGG-1	11.0058	-65.1134	-0.0706501
JUQ024_CTAGCCTAGGCCGAAT-1	15.3609	-13.3684	-0.265457
JUQ024_CTAGCCTCAGCTTCGG-1	-22.0854	3.69196	-0.301202
JUQ024_CTAGCCTCAGGGAGAG-1	-29.2349	49.0107	-0.503086
JUQ024_CTAGCCTCAGTAACGG-1	-52.7389	-30.8974	0.0146422
JUQ024_CTAGCCTGTAACGCGA-1	-16.058	-2.4067	-0.198476
JUQ024_CTAGCCTGTGACAAAT-1	-1.48149	47.2617	-0.221826
JUQ024_CTAGTGAAGCCGTCGT-1	-6.49547	0.396479	-0.408665
JUQ024_CTAGTGAAGGCTCAGA-1	-22.8221	4.45959	-0.328683
JUQ024_CTAGTGACACCAGATT-1	25.2693	4.86517	-0.372542
JUQ024_CTCACACAGACAGGCT-1	-15.4832	-13.2223	-0.192893
JUQ024_CTCACACAGGCAGTCA-1	-37.2085	5.96607	-0.303276
JUQ024_CTCACACAGGGCATGT-1	64.086	20.2262	-0.0326797
JUQ024_CTCACACGTCATACTG-1	38.1508	-34.2085	-0.556035
JUQ024_CTCAGAAAGATGGGTC-1	-22.3379	2.48251	-0.385851
JUQ024_CTCAGAAAGCGACGTA-1	6.09202	27.9814	-0.560801
JUQ024_CTCAGAAAGGATGGTC-1	12.297	-14.3028	-0.303666
JUQ024_CTCAGAACACTGTTAG-1	-53.5557	-24.2758	-0.223947
JUQ024_CTCAGAATCGCCATAA-1	36.0235	-29.5338	-0.15218
JUQ024_CTCATTACACTAAGTC-1	-50.0396	-24.8306	-0.265389
JUQ024_CTCATTACAGTGAGTG-1	31.7585	23.2291	0.0431616
JUQ024_CTCCTAGCAAACGCGA-1	-12.7493	-55.9974	-0.314033
JUQ024_CTCCTAGCAGCATGAG-1	7.90025	38.8682	-0.223665
JUQ024_CTCCTAGGTGCTTCTC-1	9.25729	17.6455	-0.349082
JUQ024_CTCCTAGGTTGCTCCT-1	2.54118	-21.3982	-0.455504
JUQ024_CTCCTAGTCCTTGCCA-1	-13.0784	68.2415	0.069562
JUQ024_CTCGAAAAGTCTCAAC-1	47.7243	61.7897	-0.36754
JUQ024_CTCGAAACAAGCCCAC-1	22.2924	-26.5774	-0.184623
JUQ024_CTCGAAACACTCGACG-1	-29.1647	70.2132	-0.0514594
JUQ024_CTCGAAACATGCTGGC-1	-19.0004	5.50364	-0.176193
JUQ024_CTCGAAAGTCCCTACT-1	21.6404	-18.0626	-0.187608
JUQ024_CTCGAAAGTGATAAGT-1	-16.1667	-1.36196	-0.280735
JUQ024_CTCGAAAGTGATGTCT-1	4.95516	31.0412	-0.215551
JUQ024_CTCGAAAGTGCAACGA-1	11.7143	-43.5179	-0.347012
JUQ024_CTCGAAAGTTCAGCGC-1	-61.1027	37.0776	5.22086
JUQ024_CTCGAAAGTTTGACAC-1	-56.6814	52.6383	5.83739
JUQ024_CTCGAAATCGCTAGCG-1	-28.3765	67.7432	-0.237004
JUQ024_CTCGAGGAGACCTAGG-1	12.9486	-19.4964	-0.16402
JUQ024_CTCGAGGAGGAGTAGA-1	13.0997	-14.0247	-0.290643
JUQ024_CTCGAGGCAAATACAG-1	-11.9447	-7.57119	-0.107912
JUQ024_CTCGAGGCAACTGCGC-1	2.42158	-18.578	-0.482474
JUQ024_CTCGAGGCAGCCTTGG-1	29.1346	-33.6281	-0.466715
JUQ024_CTCGAGGCATGCTGGC-1	21.336	-36.6972	-0.502487
JUQ024_CTCGAGGTCTATCCCG-1	1.52278	-18.0565	-0.39584
JUQ024_CTCGGAGGTAGGGACT-1	-16.2793	-2.92686	-0.315575
JUQ024_CTCGGGACAGTATAAG-1	-9.94149	-43.8896	-0.254546
JUQ024_CTCGGGATCCACGAAT-1	10.2025	-24.362	-0.378093
JUQ024_CTCGTACAGTGTCCAT-1	6.20096	27.8651	-0.421535
JUQ024_CTCGTACCAGATGAGC-1	17.3881	4.8489	-0.213793
JUQ024_CTCGTCAAGCGCTTAT-1	-1.60605	36.7795	-0.0318603
JUQ024_CTCGTCAGTTAAGAAC-1	5.30061	-18.7837	-0.504366
JUQ024_CTCGTCAGTTATTCTC-1	-21.6677	67.8446	0.0713499
JUQ024_CTCGTCATCAGGCGAA-1	-23.406	4.84454	-0.181748
JUQ024_CTCGTCATCCCACTTG-1	-3.99939	1.29143	-0.0757718
JUQ024_CTCTAATAGAGAGCTC-1	30.8252	-36.277	-0.525083
JUQ024_CTCTAATAGATCTGCT-1	4.53309	29.999	-0.517529
JUQ024_CTCTAATGTAGGCTGA-1	-19.9145	3.44327	-0.184943
JUQ024_CTCTAATTCGTCACGG-1	-21.8875	4.42321	-0.376135
JUQ024_CTCTAATTCTGTCAAG-1	-21.1225	5.35937	-0.211814
JUQ024_CTCTACGTCCGTTGTC-1	-0.50927	30.1659	-0.239867
JUQ024_CTCTGGTCAGCTATTG-1	12.6978	-27.2912	-0.374494
JUQ024_CTCTGGTTCAACGAAA-1	-16.7303	-2.0799	-0.179354
JUQ024_CTCTGGTTCGGTCTAA-1	-5.34381	-19.4848	-0.281442
JUQ024_CTCTGGTTCGTAGGTT-1	17.8392	-38.8586	-0.282155
JUQ024_CTGAAACAGATCGGGT-1	-6.42488	-0.129078	-0.241366
JUQ024_CTGAAACCAACTGGCC-1	2.1183	-20.8376	-0.368009
JUQ024_CTGAAACCACAGTCGC-1	-22.3241	5.01318	-0.402167
JUQ024_CTGAAACCATTACCTT-1	3.1908	34.1292	-0.269198
JUQ024_CTGAAGTAGACTCGGA-1	72.1533	-27.1297	-0.203818
JUQ024_CTGAAGTAGGCAAAGA-1	-12.4442	0.220422	-0.284506
JUQ024_CTGAAGTCATGCCTTC-1	26.4269	1.99067	-0.116686
JUQ024_CTGAAGTTCGCTTGTC-1	-14.5123	3.02429	-0.0911839
JUQ024_CTGAAGTTCGTAGATC-1	66.5258	46.3806	-0.184464
JUQ024_CTGATAGAGACAGACC-1	-7.17635	6.5514	-0.262848
JUQ024_CTGATAGAGCAAATCA-1	-24.1457	6.60009	-0.062121
JUQ024_CTGATAGAGCTAGCCC-1	-14.7056	-0.422328	-0.279861
JUQ024_CTGATAGAGTTAACGA-1	21.86	-34.9819	-0.18394
JUQ024_CTGATAGCAAGCTGGA-1	-18.6977	20.1195	-0.406301
JUQ024_CTGATAGCAGAAGCAC-1	-4.97843	6.07649	-0.240194
JUQ024_CTGATAGGTTACTGAC-1	6.05595	48.2885	-0.42267
JUQ024_CTGATAGTCAGTTCGA-1	-32.2437	14.9229	-0.301316
JUQ024_CTGATAGTCATCATTC-1	32.6205	-36.4588	-0.291017
JUQ024_CTGATCCAGACATAAC-1	-12.9	67.0128	-0.429263
JUQ024_CTGATCCAGATAGGAG-1	56.4484	-41.7748	0.00801787
JUQ024_CTGATCCCATAGAAAC-1	6.65271	-15.5991	-0.435267
JUQ024_CTGATCCGTAGCCTAT-1	-6.94082	5.21509	-0.270632
JUQ024_CTGATCCGTGACGGTA-1	-14.9646	-2.95172	-0.365882
JUQ024_CTGATCCGTGGCTCCA-1	8.28456	-43.5397	-0.510924
JUQ024_CTGATCCGTGGGTATG-1	-12.0744	-7.50841	-0.395968
JUQ024_CTGATCCTCACATACG-1	2.16682	-21.1674	-0.183974
JUQ024_CTGATCCTCACCCTCA-1	-16.4628	-1.615	-0.272547
JUQ024_CTGATCCTCGGAAATA-1	-23.2639	5.27222	-0.346588
JUQ024_CTGCCTAAGTGGGCTA-1	-35.3298	5.50441	-0.13165
JUQ024_CTGCCTACACCTCGGA-1	-19.9034	-0.921408	-0.453565
JUQ024_CTGCCTACAGTAAGCG-1	69.0036	-2.84301	-0.141218
JUQ024_CTGCCTACATCCTTGC-1	8.19757	-19.2848	-0.284153
JUQ024_CTGCCTAGTATTAGCC-1	-12.1831	-7.5973	-0.399825
JUQ024_CTGCCTAGTCTAGAGG-1	-21.1617	5.97651	-0.373595
JUQ024_CTGCCTATCTGCGACG-1	3.64973	29.3134	-0.458431
JUQ024_CTGCGGAAGACTTGAA-1	-6.68288	7.38465	-0.114879
JUQ024_CTGCGGAAGCTAGCCC-1	9.08122	-43.02	-0.0965825
JUQ024_CTGCGGAAGGATGTAT-1	-21.6383	3.96931	-0.255456
JUQ024_CTGCGGAAGTGTGGCA-1	5.45038	47.3105	-0.342144
JUQ024_CTGCGGACACACCGCA-1	81.1043	17.2208	-0.153245
JUQ024_CTGCGGACACCCATGG-1	2.34852	-21.9452	-0.50801
JUQ024_CTGCGGACATTGTGCA-1	-11.0153	0.353528	-0.307556
JUQ024_CTGCGGAGTAGCGTGA-1	0.192863	44.4057	-0.420073
JUQ024_CTGCGGAGTGCATCTA-1	-16.4486	-2.38779	0.199312
JUQ024_CTGCGGATCAAACCGT-1	14.0118	15.6318	-0.408837
JUQ024_CTGCGGATCAACACCA-1	-16.0661	-1.42397	-0.279642
JUQ024_CTGCTGTAGAGAGCTC-1	-50.5218	-30.149	-0.388033
JUQ024_CTGCTGTAGTGGGATC-1	0.871955	33.604	-0.37671
JUQ024_CTGCTGTTCCTAGAAC-1	1.73797	-33.3518	-0.353636
JUQ024_CTGCTGTTCTGCGTAA-1	-20.2608	-0.224203	-0.460055
JUQ024_CTGGTCTAGCCAGAAC-1	10.993	-65.0787	0.0235241
JUQ024_CTGGTCTCAGCTCGCA-1	14.6522	48.7238	-0.308247
JUQ024_CTGGTCTGTTTGCATG-1	28.6309	-33.5016	-0.506187
JUQ024_CTGGTCTTCAAACGGG-1	-15.5291	-3.14999	-0.366791
JUQ024_CTGGTCTTCCGATATG-1	-9.64944	-12.4842	-0.164151
JUQ024_CTGGTCTTCCTATTCA-1	-63.1006	35.1037	2.80992
JUQ024_CTGTGCTAGCTGTCTA-1	47.5938	-51.8947	0.643554
JUQ024_CTGTGCTGTTCCCGAG-1	9.08257	-18.713	-0.239627
JUQ024_CTGTGCTGTTGACGTT-1	10.1948	-18.0534	-0.29306
JUQ024_CTGTTTACACGACTCG-1	14.4969	-20.3353	-0.197998
JUQ024_CTGTTTATCCTTGACC-1	3.98453	-21.0977	-0.12291
JUQ024_CTGTTTATCTTCCTTC-1	-1.33083	-21.4203	-0.250913
JUQ024_CTTAACTCATTCGACA-1	-5.3505	2.93708	-0.353278
JUQ024_CTTAACTGTCTGGTCG-1	-21.7208	3.44271	-0.234047
JUQ024_CTTAACTTCCAGAAGG-1	26.2111	-24.8462	-0.392501
JUQ024_CTTACCGCAAATTGCC-1	3.03297	-19.2669	-0.338943
JUQ024_CTTACCGCACACATGT-1	2.42309	-20.4958	-0.257215
JUQ024_CTTACCGCAGCTGCAC-1	-67.7868	-31.4154	-0.117224
JUQ024_CTTAGGAAGATCCCGC-1	2.08962	-17.3973	-0.225386
JUQ024_CTTAGGAGTGACCAAG-1	9.21659	-18.679	-0.425255
JUQ024_CTTAGGAGTTGAACTC-1	-18.6658	3.32777	-0.323279
JUQ024_CTTCTCTCAGTAAGAT-1	27.8761	-24.5074	-0.354791
JUQ024_CTTCTCTGTGGTCCGT-1	34.5568	-15.9868	-0.363542
JUQ024_CTTGGCTAGAAGATTC-1	-67.248	-35.0195	-0.318409
JUQ024_CTTGGCTAGACAGACC-1	-15.5542	6.88692	-0.0780648
JUQ024_CTTGGCTAGTTCGCGC-1	-20.3852	5.93073	-0.426755
JUQ024_CTTGGCTGTATAGGTA-1	-1.96494	30.8889	-0.478828
JUQ024_CTTGGCTTCAAGGCTT-1	-13.2347	-0.308223	-0.299359
JUQ024_CTTGGCTTCCGTCATC-1	-30.7968	71.1133	0.0222808
JUQ024_CTTGGCTTCTTGCCGT-1	-53.6204	-35.6698	0.241042
JUQ024_CTTTGCGAGTAGATGT-1	-0.0134962	-20.5486	-0.302973
JUQ024_CTTTGCGGTAGTAGTA-1	-1.12736	-18.819	-0.482464
JUQ024_CTTTGCGTCCACGAAT-1	2.00504	-17.9533	-0.22781
JUQ024_CTTTGCGTCTCAAGTG-1	13.9574	13.4348	-0.269953
JUQ024_CTTTGCGTCTGTTTGT-1	10.6914	-19.3088	-0.563055
JUQ024_GAAACTCGTTCTGAAC-1	-66.7465	26.1207	7.14317
JUQ024_GAAACTCTCATGTCTT-1	5.72007	-19.518	-0.474187
JUQ024_GAAACTCTCTTTACAC-1	-17.3874	-3.55706	-0.395322
JUQ024_GAAATGACACTCAGGC-1	-16.0992	-1.40781	-0.246175
JUQ024_GAAATGAGTCAGAGGT-1	22.6738	2.07983	-0.148652
JUQ024_GAAATGATCAGCGATT-1	6.43401	16.601	-0.343788
JUQ024_GAAATGATCCGGGTGT-1	3.00214	49.8821	-0.167024
JUQ024_GAAATGATCTTAACCT-1	2.35037	-17.9378	-0.35573
JUQ024_GAACATCCACGGTTTA-1	21.0931	-7.3703	-0.392697
JUQ024_GAACATCGTGCTCTTC-1	-30.9487	50.0443	-0.387632
JUQ024_GAACATCTCGAATCCA-1	-72.9279	-25.5283	0.0845228
JUQ024_GAACATCTCTGTACGA-1	6.51811	-14.7393	-0.13713
JUQ024_GAACCTAAGAGCTGGT-1	30.2251	-33.2155	0.0731811
JUQ024_GAACCTACAATTCCTT-1	-23.4267	3.56264	-0.373032
JUQ024_GAACCTACATATGAGA-1	70.0734	34.3453	-0.258059
JUQ024_GAACCTAGTCACAAGG-1	-15.9267	70.9103	-0.357929
JUQ024_GAACCTAGTTGACGTT-1	26.1355	8.50332	-0.0148331
JUQ024_GAACCTATCAGTGCAT-1	-19.9468	6.0246	-0.288736
JUQ024_GAACCTATCTAACCGA-1	-14.8337	-1.30922	-0.157367
JUQ024_GAACGGAAGCTTCGCG-1	-10.5386	-3.03234	-0.410512
JUQ024_GAACGGAGTCCATCCT-1	-13.0364	13.8582	-0.049879
JUQ024_GAACGGATCAAAGACA-1	11.6522	-11.0261	-0.346026
JUQ024_GAAGCAGAGCTAGTCT-1	8.40659	-16.5245	-0.328076
JUQ024_GAAGCAGCAAGAGTCG-1	-52.7646	-39.653	0.0436656
JUQ024_GAAGCAGCAGACGCAA-1	7.94353	19.0947	0.14309
JUQ024_GAAGCAGCATCACAAC-1	-7.50393	-0.276104	-0.331592
JUQ024_GAAGCAGCATTCTTAC-1	-20.8296	19.8132	-0.30686
JUQ024_GAAGCAGGTCAATGTC-1	-20.4417	16.8653	-0.210412
JUQ024_GAAGCAGGTTAAGTAG-1	1.53754	-24.1639	-0.358585
JUQ024_GAAGCAGGTTCCACTC-1	2.43594	-45.6797	-0.305059
JUQ024_GAAGCAGTCTGCTGTC-1	-25.2446	9.92657	-0.322589
JUQ024_GAAGCAGTCTTAGCCC-1	17.0612	-40.5761	-0.410941
JUQ024_GAATAAGAGCGCTTAT-1	5.71083	-23.8105	-0.329907
JUQ024_GAATAAGCAATGAATG-1	-19.4462	20.5943	-0.144839
JUQ024_GAATAAGGTAAAGGAG-1	-59.1451	-28.7407	0.11078
JUQ024_GAATAAGGTACTCTCC-1	-51.8389	-29.8063	-0.282284
JUQ024_GAATAAGTCCAAAGTC-1	-16.2439	-3.50571	-0.348389
JUQ024_GAATAAGTCGCGTAGC-1	-12.0883	-0.200545	-0.259191
JUQ024_GAATGAATCGTCGTTC-1	4.62359	40.9208	-0.166511
JUQ024_GACACGCAGTAGTGCG-1	20.5719	8.63735	-0.301446
JUQ024_GACACGCCAGAGTGTG-1	-23.0702	5.43464	-0.371886
JUQ024_GACACGCTCCTTTACA-1	-24.4997	4.99229	-0.322218
JUQ024_GACAGAGAGTACGTTC-1	11.7598	42.4934	-0.301527
JUQ024_GACAGAGCATCCAACA-1	-26.1507	8.60298	-0.285379
JUQ024_GACAGAGGTCGAGATG-1	13.6882	-21.5751	-0.394436
JUQ024_GACAGAGGTGCAACGA-1	0.549853	-19.9841	-0.397587
JUQ024_GACAGAGGTTCACGGC-1	-6.49481	-50.884	-0.205251
JUQ024_GACAGAGTCGGCGGTT-1	-56.0066	-46.1147	0.195765
JUQ024_GACCAATAGAAGGACA-1	8.64048	-23.8392	-0.131408
JUQ024_GACCAATGTCCAGTGC-1	-22.6061	5.35882	-0.428266
JUQ024_GACCAATTCGAATGGG-1	-6.13102	5.32065	-0.297458
JUQ024_GACCAATTCGCATGGC-1	-59.2132	36.4547	6.76181
JUQ024_GACCAATTCTGATTCT-1	26.548	28.7099	-0.312232
JUQ024_GACCAATTCTTGTACT-1	48.4158	-55.4981	0.877692
JUQ024_GACCTGGAGATAGTCA-1	-54.6295	51.6859	1.86383
JUQ024_GACCTGGCAAGACGTG-1	-1.64564	38.188	-0.112685
JUQ024_GACCTGGCATCGACGC-1	5.17034	-50.6026	-0.380619
JUQ024_GACCTGGGTAAACACA-1	-32.2689	50.8711	-0.180371
JUQ024_GACGCGTAGCATCATC-1	-22.8671	4.38091	-0.0847419
JUQ024_GACGCGTAGGTGACCA-1	11.8749	-38.308	-0.411721
JUQ024_GACGCGTCAAGACACG-1	9.9686	-44.5119	-0.288863
JUQ024_GACGCGTCACAGACAG-1	41.1562	-33.8154	-0.34596
JUQ024_GACGCGTGTGACAAAT-1	-54.5237	-29.0152	-0.167572
JUQ024_GACGCGTGTGTGTGCC-1	0.761799	44.0558	-0.0939962
JUQ024_GACGGCTAGAGGTACC-1	0.474699	-23.5164	-0.338388
JUQ024_GACGGCTAGGGTATCG-1	8.29077	-14.7955	-0.160882
JUQ024_GACGTGCAGCGTAGTG-1	-8.9526	-5.3601	-0.498393
JUQ024_GACGTGCAGGGTGTTG-1	-14.2853	-0.256848	-0.261597
JUQ024_GACGTGCCAAGGACTG-1	25.2823	-25.2842	-0.297782
JUQ024_GACGTGCTCCCAAGAT-1	-15.906	-1.67693	-0.170919
JUQ024_GACGTTAAGCTGCGAA-1	-20.7563	4.84103	-0.189913
JUQ024_GACGTTAAGGCTAGCA-1	24.355	-17.1886	-0.314909
JUQ024_GACGTTACACATCCGG-1	1.38009	43.8428	-0.316035
JUQ024_GACGTTACACCTGGTG-1	17.5059	-70.6044	-0.303351
JUQ024_GACGTTATCGCCTGTT-1	-22.9737	3.69777	-0.259075
JUQ024_GACTAACAGTGGCACA-1	-67.3656	43.2406	2.98784
JUQ024_GACTAACGTAAATACG-1	-22.5727	4.23464	-0.142046
JUQ024_GACTACAAGACACTAA-1	-30.1037	50.3027	-0.178774
JUQ024_GACTACAAGCACGCCT-1	21.4692	-13.7125	-0.270041
JUQ024_GACTACAAGCCCAACC-1	-29.8285	-25.1621	-0.252167
JUQ024_GACTACAAGGCAGGTT-1	-22.0524	1.51764	-0.388716
JUQ024_GACTACAAGTGTGGCA-1	5.48747	33.1082	-0.227683
JUQ024_GACTACAGTCATTAGC-1	-51.001	-37.2995	-0.332244
JUQ024_GACTACATCCGGCACA-1	-60.8202	-30.0881	0.253783
JUQ024_GACTACATCTTGTACT-1	-10.5629	-48.5409	-0.255747
JUQ024_GACTGCGCAAACCCAT-1	-10.9437	6.7771	-0.201727
JUQ024_GACTGCGCAGGTCTCG-1	-12.5199	0.200468	-0.272279
JUQ024_GACTGCGTCAGCTTAG-1	1.811	-23.5881	-0.36541
JUQ024_GACTGCGTCAGTTTGG-1	0.700981	-23.1418	-0.478963
JUQ024_GAGCAGAAGCGTTGCC-1	20.7262	-17.2325	-0.0538311
JUQ024_GAGCAGACAATCTACG-1	11.1218	-23.7143	-0.140903
JUQ024_GAGCAGAGTAAATGTG-1	13.6615	-11.8234	-0.403401
JUQ024_GAGCAGAGTATTACCG-1	5.10058	-8.29184	1.27898
JUQ024_GAGCAGATCATATCGG-1	0.573348	-23.2416	-0.420713
JUQ024_GAGCAGATCTTCGGTC-1	4.80021	27.8443	-0.232832
JUQ024_GAGGTGAAGGGTCTCC-1	0.414463	33.1166	-0.369799
JUQ024_GAGGTGATCACAATGC-1	9.90422	-22.3289	-0.423332
JUQ024_GAGTCCGTCATGCAAC-1	-7.62665	9.40003	-0.345913
JUQ024_GAGTCCGTCCGATATG-1	2.69309	-53.8117	-0.0326611
JUQ024_GATCAGTCATGCATGT-1	34.6016	-15.9216	-0.363744
JUQ024_GATCAGTGTAGCCTAT-1	-16.7246	-2.11163	-0.264064
JUQ024_GATCAGTGTTGTGGAG-1	-23.0575	0.437042	-0.284488
JUQ024_GATCGATCAGTCAGCC-1	-21.6166	5.45613	-0.28579
JUQ024_GATCGATCATCATCCC-1	57.9598	43.5928	-0.210073
JUQ024_GATCGATGTGGTTTCA-1	-14.242	5.76188	-0.407434
JUQ024_GATCGATTCCCATTTA-1	16.0362	23.0149	-0.479033
JUQ024_GATCGCGAGTTGAGTA-1	-20.6708	5.63543	-0.319474
JUQ024_GATCGCGGTGAAGGCT-1	12.8666	-43.8884	-0.0765142
JUQ024_GATCGCGTCGAATGCT-1	-15.489	-2.00482	-0.224755
JUQ024_GATCGCGTCTTTACAC-1	-21.7172	7.00202	-0.217069
JUQ024_GATCGTAAGCCCAATT-1	6.34255	48.0834	-0.351713
JUQ024_GATCGTAAGGTACTCT-1	8.86654	33.347	-0.293591
JUQ024_GATCGTAGTCCGAAGA-1	-24.0513	4.80293	-0.172901
JUQ024_GATCTAGAGTGTGAAT-1	-24.1614	-13.3158	-0.384576
JUQ024_GATCTAGCACTCGACG-1	8.77542	-19.6463	-0.332143
JUQ024_GATCTAGCAGATGGCA-1	10.5362	-40.6696	-0.209823
JUQ024_GATCTAGGTTCCACTC-1	8.81379	-39.179	-0.283868
JUQ024_GATCTAGTCAGCGACC-1	-58.4867	-33.699	0.121034
JUQ024_GATCTAGTCCAGAAGG-1	-21.3054	44.4484	-0.22119
JUQ024_GATCTAGTCGTTTAGG-1	0.913546	-23.5922	-0.432929
JUQ024_GATGAAAAGCCCGAAA-1	-74.2618	0.0621059	-0.497712
JUQ024_GATGAAAGTGAGTGAC-1	5.59601	38.4166	-0.392756
JUQ024_GATGAAAGTGTCTGAT-1	10.2687	-56.3198	-0.380051
JUQ024_GATGAGGAGTAGCGGT-1	-12.9461	-1.34292	-0.291814
JUQ024_GATGCTAAGAGGTACC-1	15.2789	-22.2468	-0.35576
JUQ024_GATGCTAAGTCTCGGC-1	-18.8327	27.0002	-0.331885
JUQ024_GATGCTACAAGTTGTC-1	-4.62925	31.8077	-0.456887
JUQ024_GATGCTAGTCAAACTC-1	-23.9401	21.7989	0.105228
JUQ024_GATGCTAGTTTGGGCC-1	17.9982	5.2101	-0.271627
JUQ024_GATTCAGAGTGGGTTG-1	-14.4971	-0.251381	-0.209387
JUQ024_GCAAACTTCCGTAGGC-1	8.58372	-17.8909	-0.461413
JUQ024_GCAATCAAGACACGAC-1	2.51282	-20.6392	-0.387291
JUQ024_GCAATCAAGTATTGGA-1	-29.3527	49.4614	-0.320311
JUQ024_GCAATCAAGTTCGCAT-1	-51.1313	-27.9168	-0.269927
JUQ024_GCAATCACACGGACAA-1	22.7592	-10.9203	-0.11477
JUQ024_GCACATAAGCTGGAAC-1	47.4159	62.2536	-0.192506
JUQ024_GCACATAAGTGCCATT-1	11.4954	-19.7733	-0.455917
JUQ024_GCACATAAGTGGAGAA-1	25.3361	4.9443	-0.203988
JUQ024_GCACATACATGCAACT-1	-62.1507	49.423	5.40613
JUQ024_GCACATAGTAAGTAGT-1	-20.9854	5.07439	-0.424064
JUQ024_GCACTCTGTGTGAAAT-1	3.86012	43.8805	-0.444887
JUQ024_GCACTCTTCATAAAGG-1	-14.5148	-2.31589	-0.32135
JUQ024_GCACTCTTCGTGGTCG-1	6.093	-48.2248	-0.333813
JUQ024_GCAGCCAAGAGTAATC-1	2.27898	-20.7364	-0.357766
JUQ024_GCAGCCAAGCTGCGAA-1	69.1795	-3.04803	-0.273016
JUQ024_GCAGCCAGTTAGAACA-1	-25.2373	2.15537	-0.104524
JUQ024_GCAGCCATCACAAACC-1	-17.5139	14.2642	-0.385718
JUQ024_GCAGTTACAGCTCGAC-1	6.62815	-15.8581	-0.434155
JUQ024_GCAGTTAGTCAGAGGT-1	19.0588	-27.5459	-0.337915
JUQ024_GCAGTTAGTCTCATCC-1	30.7015	1.00206	-0.252232
JUQ024_GCAGTTAGTTCCAACA-1	25.1243	4.66504	-0.207694
JUQ024_GCAGTTATCTAGCACA-1	-20.448	4.45933	-0.470444
JUQ024_GCATACATCAGCTGGC-1	-50.9749	-31.8445	-0.0946555
JUQ024_GCATGATAGGCCCGTT-1	-23.312	4.2992	1.70224
JUQ024_GCATGATCACTGTCGG-1	5.14142	27.4183	-0.391696
JUQ024_GCATGATCAGCTTAAC-1	-21.7823	5.02233	-0.248823
JUQ024_GCATGATCAGTGACAG-1	-28.8542	49.3438	-0.264774
JUQ024_GCATGCGAGAGTGACC-1	12.3214	45.4596	-0.525238
JUQ024_GCATGCGGTTCCGGCA-1	-6.17403	3.87256	-0.433641
JUQ024_GCATGCGTCGCTAGCG-1	-47.2106	-27.8575	-0.0672344
JUQ024_GCATGCGTCGTCACGG-1	5.89956	-52.4082	-0.301272
JUQ024_GCATGTAAGCTAAGAT-1	3.92537	-52.3313	-0.251567
JUQ024_GCATGTAAGGCAGGTT-1	24.1045	-17.2557	-0.249916
JUQ024_GCATGTAGTAAAGTCA-1	-4.36217	-23.7095	-0.297493
JUQ024_GCATGTAGTATTCTCT-1	-13.89	-0.0985011	-0.268786
JUQ024_GCATGTAGTTAAGACA-1	-17.7906	30.9107	-0.492857
JUQ024_GCCAAATAGACTAGGC-1	-36.8679	58.4567	-0.264792
JUQ024_GCCAAATCAGAGCCAA-1	-56.1797	40.8714	5.22836
JUQ024_GCCAAATGTGACCAAG-1	13.539	14.1912	-0.310631
JUQ024_GCCAAATTCAGAGACG-1	-4.10277	7.30106	-0.353832
JUQ024_GCCAAATTCAGCCTAA-1	7.97843	-17.5276	-0.408803
JUQ024_GCCAAATTCCAAATGC-1	50.2721	-54.6237	0.72752
JUQ024_GCCTCTAAGTCGAGTG-1	-7.07004	5.7209	-0.252612
JUQ024_GCCTCTACACGAGGTA-1	-16.6133	-0.820203	-0.412136
JUQ024_GCCTCTAGTAGAAAGG-1	-6.85206	0.779077	-0.290195
JUQ024_GCCTCTAGTTATGCGT-1	-19.905	2.33573	-0.293238
JUQ024_GCCTCTAGTTTGTGTG-1	-30.1487	47.6944	-0.197972
JUQ024_GCCTCTATCTCCTATA-1	25.3921	-37.3471	-0.465887
JUQ024_GCGACCAAGAAGGTTT-1	15.2024	-13.6761	-0.381207
JUQ024_GCGACCACACTCTGTC-1	11.9767	-29.9532	-0.453785
JUQ024_GCGACCAGTACGACCC-1	0.354793	-21.3777	-0.225115
JUQ024_GCGACCAGTTACTGAC-1	30.8969	-34.2165	-0.223107
JUQ024_GCGACCATCTAAGCCA-1	-20.4438	18.745	-0.427828
JUQ024_GCGAGAAAGAACAACT-1	1.28768	-20.3403	-0.393579
JUQ024_GCGAGAAAGAGAGCTC-1	-64.6627	-33.3037	-0.490422
JUQ024_GCGAGAAAGCACAGGT-1	-28.4439	13.9986	-0.393666
JUQ024_GCGAGAAAGGGAACGG-1	-30.6091	49.6925	-0.111533
JUQ024_GCGAGAACATGGTCAT-1	8.24044	52.2831	-0.300348
JUQ024_GCGAGAACATGGTCTA-1	-31.5709	51.5508	0.0952331
JUQ024_GCGAGAAGTGAAATCA-1	-18.4626	-11.2948	-0.270327
JUQ024_GCGAGAAGTGTGTGCC-1	23.9086	-25.1746	-0.388459
JUQ024_GCGAGAAGTTACCGAT-1	14.6695	17.175	-0.402672
JUQ024_GCGAGAAGTTGTCTTT-1	0.800893	-23.1943	-0.52155
JUQ024_GCGCAACGTAAGTGTA-1	9.44547	-22.0136	-0.297027
JUQ024_GCGCAACTCGTCACGG-1	-63.6975	47.4305	2.85173
JUQ024_GCGCAGTCAATCAGAA-1	-14.663	-0.690734	-0.472048
JUQ024_GCGCAGTCAGATCCAT-1	2.90181	-21.9389	-0.423552
JUQ024_GCGCAGTCATTTGCTT-1	-6.11135	-1.76137	-0.418384
JUQ024_GCGCAGTTCACGATGT-1	10.6296	-22.5412	-0.149902
JUQ024_GCGCAGTTCATAAAGG-1	2.31563	-16.7996	-0.251127
JUQ024_GCGCCAAAGGGCATGT-1	-30.9753	-3.71273	-0.0798371
JUQ024_GCGCCAACACGAGAGT-1	15.8721	-21.5654	-0.475257
JUQ024_GCGCCAACAGAGTGTG-1	-9.86016	-46.6142	-0.121422
JUQ024_GCGCCAATCTTGACGA-1	2.14572	36.3305	-0.447516
JUQ024_GCGCGATAGTCATGCT-1	-49.6168	-24.9632	0.0456487
JUQ024_GCGCGATCAGCTGGCT-1	-20.2412	3.54083	-0.216403
JUQ024_GCGCGATGTGAGTATA-1	-23.9616	1.49993	0.0150424
JUQ024_GCGCGATTCGCGTAGC-1	-49.6187	-27.778	-0.224766
JUQ024_GCGGGTTAGCCCGAAA-1	3.63439	-19.2338	-0.411259
JUQ024_GCGGGTTAGGGCTTGA-1	5.03375	-29.826	-0.0956224
JUQ024_GCGGGTTAGTAAGTAC-1	13.9305	-7.35386	-0.356451
JUQ024_GCGGGTTCAATGAATG-1	58.8995	45.6619	-0.390227
JUQ024_GCGGGTTGTCAGAATA-1	1.83209	38.0546	-0.370534
JUQ024_GCGGGTTTCGGAATCT-1	-3.97959	1.27878	-0.37014
JUQ024_GCTCCTAGTACAGCAG-1	1.09	35.6371	-0.377389
JUQ024_GCTCCTATCGTAGGAG-1	-32.8473	-21.0465	-0.136935
JUQ024_GCTCTGTAGCGATAGC-1	-51.0286	-29.1714	-0.151619
JUQ024_GCTCTGTCACTTGGAT-1	36.1084	-14.0704	-0.239671
JUQ024_GCTCTGTGTCTCTCTG-1	13.4534	-27.1715	-0.489138
JUQ024_GCTCTGTTCAACCATG-1	-18.7228	2.26243	-0.547997
JUQ024_GCTCTGTTCAGCTCTC-1	10.8859	-16.6787	-0.407624
JUQ024_GCTGCAGCAGCCTGTG-1	9.10493	-41.8375	-0.45441
JUQ024_GCTGCAGCAGTTAACC-1	-49.7397	-29.6869	-0.020395
JUQ024_GCTGCGAAGGGTTCCC-1	12.3088	-6.73487	-0.394979
JUQ024_GCTGCGAAGTCCGTAT-1	-20.5037	4.86301	-0.348808
JUQ024_GCTGCGACAAGCCGTC-1	-31.8076	51.0902	-0.352267
JUQ024_GCTGCGAGTCAAACTC-1	-9.24564	-14.0319	-0.31869
JUQ024_GCTGCGAGTTCTGAAC-1	66.4506	46.4047	-0.188925
JUQ024_GCTGCGATCCTTTCGG-1	-12.2643	-3.24239	-0.0716656
JUQ024_GCTGCGATCTCCGGTT-1	9.42065	-12.8605	-0.350595
JUQ024_GCTGCTTAGTTCGATC-1	-23.1958	21.1408	-0.0595591
JUQ024_GCTGCTTCAACTGGCC-1	26.9381	-3.64315	-0.204359
JUQ024_GCTGCTTGTAGAAAGG-1	0.811616	-20.4536	-0.389468
JUQ024_GCTGCTTGTAGGCATG-1	-30.7171	52.1281	-0.100208
JUQ024_GCTGCTTGTTCCGGCA-1	-4.84091	29.4826	-0.314727
JUQ024_GCTGGGTAGACTTGAA-1	-20.8043	14.1797	0.0980887
JUQ024_GCTGGGTGTCAAAGAT-1	1.65616	-21.6461	-0.342388
JUQ024_GCTGGGTGTTCATGGT-1	22.9926	13.2095	-0.469082
JUQ024_GCTGGGTTCCTGCAGG-1	-5.81143	-18.3692	-0.140437
JUQ024_GCTTCCAAGCGTAATA-1	47.3758	-53.2218	0.619279
JUQ024_GCTTCCACATGCAACT-1	1.6861	-18.258	-0.220051
JUQ024_GCTTCCAGTCGGGTCT-1	-18.5743	3.43481	-0.256625
JUQ024_GCTTCCATCCCATTAT-1	-10.4702	-47.2759	-0.412505
JUQ024_GCTTCCATCGTTACAG-1	-21.4319	5.66705	-0.144856
JUQ024_GCTTCCATCTTAACCT-1	4.976	37.1478	-0.447695
JUQ024_GCTTGAAAGTGTTGAA-1	15.1245	0.735797	-0.166162
JUQ024_GCTTGAACACCGAAAG-1	-30.2764	48.7949	-0.333851
JUQ024_GCTTGAACACCGAATT-1	1.37537	33.9049	-0.52143
JUQ024_GCTTGAACAGTTTACG-1	11.1453	-19.6445	-0.322361
JUQ024_GCTTGAACATACAGCT-1	2.33909	-20.9471	-0.36491
JUQ024_GCTTGAAGTTAGGGTG-1	3.13574	-23.0325	-0.358633
JUQ024_GGAACTTAGATTACCC-1	13.6367	-17.58	-0.236259
JUQ024_GGAACTTCAACACGCC-1	2.05957	-22.703	-0.403195
JUQ024_GGAACTTGTAGCTTGT-1	3.76732	40.4878	-0.262954
JUQ024_GGAACTTTCGTAGGAG-1	2.35452	35.1127	-0.400368
JUQ024_GGAATAACAAGACACG-1	-1.62789	36.2494	-0.430797
JUQ024_GGAATAACACGAAAGC-1	-0.136964	29.576	-0.342292
JUQ024_GGAATAAGTATGCTTG-1	-0.36994	-23.5163	-0.38098
JUQ024_GGAATAAGTTGATTGC-1	6.19719	30.3279	-0.304657
JUQ024_GGAATAATCGGCTTGG-1	10.6646	-20.1958	-0.117384
JUQ024_GGACAAGAGAACTCGG-1	11.2866	23.1591	-0.256142
JUQ024_GGACAAGAGATCCGAG-1	-1.43231	-21.9593	-0.292489
JUQ024_GGACAAGCACTACAGT-1	26.2868	2.30492	-0.4673
JUQ024_GGACAAGTCAACGGCC-1	35.9162	-27.1431	-0.153055
JUQ024_GGACAGAGTCTAGAGG-1	-62.784	-27.2251	0.0444337
JUQ024_GGACAGAGTCTTGTCC-1	-12.9859	-2.21603	-0.134656
JUQ024_GGACAGATCTGGAGCC-1	-27.3479	14.2688	-0.0497165
JUQ024_GGACATTAGAAACGAG-1	13.0158	-59.0541	-0.332458
JUQ024_GGACATTCAAGCCTAT-1	14.5184	-62.5553	-0.229448
JUQ024_GGACATTCACAGACAG-1	31.4826	23.1305	-0.379495
JUQ024_GGACATTGTGCAGTAG-1	7.20493	46.6464	-0.521537
JUQ024_GGACGTCCAAGCGTAG-1	7.94513	38.4562	0.0396454
JUQ024_GGACGTCCAAGGTGTG-1	-53.6551	53.1785	5.30098
JUQ024_GGACGTCCAGTTCCCT-1	3.6841	-14.9942	-0.0588134
JUQ024_GGACGTCGTCCTCCAT-1	-24.818	11.1073	-0.366886
JUQ024_GGACGTCTCAGCCTAA-1	6.29449	32.1067	-0.30295
JUQ024_GGACGTCTCCCGGATG-1	-16.4084	16.0245	-0.155777
JUQ024_GGAGCAAAGAAGGCCT-1	17.9506	-71.9073	0.0901513
JUQ024_GGAGCAAAGGTGTGGT-1	-63.7088	47.8409	3.54495
JUQ024_GGAGCAACAACACCCG-1	13.5021	-23.5279	-0.449971
JUQ024_GGAGCAACAGCCTTTC-1	-16.6122	-2.36191	-0.382982
JUQ024_GGAGCAACAGGGCATA-1	31.9284	-37.9261	-0.24298
JUQ024_GGAGCAATCAACACAC-1	-55.7499	41.5636	5.02812
JUQ024_GGAGCAATCCTTGCCA-1	-26.8551	69.2265	-0.109981
JUQ024_GGATGTTAGCGCCTCA-1	6.40069	27.9931	-0.352863
JUQ024_GGATGTTAGGTGCAAC-1	17.5402	33.1861	-0.431497
JUQ024_GGATGTTAGTGTGGCA-1	-21.8636	4.16756	-0.255736
JUQ024_GGATGTTGTCTGATCA-1	-15.1848	15.2771	-0.304571
JUQ024_GGATGTTGTGATAAGT-1	13.2118	21.3601	-0.140712
JUQ024_GGATGTTTCGCACTCT-1	-55.8282	41.2499	5.55578
JUQ024_GGATGTTTCTCGTATT-1	2.43584	-20.9716	-0.40762
JUQ024_GGATTACGTGACGGTA-1	-13.5961	0.049848	0.0660384
JUQ024_GGATTACTCAAACCGT-1	20.1581	-36.5848	-0.443776
JUQ024_GGATTACTCGAGAGCA-1	-5.96594	-19.4649	-0.0478079
JUQ024_GGATTACTCGTGGGAA-1	-41.8956	49.3196	-0.162331
JUQ024_GGCAATTCAAGTCTGT-1	7.22371	-20.4502	-0.28383
JUQ024_GGCAATTGTCGACTAT-1	-14.1526	-1.55357	-0.352327
JUQ024_GGCAATTGTCGATTGT-1	11.3103	-47.2813	0.582667
JUQ024_GGCAATTTCGACAGCC-1	14.1541	15.9242	-0.425413
JUQ024_GGCCGATCACGGTAAG-1	1.21007	-24.5333	-0.25967
JUQ024_GGCCGATGTGTAAGTA-1	8.12186	30.396	-0.441786
JUQ024_GGCCGATTCTGATTCT-1	-50.5294	-27.4569	-0.188996
JUQ024_GGCGACTCATCACCCT-1	-23.1409	4.83905	-0.187703
JUQ024_GGCGTGTCAATGCCAT-1	26.7786	-33.6527	-0.24144
JUQ024_GGCGTGTCATGGTCTA-1	-20.6006	5.98965	-0.244277
JUQ024_GGCGTGTTCCTCCTAG-1	-13.5819	-2.1548	-0.30134
JUQ024_GGCTCGAAGGAATCGC-1	-22.3649	4.06688	-0.374244
JUQ024_GGCTCGAAGTGCTGCC-1	-15.1536	-0.164634	-0.379985
JUQ024_GGCTCGACAAGCCGTC-1	0.866675	28.1178	-0.361392
JUQ024_GGCTCGACAGACGCCT-1	-16.8068	-2.89543	-0.340356
JUQ024_GGCTCGATCCGAAGAG-1	-18.6453	5.25258	-0.184732
JUQ024_GGCTCGATCGACAGCC-1	-23.3845	5.77663	-0.213805
JUQ024_GGCTCGATCGTATCAG-1	9.16044	-18.8855	-0.414824
JUQ024_GGCTCGATCTGAGGGA-1	-9.71149	14.2404	-0.315487
JUQ024_GGCTGGTAGCTTATCG-1	9.678	-21.5436	-0.332614
JUQ024_GGCTGGTGTAATTGGA-1	5.2275	-20.8996	-0.406782
JUQ024_GGCTGGTTCAACCAAC-1	9.25496	-9.97752	-0.0616736
JUQ024_GGGAATGAGGTGACCA-1	-29.4395	49.395	-0.514662
JUQ024_GGGAATGCAAGGTTCT-1	4.90071	29.576	-0.35799
JUQ024_GGGAATGCAGTAAGAT-1	17.1666	47.4626	-0.235044
JUQ024_GGGAATGTCTACTCAT-1	6.99012	-17.229	-0.405222
JUQ024_GGGACCTAGTGAACGC-1	-21.8108	6.21385	-0.345856
JUQ024_GGGACCTCAAGAGGCT-1	38.2499	-34.1499	-0.226491
JUQ024_GGGACCTCAGGCTGAA-1	-23.7643	4.96066	-0.168413
JUQ024_GGGACCTGTGCAGTAG-1	-29.9083	48.4194	-0.17252
JUQ024_GGGACCTGTGCTAGCC-1	-50.007	-30.2318	-0.102422
JUQ024_GGGACCTTCCCTGACT-1	-76.641	35.2525	4.72518
JUQ024_GGGACCTTCCGCATCT-1	-20.2288	7.80165	-0.327197
JUQ024_GGGAGATAGATGTCGG-1	22.3068	-51.2238	-0.308942
JUQ024_GGGAGATAGCGCTTAT-1	8.34086	-19.3657	-0.344466
JUQ024_GGGAGATCAAGCCATT-1	-29.4474	71.9353	-0.0374388
JUQ024_GGGAGATCAATGTAAG-1	18.2244	-16.7235	0.0211615
JUQ024_GGGAGATGTACGAAAT-1	19.7378	-42.1368	-0.335603
JUQ024_GGGAGATGTCCGAGTC-1	-12.81	3.04788	-0.417723
JUQ024_GGGAGATTCCCGACTT-1	-0.516934	36.8084	-0.156233
JUQ024_GGGATGACATCGACGC-1	-12.9903	-40.7252	-0.412348
JUQ024_GGGATGAGTCGATTGT-1	-1.86132	-23.1724	-0.436247
JUQ024_GGGATGAGTGCCTGGT-1	14.3437	-20.2158	-0.105172
JUQ024_GGGATGATCAATAAGG-1	11.4205	-12.4976	-0.205619
JUQ024_GGGATGATCCTCGCAT-1	7.36479	45.5452	0.00202548
JUQ024_GGGCACTAGGCCCTTG-1	0.0311402	-21.7172	-0.326957
JUQ024_GGGCACTCACCGCTAG-1	-4.12625	32.3521	0.0350171
JUQ024_GGGCACTCACTAAGTC-1	3.46521	29.1073	-0.389845
JUQ024_GGGCACTCAGAAGCAC-1	-16.1164	-2.11672	-0.387882
JUQ024_GGGCACTGTCAGGACA-1	6.4772	-18.4718	-0.467388
JUQ024_GGGCACTGTGTCAATC-1	-26.6073	69.2755	-0.258858
JUQ024_GGGCATCAGACAGACC-1	-27.3706	69.2425	-0.205197
JUQ024_GGGCATCCATCTCCCA-1	-52.3013	-30.5685	-0.294073
JUQ024_GGGCATCGTACAGTGG-1	-23.0948	4.80164	-0.157981
JUQ024_GGGCATCGTCGCGAAA-1	20.0024	-38.6352	-0.209366
JUQ024_GGGTCTGAGCTAACAA-1	14.8455	-20.0412	-0.29149
JUQ024_GGGTCTGCACCAGGTC-1	-11.4161	-4.30739	-0.112546
JUQ024_GGGTTGCAGTCGTTTG-1	71.8641	-4.12308	-0.00872672
JUQ024_GGGTTGCCACAAGACG-1	-61.0984	-34.971	-0.335052
JUQ024_GGGTTGCCACGACGAA-1	7.01703	-10.1291	-0.513944
JUQ024_GGGTTGCTCGATAGAA-1	-19.7353	6.2077	-0.076381
JUQ024_GGTATTGCAAACCTAC-1	-21.9714	2.86373	-0.271197
JUQ024_GGTATTGTCCCTAACC-1	26.3568	10.3856	-0.510012
JUQ024_GGTGAAGCACCATCCT-1	-33.4422	-18.5543	-0.336448
JUQ024_GGTGAAGGTCAAACTC-1	12.6355	-24.7866	-0.38598
JUQ024_GGTGCGTAGGCCGAAT-1	-22.9067	23.4151	-0.238513
JUQ024_GGTGCGTGTCAGGACA-1	5.82432	-9.71245	-0.216753
JUQ024_GGTGTTAAGGAGTAGA-1	7.88401	-9.22517	-0.386191
JUQ024_GGTGTTACAATAGAGT-1	12.9435	21.4086	-0.20135
JUQ024_GGTGTTAGTCGTCTTC-1	-54.418	-28.9088	-0.137327
JUQ024_GGTGTTAGTGTTAAGA-1	55.3598	42.7667	-0.217545
JUQ024_GGTGTTATCCGAGCCA-1	-27.6844	69.377	-0.375577
JUQ024_GGTGTTATCGGTGTCG-1	15.8211	-57.7853	-0.370067
JUQ024_GTAACGTAGAATAGGG-1	25.3747	-0.124272	-0.279447
JUQ024_GTAACGTCACATCCAA-1	-29.7006	8.73118	-0.214856
JUQ024_GTAACGTCATGTTCCC-1	10.0712	-21.5281	-0.322737
JUQ024_GTAACGTTCCCAACGG-1	5.00714	-15.2189	-0.298639
JUQ024_GTAACTGAGACGCTTT-1	-16.3285	-2.28248	-0.420171
JUQ024_GTAACTGCACCCAGTG-1	11.9185	22.3186	-0.409771
JUQ024_GTAACTGCATGCGCAC-1	15.4458	-60.3883	-0.328423
JUQ024_GTAACTGCATGTCGAT-1	-15.8549	-1.15842	-0.0321614
JUQ024_GTAACTGGTCTGCAAT-1	-59.8897	-29.9988	0.261228
JUQ024_GTAACTGGTTCTGAAC-1	13.8704	-57.3487	-0.119276
JUQ024_GTAACTGTCAGGTAAA-1	-10.1204	-47.3177	-0.385955
JUQ024_GTACGTAAGCAGATCG-1	-0.352715	-21.431	-0.390083
JUQ024_GTACGTACAGCCAATT-1	2.14676	40.1595	-0.282692
JUQ024_GTACGTATCACATACG-1	8.83858	35.141	-0.203491
JUQ024_GTACGTATCCAGTAGT-1	6.13879	-49.1439	-0.0185883
JUQ024_GTACTCCAGACAATAC-1	5.63938	36.4052	-0.416062
JUQ024_GTACTCCAGTAGGCCA-1	13.7981	-62.0965	-0.295095
JUQ024_GTACTCCCAATGCCAT-1	-27.8284	48.1385	-0.426123
JUQ024_GTACTCCCAGACGCCT-1	8.28396	17.7939	-0.344714
JUQ024_GTACTCCTCGCCAAAT-1	-16.2262	-1.61183	-0.297017
JUQ024_GTACTTTAGCTGTCTA-1	-0.195495	-19.8461	-0.361182
JUQ024_GTACTTTAGGATTCGG-1	-64.8409	49.9747	4.58079
JUQ024_GTACTTTCAATCTACG-1	29.5331	22.8479	-0.138596
JUQ024_GTACTTTTCCGCGGTA-1	-7.75725	0.0131032	-0.304942
JUQ024_GTACTTTTCTGAAAGA-1	2.851	33.5891	-0.357827
JUQ024_GTAGGCCAGAGACTAT-1	26.2055	-2.17963	-0.213919
JUQ024_GTAGGCCAGTTAACGA-1	17.4385	7.23715	-0.483231
JUQ024_GTAGGCCCAAGGTTCT-1	2.62953	28.1399	-0.435015
JUQ024_GTAGGCCGTAGATTAG-1	14.5108	-22.2517	-0.273236
JUQ024_GTAGGCCGTAGCCTCG-1	22.9255	-11.0352	-0.199712
JUQ024_GTAGGCCTCGCCATAA-1	8.16994	-43.8919	-0.281741
JUQ024_GTAGTCACAAATCCGT-1	8.98917	17.7511	-0.135933
JUQ024_GTAGTCACATCATCCC-1	-6.13458	6.59342	-0.457213
JUQ024_GTAGTCAGTCTGATCA-1	-14.0015	-0.215425	-0.126029
JUQ024_GTAGTCATCGTCCGTT-1	11.7186	-43.4156	-0.418944
JUQ024_GTAGTCATCTACTTAC-1	-0.987569	-22.1867	-0.493506
JUQ024_GTATCTTCAAGGACAC-1	10.8654	-16.6056	-0.270126
JUQ024_GTATCTTCACACTGCG-1	10.6107	-38.7254	-0.333975
JUQ024_GTATCTTTCCCTCAGT-1	22.4797	9.1328	-0.172146
JUQ024_GTATCTTTCGCTTGTC-1	23.828	-25.9822	-0.236595
JUQ024_GTATTCTAGGGCACTA-1	9.99709	-21.496	-0.292595
JUQ024_GTATTCTCATAGTAAG-1	-19.2306	3.83173	-0.221365
JUQ024_GTATTCTGTACCGGCT-1	8.13372	28.4633	-0.28844
JUQ024_GTATTCTGTTCCACGG-1	-1.48533	-20.9378	-0.341245
JUQ024_GTATTCTGTTTACTCT-1	-1.05982	-22.1319	-0.0989273
JUQ024_GTCAAGTAGCGTTTAC-1	-45.4085	-32.2086	0.034219
JUQ024_GTCAAGTAGTGTACCT-1	1.02087	-23.2809	-0.454008
JUQ024_GTCAAGTGTTATGCGT-1	11.5179	6.8231	-0.387673
JUQ024_GTCAAGTTCTATCGCC-1	59.2965	41.4157	-0.191001
JUQ024_GTCACAACATTGGTAC-1	-0.561246	53.8128	-0.168184
JUQ024_GTCACAAGTCAGAATA-1	-13.9235	-0.467277	-0.418726
JUQ024_GTCACAAGTGATGATA-1	-64.169	34.4679	2.31899
JUQ024_GTCACAATCACAGGCC-1	-17.5495	5.12689	-0.233224
JUQ024_GTCACAATCGAGGTAG-1	-10.664	-47.0436	-0.282774
JUQ024_GTCACAATCGGAAACG-1	-77.551	33.9441	4.1597
JUQ024_GTCACGGCACTACAGT-1	-22.324	4.94035	-0.422649
JUQ024_GTCACGGCAGGTCTCG-1	23.4764	-16.5178	-0.262577
JUQ024_GTCACGGGTAAGGGAA-1	-14.7003	-2.7542	-0.480756
JUQ024_GTCATTTCAATGAAAC-1	16.2471	14.588	-0.308429
JUQ024_GTCATTTGTAAGTGGC-1	3.55398	26.9267	-0.342525
JUQ024_GTCATTTGTCTTGCGG-1	-57.4543	-25.9821	-0.0406732
JUQ024_GTCATTTGTGCTCTTC-1	12.8059	21.1524	-0.141707
JUQ024_GTCATTTGTGGCCCTA-1	-6.22476	10.5808	-0.464477
JUQ024_GTCCTCAAGCGATGAC-1	80.7355	17.9567	-0.140537
JUQ024_GTCCTCAAGGTGCTTT-1	-3.74013	28.2408	-0.372624
JUQ024_GTCCTCACATTTGCCC-1	8.27815	-12.5091	-0.370325
JUQ024_GTCCTCAGTAATCACC-1	-11.457	-45.9455	-0.434923
JUQ024_GTCCTCAGTGCTCTTC-1	-14.0968	-4.08505	-0.403544
JUQ024_GTCCTCAGTTACCGAT-1	24.2371	-0.76428	-0.398669
JUQ024_GTCCTCAGTTATGCGT-1	13.4913	-27.2712	-0.385747
JUQ024_GTCCTCATCAGCAACT-1	10.4327	-22.5218	-0.417822
JUQ024_GTCCTCATCCAGGGCT-1	28.342	-4.10991	-0.428682
JUQ024_GTCGGGTCAGACGCTC-1	-65.0646	49.6347	3.77697
JUQ024_GTCGGGTGTTATCGGT-1	14.1721	-26.353	-0.276922
JUQ024_GTCGGGTGTTGTGGAG-1	11.036	23.4625	-0.429073
JUQ024_GTCGGGTTCTTCGAGA-1	-15.3113	-1.30367	-0.147309
JUQ024_GTCGGGTTCTTTACAC-1	-20.3465	5.47835	-0.265228
JUQ024_GTCGTAAAGTACGTAA-1	0.721632	49.9347	-0.0529811
JUQ024_GTCGTAACATCGATGT-1	-78.8457	34.3494	5.30031
JUQ024_GTCGTAACATGCGCAC-1	-7.5617	-0.0809803	-0.271561
JUQ024_GTCGTAAGTGTTGAGG-1	-13.9744	-3.7265	-0.406082
JUQ024_GTCGTAATCCGTCATC-1	2.59792	39.5226	0.00997391
JUQ024_GTCGTAATCCTATTCA-1	14.3074	-20.1344	-0.16237
JUQ024_GTCGTAATCCTCAACC-1	1.72496	-20.7767	-0.165687
JUQ024_GTCGTAATCCTGTACC-1	-55.5248	-23.3858	0.151136
JUQ024_GTCTCGTAGACGCACA-1	-29.5488	49.446	-0.192017
JUQ024_GTCTCGTAGGCGATAC-1	37.0023	-32.6834	-0.431651
JUQ024_GTCTCGTCAACACCTA-1	20.3384	-37.3236	-0.188698
JUQ024_GTCTCGTCAATCCGAT-1	26.3628	2.00587	-0.339319
JUQ024_GTCTCGTCAATTGCTG-1	-17.5562	-0.972578	-0.160036
JUQ024_GTCTCGTCATGCTGGC-1	-7.13273	13.8102	-0.268421
JUQ024_GTCTCGTGTACCTACA-1	-21.8703	3.85747	-0.381584
JUQ024_GTCTCGTTCGTGGGAA-1	-14.4796	-1.41066	-0.315042
JUQ024_GTCTCGTTCGTGGTCG-1	-1.31083	-21.8765	-0.500886
JUQ024_GTCTTCGAGCTAGTGG-1	-47.8507	-34.3881	-0.352018
JUQ024_GTCTTCGAGTAACCCT-1	-23.1711	4.72124	-0.239718
JUQ024_GTCTTCGAGTCGTACT-1	-20.2629	4.43841	-0.491436
JUQ024_GTCTTCGCACATCCAA-1	48.2923	-55.4833	0.749761
JUQ024_GTCTTCGGTTACGACT-1	11.698	-23.7758	-0.112273
JUQ024_GTCTTCGTCAAACAAG-1	8.28471	-58.5666	-0.426713
JUQ024_GTCTTCGTCTCACATT-1	-30.0146	45.3785	-0.0518013
JUQ024_GTCTTCGTCTTGCAAG-1	-16.422	-1.34613	-0.310284
JUQ024_GTGAAGGAGTACCGGA-1	57.8474	44.4592	-0.408024
JUQ024_GTGAAGGCACACAGAG-1	14.227	-17.3354	-0.316255
JUQ024_GTGAAGGCATGGATGG-1	11.1955	-24.0299	-0.203432
JUQ024_GTGAAGGTCGGAGGTA-1	-0.713972	-20.3265	-0.236613
JUQ024_GTGAAGGTCTACCAGA-1	19.4368	5.58976	-0.219385
JUQ024_GTGCAGCCATGCAACT-1	10.9884	-13.0162	-0.318906
JUQ024_GTGCAGCGTCGCTTTC-1	10.9201	-45.5836	-0.391421
JUQ024_GTGCATAAGCCACCTG-1	17.8611	-39.8677	-0.525304
JUQ024_GTGCATAAGGCCGAAT-1	-21.0669	5.50245	-0.303502
JUQ024_GTGCATAGTCTCTTAT-1	-5.8844	-1.70314	-0.493686
JUQ024_GTGCATATCAGTTCGA-1	23.4494	11.8246	-0.331273
JUQ024_GTGCATATCTCGTATT-1	-20.7949	20.1874	-0.243546
JUQ024_GTGCGGTCAACAACCT-1	-20.3142	3.53644	-0.396117
JUQ024_GTGCGGTGTTCGTCTC-1	-53.3207	-30.0451	0.179979
JUQ024_GTGCTTCAGACACGAC-1	15.5644	13.2452	-0.321537
JUQ024_GTGCTTCCAAATACAG-1	47.3856	-55.2644	0.975284
JUQ024_GTGCTTCGTACATGTC-1	-10.8387	7.7392	-0.234495
JUQ024_GTGCTTCGTAGAGTGC-1	-20.058	-0.352271	-0.192809
JUQ024_GTGCTTCGTTACTGAC-1	-29.0698	-25.3296	-0.221977
JUQ024_GTGCTTCTCACGAAGG-1	-5.66261	5.23729	-0.282754
JUQ024_GTGGGTCAGTACCGGA-1	5.58826	14.1534	-0.392543
JUQ024_GTGGGTCGTCTAAACC-1	-21.1385	7.11427	-0.384075
JUQ024_GTGGGTCTCCGCAGTG-1	-29.9272	49.6027	-0.221167
JUQ024_GTGTGCGAGGACGAAA-1	45.5904	-19.3531	-0.246552
JUQ024_GTGTGCGTCACAGGCC-1	1.61189	48.9794	-0.253004
JUQ024_GTGTTAGCAGATCGGA-1	14.0626	15.662	-0.464
JUQ024_GTGTTAGCAGCTCGAC-1	10.7345	-41.0343	-0.379085
JUQ024_GTGTTAGCATTGCGGC-1	10.7155	40.3974	-0.428416
JUQ024_GTGTTAGGTACAGCAG-1	13.1811	-7.37444	-0.166186
JUQ024_GTGTTAGTCAACACAC-1	5.08001	29.2905	-0.332786
JUQ024_GTGTTAGTCTTAGCCC-1	21.6653	-10.6517	-0.278217
JUQ024_GTTAAGCTCCTTGGTC-1	-30.0418	49.5578	-0.384477
JUQ024_GTTAAGCTCTCCGGTT-1	71.9524	-12.3773	-0.301705
JUQ024_GTTAAGCTCTGATACG-1	-13.913	1.06318	0.101862
JUQ024_GTTAAGCTCTTGCCGT-1	-21.7595	4.72706	-0.398652
JUQ024_GTTACAGAGAAACGAG-1	14.0002	15.5131	-0.26596
JUQ024_GTTACAGAGTTACCCA-1	-22.4364	4.00905	-0.234702
JUQ024_GTTACAGCAACAACCT-1	14.2129	-21.5995	-0.26275
JUQ024_GTTACAGGTATCGCAT-1	-22.8252	4.6811	-0.11844
JUQ024_GTTACAGGTCAGTGGA-1	11.4273	-23.8292	-0.39285
JUQ024_GTTACAGTCATCGATG-1	1.24798	48.7749	-0.3315
JUQ024_GTTCATTAGCTGAACG-1	23.1955	-35.6789	-0.537661
JUQ024_GTTCATTGTTCTGTTT-1	58.603	41.32	-0.258825
JUQ024_GTTCATTTCACAGTAC-1	11.3729	-21.1415	-0.29698
JUQ024_GTTCATTTCATTATCC-1	30.597	-23.5526	-0.340797
JUQ024_GTTCGGGAGACTGGGT-1	2.00919	31.1544	-0.394693
JUQ024_GTTCGGGAGGGATCTG-1	4.93704	28.2604	-0.303831
JUQ024_GTTCGGGAGTATGACA-1	7.89204	50.7318	0.0557171
JUQ024_GTTCGGGCACGGTTTA-1	-7.35465	-54.0709	-0.320233
JUQ024_GTTCGGGCAGTTCCCT-1	8.96856	-24.3378	-0.374126
JUQ024_GTTCGGGCATCCAACA-1	59.0142	43.8721	-0.326762
JUQ024_GTTCGGGTCTCGGACG-1	-7.00802	-46.8654	-0.235107
JUQ024_GTTCTCGAGTGGGATC-1	21.7286	-16.5224	-0.190917
JUQ024_GTTCTCGGTAAACCTC-1	-2.73099	-20.8537	0.0066398
JUQ024_GTTCTCGTCCCTGACT-1	8.23608	46.2582	-0.339423
JUQ024_GTTCTCGTCGCAAGCC-1	9.71879	-38.4847	-0.407716
JUQ024_GTTTCTAAGTCCATAC-1	-19.5733	4.10889	-0.398652
JUQ024_GTTTCTAAGTGTCTCA-1	-15.4072	64.7556	-0.357706
JUQ024_GTTTCTACAATCGGTT-1	59.5827	43.0621	-0.230121
JUQ024_GTTTCTACACGGACAA-1	-50.4924	-28.2019	0.0100334
JUQ024_GTTTCTAGTGAGTATA-1	35.7216	-28.9426	-0.249677
JUQ024_GTTTCTAGTGCACGAA-1	-11.3198	13.9969	-0.263532
JUQ024_GTTTCTAGTTCGTTGA-1	-73.2034	-26.4078	-0.127593
JUQ024_TAAACCGCAAGACGTG-1	-21.0495	4.85006	-0.48173
JUQ024_TAAACCGCAAGTCTGT-1	44.7848	-51.5637	0.237184
JUQ024_TAAACCGCATACAGCT-1	32.1715	-6.67103	-0.19176
JUQ024_TAAACCGGTGTCTGAT-1	10.1296	-16.3217	-0.34165
JUQ024_TAAACCGTCATGTCCC-1	-54.0225	-26.5641	-0.180002
JUQ024_TAAGAGAAGGCCCTTG-1	-50.6629	-28.9967	-0.196464
JUQ024_TAAGAGAGTGAAAGAG-1	15.1699	-13.664	-0.248639
JUQ024_TAAGAGATCCTACAGA-1	-0.0307734	-20.5926	-0.443698
JUQ024_TAAGCGTAGATCCCAT-1	-11.7442	-2.00997	-0.27855
JUQ024_TAAGCGTAGCACACAG-1	36.5472	-33.7793	-0.43656
JUQ024_TAAGCGTCACGCCAGT-1	-75.5119	-24.0617	0.0589266
JUQ024_TAAGCGTGTATGAATG-1	40.7135	-34.289	-0.306408
JUQ024_TAAGCGTGTCAACATC-1	1.42668	-37.3695	-0.328574
JUQ024_TAAGCGTTCCAGTATG-1	15.2665	20.5319	-0.257558
JUQ024_TAAGCGTTCGAATGCT-1	-6.6625	-50.7188	-0.176194
JUQ024_TAAGTGCCATCCGCGA-1	29.096	-36.7762	-0.307988
JUQ024_TAAGTGCTCAGGCGAA-1	8.88772	-46.6726	-0.420844
JUQ024_TAAGTGCTCCTTCAAT-1	-3.90446	6.90453	-0.288227
JUQ024_TAAGTGCTCGGCATCG-1	6.74617	-46.3515	-0.413639
JUQ024_TACACGACAGTCGTGC-1	-16.2622	-2.06641	-0.130289
JUQ024_TACACGAGTCTCAACA-1	25.7725	-0.366297	-0.291375
JUQ024_TACACGATCCACGACG-1	38.3528	-34.3695	-0.434037
JUQ024_TACACGATCCACTGGG-1	-23.2622	22.2684	-0.167365
JUQ024_TACAGTGAGTAACCCT-1	20.2005	-34.2545	-0.435762
JUQ024_TACAGTGAGTCCGTAT-1	17.7103	7.45771	-0.234847
JUQ024_TACAGTGCACTTAAGC-1	55.8725	43.0591	-0.293891
JUQ024_TACAGTGCAGTAAGAT-1	0.694246	28.3506	-0.374966
JUQ024_TACAGTGGTTTAAGCC-1	-14.5374	4.84943	-0.276259
JUQ024_TACAGTGTCTTAGCCC-1	-21.2916	4.55337	-0.365687
JUQ024_TACCTATAGGTACTCT-1	4.09788	35.7009	-0.206742
JUQ024_TACCTATTCGATAGAA-1	24.9006	-38.7084	-0.259377
JUQ024_TACCTTAGTCAAAGAT-1	13.3541	-21.6873	-0.220301
JUQ024_TACCTTATCGAGGTAG-1	18.4383	7.65652	-0.280116
JUQ024_TACCTTATCGCTGATA-1	-30.894	-3.57491	-0.0136855
JUQ024_TACGGATAGGCATGTG-1	-72.6454	-28.5976	-0.234466
JUQ024_TACGGATCATAACCTG-1	21.804	0.368187	-0.323047
JUQ024_TACGGATCATTGTGCA-1	9.98492	-16.1379	-0.291244
JUQ024_TACGGATGTACATCCA-1	14.1849	11.4876	-0.264167
JUQ024_TACGGATGTCTTCGTC-1	-9.91526	9.77932	-0.25141
JUQ024_TACGGATTCACCGGGT-1	41.4998	-19.6193	-0.482387
JUQ024_TACGGATTCCGCAGTG-1	11.8875	-13.8946	-0.354303
JUQ024_TACGGATTCTGCGACG-1	8.77445	-18.5016	-0.22455
JUQ024_TACGGATTCTTCGAGA-1	61.9831	43.1524	-0.237781
JUQ024_TACGGGCAGTGAAGTT-1	21.9075	0.321301	-0.300499
JUQ024_TACGGGCCACGGTGTC-1	-1.04165	7.15933	-0.0643966
JUQ024_TACGGGCTCCGTTGCT-1	-20.7876	19.628	0.188553
JUQ024_TACGGGCTCTACTATC-1	-9.58335	-3.29777	-0.344258
JUQ024_TACGGGCTCTTAACCT-1	14.4113	-22.3441	-0.280738
JUQ024_TACGGTAGTAAGTGGC-1	-64.2791	-34.2224	-0.536934
JUQ024_TACTCATAGAAACCTA-1	-28.2766	47.2175	-0.327366
JUQ024_TACTCATCATTTGCTT-1	-56.1654	-46.3811	0.152037
JUQ024_TACTCATGTACTCAAC-1	4.74728	-32.1404	-0.158016
JUQ024_TACTCATGTCAATGTC-1	-7.56671	11.82	-0.238455
JUQ024_TACTCATTCTATCCTA-1	-7.09873	-2.54697	-0.461111
JUQ024_TACTCATTCTGAAAGA-1	10.7133	-12.1046	-0.454975
JUQ024_TACTCATTCTGAGGGA-1	9.95125	41.5993	-0.35599
JUQ024_TACTCGCCACCTCGGA-1	-12.9122	-40.4483	-0.346486
JUQ024_TACTCGCGTAAGCACG-1	-22.1503	4.06251	-0.409384
JUQ024_TACTCGCGTATGCTTG-1	14.5499	11.3915	-0.259969
JUQ024_TACTCGCTCACAGTAC-1	55.2446	42.8173	-0.243963
JUQ024_TACTTACAGTGGGATC-1	-20.5368	4.13288	-0.52743
JUQ024_TACTTACGTGCGATAG-1	-21.8292	3.55674	-0.240907
JUQ024_TACTTACGTGTTTGGT-1	12.3947	-26.9783	-0.102599
JUQ024_TACTTGTAGTTGCAGG-1	-17.4353	1.87373	-0.300644
JUQ024_TACTTGTCAATGAATG-1	5.83203	-15.707	0.0616003
JUQ024_TACTTGTCAGGGTACA-1	34.1573	32.2619	-0.443186
JUQ024_TACTTGTTCAGGCAAG-1	13.721	-61.5302	-0.201971
JUQ024_TAGACCAAGATAGCAT-1	-23.999	4.82674	-0.327733
JUQ024_TAGACCAAGCCAACAG-1	-63.2607	-37.9739	-0.142498
JUQ024_TAGACCACAGCTGGCT-1	-21.3699	3.98787	-0.26231
JUQ024_TAGACCAGTAGCTGCC-1	14.3526	15.6976	-0.359434
JUQ024_TAGACCAGTGCAGACA-1	29.5035	-37.514	-0.273223
JUQ024_TAGACCATCCCATTAT-1	-0.762011	36.1021	-0.0988191
JUQ024_TAGACCATCTCTTATG-1	5.15119	-14.9508	-0.42013
JUQ024_TAGAGCTTCCGTCATC-1	0.806718	-19.0325	-0.400934
JUQ024_TAGAGCTTCTAGCACA-1	0.949143	31.9798	-0.423652
JUQ024_TAGCCGGGTTCAACCA-1	5.91843	19.0026	-0.327825
JUQ024_TAGCCGGTCCTCGCAT-1	9.8084	-41.1937	-0.473743
JUQ024_TAGGCATCAACTTGAC-1	10.4464	-20.0674	-0.353192
JUQ024_TAGGCATCAAGAGTCG-1	65.8167	38.0486	-0.17095
JUQ024_TAGGCATCAAGCTGAG-1	11.6908	22.2622	-0.419161
JUQ024_TAGGCATTCAGCTGGC-1	15.6097	44.1543	-0.450004
JUQ024_TAGTGGTAGAGCCCAA-1	-23.0222	7.35891	-0.267844
JUQ024_TAGTGGTAGATCTGCT-1	-30.5182	4.1871	-0.22193
JUQ024_TAGTGGTCAGGGTTAG-1	16.5975	-58.8573	-0.116252
JUQ024_TAGTGGTGTAGTAGTA-1	10.4558	-21.4866	-0.177243
JUQ024_TAGTGGTGTCTCATCC-1	-21.6202	6.31064	-0.276362
JUQ024_TAGTGGTGTTATGTGC-1	5.55949	32.9698	-0.36443
JUQ024_TAGTGGTTCGCTAGCG-1	-18.8047	5.5267	-0.391853
JUQ024_TAGTTGGTCATGTCTT-1	-15.5285	28.7646	-0.221721
JUQ024_TATCAGGAGATGTCGG-1	49.1864	-56.095	0.37151
JUQ024_TATCAGGAGCCGATTT-1	17.4147	-72.3386	-0.0463352
JUQ024_TATCAGGCAATCTGCA-1	22.978	-10.8177	-0.297754
JUQ024_TATCAGGCAGGGCATA-1	15.5524	44.2175	-0.463527
JUQ024_TATCAGGCATCCCATC-1	2.21812	39.3501	-0.277407
JUQ024_TATCAGGGTGTTTGGT-1	19.2967	21.3591	-0.0306702
JUQ024_TATCTCAAGCAGCCTC-1	3.82196	-19.0204	-0.319838
JUQ024_TATCTCACAGCCTTTC-1	0.233477	53.3018	-0.362074
JUQ024_TATCTCAGTGTGAAAT-1	10.9466	21.645	-0.385308
JUQ024_TATCTCATCACATGCA-1	21.5273	-18.9773	-0.234934
JUQ024_TATGCCCGTTCGGGCT-1	-15.1144	-1.23263	-0.17412
JUQ024_TATGCCCTCAGATAAG-1	-19.9041	-0.955711	-0.263254
JUQ024_TATTACCCAGGAATGC-1	-49.398	-27.5701	-0.0792521
JUQ024_TATTACCCATAAGACA-1	-20.7453	2.67932	-0.390316
JUQ024_TATTACCGTAACGCGA-1	-15.6898	-1.67729	-0.335331
JUQ024_TATTACCGTCCTAGCG-1	2.71271	28.0902	-0.251235
JUQ024_TATTACCTCCCAACGG-1	47.6895	-54.9504	1.04919
JUQ024_TATTACCTCTCCCTGA-1	5.02064	29.0941	-0.446871
JUQ024_TCAACGAAGTACATGA-1	13.4211	-13.0688	-0.459066
JUQ024_TCAACGACATCCCATC-1	-15.0072	67.9919	-0.16681
JUQ024_TCAACGACATTCCTCG-1	5.10022	41.8326	-0.395598
JUQ024_TCAACGAGTCCCGACA-1	-13.6357	-1.30139	-0.258413
JUQ024_TCAACGATCCTACAGA-1	1.96489	-23.5903	-0.42961
JUQ024_TCAATCTAGTGTACGG-1	6.73292	-16.2264	-0.324046
JUQ024_TCAATCTTCGCCCTTA-1	21.3933	-46.1787	-0.364272
JUQ024_TCAATCTTCTCAAACG-1	-2.03355	-23.4342	-0.376186
JUQ024_TCACAAGAGGTGATAT-1	-20.9679	2.99023	-0.49615
JUQ024_TCACAAGGTAAGGATT-1	19.9756	-37.9701	-0.378095
JUQ024_TCACAAGTCAAAGACA-1	27.4497	9.80987	-0.383993
JUQ024_TCACAAGTCCCATTTA-1	5.84599	33.0699	-0.230528
JUQ024_TCACAAGTCGAATGCT-1	-15.1789	-0.117516	-0.160076
JUQ024_TCACGAAAGCACGCCT-1	5.41697	38.3673	-0.311055
JUQ024_TCACGAACACCAGGTC-1	9.78133	-45.578	-0.366981
JUQ024_TCACGAAGTCGGCACT-1	0.116546	31.7449	-0.105286
JUQ024_TCACGAAGTTACGGAG-1	13.7254	-21.7745	-0.391194
JUQ024_TCACGAATCAGCTCGG-1	2.75735	-19.1633	-0.476796
JUQ024_TCACGAATCGCAAGCC-1	-9.02102	-4.57078	-0.399948
JUQ024_TCACGAATCGGCGGTT-1	1.81367	-19.5377	0.231879
JUQ024_TCAGATGAGCCTATGT-1	9.84263	-22.3464	-0.391566
JUQ024_TCAGATGAGCTGAACG-1	-20.3772	3.80873	-0.433014
JUQ024_TCAGATGGTTTGGCGC-1	1.80267	-21.5623	-0.492747
JUQ024_TCAGATGTCGCAAGCC-1	45.5306	48.8158	-0.417723
JUQ024_TCAGCAAAGGGATGGG-1	47.2402	-54.3188	0.982813
JUQ024_TCAGCAACACACCGCA-1	-15.8625	-0.9425	-0.153061
JUQ024_TCAGCAAGTACCGAGA-1	5.57625	28.3657	-0.234509
JUQ024_TCAGCAAGTGTCTGAT-1	14.3737	28.253	-0.39112
JUQ024_TCAGCAAGTTTGACTG-1	2.45045	8.46332	0.466156
JUQ024_TCAGCAATCTGCGACG-1	4.11542	-19.9793	-0.495737
JUQ024_TCAGCTCAGGATGCGT-1	22.7323	-23.3428	-0.277264
JUQ024_TCAGCTCGTGGTAACG-1	15.1376	-9.7336	-0.221866
JUQ024_TCAGCTCGTTGGACCC-1	-15.6961	-2.02716	-0.218085
JUQ024_TCAGCTCTCTGGTTCC-1	-26.6826	9.5802	-0.346014
JUQ024_TCAGGATCATTGGGCC-1	-59.1759	-33.172	-0.0265848
JUQ024_TCAGGTAAGTTAAGTG-1	-28.5082	66.9879	-0.340642
JUQ024_TCAGGTAGTCTGGAGA-1	10.4536	-22.6338	-0.421087
JUQ024_TCATTACAGACAGACC-1	16.4971	22.8501	0.0313886
JUQ024_TCATTACAGCCTTGAT-1	-36.408	45.382	-0.369768
JUQ024_TCATTACAGCTGAAAT-1	-72.0122	-40.7538	0.301192
JUQ024_TCATTACCAGGAACGT-1	13.6508	-52.7025	-0.394291
JUQ024_TCATTACGTCATTAGC-1	-6.55968	8.86671	-0.0730906
JUQ024_TCATTTGAGATCTGCT-1	38.4555	-34.1901	-0.299396
JUQ024_TCATTTGGTCATTAGC-1	-22.3451	4.35909	-0.306083
JUQ024_TCATTTGGTCGCTTCT-1	2.38219	27.17	-0.330731
JUQ024_TCATTTGTCAATAAGG-1	10.823	-12.392	-0.47491
JUQ024_TCCACACAGGTGCACA-1	-49.9747	-28.887	-0.607441
JUQ024_TCCACACCAATCTACG-1	-15.1932	-3.25969	-0.32587
JUQ024_TCCACACCAGCGAACA-1	-75.9553	35.1049	4.87831
JUQ024_TCCACACGTGCCTTGG-1	-17.3484	1.66592	-0.400796
JUQ024_TCCCGATCAAAGGAAG-1	-47.3757	-27.6777	0.0466647
JUQ024_TCCCGATGTAGCGATG-1	83.9691	20.0282	-0.03813
JUQ024_TCCCGATGTATTAGCC-1	9.9913	-44.1069	-0.335374
JUQ024_TCCCGATTCAGCATGT-1	19.574	18.521	-0.415022
JUQ024_TCCCGATTCCTAGGGC-1	11.09	-52.4948	-0.263874
JUQ024_TCCCGATTCTACTCAT-1	28.2949	-21.4723	-0.288698
JUQ024_TCGAGGCAGTGTTAGA-1	-23.4816	5.4899	-0.261342
JUQ024_TCGAGGCAGTGTTGAA-1	10.6446	-24.0038	-0.337375
JUQ024_TCGAGGCCACCCATGG-1	7.97429	13.7958	-0.318359
JUQ024_TCGAGGCCACGGACAA-1	-26.6752	10.8042	-0.38101
JUQ024_TCGAGGCCAGACAAGC-1	-18.8329	2.25653	-0.548108
JUQ024_TCGAGGCTCATATCGG-1	-48.1938	-26.9894	-0.138587
JUQ024_TCGAGGCTCCACGACG-1	19.9371	29.5171	-0.195657
JUQ024_TCGAGGCTCGTCTGCT-1	-20.9706	4.32431	-0.462745
JUQ024_TCGAGGCTCTTACCTA-1	6.42217	26.1051	-0.293462
JUQ024_TCGCGAGCAGACAAGC-1	-22.5122	7.27488	-0.381046
JUQ024_TCGCGAGGTATAGTAG-1	21.1335	-60.2014	-0.0779555
JUQ024_TCGCGTTAGGCCCTCA-1	10.1418	-10.6403	-0.123734
JUQ024_TCGCGTTCACGAAACG-1	-19.7891	5.34275	-0.405434
JUQ024_TCGCGTTCACGACTCG-1	2.71231	40.2817	-0.379131
JUQ024_TCGCGTTCATAAGACA-1	-20.9535	4.98514	-0.204963
JUQ024_TCGCGTTTCGGTTCGG-1	-64.4881	49.5166	4.9906
JUQ024_TCGGGACAGCGGATCA-1	0.739594	-24.6577	-0.325176
JUQ024_TCGGGACAGTAGCCGA-1	-34.9285	53.9313	-0.19288
JUQ024_TCGGGACGTCAGTGGA-1	-78.5067	34.7313	4.75206
JUQ024_TCGGGACGTGCAGTAG-1	-14.3595	-1.26508	-0.376633
JUQ024_TCGGTAACAAGTAGTA-1	58.7283	44.1455	-0.33178
JUQ024_TCGGTAACATTGGTAC-1	5.51943	28.8871	-0.367442
JUQ024_TCGGTAAGTGGTGTAG-1	-51.8156	-25.5756	-0.265486
JUQ024_TCGGTAAGTTAGTGGG-1	7.65329	-19.9892	-0.351767
JUQ024_TCGTACCGTTGCGTTA-1	-15.8707	-1.45772	-0.377991
JUQ024_TCGTACCTCAGTTGAC-1	-21.1093	5.73099	-0.489022
JUQ024_TCGTAGAAGAATGTTG-1	-4.44456	-55.7466	-0.343627
JUQ024_TCGTAGAAGCAATATG-1	0.355003	28.8988	-0.352107
JUQ024_TCGTAGACACAGCGTC-1	5.53901	-18.3613	-0.435236
JUQ024_TCGTAGACAGCTGTTA-1	-0.718061	30.4373	-0.37767
JUQ024_TCGTAGAGTTCATGGT-1	55.8327	42.974	-0.414476
JUQ024_TCTATTGCAAAGCAAT-1	-16.3186	-2.73081	-0.474135
JUQ024_TCTATTGCATTAACCG-1	-54.8689	44.5256	3.80936
JUQ024_TCTATTGGTGCGGTAA-1	-28.4927	5.74749	-0.148856
JUQ024_TCTATTGTCCCTGACT-1	2.21151	51.6089	-0.296762
JUQ024_TCTATTGTCTGGAGCC-1	57.396	40.6108	0.0219356
JUQ024_TCTATTGTCTTGACGA-1	28.7111	-37.2429	-0.251992
JUQ024_TCTCATAAGCAACGGT-1	9.25073	-18.7321	-0.177947
JUQ024_TCTCATAGTATCACCA-1	-1.93005	-22.7015	-0.239544
JUQ024_TCTCATATCCGTAGGC-1	-18.6657	5.11552	-0.245187
JUQ024_TCTCTAAAGTTACGGG-1	3.02263	-21.2145	-0.399718
JUQ024_TCTCTAAGTACGACCC-1	13.6124	-37.9009	-0.18098
JUQ024_TCTCTAATCCGAATGT-1	-14.0181	-4.10213	-0.0876901
JUQ024_TCTCTAATCGCCCTTA-1	15.9785	-13.7366	-0.254554
JUQ024_TCTGAGAAGAAACGCC-1	13.5717	-20.6421	-0.1945
JUQ024_TCTGAGAAGGACGAAA-1	-20.3036	2.97979	-0.341467
JUQ024_TCTGAGACAATGTTGC-1	-22.8184	4.22183	-0.268973
JUQ024_TCTGGAATCCTAGGGC-1	-7.22837	7.83553	-0.138539
JUQ024_TCTTCGGAGAAGATTC-1	0.876886	-24.4584	-0.430244
JUQ024_TCTTCGGAGCACAGGT-1	-18.4412	2.29803	-0.273467
JUQ024_TCTTCGGCAAGAAAGG-1	-8.44916	-55.5795	-0.125127
JUQ024_TCTTCGGTCGAATCCA-1	-11.9259	2.95651	-0.0132665
JUQ024_TCTTCGGTCGCCTGTT-1	10.5185	10.5121	-0.31495
JUQ024_TCTTTCCAGGTCATCT-1	-21.3068	5.72074	-0.243202
JUQ024_TCTTTCCGTGTGCGTC-1	-15.7613	-2.13885	-0.0605075
JUQ024_TCTTTCCTCGTCTGAA-1	-6.61294	15.0233	-0.108237
JUQ024_TGAAAGAAGCTGCCCA-1	-26.4192	9.73587	-0.301873
JUQ024_TGAAAGAAGTTAGCGG-1	16.7886	13.7308	-0.382039
JUQ024_TGAAAGACAACAACCT-1	-19.922	4.05599	-0.325043
JUQ024_TGAAAGAGTAGCCTCG-1	-52.5632	-25.3568	-0.320542
JUQ024_TGAAAGAGTTGATTGC-1	23.9118	-25.1	-0.363722
JUQ024_TGAAAGATCAGAGACG-1	-20.4619	6.95108	-0.245862
JUQ024_TGACAACAGCTACCGC-1	-33.7582	55.8995	-0.134091
JUQ024_TGACAACCACATGTGT-1	3.32711	-20.3805	-0.501411
JUQ024_TGACAACCAGTCACTA-1	3.12576	-23.2093	-0.387505
JUQ024_TGACAACGTGCAACTT-1	24.8983	5.0444	-0.474718
JUQ024_TGACAACTCCTCCTAG-1	15.96	23.3143	-0.323653
JUQ024_TGACAACTCGAGGTAG-1	-14.2395	-0.186889	-0.311525
JUQ024_TGACGGCAGCGTGTCC-1	1.36445	26.4964	-0.504698
JUQ024_TGACTAGAGATGTAAC-1	-4.20202	-57.2392	-0.0766388
JUQ024_TGACTAGAGGCTATCT-1	-4.43713	-19.9606	-0.299248
JUQ024_TGACTAGCATCCGTGG-1	-21.0607	5.86309	-0.293105
JUQ024_TGACTAGGTTCTGAAC-1	-2.0316	-23.7005	-0.322183
JUQ024_TGACTAGTCACAATGC-1	21.6149	-23.4166	-0.115626
JUQ024_TGACTAGTCGACGGAA-1	2.32899	28.1192	-0.43076
JUQ024_TGACTAGTCTCTAAGG-1	5.42054	33.4684	-0.23992
JUQ024_TGACTTTAGGTGCTAG-1	30.1388	-36.4833	-0.251573
JUQ024_TGACTTTTCAAGATCC-1	5.05178	-20.3735	-0.331376
JUQ024_TGACTTTTCACAATGC-1	-29.0012	17.7229	-0.351746
JUQ024_TGACTTTTCATACGGT-1	40.6159	-21.8031	-0.140256
JUQ024_TGAGAGGAGTCACGCC-1	12.1996	-63.0935	-0.326792
JUQ024_TGAGAGGGTCCGCTGA-1	-14.5083	-28.1659	-0.433788
JUQ024_TGAGAGGTCCGCGCAA-1	58.5431	43.7202	-0.245569
JUQ024_TGAGCATGTCCCTACT-1	25.3068	-16.3128	-0.383206
JUQ024_TGAGCATGTGAAATCA-1	5.55418	28.8149	-0.308251
JUQ024_TGAGCATGTGCACTTA-1	-19.0845	3.81958	-0.426429
JUQ024_TGAGCATTCCTCTAGC-1	-31.0383	70.6832	-0.0674294
JUQ024_TGAGCATTCGTTGCCT-1	3.02188	49.9404	-0.281183
JUQ024_TGAGCCGGTAGAAGGA-1	23.544	-44.3436	-0.29302
JUQ024_TGAGCCGTCAAGATCC-1	2.42274	28.7821	-0.406846
JUQ024_TGAGCCGTCCAGTAGT-1	-7.65152	-0.072766	-0.35175
JUQ024_TGAGGGAAGGGCATGT-1	8.00814	48.6577	-0.200272
JUQ024_TGAGGGACACGGCTAC-1	12.9497	-46.6336	-0.301629
JUQ024_TGAGGGAGTTGCTCCT-1	-15.9989	-9.9005	-0.329801
JUQ024_TGAGGGAGTTGTGGCC-1	66.1137	46.5105	-0.238258
JUQ024_TGAGGGATCAATCACG-1	-14.6536	-0.0565544	-0.265219
JUQ024_TGATTTCAGACAATAC-1	-62.1703	-29.574	-0.238832
JUQ024_TGATTTCCACACAGAG-1	-63.1497	-34.8855	0.0508465
JUQ024_TGATTTCCATTCTCAT-1	8.43655	51.3153	-0.279866
JUQ024_TGATTTCGTACAGTGG-1	13.4957	-16.6315	-0.20456
JUQ024_TGATTTCGTCACACGC-1	11.7871	-76.0271	-0.13393
JUQ024_TGATTTCGTTTCCACC-1	-22.2743	4.13828	-0.306957
JUQ024_TGCACCTAGATCGGGT-1	16.994	21.8463	-0.124873
JUQ024_TGCACCTAGCTGAAAT-1	13.6408	-59.708	-0.0391462
JUQ024_TGCACCTAGTACACCT-1	2.48667	48.1307	-0.380135
JUQ024_TGCACCTGTAGCGTGA-1	8.71765	42.0075	-0.150693
JUQ024_TGCACCTTCAGCGATT-1	-57.0552	-31.7979	-0.207417
JUQ024_TGCACCTTCTCATTCA-1	-7.10356	6.53184	-0.220109
JUQ024_TGCCAAAAGACTACAA-1	45.1763	47.9766	-0.0904205
JUQ024_TGCCAAAAGACTAGAT-1	5.27922	35.1518	-0.373571
JUQ024_TGCCAAAAGAGCTATA-1	2.83308	-25.3551	-0.260177
JUQ024_TGCCAAACAAAGAATC-1	56.1969	36.8069	-0.0505552
JUQ024_TGCCAAATCTTCGAGA-1	-12.3677	-3.15007	-0.365203
JUQ024_TGCCCATAGACTACAA-1	2.12925	-16.6498	-0.517015
JUQ024_TGCCCATAGGACAGAA-1	-18.2091	4.78132	-0.264233
JUQ024_TGCCCATCAGACAAGC-1	-5.53846	4.29885	-0.363641
JUQ024_TGCCCATCATGGATGG-1	-14.2382	29.6778	-0.371153
JUQ024_TGCGCAGAGATGTGGC-1	6.08318	46.595	-0.235546
JUQ024_TGCGCAGAGCTGAACG-1	67.9098	-1.81924	-0.387441
JUQ024_TGCGCAGGTCAGATAA-1	4.44609	30.5722	-0.264984
JUQ024_TGCGCAGGTCCATCCT-1	9.19633	29.9712	-0.141219
JUQ024_TGCGCAGTCCAAGCCG-1	6.32935	-45.9313	-0.342849
JUQ024_TGCGCAGTCTGATTCT-1	15.4902	-20.6791	-0.379442
JUQ024_TGCGGGTAGCGTAATA-1	13.2008	42.5149	-0.320528
JUQ024_TGCGGGTTCCTTTCGG-1	4.47212	35.0505	-0.390966
JUQ024_TGCGTGGAGACGCACA-1	56.5077	-41.7004	0.192595
JUQ024_TGCGTGGAGTGTTGAA-1	-27.7367	24.7749	-0.148389
JUQ024_TGCGTGGCATGTTCCC-1	-24.6341	25.5064	-0.348619
JUQ024_TGCGTGGGTCCGTCAG-1	-20.9448	3.90194	-0.417493
JUQ024_TGCGTGGTCCATGAAC-1	-62.7281	51.4322	4.98993
JUQ024_TGCTACCAGGTAGCTG-1	-20.97	10.7019	-0.204397
JUQ024_TGCTACCGTGTGACGA-1	-3.97781	-56.5394	-0.117356
JUQ024_TGCTACCGTTGAACTC-1	23.9273	-25.1218	-0.228513
JUQ024_TGCTACCGTTGTACAC-1	-30.8359	49.4205	0.0369302
JUQ024_TGCTACCTCCACGTTC-1	-15.3079	-1.69602	-0.468653
JUQ024_TGCTACCTCCATGAAC-1	3.73888	37.7699	-0.33673
JUQ024_TGCTACCTCTATCCCG-1	-21.6434	4.52377	-0.411477
JUQ024_TGCTGCTAGACGCTTT-1	6.5956	27.2839	-0.247436
JUQ024_TGCTGCTAGATATGCA-1	27.6908	-6.7514	-0.31412
JUQ024_TGCTGCTCAGAGTGTG-1	-14.25	69.674	-0.300013
JUQ024_TGCTGCTGTTCTGGTA-1	17.2931	-23.3043	-0.241157
JUQ024_TGCTGCTGTTGTCGCG-1	8.41674	-16.5032	-0.243519
JUQ024_TGCTGCTTCCAGTATG-1	3.41324	29.038	-0.179952
JUQ024_TGCTGCTTCTTTCCTC-1	54.0332	48.3988	-0.289775
JUQ024_TGGACGCAGGGCTCTC-1	-6.90763	7.76509	-0.0858173
JUQ024_TGGACGCTCACAACGT-1	-51.6215	-31.2095	-0.149313
JUQ024_TGGACGCTCCCAAGTA-1	-22.5496	5.37107	-0.370422
JUQ024_TGGCCAGAGGCGTACA-1	-22.6409	3.02545	-0.0373087
JUQ024_TGGCGCAAGATCGGGT-1	2.19031	-17.4821	-0.55756
JUQ024_TGGCGCAAGTACGCGA-1	4.99856	25.8044	-0.479912
JUQ024_TGGCGCACAGGCTGAA-1	0.523629	25.6751	-0.336019
JUQ024_TGGCTGGCACCGTTGG-1	-20.6472	0.734029	-0.339925
JUQ024_TGGCTGGGTACAGTGG-1	21.8276	-22.9058	0.127006
JUQ024_TGGCTGGGTCGAGATG-1	-77.6282	35.5439	5.09204
JUQ024_TGGCTGGTCCAAGTAC-1	-30.1924	50.8434	-0.181293
JUQ024_TGGGAAGGTATTCTCT-1	-16.0813	38.2846	-0.373708
JUQ024_TGGGCGTAGAGGACGG-1	-9.19778	-13.5751	-0.334543
JUQ024_TGGGCGTCAAGTCATC-1	-20.7212	5.2124	-0.412227
JUQ024_TGGGCGTTCCCAAGAT-1	10.4563	-53.7518	-0.306231
JUQ024_TGGTTAGGTAAGGATT-1	-13.1218	-1.24382	-0.226087
JUQ024_TGGTTAGGTTCAACCA-1	11.4779	-25.3786	-0.451812
JUQ024_TGGTTAGTCACAACGT-1	4.03146	35.7155	-0.315926
JUQ024_TGGTTCCAGAAGGCCT-1	3.35902	40.8082	-0.397232
JUQ024_TGGTTCCAGTGAACGC-1	6.62744	-14.9122	-0.172357
JUQ024_TGGTTCCCAGTCGATT-1	-52.306	-29.9762	0.0902358
JUQ024_TGGTTCCTCCATGAGT-1	-24.0008	4.6981	-0.364531
JUQ024_TGGTTCCTCCTTAATC-1	11.1274	-22.8245	-0.377177
JUQ024_TGGTTCCTCTCTGAGA-1	-15.693	-2.71966	-0.295931
JUQ024_TGTATTCCAGCTGTTA-1	-20.5579	3.68056	-0.456767
JUQ024_TGTATTCGTGTTTGTG-1	-1.36591	-46.9659	-0.381548
JUQ024_TGTATTCTCAGTGTTG-1	47.8316	-49.3652	0.334931
JUQ024_TGTATTCTCTCTGCTG-1	-22.2187	4.44824	-0.449488
JUQ024_TGTCCCAAGTGTCCCG-1	-22.5357	3.49028	-0.124695
JUQ024_TGTCCCACACTTGGAT-1	-30.7386	52.0804	-0.234079
JUQ024_TGTCCCAGTAGTGAAT-1	-66.6767	46.8691	4.51134
JUQ024_TGTCCCAGTATTAGCC-1	-18.0354	60.285	-0.403891
JUQ024_TGTCCCAGTCATATCG-1	5.84657	45.5677	-0.376602
JUQ024_TGTCCCAGTGACAAAT-1	-52.1298	-28.1369	-0.253539
JUQ024_TGTCCCAGTTCCATGA-1	-19.6213	4.79309	-0.34349
JUQ024_TGTCCCATCATCGGAT-1	-46.0524	-33.4992	-0.0192267
JUQ024_TGTGGTAAGTCAAGCG-1	17.4124	33.5596	-0.199319
JUQ024_TGTGGTACATGCTGGC-1	-51.2689	-27.3877	-0.421406
JUQ024_TGTGGTAGTAGGCTGA-1	-39.0111	-39.6609	0.0261136
JUQ024_TGTGGTAGTTTACTCT-1	48.6431	-54.2364	1.02363
JUQ024_TGTGGTATCAAACGGG-1	-23.7262	5.13572	-0.210672
JUQ024_TGTGGTATCAGTGCAT-1	-0.608908	-20.5664	-0.378477
JUQ024_TGTGTTTCATTATCTC-1	19.4834	10.3611	-0.431311
JUQ024_TGTTCCGGTGTGACCC-1	21.7368	-34.3869	-0.280508
JUQ024_TTAACTCAGGGAACGG-1	55.2264	42.6172	-0.347838
JUQ024_TTAACTCCAGGATCGA-1	-53.7316	-31.5599	-0.263519
JUQ024_TTAACTCCATTCTTAC-1	-55.0465	-24.5369	0.201077
JUQ024_TTAACTCGTCTGCAAT-1	17.8764	-55.3748	-0.374491
JUQ024_TTAACTCTCGCCAGCA-1	-20.7653	6.96211	-0.492979
JUQ024_TTAACTCTCTGTCTAT-1	-24.5135	2.025	-0.240516
JUQ024_TTAACTCTCTGTCTCG-1	16.7708	13.7366	-0.190532
JUQ024_TTAGGACGTTCGTGAT-1	18.4169	-21.7876	-0.162375
JUQ024_TTAGGACTCTGGAGCC-1	-10.2648	9.31337	-0.279032
JUQ024_TTAGGCAAGAGTAATC-1	2.9742	28.7447	-0.343598
[truncated: 95,864 more rows]

## Sheet: e_scHPF
	0	1	scHPF_27_lysine
JUQ024_AAACCTGCAACAACCT-1	59.5237	44.4787	0.0248581
JUQ024_AAACCTGCAAGAAGAG-1	-21.8735	4.40252	0.0350415
JUQ024_AAACCTGGTCTCCACT-1	44.6238	-51.0262	0.0270129
JUQ024_AAACCTGTCAACGAAA-1	60.5832	39.7345	2.88781
JUQ024_AAACGGGCACAGAGGT-1	75.8578	-15.8724	0.0301234
JUQ024_AAACGGGTCGTAGGAG-1	-32.1447	50.3503	1.54411
JUQ024_AAAGATGAGCAGGCTA-1	2.34206	-21.3066	0.0375855
JUQ024_AAAGATGCAACTGCTA-1	-64.3342	47.8973	0.0219334
JUQ024_AAAGATGCAAGCCGTC-1	6.73232	32.2457	0.0364479
JUQ024_AAAGATGCAGCGAACA-1	-71.4724	-41.3953	0.0309021
JUQ024_AAAGATGGTTTGACAC-1	28.8338	22.0992	0.0355102
JUQ024_AAAGATGTCAACGCTA-1	-19.8588	5.59596	0.0269143
JUQ024_AAAGCAAGTCTTCGTC-1	31.3448	-22.0338	0.0306817
JUQ024_AAAGCAAGTGCAGTAG-1	2.25222	54.2441	0.0407666
JUQ024_AAAGCAATCTACTATC-1	0.522631	-23.3299	0.0328327
JUQ024_AAAGTAGCAACACCCG-1	-4.2701	38.8572	0.0295937
JUQ024_AAAGTAGCAGTCACTA-1	3.24781	-47.2972	0.0352358
JUQ024_AAAGTAGCATCAGTAC-1	25.2713	-29.8294	0.0299284
JUQ024_AAAGTAGCATGAGCGA-1	19.583	10.8134	0.0354886
JUQ024_AAAGTAGGTTCCATGA-1	14.9567	-13.5563	0.0263574
JUQ024_AAAGTAGTCCTCGCAT-1	15.3913	-17.8568	0.0259429
JUQ024_AAATGCCAGAGCCTAG-1	-9.94662	-1.61988	0.0344222
JUQ024_AAATGCCAGCCTTGAT-1	59.1878	44.4563	0.022365
JUQ024_AAATGCCAGTTAACGA-1	-3.59895	-56.5641	0.0213022
JUQ024_AAATGCCGTACCGTAT-1	-35.4538	7.06298	0.0231994
JUQ024_AAATGCCGTCAGTGGA-1	66.4066	33.2311	0.0162814
JUQ024_AAATGCCTCACCACCT-1	-20.6122	3.26987	0.0417555
JUQ024_AACACGTAGTGTACCT-1	-35.2173	-18.2511	0.0178193
JUQ024_AACACGTAGTGTTAGA-1	9.06367	47.7813	0.0378394
JUQ024_AACACGTCATGACGGA-1	-33.5812	17.2182	0.02379
JUQ024_AACACGTGTCCCTACT-1	9.31323	-12.3545	0.0385944
JUQ024_AACCATGAGACGCTTT-1	17.837	-41.2396	0.0251049
JUQ024_AACCATGAGATATGCA-1	-15.6946	-1.44726	0.0295456
JUQ024_AACCATGCAGTAAGAT-1	69.6369	-3.92284	0.0247042
JUQ024_AACCATGCAGTCGTGC-1	-20.7292	19.9501	0.0340339
JUQ024_AACCATGGTGCACTTA-1	-18.1815	1.21129	0.031187
JUQ024_AACCATGGTTGCTCCT-1	15.8916	-39.5703	0.0281484
JUQ024_AACCATGTCCTAGTGA-1	-51.6772	-31.5318	0.0307773
JUQ024_AACCGCGAGCGTTTAC-1	1.13458	26.8993	0.0402887
JUQ024_AACCGCGAGTGGTAAT-1	29.497	-17.8331	0.0261852
JUQ024_AACCGCGGTGAGCGAT-1	16.0849	46.4355	0.0352716
JUQ024_AACCGCGTCTAACGGT-1	15.2385	-21.8701	0.0334389
JUQ024_AACGTTGAGCTGGAAC-1	14.7834	10.8047	0.0229041
JUQ024_AACGTTGAGGTGACCA-1	-22.4009	3.17372	0.0347754
JUQ024_AACGTTGGTAAATACG-1	15.6724	32.4182	0.0316996
JUQ024_AACGTTGGTCGTTGTA-1	-22.179	5.76899	0.0285209
JUQ024_AACGTTGGTGACGCCT-1	-20.7812	45.8353	0.03187
JUQ024_AACTCAGAGATGCCTT-1	17.6092	-39.4459	0.0249441
JUQ024_AACTCAGAGCGTTGCC-1	1.35552	-19.775	0.0396142
JUQ024_AACTCAGGTCCCGACA-1	58.6525	43.5892	0.019596
JUQ024_AACTCAGGTCGGGTCT-1	19.7189	-33.8309	0.0294559
JUQ024_AACTCAGTCCTAAGTG-1	-22.6779	4.23401	0.0334272
JUQ024_AACTCAGTCTTGACGA-1	34.2865	-30.1486	0.0289798
JUQ024_AACTCCCCAAAGAATC-1	-64.8067	49.7636	0.0285376
JUQ024_AACTCCCCACAAGTAA-1	8.08213	-18.6356	0.0308396
JUQ024_AACTCCCTCATTGCCC-1	-22.2928	3.89957	0.0311472
JUQ024_AACTCCCTCGAACTGT-1	0.817331	-16.3138	0.038327
JUQ024_AACTCCCTCTGGTGTA-1	8.71656	-54.087	0.0224282
JUQ024_AACTCTTAGCCTATGT-1	11.5516	22.3805	0.0321972
JUQ024_AACTCTTAGCGCTTAT-1	5.33242	-18.2278	0.0364137
JUQ024_AACTCTTAGGCATGGT-1	7.25842	27.9039	0.0334406
JUQ024_AACTCTTAGTGAACGC-1	3.5806	-53.1782	0.0268523
JUQ024_AACTCTTCACACTGCG-1	10.314	30.5872	0.0316336
JUQ024_AACTCTTCATTACGAC-1	2.73424	49.6415	0.035399
JUQ024_AACTCTTGTCTCTTAT-1	7.77832	18.9123	0.02592
JUQ024_AACTCTTTCTAACTGG-1	12.2879	-23.3902	0.0293378
JUQ024_AACTGGTAGTGGGATC-1	-36.5105	-8.39386	0.0197842
JUQ024_AACTGGTCAGTGGGAT-1	-77.807	29.701	0.0197063
JUQ024_AACTTTCGTAAGTGGC-1	6.85238	-42.6081	0.0302755
JUQ024_AACTTTCGTGTGAAAT-1	-20.657	0.222974	0.0249276
JUQ024_AACTTTCTCACAATGC-1	-25.677	-12.3653	0.0268288
JUQ024_AACTTTCTCCCAAGTA-1	7.02711	31.822	0.0281398
JUQ024_AAGACCTGTAGAGGAA-1	70.0497	34.3305	1.58929
JUQ024_AAGACCTGTCCGTGAC-1	-51.3343	-27.7429	0.039707
JUQ024_AAGACCTGTGTGAATA-1	-31.1176	51.5064	0.0312206
JUQ024_AAGCCGCAGGAGCGAG-1	18.963	9.2432	0.028452
JUQ024_AAGCCGCCATACGCTA-1	0.678098	38.9185	0.0323943
JUQ024_AAGCCGCCATGGGACA-1	-17.146	-3.63415	0.0275029
JUQ024_AAGCCGCGTCCATCCT-1	0.999345	41.7984	0.0368074
JUQ024_AAGCCGCTCCAATGGT-1	3.9382	-19.8715	0.0398523
JUQ024_AAGGAGCAGAGTGACC-1	-66.5164	29.3834	0.0227597
JUQ024_AAGGAGCTCAAAGTAG-1	3.10529	-19.0528	0.0367352
JUQ024_AAGGAGCTCATTCACT-1	-11.344	5.73304	0.031385
JUQ024_AAGGCAGAGCTGATAA-1	-16.4633	-2.2508	0.0245076
JUQ024_AAGGCAGAGCTGCGAA-1	-59.18	35.0581	0.0318264
JUQ024_AAGGCAGAGTTTGCGT-1	-52.5891	-30.5175	0.0327505
JUQ024_AAGGCAGGTCTGCCAG-1	-32.0127	49.1767	0.0309538
JUQ024_AAGGCAGGTGGTAACG-1	12.53	-48.9965	0.0247343
JUQ024_AAGGTTCAGATGTGGC-1	9.31758	-40.798	0.0362219
JUQ024_AAGGTTCCAGAGCCAA-1	10.5879	-14.2296	0.0247624
JUQ024_AAGGTTCCATATGAGA-1	-6.04367	3.46318	0.0415912
JUQ024_AAGGTTCCATCCTAGA-1	12.7207	21.8329	0.0355455
JUQ024_AAGGTTCGTAGTAGTA-1	18.6552	31.067	0.0372803
JUQ024_AAGGTTCGTCAAAGAT-1	-5.25742	38.344	0.0348851
JUQ024_AAGGTTCGTGACCAAG-1	3.13671	34.2647	0.0324517
JUQ024_AAGGTTCTCCAACCAA-1	17.8644	32.2681	0.569886
JUQ024_AAGGTTCTCCATGCTC-1	41.1936	-29.8223	0.0328066
JUQ024_AAGGTTCTCGGCGCTA-1	37.7472	-33.5409	0.0305609
JUQ024_AAGTCTGCAACACCTA-1	69.7683	17.5726	6.11903
JUQ024_AAGTCTGCAGCTGTAT-1	3.55794	-19.9047	0.0340281
JUQ024_AAGTCTGGTTAAGGGC-1	17.9486	31.0571	0.0406711
JUQ024_AAGTCTGTCCCTTGTG-1	14.1631	8.66518	0.0283429
JUQ024_AAGTCTGTCGGAAATA-1	13.9352	12.2873	0.027607
JUQ024_AATCCAGAGAAGCCCA-1	-16.2995	-2.32903	0.0322984
JUQ024_AATCCAGAGAGTACAT-1	-20.0174	3.23947	0.0359835
JUQ024_AATCCAGCAATACGCT-1	-50.8862	-28.907	0.0374367
JUQ024_AATCCAGTCATTTGGG-1	-10.6423	-2.27092	0.034447
JUQ024_AATCGGTAGAGGTAGA-1	7.42183	44.5531	0.0333994
JUQ024_AATCGGTAGTTCGCGC-1	3.00013	48.9526	0.0288264
JUQ024_AATCGGTCACATTCGA-1	-19.3253	3.27789	0.0345686
JUQ024_AATCGGTGTACACCGC-1	5.44003	28.5887	0.0426321
JUQ024_ACACCAAAGAAGGACA-1	14.0967	8.99093	0.032162
JUQ024_ACACCAACAAATCCGT-1	-61.7577	49.8865	0.0176857
JUQ024_ACACCAAGTCACACGC-1	12.2263	-9.12889	0.0267735
JUQ024_ACACCAATCAGAGCTT-1	14.4463	-60.3828	0.020515
JUQ024_ACACCAATCCGCTGTT-1	10.0417	-19.4336	0.031709
JUQ024_ACACCCTCAACACCTA-1	-42.7779	-42.0261	0.0189066
JUQ024_ACACCCTCACGAAACG-1	-14.0801	-3.85427	0.0308661
JUQ024_ACACCCTGTGGTCTCG-1	10.191	-41.8645	0.0241525
JUQ024_ACACCCTGTTAGGGTG-1	28.1077	-21.1545	0.0325551
JUQ024_ACACCCTGTTCGGGCT-1	-23.0483	4.27565	0.0223336
JUQ024_ACACCGGAGGACATTA-1	-23.158	7.26379	0.0328438
JUQ024_ACACCGGCAGCGTTCG-1	-78.1755	34.3883	0.0159382
JUQ024_ACACCGGCAGCTATTG-1	9.09361	48.3265	0.0317201
JUQ024_ACACCGGTCCTAGAAC-1	11.0327	-21.1938	0.0293398
JUQ024_ACACCGGTCCTTGGTC-1	-50.5813	-28.6508	0.0329305
JUQ024_ACACTGAAGGAGTAGA-1	82.6348	16.8291	2.00199
JUQ024_ACACTGACACAAGACG-1	-16.3048	69.3743	0.0302858
JUQ024_ACACTGAGTACGCTGC-1	-12.0012	-3.24207	0.0295622
JUQ024_ACACTGATCGCGATCG-1	-6.72595	5.25392	0.0341539
JUQ024_ACAGCCGCACATCTTT-1	0.982493	-23.2824	0.0292323
JUQ024_ACAGCCGGTACTCAAC-1	-20.1365	6.14121	0.0313358
JUQ024_ACAGCCGTCCATGAGT-1	4.33523	-50.7466	0.0318763
JUQ024_ACAGCCGTCCGTAGGC-1	12.9633	22.3878	0.0296701
JUQ024_ACAGCTAGTGAACCTT-1	-2.9308	32.0274	0.0274508
JUQ024_ACAGCTATCAAACCGT-1	10.5292	46.8157	0.0349455
JUQ024_ACAGCTATCCGCATCT-1	19.1434	15.355	0.0249636
JUQ024_ACATACGAGAACTGTA-1	-14.1067	12.866	0.0324531
JUQ024_ACATACGAGTCCAGGA-1	4.9212	27.8123	0.0377512
JUQ024_ACATACGTCATAGCAC-1	-15.2396	-0.248327	0.0327934
JUQ024_ACATCAGGTAGAGCTG-1	8.97352	42.3196	0.0321057
JUQ024_ACATCAGGTATGGTTC-1	10.1082	35.8591	0.0335408
JUQ024_ACATCAGGTTAAGAAC-1	2.82706	10.0213	0.0303979
JUQ024_ACATCAGGTTACCAGT-1	58.7854	43.8431	0.0240121
JUQ024_ACATCAGTCACAATGC-1	6.15648	48.065	0.0349857
JUQ024_ACATCAGTCTTGAGAC-1	19.1562	37.3178	0.0307534
JUQ024_ACATGGTCAGTAAGAT-1	-21.9651	6.40505	0.0366215
JUQ024_ACCAGTAAGCCGTCGT-1	9.69534	-18.1716	0.0346491
JUQ024_ACCAGTAGTCAATGTC-1	-50.437	-30.332	0.0382228
JUQ024_ACCAGTATCGGCTACG-1	-19.9885	-4.10698	0.0274223
JUQ024_ACCCACTAGTGTGAAT-1	-15.8002	-2.34571	0.0229279
JUQ024_ACCGTAACAAGCCATT-1	-40.2661	4.88123	0.0242183
JUQ024_ACCGTAAGTAAAGTCA-1	-14.8088	-2.03789	0.0331325
JUQ024_ACCGTAATCAGAGCTT-1	-11.5353	-1.92911	0.0408259
JUQ024_ACCTTTAAGTGCTGCC-1	20.539	-40.0996	0.0273484
JUQ024_ACCTTTACACGTAAGG-1	-16.6065	-1.56468	0.0256104
JUQ024_ACCTTTAGTACTTGAC-1	-50.3796	-30.778	0.0291574
JUQ024_ACCTTTAGTGAGTATA-1	-16.6513	-2.67035	0.0259665
JUQ024_ACCTTTAGTGTGACCC-1	-22.6082	23.3834	0.0291674
JUQ024_ACCTTTAGTTGTCGCG-1	3.27347	-51.9461	0.024214
JUQ024_ACGAGCCAGGCTCATT-1	17.2615	12.1809	0.0290997
JUQ024_ACGAGCCGTTAAGGGC-1	4.30551	33.4616	0.0416752
JUQ024_ACGAGCCTCATAACCG-1	18.0121	14.5874	0.0365597
JUQ024_ACGAGCCTCGATAGAA-1	-19.3636	3.34528	0.0373901
JUQ024_ACGAGGAGTTTAGGAA-1	-50.9074	-28.0337	0.0395703
JUQ024_ACGAGGATCGGTGTTA-1	65.8773	-6.691	0.0223305
JUQ024_ACGATACCACCCATGG-1	0.705313	-23.6936	0.0314696
JUQ024_ACGATACCACGACTCG-1	-33.1736	61.9037	0.0372203
JUQ024_ACGATACGTACCGTAT-1	-21.7253	4.94083	1.31608
JUQ024_ACGATACGTTAAGGGC-1	24.0739	-17.1007	0.026865
JUQ024_ACGATACTCCGCATAA-1	1.92473	-18.925	0.0265272
JUQ024_ACGATGTAGATGTAAC-1	-65.7405	-18.936	0.0316046
JUQ024_ACGATGTTCTCGAGTA-1	-15.5634	1.34025	0.0227746
JUQ024_ACGATGTTCTGCGTAA-1	2.23573	-21.1939	0.0324013
JUQ024_ACGCAGCCATTACGAC-1	-4.51061	-19.637	0.0351944
JUQ024_ACGCCAGCATCCAACA-1	8.65414	-19.4986	0.0276718
JUQ024_ACGCCAGGTGAACCTT-1	16.2873	29.3846	0.0384934
JUQ024_ACGCCAGTCCACGTGG-1	1.57313	34.5169	0.0377532
JUQ024_ACGCCAGTCTCCGGTT-1	-2.88971	-19.2306	0.0329031
JUQ024_ACGCCAGTCTCGAGTA-1	-73.1097	-25.2759	0.0308107
JUQ024_ACGCCGAAGCGTAGTG-1	3.2508	29.8213	0.0314774
JUQ024_ACGCCGAAGGGTGTTG-1	-0.636955	-20.3428	0.0333367
JUQ024_ACGCCGACAGTACACT-1	6.27158	30.1597	0.0370123
JUQ024_ACGCCGAGTAAGAGAG-1	8.04727	9.09847	0.0253392
JUQ024_ACGCCGAGTGACTCAT-1	-20.3373	6.95399	0.0346663
JUQ024_ACGCCGAGTTGATTCG-1	7.5508	-18.5109	0.0280302
JUQ024_ACGCCGATCAGCTCTC-1	-30.2069	46.9717	0.0290368
JUQ024_ACGCCGATCCTTTCTC-1	1.0548	27.9566	0.0397209
JUQ024_ACGGAGAGTAAGCACG-1	-0.405516	28.7628	0.0404564
JUQ024_ACGGAGATCAGTCAGT-1	4.82626	31.1449	0.0408038
JUQ024_ACGGCCAAGTTAACGA-1	-3.9283	-18.4546	0.0284313
JUQ024_ACGGCCACACAGCGTC-1	26.1821	-24.8281	0.0348578
JUQ024_ACGGCCAGTAGATTAG-1	-65.7122	51.2235	0.0284011
JUQ024_ACGGCCATCATTGCCC-1	13.3339	-16.3427	0.0261612
JUQ024_ACGGCCATCTCTGAGA-1	18.1474	9.74146	0.0263498
JUQ024_ACGGGCTAGTGGAGAA-1	-20.2473	3.3627	0.0356187
JUQ024_ACGGGCTCACGGCGTT-1	-17.5221	-4.24665	0.0295327
JUQ024_ACGGGCTGTATGCTTG-1	-9.91088	-15.2875	0.0390225
JUQ024_ACGGGTCAGATCCCGC-1	-77.6586	-1.86434	0.0149421
JUQ024_ACGGGTCAGCGACGTA-1	-17.4894	1.41672	0.0248772
JUQ024_ACGGGTCCAAGGTTCT-1	15.4762	-32.6345	0.0271083
JUQ024_ACGGGTCCACATCCAA-1	-14.0754	-0.416537	0.0310192
JUQ024_ACGTCAACAACACCTA-1	1.76255	28.2955	0.0366141
JUQ024_ACGTCAACAGACGTAG-1	20.1664	-20.13	0.025456
JUQ024_ACGTCAAGTCCAGTTA-1	0.98543	-23.6304	0.0402986
JUQ024_ACTATCTAGGAATGGA-1	-15.8977	30.6463	0.0341955
JUQ024_ACTATCTAGTCAATAG-1	1.47197	28.628	0.0380013
JUQ024_ACTATCTCAGCTGTAT-1	2.16894	-17.8073	0.0425885
JUQ024_ACTATCTCATGTCGAT-1	10.4499	-24.4912	0.0284041
JUQ024_ACTATCTGTTAGAACA-1	10.8689	-21.6909	0.028982
JUQ024_ACTATCTGTTGGTAAA-1	24.8481	5.85001	0.0326975
JUQ024_ACTATCTTCCTAAGTG-1	-1.23446	-21.7878	0.0391733
JUQ024_ACTGAACAGTAGTGCG-1	15.2806	-15.1413	0.0278081
JUQ024_ACTGAACTCAGCATGT-1	-62.5943	48.1674	0.0173064
JUQ024_ACTGAACTCATCGCTC-1	19.8948	26.8666	0.037555
JUQ024_ACTGAGTAGGTGGGTT-1	-20.5734	3.68715	0.0306398
JUQ024_ACTGAGTGTCACCCAG-1	12.5684	-25.0803	0.025573
JUQ024_ACTGAGTTCTCCCTGA-1	-22.8515	5.66681	0.0298297
JUQ024_ACTGATGAGCTAGTCT-1	-24.1815	1.81853	0.0290088
JUQ024_ACTGATGCAAAGGCGT-1	75.4424	-11.7664	0.0290518
JUQ024_ACTGATGCACTGTTAG-1	10.0562	-12.9209	0.0256132
JUQ024_ACTGATGGTGATGATA-1	17.827	32.1465	0.0318117
JUQ024_ACTGATGTCAACGAAA-1	-7.73809	7.39415	0.0309496
JUQ024_ACTGCTCGTACAGACG-1	-1.86673	-23.1483	0.0407162
JUQ024_ACTGCTCGTAGATTAG-1	6.08166	-18.3712	0.0338581
JUQ024_ACTGCTCGTGATGTGG-1	16.4491	-38.0752	0.0290792
JUQ024_ACTGCTCTCACGAAGG-1	62.5235	47.2131	1.2857
JUQ024_ACTGCTCTCTTCAACT-1	-46.1201	-25.1782	0.0320249
JUQ024_ACTGTCCAGATGAGAG-1	13.9998	15.9761	0.0421131
JUQ024_ACTGTCCCAAATCCGT-1	10.9495	24.4647	0.0284358
JUQ024_ACTGTCCCAGGAACGT-1	-11.5366	-47.4809	0.0282463
JUQ024_ACTGTCCGTTCCGGCA-1	5.4998	28.7633	0.0403453
JUQ024_ACTTACTGTACATGTC-1	19.4829	-38.6004	0.0250919
JUQ024_ACTTACTGTACGCTGC-1	-72.999	-24.9925	0.0300391
JUQ024_ACTTACTGTATTACCG-1	15.3124	-22.2755	0.0297857
JUQ024_ACTTACTGTCACCCAG-1	41.1752	-33.8444	0.0316169
JUQ024_ACTTACTGTCATCGGC-1	-19.8022	3.11306	0.0431646
JUQ024_ACTTGTTGTAATCGTC-1	9.60493	-24.3376	0.0337601
JUQ024_ACTTTCACAAGTTCTG-1	-10.9553	6.41122	0.0328552
JUQ024_ACTTTCAGTTAAGGGC-1	7.01869	-19.3702	0.0299753
JUQ024_ACTTTCATCACCCTCA-1	25.8788	17.9859	0.0265995
JUQ024_ACTTTCATCAGCACAT-1	-29.7495	51.0419	0.031296
JUQ024_ACTTTCATCCTCCTAG-1	74.4084	-13.7135	0.0253516
JUQ024_ACTTTCATCTGGCGTG-1	-50.9015	-26.7749	0.0333545
JUQ024_AGACGTTAGAGGTACC-1	58.3775	44.5838	0.700458
JUQ024_AGACGTTAGATGGCGT-1	-15.5888	-0.963166	0.0316489
JUQ024_AGACGTTAGCTAGTGG-1	34.1357	-13.2435	0.0276481
JUQ024_AGACGTTTCTGGTTCC-1	-23.056	7.41965	0.0299178
JUQ024_AGAGCGAAGATCGATA-1	1.28876	-26.214	0.0231094
JUQ024_AGAGCGAAGTCGTACT-1	-9.48644	5.44465	0.0299673
JUQ024_AGAGCGAGTCTCGTTC-1	5.7565	46.7339	0.326205
JUQ024_AGAGCGATCCAGTATG-1	-16.554	-4.5384	0.482517
JUQ024_AGAGCGATCGAATGGG-1	4.29927	45.4339	0.0327408
JUQ024_AGAGCTTAGAGACTTA-1	22.2567	-5.83043	0.0256342
JUQ024_AGAGCTTAGATGTTAG-1	12.6238	-12.5562	0.0288279
JUQ024_AGAGCTTGTAGGGACT-1	26.814	6.71917	0.0309769
JUQ024_AGAGCTTGTCCCTTGT-1	57.9921	43.7367	0.562329
JUQ024_AGAGCTTTCACAACGT-1	27.8221	-31.4791	0.0288878
JUQ024_AGAGCTTTCATTGCCC-1	22.61	-22.9317	0.0246738
JUQ024_AGAGCTTTCTTTAGGG-1	18.9414	-37.0537	0.0228695
JUQ024_AGAGTGGGTGAGCGAT-1	-51.3987	-27.3529	0.0309063
JUQ024_AGAGTGGTCCTCCTAG-1	13.1471	-19.5584	0.0250761
JUQ024_AGATCTGAGCTAAGAT-1	15.18	-21.8043	0.0282323
JUQ024_AGATCTGAGGCGACAT-1	78.4135	14.9781	2.12497
JUQ024_AGATCTGCAGCTCGAC-1	-60.5784	-21.4376	0.0316234
JUQ024_AGATCTGCATTAACCG-1	-14.7673	-1.22891	0.035535
JUQ024_AGATCTGGTTAGTGGG-1	15.5535	44.7384	0.0338285
JUQ024_AGATTGCGTGTGTGCC-1	-16.148	-0.582244	0.0334364
JUQ024_AGATTGCTCTACTTAC-1	-13.759	0.433215	0.0325409
JUQ024_AGCATACCAGACAAGC-1	-15.7431	-1.25584	0.02972
JUQ024_AGCATACGTCTGCCAG-1	-20.547	5.68274	0.0422054
JUQ024_AGCATACGTGCCTGGT-1	-46.6754	-23.8317	0.0415048
JUQ024_AGCATACGTTTGTTGG-1	2.10185	51.7884	0.0312242
JUQ024_AGCATACGTTTGTTTC-1	-20.642	4.23891	0.0363917
JUQ024_AGCATACTCGGAGCAA-1	-32.6926	49.2971	0.037678
JUQ024_AGCCTAAAGTAGGCCA-1	17.3032	17.4724	0.0321509
JUQ024_AGCCTAAAGTCAATAG-1	10.4101	-22.6022	0.029341
JUQ024_AGCCTAAGTACAGTTC-1	-57.8487	35.614	0.0204675
JUQ024_AGCCTAAGTCTTCAAG-1	-16.0431	-2.27085	0.0267245
JUQ024_AGCCTAATCAACCAAC-1	4.52314	26.3971	0.0401198
JUQ024_AGCGGTCGTGTGAAAT-1	-9.49535	-1.95252	0.0313931
JUQ024_AGCGGTCGTTGGTGGA-1	1.6006	42.4505	0.035224
JUQ024_AGCGTATAGGCCATAG-1	16.1371	16.4466	0.0375941
JUQ024_AGCGTATAGGTGATAT-1	-5.81484	5.48794	0.0315796
JUQ024_AGCGTATCAAACCCAT-1	0.606359	-16.5762	0.0274409
JUQ024_AGCGTATCACTACAGT-1	-6.07362	3.71057	0.0368465
JUQ024_AGCGTATCATCGGACC-1	2.93191	49.939	0.0357363
JUQ024_AGCGTATGTGTGCGTC-1	-0.596721	-22.3291	0.0354017
JUQ024_AGCGTATTCGTCTGCT-1	59.5066	44.4919	0.0295426
JUQ024_AGCGTCGCAGGACGTA-1	58.0478	44.3296	4.02462
JUQ024_AGCTCCTCAGGTGCCT-1	-8.65652	-19.302	0.0408627
JUQ024_AGCTCCTGTACAGACG-1	-4.04248	17.7285	0.0375566
JUQ024_AGCTCCTGTCAGTGGA-1	-20.5037	0.467027	0.0266023
JUQ024_AGCTCCTGTCTCTCTG-1	21.5577	-16.4827	0.0286315
JUQ024_AGCTCCTGTTCAGGCC-1	44.6333	-51.347	0.0235172
JUQ024_AGCTCTCGTCCAAGTT-1	-16.8275	-0.749447	0.0190357
JUQ024_AGCTCTCGTTAGATGA-1	-50.8597	-33.3302	0.0318428
JUQ024_AGCTTGACATGAAGTA-1	-51.3812	-28.4465	0.0296249
JUQ024_AGCTTGAGTGCTCTTC-1	9.88015	-22.3455	0.0275548
JUQ024_AGGCCACAGAGTACCG-1	10.1876	-41.9019	0.0244386
JUQ024_AGGCCACAGCGATCCC-1	18.0175	4.74688	0.0241428
JUQ024_AGGCCACGTAAGAGAG-1	-2.62985	29.9177	0.0332932
JUQ024_AGGCCACGTATAGTAG-1	9.37765	-12.4112	0.0262056
JUQ024_AGGCCACGTGTGCCTG-1	1.77312	-19.0862	0.0276283
JUQ024_AGGCCACGTGTTTGTG-1	19.714	-4.41897	0.0282797
JUQ024_AGGCCGTAGACCCACC-1	12.3977	-26.9638	0.0297277
JUQ024_AGGCCGTAGCCAGGAT-1	76.1386	-15.5175	0.0308473
JUQ024_AGGCCGTAGCGCCTTG-1	15.9907	3.94192	0.0262028
JUQ024_AGGCCGTCATGCCTTC-1	11.5782	-19.8497	0.0272362
JUQ024_AGGCCGTCATGTAGTC-1	66.6844	-3.15654	0.0222259
JUQ024_AGGCCGTTCAGAGCTT-1	-21.6416	4.41036	0.031925
JUQ024_AGGCCGTTCATAACCG-1	23.4832	-17.0052	0.0273073
JUQ024_AGGGAGTAGAGTAAGG-1	18.4835	5.32651	0.0295815
JUQ024_AGGGAGTAGTGGGATC-1	-22.1798	4.17033	0.031852
JUQ024_AGGGAGTGTTGTCGCG-1	-1.16541	-21.59	0.0381414
JUQ024_AGGGAGTTCCAGGGCT-1	63.8464	-4.47187	1.1255
JUQ024_AGGGATGAGGGTATCG-1	10.0579	-23.3373	0.0291515
JUQ024_AGGGATGCACGGTAAG-1	-24.9898	11.3523	0.0354959
JUQ024_AGGGATGCACTTAACG-1	21.1277	24.6295	0.0351806
JUQ024_AGGGATGCAGGGATTG-1	-22.7133	4.97055	0.0356321
JUQ024_AGGGATGGTCCTGCTT-1	47.917	61.6922	9.8555
JUQ024_AGGGATGTCTCGAGTA-1	-0.445285	-19.0093	0.0382257
JUQ024_AGGGTGAAGCAGCGTA-1	1.98922	31.1576	0.0475209
JUQ024_AGGGTGAAGTACGACG-1	-25.1163	11.4892	0.0339266
JUQ024_AGGGTGACAGACGCTC-1	-14.0899	-0.121168	0.0355787
JUQ024_AGGGTGACAGGGTATG-1	30.4682	-1.73163	0.0271656
JUQ024_AGGGTGAGTCCGTCAG-1	3.36458	34.4093	0.0349469
JUQ024_AGGGTGAGTCTACCTC-1	4.93608	31.1451	0.0347391
JUQ024_AGGTCATAGACTAGAT-1	15.4547	17.828	0.0199665
JUQ024_AGGTCATAGGCTCATT-1	-6.83343	-1.76688	0.0307583
JUQ024_AGGTCATGTAGCTCCG-1	25.6759	-26.13	0.0314018
JUQ024_AGGTCATTCCCTAATT-1	-13.3982	-40.5806	0.0259089
JUQ024_AGGTCCGCAAGGTGTG-1	-5.61323	18.5818	0.0335867
JUQ024_AGGTCCGCAATGCCAT-1	3.27285	28.859	0.0449644
JUQ024_AGGTCCGCACGAAGCA-1	-0.398734	-20.509	0.0402052
JUQ024_AGGTCCGCAGATGAGC-1	8.53776	18.501	0.0310373
JUQ024_AGGTCCGCAGGAATGC-1	-21.2353	-0.662862	0.0248403
JUQ024_AGGTCCGGTACCCAAT-1	-4.36608	2.83227	0.716383
JUQ024_AGTAGTCAGGTGTGGT-1	5.68238	29.2633	0.0415694
JUQ024_AGTAGTCAGTAGATGT-1	-59.0491	-21.3815	0.0365463
JUQ024_AGTAGTCCATCCGTGG-1	5.3001	-15.3886	0.0346504
JUQ024_AGTAGTCTCATCGGAT-1	-14.8217	-1.15592	0.0321973
JUQ024_AGTAGTCTCTGCGTAA-1	2.14758	35.06	0.035069
JUQ024_AGTCTTTGTTGATTCG-1	15.8631	-49.0879	0.022792
JUQ024_AGTCTTTTCCACGTGG-1	1.50369	-23.8408	0.0238512
JUQ024_AGTCTTTTCCCTAATT-1	1.21199	34.5272	0.0341794
JUQ024_AGTCTTTTCGCGATCG-1	-60.7365	48.7098	0.0238206
JUQ024_AGTGAGGAGAACTGTA-1	-15.6551	-0.0685575	0.027673
JUQ024_AGTGAGGAGTACGCCC-1	25.0141	-36.0461	0.0309845
JUQ024_AGTGAGGGTGGGTATG-1	-8.3902	-55.3262	0.02154
JUQ024_AGTGAGGGTGTAATGA-1	12.4545	-23.3018	0.0356877
JUQ024_AGTGAGGTCTCTGTCG-1	-73.6214	35.4173	0.0259732
JUQ024_AGTGGGAAGACTCGGA-1	-16.8736	-0.236293	0.0278848
JUQ024_AGTGGGAAGGAGTTTA-1	-15.0303	-0.974507	0.0359443
JUQ024_AGTGGGAAGGTGCTAG-1	29.1602	25.1507	0.0387781
JUQ024_AGTGGGACAACTGCTA-1	-16.6285	-1.61244	0.0212902
JUQ024_AGTGGGACAATCGAAA-1	5.57885	-14.3882	0.0350517
JUQ024_AGTGGGACACAGACAG-1	11.6344	22.4192	0.0346729
JUQ024_AGTGGGATCATGTAGC-1	-72.0273	-28.031	0.0270941
JUQ024_AGTGTCAAGACCCACC-1	-19.5714	3.0999	0.0468104
JUQ024_AGTGTCACACGACGAA-1	-13.3682	7.67386	0.0268368
JUQ024_AGTGTCACAGGCGATA-1	10.7122	43.3897	0.418382
JUQ024_AGTGTCACATCATCCC-1	-31.6858	51.6701	0.0187847
JUQ024_AGTGTCAGTCAGAATA-1	-6.93443	-46.7674	0.02962
JUQ024_AGTGTCAGTTCAGGCC-1	21.1548	-22.2711	0.0268817
JUQ024_AGTGTCATCTGCGTAA-1	2.09435	-20.3766	0.036054
JUQ024_AGTTGGTCACTAGTAC-1	-17.5947	-0.0612233	0.0290027
JUQ024_AGTTGGTGTGTGGTTT-1	-12.6766	-1.60983	0.0327511
JUQ024_ATAACGCAGTACATGA-1	-14.7701	-10.929	0.0422513
JUQ024_ATAACGCGTTCCACTC-1	48.5941	-56.3023	0.0125742
JUQ024_ATAAGAGCAAGGCTCC-1	-20.7648	4.43727	0.264809
JUQ024_ATAAGAGGTGAGTGAC-1	25.7174	-9.21508	0.032014
JUQ024_ATAAGAGTCCACGCAG-1	-21.3728	3.23286	0.0287644
JUQ024_ATAGACCCAGTCAGAG-1	14.464	-21.346	0.0220673
JUQ024_ATCACGATCCGAGCCA-1	-15.8734	-0.822136	0.0308341
JUQ024_ATCACGATCTGTCCGT-1	-35.0018	64.287	0.0327515
JUQ024_ATCATCTCATGCTAGT-1	-6.68494	6.1631	0.0275406
JUQ024_ATCCACCAGCGTTTAC-1	-18.9723	2.3626	0.0445974
JUQ024_ATCCACCCAAGGTTTC-1	-26.4955	21.2726	0.0351243
JUQ024_ATCCACCCACAAGACG-1	-2.25677	-20.6491	0.0442165
JUQ024_ATCCACCGTCGCGAAA-1	-11.8615	-0.327591	0.0284084
JUQ024_ATCCACCTCAACACTG-1	4.19036	9.55143	0.0273047
JUQ024_ATCCACCTCGCCAAAT-1	6.7222	45.605	0.0315083
JUQ024_ATCCGAACAAGGTTCT-1	-14.3759	-0.320944	0.0329255
JUQ024_ATCCGAAGTCTCCCTA-1	5.88738	29.1127	0.0330817
JUQ024_ATCGAGTAGCGGATCA-1	12.6411	-18.1508	0.0274312
JUQ024_ATCGAGTAGCTGTTCA-1	-22.6591	5.12737	0.0317926
JUQ024_ATCGAGTAGGAGTTGC-1	-21.6212	6.00433	0.0308621
JUQ024_ATCGAGTTCACGAAGG-1	5.51561	28.2878	0.035735
JUQ024_ATCTACTAGCACCGCT-1	-56.7996	52.559	0.0187432
JUQ024_ATCTACTAGTTAGGTA-1	-21.3878	2.62706	0.0288232
JUQ024_ATCTACTCAGTACACT-1	-78.2713	0.264578	0.0153706
JUQ024_ATCTACTCATGCCTTC-1	18.219	32.9464	0.0349724
JUQ024_ATCTACTGTCTAGCGC-1	4.97764	25.8134	0.0374043
JUQ024_ATCTACTGTGCGGTAA-1	2.86795	-21.6535	0.0336791
JUQ024_ATCTACTGTGGTCTCG-1	13.038	-17.9987	0.0265813
JUQ024_ATCTGCCAGACTGTAA-1	-17.9628	-2.65406	0.354594
JUQ024_ATCTGCCAGCTGCAAG-1	-16.2345	-1.73758	0.0274047
JUQ024_ATCTGCCCAGTTCATG-1	5.19048	-20.8251	0.0530804
JUQ024_ATCTGCCTCAGTCCCT-1	21.7421	-34.4821	0.0323011
JUQ024_ATCTGCCTCCTTGCCA-1	-58.8598	37.2557	0.0172812
JUQ024_ATGAGGGAGCGATCCC-1	-4.6799	-18.3532	0.040484
JUQ024_ATGAGGGCATCCCACT-1	-14.6749	-2.71611	0.0349333
JUQ024_ATGAGGGGTAGAGGAA-1	0.72344	-22.9487	0.0312225
JUQ024_ATGCGATAGAAACCTA-1	5.45395	45.087	0.0307838
JUQ024_ATGCGATCACGGCCAT-1	-15.3866	-1.02183	0.0265446
JUQ024_ATGCGATTCTTAGCCC-1	13.2018	-48.3603	0.0248571
JUQ024_ATGCGATTCTTCGGTC-1	-64.5405	47.0466	0.0216207
JUQ024_ATGGGAGAGTTAGGTA-1	15.6307	-9.35127	0.0242865
JUQ024_ATGGGAGCACGGCTAC-1	-22.629	4.39032	0.0259804
JUQ024_ATGTGTGCAGTGGGAT-1	6.42234	45.9385	0.0366952
JUQ024_ATGTGTGCATTGGTAC-1	-15.9787	-0.780266	0.030307
JUQ024_ATGTGTGGTAGCTTGT-1	11.7508	46.1782	0.0347837
JUQ024_ATGTGTGGTGCTTCTC-1	23.5116	4.94667	0.0363389
JUQ024_ATGTGTGTCAGGATCT-1	-15.6368	-2.18087	0.0328022
JUQ024_ATTACTCCAAAGGAAG-1	-9.91807	-46.9229	0.0280763
JUQ024_ATTACTCGTCTCTCTG-1	-18.7457	5.67219	0.0312975
JUQ024_ATTATCCAGCAGGTCA-1	-25.1055	5.70887	0.0283239
JUQ024_ATTATCCAGGATATAC-1	-21.9241	4.03678	0.0326308
JUQ024_ATTATCCCACGAAAGC-1	-57.2242	-33.0829	0.0270971
JUQ024_ATTATCCCATGACGGA-1	57.7911	44.275	0.0207223
JUQ024_ATTATCCGTTCCACTC-1	-14.7852	-2.20893	0.0338672
JUQ024_ATTCTACAGATGTTAG-1	25.3538	-25.3661	0.0301804
JUQ024_ATTCTACAGCTAACTC-1	-25.0763	11.5911	0.0320312
JUQ024_ATTCTACCACCAGCAC-1	-78.4974	0.853274	0.0141867
JUQ024_ATTCTACCAGGGAGAG-1	-15.3559	-0.653106	0.0934374
JUQ024_ATTCTACTCCACTCCA-1	0.452578	-21.9575	0.0363018
JUQ024_ATTGGACAGAGCAATT-1	17.1547	5.28683	0.0331047
JUQ024_ATTGGACAGGACTGGT-1	-31.7507	51.5259	0.0309724
JUQ024_ATTGGACCATACTACG-1	-0.470282	-24.7279	0.0239503
JUQ024_ATTGGACCATATGGTC-1	-19.5836	4.65355	0.0322213
JUQ024_ATTGGACCATGGTAGG-1	-14.3218	-0.312046	0.035049
JUQ024_ATTGGACGTATCGCAT-1	6.24942	48.023	0.0402802
JUQ024_ATTGGACTCACCCGAG-1	8.18727	-57.2089	0.0267644
JUQ024_ATTGGTGAGCCGGTAA-1	13.9058	-62.6221	0.0208379
JUQ024_ATTGGTGCAAAGCGGT-1	-1.13566	-17.4619	0.03951
JUQ024_ATTGGTGCACCAGCAC-1	26.7763	-24.966	0.0266952
JUQ024_ATTGGTGGTTAAGTAG-1	10.4352	-18.1144	0.030607
JUQ024_ATTGGTGTCAACGGGA-1	56.3744	38.896	5.35771
JUQ024_ATTTCTGCAAGCTGAG-1	-16.087	-1.06812	0.0234839
JUQ024_ATTTCTGCACCAGTTA-1	-18.1828	3.51322	0.0323841
JUQ024_ATTTCTGGTCGGCTCA-1	-20.0202	-1.30222	0.0325179
JUQ024_ATTTCTGGTGCAGTAG-1	-6.35496	-5.58474	0.0221867
JUQ024_ATTTCTGTCCCATTAT-1	57.8216	44.2754	0.0744705
JUQ024_ATTTCTGTCGCCCTTA-1	20.4552	-22.7564	0.0292065
JUQ024_CAACCAACAATCACAC-1	14.5274	-21.2534	0.0220373
JUQ024_CAACCAACAATCGAAA-1	74.5632	-12.5436	0.0265708
JUQ024_CAACCAACACGTAAGG-1	36.1685	-30.0791	0.0290176
JUQ024_CAACCAACATGTCCTC-1	-17.5485	5.35139	0.0309957
JUQ024_CAACCAAGTATCACCA-1	-16.8602	-1.94035	0.0242569
JUQ024_CAACCAAGTCCGTTAA-1	74.5623	-14.6771	0.0249729
JUQ024_CAACCAATCTGTTGAG-1	14.1518	-20.9497	0.0293741
JUQ024_CAACCTCCAAGCCCAC-1	11.3867	-23.9902	0.02479
JUQ024_CAACCTCGTCAAAGCG-1	-18.0745	19.6833	0.0320912
JUQ024_CAACCTCGTCCGAGTC-1	5.6259	-25.742	0.0283954
JUQ024_CAACCTCTCATCACCC-1	-21.1629	19.3625	0.0330651
JUQ024_CAACTAGCACGGATAG-1	-2.04655	-51.2664	0.0194392
JUQ024_CAACTAGGTCAGGACA-1	-23.7497	4.10149	0.0282336
JUQ024_CAACTAGGTCATATCG-1	-20.5625	4.89306	0.0299586
JUQ024_CAACTAGGTGACAAAT-1	-2.28789	-17.1903	0.0305131
JUQ024_CAACTAGTCCGCGGTA-1	10.0056	-16.4064	0.0271156
JUQ024_CAAGAAAAGAGTGACC-1	-1.83028	-22.4899	0.0397408
JUQ024_CAAGAAACAATGGTCT-1	3.55865	30.6875	0.0376348
JUQ024_CAAGAAAGTACAAGTA-1	3.81082	28.3493	0.048412
JUQ024_CAAGAAATCTCCTATA-1	9.96733	-18.4961	0.0383062
JUQ024_CAAGATCAGTAGCGGT-1	-64.4193	-32.3722	0.0330804
JUQ024_CAAGATCCAGATGGCA-1	19.8107	-37.1437	0.0250494
JUQ024_CAAGATCTCCACGTGG-1	-11.5595	31.8874	0.0307707
JUQ024_CAAGATCTCTATGTGG-1	3.01123	26.8279	0.0341633
JUQ024_CAAGGCCAGAGGGCTT-1	5.76646	44.9074	0.0347272
JUQ024_CAAGGCCAGGTAAACT-1	11.8205	-43.3256	0.382851
JUQ024_CAAGGCCTCATATCGG-1	-21.085	5.48475	0.0329221
JUQ024_CAAGGCCTCGTCTGAA-1	0.484356	-23.0176	0.0375736
JUQ024_CAAGGCCTCTTACCGC-1	-15.834	-1.4252	0.0321496
JUQ024_CAAGTTGAGCGTTCCG-1	2.37949	-14.7797	0.220345
JUQ024_CAAGTTGGTAGCGTAG-1	-62.8262	51.3305	0.0211724
JUQ024_CAAGTTGGTAGGGACT-1	11.9182	-20.9379	0.0261664
JUQ024_CAAGTTGTCCACGCAG-1	17.5665	9.50314	0.0348284
JUQ024_CACAAACCAGCCTTTC-1	-7.40829	0.578874	0.0349486
JUQ024_CACAAACGTAGTAGTA-1	22.6014	13.7826	0.0330213
JUQ024_CACAAACGTCGCGAAA-1	2.20103	0.850404	0.0211105
JUQ024_CACAAACGTGCCTGGT-1	-29.6061	50.0344	0.0396279
JUQ024_CACAAACTCCAAACTG-1	-14.9984	-1.4793	0.0382684
JUQ024_CACAAACTCTTCGGTC-1	-52.1361	-25.3767	0.0392882
JUQ024_CACACAAAGCAATCTC-1	11.3059	-23.7286	0.0334164
JUQ024_CACACAAAGCCCAATT-1	-50.2735	-29.4736	0.0375247
JUQ024_CACACAACATGATCCA-1	-22.2938	3.64176	0.0334905
JUQ024_CACACAAGTCTAGCCG-1	58.1269	43.3544	0.0202843
JUQ024_CACACAATCACTATTC-1	-0.870605	31.3654	0.0359187
JUQ024_CACACAATCTTCAACT-1	1.20104	-25.9923	0.0325412
JUQ024_CACACCTAGAAGCCCA-1	11.258	-38.6667	0.0247629
JUQ024_CACACCTTCATGTCTT-1	-16.661	-1.64985	0.027756
JUQ024_CACACTCAGTAATCCC-1	7.62053	36.8626	0.0316528
JUQ024_CACACTCCAAGTCATC-1	-19.9374	5.07345	0.032069
JUQ024_CACACTCGTCTCAACA-1	61.5046	43.2534	0.289817
JUQ024_CACACTCTCAGCTCGG-1	-21.7239	4.05733	0.0316729
JUQ024_CACACTCTCATCTGCC-1	73.1499	-8.13543	0.0225222
JUQ024_CACAGGCAGAAGGGTA-1	2.52405	40.3725	0.0359749
JUQ024_CACAGGCGTGACGGTA-1	-23.2289	5.001	0.0327148
JUQ024_CACAGGCGTGTCTGAT-1	-32.0176	51.0713	0.0338354
JUQ024_CACAGGCGTTGGAGGT-1	-20.7944	20.152	0.0352885
JUQ024_CACAGGCGTTTGGCGC-1	4.22621	53.6261	0.0311612
JUQ024_CACAGTAAGAGAGCTC-1	2.81112	39.7331	0.0312923
JUQ024_CACAGTAAGGCCCTCA-1	-9.97341	-52.559	0.0222421
JUQ024_CACAGTACAAGCCGTC-1	2.23406	-17.227	0.0360195
JUQ024_CACAGTACACTTACGA-1	73.8106	-6.55121	0.0240405
JUQ024_CACAGTAGTACTTGAC-1	29.4896	-25.3416	0.0274094
JUQ024_CACAGTAGTAGAAAGG-1	30.0936	23.1009	0.0357288
JUQ024_CACAGTAGTAGCGCTC-1	2.25778	-21.7593	0.0349868
JUQ024_CACAGTAGTGTGACCC-1	21.3208	-33.6823	0.0260011
JUQ024_CACAGTAGTTCTGTTT-1	-67.2686	30.455	0.0267503
JUQ024_CACAGTATCAGGATCT-1	13.4024	7.69486	0.0266461
JUQ024_CACATAGAGCTGATAA-1	17.0513	13.2318	0.0251916
JUQ024_CACATAGCACATAACC-1	21.2473	-22.0489	0.0253645
JUQ024_CACATAGGTAGCCTAT-1	-19.1099	5.00034	0.0375424
JUQ024_CACATTTAGCCACTAT-1	56.203	42.3589	1.48537
JUQ024_CACATTTAGCGATGAC-1	-50.5848	-28.327	0.034596
JUQ024_CACATTTGTACAGTTC-1	15.0249	-71.6787	0.0232603
JUQ024_CACATTTTCCAGGGCT-1	-13.1995	65.3273	0.0321063
JUQ024_CACCAGGAGCTAGTTC-1	8.34219	-54.1522	0.0263473
JUQ024_CACCAGGAGCTGCCCA-1	12.5391	-23.2454	0.0294588
JUQ024_CACCAGGAGGTGCTTT-1	46.8692	62.193	10.7914
JUQ024_CACCAGGGTAGAGGAA-1	-6.74336	33.1451	0.0293985
JUQ024_CACCAGGTCATGTCCC-1	16.5262	14.1479	0.0301136
JUQ024_CACCAGGTCCGAGCCA-1	-55.1515	53.7455	0.0241351
JUQ024_CACCAGGTCGTCCGTT-1	1.85613	-19.732	0.0341053
JUQ024_CACCTTGAGAGGTACC-1	-50.3039	-31.0477	0.0308147
JUQ024_CACCTTGGTAGAAGGA-1	15.2829	-42.2297	0.0262329
JUQ024_CACCTTGGTTCCACGG-1	-16.7783	41.1009	0.030443
JUQ024_CACCTTGTCGCGATCG-1	25.2538	-7.58127	0.0343553
JUQ024_CACCTTGTCTCAACTT-1	-15.0991	-0.947429	0.0353452
JUQ024_CACTCCACATTGCGGC-1	-22.5808	3.46082	0.0304451
JUQ024_CACTCCAGTGCCTTGG-1	-21.092	26.7957	0.0265861
JUQ024_CACTCCATCATAGCAC-1	-6.18642	-21.7246	0.03799
JUQ024_CACTCCATCGCACTCT-1	6.81729	48.6698	0.0451146
JUQ024_CACTCCATCTGACCTC-1	-20.3877	4.01201	0.0336795
JUQ024_CAGAATCCAGTCAGAG-1	-63.5031	-38.3161	0.0306335
JUQ024_CAGAATCTCAGTCAGT-1	18.399	11.5714	0.0312999
JUQ024_CAGAGAGAGCGCCTCA-1	13.4373	-31.7126	0.0263734
JUQ024_CAGAGAGCACAGGCCT-1	5.95583	-17.2732	0.0373574
JUQ024_CAGAGAGTCAATAAGG-1	0.689966	28.3663	0.0449998
JUQ024_CAGATCACAGCTTCGG-1	-14.7527	-0.875387	0.0332166
JUQ024_CAGATCAGTAAATGTG-1	-21.4885	4.14972	0.032431
JUQ024_CAGATCAGTACATGTC-1	-16.5774	-1.64529	0.0286479
JUQ024_CAGATCATCGGTGTTA-1	28.0694	-21.1613	0.0333605
JUQ024_CAGCAGCCACATGGGA-1	15.4985	8.61543	0.0388814
JUQ024_CAGCAGCGTCATGCCG-1	17.1978	-34.6989	0.0307779
JUQ024_CAGCAGCGTTAAGTAG-1	-21.6328	3.4045	0.0320919
JUQ024_CAGCAGCTCTTTAGTC-1	-16.4302	-1.31025	0.0266123
JUQ024_CAGCATAAGTTATCGC-1	6.21223	30.2399	0.0289916
JUQ024_CAGCATACAAGGTGTG-1	12.4619	36.6637	0.0374077
JUQ024_CAGCATAGTAAGTGGC-1	9.80968	-42.9706	0.0249006
JUQ024_CAGCCGAAGACATAAC-1	-21.3766	5.15129	0.0346616
JUQ024_CAGCCGACACCGTTGG-1	-30.8903	50.1104	0.0331121
JUQ024_CAGCCGAGTCTCTCGT-1	-17.3492	-2.7148	0.0261368
JUQ024_CAGCCGATCAAACCAC-1	-16.6309	-9.86041	0.0382938
JUQ024_CAGCCGATCCTAGAAC-1	-19.7868	-0.470321	0.0277833
JUQ024_CAGCCGATCTAGAGTC-1	13.0442	-20.0622	0.0300175
JUQ024_CAGCGACAGAGACGAA-1	72.6771	-24.0683	0.0234168
JUQ024_CAGCGACGTTTACTCT-1	-22.1196	5.70839	0.030277
JUQ024_CAGCTAACAGTTCCCT-1	38.1517	-34.209	0.030396
JUQ024_CAGCTAAGTTACGCGC-1	6.47099	26.1767	0.0340931
JUQ024_CAGCTAATCATGCTCC-1	12.7129	-49.1754	0.0232259
JUQ024_CAGCTGGCAAAGGCGT-1	-21.5796	4.60885	0.0248433
JUQ024_CAGCTGGCACCCATGG-1	18.4192	-36.9259	0.0216646
JUQ024_CAGCTGGCAGCTGCAC-1	8.59117	48.5695	0.0392742
JUQ024_CAGCTGGCATAAGACA-1	58.6439	43.5968	0.0196904
JUQ024_CAGCTGGGTAACGACG-1	-76.2161	34.7199	0.0188784
JUQ024_CAGCTGGGTGGAAAGA-1	23.456	27.3034	0.026695
JUQ024_CAGCTGGGTTAGAACA-1	17.6204	-50.6713	0.021177
JUQ024_CAGCTGGGTTCAGCGC-1	-12.4914	30.8854	0.030009
JUQ024_CAGCTGGTCCCGACTT-1	-76.1591	-24.4963	0.031686
JUQ024_CAGCTGGTCCTTTCTC-1	13.4638	-27.7751	0.0315219
JUQ024_CAGCTGGTCGGAATCT-1	5.81072	-22.4944	0.0326668
JUQ024_CAGCTGGTCTTTACAC-1	-22.2036	6.21069	0.037345
JUQ024_CAGTAACCAAGTAGTA-1	3.5369	26.9025	0.967546
JUQ024_CAGTAACGTACAGTTC-1	-1.27858	-51.7702	0.0205396
JUQ024_CAGTAACTCCTTGGTC-1	-0.971399	-21.7353	0.0391131
JUQ024_CAGTCCTAGCTCCTCT-1	-0.501551	-19.6743	0.0343584
JUQ024_CAGTCCTAGTGGTCCC-1	76.1557	-15.3805	0.0310312
JUQ024_CAGTCCTCACAGCGTC-1	76.1742	-11.6267	0.0282484
JUQ024_CAGTCCTGTGCTAGCC-1	10.2155	-23.1369	0.0278306
JUQ024_CAGTCCTGTTATTCTC-1	2.13813	51.5098	0.0318692
JUQ024_CAGTCCTGTTGCGTTA-1	-25.0452	11.1861	0.0282742
JUQ024_CATATGGAGGAGCGAG-1	-18.1499	3.56272	0.0341353
JUQ024_CATATGGCAAGCCGCT-1	-34.6325	-1.31429	0.0322778
JUQ024_CATATGGGTGCAGGTA-1	7.9067	-56.3943	0.0275897
JUQ024_CATATGGTCGACCAGC-1	-20.5101	5.86875	0.0399882
JUQ024_CATATGGTCTCCGGTT-1	-45.8628	-30.8305	0.0334573
JUQ024_CATATTCCAGTAACGG-1	-50.1773	-30.0819	0.0330116
JUQ024_CATATTCTCAACGCTA-1	1.59579	35.3547	0.0366491
JUQ024_CATATTCTCATTGCGA-1	-19.3025	3.27504	0.0402034
JUQ024_CATATTCTCTAACTTC-1	35.219	-28.0532	0.0331713
JUQ024_CATATTCTCTCGTATT-1	11.4922	-24.1078	0.0348016
JUQ024_CATCAAGGTATGGTTC-1	-8.26166	10.775	0.0300704
JUQ024_CATCAAGGTCGATTGT-1	16.6082	-28.4066	0.0243124
JUQ024_CATCAAGGTGAGCGAT-1	-48.5459	-27.5624	0.0350139
JUQ024_CATCAAGGTTTGGCGC-1	-5.20398	6.66472	0.0342823
JUQ024_CATCAGAAGCTGCAAG-1	10.0021	40.134	0.036388
JUQ024_CATCAGATCACAACGT-1	-67.2785	42.0638	0.0400212
JUQ024_CATCAGATCAGTTAGC-1	2.47496	-20.527	0.0366324
JUQ024_CATCCACGTCTCCCTA-1	-75.8282	35.1464	0.0187539
JUQ024_CATCCACGTGTAAGTA-1	-16.2164	-3.69508	0.0374685
JUQ024_CATCCACTCAGCACAT-1	-12.0664	13.7743	0.0387901
JUQ024_CATCCACTCCTTTACA-1	-23.1505	2.97998	0.0316455
JUQ024_CATCGAAAGTGTACTC-1	1.24913	44.1384	0.0397086
JUQ024_CATCGAAGTACGACCC-1	-16.8068	-3.00167	0.0280244
JUQ024_CATCGAATCGTACGGC-1	14.4272	20.9429	0.0319695
JUQ024_CATCGAATCTACTCAT-1	5.40083	45.0762	0.0357716
JUQ024_CATCGGGCATGGATGG-1	10.7542	-51.9321	0.0236295
JUQ024_CATCGGGCATTTGCCC-1	2.91959	30.8118	0.03831
JUQ024_CATCGGGTCGTAGGAG-1	-16.4599	-3.71628	0.032213
JUQ024_CATGACAGTAGCACGA-1	73.8815	-13.0997	0.026406
JUQ024_CATGACAGTGTTGGGA-1	63.9574	32.3784	1.92461
JUQ024_CATGACAGTTGCGTTA-1	-20.9587	4.09913	0.0269616
JUQ024_CATGACATCCAGAGGA-1	-30.4283	48.4993	0.0325731
JUQ024_CATGCCTAGCACCGTC-1	-51.421	-28.1362	0.0315428
JUQ024_CATGCCTAGGATTCGG-1	-20.5866	0.423939	0.0247365
JUQ024_CATGCCTTCCCAAGAT-1	2.11672	26.8447	0.0378605
JUQ024_CATGCCTTCGTTTGCC-1	11.7599	-45.499	0.0262719
JUQ024_CATGGCGAGCTGTCTA-1	-67.3373	-32.1809	0.0378311
JUQ024_CATGGCGGTCCAGTGC-1	-67.6233	-20.2599	0.0215346
JUQ024_CATTATCAGCTGAAAT-1	-7.82553	6.64003	0.02725
JUQ024_CATTATCCAATAGCAA-1	1.04454	-22.6715	0.0272974
JUQ024_CATTATCGTCATACTG-1	-26.2123	3.73485	0.0226758
JUQ024_CATTATCGTCGACTGC-1	2.16804	-21.1354	0.0436176
JUQ024_CATTATCTCAAGCCTA-1	-30.1844	49.1311	0.0314664
JUQ024_CATTATCTCCTCCTAG-1	5.84363	45.533	1.06355
JUQ024_CATTCGCAGAAGGCCT-1	-8.08961	3.81859	0.0367154
JUQ024_CATTCGCCACATCCGG-1	-19.3143	20.461	0.671623
JUQ024_CATTCGCGTAGCTGCC-1	-23.7747	4.87431	0.0289164
JUQ024_CATTCGCGTCTAAACC-1	8.97142	42.6853	0.0350528
JUQ024_CATTCGCGTTGGGACA-1	30.3582	-23.1092	0.0268921
JUQ024_CCAATCCAGCTTTGGT-1	-29.3494	48.7449	0.0319367
JUQ024_CCAATCCCACTTCGAA-1	2.08318	-47.7272	0.0213017
JUQ024_CCAATCCCATCGGAAG-1	70.8965	-6.45631	0.0241703
JUQ024_CCAATCCGTCACACGC-1	-17.4366	-3.50731	0.0293452
JUQ024_CCAATCCGTCGCTTCT-1	13.2888	21.487	0.0334073
JUQ024_CCAATCCGTCTCTCGT-1	-56.2714	-46.5499	0.756199
JUQ024_CCAATCCGTTTCCACC-1	-23.2406	4.8653	0.0312203
JUQ024_CCAATCCTCTGGTTCC-1	-20.138	2.88921	0.034153
JUQ024_CCACCTAAGCGTGAGT-1	47.4827	-52.2826	0.0129617
JUQ024_CCACCTAGTACAAGTA-1	-16.4689	-2.70262	0.029206
JUQ024_CCACCTAGTGATGTGG-1	-16.4145	-2.63256	0.0228183
JUQ024_CCACCTATCAGAGCTT-1	7.25753	-17.211	0.0295944
JUQ024_CCACGGAAGACAATAC-1	-20.4388	4.15449	0.0278465
JUQ024_CCACGGATCAGAAATG-1	13.8715	40.4696	0.487606
JUQ024_CCACTACAGAATGTTG-1	-14.8581	1.37214	0.0260708
JUQ024_CCACTACGTAAGTTCC-1	-11.117	13.7075	0.678356
JUQ024_CCACTACGTCAAACTC-1	-5.67134	-24.1657	0.0347969
JUQ024_CCACTACGTGGTCCGT-1	16.0937	6.93927	0.0278256
JUQ024_CCACTACGTTCCACAA-1	60.0247	43.4395	2.33068
JUQ024_CCACTACTCCGCGTTT-1	-34.6072	-15.5536	0.0201134
JUQ024_CCAGCGAAGACTTTCG-1	-2.36819	-24.0581	0.0408048
JUQ024_CCAGCGAAGCGCCTCA-1	9.13632	-44.2521	0.0268294
JUQ024_CCAGCGAAGGATATAC-1	7.93427	-40.6302	0.0255975
JUQ024_CCAGCGAGTTGGACCC-1	28.8507	21.1195	0.0270018
JUQ024_CCAGCGATCCACGAAT-1	46.5223	-52.5979	0.0154485
JUQ024_CCATGTCAGGCCCGTT-1	-25.8064	69.0344	0.648372
JUQ024_CCATGTCAGTACGACG-1	14.662	-65.8718	0.0236756
JUQ024_CCATGTCCAAGTCATC-1	10.2865	-17.6387	0.0251634
JUQ024_CCATGTCCACGGTAGA-1	9.4706	-19.9766	0.0310267
JUQ024_CCATGTCTCGGCGCAT-1	-22.6567	5.07225	0.0288334
JUQ024_CCATTCGAGTTCGCGC-1	2.75988	34.2993	0.0348877
JUQ024_CCATTCGGTTGCCTCT-1	2.60567	-51.5979	0.0226775
JUQ024_CCATTCGGTTGGAGGT-1	-59.7127	36.9453	0.022398
JUQ024_CCCAATCAGCCCAATT-1	28.3918	-35.3007	0.0326926
JUQ024_CCCAATCTCATCATTC-1	9.45056	-22.2646	0.0265414
JUQ024_CCCAGTTCATCACCCT-1	-4.62246	3.94443	0.037323
JUQ024_CCCAGTTTCATTGCCC-1	33.5487	-28.6436	0.0232189
JUQ024_CCCAGTTTCGCATGAT-1	3.14731	-20.88	0.0419897
JUQ024_CCCATACCAACTGCTA-1	57.2702	40.4894	1.30661
JUQ024_CCCATACTCTACGAGT-1	47.1085	-52.2375	0.0151633
JUQ024_CCCTCCTCAAGCCGTC-1	-4.0142	32.3122	0.0320012
JUQ024_CCCTCCTCATCGATTG-1	44.7711	-51.1463	0.0212213
JUQ024_CCGGGATAGGCCCTCA-1	2.64927	29.2313	0.0278948
JUQ024_CCGGGATTCAGAGGTG-1	14.6711	-21.8868	0.0257235
JUQ024_CCGGGATTCAGCTTAG-1	9.866	-17.2207	0.0333318
JUQ024_CCGGTAGAGTGGTAAT-1	-20.2345	6.98639	0.0418648
JUQ024_CCGGTAGGTTCCTCCA-1	-21.9161	7.22117	0.0309606
JUQ024_CCGGTAGTCAAACAAG-1	-2.90554	-19.1563	0.0344183
JUQ024_CCGTACTAGACCGGAT-1	13.3906	-15.1711	0.0327845
JUQ024_CCGTACTCAACGCACC-1	16.8882	14.9096	0.400291
JUQ024_CCGTACTGTGAGGGAG-1	-6.53732	6.66256	0.0300984
JUQ024_CCGTACTTCCGGGTGT-1	3.32773	-52.4049	0.0191538
JUQ024_CCGTGGACAACACCCG-1	-35.0952	-21.2198	0.0191665
JUQ024_CCGTGGACAAGACGTG-1	30.3528	24.1574	0.0293603
JUQ024_CCGTGGATCACGCATA-1	7.38093	51.8415	0.0343331
JUQ024_CCGTGGATCGGATGGA-1	-31.9722	-32.5073	0.0170555
JUQ024_CCGTTCAAGTAGGCCA-1	-28.5577	47.2676	0.0231596
JUQ024_CCGTTCAAGTTCCACA-1	-25.8429	11.5938	0.0296075
JUQ024_CCTAAAGCATCCCACT-1	-15.0744	-1.93604	0.0270328
JUQ024_CCTAAAGGTCTTGCGG-1	21.5756	-13.6239	0.0235126
JUQ024_CCTAAAGTCCGAGCCA-1	57.8428	42.1731	2.51772
JUQ024_CCTACACAGACGCACA-1	6.86318	-19.4483	0.0288183
JUQ024_CCTACACTCAACACAC-1	-0.212268	39.7827	0.0323385
JUQ024_CCTACACTCACAACGT-1	14.3603	21.3266	0.0334779
JUQ024_CCTACACTCTGGGCCA-1	23.5045	-20.6887	0.0212464
JUQ024_CCTACCAAGTAAGTAC-1	-59.7183	38.3613	0.0153165
JUQ024_CCTACCAGTAAATGTG-1	-20.3508	2.89553	0.031744
JUQ024_CCTACCAGTTGGTAAA-1	13.8923	26.409	0.0269747
JUQ024_CCTAGCTCACGAAACG-1	-47.1022	-30.189	0.0314846
JUQ024_CCTAGCTGTTCTGTTT-1	-22.1082	4.93198	0.0246614
JUQ024_CCTAGCTTCCCTAACC-1	-17.7289	-2.90302	0.0218025
JUQ024_CCTAGCTTCTGGTTCC-1	-19.7484	3.72245	0.0319194
JUQ024_CCTATTAAGGATGCGT-1	15.8301	-33.0307	0.0260863
JUQ024_CCTATTAGTACTTAGC-1	-30.1899	50.8979	0.0306076
JUQ024_CCTATTAGTGCAGACA-1	18.1149	30.7043	0.0334424
JUQ024_CCTATTATCATCGCTC-1	57.9625	8.9434	0.0216539
JUQ024_CCTATTATCCACTCCA-1	-16.4335	-3.61461	0.0284045
JUQ024_CCTATTATCTGCCAGG-1	8.41979	-24.0459	0.0303964
JUQ024_CCTCAGTGTACAGTGG-1	-63.6533	46.8023	0.0224893
JUQ024_CCTCAGTGTACCATCA-1	-15.5793	-1.26859	0.0245621
JUQ024_CCTCAGTGTGAAAGAG-1	11.9005	32.1521	0.0299918
JUQ024_CCTCAGTTCCCTCTTT-1	-16.1368	-2.16527	0.0262542
JUQ024_CCTCTGAAGCTATGCT-1	-25.5604	9.3876	0.0313963
JUQ024_CCTCTGAAGGCCCGTT-1	-13.2396	-54.9107	0.0143065
JUQ024_CCTCTGAAGGGTCTCC-1	35.7666	-31.3254	0.02789
JUQ024_CCTCTGAGTACCGTAT-1	27.4057	-5.8246	0.0302152
JUQ024_CCTCTGAGTCAGAAGC-1	-0.29862	-18.8974	0.0396575
JUQ024_CCTCTGAGTGCGCTTG-1	-6.04811	-45.0036	0.0248693
JUQ024_CCTCTGATCAACGCTA-1	10.4151	18.3506	0.0258803
JUQ024_CCTCTGATCACAGGCC-1	1.90911	-19.2485	0.0413769
JUQ024_CCTTACGAGCCAGAAC-1	-7.75976	-47.1581	0.0242732
JUQ024_CCTTACGCACGACTCG-1	30.4218	-15.8645	0.0335202
JUQ024_CCTTACGCATATACGC-1	2.23283	-21.6884	0.0391619
JUQ024_CCTTACGGTTCCCGAG-1	2.89842	29.589	0.0363078
JUQ024_CCTTACGTCTACTCAT-1	3.39337	26.8611	0.0448319
JUQ024_CCTTCCCTCAACACGT-1	24.1585	18.6785	0.0288638
JUQ024_CCTTCGAAGCGCCTCA-1	14.136	15.7805	0.0315413
JUQ024_CCTTCGAGTGTTTGTG-1	-7.00861	6.53201	0.0470676
JUQ024_CCTTCGATCGCAAGCC-1	-50.1479	-12.4983	0.343238
JUQ024_CCTTCGATCTGACCTC-1	6.46954	48.0833	0.0419746
JUQ024_CCTTTCTAGTGTACGG-1	-27.4355	69.1722	0.0345217
JUQ024_CCTTTCTCAATGAAAC-1	8.0977	45.9095	0.0308704
JUQ024_CCTTTCTGTCTAGAGG-1	6.67656	-15.1156	0.0329745
JUQ024_CCTTTCTTCGTCCGTT-1	4.60572	19.7475	0.0396251
JUQ024_CGAACATAGTGGACGT-1	22.1096	37.9365	0.0237789
JUQ024_CGAACATAGTGTCCAT-1	73.5829	-7.82906	0.0262627
JUQ024_CGAACATCAACACCCG-1	21.7198	-21.3847	0.0233694
JUQ024_CGAACATCACTTACGA-1	25.7687	-34.295	0.0238501
JUQ024_CGAACATGTAATCACC-1	-25.0806	5.76419	0.0267216
JUQ024_CGAACATTCATGCAAC-1	6.53508	-78.1116	0.0177943
JUQ024_CGAATGTAGCGCTTAT-1	38.5254	-24.1785	0.037539
JUQ024_CGAATGTGTCATGCAT-1	-1.4934	40.8071	0.0345585
JUQ024_CGAATGTGTGCCTGTG-1	-16.772	-9.6765	0.0405555
JUQ024_CGAATGTTCATAGCAC-1	-10.4497	-49.3395	0.0177796
JUQ024_CGACCTTAGAGACTTA-1	10.31	-1.37267	0.0224448
JUQ024_CGACCTTAGAGTCGGT-1	-23.7078	4.73517	0.0275187
JUQ024_CGACCTTAGCCGTCGT-1	2.68026	42.3441	0.0347959
JUQ024_CGACCTTCAGCGTCCA-1	3.08186	52.5636	0.0357895
JUQ024_CGACCTTTCACCAGGC-1	13.8186	-16.3296	0.0251133
JUQ024_CGACCTTTCCGCAGTG-1	8.99846	33.89	0.0333577
JUQ024_CGACCTTTCCGGGTGT-1	-22.266	3.15899	0.0322353
JUQ024_CGACTTCAGACCTTTG-1	5.14742	-63.6389	0.0209931
JUQ024_CGACTTCAGTGACTCT-1	-23.0767	4.76128	0.030666
JUQ024_CGACTTCGTAGCGATG-1	-5.26628	-25.3926	0.0409077
JUQ024_CGACTTCTCCCTAATT-1	72.0917	-4.3127	0.0229327
JUQ024_CGAGAAGCAATAAGCA-1	-16.086	-1.29605	0.0235361
JUQ024_CGAGAAGCAGACTCGC-1	14.2246	-27.894	0.0234393
JUQ024_CGAGAAGGTCGCATAT-1	-20.7321	6.03203	0.0375447
JUQ024_CGAGAAGGTGTTCGAT-1	12.1621	-24.839	0.0304048
JUQ024_CGAGAAGTCACATAGC-1	-22.7104	4.01818	0.0287625
JUQ024_CGAGAAGTCAGCTGGC-1	4.81105	36.1704	0.0357898
JUQ024_CGAGAAGTCAGTACGT-1	4.73721	-15.2122	0.0305626
JUQ024_CGAGCACCAAACGCGA-1	19.9075	20.9917	0.0294482
JUQ024_CGAGCACCACATTTCT-1	-77.4235	0.152026	0.0170708
JUQ024_CGAGCACCACCAGGCT-1	-31.6177	52.1983	0.0335749
JUQ024_CGAGCACCATCTCGCT-1	-20.9821	4.95568	0.0257595
JUQ024_CGAGCACGTCCATGAT-1	-56.1139	52.7761	0.0217588
JUQ024_CGAGCACTCGATGAGG-1	-20.4399	18.7378	0.0375508
JUQ024_CGAGCCACAGGACGTA-1	47.5627	-19.1819	0.0283995
JUQ024_CGAGCCAGTGGTCTCG-1	-18.2825	-4.12314	0.358513
JUQ024_CGAGCCATCGGGAGTA-1	22.8105	-42.9008	0.0291184
JUQ024_CGAGCCATCTGCGACG-1	-29.1165	73.3471	0.0178115
JUQ024_CGATCGGAGCTAGTTC-1	10.2769	-23.6231	0.0346347
JUQ024_CGATCGGAGGACACCA-1	10.8678	39.9279	0.0385743
JUQ024_CGATCGGAGTTATCGC-1	-7.30251	14.4549	0.0348487
JUQ024_CGATCGGCAAACGTGG-1	-3.10346	12.9136	0.0404876
JUQ024_CGATCGGCAACTGCGC-1	-21.142	5.58235	0.0308681
JUQ024_CGATCGGCAGCTGCAC-1	-14.868	-3.16365	0.0321795
JUQ024_CGATCGGGTCGGCTCA-1	-7.29941	-45.7416	0.0240764
JUQ024_CGATCGGTCGCCTGTT-1	1.21975	33.5458	0.0380457
JUQ024_CGATCGGTCGTCTGAA-1	-50.9433	-28.4545	0.033101
JUQ024_CGATGGCAGGGATCTG-1	22.8563	-23.2503	0.0241628
JUQ024_CGATGGCCACTTCGAA-1	-52.3796	-34.817	0.0339578
JUQ024_CGATGGCCATCACGAT-1	-52.3309	-27.0311	0.0374104
JUQ024_CGATGGCGTCCGACGT-1	0.519685	28.1117	0.0403358
JUQ024_CGATGGCTCGGAAACG-1	-19.9145	19.8233	0.0344161
JUQ024_CGATGGCTCGGAGGTA-1	10.7045	-20.222	0.0300669
JUQ024_CGATGGCTCTGGCGTG-1	6.50909	48.4597	0.0324987
JUQ024_CGATGTAAGTGGACGT-1	-13.2705	-1.36529	0.0328569
JUQ024_CGATGTAAGTGGGTTG-1	-19.1685	2.41043	0.0387059
JUQ024_CGATGTACACTAAGTC-1	-52.8539	-28.457	0.0345566
JUQ024_CGATGTACATTCCTCG-1	19.5394	10.0915	0.0333996
JUQ024_CGATGTAGTTGAGGTG-1	-32.2934	69.6041	0.0365677
JUQ024_CGATGTATCAACGAAA-1	-1.10056	45.3647	0.0365047
JUQ024_CGATGTATCTGTTTGT-1	11.3371	-23.9482	0.0421603
JUQ024_CGATTGAAGAGCCTAG-1	2.2096	27.0215	0.0406725
JUQ024_CGATTGAAGCGCCTCA-1	-15.6254	1.34149	0.0223757
JUQ024_CGATTGAGTGGTACAG-1	14.0531	-13.2283	0.0251637
JUQ024_CGATTGAGTGTGCCTG-1	-20.3438	-0.435729	0.0207422
JUQ024_CGATTGAGTTCTGAAC-1	-16.1056	-2.27153	0.0301109
JUQ024_CGCCAAGAGGGCACTA-1	12.446	46.767	0.034095
JUQ024_CGCCAAGAGGTGTTAA-1	10.8424	-37.9791	0.0237194
JUQ024_CGCCAAGCATATACGC-1	3.07201	33.3448	0.0332614
JUQ024_CGCCAAGCATGTTGAC-1	-6.23471	7.27689	0.0316794
JUQ024_CGCCAAGGTAGCGCAA-1	-52.6406	-30.4755	0.0300347
JUQ024_CGCCAAGTCCCTAACC-1	-22.4939	4.36675	0.031658
JUQ024_CGCGTTTAGGCTAGAC-1	17.1832	-3.24745	0.0276812
JUQ024_CGCGTTTCATTTGCCC-1	-28.3947	47.3376	0.0306698
JUQ024_CGCGTTTGTTATTCTC-1	7.32835	-17.3809	0.0343202
JUQ024_CGCGTTTTCGAGCCCA-1	-73.4261	-25.814	0.0343306
JUQ024_CGCGTTTTCTCAACTT-1	-0.368554	-20.1515	0.0290561
JUQ024_CGCGTTTTCTTAACCT-1	-11.1156	-4.38862	0.0354292
JUQ024_CGCTATCAGATCGATA-1	-15.639	-1.83228	0.034627
JUQ024_CGCTATCAGCAATATG-1	13.5183	-21.5952	0.025433
JUQ024_CGCTATCCAATGGAGC-1	3.08269	-21.3874	0.0424285
JUQ024_CGCTATCCACCATGTA-1	8.01017	38.9985	0.509786
JUQ024_CGCTATCCACTGAAGG-1	-0.854809	-50.5026	0.0291074
JUQ024_CGCTATCCATCCCATC-1	-73.7441	35.1606	0.0228046
JUQ024_CGCTGGAAGCTCCTTC-1	13.8646	-16.8159	0.0237081
JUQ024_CGCTGGACACGGTAGA-1	44.7362	-27.0649	0.0268772
JUQ024_CGCTGGACAGCTGGCT-1	-13.8982	-0.0816079	0.0347348
JUQ024_CGCTGGACATGACGGA-1	-29.4318	49.3902	0.030846
JUQ024_CGCTGGAGTAAGGGAA-1	15.2618	-13.6427	0.0256202
JUQ024_CGCTGGAGTATCGCAT-1	-76.1391	-24.8282	0.029401
JUQ024_CGCTGGATCATGCAAC-1	-14.3209	-1.05475	0.0320614
JUQ024_CGCTGGATCGGAAACG-1	15.902	6.54768	0.033097
JUQ024_CGCTGGATCTTTCCTC-1	3.74174	40.843	0.0370694
JUQ024_CGCTTCACAACCGCCA-1	-23.1708	5.64056	0.0301554
JUQ024_CGCTTCATCATCGATG-1	2.48162	-21.384	0.0341261
JUQ024_CGCTTCATCCGAAGAG-1	-2.44984	24.6917	0.0380032
JUQ024_CGGACACCAACCGCCA-1	-35.9501	52.7019	0.0213228
JUQ024_CGGACACTCGTTACAG-1	0.870091	-17.5256	0.0366974
JUQ024_CGGACGTAGGCAAAGA-1	-23.207	6.8048	0.0281413
JUQ024_CGGACGTGTCGCTTTC-1	-0.560768	43.0748	0.0298196
JUQ024_CGGACGTTCGACCAGC-1	-17.8509	-3.89167	0.0271989
JUQ024_CGGACTGAGAGTTGGC-1	17.6737	33.5694	0.0273069
JUQ024_CGGACTGAGATAGTCA-1	10.0264	29.9143	0.0352379
JUQ024_CGGACTGAGGTCATCT-1	2.22416	-20.0121	0.0355947
JUQ024_CGGACTGCAAGAAGAG-1	-21.7409	4.67642	0.0324837
JUQ024_CGGACTGCACCAGGTC-1	1.79295	-21.6619	0.0331764
JUQ024_CGGACTGTCATGCTCC-1	-65.4315	-18.8842	0.0312699
JUQ024_CGGAGCTAGTGCGTGA-1	4.89767	29.5758	0.035296
JUQ024_CGGAGCTCAAGACACG-1	58.4489	28.257	6.41272
JUQ024_CGGAGCTGTGTTGAGG-1	1.62231	-17.9873	0.0300501
JUQ024_CGGAGTCAGCTTTGGT-1	1.97801	43.8088	0.0345755
JUQ024_CGGAGTCCACCCTATC-1	17.053	7.15917	0.0347305
JUQ024_CGGAGTCCATTCACTT-1	-22.0417	4.1222	0.0277236
JUQ024_CGGAGTCGTAGGCATG-1	30.1979	0.675237	0.0309843
JUQ024_CGGAGTCTCTATCCCG-1	11.1543	-25.4445	0.0289941
JUQ024_CGGCTAGCATGTTGAC-1	6.54142	-47.1382	0.0336448
JUQ024_CGGCTAGTCAAACCAC-1	-4.3579	-52.6602	0.024827
JUQ024_CGGCTAGTCCTATGTT-1	-15.1083	29.6365	0.0262309
JUQ024_CGGGTCAGTCGAGATG-1	2.23428	-16.5119	0.0353673
JUQ024_CGGGTCAGTCGCATCG-1	-15.9896	-2.1024	0.0265463
JUQ024_CGGGTCATCAGCTCGG-1	-21.5818	5.2457	0.0307337
JUQ024_CGGGTCATCGCATGAT-1	9.75074	-43.3053	0.0275992
JUQ024_CGGTTAACACCACGTG-1	-6.97238	-44.1444	0.0292928
JUQ024_CGTAGCGCAACTTGAC-1	-16.7934	-1.73172	0.031435
JUQ024_CGTAGCGCAAGTCATC-1	12.6505	-13.4576	0.668607
JUQ024_CGTAGCGCACGCATCG-1	19.2156	-23.2873	0.0231176
JUQ024_CGTAGCGGTACCCAAT-1	4.21006	40.629	0.0354149
JUQ024_CGTAGCGTCAAGGTAA-1	21.2074	-16.0492	0.0309903
JUQ024_CGTAGCGTCCGCATCT-1	-76.9865	-0.972314	0.0194868
JUQ024_CGTAGCGTCGCCTGTT-1	80.3769	17.8465	4.43191
JUQ024_CGTAGGCAGTTCGCGC-1	-29.1741	48.9192	0.0329983
JUQ024_CGTAGGCCATACTACG-1	-10.0159	-47.5699	0.0170436
JUQ024_CGTAGGCTCCCTCTTT-1	5.12144	-8.30844	0.0318385
JUQ024_CGTAGGCTCCTGCCAT-1	19.8538	31.519	0.0268393
JUQ024_CGTAGGCTCGGTGTCG-1	-50.3973	-35.1908	0.0232623
JUQ024_CGTCACTAGGCGCTCT-1	-34.1401	12.0016	0.0311248
JUQ024_CGTCACTCAACGATCT-1	3.58763	53.3533	0.0321269
JUQ024_CGTCACTGTATAGGTA-1	-15.7538	-1.32273	0.0318539
JUQ024_CGTCACTGTTGTCGCG-1	69.431	16.5361	1.95585
JUQ024_CGTCACTTCCTGTACC-1	10.909	-20.2234	0.0234856
JUQ024_CGTCACTTCGCGATCG-1	-23.1192	7.72439	0.0670868
JUQ024_CGTCAGGAGAGACTTA-1	1.72927	-20.9402	0.0367445
JUQ024_CGTCAGGAGAGCAATT-1	6.33554	48.0273	0.031134
JUQ024_CGTCAGGAGGATATAC-1	-16.8166	-2.05104	0.0246681
JUQ024_CGTCAGGCACAGGAGT-1	-50.7582	-27.0433	0.0348091
JUQ024_CGTCAGGTCAGAGGTG-1	-16.0837	-0.996848	0.027349
JUQ024_CGTCAGGTCAGCAACT-1	-14.3261	72.5243	0.0391137
JUQ024_CGTCAGGTCCGGGTGT-1	19.9797	28.4205	0.0354728
JUQ024_CGTCAGGTCGCAAACT-1	-15.0569	-1.51211	0.0268486
JUQ024_CGTCCATGTGACAAAT-1	-25.1352	11.3034	0.0299567
JUQ024_CGTCCATTCATTGCGA-1	3.8156	-14.98	0.0315486
JUQ024_CGTCCATTCTGCAGTA-1	8.07273	47.4176	0.0311199
JUQ024_CGTCTACAGCATGGCA-1	-2.13477	-23.9064	0.0299747
JUQ024_CGTCTACCAGTACACT-1	-78.8409	34.3916	0.0187467
JUQ024_CGTCTACTCGTTGACA-1	10.7589	-21.5321	0.0352207
JUQ024_CGTGAGCAGCCCGAAA-1	26.3663	2.00951	0.026271
JUQ024_CGTGAGCAGTCTTGCA-1	2.88096	49.9803	0.0333328
JUQ024_CGTGAGCCAGGCTCAC-1	23.4498	9.074	0.0310916
JUQ024_CGTGAGCGTATCAGTC-1	-26.1545	-13.6493	0.430681
JUQ024_CGTGAGCGTTCGTCTC-1	12.8687	-21.718	0.0337286
JUQ024_CGTGAGCTCAGAGACG-1	-13.125	67.982	0.0336088
JUQ024_CGTGTAAAGCTGAAAT-1	2.54711	29.2867	0.0481745
JUQ024_CGTGTAAAGGAGTACC-1	1.38033	34.7473	0.0389364
JUQ024_CGTGTAACAAGAAGAG-1	-19.9965	6.95769	0.0380242
JUQ024_CGTGTAATCGCCCTTA-1	-22.034	4.36195	0.0485741
JUQ024_CGTGTCTAGACCCACC-1	-19.0175	5.13295	0.0421203
JUQ024_CGTGTCTAGCAGCCTC-1	-22.2331	4.70667	0.0293497
JUQ024_CGTGTCTAGTAGGTGC-1	6.03933	-15.4602	0.0373433
JUQ024_CGTGTCTCAAGCCGTC-1	6.35945	48.573	0.0340272
JUQ024_CGTGTCTCATTCACTT-1	48.0304	61.6342	10.561
JUQ024_CGTGTCTGTAGAAGGA-1	4.43741	30.2746	0.037395
JUQ024_CGTGTCTTCTGGTTCC-1	71.256	-5.05142	0.392785
JUQ024_CGTTAGAAGGTGCAAC-1	5.80675	45.5892	0.0391391
JUQ024_CGTTAGACATAGTAAG-1	2.13912	43.8059	0.0316894
JUQ024_CGTTAGACATCGGACC-1	-22.7047	4.69126	0.0308582
JUQ024_CGTTAGAGTCTTCTCG-1	-9.25876	-1.894	0.0421287
JUQ024_CGTTAGAGTTAAGGGC-1	-13.2862	-0.0667331	0.0284705
JUQ024_CGTTAGAGTTTGGGCC-1	-23.9714	8.72755	0.028325
JUQ024_CGTTAGATCCCGGATG-1	6.90289	28.9487	0.0457368
JUQ024_CGTTAGATCCTCGCAT-1	-16.4481	-1.22886	0.0301782
JUQ024_CGTTAGATCGCTTGTC-1	-54.9602	-31.9458	0.0264371
JUQ024_CGTTAGATCGGCTTGG-1	14.9336	8.80613	0.0318543
JUQ024_CGTTCTGGTCTGCAAT-1	-10.8624	5.48388	0.0272671
JUQ024_CGTTCTGGTTAAGATG-1	2.04635	-21.1388	0.0355589
JUQ024_CGTTCTGTCAGTGCAT-1	45.0695	-52.2998	1.53746
JUQ024_CGTTGGGAGTGTACTC-1	-1.39399	-44.696	0.0212071
JUQ024_CGTTGGGGTAACGTTC-1	-16.472	-0.924119	0.0322446
JUQ024_CGTTGGGGTAAGTTCC-1	58.1603	46.7223	4.81034
JUQ024_CGTTGGGTCTGCAGTA-1	80.249	-9.13882	0.0254941
JUQ024_CGTTGGGTCTGTGCAA-1	-13.404	-0.398536	0.031328
JUQ024_CTAAGACCAGTCAGAG-1	10.1748	-21.1213	0.031133
JUQ024_CTAATGGAGACCTAGG-1	11.8965	50.6871	0.0317936
JUQ024_CTAATGGAGATGTAAC-1	-16.9079	69.5282	0.0335506
JUQ024_CTAATGGAGCTCCTTC-1	18.8286	-36.875	0.0299666
JUQ024_CTAATGGTCCTCATTA-1	-1.27851	-21.9331	0.0374662
JUQ024_CTACACCGTCCTCCAT-1	47.1205	-55.0359	0.012705
JUQ024_CTACACCTCAATCTCT-1	-20.7346	2.39052	0.0311685
JUQ024_CTACACCTCACTTACT-1	17.1512	46.9194	0.0348367
JUQ024_CTACACCTCATATCGG-1	11.2594	6.71515	0.0316938
JUQ024_CTACACCTCATTGCCC-1	-21.8354	3.72561	0.0291795
JUQ024_CTACACCTCTCCCTGA-1	2.53679	-17.4703	0.0376811
JUQ024_CTACATTCAGTACACT-1	7.95302	52.3977	0.0319294
JUQ024_CTACATTTCGAACTGT-1	-2.91202	13.0621	0.0321611
JUQ024_CTACATTTCGTCCAGG-1	4.62762	-23.9292	0.0362776
JUQ024_CTACCCAAGGGCATGT-1	-68.0357	31.5501	0.0303055
JUQ024_CTACCCACACCTTGTC-1	1.27277	31.0658	0.031118
JUQ024_CTACCCACACGTAAGG-1	-23.91	8.51955	0.0300812
JUQ024_CTACCCACAGTCAGAG-1	13.5581	13.9184	0.0250402
JUQ024_CTACCCAGTCTCTTAT-1	3.83707	-21.1233	0.0379995
JUQ024_CTACCCAGTGTATGGG-1	-54.6562	43.3371	0.024345
JUQ024_CTACGTCAGTTCGCAT-1	18.6428	-38.6957	0.0263874
JUQ024_CTACGTCCACACCGAC-1	-20.6373	-0.261116	0.0257819
JUQ024_CTACGTCCAGAAGCAC-1	2.77125	-20.0823	0.0352748
JUQ024_CTACGTCCATCTCCCA-1	-10.05	16.688	0.0291511
JUQ024_CTAGAGTAGTCACGCC-1	2.67574	-20.2193	0.0336675
JUQ024_CTAGAGTCAGATGGGT-1	1.41141	48.3712	0.037193
JUQ024_CTAGAGTCAGCGAACA-1	0.843933	29.112	0.0455455
JUQ024_CTAGAGTTCAACGGGA-1	20.3033	-32.4328	0.0290963
JUQ024_CTAGAGTTCCAGAAGG-1	11.0058	-65.1134	0.0170473
JUQ024_CTAGCCTAGGCCGAAT-1	15.3609	-13.3684	0.0263483
JUQ024_CTAGCCTCAGCTTCGG-1	-22.0854	3.69196	0.0303715
JUQ024_CTAGCCTCAGGGAGAG-1	-29.2349	49.0107	0.0413387
JUQ024_CTAGCCTCAGTAACGG-1	-52.7389	-30.8974	0.0332243
JUQ024_CTAGCCTGTAACGCGA-1	-16.058	-2.4067	0.0237144
JUQ024_CTAGCCTGTGACAAAT-1	-1.48149	47.2617	0.0352136
JUQ024_CTAGTGAAGCCGTCGT-1	-6.49547	0.396479	0.0396284
JUQ024_CTAGTGAAGGCTCAGA-1	-22.8221	4.45959	0.0283744
JUQ024_CTAGTGACACCAGATT-1	25.2693	4.86517	0.0381207
JUQ024_CTCACACAGACAGGCT-1	-15.4832	-13.2223	0.0470153
JUQ024_CTCACACAGGCAGTCA-1	-37.2085	5.96607	0.0262078
JUQ024_CTCACACAGGGCATGT-1	64.086	20.2262	1.28593
JUQ024_CTCACACGTCATACTG-1	38.1508	-34.2085	0.0306651
JUQ024_CTCAGAAAGATGGGTC-1	-22.3379	2.48251	0.0318274
JUQ024_CTCAGAAAGCGACGTA-1	6.09202	27.9814	0.0333944
JUQ024_CTCAGAAAGGATGGTC-1	12.297	-14.3028	0.0333087
JUQ024_CTCAGAACACTGTTAG-1	-53.5557	-24.2758	0.0348291
JUQ024_CTCAGAATCGCCATAA-1	36.0235	-29.5338	0.0292293
JUQ024_CTCATTACACTAAGTC-1	-50.0396	-24.8306	0.0335509
JUQ024_CTCATTACAGTGAGTG-1	31.7585	23.2291	0.0451589
JUQ024_CTCCTAGCAAACGCGA-1	-12.7493	-55.9974	0.0194408
JUQ024_CTCCTAGCAGCATGAG-1	7.90025	38.8682	0.0435596
JUQ024_CTCCTAGGTGCTTCTC-1	9.25729	17.6455	0.0340447
JUQ024_CTCCTAGGTTGCTCCT-1	2.54118	-21.3982	0.0429791
JUQ024_CTCCTAGTCCTTGCCA-1	-13.0784	68.2415	0.0366182
JUQ024_CTCGAAAAGTCTCAAC-1	47.7243	61.7897	10.0058
JUQ024_CTCGAAACAAGCCCAC-1	22.2924	-26.5774	0.0258953
JUQ024_CTCGAAACACTCGACG-1	-29.1647	70.2132	0.027013
JUQ024_CTCGAAACATGCTGGC-1	-19.0004	5.50364	0.0307589
JUQ024_CTCGAAAGTCCCTACT-1	21.6404	-18.0626	0.0243329
JUQ024_CTCGAAAGTGATAAGT-1	-16.1667	-1.36196	0.0269402
JUQ024_CTCGAAAGTGATGTCT-1	4.95516	31.0412	0.0381072
JUQ024_CTCGAAAGTGCAACGA-1	11.7143	-43.5179	0.0295353
JUQ024_CTCGAAAGTTCAGCGC-1	-61.1027	37.0776	0.0215292
JUQ024_CTCGAAAGTTTGACAC-1	-56.6814	52.6383	0.0192079
JUQ024_CTCGAAATCGCTAGCG-1	-28.3765	67.7432	0.0427176
JUQ024_CTCGAGGAGACCTAGG-1	12.9486	-19.4964	0.0297866
JUQ024_CTCGAGGAGGAGTAGA-1	13.0997	-14.0247	0.0245761
JUQ024_CTCGAGGCAAATACAG-1	-11.9447	-7.57119	0.0366927
JUQ024_CTCGAGGCAACTGCGC-1	2.42158	-18.578	0.0282668
JUQ024_CTCGAGGCAGCCTTGG-1	29.1346	-33.6281	0.0385237
JUQ024_CTCGAGGCATGCTGGC-1	21.336	-36.6972	0.0344952
JUQ024_CTCGAGGTCTATCCCG-1	1.52278	-18.0565	0.0336056
JUQ024_CTCGGAGGTAGGGACT-1	-16.2793	-2.92686	0.0313779
JUQ024_CTCGGGACAGTATAAG-1	-9.94149	-43.8896	0.0291757
JUQ024_CTCGGGATCCACGAAT-1	10.2025	-24.362	0.0291106
JUQ024_CTCGTACAGTGTCCAT-1	6.20096	27.8651	0.0364083
JUQ024_CTCGTACCAGATGAGC-1	17.3881	4.8489	0.0297368
JUQ024_CTCGTCAAGCGCTTAT-1	-1.60605	36.7795	0.0341258
JUQ024_CTCGTCAGTTAAGAAC-1	5.30061	-18.7837	0.639102
JUQ024_CTCGTCAGTTATTCTC-1	-21.6677	67.8446	0.0277184
JUQ024_CTCGTCATCAGGCGAA-1	-23.406	4.84454	0.0256494
JUQ024_CTCGTCATCCCACTTG-1	-3.99939	1.29143	0.025022
JUQ024_CTCTAATAGAGAGCTC-1	30.8252	-36.277	0.0317759
JUQ024_CTCTAATAGATCTGCT-1	4.53309	29.999	0.0455076
JUQ024_CTCTAATGTAGGCTGA-1	-19.9145	3.44327	0.0354123
JUQ024_CTCTAATTCGTCACGG-1	-21.8875	4.42321	0.0361331
JUQ024_CTCTAATTCTGTCAAG-1	-21.1225	5.35937	0.0363382
JUQ024_CTCTACGTCCGTTGTC-1	-0.50927	30.1659	0.0405737
JUQ024_CTCTGGTCAGCTATTG-1	12.6978	-27.2912	0.032247
JUQ024_CTCTGGTTCAACGAAA-1	-16.7303	-2.0799	0.024988
JUQ024_CTCTGGTTCGGTCTAA-1	-5.34381	-19.4848	0.0309517
JUQ024_CTCTGGTTCGTAGGTT-1	17.8392	-38.8586	0.0274203
JUQ024_CTGAAACAGATCGGGT-1	-6.42488	-0.129078	0.0324415
JUQ024_CTGAAACCAACTGGCC-1	2.1183	-20.8376	0.0327993
JUQ024_CTGAAACCACAGTCGC-1	-22.3241	5.01318	0.0264961
JUQ024_CTGAAACCATTACCTT-1	3.1908	34.1292	0.0375642
JUQ024_CTGAAGTAGACTCGGA-1	72.1533	-27.1297	0.0247042
JUQ024_CTGAAGTAGGCAAAGA-1	-12.4442	0.220422	0.0304059
JUQ024_CTGAAGTCATGCCTTC-1	26.4269	1.99067	0.0275428
JUQ024_CTGAAGTTCGCTTGTC-1	-14.5123	3.02429	0.0333509
JUQ024_CTGAAGTTCGTAGATC-1	66.5258	46.3806	1.17133
JUQ024_CTGATAGAGACAGACC-1	-7.17635	6.5514	0.0316091
JUQ024_CTGATAGAGCAAATCA-1	-24.1457	6.60009	0.0267488
JUQ024_CTGATAGAGCTAGCCC-1	-14.7056	-0.422328	0.0284291
JUQ024_CTGATAGAGTTAACGA-1	21.86	-34.9819	0.0300084
JUQ024_CTGATAGCAAGCTGGA-1	-18.6977	20.1195	0.0325392
JUQ024_CTGATAGCAGAAGCAC-1	-4.97843	6.07649	0.029897
JUQ024_CTGATAGGTTACTGAC-1	6.05595	48.2885	0.0343556
JUQ024_CTGATAGTCAGTTCGA-1	-32.2437	14.9229	0.0202333
JUQ024_CTGATAGTCATCATTC-1	32.6205	-36.4588	0.0276688
JUQ024_CTGATCCAGACATAAC-1	-12.9	67.0128	0.0295908
JUQ024_CTGATCCAGATAGGAG-1	56.4484	-41.7748	0.010652
JUQ024_CTGATCCCATAGAAAC-1	6.65271	-15.5991	0.0317876
JUQ024_CTGATCCGTAGCCTAT-1	-6.94082	5.21509	0.0446334
JUQ024_CTGATCCGTGACGGTA-1	-14.9646	-2.95172	0.033647
JUQ024_CTGATCCGTGGCTCCA-1	8.28456	-43.5397	0.0271238
JUQ024_CTGATCCGTGGGTATG-1	-12.0744	-7.50841	0.0394416
JUQ024_CTGATCCTCACATACG-1	2.16682	-21.1674	0.0347905
JUQ024_CTGATCCTCACCCTCA-1	-16.4628	-1.615	0.0278677
JUQ024_CTGATCCTCGGAAATA-1	-23.2639	5.27222	0.0326099
JUQ024_CTGCCTAAGTGGGCTA-1	-35.3298	5.50441	0.0242307
JUQ024_CTGCCTACACCTCGGA-1	-19.9034	-0.921408	0.0251864
JUQ024_CTGCCTACAGTAAGCG-1	69.0036	-2.84301	0.0247495
JUQ024_CTGCCTACATCCTTGC-1	8.19757	-19.2848	0.0331585
JUQ024_CTGCCTAGTATTAGCC-1	-12.1831	-7.5973	0.0392897
JUQ024_CTGCCTAGTCTAGAGG-1	-21.1617	5.97651	0.0313241
JUQ024_CTGCCTATCTGCGACG-1	3.64973	29.3134	0.0373507
JUQ024_CTGCGGAAGACTTGAA-1	-6.68288	7.38465	0.0302977
JUQ024_CTGCGGAAGCTAGCCC-1	9.08122	-43.02	0.026635
JUQ024_CTGCGGAAGGATGTAT-1	-21.6383	3.96931	0.03571
JUQ024_CTGCGGAAGTGTGGCA-1	5.45038	47.3105	0.0348001
JUQ024_CTGCGGACACACCGCA-1	81.1043	17.2208	0.0257942
JUQ024_CTGCGGACACCCATGG-1	2.34852	-21.9452	0.0366528
JUQ024_CTGCGGACATTGTGCA-1	-11.0153	0.353528	0.0437559
JUQ024_CTGCGGAGTAGCGTGA-1	0.192863	44.4057	0.0335555
JUQ024_CTGCGGAGTGCATCTA-1	-16.4486	-2.38779	0.0306115
JUQ024_CTGCGGATCAAACCGT-1	14.0118	15.6318	0.506275
JUQ024_CTGCGGATCAACACCA-1	-16.0661	-1.42397	0.0296605
JUQ024_CTGCTGTAGAGAGCTC-1	-50.5218	-30.149	0.0456601
JUQ024_CTGCTGTAGTGGGATC-1	0.871955	33.604	0.0299746
JUQ024_CTGCTGTTCCTAGAAC-1	1.73797	-33.3518	0.0229635
JUQ024_CTGCTGTTCTGCGTAA-1	-20.2608	-0.224203	0.0310875
JUQ024_CTGGTCTAGCCAGAAC-1	10.993	-65.0787	0.0229913
JUQ024_CTGGTCTCAGCTCGCA-1	14.6522	48.7238	0.0330513
JUQ024_CTGGTCTGTTTGCATG-1	28.6309	-33.5016	0.0337196
JUQ024_CTGGTCTTCAAACGGG-1	-15.5291	-3.14999	0.0275333
JUQ024_CTGGTCTTCCGATATG-1	-9.64944	-12.4842	0.0455408
JUQ024_CTGGTCTTCCTATTCA-1	-63.1006	35.1037	0.0980196
JUQ024_CTGTGCTAGCTGTCTA-1	47.5938	-51.8947	0.0131797
JUQ024_CTGTGCTGTTCCCGAG-1	9.08257	-18.713	0.0300698
JUQ024_CTGTGCTGTTGACGTT-1	10.1948	-18.0534	0.0284914
JUQ024_CTGTTTACACGACTCG-1	14.4969	-20.3353	0.022105
JUQ024_CTGTTTATCCTTGACC-1	3.98453	-21.0977	0.0315124
JUQ024_CTGTTTATCTTCCTTC-1	-1.33083	-21.4203	0.0337905
JUQ024_CTTAACTCATTCGACA-1	-5.3505	2.93708	0.0404387
JUQ024_CTTAACTGTCTGGTCG-1	-21.7208	3.44271	0.0319853
JUQ024_CTTAACTTCCAGAAGG-1	26.2111	-24.8462	0.0308969
JUQ024_CTTACCGCAAATTGCC-1	3.03297	-19.2669	0.0326627
JUQ024_CTTACCGCACACATGT-1	2.42309	-20.4958	0.0350591
JUQ024_CTTACCGCAGCTGCAC-1	-67.7868	-31.4154	0.0334083
JUQ024_CTTAGGAAGATCCCGC-1	2.08962	-17.3973	0.0306879
JUQ024_CTTAGGAGTGACCAAG-1	9.21659	-18.679	0.0312701
JUQ024_CTTAGGAGTTGAACTC-1	-18.6658	3.32777	0.0327468
JUQ024_CTTCTCTCAGTAAGAT-1	27.8761	-24.5074	0.0297934
JUQ024_CTTCTCTGTGGTCCGT-1	34.5568	-15.9868	0.0240765
JUQ024_CTTGGCTAGAAGATTC-1	-67.248	-35.0195	0.0381535
JUQ024_CTTGGCTAGACAGACC-1	-15.5542	6.88692	0.0285984
JUQ024_CTTGGCTAGTTCGCGC-1	-20.3852	5.93073	0.0333266
JUQ024_CTTGGCTGTATAGGTA-1	-1.96494	30.8889	0.0300033
JUQ024_CTTGGCTTCAAGGCTT-1	-13.2347	-0.308223	0.0350261
JUQ024_CTTGGCTTCCGTCATC-1	-30.7968	71.1133	0.0267915
JUQ024_CTTGGCTTCTTGCCGT-1	-53.6204	-35.6698	3.63978
JUQ024_CTTTGCGAGTAGATGT-1	-0.0134962	-20.5486	0.0263868
JUQ024_CTTTGCGGTAGTAGTA-1	-1.12736	-18.819	0.0425393
JUQ024_CTTTGCGTCCACGAAT-1	2.00504	-17.9533	0.0396689
JUQ024_CTTTGCGTCTCAAGTG-1	13.9574	13.4348	0.0292681
JUQ024_CTTTGCGTCTGTTTGT-1	10.6914	-19.3088	0.0267785
JUQ024_GAAACTCGTTCTGAAC-1	-66.7465	26.1207	0.0147473
JUQ024_GAAACTCTCATGTCTT-1	5.72007	-19.518	0.0440617
JUQ024_GAAACTCTCTTTACAC-1	-17.3874	-3.55706	0.0311095
JUQ024_GAAATGACACTCAGGC-1	-16.0992	-1.40781	0.0233349
JUQ024_GAAATGAGTCAGAGGT-1	22.6738	2.07983	0.0284044
JUQ024_GAAATGATCAGCGATT-1	6.43401	16.601	0.0326242
JUQ024_GAAATGATCCGGGTGT-1	3.00214	49.8821	0.0398405
JUQ024_GAAATGATCTTAACCT-1	2.35037	-17.9378	0.0357481
JUQ024_GAACATCCACGGTTTA-1	21.0931	-7.3703	0.0276406
JUQ024_GAACATCGTGCTCTTC-1	-30.9487	50.0443	0.0336448
JUQ024_GAACATCTCGAATCCA-1	-72.9279	-25.5283	0.026325
JUQ024_GAACATCTCTGTACGA-1	6.51811	-14.7393	0.500011
JUQ024_GAACCTAAGAGCTGGT-1	30.2251	-33.2155	0.0318372
JUQ024_GAACCTACAATTCCTT-1	-23.4267	3.56264	0.0357512
JUQ024_GAACCTACATATGAGA-1	70.0734	34.3453	1.71829
JUQ024_GAACCTAGTCACAAGG-1	-15.9267	70.9103	0.0354943
JUQ024_GAACCTAGTTGACGTT-1	26.1355	8.50332	0.0245129
JUQ024_GAACCTATCAGTGCAT-1	-19.9468	6.0246	0.0342011
JUQ024_GAACCTATCTAACCGA-1	-14.8337	-1.30922	0.0304234
JUQ024_GAACGGAAGCTTCGCG-1	-10.5386	-3.03234	0.0463264
JUQ024_GAACGGAGTCCATCCT-1	-13.0364	13.8582	0.0321989
JUQ024_GAACGGATCAAAGACA-1	11.6522	-11.0261	0.0284847
JUQ024_GAAGCAGAGCTAGTCT-1	8.40659	-16.5245	0.0329544
JUQ024_GAAGCAGCAAGAGTCG-1	-52.7646	-39.653	0.0221274
JUQ024_GAAGCAGCAGACGCAA-1	7.94353	19.0947	0.0292506
JUQ024_GAAGCAGCATCACAAC-1	-7.50393	-0.276104	0.0409485
JUQ024_GAAGCAGCATTCTTAC-1	-20.8296	19.8132	0.0255676
JUQ024_GAAGCAGGTCAATGTC-1	-20.4417	16.8653	0.0251022
JUQ024_GAAGCAGGTTAAGTAG-1	1.53754	-24.1639	0.0246901
JUQ024_GAAGCAGGTTCCACTC-1	2.43594	-45.6797	0.031113
JUQ024_GAAGCAGTCTGCTGTC-1	-25.2446	9.92657	0.0367438
JUQ024_GAAGCAGTCTTAGCCC-1	17.0612	-40.5761	0.719377
JUQ024_GAATAAGAGCGCTTAT-1	5.71083	-23.8105	0.0244192
JUQ024_GAATAAGCAATGAATG-1	-19.4462	20.5943	0.0300437
JUQ024_GAATAAGGTAAAGGAG-1	-59.1451	-28.7407	0.0279232
JUQ024_GAATAAGGTACTCTCC-1	-51.8389	-29.8063	0.033789
JUQ024_GAATAAGTCCAAAGTC-1	-16.2439	-3.50571	0.0312009
JUQ024_GAATAAGTCGCGTAGC-1	-12.0883	-0.200545	0.0409766
JUQ024_GAATGAATCGTCGTTC-1	4.62359	40.9208	0.280365
JUQ024_GACACGCAGTAGTGCG-1	20.5719	8.63735	0.0357152
JUQ024_GACACGCCAGAGTGTG-1	-23.0702	5.43464	0.0302777
JUQ024_GACACGCTCCTTTACA-1	-24.4997	4.99229	0.0333307
JUQ024_GACAGAGAGTACGTTC-1	11.7598	42.4934	0.0304019
JUQ024_GACAGAGCATCCAACA-1	-26.1507	8.60298	0.0281095
JUQ024_GACAGAGGTCGAGATG-1	13.6882	-21.5751	0.538726
JUQ024_GACAGAGGTGCAACGA-1	0.549853	-19.9841	0.0402503
JUQ024_GACAGAGGTTCACGGC-1	-6.49481	-50.884	0.020982
JUQ024_GACAGAGTCGGCGGTT-1	-56.0066	-46.1147	0.0294017
JUQ024_GACCAATAGAAGGACA-1	8.64048	-23.8392	0.0283371
JUQ024_GACCAATGTCCAGTGC-1	-22.6061	5.35882	0.029949
JUQ024_GACCAATTCGAATGGG-1	-6.13102	5.32065	0.0316379
JUQ024_GACCAATTCGCATGGC-1	-59.2132	36.4547	0.0201722
JUQ024_GACCAATTCTGATTCT-1	26.548	28.7099	0.030885
JUQ024_GACCAATTCTTGTACT-1	48.4158	-55.4981	0.0129473
JUQ024_GACCTGGAGATAGTCA-1	-54.6295	51.6859	0.0187012
JUQ024_GACCTGGCAAGACGTG-1	-1.64564	38.188	0.0298773
JUQ024_GACCTGGCATCGACGC-1	5.17034	-50.6026	0.0240265
JUQ024_GACCTGGGTAAACACA-1	-32.2689	50.8711	0.0342273
JUQ024_GACGCGTAGCATCATC-1	-22.8671	4.38091	0.0288323
JUQ024_GACGCGTAGGTGACCA-1	11.8749	-38.308	0.0248403
JUQ024_GACGCGTCAAGACACG-1	9.9686	-44.5119	0.0248296
JUQ024_GACGCGTCACAGACAG-1	41.1562	-33.8154	0.0374134
JUQ024_GACGCGTGTGACAAAT-1	-54.5237	-29.0152	0.0282578
JUQ024_GACGCGTGTGTGTGCC-1	0.761799	44.0558	0.0351738
JUQ024_GACGGCTAGAGGTACC-1	0.474699	-23.5164	0.0324209
JUQ024_GACGGCTAGGGTATCG-1	8.29077	-14.7955	0.0304279
JUQ024_GACGTGCAGCGTAGTG-1	-8.9526	-5.3601	0.0439816
JUQ024_GACGTGCAGGGTGTTG-1	-14.2853	-0.256848	0.0353423
JUQ024_GACGTGCCAAGGACTG-1	25.2823	-25.2842	0.0332505
JUQ024_GACGTGCTCCCAAGAT-1	-15.906	-1.67693	0.0300292
JUQ024_GACGTTAAGCTGCGAA-1	-20.7563	4.84103	0.0393553
JUQ024_GACGTTAAGGCTAGCA-1	24.355	-17.1886	0.0238844
JUQ024_GACGTTACACATCCGG-1	1.38009	43.8428	0.0376983
JUQ024_GACGTTACACCTGGTG-1	17.5059	-70.6044	0.0229344
JUQ024_GACGTTATCGCCTGTT-1	-22.9737	3.69777	0.024574
JUQ024_GACTAACAGTGGCACA-1	-67.3656	43.2406	0.0364606
JUQ024_GACTAACGTAAATACG-1	-22.5727	4.23464	0.0300209
JUQ024_GACTACAAGACACTAA-1	-30.1037	50.3027	0.037242
JUQ024_GACTACAAGCACGCCT-1	21.4692	-13.7125	0.0253561
JUQ024_GACTACAAGCCCAACC-1	-29.8285	-25.1621	0.0165533
JUQ024_GACTACAAGGCAGGTT-1	-22.0524	1.51764	0.0213048
JUQ024_GACTACAAGTGTGGCA-1	5.48747	33.1082	0.0377686
JUQ024_GACTACAGTCATTAGC-1	-51.001	-37.2995	0.540683
JUQ024_GACTACATCCGGCACA-1	-60.8202	-30.0881	0.0291073
JUQ024_GACTACATCTTGTACT-1	-10.5629	-48.5409	0.0903607
JUQ024_GACTGCGCAAACCCAT-1	-10.9437	6.7771	0.0219232
JUQ024_GACTGCGCAGGTCTCG-1	-12.5199	0.200468	0.0375587
JUQ024_GACTGCGTCAGCTTAG-1	1.811	-23.5881	0.0291437
JUQ024_GACTGCGTCAGTTTGG-1	0.700981	-23.1418	0.0339453
JUQ024_GAGCAGAAGCGTTGCC-1	20.7262	-17.2325	0.0256409
JUQ024_GAGCAGACAATCTACG-1	11.1218	-23.7143	0.0289539
JUQ024_GAGCAGAGTAAATGTG-1	13.6615	-11.8234	0.0326612
JUQ024_GAGCAGAGTATTACCG-1	5.10058	-8.29184	0.0308976
JUQ024_GAGCAGATCATATCGG-1	0.573348	-23.2416	0.0303405
JUQ024_GAGCAGATCTTCGGTC-1	4.80021	27.8443	0.0417033
JUQ024_GAGGTGAAGGGTCTCC-1	0.414463	33.1166	0.831242
JUQ024_GAGGTGATCACAATGC-1	9.90422	-22.3289	0.0305395
JUQ024_GAGTCCGTCATGCAAC-1	-7.62665	9.40003	0.0301812
JUQ024_GAGTCCGTCCGATATG-1	2.69309	-53.8117	0.0230501
JUQ024_GATCAGTCATGCATGT-1	34.6016	-15.9216	0.0316653
JUQ024_GATCAGTGTAGCCTAT-1	-16.7246	-2.11163	0.0250761
JUQ024_GATCAGTGTTGTGGAG-1	-23.0575	0.437042	0.0318643
JUQ024_GATCGATCAGTCAGCC-1	-21.6166	5.45613	0.024905
JUQ024_GATCGATCATCATCCC-1	57.9598	43.5928	1.61009
JUQ024_GATCGATGTGGTTTCA-1	-14.242	5.76188	0.0248984
JUQ024_GATCGATTCCCATTTA-1	16.0362	23.0149	0.026092
JUQ024_GATCGCGAGTTGAGTA-1	-20.6708	5.63543	0.0280048
JUQ024_GATCGCGGTGAAGGCT-1	12.8666	-43.8884	0.0240813
JUQ024_GATCGCGTCGAATGCT-1	-15.489	-2.00482	0.0359211
JUQ024_GATCGCGTCTTTACAC-1	-21.7172	7.00202	0.0294126
JUQ024_GATCGTAAGCCCAATT-1	6.34255	48.0834	0.0364592
JUQ024_GATCGTAAGGTACTCT-1	8.86654	33.347	0.0327236
JUQ024_GATCGTAGTCCGAAGA-1	-24.0513	4.80293	0.023151
JUQ024_GATCTAGAGTGTGAAT-1	-24.1614	-13.3158	0.0376889
JUQ024_GATCTAGCACTCGACG-1	8.77542	-19.6463	0.0291801
JUQ024_GATCTAGCAGATGGCA-1	10.5362	-40.6696	0.0259873
JUQ024_GATCTAGGTTCCACTC-1	8.81379	-39.179	0.0349225
JUQ024_GATCTAGTCAGCGACC-1	-58.4867	-33.699	0.039282
JUQ024_GATCTAGTCCAGAAGG-1	-21.3054	44.4484	0.0301539
JUQ024_GATCTAGTCGTTTAGG-1	0.913546	-23.5922	0.0363395
JUQ024_GATGAAAAGCCCGAAA-1	-74.2618	0.0621059	0.0250614
JUQ024_GATGAAAGTGAGTGAC-1	5.59601	38.4166	0.0396377
JUQ024_GATGAAAGTGTCTGAT-1	10.2687	-56.3198	0.0243127
JUQ024_GATGAGGAGTAGCGGT-1	-12.9461	-1.34292	0.0333254
JUQ024_GATGCTAAGAGGTACC-1	15.2789	-22.2468	0.0268958
JUQ024_GATGCTAAGTCTCGGC-1	-18.8327	27.0002	0.0359475
JUQ024_GATGCTACAAGTTGTC-1	-4.62925	31.8077	0.0375369
JUQ024_GATGCTAGTCAAACTC-1	-23.9401	21.7989	0.0362408
JUQ024_GATGCTAGTTTGGGCC-1	17.9982	5.2101	0.0285947
JUQ024_GATTCAGAGTGGGTTG-1	-14.4971	-0.251381	0.0324642
JUQ024_GCAAACTTCCGTAGGC-1	8.58372	-17.8909	0.0416039
JUQ024_GCAATCAAGACACGAC-1	2.51282	-20.6392	0.0424082
JUQ024_GCAATCAAGTATTGGA-1	-29.3527	49.4614	0.0444773
JUQ024_GCAATCAAGTTCGCAT-1	-51.1313	-27.9168	0.0342683
JUQ024_GCAATCACACGGACAA-1	22.7592	-10.9203	0.0229415
JUQ024_GCACATAAGCTGGAAC-1	47.4159	62.2536	8.21833
JUQ024_GCACATAAGTGCCATT-1	11.4954	-19.7733	0.0327835
JUQ024_GCACATAAGTGGAGAA-1	25.3361	4.9443	0.0267691
JUQ024_GCACATACATGCAACT-1	-62.1507	49.423	0.0200496
JUQ024_GCACATAGTAAGTAGT-1	-20.9854	5.07439	0.0395178
JUQ024_GCACTCTGTGTGAAAT-1	3.86012	43.8805	0.0320189
JUQ024_GCACTCTTCATAAAGG-1	-14.5148	-2.31589	0.0291804
JUQ024_GCACTCTTCGTGGTCG-1	6.093	-48.2248	0.0243246
JUQ024_GCAGCCAAGAGTAATC-1	2.27898	-20.7364	0.0386018
JUQ024_GCAGCCAAGCTGCGAA-1	69.1795	-3.04803	0.0255906
JUQ024_GCAGCCAGTTAGAACA-1	-25.2373	2.15537	0.0263864
JUQ024_GCAGCCATCACAAACC-1	-17.5139	14.2642	0.0327422
JUQ024_GCAGTTACAGCTCGAC-1	6.62815	-15.8581	0.0278674
JUQ024_GCAGTTAGTCAGAGGT-1	19.0588	-27.5459	0.0274222
JUQ024_GCAGTTAGTCTCATCC-1	30.7015	1.00206	0.029164
JUQ024_GCAGTTAGTTCCAACA-1	25.1243	4.66504	0.0308619
JUQ024_GCAGTTATCTAGCACA-1	-20.448	4.45933	0.0277432
JUQ024_GCATACATCAGCTGGC-1	-50.9749	-31.8445	0.0377353
JUQ024_GCATGATAGGCCCGTT-1	-23.312	4.2992	0.025206
JUQ024_GCATGATCACTGTCGG-1	5.14142	27.4183	0.0371046
JUQ024_GCATGATCAGCTTAAC-1	-21.7823	5.02233	0.0294254
JUQ024_GCATGATCAGTGACAG-1	-28.8542	49.3438	0.0387894
JUQ024_GCATGCGAGAGTGACC-1	12.3214	45.4596	0.0285637
JUQ024_GCATGCGGTTCCGGCA-1	-6.17403	3.87256	0.0288446
JUQ024_GCATGCGTCGCTAGCG-1	-47.2106	-27.8575	0.0327074
JUQ024_GCATGCGTCGTCACGG-1	5.89956	-52.4082	0.0249752
JUQ024_GCATGTAAGCTAAGAT-1	3.92537	-52.3313	0.0215235
JUQ024_GCATGTAAGGCAGGTT-1	24.1045	-17.2557	0.0309365
JUQ024_GCATGTAGTAAAGTCA-1	-4.36217	-23.7095	0.0337804
JUQ024_GCATGTAGTATTCTCT-1	-13.89	-0.0985011	0.0309317
JUQ024_GCATGTAGTTAAGACA-1	-17.7906	30.9107	0.0346096
JUQ024_GCCAAATAGACTAGGC-1	-36.8679	58.4567	0.0315625
JUQ024_GCCAAATCAGAGCCAA-1	-56.1797	40.8714	0.025584
JUQ024_GCCAAATGTGACCAAG-1	13.539	14.1912	0.0341445
JUQ024_GCCAAATTCAGAGACG-1	-4.10277	7.30106	0.0368236
JUQ024_GCCAAATTCAGCCTAA-1	7.97843	-17.5276	0.0295349
JUQ024_GCCAAATTCCAAATGC-1	50.2721	-54.6237	0.0122216
JUQ024_GCCTCTAAGTCGAGTG-1	-7.07004	5.7209	0.0360796
JUQ024_GCCTCTACACGAGGTA-1	-16.6133	-0.820203	0.0286465
JUQ024_GCCTCTAGTAGAAAGG-1	-6.85206	0.779077	0.0318381
JUQ024_GCCTCTAGTTATGCGT-1	-19.905	2.33573	0.0371566
JUQ024_GCCTCTAGTTTGTGTG-1	-30.1487	47.6944	0.0315526
JUQ024_GCCTCTATCTCCTATA-1	25.3921	-37.3471	0.0381532
JUQ024_GCGACCAAGAAGGTTT-1	15.2024	-13.6761	0.0264707
JUQ024_GCGACCACACTCTGTC-1	11.9767	-29.9532	0.0286294
JUQ024_GCGACCAGTACGACCC-1	0.354793	-21.3777	0.0332072
JUQ024_GCGACCAGTTACTGAC-1	30.8969	-34.2165	0.0301292
JUQ024_GCGACCATCTAAGCCA-1	-20.4438	18.745	0.0323113
JUQ024_GCGAGAAAGAACAACT-1	1.28768	-20.3403	0.0305736
JUQ024_GCGAGAAAGAGAGCTC-1	-64.6627	-33.3037	0.0432633
JUQ024_GCGAGAAAGCACAGGT-1	-28.4439	13.9986	0.0300256
JUQ024_GCGAGAAAGGGAACGG-1	-30.6091	49.6925	0.0213077
JUQ024_GCGAGAACATGGTCAT-1	8.24044	52.2831	0.0339005
JUQ024_GCGAGAACATGGTCTA-1	-31.5709	51.5508	0.033527
JUQ024_GCGAGAAGTGAAATCA-1	-18.4626	-11.2948	0.0435297
JUQ024_GCGAGAAGTGTGTGCC-1	23.9086	-25.1746	0.0318256
JUQ024_GCGAGAAGTTACCGAT-1	14.6695	17.175	0.0300897
JUQ024_GCGAGAAGTTGTCTTT-1	0.800893	-23.1943	0.0334287
JUQ024_GCGCAACGTAAGTGTA-1	9.44547	-22.0136	0.0305466
JUQ024_GCGCAACTCGTCACGG-1	-63.6975	47.4305	0.0242795
JUQ024_GCGCAGTCAATCAGAA-1	-14.663	-0.690734	0.0307676
JUQ024_GCGCAGTCAGATCCAT-1	2.90181	-21.9389	0.0329308
JUQ024_GCGCAGTCATTTGCTT-1	-6.11135	-1.76137	0.0357055
JUQ024_GCGCAGTTCACGATGT-1	10.6296	-22.5412	0.0228672
JUQ024_GCGCAGTTCATAAAGG-1	2.31563	-16.7996	0.0289713
JUQ024_GCGCCAAAGGGCATGT-1	-30.9753	-3.71273	0.020967
JUQ024_GCGCCAACACGAGAGT-1	15.8721	-21.5654	0.0266833
JUQ024_GCGCCAACAGAGTGTG-1	-9.86016	-46.6142	0.0235701
JUQ024_GCGCCAATCTTGACGA-1	2.14572	36.3305	0.0405094
JUQ024_GCGCGATAGTCATGCT-1	-49.6168	-24.9632	0.0338739
JUQ024_GCGCGATCAGCTGGCT-1	-20.2412	3.54083	0.0385733
JUQ024_GCGCGATGTGAGTATA-1	-23.9616	1.49993	0.0305612
JUQ024_GCGCGATTCGCGTAGC-1	-49.6187	-27.778	0.0330505
JUQ024_GCGGGTTAGCCCGAAA-1	3.63439	-19.2338	0.0433971
JUQ024_GCGGGTTAGGGCTTGA-1	5.03375	-29.826	0.019777
JUQ024_GCGGGTTAGTAAGTAC-1	13.9305	-7.35386	0.0308277
JUQ024_GCGGGTTCAATGAATG-1	58.8995	45.6619	0.0210759
JUQ024_GCGGGTTGTCAGAATA-1	1.83209	38.0546	0.0306605
JUQ024_GCGGGTTTCGGAATCT-1	-3.97959	1.27878	0.0293163
JUQ024_GCTCCTAGTACAGCAG-1	1.09	35.6371	0.0307803
JUQ024_GCTCCTATCGTAGGAG-1	-32.8473	-21.0465	0.0187574
JUQ024_GCTCTGTAGCGATAGC-1	-51.0286	-29.1714	0.0287138
JUQ024_GCTCTGTCACTTGGAT-1	36.1084	-14.0704	0.0336752
JUQ024_GCTCTGTGTCTCTCTG-1	13.4534	-27.1715	0.0305522
JUQ024_GCTCTGTTCAACCATG-1	-18.7228	2.26243	0.0502621
JUQ024_GCTCTGTTCAGCTCTC-1	10.8859	-16.6787	0.0298795
JUQ024_GCTGCAGCAGCCTGTG-1	9.10493	-41.8375	0.0320262
JUQ024_GCTGCAGCAGTTAACC-1	-49.7397	-29.6869	0.0317207
JUQ024_GCTGCGAAGGGTTCCC-1	12.3088	-6.73487	0.0249476
JUQ024_GCTGCGAAGTCCGTAT-1	-20.5037	4.86301	0.0271749
JUQ024_GCTGCGACAAGCCGTC-1	-31.8076	51.0902	0.0268173
JUQ024_GCTGCGAGTCAAACTC-1	-9.24564	-14.0319	0.0414603
JUQ024_GCTGCGAGTTCTGAAC-1	66.4506	46.4047	1.55082
JUQ024_GCTGCGATCCTTTCGG-1	-12.2643	-3.24239	0.0317428
JUQ024_GCTGCGATCTCCGGTT-1	9.42065	-12.8605	0.0316312
JUQ024_GCTGCTTAGTTCGATC-1	-23.1958	21.1408	0.0333749
JUQ024_GCTGCTTCAACTGGCC-1	26.9381	-3.64315	0.0315592
JUQ024_GCTGCTTGTAGAAAGG-1	0.811616	-20.4536	0.0369899
JUQ024_GCTGCTTGTAGGCATG-1	-30.7171	52.1281	0.0283634
JUQ024_GCTGCTTGTTCCGGCA-1	-4.84091	29.4826	0.0367874
JUQ024_GCTGGGTAGACTTGAA-1	-20.8043	14.1797	0.0287016
JUQ024_GCTGGGTGTCAAAGAT-1	1.65616	-21.6461	0.0384734
JUQ024_GCTGGGTGTTCATGGT-1	22.9926	13.2095	0.0346692
JUQ024_GCTGGGTTCCTGCAGG-1	-5.81143	-18.3692	0.0355901
JUQ024_GCTTCCAAGCGTAATA-1	47.3758	-53.2218	0.0127081
JUQ024_GCTTCCACATGCAACT-1	1.6861	-18.258	0.0319655
JUQ024_GCTTCCAGTCGGGTCT-1	-18.5743	3.43481	0.0365251
JUQ024_GCTTCCATCCCATTAT-1	-10.4702	-47.2759	0.0209611
JUQ024_GCTTCCATCGTTACAG-1	-21.4319	5.66705	0.037024
JUQ024_GCTTCCATCTTAACCT-1	4.976	37.1478	0.03389
JUQ024_GCTTGAAAGTGTTGAA-1	15.1245	0.735797	0.0247192
JUQ024_GCTTGAACACCGAAAG-1	-30.2764	48.7949	0.0352077
JUQ024_GCTTGAACACCGAATT-1	1.37537	33.9049	0.0343546
JUQ024_GCTTGAACAGTTTACG-1	11.1453	-19.6445	0.0295431
JUQ024_GCTTGAACATACAGCT-1	2.33909	-20.9471	0.0376936
JUQ024_GCTTGAAGTTAGGGTG-1	3.13574	-23.0325	0.181874
JUQ024_GGAACTTAGATTACCC-1	13.6367	-17.58	0.0289784
JUQ024_GGAACTTCAACACGCC-1	2.05957	-22.703	0.0323008
JUQ024_GGAACTTGTAGCTTGT-1	3.76732	40.4878	0.0288357
JUQ024_GGAACTTTCGTAGGAG-1	2.35452	35.1127	0.0392179
JUQ024_GGAATAACAAGACACG-1	-1.62789	36.2494	0.0336636
JUQ024_GGAATAACACGAAAGC-1	-0.136964	29.576	0.0415835
JUQ024_GGAATAAGTATGCTTG-1	-0.36994	-23.5163	0.0263593
JUQ024_GGAATAAGTTGATTGC-1	6.19719	30.3279	0.0291595
JUQ024_GGAATAATCGGCTTGG-1	10.6646	-20.1958	0.0300601
JUQ024_GGACAAGAGAACTCGG-1	11.2866	23.1591	0.0305407
JUQ024_GGACAAGAGATCCGAG-1	-1.43231	-21.9593	0.0434677
JUQ024_GGACAAGCACTACAGT-1	26.2868	2.30492	0.360282
JUQ024_GGACAAGTCAACGGCC-1	35.9162	-27.1431	0.0278252
JUQ024_GGACAGAGTCTAGAGG-1	-62.784	-27.2251	0.0277412
JUQ024_GGACAGAGTCTTGTCC-1	-12.9859	-2.21603	0.0299165
JUQ024_GGACAGATCTGGAGCC-1	-27.3479	14.2688	0.026646
JUQ024_GGACATTAGAAACGAG-1	13.0158	-59.0541	0.0240984
JUQ024_GGACATTCAAGCCTAT-1	14.5184	-62.5553	0.589238
JUQ024_GGACATTCACAGACAG-1	31.4826	23.1305	0.0283017
JUQ024_GGACATTGTGCAGTAG-1	7.20493	46.6464	0.0346842
JUQ024_GGACGTCCAAGCGTAG-1	7.94513	38.4562	0.0399383
JUQ024_GGACGTCCAAGGTGTG-1	-53.6551	53.1785	0.0209428
JUQ024_GGACGTCCAGTTCCCT-1	3.6841	-14.9942	0.0439462
JUQ024_GGACGTCGTCCTCCAT-1	-24.818	11.1073	1.05444
JUQ024_GGACGTCTCAGCCTAA-1	6.29449	32.1067	0.0367836
JUQ024_GGACGTCTCCCGGATG-1	-16.4084	16.0245	0.0313145
JUQ024_GGAGCAAAGAAGGCCT-1	17.9506	-71.9073	0.0227147
JUQ024_GGAGCAAAGGTGTGGT-1	-63.7088	47.8409	0.0139704
JUQ024_GGAGCAACAACACCCG-1	13.5021	-23.5279	0.0296629
JUQ024_GGAGCAACAGCCTTTC-1	-16.6122	-2.36191	0.0266646
JUQ024_GGAGCAACAGGGCATA-1	31.9284	-37.9261	0.0304477
JUQ024_GGAGCAATCAACACAC-1	-55.7499	41.5636	0.0173165
JUQ024_GGAGCAATCCTTGCCA-1	-26.8551	69.2265	0.0324502
JUQ024_GGATGTTAGCGCCTCA-1	6.40069	27.9931	0.0347712
JUQ024_GGATGTTAGGTGCAAC-1	17.5402	33.1861	0.0348749
JUQ024_GGATGTTAGTGTGGCA-1	-21.8636	4.16756	0.0280609
JUQ024_GGATGTTGTCTGATCA-1	-15.1848	15.2771	0.0341464
JUQ024_GGATGTTGTGATAAGT-1	13.2118	21.3601	0.0304032
JUQ024_GGATGTTTCGCACTCT-1	-55.8282	41.2499	0.0189097
JUQ024_GGATGTTTCTCGTATT-1	2.43584	-20.9716	0.0307111
JUQ024_GGATTACGTGACGGTA-1	-13.5961	0.049848	0.0290225
JUQ024_GGATTACTCAAACCGT-1	20.1581	-36.5848	0.0241998
JUQ024_GGATTACTCGAGAGCA-1	-5.96594	-19.4649	0.0360482
JUQ024_GGATTACTCGTGGGAA-1	-41.8956	49.3196	0.0286823
JUQ024_GGCAATTCAAGTCTGT-1	7.22371	-20.4502	0.0334121
JUQ024_GGCAATTGTCGACTAT-1	-14.1526	-1.55357	0.0321901
JUQ024_GGCAATTGTCGATTGT-1	11.3103	-47.2813	0.0224025
JUQ024_GGCAATTTCGACAGCC-1	14.1541	15.9242	0.0374417
JUQ024_GGCCGATCACGGTAAG-1	1.21007	-24.5333	0.0286642
JUQ024_GGCCGATGTGTAAGTA-1	8.12186	30.396	0.0409851
JUQ024_GGCCGATTCTGATTCT-1	-50.5294	-27.4569	0.0341555
JUQ024_GGCGACTCATCACCCT-1	-23.1409	4.83905	0.0257649
JUQ024_GGCGTGTCAATGCCAT-1	26.7786	-33.6527	0.0245674
JUQ024_GGCGTGTCATGGTCTA-1	-20.6006	5.98965	0.0339194
JUQ024_GGCGTGTTCCTCCTAG-1	-13.5819	-2.1548	0.0281781
JUQ024_GGCTCGAAGGAATCGC-1	-22.3649	4.06688	0.240887
JUQ024_GGCTCGAAGTGCTGCC-1	-15.1536	-0.164634	0.0373844
JUQ024_GGCTCGACAAGCCGTC-1	0.866675	28.1178	0.0337669
JUQ024_GGCTCGACAGACGCCT-1	-16.8068	-2.89543	0.0246541
JUQ024_GGCTCGATCCGAAGAG-1	-18.6453	5.25258	0.0448882
JUQ024_GGCTCGATCGACAGCC-1	-23.3845	5.77663	0.0308221
JUQ024_GGCTCGATCGTATCAG-1	9.16044	-18.8855	0.0322327
JUQ024_GGCTCGATCTGAGGGA-1	-9.71149	14.2404	0.022755
JUQ024_GGCTGGTAGCTTATCG-1	9.678	-21.5436	0.0314422
JUQ024_GGCTGGTGTAATTGGA-1	5.2275	-20.8996	0.0455418
JUQ024_GGCTGGTTCAACCAAC-1	9.25496	-9.97752	0.0221621
JUQ024_GGGAATGAGGTGACCA-1	-29.4395	49.395	0.654842
JUQ024_GGGAATGCAAGGTTCT-1	4.90071	29.576	0.032081
JUQ024_GGGAATGCAGTAAGAT-1	17.1666	47.4626	0.0410146
JUQ024_GGGAATGTCTACTCAT-1	6.99012	-17.229	0.0412724
JUQ024_GGGACCTAGTGAACGC-1	-21.8108	6.21385	0.0254103
JUQ024_GGGACCTCAAGAGGCT-1	38.2499	-34.1499	0.0378888
JUQ024_GGGACCTCAGGCTGAA-1	-23.7643	4.96066	0.0304778
JUQ024_GGGACCTGTGCAGTAG-1	-29.9083	48.4194	0.0309666
JUQ024_GGGACCTGTGCTAGCC-1	-50.007	-30.2318	0.0426064
JUQ024_GGGACCTTCCCTGACT-1	-76.641	35.2525	0.0187825
JUQ024_GGGACCTTCCGCATCT-1	-20.2288	7.80165	0.0354464
JUQ024_GGGAGATAGATGTCGG-1	22.3068	-51.2238	0.0241971
JUQ024_GGGAGATAGCGCTTAT-1	8.34086	-19.3657	0.0270153
JUQ024_GGGAGATCAAGCCATT-1	-29.4474	71.9353	0.0275632
JUQ024_GGGAGATCAATGTAAG-1	18.2244	-16.7235	0.0233859
JUQ024_GGGAGATGTACGAAAT-1	19.7378	-42.1368	0.0262982
JUQ024_GGGAGATGTCCGAGTC-1	-12.81	3.04788	0.0241185
JUQ024_GGGAGATTCCCGACTT-1	-0.516934	36.8084	0.0298111
JUQ024_GGGATGACATCGACGC-1	-12.9903	-40.7252	0.022792
JUQ024_GGGATGAGTCGATTGT-1	-1.86132	-23.1724	0.03565
JUQ024_GGGATGAGTGCCTGGT-1	14.3437	-20.2158	0.027024
JUQ024_GGGATGATCAATAAGG-1	11.4205	-12.4976	0.0289795
JUQ024_GGGATGATCCTCGCAT-1	7.36479	45.5452	0.033924
JUQ024_GGGCACTAGGCCCTTG-1	0.0311402	-21.7172	0.468403
JUQ024_GGGCACTCACCGCTAG-1	-4.12625	32.3521	0.027675
JUQ024_GGGCACTCACTAAGTC-1	3.46521	29.1073	0.0354417
JUQ024_GGGCACTCAGAAGCAC-1	-16.1164	-2.11672	0.0303391
JUQ024_GGGCACTGTCAGGACA-1	6.4772	-18.4718	0.0369675
JUQ024_GGGCACTGTGTCAATC-1	-26.6073	69.2755	0.0373314
JUQ024_GGGCATCAGACAGACC-1	-27.3706	69.2425	0.0362989
JUQ024_GGGCATCCATCTCCCA-1	-52.3013	-30.5685	0.67611
JUQ024_GGGCATCGTACAGTGG-1	-23.0948	4.80164	0.0253533
JUQ024_GGGCATCGTCGCGAAA-1	20.0024	-38.6352	0.0227251
JUQ024_GGGTCTGAGCTAACAA-1	14.8455	-20.0412	0.0257911
JUQ024_GGGTCTGCACCAGGTC-1	-11.4161	-4.30739	0.0329481
JUQ024_GGGTTGCAGTCGTTTG-1	71.8641	-4.12308	0.906929
JUQ024_GGGTTGCCACAAGACG-1	-61.0984	-34.971	0.0289986
JUQ024_GGGTTGCCACGACGAA-1	7.01703	-10.1291	0.0317247
JUQ024_GGGTTGCTCGATAGAA-1	-19.7353	6.2077	0.0356817
JUQ024_GGTATTGCAAACCTAC-1	-21.9714	2.86373	0.0321396
JUQ024_GGTATTGTCCCTAACC-1	26.3568	10.3856	0.032216
JUQ024_GGTGAAGCACCATCCT-1	-33.4422	-18.5543	0.0176665
JUQ024_GGTGAAGGTCAAACTC-1	12.6355	-24.7866	0.0270628
JUQ024_GGTGCGTAGGCCGAAT-1	-22.9067	23.4151	0.0298418
JUQ024_GGTGCGTGTCAGGACA-1	5.82432	-9.71245	0.0261044
JUQ024_GGTGTTAAGGAGTAGA-1	7.88401	-9.22517	0.0272382
JUQ024_GGTGTTACAATAGAGT-1	12.9435	21.4086	0.0311966
JUQ024_GGTGTTAGTCGTCTTC-1	-54.418	-28.9088	0.0321224
JUQ024_GGTGTTAGTGTTAAGA-1	55.3598	42.7667	1.00131
JUQ024_GGTGTTATCCGAGCCA-1	-27.6844	69.377	0.0390122
JUQ024_GGTGTTATCGGTGTCG-1	15.8211	-57.7853	0.0229103
JUQ024_GTAACGTAGAATAGGG-1	25.3747	-0.124272	0.0274093
JUQ024_GTAACGTCACATCCAA-1	-29.7006	8.73118	0.033887
JUQ024_GTAACGTCATGTTCCC-1	10.0712	-21.5281	0.0305971
JUQ024_GTAACGTTCCCAACGG-1	5.00714	-15.2189	0.0313211
JUQ024_GTAACTGAGACGCTTT-1	-16.3285	-2.28248	0.0315866
JUQ024_GTAACTGCACCCAGTG-1	11.9185	22.3186	0.0294384
JUQ024_GTAACTGCATGCGCAC-1	15.4458	-60.3883	0.0248949
JUQ024_GTAACTGCATGTCGAT-1	-15.8549	-1.15842	0.0291432
JUQ024_GTAACTGGTCTGCAAT-1	-59.8897	-29.9988	0.0256613
JUQ024_GTAACTGGTTCTGAAC-1	13.8704	-57.3487	0.0227803
JUQ024_GTAACTGTCAGGTAAA-1	-10.1204	-47.3177	0.0227982
JUQ024_GTACGTAAGCAGATCG-1	-0.352715	-21.431	0.0325723
JUQ024_GTACGTACAGCCAATT-1	2.14676	40.1595	0.0335368
JUQ024_GTACGTATCACATACG-1	8.83858	35.141	0.0350635
JUQ024_GTACGTATCCAGTAGT-1	6.13879	-49.1439	0.0237467
JUQ024_GTACTCCAGACAATAC-1	5.63938	36.4052	0.0284777
JUQ024_GTACTCCAGTAGGCCA-1	13.7981	-62.0965	0.0236809
JUQ024_GTACTCCCAATGCCAT-1	-27.8284	48.1385	0.0362947
JUQ024_GTACTCCCAGACGCCT-1	8.28396	17.7939	0.0258981
JUQ024_GTACTCCTCGCCAAAT-1	-16.2262	-1.61183	0.293842
JUQ024_GTACTTTAGCTGTCTA-1	-0.195495	-19.8461	0.0291554
JUQ024_GTACTTTAGGATTCGG-1	-64.8409	49.9747	0.0202198
JUQ024_GTACTTTCAATCTACG-1	29.5331	22.8479	0.025034
JUQ024_GTACTTTTCCGCGGTA-1	-7.75725	0.0131032	0.0426879
JUQ024_GTACTTTTCTGAAAGA-1	2.851	33.5891	0.0236567
JUQ024_GTAGGCCAGAGACTAT-1	26.2055	-2.17963	0.0296399
JUQ024_GTAGGCCAGTTAACGA-1	17.4385	7.23715	0.0298928
JUQ024_GTAGGCCCAAGGTTCT-1	2.62953	28.1399	0.0368006
JUQ024_GTAGGCCGTAGATTAG-1	14.5108	-22.2517	0.028285
JUQ024_GTAGGCCGTAGCCTCG-1	22.9255	-11.0352	0.0304138
JUQ024_GTAGGCCTCGCCATAA-1	8.16994	-43.8919	0.0260422
JUQ024_GTAGTCACAAATCCGT-1	8.98917	17.7511	0.0258835
JUQ024_GTAGTCACATCATCCC-1	-6.13458	6.59342	0.0377613
JUQ024_GTAGTCAGTCTGATCA-1	-14.0015	-0.215425	0.0356465
JUQ024_GTAGTCATCGTCCGTT-1	11.7186	-43.4156	0.0254451
JUQ024_GTAGTCATCTACTTAC-1	-0.987569	-22.1867	0.0276144
JUQ024_GTATCTTCAAGGACAC-1	10.8654	-16.6056	0.0226629
JUQ024_GTATCTTCACACTGCG-1	10.6107	-38.7254	0.0243012
JUQ024_GTATCTTTCCCTCAGT-1	22.4797	9.1328	0.0338551
JUQ024_GTATCTTTCGCTTGTC-1	23.828	-25.9822	0.0166378
JUQ024_GTATTCTAGGGCACTA-1	9.99709	-21.496	0.0310388
JUQ024_GTATTCTCATAGTAAG-1	-19.2306	3.83173	0.02874
JUQ024_GTATTCTGTACCGGCT-1	8.13372	28.4633	0.0296626
JUQ024_GTATTCTGTTCCACGG-1	-1.48533	-20.9378	0.0287775
JUQ024_GTATTCTGTTTACTCT-1	-1.05982	-22.1319	0.0250498
JUQ024_GTCAAGTAGCGTTTAC-1	-45.4085	-32.2086	0.03324
JUQ024_GTCAAGTAGTGTACCT-1	1.02087	-23.2809	0.0441018
JUQ024_GTCAAGTGTTATGCGT-1	11.5179	6.8231	0.0265105
JUQ024_GTCAAGTTCTATCGCC-1	59.2965	41.4157	2.06828
JUQ024_GTCACAACATTGGTAC-1	-0.561246	53.8128	0.0352876
JUQ024_GTCACAAGTCAGAATA-1	-13.9235	-0.467277	0.0337169
JUQ024_GTCACAAGTGATGATA-1	-64.169	34.4679	0.0225233
JUQ024_GTCACAATCACAGGCC-1	-17.5495	5.12689	0.0428601
JUQ024_GTCACAATCGAGGTAG-1	-10.664	-47.0436	0.0168299
JUQ024_GTCACAATCGGAAACG-1	-77.551	33.9441	0.0215936
JUQ024_GTCACGGCACTACAGT-1	-22.324	4.94035	0.0341684
JUQ024_GTCACGGCAGGTCTCG-1	23.4764	-16.5178	0.024703
JUQ024_GTCACGGGTAAGGGAA-1	-14.7003	-2.7542	0.038364
JUQ024_GTCATTTCAATGAAAC-1	16.2471	14.588	0.0361144
JUQ024_GTCATTTGTAAGTGGC-1	3.55398	26.9267	0.0354687
JUQ024_GTCATTTGTCTTGCGG-1	-57.4543	-25.9821	0.0212438
JUQ024_GTCATTTGTGCTCTTC-1	12.8059	21.1524	0.0326273
JUQ024_GTCATTTGTGGCCCTA-1	-6.22476	10.5808	0.0390207
JUQ024_GTCCTCAAGCGATGAC-1	80.7355	17.9567	0.293467
JUQ024_GTCCTCAAGGTGCTTT-1	-3.74013	28.2408	0.0308312
JUQ024_GTCCTCACATTTGCCC-1	8.27815	-12.5091	0.0321505
JUQ024_GTCCTCAGTAATCACC-1	-11.457	-45.9455	0.0230086
JUQ024_GTCCTCAGTGCTCTTC-1	-14.0968	-4.08505	0.0282981
JUQ024_GTCCTCAGTTACCGAT-1	24.2371	-0.76428	0.0277375
JUQ024_GTCCTCAGTTATGCGT-1	13.4913	-27.2712	0.030983
JUQ024_GTCCTCATCAGCAACT-1	10.4327	-22.5218	0.0266157
JUQ024_GTCCTCATCCAGGGCT-1	28.342	-4.10991	0.0307925
JUQ024_GTCGGGTCAGACGCTC-1	-65.0646	49.6347	0.0215908
JUQ024_GTCGGGTGTTATCGGT-1	14.1721	-26.353	0.0292473
JUQ024_GTCGGGTGTTGTGGAG-1	11.036	23.4625	0.0343069
JUQ024_GTCGGGTTCTTCGAGA-1	-15.3113	-1.30367	0.0317934
JUQ024_GTCGGGTTCTTTACAC-1	-20.3465	5.47835	0.035958
JUQ024_GTCGTAAAGTACGTAA-1	0.721632	49.9347	0.0322924
JUQ024_GTCGTAACATCGATGT-1	-78.8457	34.3494	0.0176121
JUQ024_GTCGTAACATGCGCAC-1	-7.5617	-0.0809803	0.0385832
JUQ024_GTCGTAAGTGTTGAGG-1	-13.9744	-3.7265	0.0345909
JUQ024_GTCGTAATCCGTCATC-1	2.59792	39.5226	0.0290958
JUQ024_GTCGTAATCCTATTCA-1	14.3074	-20.1344	0.0310953
JUQ024_GTCGTAATCCTCAACC-1	1.72496	-20.7767	0.0283391
JUQ024_GTCGTAATCCTGTACC-1	-55.5248	-23.3858	0.036973
JUQ024_GTCTCGTAGACGCACA-1	-29.5488	49.446	0.0331713
JUQ024_GTCTCGTAGGCGATAC-1	37.0023	-32.6834	0.0353963
JUQ024_GTCTCGTCAACACCTA-1	20.3384	-37.3236	0.0308784
JUQ024_GTCTCGTCAATCCGAT-1	26.3628	2.00587	0.029483
JUQ024_GTCTCGTCAATTGCTG-1	-17.5562	-0.972578	0.0320584
JUQ024_GTCTCGTCATGCTGGC-1	-7.13273	13.8102	0.030202
JUQ024_GTCTCGTGTACCTACA-1	-21.8703	3.85747	0.0308478
JUQ024_GTCTCGTTCGTGGGAA-1	-14.4796	-1.41066	0.0297547
JUQ024_GTCTCGTTCGTGGTCG-1	-1.31083	-21.8765	0.0391322
JUQ024_GTCTTCGAGCTAGTGG-1	-47.8507	-34.3881	0.322197
JUQ024_GTCTTCGAGTAACCCT-1	-23.1711	4.72124	0.0263431
JUQ024_GTCTTCGAGTCGTACT-1	-20.2629	4.43841	0.0423045
JUQ024_GTCTTCGCACATCCAA-1	48.2923	-55.4833	0.0123057
JUQ024_GTCTTCGGTTACGACT-1	11.698	-23.7758	0.0224214
JUQ024_GTCTTCGTCAAACAAG-1	8.28471	-58.5666	0.0246647
JUQ024_GTCTTCGTCTCACATT-1	-30.0146	45.3785	0.0276191
JUQ024_GTCTTCGTCTTGCAAG-1	-16.422	-1.34613	0.0275614
JUQ024_GTGAAGGAGTACCGGA-1	57.8474	44.4592	1.00499
JUQ024_GTGAAGGCACACAGAG-1	14.227	-17.3354	0.0308567
JUQ024_GTGAAGGCATGGATGG-1	11.1955	-24.0299	0.0300258
JUQ024_GTGAAGGTCGGAGGTA-1	-0.713972	-20.3265	0.0399918
JUQ024_GTGAAGGTCTACCAGA-1	19.4368	5.58976	0.0273888
JUQ024_GTGCAGCCATGCAACT-1	10.9884	-13.0162	0.0252212
JUQ024_GTGCAGCGTCGCTTTC-1	10.9201	-45.5836	0.0279121
JUQ024_GTGCATAAGCCACCTG-1	17.8611	-39.8677	0.0238202
JUQ024_GTGCATAAGGCCGAAT-1	-21.0669	5.50245	0.0334245
JUQ024_GTGCATAGTCTCTTAT-1	-5.8844	-1.70314	0.0369229
JUQ024_GTGCATATCAGTTCGA-1	23.4494	11.8246	0.0310982
JUQ024_GTGCATATCTCGTATT-1	-20.7949	20.1874	0.0351859
JUQ024_GTGCGGTCAACAACCT-1	-20.3142	3.53644	0.0369536
JUQ024_GTGCGGTGTTCGTCTC-1	-53.3207	-30.0451	0.0314046
JUQ024_GTGCTTCAGACACGAC-1	15.5644	13.2452	0.0328724
JUQ024_GTGCTTCCAAATACAG-1	47.3856	-55.2644	0.0129989
JUQ024_GTGCTTCGTACATGTC-1	-10.8387	7.7392	0.0392419
JUQ024_GTGCTTCGTAGAGTGC-1	-20.058	-0.352271	0.0237606
JUQ024_GTGCTTCGTTACTGAC-1	-29.0698	-25.3296	0.0141037
JUQ024_GTGCTTCTCACGAAGG-1	-5.66261	5.23729	0.0394577
JUQ024_GTGGGTCAGTACCGGA-1	5.58826	14.1534	0.0313097
JUQ024_GTGGGTCGTCTAAACC-1	-21.1385	7.11427	0.0356999
JUQ024_GTGGGTCTCCGCAGTG-1	-29.9272	49.6027	0.0433292
JUQ024_GTGTGCGAGGACGAAA-1	45.5904	-19.3531	0.0275743
JUQ024_GTGTGCGTCACAGGCC-1	1.61189	48.9794	0.0360839
JUQ024_GTGTTAGCAGATCGGA-1	14.0626	15.662	0.566911
JUQ024_GTGTTAGCAGCTCGAC-1	10.7345	-41.0343	0.0285607
JUQ024_GTGTTAGCATTGCGGC-1	10.7155	40.3974	0.0339898
JUQ024_GTGTTAGGTACAGCAG-1	13.1811	-7.37444	0.0229336
JUQ024_GTGTTAGTCAACACAC-1	5.08001	29.2905	0.0329951
JUQ024_GTGTTAGTCTTAGCCC-1	21.6653	-10.6517	0.0250668
JUQ024_GTTAAGCTCCTTGGTC-1	-30.0418	49.5578	0.0333068
JUQ024_GTTAAGCTCTCCGGTT-1	71.9524	-12.3773	0.0252228
JUQ024_GTTAAGCTCTGATACG-1	-13.913	1.06318	0.0244759
JUQ024_GTTAAGCTCTTGCCGT-1	-21.7595	4.72706	0.0306229
JUQ024_GTTACAGAGAAACGAG-1	14.0002	15.5131	0.0307398
JUQ024_GTTACAGAGTTACCCA-1	-22.4364	4.00905	0.0292217
JUQ024_GTTACAGCAACAACCT-1	14.2129	-21.5995	0.0232032
JUQ024_GTTACAGGTATCGCAT-1	-22.8252	4.6811	0.0269674
JUQ024_GTTACAGGTCAGTGGA-1	11.4273	-23.8292	0.0332093
JUQ024_GTTACAGTCATCGATG-1	1.24798	48.7749	1.38554
JUQ024_GTTCATTAGCTGAACG-1	23.1955	-35.6789	0.0244912
JUQ024_GTTCATTGTTCTGTTT-1	58.603	41.32	6.23066
JUQ024_GTTCATTTCACAGTAC-1	11.3729	-21.1415	0.0281164
JUQ024_GTTCATTTCATTATCC-1	30.597	-23.5526	0.0287789
JUQ024_GTTCGGGAGACTGGGT-1	2.00919	31.1544	0.0396552
JUQ024_GTTCGGGAGGGATCTG-1	4.93704	28.2604	0.0328274
JUQ024_GTTCGGGAGTATGACA-1	7.89204	50.7318	0.0328356
JUQ024_GTTCGGGCACGGTTTA-1	-7.35465	-54.0709	0.0177677
JUQ024_GTTCGGGCAGTTCCCT-1	8.96856	-24.3378	0.0405139
JUQ024_GTTCGGGCATCCAACA-1	59.0142	43.8721	0.0253698
JUQ024_GTTCGGGTCTCGGACG-1	-7.00802	-46.8654	0.0258768
JUQ024_GTTCTCGAGTGGGATC-1	21.7286	-16.5224	0.0273835
JUQ024_GTTCTCGGTAAACCTC-1	-2.73099	-20.8537	0.0265705
JUQ024_GTTCTCGTCCCTGACT-1	8.23608	46.2582	0.0383167
JUQ024_GTTCTCGTCGCAAGCC-1	9.71879	-38.4847	0.0282375
JUQ024_GTTTCTAAGTCCATAC-1	-19.5733	4.10889	0.0308584
JUQ024_GTTTCTAAGTGTCTCA-1	-15.4072	64.7556	0.0342161
JUQ024_GTTTCTACAATCGGTT-1	59.5827	43.0621	3.29134
JUQ024_GTTTCTACACGGACAA-1	-50.4924	-28.2019	0.0342758
JUQ024_GTTTCTAGTGAGTATA-1	35.7216	-28.9426	0.0328204
JUQ024_GTTTCTAGTGCACGAA-1	-11.3198	13.9969	0.0307807
JUQ024_GTTTCTAGTTCGTTGA-1	-73.2034	-26.4078	0.0396049
JUQ024_TAAACCGCAAGACGTG-1	-21.0495	4.85006	0.0477356
JUQ024_TAAACCGCAAGTCTGT-1	44.7848	-51.5637	0.0155403
JUQ024_TAAACCGCATACAGCT-1	32.1715	-6.67103	0.0275883
JUQ024_TAAACCGGTGTCTGAT-1	10.1296	-16.3217	0.0283227
JUQ024_TAAACCGTCATGTCCC-1	-54.0225	-26.5641	0.033882
JUQ024_TAAGAGAAGGCCCTTG-1	-50.6629	-28.9967	0.0311265
JUQ024_TAAGAGAGTGAAAGAG-1	15.1699	-13.664	0.0326731
JUQ024_TAAGAGATCCTACAGA-1	-0.0307734	-20.5926	0.0392161
JUQ024_TAAGCGTAGATCCCAT-1	-11.7442	-2.00997	0.038783
JUQ024_TAAGCGTAGCACACAG-1	36.5472	-33.7793	0.422077
JUQ024_TAAGCGTCACGCCAGT-1	-75.5119	-24.0617	0.0260259
JUQ024_TAAGCGTGTATGAATG-1	40.7135	-34.289	0.0307133
JUQ024_TAAGCGTGTCAACATC-1	1.42668	-37.3695	0.0225031
JUQ024_TAAGCGTTCCAGTATG-1	15.2665	20.5319	0.03671
JUQ024_TAAGCGTTCGAATGCT-1	-6.6625	-50.7188	0.0218229
JUQ024_TAAGTGCCATCCGCGA-1	29.096	-36.7762	0.219161
JUQ024_TAAGTGCTCAGGCGAA-1	8.88772	-46.6726	0.0304189
JUQ024_TAAGTGCTCCTTCAAT-1	-3.90446	6.90453	0.0278451
JUQ024_TAAGTGCTCGGCATCG-1	6.74617	-46.3515	0.039688
JUQ024_TACACGACAGTCGTGC-1	-16.2622	-2.06641	0.0281618
JUQ024_TACACGAGTCTCAACA-1	25.7725	-0.366297	0.0295625
JUQ024_TACACGATCCACGACG-1	38.3528	-34.3695	0.0331636
JUQ024_TACACGATCCACTGGG-1	-23.2622	22.2684	0.0310576
JUQ024_TACAGTGAGTAACCCT-1	20.2005	-34.2545	0.0262406
JUQ024_TACAGTGAGTCCGTAT-1	17.7103	7.45771	0.0311409
JUQ024_TACAGTGCACTTAAGC-1	55.8725	43.0591	0.386916
JUQ024_TACAGTGCAGTAAGAT-1	0.694246	28.3506	0.0318741
JUQ024_TACAGTGGTTTAAGCC-1	-14.5374	4.84943	0.0273551
JUQ024_TACAGTGTCTTAGCCC-1	-21.2916	4.55337	0.0223571
JUQ024_TACCTATAGGTACTCT-1	4.09788	35.7009	0.031775
JUQ024_TACCTATTCGATAGAA-1	24.9006	-38.7084	0.30108
JUQ024_TACCTTAGTCAAAGAT-1	13.3541	-21.6873	0.0299629
JUQ024_TACCTTATCGAGGTAG-1	18.4383	7.65652	0.0304956
JUQ024_TACCTTATCGCTGATA-1	-30.894	-3.57491	0.0194968
JUQ024_TACGGATAGGCATGTG-1	-72.6454	-28.5976	0.035105
JUQ024_TACGGATCATAACCTG-1	21.804	0.368187	0.03161
JUQ024_TACGGATCATTGTGCA-1	9.98492	-16.1379	0.033761
JUQ024_TACGGATGTACATCCA-1	14.1849	11.4876	0.0282503
JUQ024_TACGGATGTCTTCGTC-1	-9.91526	9.77932	0.0243781
JUQ024_TACGGATTCACCGGGT-1	41.4998	-19.6193	0.0317451
JUQ024_TACGGATTCCGCAGTG-1	11.8875	-13.8946	0.0271561
JUQ024_TACGGATTCTGCGACG-1	8.77445	-18.5016	0.0335263
JUQ024_TACGGATTCTTCGAGA-1	61.9831	43.1524	1.89094
JUQ024_TACGGGCAGTGAAGTT-1	21.9075	0.321301	0.030977
JUQ024_TACGGGCCACGGTGTC-1	-1.04165	7.15933	0.0290599
JUQ024_TACGGGCTCCGTTGCT-1	-20.7876	19.628	0.0328454
JUQ024_TACGGGCTCTACTATC-1	-9.58335	-3.29777	0.0353947
JUQ024_TACGGGCTCTTAACCT-1	14.4113	-22.3441	0.0264017
JUQ024_TACGGTAGTAAGTGGC-1	-64.2791	-34.2224	0.0329303
JUQ024_TACTCATAGAAACCTA-1	-28.2766	47.2175	0.0275366
JUQ024_TACTCATCATTTGCTT-1	-56.1654	-46.3811	1.14472
JUQ024_TACTCATGTACTCAAC-1	4.74728	-32.1404	0.0211255
JUQ024_TACTCATGTCAATGTC-1	-7.56671	11.82	0.0329764
JUQ024_TACTCATTCTATCCTA-1	-7.09873	-2.54697	0.0454876
JUQ024_TACTCATTCTGAAAGA-1	10.7133	-12.1046	0.0296989
JUQ024_TACTCATTCTGAGGGA-1	9.95125	41.5993	0.0400933
JUQ024_TACTCGCCACCTCGGA-1	-12.9122	-40.4483	0.0291032
JUQ024_TACTCGCGTAAGCACG-1	-22.1503	4.06251	0.0328617
JUQ024_TACTCGCGTATGCTTG-1	14.5499	11.3915	0.0294539
JUQ024_TACTCGCTCACAGTAC-1	55.2446	42.8173	1.78235
JUQ024_TACTTACAGTGGGATC-1	-20.5368	4.13288	0.0287793
JUQ024_TACTTACGTGCGATAG-1	-21.8292	3.55674	0.0300804
JUQ024_TACTTACGTGTTTGGT-1	12.3947	-26.9783	0.0304787
JUQ024_TACTTGTAGTTGCAGG-1	-17.4353	1.87373	0.0224976
JUQ024_TACTTGTCAATGAATG-1	5.83203	-15.707	0.0332409
JUQ024_TACTTGTCAGGGTACA-1	34.1573	32.2619	9.3835
JUQ024_TACTTGTTCAGGCAAG-1	13.721	-61.5302	0.0181699
JUQ024_TAGACCAAGATAGCAT-1	-23.999	4.82674	0.0251379
JUQ024_TAGACCAAGCCAACAG-1	-63.2607	-37.9739	0.0406323
JUQ024_TAGACCACAGCTGGCT-1	-21.3699	3.98787	0.0339613
JUQ024_TAGACCAGTAGCTGCC-1	14.3526	15.6976	0.0301397
JUQ024_TAGACCAGTGCAGACA-1	29.5035	-37.514	0.0310885
JUQ024_TAGACCATCCCATTAT-1	-0.762011	36.1021	0.033602
JUQ024_TAGACCATCTCTTATG-1	5.15119	-14.9508	0.0303269
JUQ024_TAGAGCTTCCGTCATC-1	0.806718	-19.0325	0.0339495
JUQ024_TAGAGCTTCTAGCACA-1	0.949143	31.9798	0.0385949
JUQ024_TAGCCGGGTTCAACCA-1	5.91843	19.0026	0.0304727
JUQ024_TAGCCGGTCCTCGCAT-1	9.8084	-41.1937	0.024976
JUQ024_TAGGCATCAACTTGAC-1	10.4464	-20.0674	0.0284395
JUQ024_TAGGCATCAAGAGTCG-1	65.8167	38.0486	5.04271
JUQ024_TAGGCATCAAGCTGAG-1	11.6908	22.2622	0.0290536
JUQ024_TAGGCATTCAGCTGGC-1	15.6097	44.1543	0.0351503
JUQ024_TAGTGGTAGAGCCCAA-1	-23.0222	7.35891	0.0359303
JUQ024_TAGTGGTAGATCTGCT-1	-30.5182	4.1871	0.0257512
JUQ024_TAGTGGTCAGGGTTAG-1	16.5975	-58.8573	0.0238258
JUQ024_TAGTGGTGTAGTAGTA-1	10.4558	-21.4866	0.0288387
JUQ024_TAGTGGTGTCTCATCC-1	-21.6202	6.31064	0.033542
JUQ024_TAGTGGTGTTATGTGC-1	5.55949	32.9698	0.0317941
JUQ024_TAGTGGTTCGCTAGCG-1	-18.8047	5.5267	0.0348383
JUQ024_TAGTTGGTCATGTCTT-1	-15.5285	28.7646	0.028876
JUQ024_TATCAGGAGATGTCGG-1	49.1864	-56.095	0.0145128
JUQ024_TATCAGGAGCCGATTT-1	17.4147	-72.3386	0.0229162
JUQ024_TATCAGGCAATCTGCA-1	22.978	-10.8177	0.0314719
JUQ024_TATCAGGCAGGGCATA-1	15.5524	44.2175	0.0367304
JUQ024_TATCAGGCATCCCATC-1	2.21812	39.3501	0.0299588
JUQ024_TATCAGGGTGTTTGGT-1	19.2967	21.3591	0.0277647
JUQ024_TATCTCAAGCAGCCTC-1	3.82196	-19.0204	0.0333061
JUQ024_TATCTCACAGCCTTTC-1	0.233477	53.3018	0.031344
JUQ024_TATCTCAGTGTGAAAT-1	10.9466	21.645	0.0353134
JUQ024_TATCTCATCACATGCA-1	21.5273	-18.9773	0.0247965
JUQ024_TATGCCCGTTCGGGCT-1	-15.1144	-1.23263	0.0284526
JUQ024_TATGCCCTCAGATAAG-1	-19.9041	-0.955711	0.0293552
JUQ024_TATTACCCAGGAATGC-1	-49.398	-27.5701	0.0292296
JUQ024_TATTACCCATAAGACA-1	-20.7453	2.67932	0.0347563
JUQ024_TATTACCGTAACGCGA-1	-15.6898	-1.67729	0.0282299
JUQ024_TATTACCGTCCTAGCG-1	2.71271	28.0902	0.0445171
JUQ024_TATTACCTCCCAACGG-1	47.6895	-54.9504	0.0129186
JUQ024_TATTACCTCTCCCTGA-1	5.02064	29.0941	0.040094
JUQ024_TCAACGAAGTACATGA-1	13.4211	-13.0688	0.0289432
JUQ024_TCAACGACATCCCATC-1	-15.0072	67.9919	0.0286718
JUQ024_TCAACGACATTCCTCG-1	5.10022	41.8326	0.0371774
JUQ024_TCAACGAGTCCCGACA-1	-13.6357	-1.30139	0.0308096
JUQ024_TCAACGATCCTACAGA-1	1.96489	-23.5903	0.0293729
JUQ024_TCAATCTAGTGTACGG-1	6.73292	-16.2264	0.0346488
JUQ024_TCAATCTTCGCCCTTA-1	21.3933	-46.1787	0.0258674
JUQ024_TCAATCTTCTCAAACG-1	-2.03355	-23.4342	0.0356731
JUQ024_TCACAAGAGGTGATAT-1	-20.9679	2.99023	0.0294352
JUQ024_TCACAAGGTAAGGATT-1	19.9756	-37.9701	0.0223544
JUQ024_TCACAAGTCAAAGACA-1	27.4497	9.80987	0.0388901
JUQ024_TCACAAGTCCCATTTA-1	5.84599	33.0699	0.0342529
JUQ024_TCACAAGTCGAATGCT-1	-15.1789	-0.117516	0.0233986
JUQ024_TCACGAAAGCACGCCT-1	5.41697	38.3673	0.0358616
JUQ024_TCACGAACACCAGGTC-1	9.78133	-45.578	0.0259716
JUQ024_TCACGAAGTCGGCACT-1	0.116546	31.7449	0.0387291
JUQ024_TCACGAAGTTACGGAG-1	13.7254	-21.7745	0.0279455
JUQ024_TCACGAATCAGCTCGG-1	2.75735	-19.1633	0.0424399
JUQ024_TCACGAATCGCAAGCC-1	-9.02102	-4.57078	0.0430698
JUQ024_TCACGAATCGGCGGTT-1	1.81367	-19.5377	0.036353
JUQ024_TCAGATGAGCCTATGT-1	9.84263	-22.3464	0.0279145
JUQ024_TCAGATGAGCTGAACG-1	-20.3772	3.80873	0.0339721
JUQ024_TCAGATGGTTTGGCGC-1	1.80267	-21.5623	0.0306039
JUQ024_TCAGATGTCGCAAGCC-1	45.5306	48.8158	0.0315528
JUQ024_TCAGCAAAGGGATGGG-1	47.2402	-54.3188	0.0127468
JUQ024_TCAGCAACACACCGCA-1	-15.8625	-0.9425	0.0258526
JUQ024_TCAGCAAGTACCGAGA-1	5.57625	28.3657	0.0340304
JUQ024_TCAGCAAGTGTCTGAT-1	14.3737	28.253	0.0339191
JUQ024_TCAGCAAGTTTGACTG-1	2.45045	8.46332	0.0266343
JUQ024_TCAGCAATCTGCGACG-1	4.11542	-19.9793	0.0400538
JUQ024_TCAGCTCAGGATGCGT-1	22.7323	-23.3428	0.0257411
JUQ024_TCAGCTCGTGGTAACG-1	15.1376	-9.7336	0.0237113
JUQ024_TCAGCTCGTTGGACCC-1	-15.6961	-2.02716	0.0229077
JUQ024_TCAGCTCTCTGGTTCC-1	-26.6826	9.5802	0.0297124
JUQ024_TCAGGATCATTGGGCC-1	-59.1759	-33.172	0.0263298
JUQ024_TCAGGTAAGTTAAGTG-1	-28.5082	66.9879	0.0305225
JUQ024_TCAGGTAGTCTGGAGA-1	10.4536	-22.6338	0.0294888
JUQ024_TCATTACAGACAGACC-1	16.4971	22.8501	0.03358
JUQ024_TCATTACAGCCTTGAT-1	-36.408	45.382	0.0325204
JUQ024_TCATTACAGCTGAAAT-1	-72.0122	-40.7538	0.0345083
JUQ024_TCATTACCAGGAACGT-1	13.6508	-52.7025	0.0212863
JUQ024_TCATTACGTCATTAGC-1	-6.55968	8.86671	0.0465778
JUQ024_TCATTTGAGATCTGCT-1	38.4555	-34.1901	0.0353552
JUQ024_TCATTTGGTCATTAGC-1	-22.3451	4.35909	0.0336495
JUQ024_TCATTTGGTCGCTTCT-1	2.38219	27.17	0.0386956
JUQ024_TCATTTGTCAATAAGG-1	10.823	-12.392	0.0356997
JUQ024_TCCACACAGGTGCACA-1	-49.9747	-28.887	0.0362785
JUQ024_TCCACACCAATCTACG-1	-15.1932	-3.25969	0.0293444
JUQ024_TCCACACCAGCGAACA-1	-75.9553	35.1049	0.0226344
JUQ024_TCCACACGTGCCTTGG-1	-17.3484	1.66592	0.0275925
JUQ024_TCCCGATCAAAGGAAG-1	-47.3757	-27.6777	0.0375651
JUQ024_TCCCGATGTAGCGATG-1	83.9691	20.0282	1.69852
JUQ024_TCCCGATGTATTAGCC-1	9.9913	-44.1069	0.027002
JUQ024_TCCCGATTCAGCATGT-1	19.574	18.521	0.0361141
JUQ024_TCCCGATTCCTAGGGC-1	11.09	-52.4948	0.028688
JUQ024_TCCCGATTCTACTCAT-1	28.2949	-21.4723	0.0224105
JUQ024_TCGAGGCAGTGTTAGA-1	-23.4816	5.4899	0.0292405
JUQ024_TCGAGGCAGTGTTGAA-1	10.6446	-24.0038	0.02868
JUQ024_TCGAGGCCACCCATGG-1	7.97429	13.7958	0.0259217
JUQ024_TCGAGGCCACGGACAA-1	-26.6752	10.8042	0.0330544
JUQ024_TCGAGGCCAGACAAGC-1	-18.8329	2.25653	0.0419711
JUQ024_TCGAGGCTCATATCGG-1	-48.1938	-26.9894	0.0402255
JUQ024_TCGAGGCTCCACGACG-1	19.9371	29.5171	0.0266392
JUQ024_TCGAGGCTCGTCTGCT-1	-20.9706	4.32431	0.0288764
JUQ024_TCGAGGCTCTTACCTA-1	6.42217	26.1051	0.038845
JUQ024_TCGCGAGCAGACAAGC-1	-22.5122	7.27488	0.0340975
JUQ024_TCGCGAGGTATAGTAG-1	21.1335	-60.2014	0.0204708
JUQ024_TCGCGTTAGGCCCTCA-1	10.1418	-10.6403	0.0264268
JUQ024_TCGCGTTCACGAAACG-1	-19.7891	5.34275	0.0471358
JUQ024_TCGCGTTCACGACTCG-1	2.71231	40.2817	0.0306808
JUQ024_TCGCGTTCATAAGACA-1	-20.9535	4.98514	0.0334613
JUQ024_TCGCGTTTCGGTTCGG-1	-64.4881	49.5166	0.0224385
JUQ024_TCGGGACAGCGGATCA-1	0.739594	-24.6577	0.0293786
JUQ024_TCGGGACAGTAGCCGA-1	-34.9285	53.9313	0.0243735
JUQ024_TCGGGACGTCAGTGGA-1	-78.5067	34.7313	0.0201128
JUQ024_TCGGGACGTGCAGTAG-1	-14.3595	-1.26508	0.030639
JUQ024_TCGGTAACAAGTAGTA-1	58.7283	44.1455	3.54013
JUQ024_TCGGTAACATTGGTAC-1	5.51943	28.8871	0.0341585
JUQ024_TCGGTAAGTGGTGTAG-1	-51.8156	-25.5756	0.0365823
JUQ024_TCGGTAAGTTAGTGGG-1	7.65329	-19.9892	0.0310317
JUQ024_TCGTACCGTTGCGTTA-1	-15.8707	-1.45772	0.0301974
JUQ024_TCGTACCTCAGTTGAC-1	-21.1093	5.73099	0.0320607
JUQ024_TCGTAGAAGAATGTTG-1	-4.44456	-55.7466	0.0161829
JUQ024_TCGTAGAAGCAATATG-1	0.355003	28.8988	0.0427537
JUQ024_TCGTAGACACAGCGTC-1	5.53901	-18.3613	0.0319401
JUQ024_TCGTAGACAGCTGTTA-1	-0.718061	30.4373	0.0391437
JUQ024_TCGTAGAGTTCATGGT-1	55.8327	42.974	0.0210027
JUQ024_TCTATTGCAAAGCAAT-1	-16.3186	-2.73081	0.0275428
JUQ024_TCTATTGCATTAACCG-1	-54.8689	44.5256	0.0287282
JUQ024_TCTATTGGTGCGGTAA-1	-28.4927	5.74749	0.0274588
JUQ024_TCTATTGTCCCTGACT-1	2.21151	51.6089	0.0319165
JUQ024_TCTATTGTCTGGAGCC-1	57.396	40.6108	0.261103
JUQ024_TCTATTGTCTTGACGA-1	28.7111	-37.2429	0.0277003
JUQ024_TCTCATAAGCAACGGT-1	9.25073	-18.7321	0.0269012
JUQ024_TCTCATAGTATCACCA-1	-1.93005	-22.7015	0.0328173
JUQ024_TCTCATATCCGTAGGC-1	-18.6657	5.11552	0.0414177
JUQ024_TCTCTAAAGTTACGGG-1	3.02263	-21.2145	0.0305532
JUQ024_TCTCTAAGTACGACCC-1	13.6124	-37.9009	0.032369
JUQ024_TCTCTAATCCGAATGT-1	-14.0181	-4.10213	0.0326088
JUQ024_TCTCTAATCGCCCTTA-1	15.9785	-13.7366	0.0255627
JUQ024_TCTGAGAAGAAACGCC-1	13.5717	-20.6421	0.0209197
JUQ024_TCTGAGAAGGACGAAA-1	-20.3036	2.97979	0.0387417
JUQ024_TCTGAGACAATGTTGC-1	-22.8184	4.22183	0.0256488
JUQ024_TCTGGAATCCTAGGGC-1	-7.22837	7.83553	0.0289573
JUQ024_TCTTCGGAGAAGATTC-1	0.876886	-24.4584	0.0390079
JUQ024_TCTTCGGAGCACAGGT-1	-18.4412	2.29803	0.0314572
JUQ024_TCTTCGGCAAGAAAGG-1	-8.44916	-55.5795	0.0207973
JUQ024_TCTTCGGTCGAATCCA-1	-11.9259	2.95651	0.0265972
JUQ024_TCTTCGGTCGCCTGTT-1	10.5185	10.5121	0.0273056
JUQ024_TCTTTCCAGGTCATCT-1	-21.3068	5.72074	0.0290188
JUQ024_TCTTTCCGTGTGCGTC-1	-15.7613	-2.13885	0.0373563
JUQ024_TCTTTCCTCGTCTGAA-1	-6.61294	15.0233	0.0334378
JUQ024_TGAAAGAAGCTGCCCA-1	-26.4192	9.73587	0.0290824
JUQ024_TGAAAGAAGTTAGCGG-1	16.7886	13.7308	0.0340295
JUQ024_TGAAAGACAACAACCT-1	-19.922	4.05599	0.0340123
JUQ024_TGAAAGAGTAGCCTCG-1	-52.5632	-25.3568	0.033369
JUQ024_TGAAAGAGTTGATTGC-1	23.9118	-25.1	0.0322252
JUQ024_TGAAAGATCAGAGACG-1	-20.4619	6.95108	0.432665
JUQ024_TGACAACAGCTACCGC-1	-33.7582	55.8995	0.0229878
JUQ024_TGACAACCACATGTGT-1	3.32711	-20.3805	0.0390308
JUQ024_TGACAACCAGTCACTA-1	3.12576	-23.2093	0.0281627
JUQ024_TGACAACGTGCAACTT-1	24.8983	5.0444	0.0370191
JUQ024_TGACAACTCCTCCTAG-1	15.96	23.3143	0.0356256
JUQ024_TGACAACTCGAGGTAG-1	-14.2395	-0.186889	0.0343847
JUQ024_TGACGGCAGCGTGTCC-1	1.36445	26.4964	0.0558855
JUQ024_TGACTAGAGATGTAAC-1	-4.20202	-57.2392	0.0210358
JUQ024_TGACTAGAGGCTATCT-1	-4.43713	-19.9606	0.0385996
JUQ024_TGACTAGCATCCGTGG-1	-21.0607	5.86309	0.0379635
JUQ024_TGACTAGGTTCTGAAC-1	-2.0316	-23.7005	0.0351834
JUQ024_TGACTAGTCACAATGC-1	21.6149	-23.4166	0.0275136
JUQ024_TGACTAGTCGACGGAA-1	2.32899	28.1192	0.0392424
JUQ024_TGACTAGTCTCTAAGG-1	5.42054	33.4684	0.034389
JUQ024_TGACTTTAGGTGCTAG-1	30.1388	-36.4833	0.0225827
JUQ024_TGACTTTTCAAGATCC-1	5.05178	-20.3735	0.0309552
JUQ024_TGACTTTTCACAATGC-1	-29.0012	17.7229	0.0269563
JUQ024_TGACTTTTCATACGGT-1	40.6159	-21.8031	0.0226283
JUQ024_TGAGAGGAGTCACGCC-1	12.1996	-63.0935	0.0257357
JUQ024_TGAGAGGGTCCGCTGA-1	-14.5083	-28.1659	0.0193135
JUQ024_TGAGAGGTCCGCGCAA-1	58.5431	43.7202	0.313873
JUQ024_TGAGCATGTCCCTACT-1	25.3068	-16.3128	0.0255625
JUQ024_TGAGCATGTGAAATCA-1	5.55418	28.8149	0.0404847
JUQ024_TGAGCATGTGCACTTA-1	-19.0845	3.81958	0.0317903
JUQ024_TGAGCATTCCTCTAGC-1	-31.0383	70.6832	0.025103
JUQ024_TGAGCATTCGTTGCCT-1	3.02188	49.9404	0.0361629
JUQ024_TGAGCCGGTAGAAGGA-1	23.544	-44.3436	0.0252434
JUQ024_TGAGCCGTCAAGATCC-1	2.42274	28.7821	0.0408615
JUQ024_TGAGCCGTCCAGTAGT-1	-7.65152	-0.072766	0.0306797
JUQ024_TGAGGGAAGGGCATGT-1	8.00814	48.6577	0.03705
JUQ024_TGAGGGACACGGCTAC-1	12.9497	-46.6336	0.0247127
JUQ024_TGAGGGAGTTGCTCCT-1	-15.9989	-9.9005	0.540357
JUQ024_TGAGGGAGTTGTGGCC-1	66.1137	46.5105	1.17643
JUQ024_TGAGGGATCAATCACG-1	-14.6536	-0.0565544	0.0302625
JUQ024_TGATTTCAGACAATAC-1	-62.1703	-29.574	0.0283161
JUQ024_TGATTTCCACACAGAG-1	-63.1497	-34.8855	0.0392096
JUQ024_TGATTTCCATTCTCAT-1	8.43655	51.3153	0.0303236
JUQ024_TGATTTCGTACAGTGG-1	13.4957	-16.6315	0.0251512
JUQ024_TGATTTCGTCACACGC-1	11.7871	-76.0271	0.0172108
JUQ024_TGATTTCGTTTCCACC-1	-22.2743	4.13828	0.0263778
JUQ024_TGCACCTAGATCGGGT-1	16.994	21.8463	0.937526
JUQ024_TGCACCTAGCTGAAAT-1	13.6408	-59.708	0.0223662
JUQ024_TGCACCTAGTACACCT-1	2.48667	48.1307	0.030386
JUQ024_TGCACCTGTAGCGTGA-1	8.71765	42.0075	0.0316131
JUQ024_TGCACCTTCAGCGATT-1	-57.0552	-31.7979	0.0338452
JUQ024_TGCACCTTCTCATTCA-1	-7.10356	6.53184	0.0281923
JUQ024_TGCCAAAAGACTACAA-1	45.1763	47.9766	0.0330813
JUQ024_TGCCAAAAGACTAGAT-1	5.27922	35.1518	0.0382949
JUQ024_TGCCAAAAGAGCTATA-1	2.83308	-25.3551	0.282573
JUQ024_TGCCAAACAAAGAATC-1	56.1969	36.8069	2.48314
JUQ024_TGCCAAATCTTCGAGA-1	-12.3677	-3.15007	0.0396952
JUQ024_TGCCCATAGACTACAA-1	2.12925	-16.6498	0.0388136
JUQ024_TGCCCATAGGACAGAA-1	-18.2091	4.78132	0.0345176
JUQ024_TGCCCATCAGACAAGC-1	-5.53846	4.29885	0.0423298
JUQ024_TGCCCATCATGGATGG-1	-14.2382	29.6778	0.0406104
JUQ024_TGCGCAGAGATGTGGC-1	6.08318	46.595	0.0342775
JUQ024_TGCGCAGAGCTGAACG-1	67.9098	-1.81924	0.0258018
JUQ024_TGCGCAGGTCAGATAA-1	4.44609	30.5722	0.0371764
JUQ024_TGCGCAGGTCCATCCT-1	9.19633	29.9712	0.0356309
JUQ024_TGCGCAGTCCAAGCCG-1	6.32935	-45.9313	0.0285271
JUQ024_TGCGCAGTCTGATTCT-1	15.4902	-20.6791	0.0261267
JUQ024_TGCGGGTAGCGTAATA-1	13.2008	42.5149	0.0392369
JUQ024_TGCGGGTTCCTTTCGG-1	4.47212	35.0505	0.039042
JUQ024_TGCGTGGAGACGCACA-1	56.5077	-41.7004	0.0105504
JUQ024_TGCGTGGAGTGTTGAA-1	-27.7367	24.7749	0.026403
JUQ024_TGCGTGGCATGTTCCC-1	-24.6341	25.5064	0.0339791
JUQ024_TGCGTGGGTCCGTCAG-1	-20.9448	3.90194	0.0330338
JUQ024_TGCGTGGTCCATGAAC-1	-62.7281	51.4322	0.0213825
JUQ024_TGCTACCAGGTAGCTG-1	-20.97	10.7019	0.0302325
JUQ024_TGCTACCGTGTGACGA-1	-3.97781	-56.5394	0.0191804
JUQ024_TGCTACCGTTGAACTC-1	23.9273	-25.1218	0.0291087
JUQ024_TGCTACCGTTGTACAC-1	-30.8359	49.4205	0.0308119
JUQ024_TGCTACCTCCACGTTC-1	-15.3079	-1.69602	0.0340484
JUQ024_TGCTACCTCCATGAAC-1	3.73888	37.7699	0.027276
JUQ024_TGCTACCTCTATCCCG-1	-21.6434	4.52377	0.0328
JUQ024_TGCTGCTAGACGCTTT-1	6.5956	27.2839	0.0287324
JUQ024_TGCTGCTAGATATGCA-1	27.6908	-6.7514	0.0359316
JUQ024_TGCTGCTCAGAGTGTG-1	-14.25	69.674	0.033203
JUQ024_TGCTGCTGTTCTGGTA-1	17.2931	-23.3043	0.0260605
JUQ024_TGCTGCTGTTGTCGCG-1	8.41674	-16.5032	0.0331426
JUQ024_TGCTGCTTCCAGTATG-1	3.41324	29.038	0.0387657
JUQ024_TGCTGCTTCTTTCCTC-1	54.0332	48.3988	0.0245631
JUQ024_TGGACGCAGGGCTCTC-1	-6.90763	7.76509	0.0264174
JUQ024_TGGACGCTCACAACGT-1	-51.6215	-31.2095	0.0308372
JUQ024_TGGACGCTCCCAAGTA-1	-22.5496	5.37107	0.0309524
JUQ024_TGGCCAGAGGCGTACA-1	-22.6409	3.02545	0.0299555
JUQ024_TGGCGCAAGATCGGGT-1	2.19031	-17.4821	0.0383287
JUQ024_TGGCGCAAGTACGCGA-1	4.99856	25.8044	0.0452006
JUQ024_TGGCGCACAGGCTGAA-1	0.523629	25.6751	0.0248873
JUQ024_TGGCTGGCACCGTTGG-1	-20.6472	0.734029	0.02717
JUQ024_TGGCTGGGTACAGTGG-1	21.8276	-22.9058	0.029818
JUQ024_TGGCTGGGTCGAGATG-1	-77.6282	35.5439	0.0196863
JUQ024_TGGCTGGTCCAAGTAC-1	-30.1924	50.8434	0.718725
JUQ024_TGGGAAGGTATTCTCT-1	-16.0813	38.2846	0.0307874
JUQ024_TGGGCGTAGAGGACGG-1	-9.19778	-13.5751	1.08139
JUQ024_TGGGCGTCAAGTCATC-1	-20.7212	5.2124	0.0432048
JUQ024_TGGGCGTTCCCAAGAT-1	10.4563	-53.7518	0.0273252
JUQ024_TGGTTAGGTAAGGATT-1	-13.1218	-1.24382	0.0335066
JUQ024_TGGTTAGGTTCAACCA-1	11.4779	-25.3786	0.0331601
JUQ024_TGGTTAGTCACAACGT-1	4.03146	35.7155	0.0332537
JUQ024_TGGTTCCAGAAGGCCT-1	3.35902	40.8082	0.0349572
JUQ024_TGGTTCCAGTGAACGC-1	6.62744	-14.9122	0.0283568
JUQ024_TGGTTCCCAGTCGATT-1	-52.306	-29.9762	0.0342109
JUQ024_TGGTTCCTCCATGAGT-1	-24.0008	4.6981	0.0255926
JUQ024_TGGTTCCTCCTTAATC-1	11.1274	-22.8245	0.0423007
JUQ024_TGGTTCCTCTCTGAGA-1	-15.693	-2.71966	0.0275496
JUQ024_TGTATTCCAGCTGTTA-1	-20.5579	3.68056	0.0355507
JUQ024_TGTATTCGTGTTTGTG-1	-1.36591	-46.9659	0.0248517
JUQ024_TGTATTCTCAGTGTTG-1	47.8316	-49.3652	0.0197504
JUQ024_TGTATTCTCTCTGCTG-1	-22.2187	4.44824	0.0380489
JUQ024_TGTCCCAAGTGTCCCG-1	-22.5357	3.49028	0.0287231
JUQ024_TGTCCCACACTTGGAT-1	-30.7386	52.0804	0.033464
JUQ024_TGTCCCAGTAGTGAAT-1	-66.6767	46.8691	0.023866
JUQ024_TGTCCCAGTATTAGCC-1	-18.0354	60.285	0.0358288
JUQ024_TGTCCCAGTCATATCG-1	5.84657	45.5677	0.0367584
JUQ024_TGTCCCAGTGACAAAT-1	-52.1298	-28.1369	0.0343139
JUQ024_TGTCCCAGTTCCATGA-1	-19.6213	4.79309	0.0355978
JUQ024_TGTCCCATCATCGGAT-1	-46.0524	-33.4992	0.0359086
JUQ024_TGTGGTAAGTCAAGCG-1	17.4124	33.5596	0.0348803
JUQ024_TGTGGTACATGCTGGC-1	-51.2689	-27.3877	0.677138
JUQ024_TGTGGTAGTAGGCTGA-1	-39.0111	-39.6609	0.0275269
JUQ024_TGTGGTAGTTTACTCT-1	48.6431	-54.2364	0.0126949
JUQ024_TGTGGTATCAAACGGG-1	-23.7262	5.13572	0.029516
JUQ024_TGTGGTATCAGTGCAT-1	-0.608908	-20.5664	0.0371439
JUQ024_TGTGTTTCATTATCTC-1	19.4834	10.3611	0.035223
JUQ024_TGTTCCGGTGTGACCC-1	21.7368	-34.3869	0.0270988
JUQ024_TTAACTCAGGGAACGG-1	55.2264	42.6172	0.135746
JUQ024_TTAACTCCAGGATCGA-1	-53.7316	-31.5599	0.0359096
JUQ024_TTAACTCCATTCTTAC-1	-55.0465	-24.5369	0.032251
JUQ024_TTAACTCGTCTGCAAT-1	17.8764	-55.3748	0.0251454
JUQ024_TTAACTCTCGCCAGCA-1	-20.7653	6.96211	0.0521693
JUQ024_TTAACTCTCTGTCTAT-1	-24.5135	2.025	0.0273233
JUQ024_TTAACTCTCTGTCTCG-1	16.7708	13.7366	0.0368007
JUQ024_TTAGGACGTTCGTGAT-1	18.4169	-21.7876	0.0241475
JUQ024_TTAGGACTCTGGAGCC-1	-10.2648	9.31337	0.02901
JUQ024_TTAGGCAAGAGTAATC-1	2.9742	28.7447	0.0406616
[truncated: 95,864 more rows]

## Sheet: e_expiMap
	0	1	all_LYS_metabolism
JUQ105_GAGCAGAAGTGTTTGC-1	79.3945	12.7813	0.259191
JUQ119_CGGACACTCAGGCCCA-1	-28.9483	67.7563	-0.12496
JUQ119_CGATTGACAGACAAGC-1	-62.5317	36.0472	-1.02174
JUQ042_CAGCAGCGTTACGTCA-1	29.7581	6.86807	0.714589
JUQ069_AGCGTCGCATCCCATC-1	-29.9176	-34.3981	1.32116
JUQ060_GCGCAACGTCGCATCG-1	19.7271	13.0199	-2.9086
JUQ088_GCCTCTATCTTCGAGA-1	-2.82886	36.8181	1.33745
JUQ050_GCATGTAAGAGCTGGT-1	57.8107	45.1377	0.145001
JUQ059_TTGGAACGTCTCTCTG-1	45.1443	15.6171	-1.12099
JUQ066_CACATTTTCAGCATGT-1	57.3643	40.4151	-1.07338
JUQ024_AAGCCGCAGGAGCGAG-1	18.963	9.2432	0.0394611
JUQ121_ACACTGACAGCGTAAG-1	-78.3346	-2.14646	1.3357
JUQ057_CAAGTTGAGACAAAGG-1	18.4966	-21.0048	-0.956239
JUQ066_CGTTGGGGTTCCACAA-1	21.0886	63.3392	-0.259597
JUQ053_TGTCCCAAGGGTCGAT-1	-17.5237	42.6335	1.48839
[truncated: 97,848 more rows]
