# Supplementary material for: Supervised discovery of interpretable gene programs from single-cell data
Source: Nat Biotechnol. 2023 Sep 21;42(7):1084–95. doi: 10.1038/s41587-023-01940-3 (PMC10958532; doi:10.1038/s41587-023-01940-3)
Supplement: Supplementary file 17 — Statistical source data. [file 41587_2023_1940_MOESM17_ESM.xlsx]

## Sheet: a
	0	1	Bassez_cellSubType
JUQ105_GAGCAGAAGTGTTTGC-1	79.3945	12.7813	C7_CX3CR1
JUQ119_CGGACACTCAGGCCCA-1	-28.9483	67.7563	NK_CYTO
JUQ119_CGATTGACAGACAAGC-1	-62.5317	36.0472	nan
JUQ042_CAGCAGCGTTACGTCA-1	29.7581	6.86807	CD4_EM
JUQ069_AGCGTCGCATCCCATC-1	-29.9176	-34.3981	nan
JUQ060_GCGCAACGTCGCATCG-1	19.7271	13.0199	CD4_N
JUQ088_GCCTCTATCTTCGAGA-1	-2.82886	36.8181	CD8_EM
JUQ050_GCATGTAAGAGCTGGT-1	57.8107	45.1377	cDC2
JUQ059_TTGGAACGTCTCTCTG-1	45.1443	15.6171	C4_CCL2
JUQ066_CACATTTTCAGCATGT-1	57.3643	40.4151	cDC2
JUQ024_AAGCCGCAGGAGCGAG-1	18.963	9.2432	CD4_EM
JUQ121_ACACTGACAGCGTAAG-1	-78.3346	-2.14646	nan
JUQ057_CAAGTTGAGACAAAGG-1	18.4966	-21.0048	CD4_EM
JUQ066_CGTTGGGGTTCCACAA-1	21.0886	63.3392	CD8_EM
JUQ053_TGTCCCAAGGGTCGAT-1	-17.5237	42.6335	CD8_EM
JUQ067_TACACGATCAGCACAT-1	-48.2259	-2.89908	CD8_EX
JUQ030_AGTGTCAGTGATAAGT-1	-25.2316	5.28099	gdT
JUQ061_GGATTACGTTAAGAAC-1	-33.4035	25.2456	CD8_RM
JUQ025_CACCACTGTGGCAAAC-1	28.4903	24.123	CD8_N
JUQ066_TTCTCAAAGGTGATAT-1	29.4806	51.899	Vg9Vd2_gdT
JUQ056_GAACATCCATTCCTGC-1	-48.1649	-22.7112	nan
JUQ111_CCGGGATAGTAGCGGT-1	57.7176	-33.6774	nan
JUQ057_GGCGTGTCAGGGAGAG-1	-30.6535	-57.5522	CD4_EX
JUQ027_ACGGGCTCAGGTTTCA-1	-30.5466	-57.1926	CD4_EX
JUQ068_CTTGGCTTCGTAGGAG-1	12.4554	-28.2397	nan
JUQ044_GTCGTAATCCAACCAA-1	12.0223	6.80272	CD4_EM
JUQ042_AAGGCAGAGCGTCAAG-1	22.0957	-44.1808	CD4_REG
JUQ027_TTTACTGGTACGACCC-1	-29.3269	-59.0825	CD4_EX
JUQ040_TCGGTAACAGGTTTCA-1	-1.07164	-39.466	CD4_EM
JUQ069_TACGGTAAGACTAGGC-1	78.9672	3.56995	nan
JUQ067_CTACGTCGTAAGTAGT-1	-23.0023	-55.2194	CD4_EX
JUQ057_GCGACCAGTTGCCTCT-1	-18.4973	24.418	CD8_RM
JUQ069_CTCGGAGAGGCAATTA-1	44.6593	-10.731	CD4_N
JUQ058_TACGGGCAGACACTAA-1	48.9755	24.1329	C1_CD14
JUQ067_TCGGTAAAGGTAGCTG-1	-53.9066	-30.6271	nan
JUQ057_ACTGAGTAGGTGGGTT-1	-14.8513	54.2277	CD8_EM
JUQ033_TATCTCACACGGCTAC-1	5.65452	14.1116	CD8_RM
JUQ056_CACACTCCAGCTTAAC-1	-63.6017	52.4622	nan
JUQ102_TGGCGCAAGCGTCAAG-1	-20.3042	-32.0496	nan
JUQ042_CGTGAGCGTTTAGGAA-1	-64.3847	-29.4034	nan
JUQ102_ACTTTCATCTGCTTGC-1	37.683	-17.0964	CD4_EM
JUQ101_GATCTAGAGCTGGAAC-1	-42.8445	-32.2624	nan
JUQ108_TGCTGCTGTGTTGGGA-1	23.9461	7.28665	CD4_EM
JUQ049_GATCGATTCTTACCGC-1	-40.9185	-4.06423	CD8_EX
JUQ104_ACGGCCACAGGTCCAC-1	53.9752	-3.54589	C9_SLC2A1
JUQ039_GCGACCACATTCTTAC-1	13.9429	-15.4798	CD4_EM
JUQ091_ATCCGAAAGAAACCTA-1	22.7557	4.85984	CD4_N
JUQ108_GCTCTGTCACACCGCA-1	15.8405	12.4548	CD8_EM
JUQ050_CACACAAAGTTGCAGG-1	-23.4683	0.00299086	gdT
JUQ047_GCACTCTGTCCAACTA-1	84.3708	15.3979	nan
JUQ066_GTGTGCGCACATGGGA-1	7.51698	-59.5878	CD4_REG
JUQ067_CGTCAGGAGTTGAGAT-1	0.130156	46.803	CD8_EM
JUQ057_ACTGAGTAGAGGTTAT-1	35.7612	-25.1207	CD4_N
JUQ066_TACCTATAGGCTAGAC-1	1.96325	-4.44965	CD4_EX
JUQ069_GCATACACATTATCTC-1	76.2349	-2.64706	C5_CCL18
JUQ101_GTTACAGTCAGTTCGA-1	-59.0754	-43.2663	nan
JUQ067_CGCGTTTAGTTACCCA-1	-56.0438	-33.9948	nan
JUQ042_ATGAGGGAGGAGCGTT-1	7.84371	45.1973	CD8_EM
JUQ091_GCAGTTATCACCTTAT-1	28.9571	21.3315	CD8_N
JUQ040_GACCTGGGTGCTCTTC-1	62.8683	46.7976	nan
JUQ053_CCGTGGAGTCCATCCT-1	16.0216	-19.9235	CD4_EM
JUQ101_CGATGGCAGAACAATC-1	8.37662	49.1317	CD8_RM
JUQ027_CGATTGATCTGCAAGT-1	-42.2261	3.40274	CD8_EM
JUQ036_CATCGAATCGTGGACC-1	55.7259	21.7345	C3_CCR2
JUQ057_AAGACCTGTTCCTCCA-1	-61.5079	-24.099	nan
JUQ039_CCCAGTTCAAACTGCT-1	3.66024	26.4904	CD8_EM
JUQ031_CTCACACAGCTAGGCA-1	-28.2101	14.3777	gdT
JUQ031_ACACCCTCAAGAGGCT-1	47.9037	-49.2997	nan
JUQ027_CCATGTCGTACCGGCT-1	3.66797	45.2058	CD8_EM
JUQ092_ACTGCTCGTACAGCAG-1	40.4696	-24.2206	CD4_N
JUQ044_CAACCTCCAATCAGAA-1	12.3063	-40.0504	CD4_EM
JUQ040_TAGTGGTGTAAAGGAG-1	48.9498	28.4457	nan
JUQ069_GCACTCTTCGAACTGT-1	-11.7189	26.6641	CD8_RM
JUQ053_AACTGGTAGGTAGCTG-1	-35.7717	-55.0904	CD4_EX
JUQ030_CTTAACTTCTTCAACT-1	-14.0583	-11.0562	gdT
JUQ026_CAGCGACGTACATCCA-1	17.0478	-57.4699	CD4_REG
JUQ095_TCAGGATTCTCGTTTA-1	41.3562	46.6695	nan
JUQ069_AAGTCTGGTAAGAGAG-1	79.7292	4.34853	C4_CCL2
JUQ040_ATTATCCTCCAAGCCG-1	-0.89206	-38.7857	CD4_EM
JUQ031_TTTACTGTCTAGCACA-1	72.4035	29.6411	nan
JUQ069_TACCTTAAGGCTACGA-1	18.7455	62.1026	CD8_EM
JUQ102_TGTGGTATCTCGCATC-1	76.8022	4.64623	C3_CCR2
JUQ027_TCCACACGTAAGGGAA-1	-27.9611	-64.9622	nan
JUQ036_TGGACGCAGACGCACA-1	-34.3822	-53.6985	CD4_EX
JUQ050_GCGGGTTCACCGTTGG-1	22.4122	18.3692	CD8_N
JUQ036_TTTCCTCCAGTGAGTG-1	6.43256	-78.9883	CD4_REG
JUQ066_ATCTGCCAGGGAGTAA-1	-31.4672	-35.7034	CD4_EX_Proliferating
JUQ057_CGTCAGGAGATCGATA-1	32.2015	-36.9198	CD4_N
JUQ122_CGACTTCCAGACGCTC-1	74.0573	-18.1164	nan
JUQ036_AGCATACAGAATTCCC-1	-44.3059	-31.8657	nan
JUQ030_GACGCGTAGTGTACCT-1	6.48162	-30.3314	CD4_EM
JUQ027_GACGGCTTCACGCGGT-1	-31.7246	-62.0969	CD4_EX
JUQ070_CAGAATCTCTTGGGTA-1	-22.031	24.5624	CD8_EM
JUQ027_GTCACGGGTCTAGAGG-1	-15.655	52.5372	CD8_EM
JUQ105_TAGGCATCAGACAAGC-1	-65.5257	36.8534	nan
JUQ119_CTAATGGTCCCAAGTA-1	1.09264	29.4397	CD4_EM
JUQ030_ACACTGACAAAGGTGC-1	-51.4705	12.9714	CD8_EX
JUQ026_TGCGGGTCACCCATGG-1	-24.4328	-61.0418	CD4_EX
JUQ108_CACACCTCAATCCGAT-1	30.7369	-17.3355	CD4_EM
JUQ031_GGATTACAGAGAACAG-1	3.13939	45.9628	CD8_EM
JUQ060_GGAACTTTCCAAGTAC-1	-34.2904	15.1109	gdT
JUQ049_AGAATAGAGTCAATAG-1	-40.5704	-9.00156	CD8_EX
JUQ088_TGTCCCATCCTCAATT-1	-57.3447	-30.5617	nan
JUQ044_GTGCGGTAGACTCGGA-1	29.8104	-28.0055	CD4_N
JUQ105_CCCAGTTGTTCGAATC-1	9.8858	-48.0245	CD4_REG
JUQ088_GGGTTGCGTCGAAAGC-1	15.9327	-66.3785	CD4_REG
JUQ120_ATCCGAAGTCTAGCCG-1	27.7588	7.67524	CD4_EM
JUQ047_TAAGAGACATATACCG-1	45.5968	39.0624	C1_CD14
JUQ040_CGCGTTTGTGGGTATG-1	-44.6145	-6.98738	CD8_EX
JUQ088_ACGCAGCTCATCGGAT-1	19.8159	-29.3998	CD4_N
JUQ046_TTCCCAGTCTGAGTGT-1	-39.8485	-1.8305	CD8_EX
JUQ031_TTAACTCTCAGGCAAG-1	6.54238	41.4825	CD8_EM
JUQ108_CAAGGCCAGCCCTAAT-1	25.6915	-12.1515	CD4_EM
JUQ102_TGCTGCTAGAACTGTA-1	74.7081	6.01254	nan
JUQ073_GGGCATCAGCCGATTT-1	-13.9868	-32.9968	nan
JUQ067_TGGGAAGAGTCCATAC-1	60.2211	7.02837	C5_CCL18
JUQ120_GTACTTTAGAGCTGGT-1	78.4294	13.2856	nan
JUQ027_GAATAAGCAGTTAACC-1	-21.382	31.3506	Vg9Vd2_gdT
JUQ044_GCCTCTAAGATAGCAT-1	25.8104	-31.031	nan
JUQ042_GTTCGGGTCGTACGGC-1	42.3027	-29.6017	CD4_N
JUQ107_GGTATTGCATTACCTT-1	23.5697	-48.7435	CD4_REG
JUQ033_GGACATTCACACTGCG-1	-34.4891	-12.3356	CD8_EX_Proliferating
JUQ026_ACTGATGGTATTCTCT-1	-18.209	32.0301	CD8_EM
JUQ097_CCATTCGTCGCATGGC-1	29.0962	-22.2103	CD4_N
JUQ107_GATCAGTTCCGTCAAA-1	78.361	0.242155	C5_CCL18
JUQ108_TACGGGCAGTGCGTGA-1	28.0592	-15.176	CD4_EM
JUQ066_GATCTAGCAGATGGCA-1	39.5032	-7.44318	CD4_N
JUQ111_ACAGCCGAGGACAGCT-1	26.4991	-12.0362	CD4_EM
JUQ036_GTGGGTCAGTAGCCGA-1	8.61234	-61.2174	CD4_REG
JUQ027_TGACGGCCAAGGCTCC-1	-4.63096	31.9012	nan
JUQ091_GCACTCTAGCAATATG-1	13.4708	-79.9885	CD4_REG
JUQ067_TGGCTGGCAGTCTTCC-1	68.1853	9.92107	C5_CCL18
JUQ095_CCTACCAGTATAAACG-1	41.3966	46.7581	nan
JUQ073_TCACAAGAGTGTCCAT-1	9.5046	42.7906	CD8_EM
JUQ024_TACTCATGTCAATGTC-1	-7.56671	11.82	CD8_RM
JUQ088_AAGGCAGAGTCCGTAT-1	-62.4394	-46.116	nan
JUQ036_AACTGGTAGTGAACGC-1	-78.0969	27.8506	nan
JUQ107_ATGAGGGAGCTGAAAT-1	-34.1108	54.6771	NK_REST
JUQ085_GACGTTACACAAGACG-1	33.3369	-2.14785	CD4_EM
JUQ047_ACATACGGTGTGGTTT-1	-15.4002	10.0738	CD8_RM
JUQ067_GTGTGCGAGGAATCGC-1	-39.384	6.88532	CD8_EX
JUQ026_AGTCTTTTCGAATGGG-1	-45.4381	2.65619	CD8_EX
JUQ088_TTAGTTCGTAAGTGTA-1	10.8734	-7.23564	CD4_EM
JUQ066_GCACATAAGGCATGGT-1	1.40525	-10.6437	CD4_EM
JUQ105_AAAGCAATCTCTGCTG-1	5.45047	39.1231	CD8_EM
JUQ118_TACACGAGTTGGACCC-1	4.91839	51.9987	CD8_EM
JUQ044_ATCACGAAGGTGATTA-1	20.2018	-48.889	CD4_REG
JUQ053_ATAACGCGTATGAATG-1	-35.4903	53.4921	NK_REST
JUQ101_ACACCGGGTTACAGAA-1	44.8518	-51.3805	pDC
JUQ092_ACATCAGTCTATGTGG-1	65.6797	39.8715	LanghDC
JUQ052_TATGCCCGTGCGAAAC-1	2.15443	27.9794	CD8_EM
JUQ066_AACTTTCCAAGTCATC-1	-29.1928	67.273	NK_CYTO
JUQ027_CATTCGCCATGGATGG-1	-40.0747	55.3432	NK_REST
JUQ033_GGGTTGCAGCTGCAAG-1	-33.033	5.76389	CD8_EX
JUQ056_TGGGCGTCATCCGCGA-1	-18.2326	23.6471	CD8_RM
JUQ070_CATCCACCACGGTAGA-1	-21.0732	-45.7352	CD4_EX
JUQ106_GGCGTGTGTACATCCA-1	52.3552	-4.02729	C5_CCL18
JUQ066_CGTCACTGTTCCGTCT-1	27.8753	44.4261	CD4_EM
JUQ097_GACAGAGTCATGTGGT-1	13.5328	26.4257	CD8_RM
JUQ036_TAGTTGGTCTGTTTGT-1	-12.0974	-59.7203	CD4_EX
JUQ067_CAACCAAGTAGGAGTC-1	8.82675	-31.0988	CD4_N
JUQ053_AAATGCCGTAAATGAC-1	21.27	-21.0301	CD4_N
JUQ066_AACGTTGTCTGCTGCT-1	22.5832	62.223	CD8_EX
JUQ036_CAGTAACTCCTAAGTG-1	49.3309	28.0074	C3_CCR2
JUQ093_TCGCGAGGTCTAGCGC-1	37.5552	-30.0625	CD4_REG
JUQ057_TTTGCGCTCAGGCCCA-1	-37.1615	50.0028	NK_REST
JUQ060_GCTCTGTCATGTCGAT-1	-76.0589	5.19327	nan
JUQ053_GCTCCTAAGCTCCTTC-1	-9.15864	7.62202	CD8_RM
JUQ093_GCATGATTCATTGCGA-1	17.4413	25.7536	nan
JUQ027_CCTATTAGTGACCAAG-1	-11.9061	55.2933	CD8_EM
JUQ070_GAATAAGCAGGTCTCG-1	7.79267	-57.6939	CD4_REG
JUQ031_GCATGCGCACCAGGCT-1	-28.0104	20.3313	gdT
JUQ097_AGAATAGTCAATCTCT-1	-6.51075	13.5908	CD8_RM
JUQ066_CTTTGCGAGGCGCTCT-1	23.6624	63.5369	CD8_EM
JUQ066_CAGTAACGTTTGGCGC-1	21.9951	48.608	CD4_EM
JUQ082_AAATGCCCAGGGTATG-1	69.1295	-26.3585	nan
JUQ070_GCTGCAGCACGCTTTC-1	-23.2335	-47.6037	CD4_EX
JUQ101_GATGAAAGTCCGAACC-1	20.1913	25.8842	CD8_RM
JUQ095_TCTCTAACACCTCGGA-1	27.135	-32.4395	CD4_N
JUQ068_ACTGTCCAGTTATCGC-1	11.7492	-76.9584	CD4_REG
JUQ036_ACACTGACAGCGTTCG-1	-78.1349	28.56	nan
JUQ060_CCCATACCAAAGCGGT-1	-73.8523	0.0348996	nan
JUQ060_CATCGGGTCTGCTGCT-1	-68.4515	-31.6059	nan
JUQ038_GAAACTCTCCTGCCAT-1	55.9587	18.7836	nan
JUQ105_GTGCAGCCAGTAACGG-1	19.9362	-55.2651	CD4_REG
JUQ024_CACAGGCGTTGGAGGT-1	-20.7944	20.152	CD8_RM
JUQ036_TGAAAGAGTGCATCTA-1	-56.4256	-40.0045	nan
JUQ041_ACGCCAGAGAAACGCC-1	22.9996	-59.0846	CD4_REG
JUQ053_TGTTCCGAGGCTAGGT-1	-61.9778	52.0798	nan
JUQ091_GACCAATTCTACCAGA-1	15.8145	-59.5	CD4_REG
JUQ101_CAGCGACGTCTGGTCG-1	16.1432	30.6993	CD8_EM
JUQ027_CCGTACTTCTGCCCTA-1	35.805	4.51042	CD4_EM
JUQ038_CAAGTTGTCCAGAGGA-1	-41.0359	-20.974	NK_REST
JUQ070_TTTATGCCACCCATTC-1	-45.7888	-0.317364	CD8_EX
JUQ039_ACACCCTGTGATGTGG-1	-43.802	-29.0993	nan
JUQ027_ACATGGTCAAATACAG-1	-25.1604	-54.3251	CD4_EX
JUQ067_AATCCAGAGTACACCT-1	-14.3837	-13.8139	nan
JUQ056_GGGCACTAGGCATGTG-1	1.42655	18.8652	CD8_EM
JUQ088_TGCGGGTTCATCGATG-1	-0.847897	34.6738	CD8_EM
JUQ067_TGCTACCGTGTAATGA-1	2.5759	5.09752	CD4_EM
JUQ102_AAGCCGCCAACTGCGC-1	22.3179	22.6393	CD8_RM
JUQ090_ACATCAGGTACTCTCC-1	45.0536	46.8532	C1_CD14
JUQ031_GGCGACTGTATTACCG-1	20.1037	2.76042	CD4_EM
JUQ070_AAATGCCTCCTTTACA-1	8.95045	47.7372	CD8_EM
JUQ101_GCCAAATAGCGATTCT-1	7.46713	40.2422	CD8_EM
JUQ059_ACTGTCCCAAGCGATG-1	-25.8557	-27.3128	nan
JUQ119_GATGAAACAAAGGAAG-1	-12.2266	63.5258	CD8_EM
JUQ033_GCTCTGTTCAACCATG-1	-14.5592	42.0844	CD8_EM
JUQ039_ATCATCTCAAGGTTTC-1	56.4783	-41.7366	nan
JUQ027_GGACGTCAGAAGGTGA-1	-13.0123	55.5718	CD8_EM
JUQ060_AGGCCACTCAGTTAGC-1	-6.49853	47.2009	CD8_EM
JUQ038_GACGTGCGTGCTCTTC-1	-42.4079	41.6391	NK_REST
JUQ040_CTAGTGAAGTTTGCGT-1	3.7579	-28.7264	CD4_EM
JUQ088_ACTGAGTGTTCGTCTC-1	-62.4349	-44.6004	nan
JUQ088_CAGCAGCCATATACCG-1	-27.0776	6.65689	gdT
JUQ119_GCAGTTATCAACACTG-1	19.0457	3.00486	CD4_EM
JUQ088_GAGCAGAAGACCTAGG-1	7.39246	33.8478	CD8_EM
JUQ033_TTCTCCTGTGGCGAAT-1	69.0095	2.09641	C4_CCL2
JUQ073_CACCTTGTCGGTGTTA-1	9.60583	49.746	CD8_EM
JUQ108_ACCAGTACATCGTCGG-1	27.7051	-18.2433	CD4_EM
JUQ033_GGAACTTGTAGCTAAA-1	56.2419	13.206	nan
JUQ057_CATCCACGTTAGATGA-1	33.1709	-9.458	CD4_EM
JUQ068_AGCGTATGTTACGCGC-1	-27.6719	7.7996	CD8_RM
JUQ038_GGATGTTGTCAAAGCG-1	-41.8265	40.5884	NK_REST
JUQ025_CAAGATCTCCAGAAGG-1	25.5437	5.87549	CD8_N
JUQ103_ACCTTTACATCCCACT-1	41.4268	42.5358	C1_CD14
JUQ057_TCAGCAAAGGCTCTTA-1	16.8882	-18.2382	CD4_N
JUQ066_CATCGGGCACAACGCC-1	28.3331	-56.3303	CD4_REG
JUQ066_TGTCCCAGTAGATTAG-1	-27.5042	56.1441	NK_REST
JUQ031_GCTGCAGAGTCGAGTG-1	13.1853	1.87712	CD4_EM
JUQ107_CTGGTCTGTGTCAATC-1	14.0598	-78.6264	CD4_REG
JUQ070_CTACGTCGTAGCGATG-1	-23.2198	-47.5517	CD4_EX
JUQ091_TCACGAACATGTCTCC-1	-42.1921	-32.9679	nan
JUQ030_TGGCGCAAGATGTAAC-1	-11.5735	2.60635	nan
JUQ036_ACGCAGCGTAGGACAC-1	-41.292	27.7444	CD8_EM
JUQ031_TGACTAGTCGAACGGA-1	-16.9875	-17.715	nan
JUQ101_CTACCCAAGTGTTAGA-1	33.0857	-21.4057	CD4_N
JUQ042_TCCCGATCATTCCTGC-1	13.3249	-57.2315	CD4_REG
JUQ104_TAAGAGAAGCGAAGGG-1	63.67	-4.20469	C3_CCR2
JUQ104_GAACCTATCTTTCCTC-1	54.2544	46.1403	cDC2
JUQ111_TGCGTGGGTACTCTCC-1	58.2424	-31.5234	nan
JUQ108_CGCTATCAGGAGTAGA-1	30.6478	-24.9382	CD4_N
JUQ102_GGCTGGTAGCTCCTTC-1	2.91807	23.1251	Vg9Vd2_gdT
JUQ070_GGGCATCAGCGCCTCA-1	-40.3933	2.74058	CD8_EX
JUQ105_CGGACGTTCCCAAGAT-1	78.4721	18.1198	nan
JUQ056_CGTTAGATCGTAGGAG-1	-2.46793	21.3039	CD8_RM
JUQ067_GACTGCGTCACAACGT-1	-39.2257	-8.36774	CD8_EX_Proliferating
JUQ031_GCGCCAATCGCTTAGA-1	-26.5444	20.5259	CD8_EM
JUQ111_CTCTACGGTCTTCTCG-1	-7.11334	67.8618	CD8_EMRA
JUQ088_TTAGTTCAGAGACTAT-1	-56.0064	-34.7382	nan
JUQ070_TGAGCCGAGCGATGAC-1	9.19786	-14.3351	CD4_EM
JUQ101_ATAAGAGTCCAGAGGA-1	-65.5402	-34.7909	nan
JUQ031_CCACTACGTCAAAGAT-1	-21.793	-2.91487	gdT
JUQ038_ACTGCTCGTCTCAACA-1	-70.0438	25.1095	nan
JUQ036_ACTGATGCAGCCAGAA-1	-15.4035	-57.0804	CD4_EX
JUQ101_AGCTCTCTCGCCTGTT-1	-8.59823	-6.72205	nan
JUQ067_GGGACCTTCCAAGTAC-1	56.3571	30.1856	C3_CCR2
JUQ024_TGCCAAAAGACTAGAT-1	5.27922	35.1518	CD8_EM
JUQ026_TCATTACGTGATGCCC-1	-25.8113	-60.5727	CD4_EX
JUQ060_TCAGGTAAGGGCTTGA-1	-7.80498	-48.7911	CD4_EX
JUQ067_AACCGCGAGAAGATTC-1	-41.5051	49.5303	NK_REST
JUQ057_CGGACGTAGACTTTCG-1	33.0386	-24.8268	CD4_N
JUQ042_TGCACCTTCAACACTG-1	6.56597	46.6216	CD8_EM
JUQ087_TCTATTGGTATTCGTG-1	18.5994	-17.9555	CD4_N
JUQ056_ACGCAGCAGACGCTTT-1	27.1053	-42.4162	CD4_N
JUQ069_GTATCTTGTGAAAGAG-1	28.3649	-61.1312	CD4_REG
JUQ067_TTAGTTCAGACAGACC-1	-2.37493	-33.7434	CD4_N
JUQ038_TTGACTTCATACTCTT-1	71.3869	24.5755	nan
JUQ044_TGACTTTAGACTGTAA-1	6.66572	16.9105	CD8_EM
JUQ109_CGAGCACAGGCATTGG-1	-11.0224	66.4529	CD8_EMRA
JUQ057_CTAGCCTAGTACTTGC-1	33.5718	-27.0735	CD4_N
JUQ024_CCACTACGTGGTCCGT-1	16.0937	6.93927	CD4_EM
JUQ088_ACCTTTAGTCTTCTCG-1	-75.8634	35.1131	nan
JUQ027_TTAGTTCGTTGTACAC-1	-13.7676	55.9552	Vg9Vd2_gdT
JUQ027_TTGAACGTCATTGCGA-1	53.618	-54.7458	pDC
JUQ057_CTACGTCTCAACACAC-1	-41.3019	-32.761	nan
JUQ040_GATGAGGGTCGGGTCT-1	8.18531	-70.203	CD4_REG
JUQ040_CTAGAGTAGAGGTAGA-1	51.7228	21.3085	nan
JUQ031_AAGGTTCGTATCTGCA-1	-26.0727	3.73459	gdT
JUQ118_ATCACGATCCTTGGTC-1	71.24	-8.18936	nan
JUQ088_TTCTCCTAGAATGTTG-1	-24.1636	-0.706396	CD8_RM
JUQ056_ATCGAGTCAAGGACAC-1	8.12591	12.4054	CD8_EM
JUQ102_CTGAAACTCTTGTCAT-1	53.1035	3.3886	C4_CCL2
JUQ044_CGAGCACAGACAATAC-1	-10.0943	16.0726	CD8_RM
JUQ089_TTGCGTCCATGCGCAC-1	10.1113	20.0905	Vg9Vd2_gdT
JUQ054_CCACTACCATGGTCTA-1	-29.8453	68.6497	NK_CYTO
JUQ099_CCCAGTTTCAGCTTAG-1	78.6371	15.0267	nan
JUQ042_CACACCTTCGCCATAA-1	-4.52723	16.6923	CD8_RM
JUQ069_TTCTCCTGTCGCATAT-1	26.1318	-54.6685	CD4_REG
JUQ088_GTTTCTACATCGATGT-1	-14.0952	70.4438	CD8_EMRA
JUQ085_GGAGCAACAGGATTGG-1	25.2217	18.6114	CD4_EM
JUQ102_GAAGCAGAGCAGACTG-1	3.16172	60.374	CD8_EM
JUQ052_TACAGTGAGAGTCTGG-1	-8.98223	5.40275	CD8_RM
JUQ044_CCGTACTAGTCTTGCA-1	-80.136	-1.07611	nan
JUQ060_GCAGTTAGTGTCAATC-1	-38.313	13.3295	gdT
JUQ105_CGTGTCTCACCGAATT-1	-16.3719	71.1554	CD8_EMRA
JUQ027_GACACGCGTTCCGGCA-1	-44.9938	1.04802	CD8_EX
JUQ039_CACACAATCTCCTATA-1	-12.0498	-19.7057	nan
JUQ102_CGGAGTCTCACCTCGT-1	2.67843	60.968	CD8_EM
JUQ107_CTGCTGTCACGGCCAT-1	-64.8201	-28.6692	nan
JUQ091_ACGCAGCAGGCTAGGT-1	-15.6756	-35.9716	nan
JUQ088_GCAGTTAAGCCCGAAA-1	-61.03	-36.5986	nan
JUQ056_TGAGCCGGTCAACATC-1	15.7745	-37.1032	nan
JUQ039_GATCTAGCATCCGGGT-1	3.57021	-21.748	CD4_REG
JUQ070_TTCTCAACATGGTTGT-1	-20.7752	-47.6369	CD4_EX
JUQ060_CCCTCCTTCGTCGTTC-1	-33.2294	-23.1931	CD8_EX_Proliferating
JUQ088_CTAAGACTCTAACTGG-1	-9.84954	-54.0227	CD4_EX
JUQ044_CGTTAGATCAAGGCTT-1	-7.90225	16.3031	CD8_RM
JUQ069_CAGGTGCAGCAATCTC-1	27.3664	-55.6417	CD4_REG
JUQ050_TTATGCTAGAGTGACC-1	-4.11027	41.3015	CD8_EM
JUQ049_AGCTCTCCACTTACGA-1	63.8781	1.29376	nan
JUQ106_CGCTTCAGTCGATTGT-1	-31.7034	68.7062	NK_CYTO
JUQ070_CAACCTCGTCTCTTAT-1	47.1711	30.9295	C3_CCR2
JUQ107_CACCTTGTCAGCTCGG-1	10.8926	53.537	CD8_EM
JUQ086_TAAGCGTTCAAAGACA-1	11.6003	37.5982	CD8_EM
JUQ091_ATTATCCCAAGAAAGG-1	2.34398	-55.0175	CD4_EX
JUQ107_AGGGATGCAAACAACA-1	16.0953	40.3192	CD8_EM
JUQ030_TACCTATAGACAAGCC-1	-64.7366	47.5588	nan
JUQ060_CTAACTTTCACTTACT-1	-78.3573	7.24981	nan
JUQ033_CATATTCTCCTATTCA-1	-50.6331	12.9795	CD8_EX
JUQ108_TACTCGCCACGACTCG-1	4.3982	42.1172	CD8_EM
JUQ038_CTGGTCTTCTATCGCC-1	-41.578	40.7216	NK_REST
JUQ047_CGCCAAGAGAAGCCCA-1	-15.9995	67.9525	CD8_EMRA
JUQ057_CGACCTTAGTTGTAGA-1	56.0199	6.14192	C8_MT1G
JUQ061_CTGCTGTTCACTTACT-1	51.9582	15.7111	nan
JUQ027_GCAGTTATCGTTTGCC-1	13.3297	-64.9698	CD4_REG
JUQ057_CTGCTGTGTCGTGGCT-1	50.5878	24.8923	C1_CD14
JUQ124_CTGAAGTCAGCGAACA-1	73.6289	-24.83	nan
JUQ049_CAGCTAAAGGACCACA-1	-42.0014	-2.63836	CD8_EX
JUQ108_GGGCATCGTCTAACGT-1	-69.0498	-39.6416	nan
JUQ027_CGTCTACCAATGAAAC-1	77.8157	-4.14022	C5_CCL18
JUQ118_CGTTCTGGTATAATGG-1	65.9026	-5.88756	C4_CCL2
JUQ054_CATCGAAAGGCACATG-1	55.3506	-4.9884	C4_CCL2
JUQ061_AGAGCGAAGATTACCC-1	2.31949	-62.2868	CD4_REG
JUQ038_GTCAAGTTCTCTGAGA-1	-44.3319	39.0011	NK_REST
JUQ056_ACATACGTCTGTGCAA-1	28.7781	-6.29692	nan
JUQ069_AGCGTATTCCAAATGC-1	23.3754	50.0247	CD8_EM
JUQ031_TAGTGGTGTACTCTCC-1	59.2917	-4.21049	nan
JUQ027_CATTATCCAAGGCTCC-1	76.4326	-5.22654	C5_CCL18
JUQ060_CCAGCGAAGCCAGTAG-1	-18.1645	11.9796	CD8_RM
JUQ026_CATTATCTCGGTTCGG-1	9.70829	1.77941	CD4_EM
JUQ093_GCATGCGAGTGACTCT-1	-57.8766	-23.439	nan
JUQ030_TTATGCTCAACTGGCC-1	16.0488	-14.2412	CD4_EM
JUQ047_TAGACCATCGTCTGCT-1	12.3871	-35.4242	CD4_EM
JUQ111_CTACATTGTGATAAGT-1	-5.72614	64.1706	CD8_EM
JUQ057_ACTATCTCACCGGAAA-1	-8.69362	43.8503	CD8_EM
JUQ091_TGGGCGTGTTCAGTAC-1	16.2396	25.2303	CD4_N
JUQ102_CTTGGCTTCACGACTA-1	23.7578	-65.0289	CD4_REG
JUQ027_TGTTCCGAGACGCACA-1	-16.8986	10.7358	CD8_RM
JUQ069_AGATCTGCAAAGTGCG-1	37.8314	-2.82804	CD4_EM
JUQ119_CAGCCGATCTACTTAC-1	-31.9156	67.421	NK_CYTO
JUQ057_TAGTGGTCAAGCGATG-1	14.3963	39.9909	CD8_EM
JUQ066_CTAATGGAGGTGATAT-1	30.8109	50.1412	CD8_EM
JUQ056_ACCTTTAAGCGTCTAT-1	-62.0172	50.4935	nan
JUQ121_CTTAGGAAGAGCTTCT-1	40.3371	47.0728	C1_CD14
JUQ042_CCACGGAGTCTTGATG-1	9.64851	53.992	CD8_EM
JUQ067_AGCAGCCGTGCCTGTG-1	-29.2919	-32.141	CD4_EX_Proliferating
JUQ089_TCTCTAAGTTCATGGT-1	-60.2092	-19.4198	nan
JUQ040_TTGGAACAGGACTGGT-1	-40.6734	48.2546	NK_REST
JUQ061_CGACTTCAGCTTATCG-1	51.7162	16.1364	nan
JUQ118_GAGGTGAGTACGACCC-1	-4.10103	-23.3278	nan
JUQ039_ACGCCAGGTTAGATGA-1	-75.485	-23.813	nan
JUQ119_TGAGCATAGCGCCTTG-1	28.2159	-1.07947	CD8_RM
JUQ066_CTCGTCATCAGCTCTC-1	21.4784	64.3344	CD8_EM
JUQ088_CAGTCCTAGTGGAGAA-1	-23.6466	-1.66448	gdT
JUQ057_CGGACGTAGCACACAG-1	11.335	12.385	CD8_EM
JUQ108_CTACATTGTCCATCCT-1	-60.0898	-24.5674	nan
JUQ031_TCTATTGTCGCGATCG-1	-33.2501	-33.0541	CD4_EX
JUQ045_TCATTTGAGTTAAGTG-1	15.2897	-35.4028	CD4_N
JUQ063_CCGGGATGTTAGATGA-1	5.58361	-34.5399	CD4_EM
JUQ033_TGGCTGGAGGCTCAGA-1	0.0303974	-66.1252	CD4_REG
JUQ056_CGCTATCGTCCGACGT-1	-16.4904	22.9425	CD8_RM
JUQ053_ATCTACTTCACTTACT-1	23.5965	-31.8818	CD4_N
JUQ096_TTCCCAGCAGATCCAT-1	57.3412	-25.6915	nan
JUQ068_ACCCACTGTATAGGTA-1	-55.6179	-30.423	nan
JUQ066_CCTACACGTCCAGTGC-1	-9.95026	27.4886	CD8_RM
JUQ058_GTAGTCATCTTGTTTG-1	-39.9483	-20.8801	nan
JUQ030_GACTAACTCTGTCCGT-1	-17.1194	-18.1936	nan
JUQ088_CATGGCGTCCTTCAAT-1	-65.4362	-44.6314	nan
JUQ070_TCAATCTAGCTGGAAC-1	55.7662	-6.65574	C4_CCL2
JUQ033_TTGCCGTGTATAATGG-1	-45.7804	11.5899	CD8_RM
JUQ024_GGGTCTGCACCAGGTC-1	-11.4161	-4.30739	CD4_EM
JUQ030_GCATGCGGTTCCTCCA-1	-30.1139	11.6628	nan
JUQ039_TCACAAGAGAGGGATA-1	18.3232	-69.0265	CD4_REG
JUQ027_GTAACGTAGCCCGAAA-1	11.0798	-70.9901	CD4_REG
JUQ060_ACGTCAAGTGCTAGCC-1	10.7468	-15.6171	nan
JUQ068_CCGTGGACATCGATTG-1	-13.543	49.6292	CD8_EM
JUQ070_CGACCTTAGGGCACTA-1	9.18711	35.277	CD8_RM
JUQ069_CTCGTCATCGTTTAGG-1	17.5799	63.665	CD8_EM
JUQ089_TGACGGCGTAGATTAG-1	-51.3869	-27.0452	nan
JUQ069_AAGGTTCCACCCTATC-1	-52.4418	-17.7449	nan
JUQ111_ATCCACCTCTTCATGT-1	58.8388	-28.6986	nan
JUQ057_GGAATAATCTTGACGA-1	56.2381	4.46479	nan
JUQ053_AGAATAGTCTTCAACT-1	-62.0894	37.2905	nan
JUQ124_AAAGTAGGTCTAGTGT-1	82.3199	17.8311	nan
JUQ047_GGAGCAACAGACAGGT-1	-4.99184	60.1399	Vg9Vd2_gdT
JUQ112_CGGCTAGCAGGTGGAT-1	72.5159	-26.2192	nan
JUQ120_GGACGTCGTTCCCTTG-1	21.3107	7.75003	CD4_EM
JUQ038_TCACAAGTCGTGGACC-1	-20.3651	-55.4074	CD4_EX
JUQ107_CTGAAACAGAGCTATA-1	-4.89851	11.9767	CD8_RM
JUQ054_GTTCATTGTAGCTGCC-1	16.6483	-57.4699	nan
JUQ026_GACAGAGAGCCACGCT-1	19.1527	-57.6005	CD4_REG
JUQ057_TGACTAGGTCTCCATC-1	-33.905	-32.7918	CD4_EX_Proliferating
JUQ039_GGAGCAAAGCTGGAAC-1	-73.4283	-37.2712	nan
JUQ069_GCGCAACCATCTACGA-1	26.6518	-59.6249	CD4_REG
JUQ060_GAACATCCATGCATGT-1	34.3978	-33.5919	CD4_N
JUQ062_CAGCTAAAGCCCTAAT-1	-34.9913	-16.4438	CD8_EX_Proliferating
JUQ111_CTCTGGTTCAACTCTT-1	58.8766	-30.5985	nan
JUQ061_ACGATGTAGGTGCAAC-1	-15.8261	3.60712	CD8_RM
JUQ072_GTAACGTAGCCCGAAA-1	7.40385	-31.8214	CD4_N
JUQ033_GGCGTGTGTTTCGCTC-1	-12.5869	-42.9896	CD4_REG
JUQ108_CAGAATCTCGGCTACG-1	-68.9305	-38.445	nan
JUQ038_CTAACTTGTGTCTGAT-1	-44.8639	34.3261	gdT
JUQ040_GTAGTCAAGTGAACAT-1	-43.6045	24.3126	CD8_EM
JUQ027_ACGAGGACAAACAACA-1	-45.5237	1.07538	CD8_EX_Proliferating
JUQ095_AACTCAGTCTCTAGGA-1	-18.7363	66.4896	Vg9Vd2_gdT
JUQ061_GGGTCTGAGTACGTAA-1	-7.34998	-13.9905	nan
JUQ056_AGAGCTTGTCTCTTAT-1	38.6861	-28.1222	CD4_N
JUQ086_GTCGTAAGTTGTACAC-1	-67.1616	46.8727	nan
JUQ069_CTACATTGTGAACCTT-1	40.1897	0.581225	CD4_N
JUQ067_AAATGCCTCGACGGAA-1	69.5679	1.63844	C4_CCL2
JUQ042_GGTGAAGAGCGTAGTG-1	-5.97746	19.1153	CD8_RM
JUQ038_CTCGGGAGTAAGGGCT-1	69.3885	24.2368	nan
JUQ088_CTCGGAGCACTGTTAG-1	-25.5826	5.14969	gdT
JUQ070_GCAGTTAAGACGCAAC-1	-31.716	37.0659	gdT
JUQ060_CAGAGAGGTTAAGAAC-1	-35.4054	11.4464	CD8_EX
JUQ033_CACCACTCATAAGACA-1	-66.5579	31.8524	nan
JUQ106_TGTGTTTGTTGTGGCC-1	20.9519	-7.3236	CD4_EM
JUQ108_TGTGGTAGTTTAGGAA-1	17.9576	-30.9095	CD4_EM
JUQ057_GGAAAGCGTTGGACCC-1	14.3326	-59.3515	CD4_REG
JUQ024_GTCGTAATCCTATTCA-1	14.3074	-20.1344	CD4_EM
JUQ095_GTGCATAAGCAAATCA-1	41.2742	45.5433	nan
JUQ053_CGGGTCAAGCAAATCA-1	13.1133	-12.41	CD4_EM
JUQ031_TCAGGATAGGACGAAA-1	56.8139	-41.3341	nan
JUQ057_CTGATCCCATACTACG-1	-44.6055	-1.21069	CD8_EX
JUQ027_CTACCCACAGTATCTG-1	37.5176	5.31607	CD4_EM
JUQ040_TCAGCTCGTGGCTCCA-1	-40.0807	43.0049	NK_REST
JUQ073_ACTATCTTCTTCGGTC-1	-7.51149	53.5526	nan
JUQ122_CACTCCAAGTCATGCT-1	82.575	12.6809	C7_CX3CR1
JUQ027_CTCTGGTTCAGATAAG-1	16.6267	35.8987	CD8_RM
JUQ036_TCAGCTCAGTTATCGC-1	-47.9898	14.2596	CD8_EX
JUQ108_GTCACAAGTTGACGTT-1	18.3484	-9.69904	CD4_EM
JUQ027_ATCTGCCGTGTCAATC-1	22.2901	-63.3106	CD4_REG
JUQ049_ATCGAGTGTCCAGTGC-1	-21.7906	27.7931	CD8_EM
JUQ068_ACGAGGACAATAGAGT-1	32.0177	-31.3402	CD4_N
JUQ120_AGTGGGAAGTCGTACT-1	-4.90478	60.464	CD8_EMRA
JUQ101_GAAATGACACAGCCCA-1	17.1287	-7.64805	CD4_EM
JUQ102_GCGCAACTCGTATCAG-1	-47.3815	-2.60006	CD8_EX
JUQ067_CATATGGTCTTGACGA-1	-60.1566	10.8248	CD8_EX
JUQ088_ATCTGCCAGCAATCTC-1	6.12784	20.4186	Vg9Vd2_gdT
JUQ066_AGTTGGTTCCCTCAGT-1	-18.499	-64.2711	CD4_EX
JUQ040_CGACCTTTCGAATGGG-1	-20.3441	-32.2196	CD8_EX
JUQ069_TCTGAGACAGATAATG-1	24.3274	51.1605	CD8_EM
JUQ026_CTGATAGTCCGTTGCT-1	-22.8793	-5.25926	gdT
JUQ100_GATGAGGCACGAAACG-1	24.8465	-39.4152	CD4_N
JUQ070_GGTGAAGTCTTAACCT-1	-23.4327	-47.2366	CD4_EX
JUQ036_CAGCATACAGCGTCCA-1	-21.6664	38.331	CD8_EM
JUQ111_CGCGTTTCATGGTTGT-1	2.50291	-19.2615	CD4_N
JUQ087_CCACTACTCCGTCATC-1	-57.3415	-33.7114	nan
JUQ056_CGTGTCTGTACCATCA-1	48.7262	38.6861	nan
JUQ105_GGGCATCAGCGTCTAT-1	-66.3684	38.3592	nan
JUQ038_AAGTCTGAGTGTGAAT-1	-7.55273	-37.1546	nan
JUQ102_GTTCATTTCCGTCATC-1	16.4199	-64.9855	CD4_REG
JUQ087_CTCTACGAGCCACGTC-1	-59.2429	36.4732	nan
JUQ027_GTTACAGAGCGCTTAT-1	-43.3191	-34.066	nan
JUQ057_CGGAGTCCACTCGACG-1	-63.7956	-23.2222	nan
JUQ092_GAACATCCAGATCGGA-1	-51.1279	-24.7938	nan
JUQ101_TTTGCGCTCTTCGAGA-1	32.2529	-19.7916	CD4_N
JUQ088_CCCTCCTGTCTTCTCG-1	12.6105	11.4976	CD4_EM
JUQ042_CGGACACGTCGCATAT-1	25.0324	-24.9828	CD4_N
JUQ057_TTGAACGCAGACGCTC-1	14.0227	-72.9619	CD4_REG
JUQ085_GTAGTCACAAGTAGTA-1	9.48057	54.8699	CD8_EM
JUQ087_ATAACGCCAACTTGAC-1	-68.0787	-36.9795	nan
JUQ036_CTGTTTAGTTGTCTTT-1	70.0196	5.85478	C6_MMP9
JUQ104_GTTAAGCAGCCAACAG-1	60.5573	-10.8101	C5_CCL18
JUQ042_TCATTTGAGTGTCTCA-1	17.5153	-32.4463	nan
JUQ067_GTGAAGGAGAGACTAT-1	-56.6876	19.9435	CD8_EX
JUQ095_CGTTGGGGTAGTACCT-1	42.0981	47.4231	nan
JUQ118_TCTCTAATCACATGCA-1	-29.8332	21.0045	gdT
JUQ049_TACGGTATCAAGCCTA-1	63.2307	43.1858	ASDC
JUQ024_TCCACACCAATCTACG-1	-15.1932	-3.25969	gdT
JUQ053_ATCGAGTAGGGTGTTG-1	76.1816	0.48301	C5_CCL18
JUQ108_TGAGCATCACGCCAGT-1	18.0778	26.3993	CD8_EM
JUQ096_AAGTCTGTCTAAGCCA-1	-10.6182	72.5134	CD8_EMRA
JUQ106_TGCTACCGTTACCGAT-1	51.7263	9.72862	C4_CCL2
JUQ061_TTAGTTCGTTCAACCA-1	-19.787	35.1245	Vg9Vd2_gdT
JUQ122_AAGTCTGAGTTTCCTT-1	62.9515	-24.1644	C4_CCL2
JUQ107_GGCAATTGTTGGTAAA-1	87.4784	16.2052	C7_CX3CR1
JUQ030_GACTACATCAGCATGT-1	-30.8912	16.1127	CD8_RM
JUQ082_GGGCATCCAGCTCCGA-1	10.4238	-25.8812	CD4_EM
JUQ040_ACACCCTAGGGCTTCC-1	-41.2715	31.4589	CD8_RM
JUQ053_CACATTTTCAGTTAGC-1	53.397	18.6711	C4_CCL2
JUQ101_AACACGTCAATGTAAG-1	20.1	24.9907	CD8_RM
JUQ083_GTCTTCGCATGCCCGA-1	-11.1087	-11.7627	CD8_EM
JUQ088_GGCGTGTTCAACACCA-1	-7.14589	-53.4493	CD4_EX
JUQ060_TACCTTACATGCTAGT-1	-78.3026	7.76272	nan
JUQ066_GTGAAGGGTCGATTGT-1	31.1488	53.478	CD8_RM
JUQ030_GTTACAGAGACTGTAA-1	-19.1328	15.0503	CD8_RM
JUQ049_GATGAAATCCTAGAAC-1	49.7728	7.24555	C8_MT1G
JUQ070_TGAGCATAGTATCGAA-1	4.41696	-64.5006	nan
JUQ108_TATCAGGGTGTGAATA-1	-76.1796	-29.6942	nan
JUQ070_CGGCTAGTCCACGCAG-1	-31.1111	-34.2917	CD8_EX_Proliferating
JUQ044_GACAGAGCATAGACTC-1	5.18651	49.7978	CD8_EM
JUQ027_GGGCACTGTGCTTCTC-1	-22.4326	33.1142	NK_REST
JUQ050_TTAACTCTCGTTACAG-1	30.463	-6.61743	CD4_EM
JUQ069_TGCTGCTGTTCCATGA-1	52.212	-57.821	pDC
JUQ044_ATCTGCCCATCGATTG-1	28.4962	-35.3992	CD4_N
JUQ026_CACAGTACATACGCCG-1	5.74143	-61.9187	CD4_REG
JUQ044_CAACCAAAGTATTGGA-1	-3.84467	-50.8708	CD4_EX
JUQ040_GTTCGGGGTCCTCCAT-1	-33.2685	-34.5847	CD4_EX
JUQ049_TCAATCTTCTTACCGC-1	-20.2207	-49.0315	CD4_EX
JUQ088_CATATTCAGGTCGGAT-1	24.2811	-28.6168	CD4_EM
JUQ106_CTTTGCGGTCATCCCT-1	47.5022	-54.9471	pDC
JUQ056_GTACTTTAGATGTTAG-1	27.896	3.20049	CD4_EM
JUQ042_GTTCTCGTCGGCGCAT-1	-8.66297	9.7071	CD8_RM
JUQ030_CGATCGGTCCTTGGTC-1	-34.0842	51.2735	NK_REST
JUQ066_TGGGAAGGTTCAGCGC-1	13.0438	57.2619	CD8_EM
JUQ026_TAGTGGTCAACGCACC-1	73.014	29.8647	C3_CCR2
JUQ033_GCGCAGTTCACTGGGC-1	9.6633	-54.3401	CD4_REG
JUQ102_CTGATAGGTATTCGTG-1	36.8664	-25.4637	CD4_N
JUQ036_GGACAGAGTTAAGTAG-1	52.9478	-53.7529	pDC
JUQ080_GGGAATGGTTCCACTC-1	80.6355	16.0339	C7_CX3CR1
JUQ036_CATGCCTGTCCGAGTC-1	-17.8878	45.5151	CD8_EM
JUQ102_AATCCAGCAATAAGCA-1	39.0196	-38.892	CD4_EM
JUQ056_GGGATGACAATACGCT-1	-68.687	-19.7713	nan
JUQ044_GGTGCGTAGCCAGAAC-1	23.2324	28.1867	CD8_EM
JUQ033_AGTGGGATCAATCACG-1	9.20654	-60.0253	CD4_REG
JUQ088_TACGGGCAGCGATATA-1	16.808	-31.8284	CD4_EM
JUQ108_ACATACGGTTACCGAT-1	7.99547	44.3305	CD8_EM
JUQ069_CTGCGGAAGCGAGAAA-1	-52.7916	-17.7154	nan
JUQ038_GAGCAGAAGACAAGCC-1	-76.3879	31.7656	nan
JUQ091_CATGACAAGCTAAGAT-1	29.2153	-27.662	CD4_N
JUQ067_GACGTTACACGAAATA-1	-52.7618	-39.7804	nan
JUQ101_TCATTACGTGAAAGAG-1	5.0816	56.9398	CD8_EM
JUQ060_TTGACTTCACAACGTT-1	-41.2885	7.20233	CD8_EX
JUQ112_GGGCACTCAAGTAATG-1	-30.044	67.0112	CD8_EMRA
JUQ065_TGCCCATTCAGCGATT-1	79.4	16.2873	C5_CCL18
JUQ118_AAAGATGTCGGATGGA-1	-10.8852	67.163	CD8_EMRA
JUQ027_AGCATACGTCGCATCG-1	-44.4933	2.24801	CD8_EX
JUQ101_CATCAAGGTTCCACAA-1	-5.07117	8.91358	CD8_RM
JUQ101_TGACTTTAGGAGTTTA-1	2.73652	-14.4559	CD4_EM
JUQ036_AGCGTATAGGCAGTCA-1	-43.3461	24.9584	CD8_EM
JUQ067_CGATTGACACGGTAAG-1	-28.5499	25.6825	CD8_RM
JUQ069_GCTCCTAAGGAATCGC-1	-42.6479	15.2334	CD8_EX
JUQ088_GTAGGCCTCTTACCTA-1	-13.5976	31.3936	Vg9Vd2_gdT
JUQ031_GAGCAGAGTGCCTGCA-1	4.49539	-53.5793	CD4_REG
JUQ069_CGATGGCTCTCTGCTG-1	16.254	62.3842	CD8_EX
JUQ067_CCACTACGTAAGTTCC-1	-19.6145	-1.367	gdT
JUQ108_AGGCCGTGTCTAGAGG-1	-42.6506	-31.5013	nan
JUQ121_TACGGGCCACAGATTC-1	56.2929	45.2993	cDC2
JUQ044_GTACGTATCCACGACG-1	-2.18797	-50.6249	CD4_REG
JUQ069_CTACATTTCGCAGGCT-1	-31.7298	55.0251	NK_REST
JUQ038_CTAGAGTGTGGGTCAA-1	-8.68744	-37.1476	nan
JUQ027_TGAGAGGGTTCCACTC-1	39.7634	6.79377	CD4_EM
JUQ024_AGGCCGTAGCCAGGAT-1	76.1386	-15.5175	nan
JUQ070_TTGACTTGTTGCCTCT-1	13.6461	43.1032	nan
JUQ060_GACTGCGAGTTGAGAT-1	23.8763	-30.9775	CD4_N
JUQ053_TGGCGCATCAAACGGG-1	-57.9099	-18.8277	nan
JUQ060_ACCGTAATCTAGAGTC-1	-77.8259	34.6013	nan
JUQ031_CATCCACAGTCCGTAT-1	-7.54827	1.10771	nan
JUQ088_TAGTTGGAGGCATTGG-1	-0.0585996	38.2435	CD8_EM
JUQ069_CTTTGCGAGCTGATAA-1	42.0509	-11.1006	CD4_N
JUQ040_GGGAATGGTTTGTTGG-1	-26.175	-32.1435	CD8_EX
JUQ112_TCTTTCCGTCTCTCTG-1	69.9711	-2.8044	nan
JUQ096_TTCGGTCCATCCTAGA-1	42.7011	45.444	nan
JUQ040_GATCGTAGTCATTAGC-1	4.60214	-35.371	CD4_N
JUQ025_TTGGCAAGTCCAGTGC-1	30.823	-24.5586	CD4_N
JUQ026_CCATTCGGTTCAGACT-1	-11.8356	35.7226	CD8_EM
JUQ099_CACTCCACAGCCAATT-1	14.3294	16.4148	CD8_EM
JUQ068_GATCTAGTCCTATTCA-1	51.7236	9.68107	nan
JUQ070_CTACCCAGTCCGTTAA-1	18.0334	34.6954	CD8_EM
JUQ102_CACAAACTCCTATTCA-1	2.78224	63.1645	CD8_EM
JUQ071_TTGCGTCCAAGGACAC-1	-63.1139	33.8244	nan
JUQ038_TTGACTTAGCGATATA-1	-54.0811	41.0847	nan
JUQ039_TTCTCAACATGGATGG-1	-73.2641	-36.9855	nan
JUQ067_GGCCGATCAATGGAAT-1	4.87344	6.37523	CD8_EM
JUQ088_TCGCGTTTCACATAGC-1	-25.7108	5.33211	gdT
JUQ027_GCAGTTAAGGCTAGAC-1	74.05	29.2216	LanghDC
JUQ026_CGTTCTGAGTCCGGTC-1	-10.7057	40.1083	CD8_EM
JUQ088_ATGGGAGGTCCAGTAT-1	-29.5768	22.0078	gdT
JUQ044_CAAGGCCCACCAACCG-1	20.7065	-43.9098	CD4_REG
JUQ040_TTAACTCGTCTGCCAG-1	57.2751	15.7923	nan
JUQ027_AAACCTGCACAACTGT-1	-27.356	-0.79582	gdT
JUQ101_ACTATCTTCGAATGGG-1	5.94008	52.7906	CD8_EM
JUQ036_TAGTTGGCATCGGACC-1	4.01779	-72.6054	CD4_REG
JUQ107_GCAGTTACAGGACGTA-1	13.3739	52.4156	CD8_EM
JUQ056_GATCGATAGTTACGGG-1	-12.6565	22.0431	CD8_EM
JUQ036_ATGCGATTCGAGGTAG-1	64.7639	13.5321	C6_MMP9
JUQ110_TTGTAGGAGTGCCAGA-1	-9.24975	4.34818	CD8_RM
JUQ040_TACTTGTAGTCCGGTC-1	-37.5167	-13.5472	CD8_EX
JUQ027_TTTCCTCTCAACGGGA-1	-23.5727	30.9143	CD8_EM
JUQ036_GCATACATCACTCCTG-1	-15.0833	-55.4833	CD4_EX
JUQ085_TAAGCGTTCTTGACGA-1	-34.1003	70.0854	NK_CYTO
JUQ027_GTCAAGTTCCGATATG-1	-42.0983	0.00704766	CD8_EX
JUQ111_TACTCATTCGAGAACG-1	59.4804	-29.1287	nan
JUQ033_CGCGTTTCATCCGGGT-1	7.05047	25.9839	CD8_EM
JUQ036_CACACCTTCATACGGT-1	-54.1708	4.24749	CD8_EX
JUQ088_CATATGGGTTCGGCAC-1	0.964353	35.4736	CD8_EM
JUQ070_CTCGTACGTGCCTGCA-1	-37.6804	56.8316	NK_REST
JUQ027_ATGCGATTCCCTAACC-1	-13.8877	50.3357	CD8_EM
JUQ070_GGCAATTCATCCTAGA-1	50.8933	28.1714	C3_CCR2
JUQ038_CACCACTGTAAATGAC-1	65.9223	23.8482	nan
JUQ027_TGACAACAGGTGCAAC-1	17.0763	-73.6175	CD4_REG
JUQ040_GGACAGATCCAGTAGT-1	-14.7649	-3.79968	gdT
JUQ066_GACGTTATCCGAGCCA-1	26.243	58.2947	CD8_EM
JUQ088_GCATGCGAGTGGTAGC-1	4.34314	-17.0001	CD4_EM
JUQ088_AGAGTGGCAAGGTTCT-1	17.1553	-30.3201	CD4_EM
JUQ024_GTTACAGCAACAACCT-1	14.2129	-21.5995	CD4_EM
JUQ040_AAACCTGAGGATGTAT-1	64.2718	9.05296	nan
JUQ053_GTGTTAGGTGCTGTAT-1	-62.8929	48.8752	nan
JUQ039_TTCTCAAAGGGCATGT-1	44.1696	-23.1752	CD4_N
JUQ111_CGTCAGGGTAAATACG-1	72.3756	-25.3853	nan
JUQ078_GGGTTGCGTACTCTCC-1	-15.7726	18.5082	CD8_RM
JUQ050_GCTCTGTTCTGGTTCC-1	64.4309	-7.36881	C3_CCR2
JUQ066_CCGTACTGTCGAACAG-1	-1.35096	-7.4313	CD4_N
JUQ111_GGTGAAGTCCGTTGTC-1	56.3113	-31.6711	nan
JUQ120_CCTTCGAGTCAACATC-1	23.3145	11.8625	CD4_EM
JUQ040_CCATGTCGTCGACTGC-1	-52.0334	-38.3534	nan
JUQ102_ACACCAATCACATGCA-1	13.4978	-76.3436	CD4_REG
JUQ040_TTTGGTTAGAGTAAGG-1	56.8038	20.2172	nan
JUQ036_AGCATACCACAACGTT-1	53.7672	28.0825	C3_CCR2
JUQ070_TACCTTATCAAAGACA-1	11.9046	14.0308	CD4_N
JUQ049_GCTTGAAGTCGAGATG-1	-40.9076	49.4566	NK_REST
JUQ060_GTTACAGCAATGGAAT-1	-9.1767	-5.45485	nan
JUQ067_CACACAATCACAACGT-1	-9.89197	-18.7211	nan
JUQ070_ACAGCCGAGCGGATCA-1	12.8456	45.2891	CD8_EM
JUQ039_GCGACCAAGCCCTAAT-1	-74.989	-37.1195	nan
JUQ106_GACTGCGAGGTTCCTA-1	18.4271	-18.0223	CD4_EM
JUQ042_TCCCGATAGGGCACTA-1	30.2111	-0.905584	Vg9Vd2_gdT
JUQ060_TACTTGTTCTGCTTGC-1	-57.5695	-34.5839	nan
JUQ060_ACGATACAGACCTTTG-1	50.5601	-54.6809	pDC
JUQ056_GGTGAAGCACGGATAG-1	-26.639	30.4562	Vg9Vd2_gdT
JUQ044_TACTTACAGTGTACCT-1	19.3671	-61.6701	CD4_REG
JUQ065_CCAGCGAGTGGTTTCA-1	56.5125	44.0415	cDC2
JUQ067_CACATAGGTTCCACGG-1	-2.08441	-29.5473	CD4_N
JUQ046_ATTTCTGTCGGCTTGG-1	-43.3182	10.4118	CD8_EX
JUQ100_GTAGGCCAGTGTTAGA-1	54.0255	-51.2222	pDC
JUQ091_CAGAGAGGTCAGATAA-1	22.6308	-33.4974	CD4_N
JUQ057_ACTGAACTCTGGTGTA-1	-32.4176	-25.6986	nan
JUQ048_CGGCTAGTCTGGCGAC-1	46.6967	40.1043	C3_CCR2
JUQ101_CAAGAAAAGGCGCTCT-1	26.3335	-13.1334	CD4_N
JUQ100_TTTGTCAAGTTACGGG-1	14.1226	-64.7341	CD4_REG
JUQ105_AGCTCTCCACTAGTAC-1	-23.656	20.1128	CD8_RM
JUQ033_TTTATGCCACCTTGTC-1	50.6644	-0.678701	nan
JUQ040_CGTCACTGTGGTCTCG-1	-41.7329	-20.1415	CD8_EX
JUQ044_CCTAGCTCAACCGCCA-1	19.8781	-43.1331	CD4_REG
JUQ036_TGACTTTAGCCCAACC-1	69.6496	12.2154	C5_CCL18
JUQ104_GCATGCGTCTGCTGTC-1	65.8887	-7.84581	C3_CCR2
JUQ101_CGAGCCAGTTCCACTC-1	-0.787078	58.5048	CD8_EM
JUQ061_TTCCCAGGTATCGCAT-1	-57.2833	37.9244	nan
JUQ061_CTTAACTGTCCAGTTA-1	-0.205784	-34.616	CD4_EM
JUQ031_TATTACCCACAGTCGC-1	15.6413	-65.165	CD4_REG
JUQ106_ATCCACCGTCACAAGG-1	54.5443	-9.07599	C4_CCL2
JUQ043_TGACTTTGTACTCTCC-1	20.646	48.4645	nan
JUQ066_TATCTCACAGCTTCGG-1	-27.9066	58.2848	NK_REST
JUQ038_TGACTTTAGTGGTAAT-1	-61.649	32.1753	nan
JUQ094_CTACACCTCAAGGCTT-1	-11.0078	71.8725	CD8_EMRA
JUQ031_CTCGAAACAAGTTCTG-1	12.1001	9.23668	CD4_EM
JUQ057_GAATGAACAGAAGCAC-1	33.3087	-12.3725	CD4_N
JUQ040_CTCATTACATGCTAGT-1	-1.32516	-37.9941	CD4_EM
JUQ057_TCGTACCGTGTGCCTG-1	30.8233	-25.2857	CD4_N
JUQ111_GTCGTAAAGCCCAGCT-1	61.8346	-26.9469	nan
JUQ067_ACCCACTCACAGAGGT-1	12.171	-68.6985	CD4_REG
JUQ101_AGGTCCGTCGTATCAG-1	-4.48019	41.1463	CD8_EM
JUQ024_TTAGTTCGTGTGCGTC-1	-74.4636	-28.7082	nan
JUQ082_ACTGATGCACGCCAGT-1	1.52183	39.614	CD8_EM
JUQ049_TCGCGTTCAGGGTATG-1	-38.029	52.0919	NK_REST
JUQ040_TTTGGTTGTCCAACTA-1	18.3294	26.8633	CD8_EM
JUQ067_GCCTCTAGTCGAATCT-1	-76.2797	-23.868	nan
JUQ067_GGCTGGTGTTCCATGA-1	4.37859	5.34481	CD4_EM
JUQ044_CATCGAAAGCCACTAT-1	-26.7574	-14.0617	NK_REST
JUQ067_ACGGGTCGTCAAACTC-1	-60.9357	-23.5353	nan
JUQ088_CCACTACAGATATGGT-1	-79.4402	35.4481	nan
JUQ062_CGACCTTTCCGATATG-1	-14.9723	-55.6362	CD4_EX
JUQ030_ATGGGAGAGCCACGCT-1	-11.4984	9.80149	CD8_RM
JUQ069_GGATTACAGAAGATTC-1	19.7407	55.6457	CD8_EM
JUQ067_CCATGTCCATTGGTAC-1	13.8044	-77.4297	CD4_REG
JUQ108_AAGGTTCTCTCCTATA-1	17.5083	-9.77019	CD4_EM
JUQ099_TCGCGTTTCCTAGTGA-1	-6.69373	37.309	CD8_EM
JUQ119_TTGAACGGTCACCCAG-1	11.2945	-5.974	CD4_EM
JUQ091_CCGGTAGAGACACGAC-1	70.0405	34.4882	C1_CD14
JUQ054_ACTGCTCGTTGGTAAA-1	-37.2946	24.2548	CD8_RM
JUQ111_TGGTTAGTCAGAAATG-1	38.8829	41.4189	nan
JUQ059_GCACATAGTGCCTTGG-1	46.001	15.0762	C1_CD14
JUQ050_TCGAGGCTCTCCAGGG-1	1.60844	-22.0068	CD4_N
JUQ039_TCGTAGACAGCCACCA-1	-64.0536	-22.3703	nan
JUQ030_CATCAAGGTAATCGTC-1	-19.8819	14.8147	CD8_RM
JUQ053_TGACTTTAGGCGATAC-1	-14.1558	-55.9874	CD4_EX
JUQ101_CGACCTTTCTAACTCT-1	21.7454	-62.0196	CD4_REG
JUQ067_CTACCCAGTGTGAAAT-1	-53.3893	-36.1285	nan
JUQ070_AAGACCTTCAGTCCCT-1	-21.9671	-44.0599	CD4_EX
JUQ111_AGGGTGAAGCACCGCT-1	63.3256	-29.1462	nan
JUQ068_AAAGTAGTCGGCGGTT-1	70.383	-0.261197	C4_CCL2
JUQ036_GTGCATAAGACTAAGT-1	-74.3093	28.8857	nan
JUQ056_TAAGTGCAGTCGAGTG-1	-7.453	50.7287	CD8_EM
JUQ031_CGTCCATTCTTCATGT-1	-31.2508	14.1155	CD8_RM
JUQ102_TGTGGTATCTTGTACT-1	28.9365	-10.2255	CD4_EM
JUQ031_GGTGTTACAGATCCAT-1	-6.98168	-24.7176	nan
JUQ036_TGTGGTATCTGAGGGA-1	48.2309	28.3995	C3_CCR2
JUQ057_GCTGCTTTCCAAAGTC-1	-43.0351	-32.1301	nan
JUQ060_ACACCCTGTCACAAGG-1	-55.9867	-1.71186	CD8_EX
JUQ091_GTCGGGTTCCGTCAAA-1	-64.7334	-44.6535	nan
JUQ090_TCGAGGCCAGACGCTC-1	12.7755	27.454	nan
JUQ108_TCTATTGGTATAAACG-1	-41.3364	-32.9929	nan
JUQ059_ATGCGATTCTAAGCCA-1	13.2481	-68.1282	CD4_REG
JUQ042_CTGAAACGTTCAGACT-1	-64.0308	-25.5027	nan
JUQ100_CGTCACTAGTACGACG-1	19.9174	-0.764788	CD4_EM
JUQ049_TTTACTGTCCCACTTG-1	63.632	2.26932	C5_CCL18
JUQ078_CGCGGTATCCTTTACA-1	-20.5236	18.4536	CD8_RM
JUQ039_TACGGATCAATCACAC-1	46.2115	-55.1313	pDC
JUQ067_CGCCAAGAGTCGATAA-1	-55.0487	8.07279	CD8_EX
JUQ088_ACGGAGAGTGAGGGTT-1	12.9986	8.9395	CD4_EM
JUQ039_GACACGCCACATTTCT-1	-75.4796	-35.3099	nan
JUQ024_CCTATTAAGGATGCGT-1	15.8301	-33.0307	CD4_EM
JUQ100_TCCACACAGCCAGAAC-1	14.1001	-64.1634	CD4_REG
JUQ091_CCTAAAGGTAGCAAAT-1	10.8823	34.3404	CD8_EM
JUQ027_AAACGGGAGAGACTAT-1	38.3874	5.48202	CD4_EM
JUQ053_AGAATAGAGCTACCGC-1	68.8529	4.60824	C5_CCL18
JUQ044_CTTTGCGAGCTGTTCA-1	27.3469	-36.0126	nan
JUQ052_TTGGCAAAGAAACCGC-1	-55.3352	44.0404	nan
JUQ027_TCGCGTTAGTACGTAA-1	36.9336	3.80081	CD4_EM
JUQ024_GCTGCAGCAGTTAACC-1	-49.7397	-29.6869	nan
JUQ038_GTCGGGTCAGACAAGC-1	72.943	24.3399	nan
JUQ069_GTCAAGTGTTCCCGAG-1	22.8424	53.3557	CD8_EM
JUQ108_CGAATGTAGTCTCGGC-1	3.85789	59.0166	CD8_EM
JUQ027_ATCACGATCCCAACGG-1	-23.8948	-3.46758	gdT
JUQ088_ACTGAGTCAGTTTACG-1	14.7146	-53.5697	CD4_REG
JUQ030_CGGGTCATCGGTGTCG-1	-1.88021	51.2313	CD8_EM
JUQ036_ATCACGAGTTCACCTC-1	77.5548	0.507292	C6_MMP9
JUQ093_TGAGCATCAAGGGTCA-1	-59.7812	-24.5636	nan
JUQ027_CACACCTAGGTAAACT-1	-15.1483	-53.1589	CD4_EX
JUQ073_GAGCAGACAGGTCCAC-1	33.6883	-8.97363	CD4_EM
JUQ033_CGAATGTCATATGAGA-1	-66.599	57.5158	nan
JUQ067_AAATGCCCAAGCGATG-1	-57.1147	53.1897	nan
JUQ039_CGTGTAATCTTCAACT-1	-10.6016	49.3567	CD8_EM
JUQ039_CGAGCACAGCTAGGCA-1	-5.08983	39.2253	CD8_EM
JUQ042_GTCGTAATCTCATTCA-1	26.0164	-27.5983	CD4_N
JUQ057_CCTTACGGTAAGTTCC-1	33.4636	-26.9702	CD4_N
JUQ102_GTTAAGCCAATCCAAC-1	-19.0126	-53.2058	CD4_EX
JUQ106_GCGCAACCAAGAGGCT-1	42.2228	23.8039	C1_CD14
JUQ066_CTACCCATCAGTGCAT-1	1.66451	-6.40185	CD4_EM
JUQ088_TGCCCTACAGACAAAT-1	10.9921	24.4207	CD8_RM
JUQ067_CTAAGACGTGTCGCTG-1	7.99024	-71.4153	CD4_REG
JUQ026_TGAGCCGGTATCTGCA-1	9.71704	3.81446	CD8_EM
JUQ039_CCTTCGATCTGAGGGA-1	18.5716	-52.0091	CD4_REG
JUQ044_GGGTCTGGTAACGACG-1	21.6466	-44.9544	CD4_REG
JUQ027_AGCTCCTTCACCAGGC-1	-34.0012	-58.7508	CD4_EX
JUQ066_GGTGAAGAGGCATGGT-1	-2.53356	-5.83148	CD4_N
JUQ091_GATTCAGAGTAATCCC-1	-61.4775	-35.8718	nan
JUQ101_TTTGCGCCACGGTAGA-1	11.6309	11.8792	CD8_EM
JUQ102_CGACCTTAGAAGAAGC-1	80.8449	2.74401	C4_CCL2
JUQ088_AAGGTTCGTCTCAACA-1	-57.2885	-37.2472	nan
JUQ106_AGTGGGATCAACCAAC-1	13.0394	27.7727	CD8_EM
JUQ039_GACGCGTTCTTTCCTC-1	13.3388	-49.231	CD4_REG
JUQ108_GGGTCTGCAGTTCATG-1	-67.5149	30.3817	nan
JUQ049_AGCTCCTTCAATAAGG-1	46.7404	6.13841	C8_MT1G
JUQ069_CTAGCCTAGCCTATGT-1	75.3007	-15.925	nan
JUQ107_AAAGTAGTCGGAATCT-1	31.2495	-5.69731	CD4_EM
JUQ097_GTGTTAGGTTCGGGCT-1	20.6475	-13.5948	CD4_EM
JUQ033_GGGTTGCCATCCGCGA-1	-49.1358	12.1256	CD8_EX
JUQ060_TTAGGACCAGACTCGC-1	10.0732	37.5259	CD8_EM
JUQ067_CTCTGGTGTGGTCTCG-1	-18.7227	-52.0185	CD4_EX
JUQ069_CATCAGACATTTGCCC-1	30.0078	-32.3211	CD4_N
JUQ122_CACATAGAGATCCCGC-1	1.19263	52.9208	CD8_EM
JUQ087_TGGGCGTAGGATTCGG-1	0.60441	-21.907	CD4_N
JUQ026_GTGCGGTGTATAGGGC-1	37.5497	29.7822	nan
JUQ066_GATCGCGGTACATGTC-1	-3.53104	-16.8431	CD4_EM
JUQ026_CACACTCTCGGAGGTA-1	-21.0942	-59.2677	CD4_EX
JUQ038_TTAGGCAAGTGTACTC-1	58.7065	9.61308	nan
JUQ042_CTCCTAGTCACATAGC-1	-30.479	69.892	NK_CYTO
JUQ070_CATGCCTAGCTCCTTC-1	-57.7483	-22.9859	nan
JUQ122_TTAGGACCAACACCTA-1	1.95664	47.4883	CD8_EM
JUQ042_GATCGATGTGCAGACA-1	45.3498	-29.9459	CD4_N
JUQ030_CTGCCTACAAGAAAGG-1	7.89388	34.1193	CD8_EM
JUQ095_GCACTCTTCCTTCAAT-1	22.586	-19.619	CD4_N
JUQ106_GGATTACAGTACACCT-1	-54.7585	-33.349	nan
JUQ033_TGCCCTAAGATATGGT-1	-45.5275	-8.30359	CD8_EX_Proliferating
JUQ057_CGTCTACCAAGGACTG-1	-35.1774	-3.21086	CD8_EX
JUQ057_AACCATGTCCTGCAGG-1	16.5398	-72.336	CD4_REG
JUQ036_CCCTCCTTCGTCCGTT-1	-51.8774	6.20826	CD8_EX
JUQ024_ACGATACGTTAAGGGC-1	24.0739	-17.1007	CD4_EM
JUQ033_ACGGGCTGTCTGATTG-1	-53.8661	43.7808	nan
JUQ102_CTAACTTCAATTGCTG-1	2.39	61.7359	CD8_EM
JUQ088_TCGGGACAGTCCAGGA-1	-0.355385	-20.1506	CD4_EM
JUQ062_CAGTAACAGCAGGTCA-1	32.6603	-37.8077	CD4_N
JUQ031_TCTTTCCGTAAATACG-1	-31.7906	15.9783	CD8_RM
JUQ056_CTAGAGTAGCAAATCA-1	2.08312	19.0056	CD8_EM
JUQ033_ACATCAGCAGTTCCCT-1	8.1087	28.2049	CD8_EM
JUQ025_CTCTACGAGAATCTCC-1	-75.5721	-1.84619	nan
JUQ024_AACGTTGAGCTGGAAC-1	14.7834	10.8047	CD4_EM
JUQ066_CTCAGAACAGGTCTCG-1	-26.7716	56.2293	NK_REST
JUQ070_AGTGTCAAGGACACCA-1	58.7273	27.3078	C3_CCR2
JUQ066_AACCGCGGTGAAGGCT-1	23.4943	60.327	CD8_EX
JUQ026_GCTTGAAAGGCATTGG-1	34.6574	4.3848	CD4_EM
JUQ049_ACGAGGAAGCTATGCT-1	19.225	-69.9112	CD4_REG
JUQ047_CCTATTAGTAGCTGCC-1	-31.8804	68.7016	NK_CYTO
JUQ025_CGGCTAGTCGTGACAT-1	34.8848	-27.7979	CD4_N
JUQ121_CTTCTCTTCCTAAGTG-1	-79.3894	34.8219	nan
JUQ086_ACAGCTACAGGGAGAG-1	8.7385	53.2787	CD8_EM
JUQ070_TCATTACTCAACGAAA-1	52.7251	28.0494	C3_CCR2
JUQ102_CGTGTCTAGTGTTGAA-1	-57.9422	38.0042	nan
JUQ073_GGACATTAGATCGATA-1	-70.0874	-33.1977	nan
JUQ107_ACGGGTCTCCACTGGG-1	14.7484	41.453	CD8_EM
JUQ052_AGAGCTTCACGCGAAA-1	-10.9545	4.3095	nan
JUQ057_CCCTCCTAGGCTAGCA-1	0.898363	-45.7782	nan
JUQ070_GTTAAGCTCCTCAACC-1	20.8908	-39.4129	CD4_EM
JUQ036_ATTTCTGCAAGCGTAG-1	3.32568	-64.0375	CD4_REG
JUQ038_GACTACAAGTCCCACG-1	-58.2452	34.6396	nan
JUQ106_GGGTCTGAGGACATTA-1	24.6675	-23.0567	CD4_N
JUQ063_AAAGATGTCTGCCAGG-1	-33.411	-33.3549	CD4_EX
JUQ042_TTCGGTCCACGGCTAC-1	-8.3427	10.3029	CD8_RM
JUQ106_TGCTACCCATTCACTT-1	14.9939	-18.8332	CD4_EM
JUQ099_AAACGGGAGAACAATC-1	-28.13	70.7824	NK_CYTO
JUQ068_ACACCGGTCAAGATCC-1	49.2614	35.1905	C3_CCR2
JUQ027_TCTGGAAGTCCAGTAT-1	18.1655	-65.9737	CD4_REG
JUQ108_AAGGTTCAGGCAATTA-1	-21.7074	-53.2692	CD4_EX
JUQ089_AGTAGTCCAAACCTAC-1	5.67699	21.1982	Vg9Vd2_gdT
JUQ033_CTGGTCTAGACTAGGC-1	0.794661	-29.2215	CD4_EM
JUQ050_CTACACCGTCAACATC-1	-18.0702	30.7232	CD8_RM
JUQ061_TACGGTACAAAGTGCG-1	-35.3983	27.3202	CD8_RM
JUQ033_CTCTGGTGTGTTCGAT-1	56.1688	30.0199	C3_CCR2
JUQ053_GCGACCATCTACGAGT-1	9.55002	-68.9141	CD4_REG
JUQ065_AGAGCTTCATGGGACA-1	-57.4266	-20.512	nan
JUQ095_ATCTACTAGGCATGTG-1	26.137	-30.8208	CD4_EM
JUQ058_CGATTGATCTAACGGT-1	50.1725	14.1417	C4_CCL2
JUQ111_CACCTTGCACACTGCG-1	36.1091	30.9416	nan
JUQ024_AAGGTTCGTAGTAGTA-1	18.6552	31.067	CD8_EM
JUQ057_ACAGCCGTCTGCGGCA-1	-69.0728	-36.6157	nan
JUQ036_TCTCATACACAGGAGT-1	-65.2751	-35.8211	nan
JUQ069_CTCCTAGCAGCCTTTC-1	25.6896	-51.8552	CD4_REG
JUQ046_GATGAAATCTACCTGC-1	12.6811	53.7656	CD8_EM
JUQ060_CCACCTATCAGCACAT-1	-38.4334	12.7122	gdT
JUQ030_CGTGTAAGTGATAAAC-1	-25.3282	11.8673	gdT
JUQ057_GATGAAACATTCCTGC-1	11.525	-62.8907	CD4_REG
JUQ044_CATCGAAGTAAACGCG-1	8.86798	-2.70475	CD4_EM
JUQ070_TTCTCAACATCCCACT-1	15.678	-73.8912	CD4_REG
JUQ049_CGGACTGCAGTGAGTG-1	52.4054	7.2163	C3_CCR2
JUQ091_TACGGGCAGGGCATGT-1	26.1351	-12.3603	CD4_EM
JUQ057_GACCTGGGTTACAGAA-1	-43.5056	-28.6914	nan
JUQ031_CTACGTCCAATGAAAC-1	-38.0042	20.3092	CD8_RM
JUQ101_CGATGTAGTACAGTGG-1	-14.3636	54.703	CD8_EM
JUQ073_GTTACAGAGCATGGCA-1	16.7978	-42.7026	CD4_REG
JUQ061_GGGCATCCAAGCGCTC-1	-38.6537	43.2931	NK_REST
JUQ108_CGGAGCTCAAAGCAAT-1	19.5833	-20.6177	CD4_EM
JUQ027_TTTGGTTAGCCACTAT-1	-26.3806	-58.8082	CD4_EX
JUQ101_CAGGTGCGTCTTGTCC-1	26.966	-11.9107	CD4_EM
JUQ031_AGACGTTCATTTCACT-1	-27.2833	17.5359	CD8_RM
JUQ066_TCTGAGACATCCGGGT-1	-9.79452	25.1872	CD8_RM
JUQ060_TCTGAGACACGCCAGT-1	-62.793	-23.7808	nan
JUQ068_CGGACACTCTCAAGTG-1	68.4095	40.0927	nan
JUQ109_ATCCACCCAGATCTGT-1	46.2531	39.7666	nan
JUQ067_CGATTGACAAGGTTTC-1	-54.7759	15.8913	CD8_EX
JUQ108_ATGTGTGTCTGCTTGC-1	19.0428	20.951	CD8_RM
JUQ033_AACTGGTGTCGAACAG-1	-55.542	5.25031	CD8_EX
JUQ088_ATGTGTGCAAGGGTCA-1	9.56714	28.9149	CD8_EM
JUQ105_GGTGAAGAGCTAGGCA-1	14.3407	-1.40493	CD4_EM
JUQ111_GATGAGGAGGATTCGG-1	57.797	-27.6726	nan
JUQ048_CAGAATCAGTTCGCGC-1	65.6365	-8.22186	nan
JUQ070_GCGCCAAAGGCGCTCT-1	-59.1589	-14.2295	nan
JUQ070_AAGGCAGGTAGGGACT-1	56.9184	20.184	C4_CCL2
JUQ060_GCAGTTACATGTAAGA-1	-38.2132	13.3171	CD8_EX
JUQ102_GGGAGATAGCTACCGC-1	-28.0504	-53.8551	CD4_EX
JUQ071_ATCTGCCCAGGCTCAC-1	3.15819	-25.3977	CD4_EM
JUQ069_GTACTTTGTCTGCCAG-1	39.9457	-8.22836	CD4_N
JUQ111_TCTATTGCATTGGCGC-1	-15.4745	63.666	CD8_EM
JUQ053_CCACCTAGTCCTCCAT-1	-55.6718	41.7977	nan
JUQ102_GGGAGATAGCGTGAGT-1	-46.7224	-1.49606	CD8_EX
JUQ025_CGATTGAGTCCGAAGA-1	80.248	-9.14106	C5_CCL18
JUQ101_AACTCTTTCTCATTCA-1	33.4998	-25.7734	CD4_N
JUQ069_GCTTCCAAGAGTGACC-1	29.9492	46.4449	Vg9Vd2_gdT
JUQ033_CACAGGCTCCAGTATG-1	-2.11948	43.9308	CD4_REG
JUQ031_TGAGGGAGTATATGAG-1	-66.8394	38.3397	nan
JUQ105_TCAGCTCTCTGGAGCC-1	-10.0171	34.3807	CD8_EM
JUQ046_TTCTTAGAGACCCACC-1	9.40908	-68.8072	CD4_REG
JUQ049_GTTACAGTCTTTAGTC-1	45.5502	20.4837	C8_MT1G
JUQ027_GCATACATCCGCAAGC-1	0.0582071	44.409	nan
JUQ111_GTGGGTCTCTATCCCG-1	35.7845	15.4907	CD4_EM
JUQ090_GTGCGGTCATATACCG-1	61.7561	-2.68087	C5_CCL18
JUQ070_TCTGGAATCTGCAAGT-1	59.4657	29.5557	C3_CCR2
JUQ068_GGCTGGTCAGCGTCCA-1	-30.5846	50.1925	NK_REST
JUQ102_CATCCACTCCTTTACA-1	-46.6223	0.633124	CD8_EX
JUQ122_GTCGTAAAGCCGATTT-1	3.19309	44.3543	CD8_EM
JUQ040_CATCAAGTCTGCGGCA-1	52.707	-51.0026	nan
JUQ091_CAAGATCCACTAGTAC-1	-18.1595	29.4569	Vg9Vd2_gdT
JUQ024_CGGGTCAGTCGAGATG-1	2.23428	-16.5119	CD4_EM
JUQ053_AGCTCTCCATCCCACT-1	-39.5768	43.8652	NK_REST
JUQ042_CTCGTACCACAAGTAA-1	-55.719	39.413	nan
JUQ024_TTGGAACAGCCGGTAA-1	-31.647	51.5401	NK_REST
JUQ078_TGGACGCGTGTGCGTC-1	-16.0946	18.3154	CD8_RM
JUQ122_GACGTGCTCTTGACGA-1	75.667	-18.6758	C10_LYVE1
JUQ111_CTCGTCATCACTGGGC-1	64.0702	-26.7148	nan
JUQ040_TAGTTGGGTCAACTGT-1	-53.9987	51.308	nan
JUQ108_TAGTTGGGTACCGTAT-1	0.470433	8.66119	nan
JUQ096_AAGGCAGCACCACCAG-1	15.352	66.4179	CD8_EM
JUQ036_CGCGGTATCACCAGGC-1	-15.7484	47.843	CD8_EM
JUQ036_CCATTCGCAATCTGCA-1	-41.0318	-42.2006	nan
JUQ121_AGGGTGAGTTATTCTC-1	10.2114	-11.6624	CD4_EM
JUQ033_CTAGCCTCAGCTGTTA-1	54.4907	23.952	C4_CCL2
JUQ038_GAAATGAAGTTCGATC-1	-62.2766	47.585	nan
JUQ119_GTAGGCCCATAGAAAC-1	5.59906	-16.5732	CD4_EM
JUQ027_CGGACACGTACTTCTT-1	-28.8786	-58.5176	CD4_EX
JUQ060_AAAGATGCAAAGTGCG-1	-15.3649	34.0042	CD8_EM
JUQ069_ACCTTTACACAAGACG-1	39.7537	-7.36132	CD4_EM
JUQ026_TTGTAGGAGCTAGTCT-1	12.6923	-69.6167	CD4_REG
JUQ035_CGATCGGGTCAGCTAT-1	9.36564	55.3649	CD8_EM
JUQ066_GTCTCGTAGCGGATCA-1	22.7623	59.3495	CD8_EM
JUQ057_CGTCAGGAGCTGCAAG-1	37.6536	2.08268	CD4_EM
JUQ031_CGGGTCAGTATAAACG-1	-40.8257	-32.6975	nan
JUQ047_GCGCCAATCTCCGGTT-1	69.9552	-26.7552	nan
JUQ031_TCGGTAATCCTGCAGG-1	-30.6596	17.5729	CD8_RM
JUQ056_AGCCTAAGTACGCACC-1	-30.0818	-24.7158	CD8_EX
JUQ062_ACGGGCTGTGCCTTGG-1	-63.083	48.1288	nan
JUQ057_TCTGGAAAGTGTGAAT-1	28.9347	-22.8766	CD4_N
JUQ122_AGTGTCACAAGAGGCT-1	-59.1006	-22.7648	nan
JUQ027_CATATTCTCGTACGGC-1	39.199	7.56247	CD4_EM
JUQ027_ACATACGTCCCTCTTT-1	-34.519	-57.3221	CD4_EX
JUQ102_GCACTCTAGTGGGCTA-1	-16.1677	6.38115	CD4_EM
JUQ108_CTAATGGTCTGGCGTG-1	-47.0728	-29.4228	nan
JUQ030_TCGCGTTGTAAACACA-1	-31.5014	13.7785	CD8_RM
JUQ122_ATCACGATCGCCTGAG-1	75.2997	-19.2312	C10_LYVE1
JUQ038_GCCAAATAGTGACTCT-1	-45.0301	39.3386	NK_REST
JUQ042_CCGTGGATCAACCAAC-1	-61.3685	-29.1786	nan
JUQ056_CAGCCGACAGGTCGTC-1	20.8749	40.7932	CD8_EM
JUQ108_ATCATCTCACGAAGCA-1	0.85596	-19.9032	CD4_EM
JUQ056_TGGGCGTCAGACGCTC-1	-46.9592	-23.4918	nan
JUQ091_CATCAAGTCTTCGGTC-1	-66.0622	-43.6148	nan
JUQ068_ATCATCTCATTATCTC-1	9.70641	-61.7853	CD4_REG
JUQ046_CCGTTCAAGTCGAGTG-1	-53.6739	-3.16738	CD8_EX
JUQ111_GCATGTATCATCGCTC-1	65.8396	-23.3533	nan
JUQ121_CTCGAGGCAAAGTCAA-1	22.009	1.70054	CD4_EM
JUQ047_TGAGGGAAGAATTGTG-1	-68.8204	-35.3291	nan
JUQ033_CTGTTTAAGACGCAAC-1	5.01775	-70.5036	CD4_REG
JUQ027_TGCTGCTTCAGCTTAG-1	-32.2379	-56.8032	CD4_EX
JUQ065_GATCGCGAGTTGCAGG-1	81.0868	17.2452	C7_CX3CR1
JUQ085_GCTCTGTAGAGAACAG-1	32.7618	-5.55717	CD4_EM
JUQ106_ACTATCTAGCCGGTAA-1	31.771	-5.99245	CD4_EM
JUQ111_CGAATGTAGAAGAAGC-1	56.0654	-31.0521	nan
JUQ059_ACACCAAGTGATGCCC-1	45.1066	15.5838	C1_CD14
JUQ066_ACGAGGATCACCAGGC-1	-28.8936	54.8898	NK_REST
JUQ053_CGTGTCTGTGTGACGA-1	54.8805	6.39884	C8_MT1G
JUQ040_ACGATACCAGTAAGAT-1	3.08882	-71.8188	CD4_REG
JUQ047_ATAAGAGTCCAAGCCG-1	72.4965	-24.0323	C5_CCL18
JUQ027_CCTTCGAGTCATGCCG-1	-24.9879	-55.9448	CD4_EX
JUQ033_TGGCTGGGTTCAGGCC-1	9.83583	33.0374	CD8_EM
JUQ024_TCAGCAAGTTTGACTG-1	2.45045	8.46332	nan
JUQ060_GTCTCGTTCCAAACTG-1	-54.138	-35.5934	nan
JUQ073_CCGGGATGTCGAGATG-1	-72.1365	-43.0461	nan
JUQ118_CGCGTTTTCCTCCTAG-1	-77.4896	-1.14701	nan
JUQ059_GGGATGAGTAAGAGAG-1	59.2317	9.33136	C5_CCL18
JUQ106_TAGAGCTTCCTAGGGC-1	55.6645	-3.44368	C5_CCL18
JUQ108_ATCGAGTAGAATGTTG-1	2.13677	44.3778	CD8_EM
JUQ120_CTACACCCATTTGCCC-1	23.7942	1.61885	CD4_EM
JUQ050_ACTATCTGTAGCGTGA-1	12.1876	27.1218	CD8_EM
JUQ026_TTTGGTTTCTCGTTTA-1	-22.3836	-4.65215	gdT
JUQ038_CTGAAACTCCACGACG-1	72.0969	27.6575	nan
JUQ067_AGCGTATCATTCGACA-1	-56.807	10.6122	CD8_EX
JUQ053_GGTGCGTGTCTTCGTC-1	68.9186	2.23383	C4_CCL2
JUQ069_CACATTTCACAGACAG-1	37.5969	-2.29579	CD4_EM
JUQ111_AGCTTGAGTTTGACAC-1	57.592	-27.3847	nan
JUQ053_GGAATAAGTTACAGAA-1	-55.066	-34.6474	nan
JUQ049_CCTCTGACATGGGACA-1	-29.1106	-43.7435	CD4_EX
JUQ068_CGGGTCACAGTAACGG-1	-26.3515	2.98068	gdT
JUQ027_AAGCCGCTCATGGTCA-1	-27.8817	-4.66603	gdT
JUQ088_CGTGTAAGTGTTTGGT-1	2.21736	-22.4203	nan
JUQ039_GTCACAACAAGCCGCT-1	-13.2125	-30.9322	nan
JUQ038_TCTTTCCTCATGCTCC-1	65.6613	23.9995	nan
JUQ111_GAGTCCGGTATTAGCC-1	57.3381	-33.6272	nan
JUQ060_GCAGTTACACGGTAAG-1	-62.6382	-24.8016	nan
JUQ038_GGAAAGCGTATTCGTG-1	69.3229	29.7055	nan
JUQ067_CACACCTGTGCAGTAG-1	58.9875	8.47757	nan
JUQ044_ACTATCTGTTACGCGC-1	12.5839	-71.2631	CD4_REG
JUQ087_TTGCGTCGTCACTGGC-1	-77.7105	-2.27602	nan
JUQ057_CACAAACCATATGCTG-1	2.04381	-33.3949	CD4_N
JUQ046_GCTGCAGTCTTAACCT-1	3.99879	-38.6402	CD4_EM
JUQ110_CAGCCGATCGGATGTT-1	-8.35908	27.7241	nan
JUQ066_AGGTCCGGTGTCAATC-1	-4.23177	-10.5295	CD8_EM
JUQ071_TCAGGTATCAAACGGG-1	21.0621	0.645415	CD4_EM
JUQ044_ATTCTACCATGCAACT-1	20.9594	19.9326	CD8_RM
JUQ108_TGTATTCTCCGCTGTT-1	0.37923	34.8942	CD8_EM
JUQ031_TCGGGACCAAGCTGGA-1	66.7958	32.9682	nan
JUQ070_CGTCTACTCGTAGATC-1	9.50313	-60.2029	CD4_REG
JUQ102_CTGCGGACAAGCGAGT-1	-36.2876	12.7373	gdT
JUQ038_GCGCAACTCTGATACG-1	-45.4138	40.5644	NK_REST
JUQ068_AACTCAGTCGCCATAA-1	43.8443	15.8245	C4_CCL2
JUQ053_GGAATAAGTTGATTGC-1	32.9177	-34.4285	CD4_N
JUQ038_ATAGACCAGTGAACGC-1	5.29096	-70.6324	CD4_REG
JUQ049_GATCGCGAGGGCTTGA-1	51.2028	3.14917	C5_CCL18
JUQ067_GACTACATCTCCGGTT-1	7.26391	-67.327	CD4_REG
JUQ087_GGCTCGATCGTACCGG-1	15.3956	30.3813	CD8_EM
JUQ108_AATCCAGGTAAGGATT-1	-3.06779	6.56845	CD8_RM
JUQ031_CATGCCTGTAGGAGTC-1	-21.8242	16.5209	CD8_EM
JUQ067_GACTACAGTACTCAAC-1	-11.4298	-12.212	nan
JUQ031_AGCGTCGAGACCGGAT-1	-23.5313	23.0634	CD8_EM
JUQ026_GAAATGAGTACAAGTA-1	55.9528	29.0029	C3_CCR2
JUQ111_GATCGATCAAGCCCAC-1	59.3368	-30.9154	nan
JUQ067_GTCGTAACAAGCCGTC-1	-52.6082	-36.4166	nan
JUQ042_GGTATTGTCGTACGGC-1	-9.27595	-19.4947	nan
JUQ042_CACACCTCATCGGTTA-1	19.9661	-4.22157	CD4_EM
JUQ111_CCCAGTTTCCAAGTAC-1	67.5737	-31.6939	nan
JUQ061_ATCGAGTCAGTAGAGC-1	-20.5692	36.9155	CD8_RM
JUQ027_TAAACCGAGTGGTAGC-1	76.4954	7.65132	C3_CCR2
JUQ101_ACGGCCAAGCCATCGC-1	16.2214	46.1788	Vg9Vd2_gdT
JUQ066_CGTGTCTCAGTGAGTG-1	-51.9758	-20.1839	nan
JUQ033_AGTGGGATCAGGATCT-1	-0.523348	30.6322	CD8_EM
JUQ101_ATAAGAGTCCGAGCCA-1	-21.97	40.0914	CD8_EM
JUQ053_CACATAGGTAAGGGAA-1	-78.5675	31.2723	nan
JUQ066_CATTATCAGGCAAAGA-1	28.7872	57.333	CD4_EM
JUQ101_GACACGCCAGTTAACC-1	-60.1186	-29.6232	nan
JUQ067_TAGCCGGCATGCCTAA-1	-56.2397	16.5655	CD8_EX
JUQ067_GGAAAGCCACTTGGAT-1	6.83707	-29.8905	CD4_EM
JUQ112_CTGATAGAGAAACGCC-1	51.864	41.5975	nan
JUQ080_CCACCTATCGAATGCT-1	-16.6315	17.4784	CD8_RM
JUQ036_ACACCCTTCATATCGG-1	-12.5443	-51.2635	CD4_EX
JUQ027_CTACCCACAATCACAC-1	-31.932	-55.7801	CD4_EX
JUQ042_CAGTCCTAGATGGGTC-1	33.791	-21.8456	CD4_N
JUQ073_TGGACGCGTATAATGG-1	2.24382	44.7403	CD8_EM
JUQ042_CACACAAAGACTAGAT-1	-50.6963	-28.2637	nan
JUQ042_TATGCCCCACCGAAAG-1	19.0617	45.7838	CD4_EM
JUQ038_CCTCTGACATGAGCGA-1	71.4225	28.5002	nan
JUQ118_ACGGGCTGTCAGTGGA-1	6.78961	42.4086	CD8_EM
JUQ066_CCGGTAGTCTTAGCCC-1	0.517057	-5.73776	CD4_EM
JUQ049_GATCAGTCAACGATGG-1	65.1535	1.3565	C5_CCL18
JUQ030_AACACGTCAAACTGTC-1	1.28593	-65.3154	CD4_REG
JUQ069_ATGTGTGTCGGGAGTA-1	-29.2806	56.6019	NK_REST
JUQ040_ACGCAGCTCTAACCGA-1	-46.6231	-7.60328	CD8_EX
JUQ099_CGATGGCTCGAGAACG-1	9.46039	-49.4873	CD4_REG
JUQ026_CACATTTGTAAATGTG-1	9.34334	1.19477	nan
JUQ033_CAGGTGCCACAAGACG-1	0.895611	3.91523	CD8_EM
JUQ033_CTTAGGAGTCTCATCC-1	3.51205	-79.0399	CD4_EM
JUQ070_CGTGTCTGTCAAGCGA-1	48.047	-48.8624	pDC
JUQ053_TGCTGCTAGCACGCCT-1	-56.4653	-26.7981	nan
JUQ070_CGACTTCGTGAGGCTA-1	12.5224	-62.5354	CD4_REG
JUQ056_GTTAAGCCACGTGAGA-1	-10.7982	-7.71276	nan
JUQ102_TTGCCGTTCTGTTTGT-1	-70.1487	-39.3593	nan
JUQ031_AGGTCATAGACTAAGT-1	-13.5581	-10.4025	nan
JUQ066_TGGTTAGTCACTTATC-1	-71.3226	46.8638	nan
JUQ053_TCGCGTTGTTGGGACA-1	-37.5434	-22.2456	nan
JUQ071_TGACTAGGTCCGTCAG-1	-8.14024	8.56128	CD8_RM
JUQ027_ACACCGGCATATACGC-1	1.41736	-30.7722	CD4_EM
JUQ069_CAACTAGTCCCAAGAT-1	52.2499	-57.4457	pDC
JUQ070_AAGGCAGTCCTAGGGC-1	19.6951	22.8587	Vg9Vd2_gdT
JUQ049_AGTGAGGTCTTAGAGC-1	63.9992	1.12777	C5_CCL18
JUQ085_TCAATCTCACTGCCAG-1	38.9817	-20.0976	CD4_N
JUQ024_CGATGTATCAACGAAA-1	-1.10056	45.3647	CD8_EM
JUQ069_CGCTTCACAAGGTGTG-1	61.4213	39.1239	nan
JUQ100_CAGAATCAGCGCCTTG-1	-65.5348	45.6581	nan
JUQ101_CTAATGGAGAAACGCC-1	20.1336	-14.9011	CD4_EM
JUQ107_GCAATCACATCTCCCA-1	31.6821	-7.57778	CD4_EM
JUQ108_CTGAAGTAGCAGGCTA-1	31.0372	-20.1421	CD4_N
JUQ108_CATCAAGAGCCCAGCT-1	25.8788	-13.9467	CD4_EM
JUQ119_GTGCTTCGTAATCGTC-1	-73.3022	37.4688	nan
JUQ038_TCGCGAGGTTGTCTTT-1	64.3899	24.6497	nan
JUQ048_GTGGGTCGTTGATTCG-1	63.6124	-12.0099	C10_LYVE1
JUQ027_GCGCGATAGGCCCTTG-1	-17.5924	-21.83	nan
JUQ066_AGCGGTCGTCTGCCAG-1	-37.5566	52.3474	NK_REST
JUQ073_TTCGGTCGTGCTTCTC-1	2.59794	-61.2561	CD4_REG
JUQ101_ACAGCTAGTCTAAACC-1	24.127	-7.91748	CD4_EM
JUQ027_ATCATGGCATTCCTCG-1	39.0787	8.01755	CD4_EM
JUQ102_TTTGCGCTCCTTTCTC-1	8.72034	-24.751	nan
JUQ044_AAGGTTCGTTCCAACA-1	15.7516	-10.2908	CD4_EM
JUQ033_GTAGTCACATCGACGC-1	69.0836	18.4387	C7_CX3CR1
JUQ038_GATCAGTGTTCGAATC-1	-45.0163	36.0767	gdT
JUQ102_TCAGCTCCACTGAAGG-1	6.59113	-72.9861	CD4_REG
JUQ031_ATGGGAGGTTCGTCTC-1	9.29735	-21.9611	CD4_N
JUQ112_TTAACTCAGTTGTCGT-1	74.3427	-17.6834	nan
JUQ030_CAGCAGCGTACCGTTA-1	15.018	2.49493	CD4_EM
JUQ059_CGTGAGCAGATCCCGC-1	47.7199	15.4413	C5_CCL18
JUQ066_GGGACCTGTCGGATCC-1	22.5396	63.3514	CD8_EM
JUQ088_CATGGCGAGGCGCTCT-1	22.9389	-30.4995	CD4_N
JUQ046_AAAGATGTCAAGATCC-1	-48.4201	1.38944	CD8_EX
JUQ122_TTGGCAATCGGGAGTA-1	5.16474	53.264	CD8_EM
JUQ027_AGCTCCTCAATGCCAT-1	1.94172	-30.0293	CD4_EM
JUQ038_GTACTTTGTCCAAGTT-1	-59.2772	33.1662	nan
JUQ044_ACGCAGCAGACCACGA-1	-32.9997	52.071	NK_REST
JUQ041_CGGTTAAGTACAAGTA-1	-65.0099	-21.3755	nan
JUQ067_ATGGGAGTCTCGGACG-1	-54.5201	17.7508	CD8_EM
JUQ062_GTGCAGCGTTGTCGCG-1	-10.8147	49.4615	CD8_RM
JUQ088_ACTTACTCAATGTTGC-1	-68.6142	-40.3543	nan
JUQ112_ATCGAGTTCAGCATGT-1	68.2053	32.112	nan
JUQ066_ATCATGGAGTCCATAC-1	28.8262	-53.0592	CD4_REG
JUQ105_TCTTTCCAGATGCCAG-1	-16.5229	67.4326	CD8_EMRA
JUQ030_CGGAGCTAGATGTAAC-1	-32.6549	44.7614	NK_REST
JUQ045_GGTGAAGTCTATGTGG-1	-2.8265	1.19812	CD8_RM
JUQ057_AGCTCTCAGCATGGCA-1	-43.7692	2.68635	CD8_EX
JUQ088_GGCAATTGTCACAAGG-1	-65.3042	-38.0227	nan
JUQ069_TGCCAAAGTAAATACG-1	-18.7596	-64.8637	CD4_EX
JUQ041_GAATGAACAAACAACA-1	41.6453	-4.03214	CD4_EM
JUQ067_TACCTATTCATGTAGC-1	10.3895	-61.5417	CD4_REG
JUQ056_CGATTGAGTACAGTGG-1	-17.1283	23.0541	CD8_RM
JUQ057_ATCATCTTCTCGAGTA-1	53.7958	29.3476	C3_CCR2
JUQ046_TGCGTGGTCCTTTCTC-1	37.6366	-2.58758	CD4_N
JUQ073_GAACATCAGGCATTGG-1	-33.7431	69.1945	NK_CYTO
JUQ073_CAAGAAAAGCGATTCT-1	24.67	12.4532	CD8_EM
JUQ057_GGAAAGCCATGCCCGA-1	-25.5746	0.946174	gdT
JUQ117_TATCAGGGTGCGCTTG-1	-76.1208	-0.554384	nan
JUQ093_AGCGGTCAGGGTGTTG-1	9.07453	33.7525	CD8_EM
JUQ093_GAGCAGAAGTGTTTGC-1	-10.0343	16.0094	CD8_RM
JUQ108_CTGCGGATCGGTTAAC-1	19.7644	-13.0299	nan
JUQ054_AACGTTGTCACATGCA-1	10.9659	-75.9677	CD4_REG
JUQ111_ATAACGCCAGCATACT-1	-27.7703	68.2248	NK_CYTO
JUQ066_GGGAGATAGTTGCAGG-1	26.7569	52.2312	CD8_EM
JUQ031_CCATTCGCAGTTTACG-1	6.19155	38.7011	CD8_EM
JUQ026_GGGCATCCATAGTAAG-1	-16.9597	-24.1376	nan
JUQ027_ATTGGTGCATCTCGCT-1	-61.4593	-27.0867	nan
JUQ039_TACTTGTGTGCGGTAA-1	42.0358	40.509	C2_CD16
JUQ088_CATCGAACACAACTGT-1	20.7661	-31.4238	CD4_N
JUQ088_GTGCATACAGATCGGA-1	13.8195	20.3596	CD4_EM
JUQ047_CTAGAGTAGGGAAACA-1	-72.1496	-36.6447	nan
JUQ054_GTATTCTGTAGATTAG-1	63.8199	-12.7902	C5_CCL18
JUQ057_CCTACCAGTATCAGTC-1	22.1627	4.03698	CD4_EM
JUQ117_TTTATGCAGACTAGGC-1	13.1803	-9.47776	CD4_EM
JUQ066_CTAGTGAGTCGTTGTA-1	-4.11572	-5.43379	CD4_N
JUQ044_CATCAGATCTGCGTAA-1	14.7886	-37.8619	CD4_EM
JUQ069_GCATGCGTCCAGAGGA-1	38.8122	-2.74161	CD4_EM
JUQ046_GCTTGAAGTCCCGACA-1	-4.59237	-44.0063	CD4_EX
JUQ053_CTGAAGTGTTGACGTT-1	30.0074	-30.6525	CD4_N
JUQ069_GGTGCGTTCATGCTCC-1	-75.1784	2.41507	nan
JUQ033_GACTACACATGTAAGA-1	-37.4224	-11.2691	CD8_EX_Proliferating
JUQ066_GGGTTGCCACTTAACG-1	20.444	62.3039	CD8_EM
JUQ056_CAGATCAGTCATCGGC-1	-31.8708	53.4991	NK_REST
JUQ073_GTCACAACATAAAGGT-1	38.096	-13.9765	nan
JUQ027_GACGTTACAAGAGTCG-1	-37.667	54.4992	NK_REST
JUQ102_GGCTGGTGTGCACCAC-1	7.64673	-73.1237	CD4_REG
JUQ121_CGTGAGCGTTTGTGTG-1	85.9779	16.407	nan
JUQ101_CGCCAAGGTACCGCTG-1	-59.4124	-12.9445	nan
JUQ102_GCCAAATAGGCATTGG-1	-10.7504	-57.1656	CD4_EX
JUQ070_GATCTAGGTACGCTGC-1	45.4261	-51.0872	pDC
JUQ085_TCGTACCTCTTGAGAC-1	34.2341	-20.8939	CD4_N
JUQ040_TACTCATTCTCAAACG-1	-40.6888	44.5683	NK_REST
JUQ091_TGAGGGAGTAAACCTC-1	-68.1033	-46.0565	nan
JUQ027_GCATGATAGTGCCAGA-1	61.2392	27.0925	nan
JUQ070_TTGACTTGTGAGTGAC-1	-47.3911	-28.1623	nan
JUQ086_CATGGCGTCCCGGATG-1	15.3316	-11.7591	CD4_EM
JUQ106_TACTTGTGTCATCCCT-1	18.5178	-9.2528	CD4_EM
JUQ050_ATGAGGGCAGGGTACA-1	20.408	-56.8976	CD4_REG
JUQ039_CCACTACCACCAGGTC-1	-75.5267	-31.7158	nan
JUQ047_GCGGGTTGTGCTCTTC-1	13.991	36.7329	CD8_EM
JUQ049_GGACAAGTCAAAGACA-1	-33.9625	-23.9709	CD8_EX_Proliferating
JUQ102_AGCATACCAGTGGGAT-1	70.71	1.32059	C4_CCL2
JUQ066_TAGGCATGTCCAGTAT-1	-36.7925	42.4226	NK_REST
JUQ107_CGGACTGCATCACAAC-1	12.4705	53.969	CD8_EM
JUQ106_AGTGAGGGTTCAGCGC-1	55.6019	-6.19248	C3_CCR2
JUQ061_ACGTCAATCATGGTCA-1	52.2882	16.3187	nan
JUQ066_TCTTTCCCAACGCACC-1	26.5751	-58.6908	CD4_REG
JUQ111_TGATTTCCATAGTAAG-1	-31.7795	67.5302	NK_CYTO
JUQ033_TGCCAAATCCTGTACC-1	8.49304	-25.693	nan
JUQ109_ATCCGAAAGTCCTCCT-1	-31.7374	70.3922	NK_CYTO
JUQ069_TGCCAAAGTGTTGAGG-1	31.5009	11.4827	CD4_N
JUQ071_CATCGAACATTCACTT-1	-3.68226	59.2366	CD8_EM
JUQ111_CACACCTAGCGTAATA-1	-7.9614	66.238	CD8_EMRA
JUQ068_GGGACCTCAGCTGGCT-1	52.6916	9.22041	C8_MT1G
JUQ071_CAACCAAGTCAGAATA-1	22.8802	-4.72851	CD4_EM
JUQ057_AGTGAGGCAGTTTACG-1	29.5953	11.9004	CD8_EM
JUQ027_TCGGGACCATCCTTGC-1	-77.5973	40.1992	nan
JUQ065_GCGGGTTTCGATGAGG-1	83.5623	16.7639	C7_CX3CR1
JUQ044_CACACCTAGCATCATC-1	62.2947	-2.07906	C5_CCL18
JUQ057_CGACCTTTCGGCATCG-1	7.62033	-35.5843	CD4_N
JUQ049_CGCGGTAGTAGCGTCC-1	-20.4607	26.2965	CD8_RM
JUQ036_CGTTAGACACATGGGA-1	-71.3672	-33.4568	nan
JUQ101_TGCCCTAAGGAGTTTA-1	-8.30406	47.9796	CD8_EM
JUQ026_CAGCATAGTATAAACG-1	-25.8393	-60.6025	CD4_EX
JUQ024_AGTGGGAAGGAGTTTA-1	-15.0303	-0.974507	gdT
JUQ111_GAGCAGAGTGGTACAG-1	59.312	-28.5394	nan
JUQ067_TGGGAAGCACGACTCG-1	7.22983	-65.2467	CD4_REG
JUQ088_GATTCAGAGATCTGAA-1	-66.4062	-42.0453	nan
JUQ049_CGTCCATGTGCTAGCC-1	-42.6128	-3.15733	CD8_EX
JUQ060_TGCCAAACACCTTGTC-1	-7.92677	7.33819	CD4_EM
JUQ060_TAAGCGTAGCTTCGCG-1	23.959	-41.0902	CD4_N
JUQ060_CCTATTATCTTAGCCC-1	-37.1202	11.5375	gdT
JUQ045_GCAGCCATCCCGACTT-1	39.032	-31.148	CD4_N
JUQ106_TGAGGGATCTCTTGAT-1	25.8067	-9.70218	CD4_EM
JUQ091_GGGAGATTCCTCAATT-1	26.9073	-36.8967	CD4_N
JUQ057_TTAACTCAGTATTGGA-1	36.3348	-12.7259	CD4_EM
JUQ026_TGGGAAGTCATCGCTC-1	-26.9057	2.53857	gdT
JUQ101_CTCTACGGTAATCGTC-1	-64.9611	-35.1975	nan
JUQ036_ATCACGATCCTTGCCA-1	44.0076	48.0282	C1_CD14
JUQ042_ATCTGCCCAAATCCGT-1	44.7556	-22.7964	CD4_N
JUQ038_ATGCGATGTCTAGCCG-1	51.664	-48.7626	nan
JUQ054_GTCGTAACAATCACAC-1	-80.7883	-0.430982	nan
JUQ108_ACAGCCGCAACGATGG-1	21.6255	5.29345	CD4_EM
JUQ108_CTGATCCAGAATGTTG-1	-70.2817	-38.6376	nan
JUQ068_ATGAGGGTCTTACCTA-1	-24.2248	-48.2518	CD4_EX
JUQ068_ATGTGTGCAGCCAGAA-1	-39.6923	3.79219	CD8_EX
JUQ033_AGTGTCAGTGTTCGAT-1	-58.5866	40.1726	nan
JUQ036_TCTGAGACACCCAGTG-1	36.4566	-23.4336	CD4_N
JUQ108_GTGCATATCGTTTATC-1	47.7945	-56.2	pDC
JUQ045_TCCCGATAGTGTACCT-1	54.4136	-2.77713	C4_CCL2
JUQ027_CGTAGCGGTGCGCTTG-1	-31.3242	-51.6347	CD4_EX
JUQ106_GTTCGGGGTAGGGTAC-1	21.9669	-15.185	CD4_EM
JUQ024_TCGCGTTTCGGTTCGG-1	-64.4881	49.5166	nan
JUQ102_ATTCTACAGATCCCGC-1	72.2698	3.6392	C5_CCL18
JUQ122_GCTTGAAGTAGTACCT-1	67.8834	-4.81201	C5_CCL18
JUQ027_TTAGTTCCACGCGAAA-1	-71.0735	52.2783	nan
JUQ061_GAAACTCAGGAGCGAG-1	-21.8168	15.8237	CD8_RM
JUQ057_TGGGAAGTCCAAACTG-1	27.058	3.18079	CD4_EM
JUQ102_GACAGAGGTATTCTCT-1	-23.5225	-53.511	CD4_EX
JUQ068_TGCCAAAAGAGTCGGT-1	50.7429	-3.83972	C4_CCL2
JUQ101_TGTGGTACAGCTCCGA-1	-60.7984	-14.0665	nan
JUQ110_ACTGCTCCACGGATAG-1	18.2275	-53.7929	CD4_REG
JUQ050_GACCAATTCATCGATG-1	63.1887	-8.39237	C7_CX3CR1
JUQ088_ACTGATGCAGTGGAGT-1	12.4902	12.095	CD4_EM
JUQ069_ACGATACCATCCCACT-1	21.2775	55.4971	CD8_EM
JUQ111_CTAGCCTAGCGATGAC-1	62.3942	-28.6473	nan
JUQ056_TCGCGTTGTAGCGATG-1	-15.4989	23.8483	CD8_RM
JUQ102_ATCCGAACATCGATGT-1	-39.9053	-13.8983	CD8_EX_Proliferating
JUQ031_ATTACTCGTATAGTAG-1	-32.5479	13.3518	CD8_RM
JUQ067_GGACAGAGTTCCACAA-1	-77.0829	34.9169	nan
JUQ042_GTAACTGTCTTGTTTG-1	24.4492	29.8996	CD8_N
JUQ040_TATCTCAAGGTGTGGT-1	66.675	5.65486	nan
JUQ031_GCATACAGTTTGGGCC-1	-20.1137	14.8398	CD8_RM
JUQ054_GCTGCGAGTTCCAACA-1	61.8262	-10.4226	C3_CCR2
JUQ049_TACCTTATCCGCAGTG-1	-6.21855	-49.499	CD4_EX
JUQ108_AACTCAGCACGCTTTC-1	17.8799	33.556	CD8_EM
JUQ070_TCATTACTCGGTGTCG-1	12.3544	37.2056	CD8_EM
JUQ088_CCAATCCCAACTTGAC-1	-30.6317	19.196	gdT
JUQ067_TAGTTGGCAAGACACG-1	0.896565	29.8671	nan
JUQ066_TAAGAGATCATATCGG-1	-17.0566	-61.5184	CD4_EX
JUQ036_CTGATAGAGAGGACGG-1	-74.0164	28.998	nan
JUQ067_CAGCGACAGTATCGAA-1	19.2341	23.4824	CD8_RM
JUQ111_ATCCACCTCATCACCC-1	59.4357	-29.9252	nan
JUQ036_TCGCGAGTCAGCTGGC-1	-56.8352	-41.7363	nan
JUQ069_AACTGGTCAGTCAGAG-1	-42.7392	15.4756	CD8_EX
JUQ095_CGAGCCAGTAGCACGA-1	4.03772	28.9869	CD8_EM
JUQ044_AAAGTAGTCTTAGAGC-1	19.2389	-12.4055	nan
JUQ047_TACCTATTCACGCGGT-1	10.864	34.3991	CD8_EM
JUQ036_CGTCCATTCACTCCTG-1	-48.8905	6.84404	CD8_EX
JUQ088_GGGATGACATCGGGTC-1	8.88406	33.3304	CD8_EM
JUQ067_TGGTTCCGTCCGACGT-1	58.9469	42.3762	cDC2
JUQ088_AACACGTGTTGAGGTG-1	-32.7851	49.4529	NK_REST
JUQ027_CCTAAAGGTATAGGTA-1	-31.8786	-51.7702	CD4_EM
JUQ040_TACTTGTTCCTTCAAT-1	68.638	2.25178	nan
JUQ060_GTCATTTGTAGGGACT-1	-37.6865	6.38399	CD8_RM
JUQ107_GAACCTACAGTCGTGC-1	-3.68457	54.5354	CD8_EM
JUQ105_CAGCTGGTCTAACGGT-1	6.86597	42.225	CD8_EM
JUQ033_AGCATACTCGAACGGA-1	-54.7746	-34.8917	nan
JUQ073_CTAACTTTCTAACTTC-1	5.44557	60.5606	CD8_EM
JUQ066_GTGAAGGCATGCAACT-1	-76.3217	7.70162	nan
JUQ027_TCTCATATCAGAGCTT-1	-29.198	-55.5329	CD4_EX
JUQ033_CACTCCACATACTACG-1	-4.1617	40.1574	CD8_EM
JUQ027_AGGGAGTCACCGCTAG-1	36.0151	5.12049	CD4_EM
JUQ087_CATCAAGGTCCGTGAC-1	44.1094	47.1981	C1_CD14
JUQ049_TGAGAGGAGTTGTCGT-1	51.8986	3.10707	C9_SLC2A1
JUQ069_CAAGATCTCATTATCC-1	24.5975	49.6149	CD4_REG
JUQ121_CACTCCACATGCCACG-1	5.16017	38.6546	CD8_EM
JUQ046_AATCCAGGTGTTTGGT-1	52.2394	-2.03761	C9_SLC2A1
JUQ068_AGAGTGGGTTTGGCGC-1	-19.8056	-47.4447	CD4_EX
JUQ053_TGATTTCGTCGATTGT-1	-23.552	9.07929	CD8_RM
JUQ049_TATGCCCAGTGGACGT-1	19.0787	-6.32383	CD4_EM
JUQ069_AATCGGTCAGCGTAAG-1	-42.557	15.9438	CD8_EX
JUQ072_TCGGTAATCTCCCTGA-1	60.1103	36.2986	cDC2
JUQ041_AACTTTCCACCAGGCT-1	7.28206	-3.1326	CD4_EM
JUQ025_CCTTTCTCAAATTGCC-1	-2.67443	-0.668037	nan
JUQ042_TAGAGCTAGCACCGCT-1	19.9135	-47.0235	CD4_REG
JUQ092_CCAGCGAGTGCTGTAT-1	-66.1353	-23.0338	nan
JUQ060_GATCGCGCACGAAAGC-1	38.3808	-31.5757	CD4_N
JUQ036_TCGTACCAGAGACTAT-1	57.5438	25.1434	C3_CCR2
JUQ067_TACCTATGTTGTACAC-1	-25.7224	28.7866	CD8_EM
JUQ089_CGTCTACTCTTTACGT-1	-26.392	-24.125	CD4_REG
JUQ060_AGGGATGTCGGTGTCG-1	-34.451	-23.1989	CD8_EX_Proliferating
JUQ067_CTAGTGAAGATGCCTT-1	-59.8279	16.3347	CD8_EX
JUQ026_CGTTCTGAGGCAATTA-1	-35.1516	-56.8948	CD4_EX
JUQ059_TCATTACCAAGTTGTC-1	37.4615	29.511	nan
JUQ071_CTAATGGGTCCCTTGT-1	-5.91518	9.98213	CD8_RM
JUQ088_GTGCGGTAGTCTCGGC-1	-77.713	-28.8623	nan
JUQ039_GCTTCCATCCGCATCT-1	39.2347	-30.6459	CD4_N
JUQ067_ATTTCTGTCCGCAGTG-1	-8.44376	-22.2796	CD4_N
JUQ056_CAACCAAGTGTGTGCC-1	5.2264	1.28716	nan
JUQ067_GCAGCCACAGCAGTTT-1	-62.7927	13.7274	CD8_EX
JUQ102_CCGTTCACAAGGTTCT-1	-20.3082	34.4165	CD8_EMRA
JUQ099_GGAAAGCAGACTGGGT-1	-3.51318	41.7697	CD8_EM
JUQ042_CTCCTAGCACCGAATT-1	21.8496	28.5336	CD8_N
JUQ044_GCCTCTACATCCTTGC-1	-70.2064	-40.1014	nan
JUQ069_ACCAGTATCGTGACAT-1	-11.5413	26.6515	CD8_RM
JUQ070_TGACGGCAGCTAACTC-1	-63.0975	52.5527	nan
JUQ053_CGATGGCTCCGAGCCA-1	-61.9503	51.9261	nan
JUQ044_TACGGTAAGAAACGAG-1	7.5938	32.8853	CD8_EM
JUQ071_CACATAGAGGTGCTAG-1	25.3724	-3.85194	CD4_EM
JUQ111_CACCTTGTCCAAATGC-1	-5.60587	66.9138	CD8_RM
JUQ101_ACTGAACGTCTAGTCA-1	19.6795	-42.4893	CD4_REG
JUQ057_TCTTCGGCATGTCTCC-1	-57.4549	-26.7691	nan
JUQ057_CATGACACACTGTTAG-1	14.9026	39.4037	CD8_EM
JUQ097_CTCATTATCTTGTTTG-1	-14.6242	15.7698	CD8_RM
JUQ111_CAGATCATCAGTTTGG-1	49.1827	39.865	nan
JUQ056_GCTCCTATCTCTTGAT-1	20.9225	40.6144	CD8_EM
JUQ038_TCATTACAGTGGACGT-1	-45.3399	34.4687	gdT
JUQ108_TGGCTGGTCGGCGCTA-1	-72.2579	30.4736	nan
JUQ044_AACCGCGTCCATGCTC-1	-8.85191	38.5696	nan
JUQ033_CCCAGTTCACCGAATT-1	-52.8854	9.83075	CD8_RM
JUQ056_CACACAATCCTGCTTG-1	42.4132	-17.701	CD4_N
JUQ101_GTATCTTAGAGCTGCA-1	3.77669	-33.0378	CD4_EM
JUQ069_ACGATGTGTGTTTGGT-1	44.1241	-7.88216	CD4_N
JUQ101_CACACAAGTCAACATC-1	37.4029	-34.6933	CD4_N
JUQ070_GATGAGGGTTCCGTCT-1	27.66	-38.1918	CD4_N
JUQ088_CACAGGCCAAGGTTCT-1	-9.93637	-58.0804	CD4_EX
JUQ056_TGTTCCGTCATATCGG-1	1.2289	19.4392	CD8_RM
JUQ036_CAGAATCTCCGGCACA-1	63.8893	19.0236	C5_CCL18
JUQ049_AACCGCGCATCATCCC-1	25.0976	31.3481	CD8_EM
JUQ042_GACCTGGGTATATGGA-1	58.2771	43.5289	cDC2
JUQ053_TGCCAAAAGTGTTTGC-1	17.2541	-44.7061	CD4_EM
JUQ107_CAGAATCCATTCACTT-1	-12.9652	18.2164	CD8_RM
JUQ067_GCCTCTAAGATGTTAG-1	-63.066	14.3051	CD8_EX
JUQ031_CACACCTTCGTTTAGG-1	-26.1967	3.91607	gdT
JUQ027_ACTGAGTCATCACGAT-1	-27.7515	-58.8231	CD4_EM
JUQ111_CGGACGTAGAGTACAT-1	0.712237	52.6782	CD8_EM
JUQ027_GCATACACAAGAAAGG-1	20.0373	-62.9412	CD4_REG
JUQ040_ATTTCTGCAGCAGTTT-1	-70.2169	27.2931	nan
JUQ108_CAACCTCTCAGCTCTC-1	45.0444	-51.579	pDC
JUQ088_TGGTTAGTCACCGTAA-1	21.0385	-17.6171	CD4_EM
JUQ102_CGGAGTCAGAAGATTC-1	22.397	23.455	CD8_RM
JUQ056_CAGCAGCGTATCTGCA-1	21.203	37.0045	CD8_EM
JUQ039_TTCGGTCCACATCCAA-1	46.3232	-55.378	pDC
JUQ071_AAGTCTGAGGCTAGCA-1	-5.10255	11.7866	CD8_RM
JUQ101_TTGCGTCCACATCCGG-1	21.1708	8.3271	CD4_EM
JUQ070_CCTTTCTAGTGGTAAT-1	5.82295	-15.6898	CD4_EX
JUQ083_GGGTCTGTCCTCAACC-1	31.1956	9.82155	CD4_EM
JUQ038_TACAGTGCACTCAGGC-1	-48.4828	31.8577	CD8_RM
JUQ069_CTCGGGAAGTCAATAG-1	41.3413	-5.95791	CD4_N
JUQ050_TCTATTGAGCCCAACC-1	0.312805	-66.7809	CD4_REG
JUQ040_GTATTCTGTCTCTCTG-1	70.0619	19.0495	nan
JUQ033_ACTGAACTCACCGTAA-1	5.7794	-62.6358	CD4_REG
JUQ026_CGACTTCCAAGCGTAG-1	-10.4416	40.4657	CD8_EM
JUQ067_TCACAAGGTGAACCTT-1	-18.1777	38.7237	CD8_EM
JUQ120_TTCGGTCGTCGCGAAA-1	2.8236	60.4514	CD8_EM
JUQ046_GATTCAGGTTAGATGA-1	-40.7425	0.785442	CD8_EX
JUQ057_GTCACGGAGATGCGAC-1	36.2704	-13.7712	CD4_EM
JUQ067_GGACAGATCGAATCCA-1	-51.7507	-37.8873	nan
JUQ070_CTTTGCGCAGCGTAAG-1	5.15958	-26.7643	CD4_EM
JUQ033_CCAATCCCACCGATAT-1	-77.113	35.2245	nan
JUQ066_ACACCAATCTGGTATG-1	17.2125	15.983	CD8_EM
JUQ038_CACAAACCAATGAATG-1	-12.4427	43.0612	CD8_EM
JUQ069_CGAGAAGGTAGCACGA-1	18.4447	56.361	CD8_EM
JUQ105_CCTTTCTGTGGCAAAC-1	-18.4781	17.2515	CD8_RM
JUQ096_AGGGATGTCAAGCCTA-1	18.023	55.8179	CD8_EM
JUQ107_CATCCACTCAATCTCT-1	69.7965	-13.8443	nan
JUQ032_AACTCAGGTTTCGCTC-1	-27.6885	48.9364	CD8_RM
JUQ044_ACGCAGCTCCGCGTTT-1	20.3022	-12.5818	CD4_EM
JUQ060_TGCTACCAGGATGCGT-1	-13.2866	-57.4915	CD4_EX
JUQ124_TTCTACAAGCTATGCT-1	-38.663	61.4676	NK_REST
JUQ036_TCAGGTAGTCCTCCAT-1	-53.5945	2.71069	CD8_EX
JUQ056_TTGCGTCTCACTTATC-1	63.3757	47.0961	nan
JUQ057_CAAGATCGTACCAGTT-1	-12.7945	66.7876	CD8_EMRA
JUQ057_GTTCGGGGTGTGGTTT-1	23.3083	-15.3377	CD4_EM
JUQ026_CAGCAGCAGTGAATTG-1	-25.1848	-59.8359	CD4_EX
JUQ047_GACTAACTCACAACGT-1	-7.14479	-53.4934	CD4_EX
JUQ061_ACCGTAAGTACTTCTT-1	-19.2067	7.48774	CD8_RM
JUQ066_GCAGCCACACTACAGT-1	29.261	-54.0553	CD4_REG
JUQ031_AGTGTCAGTAGCGCTC-1	-14.9387	-8.76038	nan
JUQ033_ATGTGTGTCACCGTAA-1	-50.3959	-39.5697	nan
JUQ040_ATTACTCTCTTTCCTC-1	71.2903	28.3443	nan
JUQ106_ATTGGTGCATGGTCTA-1	47.8016	-55.5632	pDC
JUQ033_AACTGGTTCGCCAGCA-1	-46.7566	3.00035	CD8_EX
JUQ061_AGGTCCGGTTCACGGC-1	-0.219545	-29.1438	CD4_EM
JUQ101_CTGATCCCACAAGCCC-1	5.45451	54.3769	CD8_EM
JUQ024_TGCTACCGTGTGACGA-1	-3.97781	-56.5394	CD4_REG
JUQ063_ATCTGCCTCCTATTCA-1	-37.7701	24.2945	CD8_RM
JUQ082_CTCTAATAGGTCGGAT-1	70.9663	-19.3497	C4_CCL2
JUQ027_TTCCCAGCACAGACTT-1	-71.4738	-32.4659	nan
JUQ061_GGCAATTCACGACTCG-1	-37.7502	24.0001	CD8_RM
JUQ024_CGGGTCATCGCATGAT-1	9.75074	-43.3053	CD4_REG
JUQ042_TACTCGCTCGCGTAGC-1	42.6511	0.581106	CD4_N
JUQ042_GTCGGGTAGAGTGACC-1	-64.709	-28.2416	nan
JUQ102_CTCACACAGGTCATCT-1	-45.5604	-1.36307	CD8_EX
JUQ107_ACACTGAGTAGGACAC-1	-13.6388	68.5134	CD8_EMRA
JUQ033_ATTGGTGTCTCCAGGG-1	-22.4428	25.476	Vg9Vd2_gdT
JUQ044_TACCTTAGTTACCAGT-1	-80.5295	-1.36775	nan
JUQ102_ACTGAGTGTCAACTGT-1	53.1095	38.0091	C3_CCR2
JUQ091_ACGAGGAGTGCCTGGT-1	-61.9701	-48.0791	nan
JUQ046_TGCTGCTCATGTAAGA-1	-56.3374	-0.0571597	CD8_EX
JUQ026_ACGAGCCAGCTGCGAA-1	-57.4213	58.6124	nan
JUQ025_ATCCACCGTACCATCA-1	27.3339	-5.81465	CD4_EM
JUQ046_CATGCCTTCCGTTGTC-1	-24.0433	-49.7214	CD4_EX
JUQ118_AGCGTCGCATCTCCCA-1	65.9886	-3.14652	nan
JUQ069_GCAGTTACAATGAAAC-1	40.2236	-5.89995	CD4_EM
JUQ027_TGTGTTTTCGCAAGCC-1	-25.4463	-3.3515	gdT
JUQ101_TGTTCCGAGTGGTAAT-1	-9.71264	18.4693	CD8_RM
JUQ057_TAGAGCTAGTATGACA-1	31.7042	-14.4343	CD8_EM
JUQ027_CAGCGACTCTGAGGGA-1	-78.7442	9.28956	nan
JUQ088_GTTAAGCTCTTCATGT-1	-19.8122	-1.38309	gdT
JUQ061_CACACCTGTAATTGGA-1	61.3629	12.7697	nan
JUQ024_GTCTTCGGTTACGACT-1	11.698	-23.7758	CD4_N
JUQ030_GCTGGGTAGAATGTTG-1	22.6918	-30.6055	CD4_N
JUQ110_AAGTCTGAGTGTTTGC-1	-0.184201	3.32186	CD8_EM
JUQ027_TAAGAGATCACAGTAC-1	-32.5756	-34.96	CD4_EX_Proliferating
JUQ027_GAAGCAGTCGGAAACG-1	-28.4713	-61.7657	CD4_EX
JUQ033_CGAATGTGTCGCTTCT-1	-14.5239	-49.8522	CD4_EX
JUQ067_TCATTACAGACAGGCT-1	11.3272	-61.2105	CD4_REG
JUQ118_ACTGAGTTCCGAGCCA-1	69.6505	-5.39013	C4_CCL2
JUQ050_CTCGTCATCACAATGC-1	-67.783	-21.7922	nan
JUQ040_CGCCAAGGTTAGATGA-1	60.2075	10.123	nan
JUQ069_CCACGGACAAGGACAC-1	2.61177	-41.0889	CD8_EM
JUQ036_TCGAGGCTCACAGGCC-1	52.819	-52.7547	pDC
JUQ057_ACATGGTTCAAACAAG-1	-36.8387	54.7345	NK_REST
JUQ108_GGACAAGAGACAGAGA-1	29.5941	-14.1321	CD4_EM
JUQ063_GGTATTGAGTCTCAAC-1	-34.819	26.1277	CD8_RM
JUQ040_GGTATTGCAATGCCAT-1	64.3063	15.2158	nan
JUQ056_CCGTTCAGTTGTACAC-1	68.9151	-28.7661	nan
JUQ108_TTGGAACAGGTAGCTG-1	49.3953	-1.31903	C9_SLC2A1
JUQ069_GTTACAGAGACTACAA-1	-31.9113	56.4505	NK_REST
JUQ060_CAGCATATCTGGGCCA-1	11.6661	36.2908	CD8_EM
JUQ053_TGGCCAGCAGCGAACA-1	18.1668	-69.1845	CD4_REG
JUQ033_TACTTACCATATGAGA-1	-1.81947	-22.1833	CD4_N
JUQ100_ACAGCTACAATGAAAC-1	17.0625	-47.9095	CD4_REG
JUQ105_AGCGGTCAGACTAAGT-1	-64.7785	-30.0757	nan
JUQ070_CACATAGTCTCGTTTA-1	3.1556	47.2371	CD8_EM
JUQ108_ACTGCTCGTACCGTTA-1	15.333	-69.3165	CD4_REG
JUQ123_GTTCTCGAGTGAAGAG-1	-2.36863	-14.2179	nan
JUQ119_CTCGAGGAGATAGGAG-1	7.47683	31.0566	CD8_EM
JUQ039_CATGGCGCACGTAAGG-1	-3.3254	40.162	CD8_EM
JUQ093_AGGGATGAGGCAATTA-1	-8.76781	3.78727	CD8_RM
JUQ073_CAAGAAAAGACCACGA-1	-11.4051	-26.6406	CD4_EX
JUQ088_GTTCGGGCATAGACTC-1	-9.74002	-52.8283	CD4_EX
JUQ106_GCAGTTACATACCATG-1	22.658	-29.7459	CD4_N
JUQ069_GTGCTTCTCCCTTGTG-1	28.8469	11.5435	CD4_N
JUQ067_CGATTGACAGACAGGT-1	-46.9746	12.6291	CD8_EX
JUQ027_AGAGTGGGTTGAGGTG-1	-34.7395	-59.0341	CD4_EX
JUQ040_CTAAGACAGCAGCGTA-1	-32.3113	-50.7467	CD4_EX
JUQ059_TACGGTACATACGCCG-1	66.5079	39.8731	LanghDC
JUQ038_CTGCCTATCCAATGGT-1	-68.5559	26.7969	nan
JUQ047_TGTGTTTTCAACACTG-1	-47.3508	-32.5812	nan
JUQ103_CTGTTTAAGGCAGGTT-1	65.8776	-9.7043	C3_CCR2
JUQ101_CAACTAGCAGTCGTGC-1	-7.25356	13.1831	CD8_RM
JUQ061_CAGAGAGAGACTAAGT-1	14.3456	-15.2045	CD4_EM
JUQ050_ATGTGTGAGGAGTTTA-1	63.417	-8.54899	C7_CX3CR1
JUQ033_AGGCCACGTTCGCGAC-1	-53.1581	9.68244	CD8_RM
JUQ036_CGCGTTTGTCGTCTTC-1	-44.2194	-7.52728	CD8_EX_Proliferating
JUQ036_TGGCGCATCTGTCCGT-1	2.6933	-69.9419	CD4_REG
JUQ067_ACGGGCTAGAGCCTAG-1	76.0422	0.122488	C6_MMP9
JUQ046_TACCTATAGTGTCTCA-1	-55.9381	54.5119	nan
JUQ060_GCTGCTTTCACCCTCA-1	-13.325	-62.5174	CD4_EX
JUQ042_GATGAAACAAGGACTG-1	-0.547708	-14.3059	CD4_EM
JUQ056_CCTATTAAGCAGGCTA-1	48.0456	32.2848	nan
JUQ026_AGCGTATAGACTGGGT-1	-31.1303	-3.82643	gdT
JUQ036_CTTGGCTTCGAGAACG-1	6.11122	-64.873	CD4_REG
JUQ066_TTAACTCGTGTCTGAT-1	0.688764	-5.43446	CD4_EM
JUQ025_TACAGTGTCGCCTGAG-1	26.4564	-4.12639	CD4_EM
JUQ053_ACACCAAGTAGTACCT-1	13.0525	-14.3019	CD4_N
JUQ059_GATCGTAAGACTTTCG-1	-34.3113	-12.2894	CD8_EM
JUQ053_TGCCCTATCCATGCTC-1	-61.9795	50.7231	nan
JUQ031_CATCAGAGTGAGGCTA-1	-18.3957	-14.653	nan
JUQ091_GCACATAGTATTCTCT-1	-67.8525	-45.3404	nan
JUQ088_CCACCTAAGTAGGTGC-1	-26.4459	12.0597	gdT
JUQ056_GTGCTTCTCCTGCCAT-1	3.98631	-56.0621	CD4_REG
JUQ039_GGACATTTCCTGCTTG-1	-60.4269	-32.7861	nan
JUQ108_CACCAGGCAGGCGATA-1	23.7299	-14.9022	CD4_EM
JUQ042_GATCAGTTCCTCATTA-1	7.78639	-31.8593	CD4_N
JUQ066_CGCTGGAAGGATGGAA-1	33.6528	15.1892	CD8_RM
JUQ108_GCAAACTAGTCGAGTG-1	28.0493	-11.5632	CD4_EM
JUQ088_GCAATCAGTTACCAGT-1	-62.3167	49.9926	nan
JUQ038_ACGCCAGAGGTGGGTT-1	-7.5377	-38.5166	CD4_EM
JUQ122_ACCAGTAGTTGGACCC-1	51.9053	41.5218	C3_CCR2
JUQ106_GCGAGAACACGTCTCT-1	21.3992	-19.8796	CD4_N
JUQ038_CATCCACCAAGCCATT-1	-44.1805	32.2437	gdT
JUQ036_TCAATCTGTACCAGTT-1	-51.3157	-41.4097	nan
JUQ088_GCACATAGTAAATGAC-1	-20.0416	-4.20739	gdT
JUQ106_CCTATTAGTAAGGGAA-1	2.90335	37.0128	CD8_EM
JUQ066_CCTCTGATCTTGACGA-1	-9.93828	26.1962	CD8_RM
JUQ111_TAAACCGCATGCTGGC-1	48.6947	39.4997	nan
JUQ024_TGACTTTTCATACGGT-1	40.6159	-21.8031	CD4_N
JUQ067_GTGAAGGCAGCCAGAA-1	4.02387	5.3698	CD4_EM
JUQ090_CTCTACGAGCGTGTCC-1	62.3304	-3.14617	C6_MMP9
JUQ036_GTCGTAAGTCCAGTGC-1	-0.239079	-64.1362	CD4_REG
JUQ044_TGACAACAGTCCGGTC-1	12.9187	37.3109	CD8_EM
JUQ071_CATGCCTGTAGCGCAA-1	-7.53725	16.4179	CD8_RM
JUQ069_AAGCCGCCAAGCCTAT-1	21.1081	-52.9751	CD4_REG
JUQ119_TTTACTGCATAGGATA-1	24.7839	-0.250067	CD4_EM
JUQ102_GCATACACAGCCAATT-1	-48.0394	-1.56091	CD8_EX
JUQ042_TATGCCCCATGCAACT-1	26.4712	28.1904	CD4_N
JUQ040_CACAAACAGGGCATGT-1	-1.00411	-34.3644	CD4_N
JUQ026_ACTTGTTGTCACCTAA-1	18.6142	-57.2729	CD4_REG
JUQ102_ACTGTCCTCTATCCCG-1	33.2576	-37.5919	CD4_N
JUQ036_CCTATTAAGTCCTCCT-1	67.8546	18.4641	C3_CCR2
JUQ033_AGCAGCCGTAAGGGCT-1	-51.5699	19.0422	CD8_EX
JUQ067_CCTTACGAGGCTCTTA-1	5.8874	-30.9456	CD4_EM
JUQ069_GGACAAGCATATGGTC-1	26.3165	-58.5585	CD4_REG
JUQ027_AGCGTATTCATGTGGT-1	-38.1452	-54.1838	CD4_EX
JUQ124_ATGTGTGAGTTTAGGA-1	-9.85697	21.1642	CD8_RM
JUQ070_GGGCACTGTTAAGGGC-1	-26.9652	-49.4663	CD4_EX
JUQ024_AACTCAGTCTTGACGA-1	34.2865	-30.1486	CD4_N
JUQ033_CGCTATCCAAACAACA-1	-48.116	8.50254	CD8_EX
JUQ052_TGACAACGTTCTGTTT-1	0.896647	-18.1436	nan
JUQ101_TAGAGCTCAAGCTGAG-1	10.4257	48.4111	CD8_EM
JUQ091_CTGATCCAGCTGCGAA-1	-67.7887	-46.0341	nan
JUQ033_CGCCAAGTCTTCATGT-1	7.64971	-56.7685	CD4_REG
JUQ073_ACGGGTCTCGAGGTAG-1	-8.85965	-56.5728	CD4_EX
JUQ056_TAGACCACAAGCTGGA-1	-12.0543	-20.8566	nan
JUQ085_CAAGATCAGTCCGTAT-1	38.2842	-21.6376	CD4_N
JUQ060_CAGAATCGTACATGTC-1	-12.4106	-51.5364	CD4_EX
JUQ108_TACGGATAGTAATCCC-1	30.5824	-19.604	CD4_EM
JUQ101_GCTCCTAAGCACACAG-1	28.8393	-13.9562	CD4_N
JUQ076_CGTGTCTCAGACAAGC-1	0.927253	29.2799	nan
JUQ057_ACACCCTGTCCTCTTG-1	16.3108	-28.144	CD4_EM
JUQ070_GAACCTAGTAGAGGAA-1	-67.7978	-35.2196	nan
JUQ059_CAAGAAATCTTCGGTC-1	3.08814	-76.0914	nan
JUQ068_GTAACTGCACTAAGTC-1	-27.6579	22.7335	CD8_EM
JUQ042_AGGGATGAGCTAGTGG-1	39.1068	-27.3451	CD4_N
JUQ036_GACCAATCAGTATGCT-1	52.2142	4.69035	C8_MT1G
JUQ036_GCTGGGTAGGACTGGT-1	-49.9724	-6.21994	CD8_EX
JUQ088_GTAACGTGTCGCGGTT-1	24.0934	-28.9206	CD4_N
JUQ047_TTGCCGTTCACGCATA-1	-61.4004	-15.7422	nan
JUQ033_CCCTCCTCATTAACCG-1	-48.2216	8.96272	CD8_EX
JUQ024_GGACGTCGTCCTCCAT-1	-24.818	11.1073	CD8_RM
JUQ038_GCTGCTTCAAGCGAGT-1	-43.3044	40.3755	NK_REST
JUQ027_ACTTTCAGTTACGCGC-1	-39.3435	-39.2164	nan
JUQ080_CCTAAAGTCTAACCGA-1	19.6597	-35.7125	CD4_N
JUQ033_TTCTCAAAGCGATATA-1	0.18568	4.83784	CD4_N
JUQ044_CATGGCGCACGCATCG-1	26.2651	-22.4567	CD4_EM
JUQ036_GACGTGCCACCGAAAG-1	-44.404	3.60045	CD8_EX
JUQ108_ACTGAGTGTCATATGC-1	25.2068	-10.0717	CD4_EM
JUQ036_TGCACCTGTAAACACA-1	55.7596	15.7653	C4_CCL2
JUQ060_CGGAGTCCACCACCAG-1	10.6753	-15.7602	nan
JUQ069_CTAGTGACACCGCTAG-1	-53.4888	-18.5458	nan
JUQ069_TCCCGATGTTATCACG-1	21.5013	55.5009	CD8_EM
JUQ073_ACGCAGCGTAGCTGCC-1	9.82695	41.369	CD8_EM
JUQ033_CTTACCGAGGAATCGC-1	-78.2146	27.1113	nan
JUQ066_ACGGCCATCTACGAGT-1	-25.9413	40.6642	CD8_EM
JUQ067_GCGGGTTGTGCCTGCA-1	-57.4492	9.63737	CD8_EX
JUQ056_TTAGGACCAATGCCAT-1	15.2114	-37.0511	nan
JUQ040_GGGTTGCAGTGCCATT-1	4.50728	-69.3975	CD4_REG
JUQ027_GAAGCAGCACAGACTT-1	-2.14879	23.3675	nan
JUQ057_GCTCCTAAGTGTACTC-1	29.0052	-11.3989	CD4_EM
JUQ038_ATTTCTGGTAATTGGA-1	-69.6264	25.551	nan
JUQ027_CTCAGAAAGGTACTCT-1	-33.3258	54.4951	NK_REST
JUQ102_GAAATGATCATGGTCA-1	2.19247	59.9486	CD8_EM
JUQ091_GCATGCGAGTTAAGTG-1	-21.5054	-52.1406	CD4_EX
JUQ056_TCAGGATAGTAATCCC-1	-14.122	-23.0247	nan
JUQ057_ATAGACCGTAAGTGGC-1	-46.1313	3.00726	CD8_EX
JUQ102_GGCGTGTCAGCGAACA-1	-38.6476	-0.733336	CD8_EX
JUQ033_AAGGCAGAGATCACGG-1	69.9964	4.28479	C6_MMP9
JUQ088_CGCTGGAGTCTGCCAG-1	13.3186	23.0267	CD4_EM
JUQ108_CTCGTACTCTCTGTCG-1	66.8071	32.6989	C3_CCR2
JUQ122_TGGTTCCGTATAGTAG-1	0.0899665	29.0047	nan
JUQ060_ATCCGAACATGCAACT-1	-64.388	-36.6759	nan
JUQ024_CCTACCAAGTAAGTAC-1	-59.7183	38.3613	nan
JUQ057_ACTGAGTCACAAGCCC-1	26.6345	9.30361	CD8_EM
JUQ072_TCTGAGAGTGGTACAG-1	-21.0039	41.5883	CD8_EM
JUQ047_TGCTGCTCATCAGTCA-1	37.2595	-5.61799	CD4_N
JUQ031_TGGGAAGAGGGATCTG-1	12.9837	-77.3498	CD4_REG
JUQ106_CAGATCATCTGCCAGG-1	6.08062	-23.1609	CD4_EM
JUQ073_CTACACCGTTCACCTC-1	26.5689	11.8974	CD4_N
JUQ057_AACCGCGCAAGAGGCT-1	-33.1282	-54.2611	CD4_EX
JUQ026_CGGCTAGTCATAACCG-1	-18.2894	32.5556	CD8_EM
JUQ066_AAGGTTCCACATGTGT-1	28.069	57.1483	CD8_EM
JUQ070_GACGGCTAGACCTAGG-1	-22.3023	-31.5499	nan
JUQ067_GAACATCCAGCGAACA-1	37.3627	32.2938	nan
JUQ031_GGACATTAGGAGTTGC-1	-7.91612	32.8415	CD8_EM
JUQ027_ATTGGACAGTCCTCCT-1	-59.1482	50.4481	nan
JUQ107_CTGCGGATCGCTTAGA-1	36.6258	-21.6101	CD4_N
JUQ069_TGCGTGGGTTGAGGTG-1	24.8571	47.8066	CD8_EM
JUQ108_AAAGTAGTCGGACAAG-1	25.0104	-16.0891	CD4_EM
JUQ088_GGGCATCAGAAACCGC-1	-64.8229	-44.1662	nan
JUQ040_ACGTCAACAGTAAGCG-1	-34.6158	-18.4288	CD8_EX
JUQ100_CAGCGACAGGAGTTTA-1	0.495811	-22.9062	CD4_N
JUQ107_GATCGATGTCCAAGTT-1	71.5147	-7.37332	C4_CCL2
JUQ040_GTAGTCAGTTAGAACA-1	3.74382	-38.533	CD4_EM
JUQ060_CTCTAATCAATGGATA-1	13.4355	-57.5065	CD4_REG
JUQ066_TTCTTAGTCGCAAACT-1	29.6005	17.6237	CD8_N
JUQ107_ACACCGGAGCTTCGCG-1	38.2985	-17.8602	CD4_EM
JUQ033_CGAGCACCACATGTGT-1	14.2989	13.8633	CD8_EM
JUQ049_GACTACATCCCGGATG-1	43.9505	16.2264	C1_CD14
JUQ111_CCACTACCAGCCAATT-1	57.7311	-33.1484	nan
JUQ105_GAATGAACACTATCTT-1	13.6028	-0.513666	nan
JUQ069_AGTGTCACAGGTCTCG-1	-18.6184	-65.1147	CD4_EX
JUQ056_TGGGAAGGTCACTTCC-1	14.7741	50.6132	CD8_EM
JUQ067_CGTTAGAGTCGCATCG-1	-62.3623	11.2909	CD8_EX
JUQ039_AGATCTGGTCTGCCAG-1	-50.5754	-29.7236	nan
JUQ026_CCTTCCCCAGCGTCCA-1	-24.8518	-60.5612	CD4_EX
JUQ073_GAGGTGATCTGTCTCG-1	-9.63705	-57.6201	CD4_EX
JUQ067_CCACCTAAGATAGTCA-1	8.58641	-55.3458	CD4_REG
JUQ108_TTTATGCAGAAACCTA-1	65.2361	-7.90837	C7_CX3CR1
JUQ026_GGGATGAGTCGGCACT-1	11.255	0.607992	CD4_EM
JUQ095_CAGCCGAAGCGACGTA-1	-19.21	67.2494	CD8_EMRA
JUQ045_ACGCAGCAGGAGTCTG-1	-1.08468	-34.6389	CD4_N
JUQ049_TTGGAACGTGGTTTCA-1	51.9143	-1.75247	C9_SLC2A1
JUQ067_AGCAGCCTCAATAAGG-1	-39.6995	-7.66503	CD8_EM
JUQ100_GCATGCGGTGACGCCT-1	-44.7571	-1.61552	CD8_EX
JUQ057_GATTCAGCAAGGCTCC-1	73.9828	6.42125	C3_CCR2
JUQ070_CATCCACTCGTCACGG-1	51.7741	29.0889	nan
JUQ038_AGTCTTTGTCACCTAA-1	-57.9966	34.6117	nan
JUQ053_ACTTTCACAATAACGA-1	-78.4664	30.0726	nan
JUQ040_GGACAAGCAACGATGG-1	-36.8518	49.6136	NK_REST
JUQ049_CGTAGCGAGACGCACA-1	-10.0653	48.6272	CD8_EM
JUQ068_CCTTCCCTCTCTGTCG-1	52.8078	-1.70672	C9_SLC2A1
JUQ049_TCAATCTGTTAGATGA-1	-18.542	45.6166	CD8_EM
JUQ069_ACTTGTTTCAGCTTAG-1	45.4872	-8.187	CD4_N
JUQ036_CTAATGGCAGCAGTTT-1	5.59921	-65.4438	CD4_REG
JUQ066_CCCAGTTCATTTCACT-1	-53.3405	-22.1837	nan
JUQ069_GTCAAGTGTTAAGAAC-1	41.8701	-8.05995	CD4_N
JUQ027_AGCATACGTTCTCATT-1	-17.2387	8.596	CD8_RM
JUQ069_TTGACTTCATGCTGGC-1	41.6893	-9.32421	CD4_N
JUQ049_AAAGATGTCGGAGGTA-1	-39.2877	-7.66015	CD8_EX
JUQ065_TGTGGTAGTACTTGAC-1	-8.68233	16.0907	CD4_EM
JUQ042_TACTTGTAGGACTGGT-1	4.25399	-16.9334	nan
JUQ124_AGCATACAGGAGTAGA-1	-8.54937	21.4125	CD8_RM
JUQ057_ATCTACTGTAGTACCT-1	-70.3976	-33.1711	nan
JUQ087_TCAATCTGTCCTCTTG-1	17.7521	-17.1224	CD4_EM
JUQ042_TCGCGAGGTCACTTCC-1	42.4515	-24.5926	CD4_N
JUQ088_ACTATCTTCAAACAAG-1	22.089	4.22638	CD4_EM
JUQ102_TAAACCGGTTCCTCCA-1	52.3648	3.01858	C5_CCL18
JUQ067_ATCCGAACATATACCG-1	-56.6019	20.0465	CD8_EM
JUQ088_GCAGTTACACTTCTGC-1	71.3931	0.572967	C6_MMP9
JUQ024_CGCTATCAGCAATATG-1	13.5183	-21.5952	CD4_EM
JUQ057_TTGTAGGAGCAAATCA-1	36.6817	-22.2327	CD4_N
JUQ042_GGCTGGTCAGCTGGCT-1	-31.6104	25.441	CD8_RM
JUQ046_CACAGTAGTAAGTGGC-1	-53.3947	-0.839032	CD8_EX
JUQ033_TAGTTGGTCCTTTCGG-1	-14.0894	36.9324	CD8_EM
JUQ057_AGATTGCCACGACTCG-1	5.07779	22.3723	Vg9Vd2_gdT
JUQ044_TCTCTAAGTTACGTCA-1	-80.167	-1.05799	nan
JUQ035_CGGAGCTGTAGTACCT-1	-7.52541	9.35558	CD8_RM
JUQ101_CGGACACCAAGAGTCG-1	-9.67025	15.8813	CD8_RM
JUQ088_AGGTCATAGCCTCGTG-1	-12.0365	-49.3315	CD4_EX
JUQ031_ATCGAGTCAGGGTTAG-1	-31.7721	16.0135	CD8_RM
JUQ049_CTAATGGAGTATCTCG-1	46.0929	22.0148	C3_CCR2
JUQ067_ATGTGTGTCATGCAAC-1	-0.799077	-28.1637	CD4_N
JUQ111_CGATGGCGTATTCGTG-1	56.9901	-29.2581	nan
JUQ067_GGCTGGTCACAGCCCA-1	-60.645	-41.0351	nan
JUQ101_GCATGATAGTAGATGT-1	-11.5833	-51.7207	CD4_EX
JUQ111_GCATACACATCACGTA-1	58.2065	-31.6504	nan
JUQ066_TTTGCGCCAGCGATCC-1	0.28077	-8.66348	nan
JUQ024_CGGGTCATCAGCTCGG-1	-21.5818	5.2457	CD8_RM
JUQ091_CTTTGCGCACCGAAAG-1	14.8061	-52.8791	CD4_REG
JUQ108_CGAGCCATCGTCTGCT-1	27.1889	-22.59	CD4_N
JUQ054_TGAGCATAGTTCGATC-1	71.0898	-10.5935	C4_CCL2
JUQ067_GAAGCAGCATGTAGTC-1	-74.4735	-23.0408	nan
JUQ027_CAGAGAGCAGCGTAAG-1	1.0852	13.26	CD8_RM
JUQ060_AACTGGTTCCCTGACT-1	14.5716	-61.4046	CD4_REG
JUQ101_TGGCTGGTCGGCTACG-1	23.555	-7.65208	CD4_EM
JUQ065_GGGCACTTCCACGCAG-1	-76.4838	0.20558	nan
JUQ068_GCATGTATCACCTTAT-1	-41.1255	3.17327	CD8_EX
JUQ102_GTTACAGAGCAACGGT-1	27.9562	-19.411	CD4_N
JUQ042_CAAGATCAGATCCCAT-1	-44.993	-31.3757	nan
JUQ070_TTTGGTTTCTGCCAGG-1	65.4819	31.4412	C3_CCR2
JUQ105_TCAACGAAGAAGGCCT-1	16.2594	-0.101834	CD4_EM
JUQ069_TGGGCGTCACAACGCC-1	47.5014	3.78854	C3_CCR2
JUQ058_CCTTACGTCGCTTGTC-1	22.7751	28.2233	nan
JUQ101_CTTGGCTAGATGTGGC-1	9.62656	8.38483	CD4_EM
JUQ056_CATCCACCATGTTGAC-1	22.4766	38.6283	nan
JUQ047_TGCGGGTTCATCGCTC-1	7.85918	39.1914	CD8_EM
JUQ031_CGTGTCTGTGTTGGGA-1	-20.5021	15.7917	CD8_RM
JUQ044_CTAGCCTCACTTAAGC-1	-9.657	14.8149	CD8_RM
JUQ030_CATTCGCTCTCGAGTA-1	-37.7783	61.8178	NK_REST
JUQ036_TTCCCAGCAAGCCCAC-1	68.7995	10.3008	nan
JUQ068_GACGGCTTCACTATTC-1	-5.71723	-54.315	CD4_EX
JUQ063_GTAGGCCGTCTGCAAT-1	-31.0192	26.1669	CD8_RM
JUQ096_GAAACTCCAGGCTCAC-1	-9.33745	23.9536	Vg9Vd2_gdT
JUQ093_AGATCTGGTCCTAGCG-1	-53.1505	-27.9632	nan
JUQ036_CGCGTTTTCGCCGTGA-1	-43.1634	3.61588	CD8_EX
JUQ044_GTTACAGCATTCGACA-1	20.5479	-43.4813	CD4_REG
JUQ053_GCTTCCACACGTAAGG-1	57.0695	5.33229	C4_CCL2
JUQ121_TTGACTTCAACTTGAC-1	-78.451	1.37057	nan
JUQ053_CCGGGATCACGCTTTC-1	-56.7902	-26.511	nan
JUQ111_CTCGTACGTTACCGAT-1	36.8346	-7.93956	CD4_EM
JUQ033_GAGCAGAGTTAAGGGC-1	54.574	6.93615	C8_MT1G
JUQ085_CGTTAGACATGGTTGT-1	42.2061	41.4992	C1_CD14
JUQ057_GTCAAGTGTCAATACC-1	16.3578	-45.0511	CD4_REG
JUQ031_GTTAAGCGTAATCACC-1	25.5572	-19.5552	CD4_N
JUQ036_ACGCCAGCAAGGGTCA-1	69.022	9.51911	C6_MMP9
JUQ067_TTTGTCACAGATGGGT-1	-18.232	26.4188	CD8_EMRA
JUQ067_GATCTAGAGGCATGTG-1	6.4957	-56.3694	CD4_REG
JUQ101_TAGTTGGGTACTTGAC-1	14.3958	57.6965	CD8_EM
JUQ118_GTACGTATCCAGAGGA-1	66.0941	-7.41672	C3_CCR2
JUQ111_CTCAGAATCGCCTGAG-1	61.6063	-32.7681	nan
JUQ044_CAGCATATCAGCTTAG-1	20.5422	-72.326	CD4_REG
JUQ102_TCAGGTAAGTTGAGTA-1	-41.3605	50.3592	gdT
JUQ044_CCGGTAGCAGGAACGT-1	29.7456	21.7093	CD8_N
JUQ066_AGTTGGTGTGTGAATA-1	42.6806	-5.19199	CD4_EM
JUQ056_CACACAAGTGGCAAAC-1	1.25315	19.3987	CD8_EM
JUQ031_TCATTTGCAATAGCAA-1	-66.7853	38.2781	nan
JUQ049_TGAGCATCACCAGTTA-1	14.5082	-56.3478	CD4_REG
JUQ067_TTAGGACCAAAGCGGT-1	-56.5125	9.75324	CD8_EX
JUQ101_TACTTGTTCCTTGCCA-1	-59.4075	-13.0147	nan
JUQ033_AAAGCAATCTCTAGGA-1	-41.8397	2.86317	CD8_EX
JUQ088_ATTATCCCAGCTTCGG-1	11.302	28.8749	CD8_RM
JUQ027_TCTCATAGTAAGAGAG-1	-17.2832	-36.52	nan
JUQ042_GATCTAGAGACACGAC-1	15.7552	-1.59551	CD4_EM
JUQ056_CTACACCCAGTGAGTG-1	-78.866	34.3601	nan
JUQ056_TCAGCAATCGACAGCC-1	49.0036	35.9853	nan
JUQ044_TCTATTGTCATCGATG-1	59.8668	40.9623	C7_CX3CR1
JUQ068_AACACGTAGGTTCCTA-1	-41.8535	2.21392	CD8_EX
JUQ069_CAGAATCCAGCTGCAC-1	26.8455	-52.479	CD4_N
JUQ073_TTGACTTGTTTAGGAA-1	15.3232	40.3771	CD8_RM
JUQ024_GCATGATCAGTGACAG-1	-28.8542	49.3438	NK_REST
JUQ073_ATTGGTGAGTATCTCG-1	27.4558	24.6126	CD8_N
JUQ033_ACACCCTGTAGAGCTG-1	-0.361297	2.03451	CD4_EM
JUQ060_ACATGGTGTAGCTAAA-1	-4.93872	44.6746	CD8_EM
JUQ060_CAGTCCTTCCATGAGT-1	28.8837	24.8855	CD8_N
JUQ066_CTGCGGATCCAATGGT-1	-1.04832	-6.57067	nan
JUQ066_GCGACCACATCGTCGG-1	-15.5291	-59.4571	CD4_EX
JUQ027_CGATTGAAGGTGCTTT-1	-22.712	-4.73864	gdT
JUQ088_TATTACCGTGGTAACG-1	17.8909	-29.7274	CD4_EM
JUQ091_GCTCTGTAGAACTGTA-1	-28.3526	21.1634	gdT
JUQ106_GACGTTATCATTCACT-1	34.6514	-34.7954	CD4_N
JUQ053_ACACCGGTCGGTCTAA-1	-23.0396	-60.1033	nan
JUQ031_GCAATCAAGTATGACA-1	-20.075	7.51691	nan
JUQ040_TCGTACCGTCGAACAG-1	-37.9416	-13.4127	CD8_EX
JUQ085_ATAACGCTCATCACCC-1	41.8142	-14.9739	CD4_EM
JUQ088_GGCTGGTTCTGGCGAC-1	13.7295	-31.6915	CD4_N
JUQ038_CCTACCAAGGCAAAGA-1	70.3731	19.5668	nan
JUQ073_TTAGTTCCAGCCACCA-1	-18.4343	-40.304	CD8_EX
JUQ102_CGGGTCAGTCAGTGGA-1	-60.7288	50.8087	nan
JUQ053_CCTAGCTTCCGCGCAA-1	11.7428	-77.0607	CD4_REG
JUQ070_GACCTGGAGTAGCGGT-1	-54.7002	-25.5749	nan
JUQ027_CGACTTCTCTCGATGA-1	56.9269	13.7076	C8_MT1G
JUQ070_TTTGGTTGTTAAGACA-1	48.2049	29.5734	C3_CCR2
JUQ061_CAACTAGAGACCGGAT-1	-1.83206	-35.4953	CD4_EM
JUQ102_CAGATCACACAGCGTC-1	18.7869	-50.535	CD4_REG
JUQ057_GTTCGGGCACGACGAA-1	-41.8863	45.1208	NK_REST
JUQ091_CAAGAAATCTAACCGA-1	-27.417	5.75773	gdT
JUQ106_GCGCAACGTCGCGTGT-1	22.4135	-21.4815	CD4_EM
JUQ108_GCTCCTATCGGAAATA-1	20.3534	23.0896	CD8_RM
JUQ052_AACTCTTGTGCATCTA-1	72.9225	-25.664	nan
JUQ067_AGCATACTCTTAGCCC-1	-58.1614	15.0541	CD8_EX
JUQ066_ACTGAGTAGTGGACGT-1	0.61982	-7.145	CD4_EM
JUQ067_AAACCTGTCAAGCCTA-1	7.38741	-65.3458	CD4_REG
JUQ060_AGAATAGAGTTACCCA-1	19.2923	27.9049	CD8_EM
JUQ068_CAAGATCGTTCAGTAC-1	-22.869	-49.6447	CD4_EX
JUQ069_CATGGCGTCCTTTCGG-1	32.7495	11.7555	CD4_EM
JUQ069_ACATCAGAGGCAAAGA-1	20.5687	61.8062	CD8_EM
JUQ033_CGATCGGTCGCATGAT-1	50.9875	1.27835	C8_MT1G
JUQ040_CTGTTTAAGACGACGT-1	62.3592	9.76142	nan
JUQ024_GCGCCAATCTTGACGA-1	2.14572	36.3305	CD8_EM
JUQ033_GAATAAGGTGGTACAG-1	52.6874	8.72857	C8_MT1G
JUQ095_CACTCCATCACATACG-1	6.53016	3.63281	CD8_EMRA
JUQ057_CACACTCTCTAACCGA-1	-12.0641	46.365	CD8_EM
JUQ122_CATCCACAGAATAGGG-1	21.6447	7.64825	CD4_EM
JUQ036_AGCGTATGTCAAAGCG-1	-78.3875	6.17011	nan
JUQ044_CAACCTCGTATGAAAC-1	-44.8612	-35.6252	nan
JUQ096_AGGTCATCATCTCGCT-1	19.5431	51.8516	CD8_RM
JUQ070_CAGATCAAGAAGGGTA-1	-40.6331	2.33135	CD8_EX
JUQ049_CGCTTCAGTCCTCTTG-1	33.0339	-24.2792	CD4_N
JUQ056_CCTAAAGTCCACGTTC-1	21.4756	40.4129	CD8_EM
JUQ053_CGTCAGGGTATTCGTG-1	13.4311	14.1443	CD8_EM
JUQ050_AAAGCAACAGCGTAAG-1	16.6257	-33.8455	CD4_EM
JUQ068_CAGCCGACAAGCCATT-1	48.9299	0.562235	C3_CCR2
JUQ047_GTTAAGCCAGCCAGAA-1	19.6291	-15.7861	CD4_EM
JUQ025_CGTAGGCTCGATGAGG-1	-23.94	3.35872	gdT
JUQ025_AGTCTTTTCCATGCTC-1	-53.3573	-17.1583	nan
JUQ088_AAGGCAGTCCCAAGAT-1	1.40747	-52.7039	CD4_REG
JUQ088_AGATTGCCACGACTCG-1	-33.5625	49.7464	NK_REST
JUQ096_GTCTTCGGTCTAGAGG-1	17.1293	51.7883	CD8_EM
JUQ069_GTTTCTAAGTTGTAGA-1	28.5881	47.8082	Vg9Vd2_gdT
JUQ105_GGATTACCAATGGTCT-1	6.41467	42.0874	CD8_EM
JUQ088_CTGATAGAGTACACCT-1	-12.4998	-11.4225	CD8_RM
JUQ066_ACAGCCGTCAATAAGG-1	30.2817	48.0065	CD4_EM
JUQ108_GATTCAGGTGTCAATC-1	26.7364	-23.5307	CD4_EM
JUQ024_GGAATAACAAGACACG-1	-1.62789	36.2494	CD8_EM
JUQ057_TAAGCGTTCTCTGCTG-1	-18.8405	47.4859	CD8_EM
JUQ036_GCTGCTTTCGAACTGT-1	-77.5734	28.6116	nan
JUQ057_TTAGGCACAAATACAG-1	-26.7466	-13.2974	NK_REST
JUQ067_CGAACATGTACACCGC-1	-59.2583	-28.8144	nan
JUQ031_GTTCTCGCAAACTGCT-1	6.40138	39.6896	CD8_EM
JUQ056_ATAGACCCACCGCTAG-1	14.1952	-38.311	nan
JUQ030_CGTTGGGGTCGCGGTT-1	-67.2088	41.4313	nan
JUQ024_GAACATCTCGAATCCA-1	-72.9279	-25.5283	nan
JUQ108_CCTAAAGTCCGCTGTT-1	31.12	-10.099	CD4_EM
JUQ040_CACCTTGCAGCCTGTG-1	-4.34859	-29.2721	CD4_N
JUQ097_CCGTGGACAGTTCATG-1	-33.371	54.4242	NK_REST
JUQ120_CTACACCGTCATATGC-1	26.0782	-6.20329	CD4_EM
JUQ045_TCTGAGAAGCGCCTTG-1	52.5609	41.8656	cDC2
JUQ092_ATTATCCTCGTCTGAA-1	-61.6538	-21.1445	nan
JUQ067_CACAAACGTAACGCGA-1	-58.3297	10.7142	CD8_EX
JUQ085_TCAGCTCGTTCGAATC-1	34.4384	-19.6466	CD4_EM
JUQ066_GGAACTTAGGCATGTG-1	18.24	62.9923	CD8_EM
JUQ089_GGATGTTAGCTGATAA-1	18.9249	-60.7721	CD4_REG
JUQ033_GAACCTACACCATCCT-1	55.4806	21.5256	C3_CCR2
JUQ040_TGGGAAGCAGATGGGT-1	51.4935	-51.7933	nan
JUQ030_GGCTCGACAAGGACAC-1	-14.1978	-18.1893	nan
JUQ027_AAATGCCTCAGTTGAC-1	-28.5935	-25.0821	CD4_REG_Proliferating
JUQ119_TCGAGGCGTTTAGGAA-1	13.8115	-18.2707	CD4_N
JUQ088_GAACGGACAATTGCTG-1	75.1293	-4.88503	C5_CCL18
JUQ112_CGCGTTTCATGCCTAA-1	11.9908	-49.1993	CD4_REG
JUQ092_CCTAAAGAGTCATCCA-1	4.28459	-53.398	CD4_REG
JUQ036_AAAGCAAGTATTAGCC-1	-53.4931	4.5091	CD8_EX
JUQ042_CAGAGAGAGCGGCTTC-1	15.8475	-58.1278	CD4_REG
JUQ071_GATGAGGTCGGACAAG-1	-5.72503	14.3278	CD8_RM
JUQ071_TTGTAGGTCTCGTATT-1	-5.40983	14.6091	CD8_RM
JUQ060_AGAGTGGTCGAATGCT-1	21.2503	-41.0437	CD4_N
JUQ073_AGAGCGAAGTGAAGAG-1	-52.0626	-28.3335	nan
JUQ067_TGCGGGTGTCTAAAGA-1	3.24785	-61.271	CD4_REG
JUQ108_ACGTCAAGTGACTACT-1	-11.2491	-16.534	nan
JUQ088_ACTTGTTAGGCCATAG-1	20.9352	20.0177	CD4_EM
JUQ088_TGGTTAGTCCTCAACC-1	-20.1894	-3.67922	gdT
JUQ088_ACTATCTGTAGCGTGA-1	-1.23016	30.1776	nan
JUQ057_GGCAATTCATCTATGG-1	59.0688	37.0641	C3_CCR2
JUQ033_GGATTACGTTGAGTTC-1	-52.5178	5.81789	CD8_EX
JUQ049_TGATTTCAGTAGATGT-1	52.5702	-1.5606	C9_SLC2A1
JUQ087_CTCCTAGAGACTCGGA-1	20.0911	-32.7442	CD4_N
JUQ107_TCTTCGGGTTACGACT-1	31.9175	-3.41712	CD4_EM
JUQ073_CGATGGCCAGGTGGAT-1	4.31135	-64.5988	CD4_REG
JUQ024_TTCGAAGCAACGCACC-1	-11.1515	13.8541	CD8_RM
JUQ066_TTTGTCAGTAGCTCCG-1	-28.0223	30.9057	CD8_EX
JUQ056_GTTACAGCAGGTCTCG-1	22.949	39.2126	CD8_EM
JUQ050_CGCTATCTCCAAAGTC-1	14.6389	-61.198	CD4_REG
JUQ038_CTGCCTAGTATATGAG-1	-43.8578	32.6879	gdT
JUQ102_ACTGTCCAGCTGCCCA-1	-10.8301	-57.406	CD4_EX
JUQ071_CGAGCACAGACCCACC-1	12.5703	-57.2481	CD4_REG
JUQ038_CAAGTTGAGTTCGCAT-1	-44.1429	31.6621	CD8_RM
JUQ061_TTCTTAGCACCATCCT-1	20.7791	-19.6989	CD4_EM
JUQ033_AACTCTTTCGAACTGT-1	-78.8257	27.3207	nan
JUQ031_TCGTACCGTTCTCATT-1	-28.7554	16.4993	CD8_RM
JUQ066_GACTGCGCAACCGCCA-1	-4.31698	-6.71244	nan
JUQ086_TCAGATGGTCTCACCT-1	-8.70039	66.9323	CD8_EMRA
JUQ057_CATATGGTCGCGTAGC-1	30.0526	3.00841	Vg9Vd2_gdT
JUQ100_GACTAACAGGGAACGG-1	-61.832	50.2964	nan
JUQ105_TGTATTCTCTTGCCGT-1	-0.00989812	23.8147	nan
JUQ102_TTTATGCCATACTACG-1	1.90402	61.019	CD8_EM
JUQ067_AAAGCAACACTCAGGC-1	-58.8944	10.3645	CD8_EX
JUQ056_TTCTTAGAGTCCTCCT-1	21.3962	39.9612	CD8_EM
JUQ057_GGACATTGTCCTCTTG-1	4.27487	18.7485	CD8_N
JUQ049_CAAGTTGAGGAGTACC-1	-42.4939	-3.21836	CD8_EX
JUQ070_TTTATGCAGCACGCCT-1	52.1432	-53.7331	pDC
JUQ091_CAAGTTGAGGTCATCT-1	-12.9232	33.1386	CD8_EM
JUQ038_CGCTGGACAGATTGCT-1	70.1675	25.7342	nan
JUQ027_CCTTTCTAGGGATACC-1	-14.7164	-52.9114	CD4_EX
JUQ027_TACGGATCAGCTGGCT-1	-12.1455	52.3077	CD8_EM
JUQ102_GGAACTTTCTGTACGA-1	-46.2288	-1.03666	CD8_EX
JUQ069_CTGGTCTAGTCCGTAT-1	-17.355	-62.9868	CD4_EX
JUQ038_GAAACTCCATTAGCCA-1	-2.15855	-72.1757	CD4_REG
JUQ097_CACCTTGCAAGGGTCA-1	69.3032	-14.3526	nan
JUQ038_AAGCCGCTCAGTCAGT-1	-4.72948	-37.1223	CD4_REG
JUQ066_TGACTAGTCATGCAAC-1	41.7114	-5.05497	CD4_EM
JUQ027_CGTAGCGGTAAACGCG-1	59.6081	29.6575	nan
JUQ026_ACTGAACTCGTGGGAA-1	6.79774	-8.2384	nan
JUQ088_GTCGTAACAGATGAGC-1	-32.4324	20.1066	CD8_RM
JUQ042_CAAGTTGAGATGTGGC-1	39.2839	-27.1661	CD4_N
JUQ101_TGCGTGGCACAAGTAA-1	-10.0962	19.3696	CD8_RM
JUQ024_ATCTGCCCAGTTCATG-1	5.19048	-20.8251	nan
JUQ049_CTTACCGGTGATGCCC-1	-9.24247	47.6138	CD8_EM
JUQ070_ATAAGAGCAGGGTTAG-1	5.70688	11.9632	CD4_EM
JUQ056_CCTCTGAAGACTGGGT-1	-0.120664	19.8806	CD8_EM
JUQ070_CTACACCCAATCCGAT-1	2.55448	43.5813	CD8_EM
JUQ031_CCTTACGGTATAGTAG-1	-5.86801	-18.1214	nan
JUQ040_TACGGATGTCTTGCGG-1	59.6482	30.8946	nan
JUQ099_GCTCTGTAGAGCCTAG-1	-59.0293	-33.7985	nan
JUQ073_GTACGTAGTTAGGGTG-1	9.60513	60.3728	CD8_EM
JUQ067_CATCAGAGTTGGGACA-1	5.17476	-26.7753	CD4_EM
JUQ031_TACCTTACATCGATGT-1	-25.9396	4.15032	gdT
JUQ073_CTCACACTCACTCCTG-1	8.91159	59.4648	CD8_EM
JUQ053_AGCGGTCCACCACCAG-1	-54.3047	41.7602	nan
JUQ112_TCATTACTCACCTTAT-1	-7.30049	-55.1334	CD4_EX
JUQ101_AGTTGGTTCGAACTGT-1	18.6586	48.0711	nan
JUQ031_AGGGTGACATTCCTCG-1	-25.8993	13.2039	gdT
JUQ057_CCTCTGAGTAGTAGTA-1	24.1745	21.9907	CD4_EM
JUQ069_CGCTGGAAGCAGGCTA-1	43.1759	-9.66201	CD4_N
JUQ057_GTACTCCCATCCGGGT-1	8.29506	-53.5455	nan
JUQ088_CTGCTGTGTCGGGTCT-1	-19.4691	-3.58266	gdT
JUQ041_CACCACTAGGTCGGAT-1	7.19269	-2.43425	CD4_EM
JUQ024_GCGCCAACACGAGAGT-1	15.8721	-21.5654	CD4_EM
JUQ027_TGCCAAATCGAGAACG-1	-27.7563	-57.5987	CD4_EX
JUQ057_CCCAATCGTAAAGTCA-1	36.3624	-27.9628	CD4_N
JUQ030_CTGATCCGTGCACTTA-1	-21.5022	13.4218	CD8_RM
JUQ071_GGCTGGTGTCTCCACT-1	-5.0314	10.5763	CD8_RM
JUQ111_TGAGCCGCACCTGGTG-1	62.6334	-25.445	nan
JUQ056_GATGAGGTCCTCCTAG-1	50.5322	-55.0147	nan
JUQ049_CGATGTACACTTACGA-1	50.1521	2.77982	C4_CCL2
JUQ091_GTTTCTATCCAAGCCG-1	17.9832	-34.2152	CD4_EM
JUQ096_GTCAAGTTCGAATGGG-1	-8.02122	21.3782	CD8_RM
JUQ105_GGCGTGTTCCTTGGTC-1	55.4276	40.1311	C3_CCR2
JUQ122_AACACGTGTCTAGCCG-1	-29.4363	69.3588	NK_CYTO
JUQ111_ACTGAACAGTCGCCGT-1	-12.5051	67.6865	CD8_EM
JUQ097_ACCTTTATCGGTTCGG-1	-15.53	17.7847	CD8_RM
JUQ111_AGCCTAACAAGACACG-1	65.3162	-25.9503	nan
JUQ056_GGATTACCACACCGAC-1	-36.1691	54.3925	NK_REST
JUQ106_CTCGAGGCATACAGCT-1	30.4344	-10.0835	CD4_EM
JUQ049_TGGTTCCGTTGTGGCC-1	-67.4069	-38.6421	nan
JUQ091_AACTCCCCAAGCCGTC-1	-11.9516	-52.7208	CD4_EX
JUQ038_CTGGTCTGTCCAACTA-1	-58.0076	34.8958	nan
JUQ040_GTGCGGTTCTGTTTGT-1	-43.0737	23.7526	CD8_EM
JUQ026_TGGTTAGGTAAATGAC-1	-12.1351	36.8851	CD8_EM
JUQ057_AACGTTGTCCCTCAGT-1	8.9859	-35.4363	CD4_EM
JUQ042_TAGTGGTTCATGGTCA-1	-12.3343	-44.9576	CD4_EX
JUQ053_CGTAGGCGTTCGAATC-1	-41.3819	5.11673	CD8_EX
JUQ024_TAGCCGGGTTCAACCA-1	5.91843	19.0026	Vg9Vd2_gdT
JUQ049_TGCCCTACAAAGCAAT-1	48.1119	4.78817	C8_MT1G
JUQ026_TGCCCTACATCCCACT-1	5.31121	42.6266	CD8_EM
JUQ068_GATGCTATCTTTAGTC-1	-7.69928	65.8343	CD8_EMRA
JUQ030_TGCGCAGAGACTTGAA-1	20.8487	-16.5291	CD4_EM
JUQ030_CAGGTGCGTGTGTGCC-1	75.7695	28.6144	nan
JUQ108_TACACGATCGGATGTT-1	2.11936	-47.935	CD4_EX
JUQ056_TGCCCATTCACCATAG-1	0.766463	19.5542	CD8_EM
JUQ101_TCTCTAATCTTGTACT-1	5.78336	15.1193	CD4_EM
JUQ069_GGGAGATAGAGACGAA-1	20.5888	53.2193	CD8_RM
JUQ095_TCAGATGAGCACACAG-1	44.0067	49.6481	nan
JUQ052_AGAGTGGTCGATAGAA-1	1.6563	41.8434	CD8_EM
JUQ062_ACTGATGAGATCGGGT-1	4.94856	22.6407	CD8_EMRA
JUQ057_TAGACCATCAACGGCC-1	26.9941	3.539	CD4_EM
JUQ025_AGTGTCATCGATCCCT-1	-7.36802	12.2329	CD8_RM
JUQ027_CGAGCCACATACGCTA-1	-29.5109	-36.9578	CD4_EX
JUQ049_CATTCGCCAGACAGGT-1	22.5108	-46.4433	CD4_EM
JUQ057_TCAGCTCCAAGTCTGT-1	-62.7504	51.8392	nan
JUQ027_AACACGTAGCGAGAAA-1	-32.5592	-56.6818	CD4_EX
JUQ033_GAGTCCGGTCACTTCC-1	6.3898	-58.9062	CD4_REG
JUQ036_CATATTCGTCTCATCC-1	-68.1769	-35.9389	nan
JUQ073_CTCGTCAGTACTCTCC-1	11.3296	59.6789	CD8_EM
JUQ040_ACTGCTCTCGCTAGCG-1	-42.8117	25.9847	CD8_EX
JUQ108_TCTCATAGTAGCTGCC-1	13.3256	21.3417	CD8_EM
JUQ031_ATCGAGTAGACAAAGG-1	-7.32546	38.4459	CD8_EM
JUQ067_CCATTCGAGCGATCCC-1	48.8217	60.7067	mregDC_migDC
JUQ033_ACGGAGAAGCACCGTC-1	-44.7588	-8.24161	CD8_EX_Proliferating
JUQ057_ACTTGTTCACTACAGT-1	10.3625	12.5395	CD8_EM
JUQ053_AGATCTGTCATTTGGG-1	-80.1055	37.7832	nan
JUQ067_CCGGTAGTCGGAATCT-1	-55.1519	14.869	CD8_EM
JUQ091_CCCTCCTTCTTGTCAT-1	-67.5895	-37.4973	nan
JUQ031_GATCAGTAGGTTACCT-1	-26.1778	4.00157	gdT
JUQ111_GTCGGGTTCGCGGATC-1	58.2842	-32.2191	nan
JUQ033_CGTGTCTAGTGTTAGA-1	-15.9675	40.7006	CD8_EM
JUQ111_TACGGTATCAGAAATG-1	-5.95245	64.5131	CD8_EM
JUQ060_ATTATCCCATGCATGT-1	-13.8443	-57.2426	CD4_EX
JUQ033_TCAGCAACACGTGAGA-1	-50.0897	10.0072	CD8_EX
JUQ072_CGACCTTGTCATGCCG-1	-75.4292	0.443662	nan
JUQ071_GCAATCATCAAGATCC-1	28.2783	-5.04751	CD4_N
JUQ030_AGGCCACCATTCGACA-1	15.4136	2.57963	CD4_EM
JUQ027_CATGACACATAGACTC-1	-29.9242	-61.8549	CD4_EM
JUQ119_ACGGGCTGTATGCTTG-1	-32.4359	69.9777	NK_CYTO
JUQ044_TGCCCATAGTGCCATT-1	7.80831	19.3558	CD8_RM
JUQ068_TGAGAGGCATATGCTG-1	-25.0598	-45.6383	CD4_REG
JUQ038_AGCGTCGGTCGGCACT-1	-50.1225	-7.53777	CD4_EX
JUQ036_CTGATAGGTCTCTTTA-1	-51.7446	7.31898	CD8_EX
JUQ038_TTCCCAGGTCTCTCTG-1	73.5393	18.1521	nan
JUQ038_TACTCGCTCCCGGATG-1	72.8579	29.7334	nan
JUQ026_GGGTCTGCACCGGAAA-1	-25.6717	-59.866	CD4_EX
JUQ066_GTCTCGTAGAATAGGG-1	28.5698	56.5874	CD8_EM
JUQ042_ATCTGCCGTCGAATCT-1	25.8988	-22.7928	CD4_N
JUQ119_AAACGGGGTAGTAGTA-1	4.23905	30.5881	CD8_EM
JUQ067_GTCTCGTTCATAGCAC-1	-57.3786	10.8039	CD8_EX
JUQ044_CTGTGCTGTGCACTTA-1	19.028	-12.3479	nan
JUQ027_GCTCCTAAGTGTGAAT-1	-10.2395	53.8263	CD8_EM
JUQ054_CTAAGACCACGCATCG-1	14.7895	-11.1181	CD4_EM
JUQ108_GCTCCTACAAATCCGT-1	-52.007	-27.8778	nan
JUQ027_GTATCTTCACATCCGG-1	-7.87114	38.004	CD8_EM
JUQ093_AACTCTTTCGAGAGCA-1	-8.88693	16.7301	CD8_RM
JUQ088_GGGAATGGTCATCCCT-1	-20.7198	-5.39275	CD8_RM
JUQ057_ACGATACGTCGACTAT-1	43.4578	49.5918	C3_CCR2
JUQ031_GATCAGTCACACGCTG-1	0.900565	-53.4879	CD4_REG
JUQ047_TTCTTAGAGCGTGAGT-1	44.5592	44.1361	C1_CD14
JUQ044_GAAATGAAGAAACGCC-1	15.72	-7.40579	nan
JUQ073_CCTCAGTTCGCGTAGC-1	6.52676	-34.4546	CD4_N
JUQ067_CTTACCGTCTTAACCT-1	4.21611	-24.6801	nan
JUQ108_GCTTGAAGTCCAGTGC-1	15.598	15.1282	nan
JUQ040_GGTGAAGAGCGCTCCA-1	-13.2123	41.6331	CD8_EM
JUQ031_AGGCCACTCAATAAGG-1	-3.96849	29.571	nan
JUQ119_CACACTCGTGCCTGGT-1	5.25211	-10.6705	CD4_EM
JUQ049_CACATTTCACGTGAGA-1	48.2278	5.3325	C8_MT1G
JUQ049_CTCCTAGCAGACAAAT-1	63.9124	30.8405	C3_CCR2
JUQ069_CTTTGCGGTCTGATCA-1	26.5038	-59.2652	CD4_REG
JUQ033_GTTAAGCGTTGAGGTG-1	-65.3137	56.0112	nan
JUQ062_CGCTATCAGAGCTGCA-1	-47.1848	6.84431	CD8_EX
JUQ088_GAACATCTCACTCCTG-1	-65.1249	-40.7892	nan
JUQ122_CAGAGAGAGTGGGATC-1	61.1089	46.8248	ASDC
JUQ121_GACAGAGCAGACGCCT-1	9.3847	-10.8098	CD4_EM
JUQ024_CGTGAGCGTATCAGTC-1	-26.1545	-13.6493	NK_REST
JUQ057_CTAGCCTGTTCAGTAC-1	23.5578	-8.16367	CD4_EM
JUQ091_TCGTAGATCCTGTAGA-1	14.0175	-50.7339	CD4_REG
JUQ111_CTGCGGATCGTGGACC-1	42.8692	-13.7807	CD4_N
JUQ066_TCAACGACAACGATGG-1	-6.15821	-12.0819	nan
JUQ100_AGTCTTTCAGGCGATA-1	0.681873	59.2762	CD8_EM
JUQ040_CTGGTCTTCGTTTAGG-1	-42.2093	32.4913	gdT
JUQ102_TCAACGAGTCCGTGAC-1	-55.4738	-2.01374	CD8_EX
JUQ049_AACTCCCTCCTCATTA-1	66.2198	1.51982	C5_CCL18
JUQ027_AGCATACGTACGACCC-1	-29.6297	-61.3627	CD4_EX
JUQ119_TGCCCTAAGCAGCCTC-1	-19.9208	13.1279	CD8_RM
JUQ053_GCAGTTATCTAGCACA-1	-61.6793	-29.1594	nan
JUQ066_TTGGAACGTTTCCACC-1	-50.9348	-19.6975	nan
JUQ031_CTTACCGCATTTCACT-1	-24.5068	16.9921	CD8_RM
JUQ042_GGGCATCCAGCGTTCG-1	-2.15463	47.7912	CD8_EM
JUQ101_TGTGGTATCTTGAGGT-1	-62.4676	-33.7712	nan
JUQ106_CTCGGGACAGGCTGAA-1	20.996	-18.5329	CD4_EM
JUQ101_AGAGCTTCACGGCCAT-1	43.3119	42.014	C1_CD14
JUQ031_TAGACCAAGCCAGGAT-1	17.8752	-48.0251	CD4_REG
JUQ036_GTCTCGTGTACAGTGG-1	69.1615	12.8304	C5_CCL18
JUQ031_CGTGTCTAGACACTAA-1	-28.5413	15.0453	CD8_RM
JUQ101_ACGGCCACAGTATAAG-1	-57.7239	-23.1748	nan
JUQ110_ATCGAGTTCCTAGAAC-1	-8.87405	-16.4555	nan
JUQ069_ACATACGCAAACAACA-1	27.0724	-53.8352	CD4_REG
JUQ027_AGGTCCGCACAGGCCT-1	36.8055	5.1193	CD4_EM
JUQ108_CAGAATCTCACAAACC-1	33.8832	-18.8434	CD4_EM
JUQ093_CTTGGCTTCTCACATT-1	26.7096	-39.8536	CD4_REG
JUQ057_GCGCAACAGAGTGACC-1	-40.4334	48.3337	NK_REST
JUQ042_TGAGCCGGTGTGCCTG-1	54.6576	50.9576	nan
JUQ107_TCGGTAAGTGGCAAAC-1	38.2105	-17.9201	CD4_N
JUQ027_ATCACGATCTGCGGCA-1	35.1229	4.60494	CD4_EM
JUQ042_TGCGCAGGTCGTCTTC-1	11.0001	53.6067	CD8_EM
JUQ062_CGAGCACCATGCCCGA-1	-62.3115	52.4256	nan
JUQ067_TTCGAAGTCCTAGAAC-1	9.49387	-62.046	CD4_REG
JUQ067_GAATGAAGTGGGTCAA-1	-61.086	11.4418	CD8_EX
JUQ024_CTTGGCTAGACAGACC-1	-15.5542	6.88692	CD8_RM
JUQ061_AACTCAGGTCTAACGT-1	-18.8575	36.9313	CD8_EM
JUQ066_AACGTTGAGAGTGAGA-1	-3.59675	-9.09662	CD4_EM
JUQ088_TTTACTGAGATCACGG-1	21.6121	-31.2166	CD4_N
JUQ042_ATGGGAGCAAGTACCT-1	-0.971516	-51.8759	CD4_REG
JUQ038_CGAACATGTACTCTCC-1	-69.975	25.3961	nan
JUQ027_ATTATCCGTTCGTGAT-1	-33.5386	-60.9602	CD4_EX
JUQ056_CAACTAGTCTTGTACT-1	46.9517	36.2363	nan
JUQ097_ATCTGCCGTCGATTGT-1	-53.5075	-29.0784	nan
JUQ111_CCCTCCTGTCAATACC-1	58.2548	-32.134	nan
JUQ057_TCTTTCCCATTATCTC-1	12.6764	-24.9792	CD4_EM
JUQ041_TACCTTATCTACTTAC-1	18.163	38.5198	CD8_EM
JUQ027_GTGTGCGCATACCATG-1	-12.2045	56.9916	CD8_EM
JUQ066_TAAGCGTCACACGCTG-1	23.343	60.4119	CD8_EM
JUQ105_GCTCCTAGTTCTGTTT-1	11.2497	-1.0998	CD4_EM
[truncated: 95,864 more rows]

## Sheet: b
	C3	CFB	DC4	DC2
JUQ105_GAGCAGAAGTGTTTGC-1	1.80802	0.0262975	-0.0105074	-0.00611798
JUQ059_TTGGAACGTCTCTCTG-1	0.069953	0.0290715	0.0170711	0.00342789
JUQ111_CCGGGATAGTAGCGGT-1	0.0112592	0.000668527	0.00176595	0.00889761
JUQ069_TACGGTAAGACTAGGC-1	0.426792	0.149235	-0.0012869	-0.00725136
JUQ058_TACGGGCAGACACTAA-1	0.211085	0.0609527	0.00744168	0.00873675
JUQ104_ACGGCCACAGGTCCAC-1	0.660197	0.0158734	0.00779309	-0.00287829
JUQ047_GCACTCTGTCCAACTA-1	2.27647	0.0191374	-0.0131253	-0.00552122
JUQ069_GCATACACATTATCTC-1	0.746109	0.0508318	-0.0051985	-0.00660316
JUQ036_CATCGAATCGTGGACC-1	0.5315	0.0645956	0.0111258	0.000445928
JUQ040_TAGTGGTGTAAAGGAG-1	0.501973	0.0514758	0.00766109	0.00938067
JUQ095_TCAGGATTCTCGTTTA-1	0.00957581	0.000115369	-0.0114741	0.0331422
JUQ069_AAGTCTGGTAAGAGAG-1	0.46272	0.150096	0.000281487	-0.00663407
JUQ102_TGTGGTATCTCGCATC-1	0.420361	0.0724239	-0.000868005	-0.0062787
JUQ122_CGACTTCCAGACGCTC-1	0.193494	0.0306287	-0.018867	-0.00265309
JUQ047_TAAGAGACATATACCG-1	0.123243	0.00841313	-0.00177419	0.0152963
JUQ102_TGCTGCTAGAACTGTA-1	0.246247	0.145476	0.0032286	-0.00441944
JUQ067_TGGGAAGAGTCCATAC-1	0.528215	0.0669928	0.00201568	-0.00482228
JUQ107_GATCAGTTCCGTCAAA-1	0.342563	0.0610404	-0.0026385	-0.00782153
JUQ067_TGGCTGGCAGTCTTCC-1	0.552638	0.0588713	-0.00060419	-0.00563461
JUQ095_CCTACCAGTATAAACG-1	0.00387202	0.000406771	-0.0115872	0.0337225
JUQ106_GGCGTGTGTACATCCA-1	0.154716	0.0104136	0.0104355	-0.00124737
JUQ036_CAGTAACTCCTAAGTG-1	0.55849	0.0636019	0.0075792	0.00615566
JUQ082_AAATGCCCAGGGTATG-1	0.15165	0.0228307	-0.00612269	-0.00159142
JUQ038_GAAACTCTCCTGCCAT-1	0.748888	0.0737074	0.0100312	-0.000238926
JUQ090_ACATCAGGTACTCTCC-1	0.00969732	0.00157238	-0.0105741	0.0307637
JUQ039_ATCATCTCAAGGTTTC-1	0.0403121	0.0101166	0.0297619	-0.00463071
JUQ033_TTCTCCTGTGGCGAAT-1	0.765931	0.097487	-0.00732326	-0.00628716
JUQ033_GGAACTTGTAGCTAAA-1	0.411393	0.0648686	0.00860053	-0.00295973
JUQ103_ACCTTTACATCCCACT-1	0.0232722	7.61e-05	-0.00642993	0.0243554
JUQ104_TAAGAGAAGCGAAGGG-1	0.708299	0.0241757	0.000947392	-0.0038692
JUQ111_TGCGTGGGTACTCTCC-1	0.0324713	0.000827346	0.0017101	0.00792533
JUQ105_CGGACGTTCCCAAGAT-1	1.56826	0.0383932	-0.0163857	-0.00785146
JUQ067_GGGACCTTCCAAGTAC-1	1.10749	0.129055	0.00807961	0.0011647
JUQ040_CTAGAGTAGAGGTAGA-1	0.578453	0.156729	0.0125634	0.0010339
JUQ118_ATCACGATCCTTGGTC-1	1.79232	0.00867711	-0.013504	-0.00665729
JUQ102_CTGAAACTCTTGTCAT-1	0.222814	0.0910781	0.0116095	-0.00400584
JUQ049_AGCTCTCCACTTACGA-1	0.195075	0.0567165	0.000576638	-0.00533579
JUQ070_CAACCTCGTCTCTTAT-1	0.441264	0.0220324	0.00945026	0.00606498
JUQ057_CGACCTTAGTTGTAGA-1	0.400685	0.0856044	0.00742154	-0.00368567
JUQ061_CTGCTGTTCACTTACT-1	0.162483	0.117649	0.0132073	-0.00173205
JUQ057_CTGCTGTGTCGTGGCT-1	0.337571	0.0930786	0.0117312	0.00409765
JUQ124_CTGAAGTCAGCGAACA-1	0.100546	0.0148204	-0.0121321	-0.00426688
JUQ027_CGTCTACCAATGAAAC-1	1.35174	0.0580653	-0.0082381	-0.0070478
JUQ118_CGTTCTGGTATAATGG-1	1.36361	0.0426442	-0.00642442	-0.0062315
JUQ054_CATCGAAAGGCACATG-1	0.197305	0.0116411	0.00935232	-0.00128679
JUQ031_TAGTGGTGTACTCTCC-1	0.104278	0.0247895	0.0105087	-0.00250285
JUQ027_CATTATCCAAGGCTCC-1	1.05678	0.0412363	-0.00887531	-0.00668714
JUQ121_CTTAGGAAGAGCTTCT-1	0.00974396	0.000436137	-0.00964368	0.0292851
JUQ061_CGACTTCAGCTTATCG-1	0.191044	0.10864	0.0141482	-0.00116385
JUQ096_TTCCCAGCAGATCCAT-1	0.106933	0.0118498	-0.00272173	0.0053712
JUQ070_TCAATCTAGCTGGAAC-1	0.106939	0.00376888	0.00934448	-0.000984135
JUQ111_ATCCACCTCTTCATGT-1	0.0316514	0.00484124	0.000845562	0.00603823
JUQ057_GGAATAATCTTGACGA-1	0.391522	0.128251	0.00785309	-0.00432371
JUQ124_AAAGTAGGTCTAGTGT-1	1.91772	0.0139895	-0.010181	-0.00499611
JUQ112_CGGCTAGCAGGTGGAT-1	0.0600325	0.0148862	-0.0103595	-0.00401875
JUQ111_CTCTGGTTCAACTCTT-1	0.0580636	0.00446097	0.00220167	0.00624088
JUQ067_AAATGCCTCGACGGAA-1	0.955411	0.0736707	-0.00359026	-0.00506439
JUQ095_GTGCATAAGCAAATCA-1	0.0195791	0.000260411	-0.00888721	0.028225
JUQ031_TCAGGATAGGACGAAA-1	0.0494049	0.0102739	0.0265268	-0.00349498
JUQ122_CACTCCAAGTCATGCT-1	1.93776	0.0256215	-0.0149475	-0.00637262
JUQ056_CGTGTCTGTACCATCA-1	0.280259	0.0181406	-0.00418437	0.00699626
JUQ036_CTGTTTAGTTGTCTTT-1	0.572798	0.0843159	-0.00131132	-0.00569399
JUQ104_GTTAAGCAGCCAACAG-1	0.566366	0.010825	0.00377113	-0.00440303
JUQ095_CGTTGGGGTAGTACCT-1	0.00910565	6.30775e-05	-0.0103235	0.0291537
JUQ053_ATCGAGTAGGGTGTTG-1	0.449	0.0973889	-0.00147648	-0.0069092
JUQ106_TGCTACCGTTACCGAT-1	0.249423	0.0282634	0.00287476	-0.0014777
JUQ122_AAGTCTGAGTTTCCTT-1	0.117492	0.00806427	0.0029727	8.04129e-05
JUQ107_GGCAATTGTTGGTAAA-1	0.934011	0.00979138	-0.0214184	-0.00494011
JUQ053_CACATTTTCAGTTAGC-1	0.243804	0.0605865	0.0106735	-0.000545097
JUQ049_GATGAAATCCTAGAAC-1	0.0642959	0.0573024	0.0112056	-0.00267799
JUQ080_GGGAATGGTTCCACTC-1	2.34692	0.0208396	-0.0146714	-0.00669831
JUQ065_TGCCCATTCAGCGATT-1	2.23068	0.0094017	-0.0102651	-0.00608022
JUQ024_AGGCCGTAGCCAGGAT-1	0.681711	0.016425	-0.0199866	-0.00582734
JUQ112_TCTTTCCGTCTCTCTG-1	0.311262	0.0124649	-0.00671505	-0.0066797
JUQ096_TTCGGTCCATCCTAGA-1	0.0136201	0.000657249	-0.0104512	0.0334521
JUQ068_GATCTAGTCCTATTCA-1	0.281863	0.0339681	0.00766598	-0.000836933
JUQ040_TTAACTCGTCTGCCAG-1	0.27377	0.187279	0.00499993	-0.00397753
JUQ036_ATGCGATTCGAGGTAG-1	0.802062	0.0659518	-0.000344792	-0.00539544
JUQ111_TACTCATTCGAGAACG-1	0.027769	0.0118953	-0.00112288	0.0117743
JUQ070_GGCAATTCATCCTAGA-1	0.276815	0.0187734	0.0109588	0.00509797
JUQ040_AAACCTGAGGATGTAT-1	0.369253	0.141795	0.00156023	-0.00511062
JUQ111_CGTCAGGGTAAATACG-1	0.120545	0.00882683	-0.0114401	-0.00417504
JUQ050_GCTCTGTTCTGGTTCC-1	1.83695	0.0381039	-0.00443807	-0.00472275
JUQ111_GGTGAAGTCCGTTGTC-1	0.0217878	0.000231694	0.00282121	0.0104433
JUQ040_TTTGGTTAGAGTAAGG-1	0.398359	0.102469	0.00959725	-0.00197483
JUQ036_AGCATACCACAACGTT-1	0.608646	0.046881	0.00874546	0.00335114
JUQ048_CGGCTAGTCTGGCGAC-1	0.0501537	0.0719162	-0.00505267	0.0232917
JUQ033_TTTATGCCACCTTGTC-1	0.157193	0.029875	0.0139443	-0.000171181
JUQ036_TGACTTTAGCCCAACC-1	0.849257	0.0865873	-0.00155365	-0.00561299
JUQ104_GCATGCGTCTGCTGTC-1	1.00924	0.0204955	-0.00623745	-0.00583082
JUQ106_ATCCACCGTCACAAGG-1	0.138807	0.00611823	0.00718173	0.00185156
JUQ111_GTCGTAAAGCCCAGCT-1	0.024906	0.00630252	-0.000142668	0.00471305
JUQ111_TGGTTAGTCAGAAATG-1	0.0247964	0.0131426	-0.00301554	0.022106
JUQ059_GCACATAGTGCCTTGG-1	0.10706	0.0203671	0.0176216	0.00124097
JUQ111_AGGGTGAAGCACCGCT-1	0.0433866	0.00526389	-0.00153781	0.00420018
JUQ068_AAAGTAGTCGGCGGTT-1	0.66262	0.0349226	-0.00462967	-0.00587945
JUQ036_TGTGGTATCTGAGGGA-1	0.190791	0.0142631	0.00655928	0.00909835
JUQ049_TTTACTGTCCCACTTG-1	0.213367	0.0522144	0.00374584	-0.00482577
JUQ053_AGAATAGAGCTACCGC-1	0.999646	0.0740679	-0.00537007	-0.00628643
JUQ036_ATCACGAGTTCACCTC-1	0.603157	0.0951933	-0.0027192	-0.00632982
JUQ106_GCGCAACCAAGAGGCT-1	0.0369027	0.000314389	0.00768449	0.0086747
JUQ102_CGACCTTAGAAGAAGC-1	0.406789	0.109938	3.71385e-05	-0.00740884
JUQ049_AGCTCCTTCAATAAGG-1	0.315059	0.0864316	0.0145209	-0.00142747
JUQ069_CTAGCCTAGCCTATGT-1	0.180832	0.0322589	-0.0168307	-0.00464202
JUQ038_TTAGGCAAGTGTACTC-1	0.449803	0.0372988	0.00543497	-0.00429758
JUQ070_AGTGTCAAGGACACCA-1	0.656384	0.0736635	0.00787545	-0.00122509
JUQ070_TCATTACTCAACGAAA-1	0.286675	0.0205308	0.00978131	0.0032368
JUQ068_ACACCGGTCAAGATCC-1	0.517572	0.0310479	0.000510045	0.00666062
JUQ033_CTCTGGTGTGTTCGAT-1	1.11446	0.101216	0.00809521	0.00203494
JUQ058_CGATTGATCTAACGGT-1	0.128953	0.0392597	0.0136924	-0.0016568
JUQ049_CGGACTGCAGTGAGTG-1	0.124448	0.0200571	0.00953779	-0.00088705
JUQ109_ATCCACCCAGATCTGT-1	0.0678215	0.0115656	-0.00407297	0.0198374
JUQ111_GATGAGGAGGATTCGG-1	0.0275938	0.00520874	-0.00101546	0.00709063
JUQ048_CAGAATCAGTTCGCGC-1	1.41396	0.0122788	-0.00711017	-0.00540588
JUQ025_CGATTGAGTCCGAAGA-1	0.0296095	0.00097836	-0.00791388	-0.00666285
JUQ049_GTTACAGTCTTTAGTC-1	0.107955	0.0642492	0.0109873	-3.74753e-05
JUQ090_GTGCGGTCATATACCG-1	0.348439	0.00609598	0.00456623	-0.00427726
JUQ070_TCTGGAATCTGCAAGT-1	0.71504	0.10579	0.00637547	-0.00166901
JUQ122_GACGTGCTCTTGACGA-1	0.0393338	0.00581075	-0.0207522	-0.00444757
JUQ111_CTCGTCATCACTGGGC-1	0.0384078	0.00710368	-0.00138057	0.00161277
JUQ033_CTAGCCTCAGCTGTTA-1	0.721028	0.063521	0.00989253	0.00152073
JUQ047_GCGCCAATCTCCGGTT-1	0.116231	0.00395131	-0.00731319	-0.00239502
JUQ122_ATCACGATCGCCTGAG-1	0.0289747	0.00652684	-0.0204499	-0.00411547
JUQ111_GCATGTATCATCGCTC-1	0.112657	0.0362804	-0.00416853	-0.00352734
JUQ065_GATCGCGAGTTGCAGG-1	2.42401	0.0162363	-0.012423	-0.00595769
JUQ111_CGAATGTAGAAGAAGC-1	0.0132213	0.00157351	0.0024875	0.010415
JUQ059_ACACCAAGTGATGCCC-1	0.0591839	0.0141039	0.0164976	0.00316788
JUQ053_CGTGTCTGTGTGACGA-1	0.252907	0.0438637	0.0112106	-0.00262877
JUQ047_ATAAGAGTCCAAGCCG-1	0.281067	0.010003	-0.0109437	-0.00489723
JUQ059_GGGATGAGTAAGAGAG-1	0.613018	0.031158	0.00372951	-0.00437603
JUQ106_TAGAGCTTCCTAGGGC-1	0.309759	0.0181307	0.0063551	-0.00426976
JUQ053_GGTGCGTGTCTTCGTC-1	0.799365	0.0754438	-0.00454788	-0.00610115
JUQ111_AGCTTGAGTTTGACAC-1	0.0165584	0.00973407	-0.00163484	0.00950064
JUQ111_GAGTCCGGTATTAGCC-1	0.0144864	0.0090527	0.00218686	0.00902909
JUQ067_CACACCTGTGCAGTAG-1	0.446294	0.0774142	0.00437648	-0.00428348
JUQ031_TCGGGACCAAGCTGGA-1	0.168388	0.0147603	0.00899124	-0.00179702
JUQ068_AACTCAGTCGCCATAA-1	0.119285	0.0355293	0.0161725	0.00341055
JUQ049_GATCGCGAGGGCTTGA-1	0.43361	0.0394734	0.00804986	-0.00265988
JUQ026_GAAATGAGTACAAGTA-1	0.849908	0.0521679	0.00873171	0.00197252
JUQ111_GATCGATCAAGCCCAC-1	0.0795266	0.00369076	0.00215124	0.00657291
JUQ111_CCCAGTTTCCAAGTAC-1	0.182267	0.00560284	-0.0005551	-0.000151564
JUQ027_TAAACCGAGTGGTAGC-1	0.766081	0.154977	0.00311842	-0.00517948
JUQ112_CTGATAGAGAAACGCC-1	0.198566	0.00314479	-0.013818	-0.00257426
JUQ049_GATCAGTCAACGATGG-1	0.361701	0.0495934	-0.000169079	-0.00604204
JUQ049_AGTGAGGTCTTAGAGC-1	0.228022	0.033132	0.000635289	-0.00539046
JUQ038_TCGCGAGGTTGTCTTT-1	0.82214	0.163173	0.00676042	-0.000151359
JUQ048_GTGGGTCGTTGATTCG-1	1.47019	0.029597	-0.00593157	-0.00461685
JUQ033_GTAGTCACATCGACGC-1	1.05606	0.107919	0.00216994	-0.00278889
JUQ112_TTAACTCAGTTGTCGT-1	0.15364	0.0386426	-0.0143614	-0.0036144
JUQ059_CGTGAGCAGATCCCGC-1	0.0165892	0.00455536	0.018136	0.00183595
JUQ112_ATCGAGTTCAGCATGT-1	0.274137	0.00568602	0.00152031	-0.00337408
JUQ057_ATCATCTTCTCGAGTA-1	0.491363	0.041402	0.00972899	0.00447949
JUQ039_TACTTGTGTGCGGTAA-1	0.0513231	0.00195877	-0.00400294	0.0222252
JUQ054_GTATTCTGTAGATTAG-1	1.54865	0.0124594	-0.0106969	-0.00485588
JUQ121_CGTGAGCGTTTGTGTG-1	2.16563	0.00842561	-0.0202592	-0.00729278
JUQ027_GCATGATAGTGCCAGA-1	0.969288	0.108234	0.00757265	-0.00212112
JUQ102_AGCATACCAGTGGGAT-1	0.393085	0.0535663	-0.00150797	-0.00579451
JUQ106_AGTGAGGGTTCAGCGC-1	0.118889	0.00432044	0.0104311	0.00179279
JUQ061_ACGTCAATCATGGTCA-1	0.22304	0.194767	0.011883	-0.00157755
JUQ068_GGGACCTCAGCTGGCT-1	0.383432	0.0345552	0.00445381	-0.0036663
JUQ065_GCGGGTTTCGATGAGG-1	2.80005	0.0111696	-0.0151335	-0.00619216
JUQ044_CACACCTAGCATCATC-1	0.355899	0.0125945	-1.25644e-05	-0.00514409
JUQ111_GAGCAGAGTGGTACAG-1	0.018176	0.0181342	0.00109156	0.00765138
JUQ036_ATCACGATCCTTGCCA-1	0.035	0.000480286	-0.00883439	0.0304169
JUQ045_TCCCGATAGTGTACCT-1	0.122408	0.00543357	0.0114923	-0.00224931
JUQ102_ATTCTACAGATCCCGC-1	0.570441	0.0761731	-0.00473161	-0.00674085
JUQ122_GCTTGAAGTAGTACCT-1	1.60962	0.00753967	-0.00887449	-0.00615094
JUQ068_TGCCAAAAGAGTCGGT-1	0.220049	0.00210314	0.0134833	0.000698424
JUQ050_GACCAATTCATCGATG-1	1.93617	0.038228	-0.00353802	-0.00490151
JUQ111_CTAGCCTAGCGATGAC-1	0.0431265	0.0280588	0.000530174	0.00508439
JUQ040_TATCTCAAGGTGTGGT-1	0.399532	0.0902379	-0.000877372	-0.00402942
JUQ054_GCTGCGAGTTCCAACA-1	0.942727	0.0099883	-0.000842081	-0.0048117
JUQ111_ATCCACCTCATCACCC-1	0.0140425	0.0044866	0.00129084	0.00772636
JUQ040_TACTTGTTCCTTCAAT-1	0.719022	0.0693988	-0.00444759	-0.00572172
JUQ087_CATCAAGGTCCGTGAC-1	0.00908397	0.000569573	-0.0116949	0.032485
JUQ049_TGAGAGGAGTTGTCGT-1	0.32183	0.0545394	0.0121598	-0.00343069
JUQ046_AATCCAGGTGTTTGGT-1	0.159798	0.0170234	0.0137284	-0.00205099
JUQ036_TCGTACCAGAGACTAT-1	0.956638	0.109733	0.00749337	-0.00181615
JUQ036_CAGAATCTCCGGCACA-1	0.678445	0.0912927	0.000763556	-0.00513327
JUQ040_GTATTCTGTCTCTCTG-1	0.598533	0.179414	0.00475831	-0.00392248
JUQ107_CATCCACTCAATCTCT-1	1.09178	0.0122419	-0.0198237	-0.00557831
JUQ082_CTCTAATAGGTCGGAT-1	0.162864	0.0106501	-0.00858067	-0.00359743
JUQ102_ACTGAGTGTCAACTGT-1	0.380316	0.0195657	0.00234094	0.0202739
JUQ118_AGCGTCGCATCTCCCA-1	1.28137	0.0109769	-0.00400693	-0.00551814
JUQ061_CACACCTGTAATTGGA-1	0.781088	0.0763489	0.00180992	-0.00459223
JUQ118_ACTGAGTTCCGAGCCA-1	1.90911	0.0107186	-0.00888456	-0.00628583
JUQ040_CGCCAAGGTTAGATGA-1	0.262986	0.0742611	0.00488208	-0.003932
JUQ040_GGTATTGCAATGCCAT-1	0.965651	0.0855761	0.000383868	-0.00574109
JUQ056_CCGTTCAGTTGTACAC-1	0.102142	0.0148324	-0.00375731	-0.00198683
JUQ108_TTGGAACAGGTAGCTG-1	0.117206	0.0479818	0.0135162	-0.000879857
JUQ103_CTGTTTAAGGCAGGTT-1	1.50388	0.0128289	-0.00406681	-0.00529371
JUQ050_ATGTGTGAGGAGTTTA-1	1.58691	0.0248025	-0.00346507	-0.0050994
JUQ067_ACGGGCTAGAGCCTAG-1	0.714463	0.0715606	-0.00436165	-0.00724963
JUQ056_CCTATTAAGCAGGCTA-1	0.299796	0.0347666	0.00461097	0.0100666
JUQ122_ACCAGTAGTTGGACCC-1	0.232988	0.00556398	-0.014503	-0.00376511
JUQ111_TAAACCGCATGCTGGC-1	0.0648492	0.0306572	-0.000318878	0.0114924
JUQ090_CTCTACGAGCGTGTCC-1	0.601115	0.00932278	0.00529807	-0.00378232
JUQ036_CCTATTAAGTCCTCCT-1	1.46513	0.107821	0.00482403	-0.00105466
JUQ036_GACCAATCAGTATGCT-1	0.288869	0.0390007	0.0138995	-0.00119388
JUQ036_TGCACCTGTAAACACA-1	0.483309	0.105475	0.00728821	-0.00286364
JUQ033_AAGGCAGAGATCACGG-1	0.554637	0.0838632	-0.00264541	-0.00581965
JUQ108_CTCGTACTCTCTGTCG-1	0.244749	0.0200332	0.00807214	-0.00247257
JUQ107_GATCGATGTCCAAGTT-1	1.79392	0.0217318	-0.0157756	-0.00700021
JUQ049_GACTACATCCCGGATG-1	0.055669	0.00636975	0.0114355	0.0081195
JUQ111_CCACTACCAGCCAATT-1	0.0206851	0.0236742	0.00173216	0.00739468
JUQ108_TTTATGCAGAAACCTA-1	1.20607	0.0113369	-0.0033065	-0.00520444
JUQ049_TTGGAACGTGGTTTCA-1	0.102185	0.0116378	0.0136613	-0.0014734
JUQ057_GATTCAGCAAGGCTCC-1	0.444898	0.113071	0.00434318	-0.00339792
JUQ070_CATCCACTCGTCACGG-1	0.362048	0.0306669	0.00811515	0.00632616
JUQ068_CCTTCCCTCTCTGTCG-1	0.130132	0.0117309	0.0124685	-0.00209985
JUQ102_TAAACCGGTTCCTCCA-1	0.136155	0.0511612	0.0106173	-0.0035759
JUQ088_GCAGTTACACTTCTGC-1	0.382278	0.0509869	-0.0041976	-0.00671854
JUQ049_CTAATGGAGTATCTCG-1	0.265003	0.0322081	0.0103733	0.00181753
JUQ111_CGATGGCGTATTCGTG-1	0.0293002	0.00828586	0.00109632	0.00976078
JUQ111_GCATACACATCACGTA-1	0.0287101	0.00229091	0.00213287	0.00817827
JUQ054_TGAGCATAGTTCGATC-1	0.831328	0.0125989	-0.0076989	-0.00560847
JUQ070_TTTGGTTTCTGCCAGG-1	0.18402	0.0194599	0.00661807	-0.00139298
JUQ069_TGGGCGTCACAACGCC-1	0.44009	0.188222	0.00652397	-0.00487488
JUQ036_TTCCCAGCAAGCCCAC-1	0.531795	0.127434	0.00255475	-0.00535054
JUQ053_GCTTCCACACGTAAGG-1	0.186046	0.0404542	0.00652204	-0.00343556
JUQ033_GAGCAGAGTTAAGGGC-1	0.376648	0.0621884	0.0102648	-0.00180962
JUQ085_CGTTAGACATGGTTGT-1	0.0569717	0.00191799	-0.00409867	0.0204313
JUQ036_ACGCCAGCAAGGGTCA-1	0.550389	0.111875	0.00033453	-0.00611866
JUQ118_GTACGTATCCAGAGGA-1	1.31601	0.0109462	-0.00529685	-0.00564211
JUQ111_CTCAGAATCGCCTGAG-1	0.0672001	0.00108886	0.00275247	0.00762218
JUQ056_TCAGCAATCGACAGCC-1	0.182111	0.010574	-0.008027	0.00418412
JUQ038_CCTACCAAGGCAAAGA-1	0.535815	0.189331	0.00545769	-0.0052986
JUQ027_CGACTTCTCTCGATGA-1	0.447846	0.0376067	0.00883776	-0.00191681
JUQ070_TTTGGTTGTTAAGACA-1	0.219749	0.00657609	0.00525293	0.0137553
JUQ052_AACTCTTGTGCATCTA-1	0.260361	0.0122596	-0.0101704	-0.00493799
JUQ033_CGATCGGTCGCATGAT-1	0.214	0.0381532	0.0159699	-0.00200191
JUQ040_CTGTTTAAGACGACGT-1	0.480355	0.103883	0.00281259	-0.00484118
JUQ033_GAATAAGGTGGTACAG-1	0.184323	0.0442567	0.00833595	-0.00308266
JUQ068_CAGCCGACAAGCCATT-1	0.192516	0.0126936	0.0128885	-0.0010131
JUQ033_GAACCTACACCATCCT-1	0.353214	0.058515	0.0118676	0.000164479
JUQ088_GAACGGACAATTGCTG-1	0.556428	0.0275888	-0.0101514	-0.00647898
JUQ057_GGCAATTCATCTATGG-1	0.378997	0.063844	0.00858268	-0.000349775
JUQ049_TGATTTCAGTAGATGT-1	0.207213	0.00985138	0.0139913	-0.00188668
JUQ097_CACCTTGCAAGGGTCA-1	0.709462	0.0162377	-0.0170316	-0.00507124
JUQ027_CGTAGCGGTAAACGCG-1	0.939388	0.121528	0.00498379	-0.00281842
JUQ040_TACGGATGTCTTGCGG-1	0.879399	0.113561	0.00979211	0.00216954
JUQ111_TGAGCCGCACCTGGTG-1	0.0386366	0.00314913	0.000162211	0.00225144
JUQ049_CGATGTACACTTACGA-1	0.157634	0.0604373	0.0147335	-0.00195327
JUQ105_GGCGTGTTCCTTGGTC-1	1.34726	0.0225964	-0.0120764	-0.0059915
JUQ111_AGCCTAACAAGACACG-1	0.0477624	0.0072626	-0.00261339	-6.42513e-05
JUQ049_TGCCCTACAAAGCAAT-1	0.1812	0.155642	0.00583063	-0.00535968
JUQ030_CAGGTGCGTGTGTGCC-1	1.63965	0.040324	-0.0116803	-0.00743999
JUQ095_TCAGATGAGCACACAG-1	0.00645635	0.000122445	-0.013012	0.0338859
JUQ111_GTCGGGTTCGCGGATC-1	0.0449336	0.00113068	0.00230279	0.00845616
JUQ038_TTCCCAGGTCTCTCTG-1	0.805024	0.0960246	0.000118979	-0.0048738
JUQ057_ACGATACGTCGACTAT-1	0.0275185	0.000238859	-0.0109952	0.0305327
JUQ047_TTCTTAGAGCGTGAGT-1	0.0178888	0.00287815	-0.00719895	0.0264721
JUQ049_CACATTTCACGTGAGA-1	0.142193	0.175922	0.00994427	-0.00365613
JUQ049_CTCCTAGCAGACAAAT-1	0.0798499	0.0422703	0.0113003	-0.000737751
JUQ049_AACTCCCTCCTCATTA-1	0.355278	0.0461329	-0.00100664	-0.00583296
JUQ101_AGAGCTTCACGGCCAT-1	0.0404912	0.0023179	-0.00404791	0.0196381
JUQ036_GTCTCGTGTACAGTGG-1	1.31201	0.0893167	-0.00213947	-0.00576239
JUQ056_CAACTAGTCTTGTACT-1	0.113444	0.0251231	0.00351602	0.0128732
JUQ111_CCCTCCTGTCAATACC-1	0.0440549	0.00183543	0.00162651	0.0072898
JUQ068_CATTATCTCACAGTAC-1	0.206875	0.0227813	0.00897602	-0.00243064
JUQ040_GATGAGGTCTTGTTTG-1	0.549771	0.111499	0.00212427	-0.00355031
JUQ120_GTGTTAGCAGCATACT-1	1.32483	0.0306221	-0.0137732	-0.00645412
JUQ038_CGTCCATGTTTAGGAA-1	0.779327	0.172632	0.0120184	-0.000596584
JUQ111_CCTTACGGTCAACATC-1	0.00762628	0.00299979	-0.00502339	0.0246243
JUQ111_GCTGCTTAGGCTCAGA-1	0.0821606	0.00214688	-0.0029632	0.00055037
JUQ104_GTGGGTCAGTCATCCA-1	0.216561	0.0471216	0.00930156	-0.00250006
JUQ040_CGTCTACCACGGTGTC-1	0.626519	0.0862467	0.00756478	0.00124045
JUQ096_TTCTCAACATGATCCA-1	0.221706	0.00813687	-0.0118424	-0.00227684
JUQ040_TTAACTCGTAGTAGTA-1	0.395289	0.114476	0.00111076	-0.00461173
JUQ040_GTCACAAGTAGCGTCC-1	0.621436	0.101024	0.00941987	0.00371485
JUQ111_GTAGTCACACACATGT-1	0.0482782	0.0154849	-0.00176776	0.0108995
JUQ040_CAGCTAAAGAAGAAGC-1	0.302761	0.0733584	0.00673282	-0.00402516
JUQ056_AGGCCACGTATAAACG-1	0.0933392	0.00623101	-0.00373799	-0.00172732
JUQ070_ACGGGCTGTCCAGTGC-1	0.262424	0.0170978	0.00788925	0.00580566
JUQ061_AAAGATGGTCCGAAGA-1	0.924727	0.217684	-0.000843132	-0.00687895
JUQ036_GCATGTACAGCTCCGA-1	0.0557129	0.00629235	-0.00436197	0.0217953
JUQ111_TATTACCGTTCCACTC-1	0.0135922	0.02185	0.00176409	0.00782396
JUQ067_GCACTCTTCCTCAATT-1	0.743988	0.0879576	0.00219938	-0.00440515
JUQ067_ACATACGTCAGTGCAT-1	0.296272	0.108883	0.00323148	-0.00559177
JUQ047_AAGGTTCGTTGAACTC-1	2.05198	0.00800199	-0.00925443	-0.00623023
JUQ038_CGACCTTCATGACATC-1	0.459032	0.10566	0.000978167	-0.00443958
JUQ124_TATCAGGCAGTTCCCT-1	2.19666	0.011537	-0.015453	-0.00620216
JUQ040_ATAACGCGTGCCTTGG-1	0.419781	0.112096	0.00645048	-0.00310493
JUQ040_GCGACCAGTACCGCTG-1	0.586791	0.0689306	-0.00222458	-0.00447367
JUQ060_GCGCCAATCAGGTAAA-1	0.155739	0.00950525	0.00469604	0.0143934
JUQ088_GCACATAAGTTACCCA-1	0.589236	0.0416604	-0.00409733	-0.00598264
JUQ107_CCAATCCAGCTCCCAG-1	1.90971	0.0231288	-0.0143246	-0.00703316
JUQ105_GTCATTTGTGATAAGT-1	2.19987	0.0155547	-0.0195782	-0.00691174
JUQ069_CATTCGCAGCTGCGAA-1	0.281459	0.0120676	0.00847168	0.00955235
JUQ111_CATGCCTTCTGACCTC-1	0.0614911	0.00345598	-0.000333094	0.00392613
JUQ040_ATAAGAGGTAGCAAAT-1	0.358125	0.202773	0.00939439	-0.00252671
JUQ036_GCTGCTTGTATGAATG-1	1.02323	0.0711104	-0.000372757	-0.00527422
JUQ087_CACAGGCAGCAACGGT-1	1.75669	0.0134279	-0.00854714	-0.00551619
JUQ112_TAAGTGCCAGTACACT-1	0.498883	0.0789848	-0.00144746	-0.00595162
JUQ050_GGACATTAGACCGGAT-1	1.46007	0.018375	-0.0108042	-0.00667798
JUQ054_ACACCAATCGAACGGA-1	1.45906	0.0271639	-0.00656033	-0.00691663
JUQ104_CTAAGACCAATCACAC-1	1.30434	0.0257395	-0.00818762	-0.00658807
JUQ070_CAGCTGGCAGATTGCT-1	0.282842	0.0295435	0.00954394	0.00193428
JUQ038_TGACTAGTCCTTTCGG-1	0.587729	0.152998	0.0015155	-0.00544452
JUQ027_TGGTTAGTCTCTAGGA-1	0.817103	0.135345	-0.00122152	-0.00681172
JUQ071_TGACTAGCAATGTTGC-1	0.0791155	0.0108224	-0.00393892	0.0195639
JUQ104_TGCTACCAGGATGGAA-1	1.27084	0.00762947	-0.00763475	-0.0036058
JUQ031_GTAACTGTCAAGGTAA-1	0.121076	0.0167609	0.0139347	-0.00338861
JUQ070_GGAATAAGTTCGTTGA-1	0.549466	0.0564885	0.00985637	0.00367083
JUQ104_TAGTTGGGTTGTGGAG-1	1.69601	0.0105701	-0.0118841	-0.00568475
JUQ101_CTGTTTAAGGTTCCTA-1	0.765814	0.00714961	-0.00410112	-0.00520395
JUQ107_TACGGTAAGTAGATGT-1	2.08731	0.00563452	-0.0171727	-0.00654576
JUQ036_TTGACTTAGGGTTCCC-1	0.756534	0.0601534	0.00888811	0.0029962
JUQ111_GGACGTCCAGGTCTCG-1	0.0191364	0.00484887	-0.000575368	0.00496386
JUQ040_AGGTCCGGTGGTGTAG-1	0.192945	0.0893474	0.0106509	0.00613923
JUQ036_CACAGGCTCACCCGAG-1	0.615977	0.0949053	0.000245669	-0.00579491
JUQ067_AGACGTTTCGATGAGG-1	0.906844	0.0582887	-0.00254576	-0.00525191
JUQ107_GTGCTTCCATTGGCGC-1	0.31737	0.0112884	-0.00228743	0.0218632
JUQ054_CCGTACTGTACAGACG-1	0.178805	0.00782247	0.00757412	0.000646833
JUQ038_ATAACGCTCCCATTTA-1	0.304507	0.184057	0.00013998	-0.00684974
JUQ093_CGGGTCACAAACTGCT-1	0.36734	0.0160494	-3.90563e-05	-0.0036448
JUQ073_AAAGCAAAGTCGTTTG-1	0.547074	0.0507893	-0.000500685	-0.0052279
JUQ082_CGTTCTGCATCCCATC-1	0.907329	0.0133756	-0.0151488	-0.00646357
JUQ048_CCTTTCTCATCGGAAG-1	0.636229	0.00932417	-0.00370446	-0.00531234
JUQ068_CTGTTTATCTCCAGGG-1	0.240818	0.00844976	0.00967785	-0.000518021
JUQ049_AGCAGCCTCGGAGCAA-1	0.281413	0.058083	0.000421863	-0.00595076
JUQ054_GATGAGGCAATAGCGG-1	2.01054	0.0205967	-0.0101704	-0.00690628
JUQ035_TGCGGGTGTCGAGATG-1	0.231667	0.029139	-0.000533394	0.0156655
JUQ068_TGTATTCTCCCTCTTT-1	0.267851	0.0353587	0.00730615	-0.00217788
JUQ118_CTGAAGTAGACAGACC-1	1.45594	0.0104708	-0.0141792	-0.00694119
JUQ033_GCGCCAAGTTTGCATG-1	0.174714	0.0269142	0.0143089	0.000915795
JUQ118_ATTATCCAGTTATCGC-1	1.92805	0.0135168	-0.00977888	-0.0058568
JUQ033_GGCGACTTCAGCTCGG-1	0.557648	0.0723862	0.00232003	-0.00480139
JUQ033_GCGGGTTCATCCTTGC-1	0.129619	0.0282096	0.0169027	0.00141748
JUQ047_CATCAAGGTGTTAAGA-1	0.762708	0.0129948	-0.0164407	-0.00556363
JUQ033_AGCGTATAGTGTACTC-1	1.12325	0.123746	0.00656424	-0.00287221
JUQ036_CTTGGCTAGCCAGTTT-1	0.749564	0.122285	0.00183247	-0.00376352
JUQ109_CCTCAGTAGACATAAC-1	0.411953	0.0111169	-0.016336	-0.00369167
JUQ088_AAATGCCAGACGCTTT-1	0.554574	0.0380816	-0.00561119	-0.00729477
JUQ036_CTCGGGAAGTGTACGG-1	0.457913	0.0920651	-0.000705973	-0.0061496
JUQ049_ACATGGTCACATTAGC-1	0.068488	0.0143605	0.010348	0.000928691
JUQ033_TGTGTTTTCGGCATCG-1	0.46709	0.0659263	-0.00134377	-0.00546416
JUQ111_CAAGAAATCACATAGC-1	0.119237	0.00251592	-0.000966899	-0.00112064
JUQ121_TGAGGGAGTATATCCG-1	0.00952763	0.002631	-0.0132981	0.0354296
JUQ038_GTCATTTGTCTTCAAG-1	0.41816	0.156361	0.00583931	-0.000222815
JUQ027_TTGACTTTCCGTCAAA-1	0.639262	0.142772	0.000529168	-0.00624207
JUQ054_TTTGCGCTCTCCTATA-1	0.105388	0.00670684	0.00857088	-0.000542155
JUQ103_CCCAATCCATGCCTAA-1	1.35591	0.0098016	-0.00339356	-0.0049817
JUQ040_ACGCAGCCACATAACC-1	0.749242	0.137729	0.010805	0.00170557
JUQ059_CCCAATCAGCCCGAAA-1	0.0704874	0.0575823	0.0147962	-0.00128538
JUQ061_TCACAAGGTCGGGTCT-1	0.201244	0.103982	0.0128882	0.00334497
JUQ069_GGATGTTCATGGTCTA-1	0.425624	0.0296912	-0.0092406	-0.00526403
JUQ036_GAACCTAAGGCCATAG-1	0.71023	0.151149	-0.000653677	-0.00618897
JUQ040_AGACGTTTCGGAAACG-1	0.741406	0.116445	0.00271361	-0.00455944
JUQ059_TCATTACAGGCATGGT-1	0.0746974	0.0301166	0.0139193	-0.00126787
JUQ107_GAGGTGAAGTGTCCAT-1	0.295081	0.00914103	-0.000774839	-0.00252003
JUQ111_ACACCAAGTGTGCCTG-1	0.102243	0.015561	-0.0163175	-0.00353075
JUQ121_CCGTTCACAGATGGGT-1	2.49016	0.0120364	-0.0186752	-0.00722651
JUQ095_AGCATACTCTGCCAGG-1	0.0159004	0.000129079	-0.00695333	0.0236618
JUQ109_CCTCAGTAGTCACGCC-1	0.0693378	0.006595	-0.00347528	0.0215886
JUQ027_AGGCCGTCAGACAAGC-1	1.00525	0.06175	-0.00475047	-0.00728154
JUQ067_CCTAGCTGTATCGCAT-1	0.589335	0.150891	-0.00236702	-0.00644876
JUQ057_CGTGAGCCACCAGGTC-1	0.0119989	0.000424181	-0.0076915	0.0269901
JUQ056_GGACATTGTTGGACCC-1	0.155788	0.00577204	-0.00156913	-0.000806641
JUQ058_GGATGTTAGACGCTTT-1	0.22252	0.0424433	0.0135519	-0.00187281
JUQ102_TTAGGCACACCGATAT-1	0.302299	0.136865	0.00308479	-0.0046215
JUQ069_GCGCAACTCCGCAGTG-1	0.384405	0.102446	-0.000526712	-0.00657724
JUQ036_CATGACATCGCGTTTC-1	0.470292	0.139425	0.000507039	-0.00426064
JUQ050_TCACGAATCAATACCG-1	1.97216	0.0422736	-0.00645765	-0.00578914
JUQ038_CAGCTAATCGTTGACA-1	0.779906	0.0426119	0.00381398	-0.00476882
JUQ096_ACTTGTTAGCTGCCCA-1	0.188911	0.0204024	-0.00791923	-0.00059047
JUQ078_GGCCGATCACACATGT-1	0.257953	0.026763	-0.0160811	-0.0040899
JUQ036_GTGCAGCTCTTCAACT-1	0.910124	0.0991615	0.00443398	-0.00169823
JUQ049_GGGCATCCACAGCCCA-1	0.153322	0.0277204	0.00918585	-0.00200144
JUQ071_GACGTTAGTCCGTGAC-1	0.561736	0.0329628	-0.00274194	-0.00662236
JUQ033_GCTGCTTGTTAGGGTG-1	0.876672	0.14803	0.00297427	-0.00410529
JUQ111_TACCTATGTCGAATCT-1	0.0212388	0.00677816	0.00155017	0.0086643
JUQ040_TTTGGTTAGAGCTATA-1	0.512123	0.124924	0.0016127	-0.00506833
JUQ049_AAGCCGCCATGCTGGC-1	0.256804	0.158192	0.00572147	-0.00526071
JUQ046_TCCACACTCGCGCCAA-1	0.412063	0.0215074	0.00916243	0.0097465
JUQ111_CTCATTACATCCGTGG-1	0.0674552	0.00238973	0.00127333	0.0068073
JUQ053_CGCGTTTTCCCAAGAT-1	0.666612	0.0859779	-0.00517463	-0.0065328
JUQ123_TCACAAGTCTCGCATC-1	0.11703	0.00519075	-0.00574167	0.0250725
JUQ033_GAAACTCTCCGAAGAG-1	0.70181	0.0926673	0.00148073	-0.00464367
JUQ070_CCTTCGATCCATGAAC-1	0.662741	0.0376069	0.00762578	0.00333759
JUQ111_AATCGGTTCGGTGTTA-1	0.0208745	0.00965592	-0.0138561	-0.00226794
JUQ046_TCGTAGACAGACGCCT-1	0.0525258	0.0143484	-0.00442535	-0.00202394
JUQ040_GAAGCAGTCAGCTGGC-1	0.21854	0.191292	0.0121379	-0.00172661
JUQ038_TGCTACCCAATGAATG-1	0.829419	0.0618912	-0.00535306	0.00128374
JUQ050_GGGAGATTCGAATGGG-1	2.22843	0.0182839	-0.00930813	-0.00605866
JUQ040_TTAGGACCAGCTGTTA-1	0.43302	0.216464	0.0142323	0.00181017
JUQ027_GTAACTGGTAAGGGAA-1	1.08491	0.107681	0.00942947	0.000896606
JUQ111_GTAACGTAGTGGAGTC-1	0.264419	0.0020872	0.00230131	-0.000775662
JUQ109_CAGCAGCTCCGGCACA-1	0.0140305	0	-0.0097199	0.0309462
JUQ056_GGACAAGCACCGAAAG-1	0.155866	0.0222997	-0.00873635	-0.000802229
JUQ101_ACTATCTTCAGGCAAG-1	0.667114	0.0414903	0.00109916	-0.00550712
JUQ061_GTGCTTCTCCGAACGC-1	0.628006	0.0781103	0.00496307	-0.00373782
JUQ033_TGTGTTTAGTGTGGCA-1	0.530414	0.0570496	-0.00563325	-0.00616122
JUQ053_CAAGATCGTGCGGTAA-1	0.585373	0.052744	-0.00130072	-0.005454
JUQ033_CTAATGGTCGGTGTCG-1	0.658962	0.0666482	-0.00178477	-0.00478688
JUQ122_ATCCGAAGTACCGGCT-1	0.0921749	0.0208279	-0.0156945	-0.00454366
JUQ049_GGGAATGGTTCTGGTA-1	0.118564	0.0502649	0.014891	-0.00222113
JUQ103_GGCTCGAGTTATGTGC-1	0.0760279	0.0174172	0.011249	-0.00258763
JUQ100_TGGTTCCTCCTGCAGG-1	0.138681	0.0286051	0.0142006	-0.0014972
JUQ121_ACACTGATCTTCGGTC-1	1.65114	0.0530111	-0.0103484	-0.00527214
JUQ061_TTCGGTCGTTCGGGCT-1	0.342639	0.1247	0.0121499	0.00502112
JUQ104_GACGCGTCAAGCGAGT-1	1.39987	0.00413678	-0.00499554	-0.00462813
JUQ068_CAAGATCCAATAGAGT-1	0.232161	0.0119642	0.0127068	-0.000871015
JUQ050_GAAATGAGTTAGGGTG-1	1.45399	0.0277234	-0.00163539	-0.00448192
JUQ119_TCGTAGACACCTATCC-1	0.185719	0.0414487	-0.0110085	0.0279704
JUQ054_TCTTCGGCAGAAGCAC-1	0.118293	0.00425802	0.00880024	-0.000403416
JUQ040_CGTTCTGGTGTTAAGA-1	0.194212	0.0442307	0.0113384	0.00822947
JUQ108_TCGCGTTGTAAACGCG-1	1.63669	0.0146772	-0.0160621	-0.00538953
JUQ045_CAAGAAACAATCGGTT-1	0.273812	0.0788785	0.00709165	0.00810735
JUQ068_ATTTCTGTCCAGGGCT-1	0.717806	0.0730961	0.00834372	0.00162023
JUQ038_CTGTGCTGTAAACCTC-1	0.733034	0.0971663	0.000979002	-0.00576846
JUQ104_TTTGGTTAGGACACCA-1	1.61148	0.00842755	-0.00902168	-0.00601736
JUQ067_CACATAGGTGACGCCT-1	0.756684	0.0981794	-1.53687e-05	-0.00540016
JUQ111_AAGCCGCAGACGCAAC-1	0.044499	0.00725359	0.000317249	0.0152198
JUQ036_CGTCCATAGAGAACAG-1	0.605953	0.0790737	0.00136989	-0.00468206
JUQ105_TCATTTGGTAGCCTAT-1	1.50245	0.0629601	-0.013866	-0.00603357
JUQ122_ACGCCAGTCTGCAGTA-1	0.0232247	0.000773887	-0.0243271	-0.00480563
JUQ071_GGCAATTAGTTTCCTT-1	0.32234	0.0136264	0.00156196	0.0124098
JUQ070_CTCGTCAAGTGTCCAT-1	0.517398	0.0661057	-0.000954105	-0.0049807
JUQ059_TCAGGATGTCATTAGC-1	0.881954	0.0511802	0.0027279	-0.0038632
JUQ027_CTCGTCATCTGACCTC-1	0.705189	0.143721	0.000843189	-0.00654507
JUQ090_AACACGTGTGGTACAG-1	1.20924	0.00698469	-0.00661181	-0.00600334
JUQ071_CGTAGGCTCACCCGAG-1	2.43735	0.00594736	-0.0184462	-0.00663153
JUQ122_CATCCACGTCGGCACT-1	1.79149	0.0396099	-0.0179065	-0.00661667
JUQ033_GCGCCAAAGAGAGCTC-1	0.152399	0.0224512	0.0127718	-0.000964106
JUQ111_CGACCTTCAAACCCAT-1	0.0615808	0.00651026	-0.00156868	0.00406046
JUQ117_AGTCTTTCAATAGAGT-1	1.78652	0.0503191	-0.0012678	-0.00529512
JUQ103_CCGTGGATCTTAGCCC-1	1.09953	0.042935	-0.00506708	-0.00522317
JUQ068_ACGGAGATCGGCGGTT-1	0.70371	0.0537825	-0.00421832	-0.00546332
JUQ105_CACATTTTCGCTTGTC-1	0.436558	0.0136926	0.00234467	-0.00368488
JUQ122_CAGTCCTGTGCACCAC-1	0.0395778	0.00115473	-0.0270087	-0.00540155
JUQ067_GAACGGAAGGGTTTCT-1	0.759532	0.0773538	-0.00328261	-0.00687956
JUQ056_ACTGTCCAGTCCAGGA-1	0.568844	0.182334	0.000349227	-0.00705623
JUQ040_CTGGTCTTCGGAAATA-1	0.60558	0.078703	-0.00420009	-0.00582985
JUQ073_TGACTAGTCCGTACAA-1	1.65379	0.0672096	-0.0087173	-0.0073898
JUQ049_GGACATTGTTGAGTTC-1	0.0562807	0.0504811	0.01032	-0.00123839
JUQ064_CCATTCGAGCGTTTAC-1	2.2343	0.0154691	-0.0131411	-0.00642443
JUQ121_AAACGGGCATCCAACA-1	1.32584	0.0157355	-0.0120909	-0.00675676
JUQ067_ATGTGTGAGCCCAGCT-1	1.3544	0.180475	-0.00339178	-0.00633294
JUQ040_AGAGCGATCGACAGCC-1	0.632531	0.0818517	0.00798927	0.00323936
JUQ122_AAAGATGTCACGCATA-1	0.245791	0.0395321	-0.0188722	-0.00534198
JUQ047_CACCTTGTCATGCATG-1	1.92844	0.0187319	-0.0153569	-0.00622148
JUQ068_GGGCACTGTGAAAGAG-1	0.257901	0.0189138	0.00727033	-0.00197534
JUQ027_GTGCTTCGTATCAGTC-1	0.720056	0.0934659	-0.00227166	-0.0065699
JUQ111_GGATGTTTCCTGCAGG-1	0.16402	0.00429006	7.7967e-05	5.67129e-05
JUQ056_TAAGTGCCACTTAACG-1	0.188491	0.0482031	0.00330288	0.0141771
JUQ054_CAGCCGAGTCGCATAT-1	1.42374	0.0197146	-0.00978572	-0.0066719
JUQ057_CCTTTCTAGTGTCTCA-1	0.299578	0.0569426	0.00517821	-0.00436057
JUQ061_CATCCACGTGCCTTGG-1	0.33011	0.0516403	0.00328288	-0.00371097
JUQ040_CTCAGAAGTTGTCGCG-1	0.758621	0.0919678	0.00899944	0.001129
JUQ061_TTGGCAAAGCTGCAAG-1	0.0441552	0.000802838	-0.0106265	0.0340015
JUQ105_ATCCGAACACCAGCAC-1	1.83211	0.0184723	-0.0119428	-0.00600169
JUQ059_TACGGTATCTACGAGT-1	0.0615741	0.0246668	0.0112646	-0.00297725
JUQ050_CCCATACGTATGCTTG-1	1.99759	0.0415959	-0.00965567	-0.00597018
JUQ112_GGCAATTTCTGCTGTC-1	0.0914766	0.00966548	-0.00516508	-0.00207985
JUQ091_CTTAGGAAGACCACGA-1	1.12609	0.122232	0.00821526	0.00118769
JUQ101_GGATTACAGCTGATAA-1	0.591594	0.0205829	-0.0178048	-0.00529753
JUQ057_GACTAACAGCCCAGCT-1	0.379886	0.139021	0.00402346	-0.00555749
JUQ111_TGTCCCAGTCGGCTCA-1	0.0372021	0.00361114	0.00149557	0.00658357
JUQ111_CTCGGGAGTACCAGTT-1	0.0156029	0.00650353	0.00103894	0.00947588
JUQ048_GGCCGATGTCAGCTAT-1	1.29181	0.0215189	-0.0107189	-0.00502759
JUQ036_GAAACTCGTCTAGTCA-1	1.19983	0.0764495	-0.00564789	-0.0072077
JUQ069_CGACCTTGTTACCGAT-1	0.536278	0.0532445	0.00824715	0.00250796
JUQ121_TCTATTGAGGTGCACA-1	2.17311	0.00956799	-0.0115875	-0.00629265
JUQ111_TAGTTGGCACGGTGTC-1	0.0224513	0.00491333	0.0018595	0.00830394
JUQ061_GGGTTGCGTGGCGAAT-1	0.171467	0.175846	0.00631742	-0.00337521
JUQ054_TGCTACCCATACGCTA-1	0.576539	0.0157861	0.00101348	-0.00354098
JUQ027_ACGATACGTTCCATGA-1	1.0917	0.113393	-0.00374177	-0.00766428
JUQ036_GGACATTGTCTCTTAT-1	0.895263	0.115647	0.00101708	-0.00577854
JUQ027_GGCCGATGTGGCCCTA-1	0.903713	0.130294	-0.000989597	-0.00606189
JUQ067_CTCGTACCACCCATGG-1	0.545853	0.0763796	0.00601601	-0.00572864
JUQ031_TTCTACAAGTTATCGC-1	0.126219	0.0150231	0.0103781	-0.00323069
JUQ066_AAATGCCCACGTCTCT-1	0.174646	0.014445	0.00286141	0.0139388
JUQ108_GAGTCCGAGGCATGTG-1	0.259205	0.0483677	-0.0176597	-0.00508594
JUQ059_CATCGGGCATTGGGCC-1	0.200636	0.0309059	0.0102082	-0.00118274
JUQ097_CTTCTCTCACTACAGT-1	0.26863	0.0313938	-0.0157595	-0.00495329
JUQ057_GGTATTGCAAAGCAAT-1	0.363505	0.0919828	0.00480638	-0.0028614
JUQ036_AAATGCCCAGGCTGAA-1	1.7521	0.116792	-0.00390301	-0.00619311
JUQ049_CACCTTGCATGGTAGG-1	0.0531009	0.0450563	0.0111448	8.9156e-05
JUQ049_AACTGGTTCGCCTGTT-1	0.0980372	0.0108773	0.0143783	0.00582901
JUQ036_CCTTTCTTCGAGAGCA-1	0.33609	0.027839	0.00830949	0.000856329
JUQ033_TAAACCGGTCTTTCAT-1	0.373157	0.182242	-0.00101722	-0.00620435
JUQ102_TGTTCCGAGAGACTAT-1	0.392841	0.0804181	-0.00238252	-0.00606887
JUQ027_GGGTTGCAGAGCTTCT-1	0.198591	0.0508087	0.0160794	-0.00099408
JUQ111_TACCTTACAAGGTTCT-1	0.0553975	0.00252865	0.00217092	0.00594308
JUQ061_GTACTCCTCTCAAACG-1	0.0682145	0.00309522	-0.00320777	0.0224363
JUQ122_TCAGGATTCCACTCCA-1	0.0323554	0.00294866	-0.0197947	-0.00413706
JUQ033_GGAACTTTCACTGGGC-1	0.0890057	0.00334241	0.00388759	0.0158069
JUQ036_TGCCCATCAAGCGAGT-1	0.0980952	0.00414929	0.00761011	0.0134605
JUQ091_TTCTTAGTCTCGAGTA-1	0.683829	0.122045	-0.000894399	-0.00534265
JUQ067_TTAGGACCAGCATACT-1	0.712072	0.0980995	-0.00367374	-0.00730362
JUQ033_CAGCATAGTAGCCTAT-1	0.361135	0.0261525	0.00832735	0.00713832
JUQ033_AGAATAGCATCGGGTC-1	0.268118	0.0118763	0.00873698	0.00981417
JUQ067_CAGTCCTTCTACTCAT-1	0.417508	0.0902752	0.00744287	-0.00348629
JUQ033_AGTTGGTTCCCGGATG-1	0.856503	0.114097	0.00304664	-0.00376082
JUQ027_CGCCAAGAGCCCAATT-1	0.282855	0.0433857	0.00498725	-0.00427607
JUQ087_AGCTCTCAGATGGCGT-1	0.596492	0.013379	-0.0107523	0.00597169
JUQ033_CAAGAAATCCCTAACC-1	0.142503	0.00291471	0.00859515	0.0135793
JUQ070_TAGCCGGGTAATCGTC-1	0.449899	0.0628091	0.00867064	0.0059428
JUQ100_AACGTTGCACTTCGAA-1	0.117127	0.0040018	-0.00471078	0.0238223
JUQ033_TGCCAAAGTAGCTAAA-1	0.804453	0.0783792	-0.00160254	-0.00533848
JUQ111_CTCTAATGTCGTCTTC-1	0.0732732	0.00623093	0.00667741	0.0042967
JUQ047_ATGGGAGCACTGTTAG-1	0.341801	0.0434408	-0.00164195	-0.00480009
JUQ053_TGTCCCACAGCGTAAG-1	0.0111783	0.00843137	-0.0087049	0.0281305
JUQ071_CAGCTGGCAAGCTGGA-1	2.39089	0.01773	-0.0189124	-0.00669752
JUQ103_CAAGTTGCATCACCCT-1	0.767377	0.0203121	-0.00303237	-0.00444065
JUQ049_CACAAACTCCTCAACC-1	0.204638	0.0158155	0.00782411	0.00881909
JUQ063_GACGGCTGTCTTGCGG-1	0.085469	0.0218544	0.014981	-0.00090165
JUQ103_AAATGCCTCCAGTATG-1	0.0356258	0.00121693	-0.00504803	0.023094
JUQ071_CATCCACGTTAGTGGG-1	0.0596746	0.00659366	-0.00775365	0.02753
JUQ049_CTGTTTAGTGCTAGCC-1	0.100994	0.0338272	0.00888343	-0.00111308
JUQ117_GTACGTAAGAAAGTGG-1	2.052	0.0375099	-0.0142555	-0.00669375
JUQ071_AGCGTATAGTAATCCC-1	0.0889912	0.00984264	-0.00381697	0.0172119
JUQ069_CTAGCCTTCATCACCC-1	0.688252	0.0810919	0.00113438	-0.00296431
JUQ104_TTTGCGCTCAAGATCC-1	0.390808	0.0122927	0.0050323	-0.0028261
JUQ090_CCTATTATCCCACTTG-1	0.803838	0.0340631	-0.0106401	-0.00676205
JUQ067_GGACGTCCATCAGTAC-1	0.704788	0.165054	-0.0024501	-0.00738234
JUQ111_GCGCCAAAGCTTTGGT-1	0.0101191	0.00165114	-0.0138971	-0.00203041
JUQ106_ATCCGAAAGTGAACAT-1	0.143458	0.015684	0.00929708	-0.00189228
JUQ033_CGACTTCGTGCAGTAG-1	0.566696	0.0944461	0.0015315	-0.00482133
JUQ056_AAAGTAGCAGGACCCT-1	0.0683136	0.00976269	-0.00364921	-0.00142887
JUQ111_AGTCTTTCACCGCTAG-1	0.080996	0.00522546	-0.00322013	-0.00116367
JUQ067_CGACCTTGTCTGGAGA-1	0.346189	0.088964	0.00683303	-0.00419446
JUQ040_CCACGGAGTGCATCTA-1	0.562162	0.142668	0.011613	0.000564446
JUQ040_AAAGCAAGTGGTGTAG-1	0.357027	0.146309	0.00180838	-0.00443941
JUQ047_CTCTACGCAAATTGCC-1	0.633212	0.0154911	-0.00878344	-0.00515758
JUQ049_CGTCAGGCAATGGAGC-1	0.146813	0.0190275	0.0143598	-0.00211611
JUQ067_GGAAAGCAGGTAAACT-1	1.04939	0.22893	0.000246488	-0.00683389
JUQ036_ACGGGCTCACGGATAG-1	0.643588	0.0998952	0.00513419	-0.0040245
JUQ042_TCAGCTCCACCGAATT-1	0.961057	0.029316	-0.019933	-0.00574664
JUQ095_TGAGCATTCGCACTCT-1	0.00466884	6.20644e-05	-0.0129731	0.0352981
JUQ111_CACTCCAGTGCCTGCA-1	0.122609	0.0170968	-0.00444971	0.00334174
JUQ070_AACGTTGTCAATAAGG-1	0.447669	0.0500668	-0.00364185	-0.00715935
JUQ040_CGCTTCACATACTACG-1	0.896333	0.101464	0.00688599	-0.00142701
JUQ118_GCAAACTAGAGAACAG-1	0.0975601	0.0219091	0.00134938	-0.00195086
JUQ117_CACATAGTCTCCGGTT-1	1.63644	0.0223078	-0.00404869	-0.00513006
JUQ049_TAGACCATCGTTTGCC-1	0.109012	0.0272062	0.0149581	-0.00348517
JUQ094_ATTTCTGCACGTAAGG-1	0.0033992	0.000227552	-0.0107987	0.0319239
JUQ049_TCAACGAAGACTTTCG-1	0.0320128	0.000555798	0.0105741	0.00609896
JUQ026_TACTTACCATCACCCT-1	0.449684	0.0447187	0.00181637	-0.0050304
JUQ095_GTATTCTAGTATGACA-1	0.0347827	0.000339828	-0.00821168	0.0285465
JUQ111_GCGCGATTCTGATACG-1	0.0111876	0.00540702	-0.00605028	0.0255038
JUQ070_GCTGCTTTCTGCTGCT-1	0.242713	0.0345729	0.0134768	0.00102233
JUQ102_GACGCGTGTCAAAGCG-1	0.38157	0.110773	-0.00116741	-0.00660739
JUQ122_CTGATCCCAAGGTTTC-1	1.17007	0.0168063	-0.0149924	-0.00598492
JUQ111_ATCGAGTGTTACAGAA-1	0.0250182	0.00909539	0.000690384	0.00570489
JUQ111_CGCTGGAGTCCCGACA-1	0.0105325	0.00349839	-0.00290426	0.0223094
JUQ036_GAATGAATCTATCGCC-1	1.93742	0.0989094	-0.00253494	-0.00547911
JUQ086_GGAATAAAGTGTCTCA-1	0.85129	0.0743223	-0.004713	-0.00480531
JUQ049_CGTCTACGTCGAAAGC-1	0.0828885	0.0265534	0.00431464	-0.00379275
JUQ027_CATCGAATCCTCAATT-1	0.806124	0.0413027	-0.00405152	-0.00638664
JUQ112_CCGGGATAGAGTGAGA-1	0.0304827	0.0279711	-0.00872669	-0.00359471
JUQ111_TACGGGCCACATGGGA-1	0.0321266	0.00327056	0.00250089	0.00595384
JUQ033_CGAGCACAGGCCCTCA-1	0.651839	0.0715949	-0.00158219	-0.00512341
JUQ061_TACTTGTCAAGTTCTG-1	0.330991	0.0674891	0.00588559	-0.00375126
JUQ095_CAGCTAAGTCCTCCAT-1	0.0605994	0.0145087	-0.00589703	0.0243791
JUQ036_CACATAGTCATGTCCC-1	1.30424	0.114706	9.5313e-05	-0.00462307
JUQ036_GTCCTCACATGCGCAC-1	0.819654	0.0927161	0.00753409	-0.000405318
JUQ061_TTGGAACTCTTAACCT-1	0.0168721	0.000312029	-0.0133746	0.0353448
JUQ111_ACTTTCAGTCATCCCT-1	0.0122568	0.00359524	0.00177223	0.0108647
JUQ111_TCGTAGAGTATGGTTC-1	0.196528	0.00316094	-0.00342317	-0.00102483
JUQ112_ACGCCGACAACGCACC-1	0.0309193	0.0242215	-0.0105254	-0.00394801
JUQ106_ATTGGTGCAATAAGCA-1	0.199365	0.0202347	0.00971839	-0.00168844
JUQ027_AGGGATGGTTATGTGC-1	1.46009	0.12314	-0.0015891	-0.00683781
JUQ036_TGCGGGTCAGCTCGCA-1	0.465298	0.0701416	0.00353775	-0.00492305
JUQ040_CGTTAGACAAGCCATT-1	0.142892	0.0354997	-0.0176826	-0.00412251
JUQ122_TAGAGCTCAGTGACAG-1	1.17025	0.0471179	-0.00238512	-0.00584956
JUQ111_CTTCTCTAGAGCTTCT-1	0.0526194	0.00286978	0.000236718	0.00438361
JUQ067_CATGACACAGCCTTGG-1	0.835119	0.113871	-0.00321933	-0.00573064
JUQ046_TGACGGCTCGGTTAAC-1	0.0480697	0.014384	-0.00458235	-0.00203555
JUQ067_CACAGTAGTACCAGTT-1	0.776032	0.254322	0.00202222	-0.00527038
JUQ107_TACTTGTAGGCCCTTG-1	0.936527	0.01399	-0.0157539	-0.0052081
JUQ049_AGAGCTTGTACCCAAT-1	0.188546	0.0776085	0.00180636	-0.0058935
JUQ033_AGGGTGATCAGGATCT-1	0.417076	0.0715691	0.00890383	-0.00116777
JUQ049_TACTCGCAGTGGGTTG-1	0.0956953	0.0841279	0.00852171	-0.00357432
JUQ106_ATTCTACGTGAGGGAG-1	0.0555967	0.00435674	0.00836014	0.00358201
JUQ033_GTATTCTGTTGGGACA-1	0.503406	0.0680737	-0.00444034	-0.00705061
JUQ046_GCTGCGAAGTTAAGTG-1	0.514289	0.0583238	0.0101383	0.0025844
JUQ092_CGGAGCTGTTAGGGTG-1	0.00728762	0.00269615	-0.00882209	0.032125
JUQ053_GGATGTTAGCAAATCA-1	0.689615	0.145555	-0.00172367	-0.00710988
JUQ089_CGGCTAGTCTCCAACC-1	1.14519	0.0193973	0.00114094	-0.00450662
JUQ027_ACTTTCAGTCGGCATC-1	0.706818	0.138855	0.00081051	-0.00570859
JUQ106_GTATCTTAGGCGACAT-1	0.0908879	0.0301106	0.0192591	0.00140388
JUQ070_CGTGTAAGTTGATTCG-1	0.429442	0.0245957	0.00798431	0.00321968
JUQ118_CGTCTACTCTAACTTC-1	1.04214	0.0151563	-0.00291593	-0.00532047
JUQ027_CACAGTAAGACCTTTG-1	0.939394	0.0650016	0.0115936	0.00256994
JUQ045_CGTCACTAGTGTCCCG-1	0.0972184	0.0174949	0.0132158	-0.00293813
JUQ059_GAACGGAAGATACACA-1	0.0841117	0.0226499	0.0179641	0.000353701
JUQ107_CTCGGAGGTCTAGTGT-1	1.51874	0.0198739	-0.0157113	-0.00683691
JUQ033_GTGGGTCAGACTTTCG-1	0.246032	0.0351914	0.0111732	0.00541378
JUQ111_GTAACGTGTAAATGAC-1	0.185229	0.00417611	-0.000225189	0.000739515
JUQ057_CCTATTATCCTTAATC-1	0.214964	0.0193645	0.00874743	0.00075429
JUQ100_AAGGAGCGTGACAAAT-1	0.114811	0.0166246	0.00871676	-0.00336516
JUQ040_TAGCCGGCATGTTGAC-1	0.803987	0.135766	0.0072142	-0.00128195
JUQ036_AAAGTAGAGTACGTTC-1	0.301839	0.0576568	0.00298	-0.00473625
JUQ100_AGCATACGTAGCACGA-1	0.211809	0.0604081	0.0078232	-0.0037304
JUQ070_AAAGCAAGTCCGCTGA-1	0.241667	0.0472206	0.0119048	-0.000839793
JUQ111_TGCCCTAGTGCCTGGT-1	0.0608941	0.00568291	0.00203193	0.00943281
JUQ065_CCAATCCAGCGATGAC-1	2.34207	0.0163553	-0.0136995	-0.00662829
JUQ026_CCATTCGCAGTCAGAG-1	0.982511	0.0542905	-0.00552586	-0.00700993
JUQ106_AAGGTTCGTAAATGTG-1	0.144377	0.0140182	0.00691795	0.00249422
JUQ111_ATCCACCGTAGTGAAT-1	0.0462985	0.00221749	0.00283366	0.00632207
JUQ068_GGATGTTAGATCGATA-1	0.24055	0.0038417	0.0147327	0.000231303
JUQ025_GTTCATTCAACTGCTA-1	0.0461611	0.00260758	-0.0074723	-0.00636798
JUQ087_GTATCTTCATAGTAAG-1	0.00621073	0.000594695	-0.0103592	0.0298417
JUQ049_CTGAAGTTCTCTGAGA-1	0.0696042	0.0259171	0.0133893	0.00220127
JUQ106_GACACGCAGGGATGGG-1	0.0252929	0.000583326	-0.00500879	0.0220864
JUQ095_GTACTTTTCACAGGCC-1	0.0422615	0.00585197	-0.00404863	0.0229468
JUQ036_GTCACGGGTAAGGGCT-1	1.21252	0.14928	0.00579723	-0.0032774
JUQ035_CTACGTCCAAAGCAAT-1	1.9682	0.044973	-0.011878	-0.00528959
JUQ036_ACGCCGAGTCACTGGC-1	0.316528	0.0754744	0.00225511	-0.00521186
JUQ087_CTAGCCTTCGTAGATC-1	2.11699	0.0195947	-0.0115268	-0.00587331
JUQ067_ACGGCCAGTCCAAGTT-1	0.395192	0.0441217	0.00353517	-0.00428485
JUQ111_TCACAAGGTGCACCAC-1	0.0368337	0.0134245	-0.00035441	0.00255381
JUQ036_CAGCTGGTCTCGGACG-1	0.397756	0.0348565	0.00584448	-0.00276125
JUQ100_CGTAGGCCACATAACC-1	0.248466	0.0263098	-0.000492403	-0.00427435
JUQ059_GTCACGGGTTTGCATG-1	0.299135	0.0245935	0.00323927	-0.00418718
JUQ067_AAAGTAGTCGCAAGCC-1	1.26795	0.0549438	-0.00526113	-0.00585551
JUQ108_CTCCTAGCAAACTGTC-1	2.79008	0.0169113	-0.0156659	-0.00639437
JUQ111_TGAGGGATCAGCACAT-1	0.0936409	0.000632405	-0.00125004	-0.000675391
JUQ064_GGTGTTACAGAGCCAA-1	1.99746	0.0044297	-0.0131089	-0.00591977
JUQ102_CTAGAGTGTTAAGATG-1	0.409232	0.081327	-0.000480266	-0.00702327
JUQ036_AGCTTGAAGTAATCCC-1	1.26214	0.127744	0.00397633	-0.00346359
JUQ036_GACGCGTGTCACTGGC-1	1.25306	0.0801902	0.00432945	-0.00130083
JUQ059_ATCCACCTCCATTCTA-1	0.0724183	0.0124949	0.0109983	-0.0022737
JUQ040_GGTGCGTAGGCTAGCA-1	0.809264	0.129767	-0.000863813	-0.00597725
JUQ106_TTTATGCGTCACCCAG-1	0.145903	0.00551562	0.01144	0.00157931
JUQ056_AATCCAGCACCAGTTA-1	0.107891	0.0108785	-0.00667342	0.00254283
JUQ040_TCGAGGCGTCGGATCC-1	0.534238	0.106027	0.00863628	0.0032613
JUQ033_ATTGGACTCCTAAGTG-1	0.132617	0.0339756	0.0117668	-0.00188034
JUQ101_GCATGTAAGCTGAACG-1	0.0243946	0.00803688	0.0327902	-0.00452466
JUQ050_CAGCTAATCGGCGCTA-1	1.98689	0.0454846	-0.00496822	-0.00544369
JUQ033_GTAACTGTCATAACCG-1	0.627102	0.0640439	-0.00889735	-0.00625434
JUQ111_ATTGGTGGTACCGTTA-1	0.0473213	0.0173052	-0.00893875	-3.45704e-05
JUQ036_GACAGAGTCTAACTTC-1	0.725711	0.0794268	0.000608996	-0.00463568
JUQ036_CGCTATCTCCGATATG-1	1.29981	0.0954015	-0.00312289	-0.00565543
JUQ068_GTTCGGGAGTCGATAA-1	0.107392	0.0107228	0.0131246	-0.0019369
JUQ094_CACCTTGTCGCCTGTT-1	0.0101424	0.000241815	-0.0100682	0.0296346
JUQ104_CTGATAGCAAAGCAAT-1	0.972811	0.0343658	-0.0174018	-0.00547978
JUQ108_TAGCCGGCACGTCTCT-1	0.15049	0.00859158	0.0132643	-0.00227445
JUQ100_CTGATCCCAAAGGTGC-1	0.273604	0.0341448	0.00251894	-0.00480252
JUQ111_CACCTTGTCAAGATCC-1	0.0680873	0.00605021	0.00328896	0.00716653
JUQ070_ATAACGCAGCGTGAAC-1	0.449381	0.0243813	0.00499489	0.0114105
JUQ122_AAAGTAGGTCAATACC-1	0.567855	0.0142526	0.000700597	-0.00459367
JUQ061_AGCGTATGTCTGCAAT-1	0.426391	0.207238	0.0131292	0.00127129
JUQ061_TTTACTGGTAGGACAC-1	0.522043	0.141499	0.00255137	-0.00556687
JUQ053_TCAGGTAGTGACTACT-1	0.323296	0.0567816	0.00411967	-0.00437386
JUQ066_CCCAGTTCACCGATAT-1	0.556789	0.0577973	3.42332e-05	0.00189759
JUQ111_GTACGTACATCCGTGG-1	0.0602032	0.00510016	0.00266828	0.00847865
JUQ061_ACGATGTGTCGAAAGC-1	0.184819	0.13177	0.0131075	-0.00221759
JUQ036_ATAGACCGTACGAAAT-1	0.136951	0.0102176	0.00878268	0.00776396
JUQ117_CGAACATGTTGCGTTA-1	1.97848	0.0343117	-0.00660424	-0.00482002
JUQ124_TCACAAGCACAGCCCA-1	0.524075	0.0107796	-0.0169862	-0.00524537
JUQ073_CTTGGCTCAGACGCAA-1	0.477671	0.01194	0.000276843	-0.00436555
JUQ056_GGGAATGTCGAGCCCA-1	0.4118	0.0276461	-0.00893288	-0.00495276
JUQ057_ATCGAGTAGGGCTTCC-1	0.497216	0.10611	-0.00161748	-0.00676798
JUQ042_CCACCTAGTCCGCTGA-1	0.0243974	0.000169105	-0.00959557	0.0314834
JUQ100_TCAGGATGTCTCACCT-1	0.00773368	6.55993e-05	-0.0102544	0.0314329
JUQ111_TTCTACATCCTAGGGC-1	0.0148899	0.00252248	-0.0140744	-0.00222978
JUQ067_TAAACCGTCCTCAATT-1	0.846995	0.134277	-0.00360792	-0.00727243
JUQ106_ATTGGTGAGGGTGTTG-1	2.22346	0.0110869	-0.018268	-0.00714023
JUQ049_CACAGTATCTGCCCTA-1	0.192368	0.14562	0.0114341	-0.00244095
JUQ056_AAAGATGTCAGTTGAC-1	0.0366586	0.00107484	-0.00752873	0.0291292
JUQ036_AGTAGTCTCCAGAGGA-1	1.139	0.102476	0.00490775	-0.00128096
JUQ049_GGTGAAGAGCAGATCG-1	0.0884072	0.112895	0.0114802	-0.00331841
JUQ040_TCGGGACAGTGAACAT-1	0.708465	0.104701	0.00926891	0.000535536
JUQ122_TTAGGCACACTTGGAT-1	0.0536881	0.00176776	-0.00535167	0.020723
JUQ111_CATCCACAGCACGCCT-1	0.0640412	0.0232776	0.00359113	0.00584759
JUQ038_ACATCAGAGGATGCGT-1	0.754177	0.068948	-0.000535315	-0.00559064
JUQ056_CATGGCGTCAGCTCGG-1	0.498629	0.0822462	0.00208721	-0.00533867
JUQ036_TTCTCCTTCCTTGGTC-1	1.08531	0.0960795	0.00506339	-0.0013378
JUQ097_CAGTCCTAGGATTCGG-1	0.466401	0.0103662	-0.0100873	-0.00478637
JUQ076_TATCAGGCATACAGCT-1	0.966858	0.0104394	-0.0155595	-0.00480701
JUQ068_CTCGGAGAGATGCCTT-1	0.171413	0.0522636	0.0126083	-0.0028021
JUQ048_CCACGGAGTTACGTCA-1	1.14617	0.035991	-0.00562097	-0.00454146
JUQ040_TACTTACGTTGAGTTC-1	0.56827	0.127773	-0.00106621	-0.00612802
JUQ106_CTACGTCGTAAACGCG-1	0.095448	0.0187337	0.0160609	0.0015714
JUQ033_AAATGCCGTAGCAAAT-1	0.303909	0.0187368	0.0100727	0.00896746
JUQ056_TCTGGAATCTTTACGT-1	0.206336	0.0394891	-0.0200038	-0.00378845
JUQ049_TTTCCTCAGTGTCCCG-1	0.223478	0.0379399	0.00106964	-0.00528212
JUQ049_GTACTCCGTCGAGTTT-1	0.18842	0.0446951	0.00045273	-0.0051973
JUQ088_CAGAGAGTCAGAAATG-1	0.562324	0.0822593	-0.00382231	-0.00695474
JUQ033_GCTGCAGGTCGGCTCA-1	0.72477	0.0604732	0.00206771	-0.00440194
JUQ040_TGACGGCGTGTAATGA-1	0.410894	0.0686619	0.00115098	-0.0050627
JUQ107_GTCATTTCATGACGGA-1	2.18427	0.00390911	-0.0195347	-0.00708729
JUQ031_ACTGCTCTCAACGCTA-1	0.495023	0.0235697	-0.000695177	-0.00499126
JUQ036_ACGCAGCAGACGCTTT-1	0.157057	0.038028	0.0166667	-0.00152902
JUQ120_CGCCAAGAGCTGCAAG-1	0.320748	0.0185697	-0.00254179	-0.00403798
JUQ036_CATTATCCAACACCCG-1	1.39208	0.142643	0.00510775	-0.00299299
JUQ070_ACGCCAGCATCTCCCA-1	0.189812	0.035356	0.010407	-0.0024754
JUQ102_TAGCCGGCATTACGAC-1	0.372049	0.0927508	-0.000456421	-0.00667438
JUQ112_ATTGGACTCTGCAAGT-1	0.857785	0.0202381	-0.00381883	-0.00476526
JUQ036_AGAGTGGCACAGACTT-1	0.328102	0.187523	0.0109986	0.00154745
JUQ040_AGGCCACCAAGACACG-1	0.480467	0.203517	0.0120289	0.000708737
JUQ040_GGACATTTCGGACAAG-1	0.651096	0.0740676	0.00695573	-0.0018668
JUQ033_TCAGGATAGTTGAGTA-1	1.04782	0.0689202	0.00648468	0.000897819
JUQ033_CTGATCCGTCCAACTA-1	0.992639	0.088991	-0.00354374	-0.00534505
JUQ111_AACTCTTTCAGTTGAC-1	0.0518027	0.00340834	-0.00406643	-7.43618e-05
JUQ053_ACACCGGCATGAGCGA-1	0.37179	0.0402407	0.00961205	0.00148082
JUQ104_AGTGTCAGTCTAGCCG-1	1.28311	0.0149455	-0.00963012	-0.00656638
JUQ107_TCAACGAGTGGCAAAC-1	2.51649	0.0112975	-0.0207556	-0.00730073
JUQ047_CTCTAATTCTAAGCCA-1	2.37946	0.00769241	-0.0158856	-0.00596385
JUQ036_CTCTAATGTCCGAAGA-1	1.14534	0.0812486	-0.00298099	-0.00539627
JUQ121_ATTTCTGCATGATCCA-1	1.27838	0.0256466	-0.0144259	-0.00662324
JUQ111_GCCAAATGTTCAGGCC-1	0.263541	0.0221465	-0.0159252	-0.00278953
JUQ118_ACGATGTGTGTGGTTT-1	1.60909	0.0180868	-0.00508844	-0.00550183
JUQ111_TACGGATTCGCCTGTT-1	0.0380295	0.00383007	0.00141687	0.00631035
JUQ056_CGCCAAGTCCCTCTTT-1	0.128325	0.0137486	-0.00930962	0.00139355
JUQ056_ACGGAGACACAGACTT-1	0.375434	0.0248056	-0.024195	0.0155199
JUQ038_GCACTCTTCCGTAGGC-1	0.373079	0.0429022	-0.00388701	-0.00635211
JUQ038_TGGTTAGCATGAAGTA-1	0.735826	0.0532181	-0.00217369	-0.00605171
JUQ111_GACTAACCACTTACGA-1	0.0195832	0.00147499	-0.00885343	0.0284806
JUQ070_ACACCCTTCCATGAGT-1	0.217082	0.0097122	0.00831241	0.00643093
JUQ112_GGACAAGTCTCCGGTT-1	0.1904	0.00626803	-0.00505854	-0.00232064
JUQ069_GCTGGGTTCTGTGCAA-1	0.735112	0.0823543	0.00384425	-0.00259625
JUQ088_TACCTATTCATTGCCC-1	0.642194	0.0577111	-0.00290494	-0.00638345
JUQ058_ACGCAGCCAGGCTGAA-1	0.0196122	0.00409274	-0.00665456	0.0248884
JUQ111_GTTTCTAGTCCGAGTC-1	0.0546005	0.0151516	-0.0137125	-0.00256811
JUQ030_CATCGAATCACCACCT-1	0.753025	0.170437	-0.00100524	-0.0063314
JUQ070_ACCAGTAGTCTAGCCG-1	0.646981	0.0247516	-0.00748951	-0.00667203
JUQ027_AGGCCGTAGCTGGAAC-1	0.99874	0.0697104	0.00946601	0.00126451
JUQ040_ATTACTCAGAATTCCC-1	0.263917	0.0809766	0.00987178	0.00647027
JUQ036_CGAGCCAAGACTCGGA-1	0.510675	0.119277	-0.0015465	-0.00669815
JUQ036_TACTCATGTAGAAGGA-1	0.933188	0.072264	0.00887248	0.00274478
JUQ053_GCGCAGTAGTTATCGC-1	0.567914	0.0648748	0.00934499	5.29192e-05
JUQ111_AACTCTTTCAGCTCTC-1	0.0327258	0.00497031	0.00137651	0.00966237
JUQ067_ACCAGTACAGTCCTTC-1	0.907431	0.0781254	-0.00381996	-0.00619359
JUQ112_TTTGGTTAGGCATTGG-1	0.0715571	0.0128203	-0.00616089	-0.00261439
JUQ049_CCCAATCTCGCGTAGC-1	0.148211	0.0286806	0.0107778	-0.00230758
JUQ038_CGTCACTGTAGGCTGA-1	0.665203	0.187772	0.0123272	-0.000400604
JUQ120_AAACGGGTCCGAATGT-1	1.26679	0.0436616	-0.0102569	-0.00730518
JUQ038_TGTATTCAGAGCTTCT-1	0.378637	0.055142	0.00262322	-0.00446802
JUQ053_CATCCACAGCCACGCT-1	0.084727	0.0160331	0.0115697	-0.00289621
JUQ111_GATGAAAAGACCACGA-1	0.0115748	0.000949505	0.00216222	0.0094007
JUQ069_AACTTTCCACGGACAA-1	0.0845261	0.0135091	-0.0152528	-0.0031248
JUQ047_ACGGCCACACAGACAG-1	0.0713905	0.0186372	-0.00302169	0.0191894
JUQ027_TTGCCGTCACCTATCC-1	0.998859	0.0801658	0.010285	0.0012825
JUQ036_CTAATGGCACGAGGTA-1	0.737054	0.0627189	0.00633363	-0.00181133
JUQ056_GCCAAATGTCTACCTC-1	0.0986718	0.0404591	-0.014817	-0.00433013
JUQ049_TATCTCAAGCCACGTC-1	0.12119	0.0315075	0.00844772	0.000653183
JUQ027_GGCTCGAGTAGAAAGG-1	0.536355	0.118067	-0.000274247	-0.00725195
JUQ105_GCCTCTAGTTTGACAC-1	1.07763	0.0162598	-0.0172825	-0.00616119
JUQ046_CTTAACTCAGACACTT-1	0.225477	0.0402774	0.00400294	-0.00386066
JUQ106_GATCGATCACGGTAAG-1	0.17662	0.0155766	0.00914818	-0.00309836
JUQ100_TCGGTAATCATTCACT-1	0.165145	0.0454673	0.0128883	-0.00336774
JUQ053_GACACGCAGTGGGCTA-1	0.77195	0.102282	-0.00153872	-0.00550129
JUQ039_ACAGCCGGTTTGACTG-1	1.81346	0.0114	-0.00898263	-0.00560859
JUQ111_GTTCGGGGTCGCTTTC-1	0.0970383	0.00149101	-0.000527667	-0.000247644
JUQ067_GATGCTAAGGTTCCTA-1	0.136642	0.0334628	0.0150036	-0.00410547
JUQ064_AATCCAGCAGCCTGTG-1	1.74306	0.0115265	-0.0162657	-0.00700843
JUQ097_GAATGAAGTTAAGATG-1	0.0295721	0.000476339	-0.00482365	0.0223083
JUQ069_CGGACACGTCCGAACC-1	0.505067	0.123043	-0.00198126	-0.00685652
JUQ050_CTACACCAGCGCCTTG-1	0.299401	0.0120878	0.0086826	0.00490166
JUQ061_CAGCTGGGTCACACGC-1	0.0841414	0.0369909	0.0175934	0.00401965
JUQ119_TAGTGGTAGGGCTTCC-1	0.0336953	0.00290653	-0.00657661	0.0228362
JUQ059_GCTGCAGTCCGTTGCT-1	0.0374489	0.0243666	0.0123356	-0.00218067
JUQ056_CGTTCTGCACGGTAGA-1	0.103853	0.0110013	-0.00470518	-0.00226397
JUQ027_TGACAACGTCTCTTTA-1	1.01245	0.0964595	0.00652876	-0.00279206
JUQ040_CTTAACTCACGTTGGC-1	0.754774	0.0979303	0.00904612	0.00174229
JUQ111_ACTGAGTAGTCGAGTG-1	0.056176	0.0247295	-0.00433124	0.0235281
JUQ105_GGGTCTGGTAGGGACT-1	1.7347	0.0274109	-0.0170029	-0.00646638
JUQ033_CACAAACGTACTCAAC-1	0.976282	0.121283	0.0117657	0.00366558
JUQ111_AACTCCCTCCCTAATT-1	0.0271372	0.00161251	0.0020736	0.00881673
JUQ053_CGGGTCATCAGCGATT-1	0.647769	0.137772	0.000499076	-0.00611817
JUQ124_TTTACTGCACGGTGTC-1	0.174986	0.0159198	-0.0156649	-0.00194501
JUQ027_TTTGGTTCAGTATCTG-1	0.818036	0.0728076	-0.00434734	-0.00723989
JUQ048_ACTATCTCACCCTATC-1	0.209986	0.0102417	0.0141345	-0.000945714
JUQ036_GTGAAGGGTTCGGCAC-1	0.608468	0.0739948	0.0109231	0.00320383
JUQ033_GACGCGTTCTATGTGG-1	0.553722	0.0876094	-0.000532733	-0.00610473
JUQ066_CACACCTTCTCAAACG-1	0.975655	0.056031	-0.00651664	-0.00626811
JUQ104_CTGTTTAGTAGCACGA-1	0.255362	0.00867548	0.00695381	-0.00316579
JUQ040_CCGTGGAAGGTACTCT-1	0.819306	0.126645	0.00638516	-0.00198312
JUQ047_AACTCAGAGGCTCTTA-1	0.256707	0.00969753	-0.00229812	-0.000854038
JUQ036_TCTGAGAGTCGCATAT-1	0.679333	0.0809621	-0.00344619	-0.00554923
JUQ118_TTCTCCTGTTACCGAT-1	2.01965	0.0120622	-0.00947693	-0.00681973
JUQ111_ATTCTACCAACACCCG-1	0.0532146	0.000680211	0.00259124	0.00966112
JUQ107_AGGTCCGCAAGCGATG-1	1.63364	0.00706182	-0.0171127	-0.00676543
JUQ082_GAGTCCGAGATCCTGT-1	0.885306	0.00962116	-0.0144866	-0.00604896
JUQ057_AGAGCGACATCTGGTA-1	0.6519	0.0851356	-0.00341818	-0.00656844
JUQ111_GACTAACTCCACGTTC-1	0.0770747	0.00166259	0.00223362	0.00547487
JUQ124_CAACCAACAGCTGTGC-1	0.0598226	0.0102465	-0.00371459	0.019894
JUQ118_CTTGGCTGTCAGAAGC-1	1.61708	0.00976955	-0.00923751	-0.00548819
JUQ093_GCGACCACATGAGCGA-1	0.240376	0.137969	0.0115641	-0.00160371
JUQ047_GTCAAGTGTGTGGTTT-1	0.171618	0.0178345	-0.0142537	-0.00404035
JUQ061_CGTTGGGTCAACACCA-1	0.135926	0.0908392	0.0118155	-0.00163975
JUQ122_CATCGGGGTGCCTGGT-1	1.7964	0.0116621	-0.0150559	-0.00651328
JUQ031_CTACGTCCAGCTGGCT-1	0.110214	0.0143547	0.0190897	-0.00330147
JUQ111_CGATGGCGTCGCGGTT-1	0.221389	0.0375707	-0.0095552	-0.00332285
JUQ049_GTGCATAAGATCGGGT-1	0.252743	0.0683675	0.000798703	-0.00524279
JUQ040_GCAGTTATCCAAGCCG-1	0.656805	0.151483	0.0116149	0.00188281
JUQ059_TACCTTAAGTATCTCG-1	0.0617032	0.0199054	0.012902	-0.00239261
JUQ059_TCAGGTACATGTTCCC-1	0.0563639	0.0124833	0.0161227	0.005421
JUQ063_GCATACATCCGCGTTT-1	0.874341	0.103367	0.00893997	0.00199757
JUQ038_GTAGTCAGTCTAGCGC-1	0.355944	0.270437	0.0123389	-0.000627725
JUQ045_TTAGGCACATGCTAGT-1	0.0131303	0.000166753	-0.00836223	0.0282447
JUQ040_TAAGTGCGTCGAACAG-1	0.640179	0.113839	0.00746656	0.00372654
JUQ053_TTTGTCATCTGCCCTA-1	0.638938	0.0874745	0.000365647	-0.0051321
JUQ054_TATTACCAGCTGAAAT-1	0.14554	0.00569814	0.0092514	-0.00135845
JUQ053_GACCAATCACGAAGCA-1	0.228792	0.0127498	0.00968929	0.00702703
JUQ112_TGAGCCGAGGACCACA-1	0.0335637	0.0206693	-0.00710181	-0.00283783
JUQ027_CCACGGAGTCCTAGCG-1	0.402045	0.112678	0.0042082	-0.00521705
JUQ111_TGCCCTAAGGCATGTG-1	0.0561941	0.00478017	3.34876e-05	0.00618448
JUQ070_CCACCTATCCAGTATG-1	0.52416	0.0781926	0.00264658	-0.00472273
JUQ061_GGTATTGGTCTAGGTT-1	0.2988	0.0461631	0.010692	-0.00109079
JUQ099_ATCATGGTCACTTCAT-1	1.80595	0.0286492	-0.0164545	-0.00618553
JUQ070_CGATCGGAGTTCGCGC-1	0.538036	0.110706	-0.00265593	-0.00762465
JUQ105_CTCGGGAGTATTCTCT-1	1.74398	0.0461803	-0.0190598	-0.00685888
JUQ049_TCAACGAAGAGACTAT-1	0.14615	0.054571	0.00967808	-0.000931116
JUQ054_GTGTGCGAGTAGCGGT-1	0.215162	0.00560376	0.00716175	-0.00161144
JUQ060_GGATGTTCAAGGTGTG-1	0.0175853	0.000364211	-0.00849426	0.0298824
JUQ111_ACGGGTCCAGGAACGT-1	0.129266	0.000820945	-0.00121597	0.00118018
JUQ033_CACCACTAGTTCGCAT-1	0.914007	0.100953	-0.00362919	-0.00633314
JUQ112_GGTATTGTCAGAGACG-1	0.0886144	0.0226731	-0.0130925	-0.000321209
JUQ049_AACGTTGTCGCAAACT-1	0.100825	0.0123313	0.010643	0.00225327
JUQ111_GCTCTGTCAGATGAGC-1	0.00781883	0.000362363	0.00319789	0.0103457
JUQ111_GCGCGATCAATCCAAC-1	0.00630101	0.000562676	0.0019644	0.00931742
JUQ120_ACATACGGTTGGAGGT-1	0.225653	0.017445	-0.00956842	-0.00341856
JUQ047_ACGGAGACAATAACGA-1	0.0677311	0.0175898	-0.00337619	0.0197036
JUQ040_CTGCCTAAGAATTGTG-1	0.382228	0.0715126	-0.000988344	-0.00351652
JUQ073_CGGACGTAGTGTTAGA-1	0.54345	0.0734643	0.00905472	0.00096802
JUQ111_CAGCATACATACTACG-1	0.00732806	0.0079182	-0.00849618	0.0299702
JUQ122_AGAATAGAGCCCTAAT-1	0.0364722	0.000480364	-0.0245607	-0.00495932
JUQ106_GGGACCTCACTAGTAC-1	2.743	0.00525381	-0.0185892	-0.00675552
JUQ111_TACTTGTGTATAGGGC-1	0.036911	0.00649404	0.000566718	0.00623079
JUQ070_CAGCATAGTTGGTTTG-1	0.351294	0.0520654	0.012238	0.000313083
JUQ038_GGTGTTAGTCAATGTC-1	0.42481	0.041983	-0.00163854	-0.00623971
JUQ036_TAAGAGAGTCTAACGT-1	0.635854	0.096019	-0.00242478	-0.00533914
JUQ049_TATTACCTCAAGCCTA-1	0.112835	0.00746565	0.00137068	0.0182021
JUQ048_ATTACTCCATAACCTG-1	0.0749587	0.00599543	-0.00484557	0.0223899
JUQ124_CATATTCGTCTCACCT-1	1.30074	0.00542536	-0.00566049	-0.00545102
JUQ088_TCGCGAGAGTGCCAGA-1	0.428123	0.0641313	-0.00229219	-0.0057995
JUQ111_CCTTACGAGTGTACGG-1	0.0550933	0.0100502	0.00228788	0.00361371
JUQ047_AGCTCCTAGACGACGT-1	1.67545	0.0376069	-0.0217275	-0.00781006
JUQ027_GGGACCTAGTGAAGAG-1	1.01421	0.085417	-0.00624238	-0.00717093
JUQ057_CGCGGTACACAGACAG-1	0.521416	0.0419424	0.00828216	0.00449147
JUQ049_CTGATAGGTCGCTTTC-1	0.121167	0.0567388	0.0140523	-0.00322492
JUQ061_ACCAGTATCTAGAGTC-1	0.0695249	0.0495389	0.0139481	0.00591719
JUQ049_GCGCCAACAAAGCGGT-1	0.20572	0.0549686	-0.000361056	-0.00586679
JUQ036_TCATTTGTCTTACCGC-1	1.2896	0.119296	0.000331079	-0.00462055
JUQ053_AACTCTTTCGCCAAAT-1	0.66945	0.0864415	-0.00509925	-0.00680301
JUQ036_CCTAAAGAGTTCGCAT-1	0.372055	0.0655544	0.0130609	0.00183303
JUQ045_CAGGTGCAGGATCGCA-1	0.366992	0.0267382	0.00696242	-0.00329981
JUQ078_AAGGCAGTCGACAGCC-1	0.495542	0.0166322	-0.0167961	-0.00512883
JUQ049_CCGTACTAGGCTATCT-1	0.135735	0.00612882	0.015082	-0.00210372
JUQ036_GTGCAGCCATCCCACT-1	1.01623	0.0643417	-0.00272543	-0.00570601
JUQ102_CTCACACGTGCAGGTA-1	0.176065	0.0578327	0.00135444	-0.00491098
JUQ033_GTCACGGTCTCGTTTA-1	0.148156	0.0780767	0.0116044	-0.00104988
JUQ067_AATCCAGAGCCATCGC-1	0.725827	0.0758443	-0.00552387	-0.00562173
JUQ111_ATGAGGGGTACGCACC-1	0.0756342	0.0305666	-0.00478718	0.024472
JUQ096_TGACAACTCGATGAGG-1	0.211355	0.00673026	-0.010423	-0.00226203
JUQ033_TGCCAAAAGTGTGAAT-1	0.926226	0.0957394	0.00174754	-0.00551426
JUQ040_AGCGGTCTCAGAGGTG-1	0.403143	0.0983134	-0.00197945	-0.00496185
JUQ088_ATCTACTCACCTATCC-1	0.638225	0.137688	-0.00208699	-0.00645577
JUQ111_AGCCTAATCGCGATCG-1	0.0211083	0.00268838	-0.00274228	-0.000314519
JUQ112_TTAACTCCATCTACGA-1	0.238522	0.013401	-0.00750862	0.0214428
JUQ070_GTCGGGTGTGTCTGAT-1	0.959105	0.0520012	-0.00696971	-0.00722217
JUQ049_CGAATGTGTCACCTAA-1	0.169171	0.0296406	0.0079571	-0.00218435
JUQ046_CGCTGGAAGCCTTGAT-1	0.299926	0.0232449	0.00973524	0.0065425
JUQ121_AGAGCGAAGTTGAGAT-1	1.89495	0.0216744	-0.00933609	-0.00615508
JUQ111_GGCTCGACATCTATGG-1	0.0738123	0.0278524	0.00365112	0.0106019
JUQ049_CAAGATCAGTCTCCTC-1	0.116239	0.0727528	0.0146316	-0.00279456
JUQ111_GGGAGATAGCGAGAAA-1	0.170776	0.00201672	-0.00116528	0.00074551
JUQ090_TTCCCAGTCATCTGCC-1	0.263208	0.0113853	0.00866777	-0.00323364
JUQ048_CTGAAACAGAGTGAGA-1	1.17232	0.0528492	-0.00808906	-0.00495377
JUQ111_AGGCCACGTGTATGGG-1	0.0168076	0.00231417	0.00199251	0.00920957
JUQ108_GTGTTAGGTGGGTATG-1	2.62686	0.0111459	-0.0168691	-0.00680848
JUQ093_TGTGTTTTCTGCTTGC-1	0.0129181	0	-0.00764341	0.0261097
JUQ036_CCCAGTTGTCAGATAA-1	0.931567	0.0717446	-0.0018794	-0.0057214
JUQ036_AATCGGTCATCAGTAC-1	1.47594	0.161302	0.00223457	-0.00373178
JUQ090_TTATGCTCAAGCGAGT-1	0.653057	0.00652476	-0.000856597	-0.00451327
JUQ049_GACGCGTAGTCATGCT-1	0.076963	0.00328261	0.0105314	0.00561752
JUQ045_GATGCTAAGGGAACGG-1	0.549356	0.0219736	-0.00791556	-0.00585017
JUQ111_CGGGTCACACGAGGTA-1	0.0156966	0.0097833	-0.0017079	0.00957775
JUQ033_CAAGTTGTCAATACCG-1	0.644933	0.0475298	0.0105488	0.00214592
JUQ040_CCGTTCACATCCTTGC-1	1.28014	0.0919469	0.00104894	-0.0051293
JUQ073_CCCAGTTTCAACACCA-1	0.835752	0.125564	0.00411588	-0.00346819
JUQ033_TCTGAGAGTGACGCCT-1	0.266215	0.0529673	0.00702788	-0.00350788
JUQ027_CGATGTATCTCCAACC-1	0.959965	0.0419015	-0.00567018	-0.00639398
JUQ111_ATCACGACAAGGACAC-1	0.017781	0.00223081	0.00307906	0.00996305
JUQ090_GAACATCGTCTTCAAG-1	0.104542	0.0149388	0.0102994	-0.00213621
JUQ120_TTGAACGGTGTCTGAT-1	0.361134	0.0115946	-0.00668685	-0.00502089
JUQ047_TCCCGATGTCGCTTTC-1	0.692815	0.0159288	-0.00155918	-0.00519729
JUQ036_TCGCGTTTCTGAGGGA-1	0.783472	0.0755488	-0.00178369	-0.00530844
JUQ046_TATCTCAAGTTAGCGG-1	0.439314	0.0551138	-0.0168667	-0.00458501
JUQ036_GTAGGCCAGCGGCTTC-1	0.608825	0.100443	0.00146406	-0.00564108
JUQ031_AGTAGTCGTCCGAAGA-1	0.701562	0.0408621	-0.00713849	-0.00659406
JUQ067_GTTAAGCCATGGAATA-1	0.657182	0.127617	-0.00287854	-0.00691976
JUQ033_TGCGGGTCAAGAAGAG-1	0.994997	0.113699	0.00758825	0.000586075
JUQ112_GATCAGTGTCGTGGCT-1	0.20653	0.00700053	-0.00415832	-0.00175561
JUQ103_CGAACATGTAAGCACG-1	0.58774	0.0347398	0.00192919	-0.00433815
JUQ047_AGGGTGACATAGTAAG-1	1.21331	0.00730373	-0.00567382	-0.00587052
JUQ070_GGGCACTGTCTAGGTT-1	0.344808	0.113191	0.003994	-0.00470263
JUQ033_TGCTGCTTCGCCGTGA-1	0.673628	0.087695	0.00223066	-0.00388263
JUQ045_CCGTACTAGGAGCGTT-1	0.98214	0.0194082	-0.0107572	-0.00620295
JUQ091_TGAGAGGCACAACTGT-1	0.445021	0.129391	0.00225674	-0.00452229
JUQ124_ACTTTCATCACTTACT-1	2.52876	0.0153766	-0.0186328	-0.00681493
JUQ044_CTTCTCTCATGCAACT-1	2.46473	0.0235886	-0.018682	-0.00760283
JUQ026_CAGCATACATTAGGCT-1	0.876713	0.037777	-0.0059713	-0.0062532
JUQ033_AAAGTAGAGAATTCCC-1	0.431775	0.100685	-0.0023562	-0.0059908
JUQ050_CTCGGAGGTCGCGGTT-1	0.00570802	0.000467775	-0.014581	0.0385335
JUQ070_GGACAAGCATGTCGAT-1	0.194572	0.0251059	0.00729146	-0.00156529
JUQ092_CACCAGGGTCATATCG-1	0.451478	0.0485869	0.0127947	0.0028842
JUQ056_CCTTACGCACTGCCAG-1	0.105402	0.00938759	-0.00232635	-0.00169101
JUQ040_TCGGGACCACCCTATC-1	0.179548	0.0092564	0.0070945	0.00607216
JUQ111_TCATTTGGTGTCGCTG-1	0.0928967	0.0034738	-9.10421e-05	-0.0011122
JUQ111_CCACTACGTGTGAAAT-1	0.0969042	0.0204676	-0.00270443	-0.00129332
JUQ061_CCTAAAGTCACAACGT-1	0.310571	0.0855211	0.00741	-0.00382218
JUQ036_GAAGCAGGTCCGACGT-1	1.39822	0.128679	0.000544629	-0.00463412
JUQ089_CGGGTCACAAGGGTCA-1	0.0161699	0.00253194	-0.00697363	0.023464
JUQ036_CTGGTCTCACCAGCAC-1	0.634605	0.0934026	0.0102787	-0.00105458
JUQ049_CAGCCGACATTTCACT-1	0.139443	0.0312832	0.0113595	-0.00285515
JUQ111_TGGCGCAGTATCAGTC-1	0.0542742	0.00519102	0.00281395	0.0106785
JUQ040_CCATTCGAGGATGGAA-1	0.661673	0.0839557	0.0121911	0.00149428
JUQ111_AAACGGGTCCTCATTA-1	0.123883	0.00122102	-0.00119822	0.00100466
JUQ111_ACTTACTAGACGCAAC-1	0.0307143	0.0275246	-0.00280824	0.0171691
JUQ027_CCTACACTCGTGGGAA-1	0.413683	0.115752	0.00236882	-0.00633558
JUQ040_CAGCTGGGTCACAAGG-1	0.409004	0.0663506	0.0081554	-0.00212134
JUQ061_AACCGCGCACTTAACG-1	0.362706	0.0462551	0.0147767	0.00445234
JUQ073_TTGACTTGTAATCACC-1	2.05938	0.0875426	-0.00736769	-0.00549417
JUQ111_CTTAACTGTTCAGTAC-1	0.0348045	0.00381067	0.00383466	0.00561882
JUQ033_TTTGCGCCAATGGATA-1	0.288288	0.015884	0.0114719	0.00824293
JUQ033_GTCGGGTCAGCTTCGG-1	0.416035	0.0668389	-0.000277782	-0.00499987
JUQ067_AGTCTTTAGCGCTCCA-1	0.728545	0.0956466	-0.00101867	-0.00502013
JUQ036_TGTCCCAAGCTCTCGG-1	0.598461	0.0726414	0.0115642	0.00409614
JUQ059_ACTGAGTAGGGTTTCT-1	0.0405632	0.0229435	0.0158144	-0.00201615
JUQ112_CGCTGGATCTCGCTTG-1	0.732733	0.0258037	-0.0182685	-0.00463402
JUQ111_GTCAAGTTCATAGCAC-1	0.241563	0.0126597	-0.01089	0.0035184
JUQ095_TGAGCATCAGTATCTG-1	0.0893897	0.00376249	-0.00548313	0.0261977
JUQ096_AAGCCGCGTACCGGCT-1	0.314423	0.0214048	-0.0144871	-0.00376108
JUQ042_GGCTGGTCACGCATCG-1	1.82663	0.00582291	-0.0103365	-0.00507214
JUQ049_AAAGTAGGTCAAAGAT-1	0.117516	0.0529769	0.0106027	0.000822775
JUQ046_GACAGAGTCCATGCTC-1	0.449078	0.0223184	0.00824144	0.0106634
JUQ054_GACGTTATCGCAAACT-1	0.842125	0.0241906	-3.56638e-05	-0.00479548
JUQ111_CTGCTGTCATGCAATC-1	0.115887	0.00275956	-0.00366905	-0.00149557
JUQ036_AAAGTAGAGCGATCCC-1	1.31592	0.0666753	-0.0015833	-0.00523755
JUQ049_TGGACGCGTCTAGGTT-1	0.0807177	0.0581658	0.0103769	-0.000485477
JUQ033_CTGCGGACAAGCTGTT-1	0.885241	0.101183	0.0103064	0.00128849
JUQ111_TTGCGTCTCCAGAAGG-1	0.0423097	0.0129669	-0.00114768	0.00255815
JUQ100_GTACTCCTCCTAGGGC-1	0.20846	0.0983363	0.00422175	-0.00569656
JUQ061_GCGCAGTCATCGGTTA-1	0.235573	0.0769983	0.00570302	-0.0039524
JUQ111_GCTGCAGAGAAGGTTT-1	0.0334798	0.00345009	0.0038922	0.00900647
JUQ040_CGATGGCAGATAGTCA-1	0.975931	0.0521562	0.00698844	0.00338119
JUQ111_CTGATAGAGCTCAACT-1	0.0528992	0.0238958	-0.0177275	-0.00314568
JUQ040_TACACGAAGAGGTTAT-1	0.350263	0.15678	0.0104999	0.00476695
JUQ100_CCGTTCAGTCACACGC-1	0.149313	0.024231	0.013122	-0.00345662
JUQ065_TGACAACCAACACCCG-1	2.63093	0.0115497	-0.0174809	-0.0068583
JUQ059_GTAGTCATCCGAGCCA-1	0.0948873	0.0214181	0.0167053	-0.00198238
JUQ036_GTGGGTCTCTTTAGGG-1	0.981698	0.0878763	-0.00465446	-0.00658321
JUQ111_TCAATCTAGTCAAGGC-1	0.0497652	0.00302108	-0.00297673	-0.00132804
JUQ073_TGAGGGAGTAAGCACG-1	0.783052	0.100645	0.00805046	0.00091656
JUQ040_CTACACCAGATGCGAC-1	0.299817	0.066139	0.00516818	-0.00382029
JUQ095_TCGCGAGGTCCAAGTT-1	0.0192913	0.000798671	-0.00908814	0.0294777
JUQ070_GATGAGGCAAGTCATC-1	1.11177	0.129852	0.00266304	-0.00520905
JUQ033_ACTGAGTGTCAACTGT-1	0.97793	0.131525	-0.00173973	-0.00490084
JUQ059_TCCCGATGTAGGGTAC-1	0.551798	0.0684072	0.000463465	-0.00394281
JUQ036_AATCGGTAGCTGTCTA-1	1.44032	0.0672361	-0.00165287	-0.00481723
JUQ120_AAGGAGCGTCATATGC-1	0.226613	0.00511524	-0.00177918	-0.000621431
JUQ111_GCAGTTAAGCGATATA-1	0.0142228	0.00694962	-0.00834607	-0.000495935
JUQ059_GAGGTGAAGATGCCAG-1	0.530965	0.0395087	0.00385487	-0.00389714
JUQ106_GCAGCCATCGCCATAA-1	0.00621573	9.01338e-05	-0.00878482	0.0289333
JUQ093_CTGCGGACATTGGCGC-1	0.43039	0.024362	-0.0201339	-0.0054068
JUQ033_ATAAGAGCACAGATTC-1	0.76925	0.196394	0.000196378	-0.0061614
JUQ097_CGTCCATCAAGTTCTG-1	1.21128	0.0679117	-0.0025589	-0.00392441
JUQ038_CTCTACGCATCACGTA-1	0.569514	0.0437565	-0.00363306	-0.00647437
JUQ107_CTAGAGTTCACAACGT-1	0.308037	0.00989082	-0.00961745	-0.00424352
JUQ111_GTTACAGTCAAACAAG-1	0.187221	0.00524507	-0.000273363	2.08748e-05
JUQ033_GCACATACAGTCAGAG-1	0.652624	0.0792662	0.0108728	0.000981671
JUQ073_GTGCATACAGATGAGC-1	0.434618	0.0507743	-0.0154864	-0.00561697
JUQ050_ACTGAACTCACTCCTG-1	1.10175	0.0270978	3.17577e-05	-0.00416055
JUQ095_TTTGCGCGTAGCCTCG-1	0.0100554	1.69006e-05	-0.0110633	0.0333263
JUQ040_CGACTTCCATACTCTT-1	0.622127	0.177802	0.00971529	-0.000750733
JUQ070_TTGCCGTCAAGAGTCG-1	0.580607	0.0895687	0.0102666	0.00276507
JUQ024_CAGCGACAGAGACGAA-1	0.305755	0.0139233	-0.0125306	-0.00569862
JUQ049_ACACCCTAGGTGTTAA-1	0.15117	0.0504542	0.0133181	-0.00248277
JUQ111_CTCATTAGTTAGGGTG-1	0.090894	0.012814	-0.0143314	-0.00112478
JUQ047_ACGCCAGCAGCTGTAT-1	2.22503	0.00834447	-0.0101614	-0.00594592
JUQ111_CCTACACGTCCGAAGA-1	0.0314845	0.00498915	0.000152829	0.00363412
JUQ105_TGTGGTACATGAAGTA-1	0.024403	0.000134508	-0.0117128	0.0359348
JUQ111_TCATTACTCATAGCAC-1	0.165135	0.00311416	-0.000136102	0.00161235
JUQ111_GTGTTAGGTCGCCATG-1	0.104423	0.00250907	-0.00333021	-0.00100513
JUQ048_TAGTGGTTCACTTACT-1	1.59142	0.0465977	-0.00314153	-0.00605989
JUQ056_AGCTCCTGTCCCTACT-1	0.146586	0.0121379	0.000312578	0.015846
JUQ049_GGGACCTAGTGGTAGC-1	0.0515324	0.00245262	0.0103021	0.00331039
JUQ090_ATCCGAAAGGTGCACA-1	2.27669	0.00711136	-0.0136871	-0.0072828
JUQ033_GTGGGTCTCTTGTTTG-1	1.61379	0.125361	0.00102792	-0.00393344
JUQ040_CATCAAGGTCGACTGC-1	0.270708	0.100829	0.00372714	-0.00438489
JUQ096_CGGGTCAGTCTTTCAT-1	0.893798	0.023054	-0.00778715	-0.00517659
JUQ056_CTTTGCGGTTTGTTGG-1	0.0640909	0.00249655	-0.00607277	0.0273711
JUQ036_GGCGTGTCACCAGCAC-1	0.332075	0.0528955	0.00609406	-0.00447851
JUQ088_CCGTGGACAATGCCAT-1	0.935062	0.021995	-0.0103954	-0.00595268
JUQ067_CAGCAGCCATTGGGCC-1	1.13362	0.11938	-0.00269649	-0.00598741
JUQ054_CATGACAGTAAGTTCC-1	0.144536	0.0128986	0.00843171	-0.00202587
JUQ070_TGACTTTCACCGGAAA-1	0.202519	0.0095409	0.00911476	0.00453089
JUQ036_TCAATCTGTCCAGTAT-1	0.101273	0.0166945	0.00963696	-0.00319625
JUQ048_CAGCTAATCCCAACGG-1	1.29183	0.0147195	0.000148292	-0.00481422
JUQ061_GGGAGATTCTTGACGA-1	0.162784	0.129504	0.013287	-0.00149756
JUQ040_CCCAATCAGGACACCA-1	0.225224	0.035994	0.00486379	-0.00319025
JUQ057_GGGATGAGTTCGTCTC-1	0.479287	0.0432699	0.0169995	0.00893145
JUQ070_CTTAGGATCATCGGAT-1	0.236875	0.0519452	0.0010059	-0.00500979
JUQ027_TTCGGTCCACCTGGTG-1	0.646913	0.118372	-0.00112091	-0.00699682
JUQ108_AGGCCGTCAGTAACGG-1	1.06517	0.0137778	-0.0108246	-0.00630724
JUQ107_CAGCTGGGTCAATGTC-1	0.0382926	0.00204865	-0.00494492	0.0237169
JUQ036_CCGTTCACAACACCTA-1	0.812171	0.0494341	0.00571551	0.00202081
JUQ096_GTGTTAGAGGGCTTGA-1	0.0858584	0.0115667	-0.00338438	0.0155082
JUQ036_ATCACGATCTAACCGA-1	0.983081	0.115978	0.00261929	-0.00418586
JUQ033_GCGAGAAGTCTTTCAT-1	0.563291	0.0764373	-0.00165203	-0.00610299
JUQ047_CTACATTTCAATCTCT-1	0.528906	0.0212219	-0.00907646	0.00357378
JUQ036_ACGGGCTCATCCTAGA-1	0.713655	0.103656	-0.00103248	-0.005576
JUQ027_CTCAGAACAAACGTGG-1	1.17979	0.132533	-0.0017086	-0.00711073
JUQ111_CTGAAACAGCCGATTT-1	0.0193491	0.00649185	0.000864906	0.00680092
JUQ061_GCTCCTAAGCTACCTA-1	0.690094	0.0612513	0.0107627	0.00594372
JUQ121_AACTCAGTCGCCTGAG-1	2.49265	0.0109573	-0.0151526	-0.00571116
JUQ031_TGGTTAGCATGCCTTC-1	0.357528	0.0193903	-0.00166533	-0.0065214
JUQ049_ATCATGGCAAGCTGGA-1	0.510157	0.0835957	0.00848612	-0.00369568
JUQ038_CCGTGGAAGTACGCCC-1	0.544796	0.0750962	0.00279877	-0.00305886
JUQ027_CCTAGCTCATAGAAAC-1	1.08895	0.0652879	-0.00540939	-0.00682757
JUQ036_CGCTGGAAGAACAACT-1	0.928259	0.0931955	0.00708699	0.00155864
JUQ067_ACGGCCAAGTACGCCC-1	0.729836	0.116086	-0.00110789	-0.00645609
JUQ104_AGCCTAACAGGAATGC-1	0.524556	0.00978027	0.00164232	-0.00402009
JUQ049_ATCATCTCAAGTAGTA-1	0.209109	0.0311373	0.00543568	-0.00428761
JUQ112_GGACATTGTCATACTG-1	0.101075	0.00991367	-0.0118329	-0.00418352
JUQ100_CCACCTAAGGGAGTAA-1	0.141455	0.00958609	0.00494493	-0.00316493
JUQ102_CTACGTCAGTTAGCGG-1	0.427189	0.103613	-0.00138529	-0.00625385
JUQ049_CAACTAGTCAGCATGT-1	0.148999	0.0110497	0.0151824	-0.00182087
JUQ033_TGTGGTAAGTGTACCT-1	0.567232	0.0912064	0.00424463	-0.00395739
JUQ068_GCATGATGTAGAGCTG-1	0.553029	0.0130201	0.00822496	-0.000466762
JUQ047_GAACATCGTATATCCG-1	2.62805	0.00466044	-0.018407	-0.007081
JUQ118_GGACATTTCCGAATGT-1	1.54873	0.00944121	-0.0104868	-0.0059258
JUQ111_ATTGGTGCAATGCCAT-1	0.097502	0.00406145	-0.000701013	0.00123745
JUQ043_CAGCTAATCAGCGATT-1	0.775862	0.0345254	-0.00564288	-0.0055797
JUQ059_CAGTAACTCGGCGGTT-1	0.623667	0.0578943	0.00333367	-0.00413507
JUQ042_TCAGGTAAGAGGACGG-1	0.597904	0.0178465	-0.0168391	-0.00485649
JUQ036_GGCAATTGTATATGAG-1	0.835301	0.136448	0.0119273	0.00212319
JUQ033_CTTCTCTCACCCAGTG-1	0.252452	0.0138362	0.00828291	0.0122344
JUQ104_CTGTGCTCACCGATAT-1	0.919718	0.00636092	-0.00395192	-0.00476277
JUQ111_CTAACTTCAACTTGAC-1	0.00233358	0.000329288	0.000719907	0.0144433
JUQ024_TGCCAAACAAAGAATC-1	0.622645	0.051015	-8.59519e-05	-0.00425594
JUQ061_CGTCTACAGACCGGAT-1	0.238319	0.0507249	0.0128848	-0.000612608
JUQ118_ACGCCAGTCTTGGGTA-1	1.44734	0.0161977	-0.0100573	-0.00626299
JUQ038_GCCAAATTCGCAAACT-1	0.53804	0.136769	-0.000397598	-0.00666497
JUQ090_TACACGATCTTCGGTC-1	0.0379454	0.00163828	-0.00759995	0.0266685
JUQ104_TGTGGTAAGCACAGGT-1	1.52172	0.0109427	-0.0116232	-0.00626819
JUQ093_ATCCACCAGTGCGATG-1	0.550931	0.0135572	-0.00995987	-0.00511788
JUQ095_TGGGAAGCAATACGCT-1	0.00870283	0	-0.0106728	0.0308089
JUQ036_GTGCTTCAGGCAATTA-1	1.19622	0.0939541	-0.00243444	-0.0060452
JUQ038_TGGGAAGAGCCTTGAT-1	0.496424	0.0864943	0.0059907	0.0152857
JUQ049_CGTTGGGGTAAATGTG-1	0.100348	0.110786	0.0136825	-0.00285291
JUQ036_GGTGTTATCAGAAATG-1	0.763522	0.0839118	0.00178619	-0.00469717
JUQ049_GGAGCAACACTAGTAC-1	0.202285	0.1506	0.00733625	-0.00445616
JUQ100_AGGCCGTAGGGTTTCT-1	0.0397303	0.00286675	-0.01027	0.0307741
JUQ111_AACTCTTTCCTGTAGA-1	0.0125354	0.00655239	0.000337504	0.00728438
JUQ111_TCGTAGAGTGAGGGTT-1	0.00287026	8.34396e-05	0.0016131	0.0112221
JUQ105_CGGACACCAGTAGAGC-1	0.289175	0.0302557	-0.0162014	-0.00532219
JUQ111_GCGCCAACATTCGACA-1	0.0766124	0.00655647	-0.00710835	-0.00109861
JUQ049_CAGCATAGTCAAAGAT-1	0.10897	0.0480294	0.0148899	-0.00377837
JUQ118_GCACTCTCAAGTCATC-1	2.13104	0.0125418	-0.00825945	-0.00658929
JUQ049_GCGAGAAGTTGGACCC-1	0.175992	0.021069	0.013197	-0.00143234
JUQ057_TAAGAGACAAATACAG-1	0.0260406	0.00185278	-0.00642521	0.0238946
JUQ111_GTCACGGGTTACAGAA-1	0.0361654	0.00833341	-0.000592853	0.0051585
JUQ038_TCACAAGGTCGAACAG-1	0.669925	0.0538049	0.00384015	-0.00440669
JUQ040_TCGTAGACACTATCTT-1	0.518003	0.141281	0.000366568	-0.00645846
JUQ036_TAAGAGACACTAGTAC-1	0.855142	0.0737385	0.00951254	0.000343605
JUQ068_TTGACTTAGGATGTAT-1	0.111835	0.0181559	0.0122087	-0.00265842
JUQ036_ACCGTAATCAAGATCC-1	0.504216	0.136794	-0.000972457	-0.00728475
JUQ049_TGGTTCCGTAAGTTCC-1	0.119269	0.0122812	0.0145583	-0.00179375
JUQ049_AACTCTTTCATCGGAT-1	0.187021	0.0466118	0.000294467	-0.00532699
JUQ111_TGGCCAGGTAGCCTCG-1	0.232333	0.0562237	0.00192556	0.00928191
JUQ057_CTAGAGTGTGCATCTA-1	0.300063	0.0510826	0.0109573	-0.00432373
JUQ096_CATGGCGCATACAGCT-1	0.160506	0.00643749	-0.00202174	0.016951
JUQ095_TCAGCAAGTGAGCGAT-1	0.0231407	0.000109673	-0.00823685	0.0271191
JUQ095_TTGGCAATCTACCTGC-1	0.00577845	2.77836e-05	-0.0132365	0.0362258
JUQ026_CAACTAGCAAGCTGAG-1	0.466291	0.101969	0.00254583	-0.00490314
JUQ050_AACGTTGTCGAATGGG-1	1.63533	0.0426703	-0.00359001	-0.00541845
JUQ038_GATGAAAGTCCATGAT-1	0.282379	0.0293685	-0.0044389	-0.00672556
JUQ067_GCAGCCAGTGCAGACA-1	0.104095	0.0075548	-0.00431522	0.0220752
JUQ038_TTGTAGGCATGAGCGA-1	0.667043	0.138203	0.00124382	-0.00603828
JUQ095_AACCATGCACCACCAG-1	0.0171388	0.000148503	-0.00950007	0.0302602
JUQ049_CACATAGCACCCATGG-1	0.124641	0.0167744	0.0064025	-0.00295213
JUQ122_ATAGACCCATGAACCT-1	0.0578597	0.000871412	-0.0223096	-0.00450593
JUQ031_ATGTGTGTCTTAACCT-1	0.155537	0.0188908	0.00701265	-0.00377821
JUQ041_CCGGGATTCCAAATGC-1	0.0380874	0.00702697	-0.0212443	-0.00449613
JUQ049_TACTCGCTCCCTCAGT-1	0.10678	0.020292	0.0155904	0.00042767
JUQ049_TCGGGACAGCTAACAA-1	0.161208	0.0727913	0.00919433	-0.00332417
JUQ070_ACGGCCACAAGGACAC-1	0.181361	0.0220198	0.00673112	-0.00136754
JUQ118_ACTGCTCTCAAACCAC-1	1.53488	0.0205308	-0.00865236	-0.00674816
JUQ122_GGTGAAGCAGCTTCGG-1	0.134487	0.0143651	-0.011179	-0.00421756
JUQ086_GATGCTACAAGCGAGT-1	1.95522	0.039593	-0.00241993	-0.00476907
JUQ069_GTCAAGTCAGGAACGT-1	0.149439	0.0333996	-0.0206351	-0.00532115
JUQ059_TGAGCCGCATCAGTCA-1	0.0667854	0.0258013	0.0109546	-0.00309752
JUQ067_TACCTATTCAAGCCTA-1	0.715194	0.102166	-0.00278477	-0.00643684
JUQ056_TGTGGTAGTCTCTTTA-1	0.108374	0.031807	-0.000648003	-2.89601e-05
JUQ049_TACCTTAGTGTTGAGG-1	0.0794854	0.0291809	0.00913436	-0.00327289
JUQ040_TCAGGATGTACCTACA-1	0.409565	0.118425	0.00698222	-0.0036898
JUQ040_GCACTCTCAGACGCTC-1	0.564636	0.133883	0.00805217	0.00308976
JUQ101_CATCCACTCTTGTATC-1	0.071609	0.0118901	-0.00365175	0.0232715
JUQ095_CAGCGACGTGCATCTA-1	0.00635204	8.29285e-05	-0.0109411	0.0319638
JUQ039_CGTTGGGCAACTGCGC-1	2.48634	0.016786	-0.01887	-0.00693896
JUQ104_ACCTTTAGTGACGCCT-1	1.7082	0.0294175	-0.0154807	-0.00665651
JUQ049_GACCAATCACGGTAGA-1	0.102915	0.0234619	0.00581631	-0.00322275
JUQ095_GACTGCGCAGCTGGCT-1	0.00852481	0	-0.0122831	0.0326131
JUQ027_CTCCTAGAGACTTTCG-1	1.20715	0.0922068	-0.00493062	-0.00812134
JUQ106_ACACCCTGTGGCAAAC-1	1.95662	0.0255812	-0.0162218	-0.00545989
JUQ036_ACCTTTAGTTATCACG-1	0.842309	0.104251	0.0112182	0.00124365
JUQ111_CACACAACAGCCAGAA-1	0.0234204	0.00375972	0.00247917	0.00730204
JUQ102_GCAATCACAGAAGCAC-1	0.240293	0.149497	0.00293768	-0.00434623
JUQ093_ACGGGCTGTTGGAGGT-1	0.0886859	0.0234521	0.00760287	-0.00126966
JUQ046_TAGACCAGTCTAGTGT-1	0.884211	0.07863	0.00977909	0.00117878
JUQ056_CATCGGGCACTGTTAG-1	0.104924	0.0128598	-0.0131077	-0.00327654
JUQ090_ATCTACTAGGATCGCA-1	2.30119	0.00792173	-0.0135108	-0.00698937
JUQ094_CTGTGCTCACTATCTT-1	0.0865883	0.00633334	-0.00579079	0.0252991
JUQ112_TGCCAAATCTTGTCAT-1	0.790902	0.00725063	-0.0045969	-0.00482349
JUQ063_GTGGGTCGTTCCCTTG-1	0.224517	0.0519597	0.0115948	-0.000817108
JUQ027_AGATCTGCACATGACT-1	1.30084	0.0728801	-0.00680171	-0.00729497
JUQ038_TAAACCGCAATCGGTT-1	0.390705	0.118858	0.00352551	-0.0043202
JUQ059_AGCAGCCCAACTGCGC-1	0.176924	0.0469543	0.0106842	-0.00269347
JUQ035_CAGCTGGCACACCGCA-1	0.0206236	0.0107108	0.0332296	-0.00449271
JUQ112_TCAGGATAGATATACG-1	0.0189905	0.0181969	9.11128e-05	0.0126466
JUQ040_CGGAGCTAGCTCAACT-1	0.420821	0.0602402	0.0078635	-0.00178258
JUQ047_TGCGGGTTCCCAACGG-1	0.260956	0.0147142	-0.0122194	-0.00441724
JUQ053_ACTGATGGTTCACGGC-1	1.01749	0.100227	0.000965144	-0.00488191
JUQ033_GACGTTATCCTACAGA-1	0.17004	0.0194801	0.010923	0.00765742
JUQ048_TTTATGCAGCGAGAAA-1	1.90977	0.0145844	-0.009033	-0.00554778
JUQ118_TGTATTCGTCTGGTCG-1	2.08233	0.00944309	-0.00516969	-0.00552586
JUQ036_ATGTGTGTCCGGGTGT-1	1.52608	0.159293	0.00345357	-0.00367175
JUQ057_CTGCGGAAGTGGGATC-1	0.700538	0.0957427	0.00338393	-0.00391382
JUQ118_CGCCAAGAGAGCTTCT-1	1.56172	0.0159175	-0.00865347	-0.00645914
JUQ054_CAGCTGGAGCTCCTTC-1	1.50316	0.0205642	-0.0133188	-0.00659724
JUQ111_TGCCCTACAGTCCTTC-1	0.0564337	0.00569005	-0.000814305	0.00418083
JUQ038_CTGTGCTTCTTCATGT-1	0.695189	0.072059	0.00240686	-0.00382143
JUQ049_TCGCGAGCATGTAAGA-1	0.0885347	0.192865	0.0123667	-0.0020624
JUQ027_GGTGCGTAGAATCTCC-1	0.309782	0.0802312	0.00149177	-0.00609792
JUQ054_ACATCAGTCCCAGGTG-1	1.14627	0.0353568	-0.0100955	-0.00721386
JUQ120_GAAGCAGAGAAGCCCA-1	0.0605718	0.00347827	0.00749964	0.00465252
JUQ053_TCTATTGGTGACGGTA-1	0.661699	0.0785321	0.00588065	-0.00239838
JUQ027_GTGTTAGAGCCCAATT-1	0.732115	0.13272	0.00420035	-0.0035356
JUQ040_GAGGTGATCTGGTTCC-1	0.528249	0.0846845	0.011162	0.000690721
JUQ111_TGCCCATAGGGTATCG-1	0.0188528	0.004683	0.00206392	0.00912033
JUQ033_CGTGTCTGTACTTGAC-1	0.834647	0.0919483	-0.00213716	-0.00582024
JUQ026_GGACATTGTGCACTTA-1	0.922839	0.0253465	-0.00989869	-0.00713051
JUQ033_TGCCAAACAATGAATG-1	0.266231	0.0374781	0.00854652	-0.0011681
JUQ033_CTCTACGCATCGGAAG-1	0.406539	0.033004	0.00841086	-0.000130699
JUQ050_GCACTCTAGATATGGT-1	2.10368	0.0442336	-0.00703947	-0.00516442
JUQ107_GCATGCGTCATGTCCC-1	0.405461	0.0157302	-0.00222177	-0.00414874
JUQ111_GCGCAACTCGCATGAT-1	0.0335901	0.012068	0.000122122	0.013564
JUQ050_TGGTTCCGTTCACGGC-1	1.36614	0.0263293	-0.00594821	-0.0061095
JUQ106_CTGTTTAGTGTGAAAT-1	0.107912	0.00404192	0.00979021	-0.00101309
JUQ025_GTGCATAGTGATAAAC-1	0.391037	0.0161252	0.00594643	-0.00363309
JUQ038_TGTGTTTTCTCGATGA-1	0.297915	0.184806	0.00279678	-0.00538805
JUQ040_ATTACTCTCCCGGATG-1	0.30599	0.141299	0.0118154	0.00132639
JUQ121_CTAACTTTCTTTCCTC-1	2.06853	0.00689096	-0.0128739	-0.00674078
JUQ056_GACGGCTCACCGCTAG-1	0.0883206	0.00825166	-0.00447849	-0.00223136
JUQ054_TTCTACATCAACCAAC-1	0.718168	0.0485735	-0.00536763	-0.00377219
JUQ105_GTACTTTTCTCTGTCG-1	1.56693	0.0227525	-0.0163694	-0.0061142
JUQ040_TGGACGCGTAGAAGGA-1	0.258972	0.143361	0.00905666	-0.00248046
JUQ071_ACTGATGTCCAAACAC-1	0.557798	0.0163221	-0.0103209	-0.00221057
JUQ061_ACGGAGATCTTTCCTC-1	0.0110818	0.000124022	-0.00911702	0.0293225
JUQ106_AGAATAGCATAGACTC-1	0.336287	0.0143864	0.00569351	-0.00315526
JUQ044_GGGACCTAGGAACTGC-1	1.10595	0.0348392	-0.0148807	-0.0070607
JUQ033_CATCCACAGCCTCGTG-1	0.42487	0.0825186	0.00669162	-0.00324629
JUQ118_CCATTCGAGGTACTCT-1	1.78331	0.00918266	-0.00920116	-0.00581972
JUQ111_GCAGTTATCTTACCGC-1	0.0930168	0.00237298	0.00256068	0.000945561
JUQ107_TTGAACGCATAGAAAC-1	1.72846	0.0174905	-0.0204031	-0.00632198
JUQ070_GATCGATTCAACGGGA-1	0.431164	0.107594	0.0033502	-0.0039426
JUQ118_GACTACAAGTGGTAGC-1	1.26546	0.016085	-0.00535396	-0.00629472
JUQ105_GGGTCTGCAATGGTCT-1	1.99963	0.0290158	-0.0105054	-0.00653521
JUQ118_AGTGTCAAGCGATAGC-1	1.55822	0.0158017	-0.0117536	-0.00603207
JUQ040_TGAGAGGAGGTGCTAG-1	0.373516	0.106354	0.00434662	-0.00366187
JUQ070_CTGGTCTCAGTGGAGT-1	0.535617	0.0846149	0.00455664	-0.00424938
JUQ040_ACGGAGAAGGCCATAG-1	0.779158	0.219312	0.00138798	-0.0061195
JUQ106_GATCGATTCCTTTACA-1	0.527403	0.0111923	0.00609289	-0.00321704
JUQ049_GACGTGCAGTACCGGA-1	0.144	0.0247226	0.00811779	-0.00192372
JUQ111_TGATTTCGTGTGCGTC-1	0.0221736	0.0115821	-0.00144176	-0.000824802
JUQ111_TTTCCTCAGGGCTCTC-1	0.0930014	0.0146097	-0.00194819	-0.000284395
JUQ117_CAGCGACCATGCCTTC-1	2.05469	0.037953	-0.00885579	-0.00528912
JUQ067_ATCTACTCATGGATGG-1	0.827128	0.0873787	-0.000611886	-0.00544047
JUQ124_GCGACCATCGCTAGCG-1	0.0168315	0.002708	-0.0112526	0.0342194
JUQ112_GCTGCGAAGAATGTGT-1	0.0720068	0.0156252	-0.00613936	-0.00268769
JUQ031_CTCGGAGGTGACAAAT-1	0.321664	0.0395812	0.004454	-0.00407215
JUQ070_AGGCCACTCGGCGCTA-1	0.650499	0.0394662	0.00406832	0.0013335
JUQ118_AGCATACGTAGATTAG-1	1.76847	0.0148548	-0.0089267	-0.00618411
JUQ102_CATCAAGTCGGCGCAT-1	0.285672	0.0557703	-0.00159417	-0.0064227
JUQ095_CATCAGATCTCCAACC-1	0.00992379	0	-0.00906401	0.0301034
JUQ111_ATCGAGTCAAGAGTCG-1	0.0363591	0.000824934	0.00204886	0.00812145
JUQ122_GGGATGAGTAATCACC-1	1.33704	0.0116267	-0.00441074	-0.0050185
JUQ040_AGATCTGGTCGAATCT-1	0.608475	0.131851	0.00977116	0.000314943
JUQ047_ACACCCTTCTCGAGTA-1	2.22428	0.0324558	-0.0185655	-0.00726953
JUQ070_CTAGTGAAGGCTAGAC-1	0.368359	0.0612506	-0.00500195	-0.0067986
JUQ068_GAAATGAAGCCTTGAT-1	0.398969	0.0263444	0.00926814	-0.00305141
JUQ049_ACTTACTAGTCTTGCA-1	0.292494	0.0719799	0.000151196	-0.00564605
JUQ038_CTGGTCTGTGTGAAAT-1	0.639621	0.129634	0.00212757	-0.00501669
JUQ122_CGTTCTGTCCGCGTTT-1	0.0299997	0.00603499	-0.0183381	-0.00400452
JUQ027_AATCGGTGTCCGACGT-1	0.192051	0.0648559	0.0126747	-0.00373396
JUQ088_CTAGAGTGTCCGAACC-1	1.29811	0.0260607	-0.00904641	-0.00525419
JUQ104_CCAATCCAGCCGATTT-1	0.777016	0.0120944	-0.000474773	-0.00358704
JUQ111_ACGGCCATCGTTACAG-1	0.0450333	0.0205697	0.00257334	0.00531608
JUQ090_ATGCGATCATTTCAGG-1	0.514691	0.0186859	0.00611329	-0.00385824
JUQ067_CTTTGCGGTCCGAAGA-1	0.655198	0.102123	-0.00301279	-0.00635295
JUQ049_TGCGTGGAGCAGCCTC-1	0.0915913	0.0254878	0.010548	0.00291809
JUQ096_GATCGTAAGTGAAGTT-1	0.00821874	5.32745e-05	-0.00935725	0.0304499
JUQ027_CACAGGCGTGACGCCT-1	0.686768	0.1832	0.00405172	-0.00553387
JUQ111_GGACATTGTGCTAGCC-1	0.110105	0.0017905	-0.000613374	-8.21523e-05
JUQ049_AGTTGGTTCGTTGCCT-1	0.0923426	0.131866	0.012624	-0.00268228
JUQ069_TCGCGTTCAGATAATG-1	0.175276	0.00528427	0.00571521	0.0126922
JUQ049_AACTTTCCAGATGGCA-1	0.205067	0.0513254	0.0130297	0.00131848
JUQ048_AGTGAGGTCAATCTCT-1	0.573242	0.0307679	0.00159079	-0.00364889
JUQ094_GGAACTTGTTAAGAAC-1	0.0626835	0.00265688	-0.00455157	0.0243392
JUQ097_TGTATTCCAAACAACA-1	0.436081	0.0130259	-0.0106577	0.00715968
JUQ121_TCAGGATAGATACACA-1	2.26399	0.0155525	-0.010144	-0.00653687
JUQ067_CAGCATACAAACCTAC-1	0.333454	0.0467799	0.00265659	-0.00375733
JUQ067_TCTTTCCGTTACCAGT-1	0.093255	0.00720728	-0.00384481	0.0217787
JUQ095_GTGAAGGCAATGTAAG-1	0.0146816	0.000413691	-0.00979985	0.030804
JUQ031_TAGCCGGCATTCTTAC-1	0.419476	0.0515792	-0.00246388	-0.00601065
JUQ107_CATATGGTCTTGACGA-1	2.67592	0.00305836	-0.0180015	-0.00707596
JUQ033_CATGCCTTCTGCTGCT-1	0.286228	0.0477909	0.00812377	-0.00164219
JUQ059_GCATACAGTTCGGCAC-1	0.109706	0.0491565	0.0144054	-0.000838732
JUQ040_CACAAACAGTACGATA-1	0.492435	0.0954004	-0.000173071	-0.00588344
JUQ036_AAAGCAAAGTTGAGTA-1	0.802102	0.0826468	0.00668671	0.000374675
JUQ040_ACATCAGCAAGCGAGT-1	0.423579	0.0951839	0.00517835	-0.00253213
JUQ050_CTGCTGTCACTGTTAG-1	1.80705	0.0416511	-0.00537445	-0.00483422
JUQ095_AAACCTGAGGCCCTTG-1	0.0288905	0.00027677	-0.00352879	0.0208803
JUQ111_ATCGAGTCACGGATAG-1	0.225331	0.0159656	0.00562209	0.00172344
JUQ066_AGAGTGGAGAAGATTC-1	0.411939	0.0531973	0.00730569	0.00793738
JUQ065_GCGCAACGTGAGCGAT-1	2.44132	0.0103759	-0.0114795	-0.00638538
JUQ061_TAGCCGGCATTACCTT-1	0.11769	0.0737217	0.0117611	-0.00225487
JUQ112_ATTCTACTCATGCTCC-1	0.0298457	0.0274553	-0.00822007	-0.00324581
JUQ112_GAACGGAGTCTCACCT-1	0.243477	0.00821207	-0.00227827	-0.000542132
JUQ033_AACACGTCACATTTCT-1	0.648138	0.0740149	0.0077436	-0.00205913
JUQ040_TACAGTGCACGGCCAT-1	0.326986	0.191549	0.0121808	0.00149392
JUQ070_CGGAGTCCAAACGTGG-1	1.05105	0.028133	-0.0066154	-0.00507554
JUQ112_TGGTTAGCACGGATAG-1	0.0302152	0.0168626	-0.0179032	-0.00370181
JUQ112_GTAACTGGTACTCGCG-1	0.0851637	0.0152561	-0.00607114	-0.00242247
JUQ048_CACACTCTCGTATCAG-1	1.09649	0.0173658	-0.0139654	-0.00539837
JUQ070_GCCTCTACAGATCCAT-1	0.676608	0.0530121	-0.00687497	-0.00575045
JUQ059_TAGAGCTGTCTCCACT-1	0.349891	0.0945035	0.0103596	-0.000114359
JUQ111_GGGAGATTCAACGGGA-1	0.0324077	0.00354715	0.00255767	0.00683944
JUQ068_CAGGTGCAGATGGGTC-1	0.184093	0.00367258	0.0177669	-0.000402138
JUQ040_ACGCAGCGTGCAACTT-1	0.484447	0.107027	0.00167299	-0.00592903
JUQ105_AGCCTAATCGCAAACT-1	1.69656	0.0232162	-0.0148784	-0.00590971
JUQ036_CAGAATCCACATGTGT-1	0.941268	0.109088	-5.11287e-05	-0.00497741
JUQ067_TGGCGCACATAGGATA-1	0.47267	0.100865	-0.00107596	-0.00667154
JUQ070_TTGGAACTCGGATGTT-1	0.139195	0.0588187	0.0177017	0.00210173
JUQ111_ACTTACTTCACCCGAG-1	0.0376914	0.00216547	0.00214552	0.00694259
JUQ040_TGGTTCCGTAAGAGAG-1	0.445425	0.111241	-0.00233951	-0.00485613
JUQ033_CTCACACCAGCAGTTT-1	0.714522	0.0868312	-0.00218023	-0.00545842
JUQ046_GGGACCTGTGCGAAAC-1	0.297821	0.0521785	0.0102851	-0.00328273
JUQ049_CACACCTAGTCCAGGA-1	0.0495847	0.0755246	0.0111382	-0.00284021
JUQ067_ACTGTCCAGACAAAGG-1	0.739901	0.0776901	0.000125217	-0.00540912
JUQ061_GGATTACAGAGTCGGT-1	0.107066	0.062169	0.0128909	-0.00164702
JUQ087_TGCACCTCAACGATGG-1	0.00762919	0.000149627	-0.0104798	0.029777
JUQ038_CCAATCCAGTCGCCGT-1	0.379669	0.0484845	-0.00230218	-0.0061112
JUQ111_TTCGAAGCATTAGGCT-1	0.00702844	0.00574857	-0.00361357	0.0226078
JUQ063_GATCGATAGCTTCGCG-1	0.114591	0.023602	0.0147572	-0.000956509
JUQ049_AACGTTGCAAGGGTCA-1	0.130981	0.0176134	0.0200282	0.00189458
JUQ066_GTCCTCACAAATTGCC-1	0.0209432	0.00067195	-0.0114988	0.0333488
JUQ118_GGATGTTTCGAATGGG-1	1.08546	0.0182485	-0.00646282	-0.00578656
JUQ068_GTAACGTCACAGTCGC-1	0.692563	0.0370131	-0.0112791	-0.00581854
JUQ112_GTTAAGCAGCAGCCTC-1	0.0364242	0.0299277	-0.009866	-0.00387161
JUQ040_TGGCGCACACAACTGT-1	0.164158	0.147802	0.0128838	0.00400657
JUQ121_TCCCGATGTAAATACG-1	1.30171	0.00991301	-0.00585108	-0.00555337
JUQ040_AGACGTTGTCTTCGTC-1	0.543894	0.0967813	-0.00477209	-0.00630411
JUQ049_CACCACTAGACACGAC-1	0.106938	0.0195242	0.00837517	-0.00207638
JUQ040_ACACCCTTCATTTGGG-1	0.326985	0.256743	0.00324258	-0.00534498
JUQ122_GGAATAATCACCTCGT-1	1.62337	0.00764463	-0.00983322	-0.00644031
JUQ068_GGAAAGCCAGCCTTGG-1	0.158431	0.00522585	0.0158982	-0.0010214
JUQ059_CTGCTGTTCGCCGTGA-1	0.0449687	0.0238854	0.016122	-0.000169148
JUQ066_CCTCAGTCATCACCCT-1	0.814958	0.0530719	-0.00328699	-0.00595091
JUQ047_TCTTCGGGTTTAGCTG-1	1.3058	0.0129869	-0.00649406	-0.00665684
JUQ026_CACTCCATCGGCCGAT-1	0.616004	0.0480066	-0.00314353	-0.00677455
JUQ033_TTCCCAGTCCTGCCAT-1	0.612753	0.0671095	-0.00227524	-0.00552023
JUQ049_TAAGTGCTCAAACCGT-1	0.15451	0.0793214	0.0136266	-0.00237015
JUQ096_GTAACGTTCAAGCCTA-1	0.12695	0.00654388	-0.00891253	-0.00160082
JUQ061_GACTGCGGTTAGAACA-1	0.0910185	0.0487242	0.0128356	-0.00136038
JUQ107_AACTCAGTCTCCAGGG-1	0.0257988	0.0293665	-0.00776644	-0.00313997
JUQ033_GTCGTAAAGACAGACC-1	0.101055	0.0231368	0.00872291	-0.00365883
JUQ027_CGGAGTCAGCTACCGC-1	0.468697	0.105926	0.00136846	-0.00611549
JUQ036_ATGGGAGGTCTCACCT-1	0.389934	0.0243037	0.00441306	-0.00355264
JUQ088_ATAAGAGGTGACAAAT-1	0.386885	0.0323965	-0.00551853	-0.00734381
JUQ049_TCTATTGGTAAAGTCA-1	0.449586	0.0578533	-0.00516747	-0.00655397
JUQ049_GGTATTGCAAAGGTGC-1	0.148601	0.0226366	0.0147131	-0.00246476
JUQ067_CAGATCAAGACTGGGT-1	0.902084	0.108512	-0.00341662	-0.00591848
JUQ027_GATCGATTCACAAACC-1	0.64327	0.140977	-5.44063e-05	-0.00644027
JUQ095_ACCAGTATCACGACTA-1	0.00278028	1.8497e-05	-0.0136102	0.0376508
JUQ031_GGAATAAGTTATCCGA-1	0.14137	0.0233958	0.00406493	-0.00368143
JUQ036_CATATGGGTCTAACGT-1	0.787208	0.103669	0.000434031	-0.00542627
JUQ054_AGGCCACTCTAACGGT-1	0.470107	0.0835758	0.00549528	-0.00143781
JUQ106_CCAATCCGTGGTACAG-1	0.205106	0.0122324	0.0104366	-0.000556123
JUQ033_CTCGGGATCCTGCCAT-1	1.08156	0.139671	0.000524747	-0.00451278
JUQ122_TCACGAAAGGATATAC-1	0.140892	0.0129768	-0.0201257	-0.00416896
JUQ036_CACATAGTCGGTTAAC-1	1.63531	0.0588741	-0.00402785	-0.00479602
JUQ036_AGTTGGTTCATCGCTC-1	0.301555	0.0138618	0.00723432	0.00912791
JUQ106_TTTACTGGTATATGGA-1	0.144105	0.00967114	0.0132113	-0.00200376
JUQ095_CGTCACTCAGCCTTTC-1	0.00294185	6.76932e-05	-0.0144747	0.0384162
JUQ033_AAGTCTGCACTAAGTC-1	0.203735	0.0320299	0.0122714	0.00642585
JUQ064_GACAGAGTCCTAGGGC-1	2.07847	0.00637369	-0.0147366	-0.00652787
JUQ124_ACTTGTTGTCGCTTCT-1	0.971267	0.00995304	-0.0176503	-0.00923135
JUQ033_GCTGCTTAGGCTATCT-1	0.372908	0.0395638	0.00724488	-0.00233445
JUQ067_CAAGAAACAAGTTCTG-1	0.519915	0.0458313	0.0011335	-0.00416079
JUQ049_ACGGGCTGTTCCACGG-1	0.117239	0.0164681	0.00950663	-0.000796004
JUQ070_ACACTGAGTACCGTTA-1	0.529537	0.0486718	0.0051679	-0.00381688
JUQ047_CTGAAGTGTTCGCTAA-1	2.35672	0.0126746	-0.0136698	-0.00646285
JUQ118_GTTTCTAGTATGAAAC-1	1.50442	0.062471	-0.0061127	-0.00622043
JUQ058_ATTGGACTCCGTAGGC-1	0.00413347	0.000152907	-0.0112683	0.0317302
JUQ070_CCCAATCTCATAAAGG-1	0.39353	0.0305771	0.00613462	0.00741862
JUQ056_TAGAGCTTCTGTTGAG-1	0.187107	0.0284264	-0.00966407	-0.00055409
JUQ095_TGAGGGAAGAGAGCTC-1	0.0166029	0.00165571	-0.0107566	0.0289031
JUQ111_GATCGATAGCGCTCCA-1	0.169867	0.0777543	0.00831193	-0.00064802
JUQ057_GGTGAAGAGCAGCGTA-1	0.931645	0.12357	-0.001778	-0.00662165
JUQ122_GTAACGTTCTTGAGGT-1	1.94068	0.00981459	-0.0141593	-0.00685598
JUQ026_TGAGGGAGTGGCGAAT-1	0.442376	0.0654569	0.00473272	-0.00476793
JUQ118_GGTGTTACATTGGTAC-1	1.09433	0.0101272	-0.0107345	-0.00636285
JUQ095_TCGCGAGTCTTACCGC-1	0.0669721	0.0198301	-0.00351531	0.0202971
JUQ057_CGACTTCGTTGTCTTT-1	0.256037	0.0155156	0.0100586	-0.00183435
JUQ033_ATCGAGTAGCGACGTA-1	0.667446	0.113066	0.0011486	-0.00503756
JUQ111_GGCAATTGTGTGGTTT-1	0.00657549	0.000673866	0.00142852	0.0108495
JUQ036_CCACGGACAGCTGTGC-1	1.28677	0.102846	0.00124551	-0.00341933
JUQ105_CCTTTCTGTCTCTCGT-1	2.04335	0.0259143	-0.0106748	-0.00636078
JUQ033_GAACGGATCGGCTACG-1	0.595607	0.063787	0.00916441	0.00417776
JUQ036_GACGTGCTCTTACCTA-1	0.853619	0.0503837	0.00293738	-0.00279205
JUQ048_ATTGGACCAGAGCCAA-1	0.693791	0.0532464	0.00324616	-0.00359202
JUQ027_GCGAGAAAGACTAAGT-1	0.609514	0.109614	-0.00223916	-0.00714856
JUQ066_TCTCATAGTACCGCTG-1	0.37733	0.0517773	-0.00439185	-0.00572021
JUQ102_GTCACAAGTTCAGCGC-1	0.281399	0.108482	0.00207068	-0.00550109
JUQ111_ACTGATGTCGGAAATA-1	0.0271122	0.00146005	0.0026498	0.00976964
JUQ067_CCTCAGTGTCGCTTTC-1	0.193938	0.0576443	0.0103769	-0.00388052
JUQ027_CCTTCGAGTTGGTGGA-1	0.862568	0.0664226	-0.00540009	-0.00785087
JUQ027_GATCGCGCAAACTGCT-1	0.465707	0.126133	8.59647e-05	-0.00695994
JUQ104_GTTCTCGAGGTGCACA-1	1.18061	0.00888564	-0.00890566	-0.00443065
JUQ068_CCGTGGATCAAGGCTT-1	0.635902	0.0465189	-0.0125584	-0.00506245
JUQ092_CTCGAAACATAAGACA-1	2.06535	0.0130148	-0.00936754	-0.00607817
JUQ107_AGCGGTCTCAGGCAAG-1	0.566643	0.0186772	-0.0172534	-0.00540225
JUQ069_CTACACCCAACTGCTA-1	0.0592655	0.0113893	-0.00324953	0.0208238
JUQ033_GGGCACTGTTCCCGAG-1	0.980205	0.0652349	-0.000631458	-0.00530135
JUQ070_TCAGGATCATATGAGA-1	0.47284	0.0706726	0.00907956	-0.000715869
JUQ111_AAAGCAATCACCTTAT-1	0.086637	0.00427139	0.00107371	0.000747326
JUQ040_AGTGAGGTCTATGTGG-1	0.36557	0.0956955	-0.00283638	-0.00620828
JUQ057_CGGACACGTCATTAGC-1	0.475104	0.0761257	0.00875558	0.000225813
JUQ025_ATCCGAACAACACCTA-1	0.0576836	0.0024331	-0.00813529	-0.00667089
JUQ056_GCGCGATAGGGATGGG-1	0.457437	0.0617697	0.0102913	0.000531529
JUQ061_TGCCCATAGTATTGGA-1	0.826636	0.0616987	0.0076416	-0.00108913
JUQ038_CTGCTGTAGTACACCT-1	0.953667	0.0696524	0.00266622	-0.00248519
JUQ101_GGGAGATCAATCACAC-1	0.912168	0.0202637	-0.0149706	-0.00702727
JUQ106_AGTAGTCTCCTTAATC-1	0.209847	0.0143321	0.00753566	-0.00194628
JUQ095_TCGTACCCATCGATTG-1	0.0115683	0	-0.00895155	0.0295397
JUQ088_GGCAATTGTCTAGTCA-1	0.670748	0.0935215	-0.00076364	-0.00565037
JUQ067_ACGGAGAAGGCAGTCA-1	0.651226	0.144038	-0.00216571	-0.00704597
JUQ061_GACACGCCAGGGATTG-1	0.121394	0.0569982	0.0151355	-0.000186503
JUQ056_GCGCCAAAGCCCGAAA-1	0.176325	0.017515	-0.00433822	-0.00104664
JUQ053_CCGTACTTCTCACATT-1	0.108977	0.0182005	0.012072	-0.0028384
JUQ100_TTGGCAACATGTCGAT-1	0.146017	0.0752535	0.00919892	-0.00271224
JUQ088_GATCAGTCAGGAACGT-1	0.936285	0.0942427	-0.00342717	-0.00602003
JUQ071_GCAAACTTCAAACCGT-1	2.76525	0.00891993	-0.0141245	-0.00591721
JUQ061_GTTACAGCACCAGGCT-1	0.812336	0.0843478	0.00598788	-0.00244048
JUQ036_TTGAACGTCCTGCAGG-1	0.342105	0.0492145	0.00923638	-0.00202735
JUQ070_AGACGTTAGAGAACAG-1	0.523771	0.0635989	0.000796194	-0.00393106
JUQ102_CGATTGATCGACAGCC-1	0.324712	0.145255	0.00429302	-0.00366377
JUQ056_TGAGGGACAGTTCATG-1	0.397833	0.10797	0.00575083	-0.00474863
JUQ058_TGAGAGGAGTGGGATC-1	0.180266	0.0341943	0.0164742	0.00283418
JUQ036_GTCCTCACAACACGCC-1	0.60498	0.115556	-0.000796542	-0.006953
JUQ097_GATCAGTTCACAGTAC-1	0.349191	0.0238486	-0.0137026	-0.00511066
JUQ049_GCAGCCAGTCCGACGT-1	0.145121	0.206428	0.0116609	-0.0026094
JUQ120_CTGGTCTCAATGGATA-1	2.25285	0.0143683	-0.0101004	-0.00536269
JUQ033_CATTATCAGTTAACGA-1	1.2358	0.107364	-0.000957023	-0.00511733
JUQ067_GCCTCTATCCATGAAC-1	0.404291	0.0650291	0.00694262	-0.00354922
JUQ036_AGAGCGAAGGATGTAT-1	0.527814	0.139916	-0.00205458	-0.00748428
JUQ104_GGCCGATGTTATTCTC-1	1.01262	0.00271097	-0.00314404	-0.00494924
JUQ067_AACTCCCTCCCAACGG-1	1.09183	0.164437	-0.00234142	-0.00628257
JUQ056_ACGAGCCCAATTCCTT-1	0.195972	0.0362144	-0.005551	-0.000150799
JUQ124_CCCAGTTGTTCTGAAC-1	0.0260999	0.00201449	-0.0211038	-0.00408779
JUQ056_CACATAGGTCCTCCAT-1	0.0642474	0.0109223	-0.0126296	-0.00345557
JUQ068_ATCTGCCTCATACGGT-1	0.167459	0.0156718	0.0173262	0.000744653
JUQ026_ACTTACTAGGCGATAC-1	1.29906	0.0584	-0.00272251	-0.00625846
JUQ107_AACTCCCGTCGAAAGC-1	0.139969	0.016245	0.00876635	-0.00187661
JUQ068_GTCCTCAAGCAGCGTA-1	0.19517	0.0127264	0.00925331	0.00709834
JUQ040_CACAGTACAGGTCTCG-1	0.644389	0.130581	0.0101165	0.00308559
JUQ065_ACTTACTAGGTGCAAC-1	2.19077	0.00911857	-0.00996196	-0.00587089
JUQ036_CGCTGGAGTACAAGTA-1	1.15257	0.0548654	0.00754349	0.00138976
JUQ036_TGAGCCGTCTGACCTC-1	0.757656	0.0591131	0.007309	0.000649739
JUQ033_ACACCCTGTGGCTCCA-1	1.01157	0.0954142	0.00165206	-0.00423897
JUQ107_CACAGGCAGCTCAACT-1	0.389791	0.00726021	-0.0251365	-0.00493501
JUQ046_TAGTGGTCATTTGCTT-1	0.979876	0.0822778	0.00140923	-0.00350497
JUQ040_GCCAAATCAAGCGAGT-1	0.686134	0.152032	0.00118363	-0.00602046
JUQ033_GCGCAACGTCTCTCTG-1	0.734154	0.0981828	0.00550289	-0.00338952
JUQ027_GAATGAATCATACGGT-1	1.01693	0.128216	0.0069785	-0.00218397
JUQ056_AGTAGTCCAAGGCTCC-1	0.239168	0.00978801	-0.00834547	0.00625065
JUQ070_ACACCGGTCGTGGACC-1	0.16143	0.01391	0.0100511	-0.00201513
JUQ038_GAATGAAAGAAACCTA-1	0.26017	0.12542	0.00231423	-0.00547336
JUQ053_CGGACACCATAGGATA-1	1.31007	0.0535283	-0.0106253	-0.0065337
JUQ050_CATATTCTCACAATGC-1	1.34248	0.0259196	-0.00205414	-0.00425127
JUQ105_GACGTTAGTGGCCCTA-1	1.41228	0.0163321	-0.0158626	-0.00602394
JUQ111_GGACATTGTCCGTGAC-1	0.0234682	0.0173136	0.000627242	0.00480808
JUQ066_GATCGCGAGGCCATAG-1	0.669812	0.0948807	-0.00232329	-0.00596032
JUQ066_CCACGGAAGTGGAGAA-1	0.30107	0.0164281	0.0080149	0.00621597
JUQ106_GTCACAAGTACCGAGA-1	0.084153	0.00155089	0.00808284	0.0052476
JUQ102_GTTTCTAGTCGGGTCT-1	0.324172	0.0548608	-0.00147912	-0.00668834
JUQ049_CAGCTAAGTGGCCCTA-1	0.107879	0.0117528	0.0143727	-0.0023794
JUQ045_GGCTGGTAGTGTCTCA-1	0.916328	0.0188835	-0.0107458	-0.00554265
JUQ033_TGGGCGTGTCATCCCT-1	0.933697	0.0556412	-0.00181064	-0.00461076
JUQ048_CCTCTGATCGAATCCA-1	1.87045	0.0133929	-0.00739906	-0.00488585
JUQ107_TTCGAAGAGGACACCA-1	0.0727879	0.0319388	-0.00870331	-0.00391448
JUQ036_ATGGGAGGTTACGACT-1	1.36363	0.160672	0.00177717	-0.00436449
JUQ047_TGACTTTGTGAACCTT-1	0.0944571	0.00788553	-0.00475649	0.0230417
JUQ124_TGATTTCAGTATCGAA-1	0.0241352	0.00166855	-0.0216698	-0.00432303
JUQ070_CCTATTATCATTGCCC-1	0.0905296	0.049936	0.0172901	0.00324748
JUQ070_CTCATTAAGGCATGGT-1	0.406772	0.0240791	-0.00637745	-0.00638089
JUQ117_GATGCTACATGGGAAC-1	1.95881	0.0512135	-0.0131867	-0.00593981
JUQ068_GATCTAGCAGGGTTAG-1	0.165209	0.00823096	0.0152599	-0.00140585
JUQ027_GGACGTCCACCAGCAC-1	0.646682	0.0431336	0.00855657	0.00643113
JUQ046_TACTCATGTTAAGACA-1	0.0455606	0.0139691	-0.00395361	-0.00180629
JUQ027_GGGACCTCAGGGTACA-1	0.96627	0.0811258	-0.00488898	-0.00750915
JUQ036_GGGAATGCAGAGTGTG-1	1.07819	0.123549	0.00481076	-0.00244393
JUQ059_AACTGGTTCCCATTTA-1	0.0287106	0.0205729	0.0130603	-0.00211734
JUQ061_TGGCGCAAGACGACGT-1	0.195954	0.0801124	0.0133933	-0.000877927
JUQ122_TTGGAACAGCGTTCCG-1	0.127785	0.0159663	-0.0116567	-0.00420857
JUQ111_TTTGTCAAGCGTCTAT-1	0.0261145	0.00966246	0.000880439	0.00792992
JUQ047_TCGCGAGTCACGGTTA-1	0.161725	0.019415	-0.00762665	-0.00178288
JUQ054_TTCTCAATCCATGAAC-1	0.0832009	0.00600234	0.00925564	-0.0017454
JUQ122_GTTACAGGTTCACCTC-1	1.57864	0.00752202	-0.00796714	-0.00581764
JUQ107_GGCTCGAAGCGACGTA-1	0.143059	0.00712601	0.000447202	-0.00044047
JUQ036_TCAGCAATCTGGCGTG-1	0.797624	0.0973704	-0.00138881	-0.00593151
JUQ033_CACTCCACACGGTTTA-1	1.03881	0.0651941	0.00615191	0.00216369
JUQ118_CCTCTGATCCGTCAAA-1	2.31904	0.0107591	-0.00896371	-0.00525232
JUQ063_GTGGGTCAGTCCCACG-1	0.17376	0.120748	0.014481	-0.00123756
JUQ036_GCAAACTAGGATGCGT-1	0.878897	0.0881784	0.009046	0.00338205
JUQ111_GTGGGTCTCTAACTCT-1	0.091675	0.0208862	-0.00510123	0.0220558
JUQ027_TCTTTCCGTCTTTCAT-1	0.857061	0.0896347	0.00387667	-0.00436819
JUQ105_GTCTCGTCATTCCTGC-1	1.53972	0.0253986	-0.00917749	-0.00583311
JUQ070_GGCGTGTTCAAACAAG-1	0.414576	0.0404262	0.0084797	0.00549519
JUQ054_GGAATAAGTCGTGGCT-1	1.91129	0.0127071	-0.00695508	-0.00603487
JUQ056_CGGACTGGTAGCGTCC-1	0.206466	0.0236663	-0.00749013	-0.00518971
JUQ040_GTAGGCCTCTATGTGG-1	0.391625	0.0605671	0.00212508	-0.00440817
JUQ061_CAGGTGCTCTCTAAGG-1	0.978461	0.082555	5.21004e-05	-0.00573469
JUQ040_GGGAGATTCGCAAACT-1	0.720924	0.252337	0.00342705	-0.0050892
JUQ094_CAGCCGAAGTTAGCGG-1	0.0642618	0.00832296	-0.00465742	0.0229614
JUQ070_TGACGGCAGAAGGGTA-1	0.548601	0.175757	0.00930978	-0.00319233
JUQ066_GCGCAACAGGAATGGA-1	0.010329	0.00144496	-0.0130374	0.0364336
JUQ065_GCTCCTAGTGATGCCC-1	2.48304	0.0207847	-0.0180797	-0.00696931
JUQ121_CCTAAAGAGTCGATAA-1	1.92016	0.0152198	-0.0139046	-0.00563916
JUQ117_ACGTCAATCAACACTG-1	1.94492	0.0107455	-0.00977849	-0.00619318
JUQ036_AGTAGTCTCCCTAACC-1	1.27911	0.139707	0.0032148	-0.00322159
JUQ111_AGCCTAACAGCTGGCT-1	0.00679664	0.00137971	0.00270086	0.0115265
JUQ033_GACTGCGAGAAGAAGC-1	0.144976	0.0131207	0.0126075	-0.00276037
JUQ106_GGACATTCAAGCGATG-1	0.108918	0.0117288	0.00922172	0.00113616
JUQ102_ACACCCTTCCTCATTA-1	0.163802	0.100297	0.00371247	-0.00510335
JUQ112_GGGAATGGTGACCAAG-1	0.0846101	0.0153793	-0.015145	-0.00384143
JUQ089_GGCTGGTCACTACAGT-1	0.0113514	2.50463e-05	-0.0103849	0.0307298
JUQ064_CATATGGCAATGGAAT-1	1.98033	0.0335043	-0.0186987	-0.00697688
JUQ088_GGGAATGGTCATGCAT-1	0.638412	0.0287025	-0.00731753	-0.00576756
JUQ068_TGAGCCGGTCATATCG-1	0.243675	0.00142509	0.0137797	0.000116375
JUQ072_GTCATTTAGGAGCGTT-1	1.03191	0.0597017	0.00589722	0.00313289
JUQ040_GGATTACAGCCCAGCT-1	0.897164	0.0952582	0.00578884	-0.002385
JUQ111_CGTAGCGCACTCGACG-1	0.222003	0.00681414	-0.000999874	-0.000276222
JUQ070_GTGCTTCTCAGTTAGC-1	0.270989	0.0838037	0.00723125	-0.00396641
JUQ112_CTCGAGGTCGGAATCT-1	0.0271916	0.0181604	-0.0120902	-0.0044409
JUQ049_AGGCCGTGTACGCTGC-1	0.178106	0.0193012	0.013793	-0.000683427
JUQ049_TGCCAAACACATCCGG-1	0.0967552	0.179845	0.0104759	-0.00257146
JUQ057_CGAGCACTCCTATGTT-1	0.937285	0.098905	0.00534153	-0.00241199
JUQ045_TGCTACCAGTTGAGTA-1	0.189482	0.0717452	0.0120666	0.00522092
JUQ064_AATCCAGCATTATCTC-1	1.81095	0.00604492	-0.0111689	-0.00595801
JUQ106_ACTGAGTTCCGTAGGC-1	0.0700174	0.00871765	-0.00611486	0.0223206
JUQ111_CTTAACTAGAATAGGG-1	0.0167784	0.00464332	0.000164489	0.0114762
JUQ040_ACGGGTCGTATAGGGC-1	1.32322	0.121952	0.00166196	-0.00403528
JUQ119_GTCCTCACAGTTTACG-1	2.23973	0.0178043	-0.0121087	-0.00682132
JUQ100_TTGACTTTCTTACCGC-1	0.462391	0.0391924	-0.00326778	-0.00648627
JUQ036_GTCCTCAGTGGCTCCA-1	0.474667	0.030615	0.00785324	0.00706605
JUQ070_GCACATAGTCAGAATA-1	0.267399	0.0678676	-0.00192663	-0.00543784
JUQ105_AGCGGTCGTACAGTTC-1	0.987049	0.0277508	-0.0166683	-0.00577635
JUQ070_AACTCAGGTAGCGTCC-1	0.593979	0.109907	0.00690663	0.000562435
JUQ070_AGGTCATTCTGCTGCT-1	0.848905	0.0816554	0.00473399	-0.00245417
JUQ049_GTGCGGTAGCTCCTTC-1	0.110632	0.0504465	0.0145429	-0.00294657
JUQ053_CTCTACGCAACTGCGC-1	0.317481	0.0479926	0.00518446	-0.00276246
JUQ111_TGTCCCAGTAAAGTCA-1	0.0459415	0.00695117	-0.00139222	0.00126529
JUQ040_GGAACTTAGAAGCCCA-1	0.25982	0.15685	0.00138335	-0.00654447
JUQ047_ATCATCTTCCGCATCT-1	2.4025	0.0149817	-0.0185935	-0.00665063
JUQ025_TCTTCGGTCATGTCTT-1	0.0603284	0.00275369	-0.00761499	-0.00645069
JUQ036_AAAGATGTCAGTCCCT-1	0.758121	0.0980102	0.00148501	-0.00474608
JUQ117_TCCCGATAGTATCTCG-1	0.997581	0.0320163	-0.00713026	-0.00477645
JUQ050_AGCGTATCATCTGGTA-1	0.873272	0.0504858	0.00139765	-0.00407446
JUQ050_TCTATTGGTCCGAACC-1	1.72246	0.0214716	-0.00699952	-0.00626826
JUQ061_CGAGCACGTAAGTAGT-1	1.33675	0.0920168	0.00307951	-0.00325008
JUQ036_GTGTGCGCACCAGTTA-1	1.8762	0.102869	-0.00224036	-0.00553668
JUQ117_AGCATACTCTCCAACC-1	1.36032	0.0163108	-0.00977973	-0.00579509
JUQ027_AGGGAGTCACAGCGTC-1	0.926203	0.0713861	-0.00508307	-0.00717161
JUQ095_TGACTTTAGATCTGAA-1	0.0304532	2.73536e-05	-0.00905652	0.0298175
JUQ111_GATGCTAGTACCGGCT-1	0.0185069	0.0103163	0.00100345	0.00747784
JUQ112_GCACTCTCACGACGAA-1	0.060706	0.0160937	-0.0116757	-0.00436385
JUQ036_AGCGGTCGTAGCACGA-1	0.848479	0.0808138	7.25717e-07	-0.0050599
JUQ100_GCGCCAACAAACGTGG-1	0.315952	0.0922926	-0.000343522	-0.00621802
JUQ073_GTCAAGTTCGCAAACT-1	0.866774	0.0794261	-0.00375124	-0.00568861
JUQ027_CCAATCCTCACCCGAG-1	0.722315	0.054386	0.00954036	0.00167836
JUQ095_CTCTACGCAGGAACGT-1	0.0703011	0.00296401	-0.00405174	0.0217663
JUQ040_CATGACACACTCAGGC-1	0.425597	0.0754739	-0.00263911	-0.00635123
JUQ040_AGAGCGATCCCGGATG-1	0.463288	0.042541	0.00997726	0.00185123
JUQ090_CCGTTCACACATCCAA-1	2.20765	0.0195864	-0.0155414	-0.00687442
JUQ124_ACTGCTCAGACACGAC-1	0.041308	0.0029303	-0.0223181	-0.00456014
JUQ036_CTTAACTTCCAAACAC-1	1.65344	0.1578	0.00174391	-0.00385392
JUQ056_CAGCTAATCATGCAAC-1	0.139017	0.0151274	-0.00818579	-0.00241032
JUQ040_TAAGAGAGTCACCTAA-1	0.856602	0.0425934	0.00119167	-0.00391854
JUQ047_CGTGTAAGTCCTCCAT-1	0.0887649	0.0137622	-0.00512194	-0.00215896
JUQ065_CTCGAAAGTCATATGC-1	2.30104	0.0152752	-0.0134674	-0.00592728
JUQ091_CCTCAGTTCTTGTCAT-1	0.205502	0.0249913	0.0115642	0.00706578
JUQ106_CAGTCCTGTCTTCAAG-1	0.0669589	0.00868665	-0.00427738	0.0214061
JUQ061_TGTTCCGAGCCGCCTA-1	1.19598	0.11253	-0.000238563	-0.00437036
JUQ049_CGGACGTAGAGCTGGT-1	0.103611	0.116701	0.0127273	-0.00313857
JUQ068_GCACATACACGAAACG-1	0.288638	0.0361549	0.0123074	-0.0011237
JUQ054_CTCGGAGGTTTAAGCC-1	1.04711	0.0257689	-0.00613126	-0.00683465
JUQ092_TTTCCTCGTTCGGGCT-1	0.00803698	0.00199358	-0.01026	0.0343055
JUQ057_TTTACTGTCTTATCTG-1	0.239485	0.048418	0.0194232	0.00332289
JUQ056_CACCTTGGTCTCTTTA-1	0.196921	0.0293909	-0.000675775	0.00186074
JUQ104_AACTCTTCACTCTGTC-1	1.49178	0.0280156	-0.0153613	-0.00659783
JUQ042_TTGACTTTCGAGGTAG-1	0.636347	0.0397561	-0.0172493	-0.00552404
JUQ033_GTCTCGTTCAAAGACA-1	0.0956594	0.00860574	0.00880847	0.0103669
JUQ111_CGACTTCTCATTTGGG-1	0.0400437	0.00319124	0.00268146	0.00796602
JUQ105_GATCAGTAGCCAGGAT-1	1.85442	0.0313571	-0.0117297	-0.0063711
JUQ097_CATCGGGTCCTCAATT-1	2.47463	0.0243039	-0.0161231	-0.00675344
JUQ068_GACCTGGGTCGGCATC-1	0.287661	0.0279038	0.0133077	-0.00244973
JUQ061_CTTACCGTCACTGGGC-1	0.133691	0.0366485	0.0144799	-0.00201574
JUQ036_CGTGTAAGTCAAAGAT-1	0.644706	0.0555664	0.0115758	0.00352559
JUQ049_GTGAAGGCAACTGGCC-1	0.0961454	0.154472	0.0131821	-0.00158272
JUQ104_CTCGGAGAGATGTTAG-1	0.38728	0.0168163	0.00957706	-0.00321766
JUQ036_AAGGCAGCACGGCTAC-1	1.04293	0.0732207	-0.000230256	-0.00575601
JUQ049_TGTATTCTCGCATGAT-1	0.205965	0.0815474	0.00258958	-0.00532045
JUQ104_TAGACCACACAACTGT-1	1.58126	0.00822358	-0.00856094	-0.00614133
JUQ040_GCTCCTACAATCAGAA-1	0.478315	0.190282	0.00661795	-0.00404461
JUQ122_AACCGCGAGAACTGTA-1	0.127257	0.00850914	-0.0192434	-0.00517732
JUQ027_ACGATACCACAGCGTC-1	0.976345	0.0995292	0.00684654	-0.00209024
JUQ036_TACTCGCCAATGAAAC-1	0.904806	0.140447	-0.00187792	-0.00709536
JUQ027_AGGTCCGTCATGTCCC-1	0.931384	0.0486087	0.00933803	0.00193528
JUQ106_TACGGTACAATGGATA-1	1.27707	0.0335777	-0.00403882	-0.00574195
JUQ107_TCTGAGATCCTATGTT-1	1.98683	0.00846421	-0.01557	-0.00717935
JUQ033_GGAACTTGTAGCTCCG-1	0.369837	0.0560501	0.00506054	-0.00335117
JUQ111_TGCCCTACAAGTACCT-1	0.0504308	0.00167849	0.00290567	0.00900538
JUQ111_CTGTTTATCCGTTGCT-1	0.046076	0.00109215	0.00225156	0.00769516
JUQ036_ATAAGAGAGGTGTGGT-1	0.457296	0.0311651	0.0118645	0.00561815
JUQ040_GTGTTAGAGGCTATCT-1	0.256407	0.184781	0.00275846	-0.00418112
JUQ044_GACGTGCCAAACGCGA-1	1.41907	0.0441694	-0.00286402	-0.00442254
JUQ033_ATCTGCCTCCCATTTA-1	0.172033	0.0132827	0.00676881	0.0114986
JUQ061_TACTCGCCACACGCTG-1	0.101124	0.039635	0.0129727	-0.00105985
JUQ108_TACGGATGTAGTGAAT-1	0.410359	0.0267357	0.00398593	-0.0032624
JUQ056_CAGAGAGTCCAGGGCT-1	0.121258	0.0307009	-0.00397707	-0.00126057
JUQ111_CCGGGATAGGTCATCT-1	0.0327967	0.0294331	-0.00250433	0.0171938
JUQ097_GAAGCAGGTATTACCG-1	0.824893	0.00603461	-0.0147281	-0.00399112
JUQ056_CGACTTCTCCGTCATC-1	0.349037	0.0555964	-0.00875384	-0.000329941
JUQ104_TTAGTTCTCCTCGCAT-1	0.42171	0.0114359	0.00487418	-0.00466213
JUQ111_GCGCGATTCATATCGG-1	0.0201104	0.0110346	-0.00141701	-0.000290812
JUQ067_TCAGGTACAGTCGATT-1	0.866127	0.0816703	-0.00541533	-0.00636788
JUQ095_TAAGTGCTCAGAGCTT-1	0.0271912	0.000176147	-0.00665377	0.0245873
JUQ124_CATCAAGGTGTCGCTG-1	0.526379	0.0135177	-0.00907932	-0.00468529
JUQ054_TCGGGACCAGGTCCAC-1	0.136931	0.0207691	0.00589886	-0.00224793
JUQ067_GGGAATGGTCCTGCTT-1	0.350748	0.0732165	0.00874112	-0.00313291
JUQ040_CGTGAGCGTAAACGCG-1	0.589628	0.058311	0.00410189	-0.00551779
JUQ036_ATAAGAGGTGTTTGGT-1	0.712361	0.0496433	0.00595132	0.00686935
JUQ027_CAGTCCTGTCAACTGT-1	1.24238	0.0620674	-0.00345567	-0.00688028
JUQ111_GACCTGGGTGGTACAG-1	0.248989	0.042527	-0.000223712	0.0072324
JUQ056_CTGGTCTTCTGACCTC-1	0.0567216	0.0302576	-0.00637506	-0.00155186
JUQ101_CACACCTAGGGCTTCC-1	0.325825	0.0257404	0.0022559	0.0173156
JUQ063_GACTAACCATCATCCC-1	0.0495352	0.00783701	0.00139127	0.0202421
JUQ119_ATGCGATGTATATGGA-1	0.0218912	9.16237e-05	-0.00971775	0.0316749
JUQ124_GACGTGCCATACAGCT-1	0.240384	0.0139018	-0.0228425	-0.00559338
JUQ026_TCAGCTCAGCCCGAAA-1	1.10551	0.0832182	-0.00721358	-0.00735845
JUQ122_TACCTATGTTCCAACA-1	0.159087	0.0126423	-0.0120565	-0.0043619
JUQ101_GCAGTTAGTACAGTGG-1	0.0730952	0.0118225	-0.00455048	0.0239461
JUQ102_CGATTGAAGCTAACAA-1	0.174683	0.109048	0.00129541	-0.00542305
JUQ027_CTGCCTAAGAGTGAGA-1	0.792088	0.139476	0.00230569	-0.00473729
JUQ066_CCCAGTTAGTCTCCTC-1	0.0667652	0.00134719	-0.00624197	0.0201488
JUQ119_AGCATACTCTTCAACT-1	0.00642914	0.000921409	-0.0118284	0.0341156
JUQ033_CAACTAGTCAAGAAGT-1	1.25518	0.148689	0.00706589	0.000651118
JUQ036_AAGCCGCAGTACACCT-1	0.22535	0.04638	0.0120138	-0.000258158
JUQ048_GTACTCCTCCGCATCT-1	0.0396925	0.00383366	-0.00520847	0.025192
JUQ049_ACGCCGATCGTTTAGG-1	0.194548	0.0470117	0.0141408	-0.00212809
JUQ111_CTCGTCACACAACTGT-1	0.0398361	0.0057868	-0.000927549	0.00434579
JUQ049_TCAATCTAGGTAAACT-1	0.170372	0.0517174	0.012105	-0.00262832
JUQ111_CCGTTCAGTGAACCTT-1	0.0374944	0.00322707	0.00272592	0.00797393
JUQ111_AAATGCCAGATTACCC-1	0.0628733	0.0208077	0.000740222	0.00495786
JUQ108_AACTCAGGTCTAGTCA-1	0.164354	0.00322312	0.0124395	0.00192643
JUQ056_CGACCTTTCCGTAGGC-1	0.138356	0.0159695	-0.00762816	0.00955637
JUQ040_TGTTCCGGTACCGTAT-1	0.413391	0.0913821	-0.00234633	-0.00611908
JUQ049_CTCCTAGAGACAGAGA-1	0.141522	0.0199079	0.0137736	-0.0025343
JUQ033_AATCCAGGTCTAGGTT-1	0.706682	0.0816928	0.0100764	0.00203206
JUQ038_CGTAGGCCATGCATGT-1	0.386452	0.0554776	-0.004364	-0.00605459
JUQ096_CGTCTACAGTACGTTC-1	0.260184	0.0214258	-0.00624235	0.00176528
JUQ049_GCTCCTAGTATTACCG-1	0.102057	0.0423374	0.00897199	-0.00235268
JUQ070_AACCATGAGAAACCAT-1	0.610562	0.0286657	-0.00844315	-0.00641998
JUQ033_CACCAGGGTTTCGCTC-1	0.397665	0.0654172	-0.00485264	-0.00671133
JUQ107_GCTCTGTAGTGTACTC-1	0.471922	0.0111416	-0.01537	-0.00491896
JUQ106_GAACCTATCATGTCCC-1	1.50812	0.0165414	-0.0197083	-0.00769821
JUQ024_CATGACAGTAGCACGA-1	0.519163	0.020821	-0.0149874	-0.00587676
JUQ072_TACGGTAGTCGCATCG-1	0.100462	0.0189271	-0.000637795	0.0181941
JUQ111_TCTGAGAAGAATTGTG-1	0.114174	0.00213373	-0.00204392	0.000182635
JUQ057_CAAGATCAGGCCCGTT-1	0.266018	0.0301283	0.00673678	-0.0029988
JUQ033_ATGGGAGCAGACGTAG-1	0.194728	0.0449643	0.0140665	-0.000111295
JUQ056_AACCATGTCAAACCAC-1	0.0515207	0.0158449	-0.00148003	0.0191138
JUQ040_GCACATACAGCTCGAC-1	0.638471	0.0876497	0.00743896	-0.000621695
JUQ069_CGACTTCAGGCTCAGA-1	0.55696	0.0560697	0.00899484	0.00369433
JUQ049_CGCTTCATCTTACCTA-1	0.102897	0.124536	0.0151396	-0.0025452
JUQ040_CAGCCGATCAGGCGAA-1	0.214586	0.280803	0.0112703	-0.00118208
JUQ093_CCTACCAGTTAAAGTG-1	1.39277	0.0411727	-0.0175901	-0.00591128
JUQ038_ATGAGGGGTTGTGGCC-1	0.539844	0.05086	-0.00245521	-0.00466453
JUQ072_ACGCCGACACCAGTTA-1	0.0654068	0.00671435	-0.00295053	0.0204681
JUQ088_ACTTACTAGTTACCCA-1	1.12152	0.0290647	-0.0136546	-0.0067393
JUQ105_AGGGTGACATAGAAAC-1	2.05934	0.0295214	-0.0118095	-0.00634767
JUQ049_AGAGTGGCATGTTGAC-1	0.0780304	0.0221331	0.0110526	0.00750002
JUQ049_GCTCTGTCATTTCACT-1	0.0442773	0.0479262	0.0137146	-0.0024652
JUQ027_CCGTACTGTATTACCG-1	0.695934	0.112518	0.00358331	-0.00484923
JUQ104_TCTCTAAGTAAGTGGC-1	0.253056	0.0211222	0.00705956	-0.00289246
JUQ096_AAGCCGCGTGTAAGTA-1	0.0122376	0.000421864	-0.0102099	0.0310687
JUQ050_TACAGTGGTACGACCC-1	0.839442	0.0348801	0.000669642	-0.00393539
JUQ048_GGGACCTTCTTCCTTC-1	1.78673	0.0173352	-0.00930968	-0.00567921
JUQ050_CGGCTAGTCGGAGCAA-1	1.27943	0.0363294	0.00158719	-0.00383641
JUQ059_CAGATCACATTTCAGG-1	0.0370191	0.0266972	0.0138108	-0.00189744
JUQ038_CTGAAACCACATCCAA-1	0.399763	0.0390779	-0.00152119	-0.00685491
JUQ108_TTGGAACGTGAACCTT-1	0.465812	0.0145936	-0.0200142	-0.00559906
JUQ097_CGTGTCTCAAGGTTCT-1	1.42261	0.0288387	-0.0165462	-0.00689594
JUQ053_GGTGCGTTCCAACCAA-1	0.886867	0.119007	-0.00330919	-0.0068234
JUQ033_AGAGCGAAGCGTGTCC-1	0.476273	0.0612207	0.000575838	-0.00492353
JUQ061_GCCTCTAAGACTACAA-1	0.159193	0.114698	0.0124561	-0.00107208
JUQ117_GTAGTCAAGTAGGTGC-1	2.09602	0.0197983	-0.0117007	-0.00605408
JUQ111_CAACCTCCAAATACAG-1	0.0468246	0.00801111	0.0130457	-0.00123795
JUQ124_CATGCCTGTTGGTAAA-1	0.0306065	0.0057625	-0.00600986	0.0247986
JUQ111_GACTAACAGGTGCAAC-1	0.117253	0.0109959	-0.00306606	0.000975601
JUQ044_AGTTGGTTCTTGGGTA-1	0.0142528	0.00220173	-0.00751425	0.026621
JUQ036_GCACTCTAGGATGGAA-1	0.801037	0.0729685	0.00120991	-0.00531427
JUQ064_AGTCTTTTCCCTCTTT-1	1.41534	0.0110272	-0.00702361	-0.00475097
JUQ036_GCATGCGTCGCGATCG-1	1.08656	0.088515	0.00135342	-0.00527262
JUQ027_AACTTTCGTATATCCG-1	1.52086	0.115725	-0.00204379	-0.00680849
JUQ070_TGCCAAAAGGGCTCTC-1	0.25698	0.0228073	-0.00497544	-0.00576401
JUQ056_GACGTTATCTGCGTAA-1	0.255382	0.043613	-0.0112811	-0.00305667
JUQ049_CATCAAGAGATCGGGT-1	0.189714	0.0679346	0.000612083	-0.00510371
JUQ059_CTCTACGTCATAACCG-1	0.0898305	0.0451415	0.0106378	-0.00343945
JUQ030_TGTGGTAGTCTCTCGT-1	0.943339	0.0322691	-0.0111439	-0.00645761
JUQ111_CTGCTGTAGCAACGGT-1	0.168453	0.0127925	-0.0124343	0.0031753
JUQ088_ACCAGTAGTCCGCTGA-1	0.955643	0.135814	-0.0022467	-0.00703379
JUQ070_CACATAGCAATGGACG-1	0.593963	0.0447608	-0.00574031	-0.00597587
JUQ069_ACGCCAGTCCTCCTAG-1	0.105357	0.0153467	-0.0130864	0.00278513
JUQ107_CTCTGGTGTAGCGTAG-1	1.78091	0.0101034	-0.0143723	-0.00674439
JUQ066_GCACATAAGACGCAAC-1	0.576519	0.0698296	0.00463711	0.00109405
JUQ038_AGTGTCAGTTGGTGGA-1	0.573792	0.0486483	-0.00184157	-0.00619941
JUQ069_ATCATCTGTAATTGGA-1	0.403063	0.139393	-0.000163984	-0.00669459
JUQ064_TCGTACCAGCGATGAC-1	1.8527	0.00592225	-0.0112962	-0.00599115
JUQ036_GTATTCTCAGATCGGA-1	0.950211	0.136629	0.00348864	-0.00398419
JUQ045_GAACATCGTGCGAAAC-1	0.067513	0.0197093	-0.00155022	0.0207463
JUQ049_CTGGTCTCATTGGTAC-1	0.197567	0.0595417	0.00712875	-0.00448805
JUQ121_GTAACGTCAAGTACCT-1	2.17821	0.00587848	-0.0133973	-0.00628966
JUQ068_TGGCTGGAGGACGAAA-1	0.241334	0.00692489	0.0163231	0.000102379
JUQ111_CAAGAAAAGAGACTTA-1	0.055401	0.00882195	0.00275061	0.00779114
JUQ033_CAGAGAGAGCCGCCTA-1	0.214322	0.0640571	0.0115863	-0.0017742
JUQ106_CGTGAGCGTTCACGGC-1	0.140222	0.0277603	0.0133354	-0.002814
JUQ036_CAGCGACCATTCCTCG-1	0.587555	0.11413	0.0104818	0.00321372
JUQ027_CTGAAACTCATTTGGG-1	0.783749	0.035371	-0.00725208	-0.0065304
JUQ059_GAACGGAGTCCGAAGA-1	0.0905597	0.0219547	0.0123938	-0.00303555
JUQ046_AACCATGTCTGCTTGC-1	0.0612499	0.0128289	-0.00430781	-0.00204708
JUQ062_CGGACTGAGAGCCTAG-1	0.292934	0.132158	0.0101422	-0.00358533
JUQ027_ATCTGCCTCAGCCTAA-1	0.877499	0.0874764	0.0055658	-0.00375316
JUQ105_ACTGAGTTCGAATGCT-1	2.06278	0.0251196	-0.0121611	-0.00525245
JUQ066_ACGATGTTCGTGGACC-1	1.46722	0.042557	-0.00617926	-0.00716313
JUQ027_TGAAAGATCACGATGT-1	1.19038	0.0713129	0.0109168	0.00157914
JUQ069_GGAATAATCGGGAGTA-1	0.653192	0.0918632	-0.00179815	-0.00513179
JUQ104_ATAACGCAGGTGACCA-1	0.699292	0.0120776	-0.000293742	-0.0035493
JUQ087_CTCGGAGAGAGTCGGT-1	0.0187005	0.00143047	-0.00925945	0.029314
JUQ058_GAACGGATCTCCGGTT-1	0.183976	0.0299785	0.0153628	0.0040785
JUQ040_ACGAGCCTCTGTTTGT-1	0.507973	0.0758825	0.00774138	-0.00240452
JUQ111_GTCACGGGTGCGAAAC-1	0.0301581	0.0023337	4.50035e-05	0.00365134
JUQ042_AGCGTATTCATTGCGA-1	0.43874	0.0576241	-0.0173253	-0.0054417
JUQ103_ATCCGAACATTGAGCT-1	1.39254	0.0179687	-0.00418583	-0.00569124
JUQ038_ACGGCCATCTACCAGA-1	0.457042	0.065599	0.00198929	-0.00354732
JUQ111_ACTGAGTAGTGAAGAG-1	0.0920879	0.00618355	0.000906715	0.00144333
JUQ027_CTCGGGACATCACCCT-1	0.842017	0.131976	-0.00171681	-0.00679105
JUQ117_TGAGAGGAGCAGACTG-1	1.41987	0.00934999	-0.00731582	-0.00595183
JUQ107_AGCTTGACACAGGTTT-1	0.0172073	0.0104361	0.033995	-0.00450629
JUQ033_GGCGTGTAGGGATCTG-1	0.507423	0.0889661	0.000240487	-0.00611969
JUQ111_TAGTTGGGTCAAAGAT-1	0.0073005	0.000416126	0.00137335	0.0103019
JUQ111_AACTCAGCATGGAATA-1	0.0347158	0.0118428	0.00149578	0.00681842
JUQ060_CCACTACTCGCATGAT-1	0.0189552	0.00139937	-0.00838909	0.0297921
JUQ102_CAGAGAGGTCTGGTCG-1	0.299879	0.133451	0.00319407	-0.00441621
JUQ111_GGCGTGTCAGCCAGAA-1	0.0624748	0.0101789	-0.000357626	0.00759047
JUQ071_TTAACTCCACATGGGA-1	0.127625	0.0181881	-0.00400967	0.0156136
JUQ111_GGACAGATCAACCATG-1	0.0214801	0.00158119	0.00199631	0.00963983
JUQ047_AGTGAGGAGGTGCTAG-1	1.19847	0.0368192	-0.00118717	-0.00462563
JUQ047_ATTTCTGCATAGTAAG-1	0.114561	0.0106297	-0.0117056	-0.00500625
JUQ122_TCGTAGAGTACCATCA-1	1.14093	0.0104198	-0.00478984	-0.00545815
JUQ106_GAACCTAAGTGTTTGC-1	0.114798	0.00472143	0.0126334	3.26722e-05
JUQ091_TTTATGCCACTGTTAG-1	0.363153	0.0825269	0.00231034	-0.00547848
JUQ042_CTCGAAAAGAGCCTAG-1	1.83351	0.0257108	-0.0151912	-0.00689037
JUQ027_GTTCATTTCCGTCAAA-1	1.0194	0.126029	0.00753837	-0.00139899
JUQ036_GACCTGGCAGTGGAGT-1	0.617934	0.106448	0.00082339	-0.00601049
JUQ111_GCAATCACACTAGTAC-1	0.0278528	0.00691277	0.000843654	0.00698005
JUQ095_TACACGATCTGTCCGT-1	0.00119654	2.33673e-05	-0.0131297	0.0362987
JUQ068_TAAGTGCCAGTCGTGC-1	0.251895	0.00136919	0.0156339	-0.000185323
JUQ062_TGACAACAGACCACGA-1	0.055817	0.0308211	-0.00335801	0.0210723
JUQ090_ACCTTTAGTTGTCTTT-1	1.12416	0.0105655	-0.00358881	-0.00586308
JUQ111_ACATCAGGTGTTAAGA-1	0.0283491	0.00299076	0.00154361	0.0114815
JUQ100_GTTTCTACACTGCCAG-1	0.253225	0.0340876	0.00994023	-0.000230425
JUQ067_CCGTACTAGTACGTTC-1	0.582696	0.092401	0.000862303	-0.00505001
JUQ056_GATGAAACATGCCACG-1	0.152155	0.0166108	-0.0103562	0.00153031
JUQ038_ACACTGATCGCAAGCC-1	0.337684	0.209373	0.0018264	-0.0052453
JUQ027_CGAGCACAGAGACGAA-1	0.492758	0.134885	0.000550399	-0.00682698
JUQ111_ATTGGACCAGTCGATT-1	0.109251	0.00259979	-0.00171246	0.00156127
JUQ040_CTGATCCTCCCAAGAT-1	0.563037	0.107163	-0.000842849	-0.00585721
JUQ053_TCAACGAAGGCACATG-1	0.193442	0.0439573	0.0118874	-0.00353244
JUQ024_CATGACAGTGTTGGGA-1	0.454779	0.0204237	0.00565428	-0.000602501
JUQ102_GTACGTACATTGGTAC-1	0.360744	0.111384	-0.00100672	-0.00684307
JUQ027_AAAGCAACATGGATGG-1	0.492291	0.105413	0.0080437	-0.00450524
JUQ069_TCTTTCCGTAAAGGAG-1	0.137939	0.0199568	-0.0147032	-0.00354786
JUQ047_GCTTGAAAGCCTTGAT-1	2.21787	0.00781999	-0.0110989	-0.00607758
JUQ111_GCTTCCACATTAGGCT-1	0.0109326	0.00697837	0.00142935	0.0101754
JUQ036_GGGTTGCTCTGTTGAG-1	0.521492	0.0831446	0.00173876	-0.00569356
JUQ049_GCTGGGTGTGTCGCTG-1	0.174141	0.081329	0.00989265	-0.00281359
JUQ100_GCATACACAATGAAAC-1	0.0728999	0.0112875	0.00880793	-0.00288759
JUQ036_GGACGTCCAGTGGAGT-1	0.974209	0.0810491	0.00185877	-0.00421515
JUQ067_TTATGCTGTGTCGCTG-1	0.754846	0.0674109	-0.00185898	-0.00575454
JUQ092_TCAGCTCGTCTGCCAG-1	0.763058	0.0829493	0.0005406	-0.0054026
JUQ033_CGTGTAAAGGTGGGTT-1	0.136034	0.00687028	0.0083841	0.0100969
JUQ033_TAAACCGTCTTGAGGT-1	0.415684	0.0768207	0.00587311	-0.00350083
JUQ040_AGCGTATAGCTGCGAA-1	0.616219	0.10461	0.00835878	-0.00044567
JUQ045_TAAGCGTCAAGAAGAG-1	0.0656425	0.00981228	-0.00498494	0.0217608
JUQ035_GATCGATGTCCGTTAA-1	2.68191	0.00786522	-0.0188721	-0.00698458
JUQ049_GATGCTAGTCGGGTCT-1	0.260845	0.0669731	0.01036	-0.00090948
JUQ063_GCATGTAGTGGCAAAC-1	0.0961988	0.0188826	-0.0232203	-0.00527911
JUQ049_TCTTCGGGTTCCTCCA-1	0.0625469	0.0071241	0.0124212	0.00620709
JUQ067_CCATTCGAGTCCATAC-1	0.600777	0.0895689	-0.000650754	-0.00522619
JUQ111_CACATAGCAAGTACCT-1	0.0250064	0.00110644	0.00332628	0.0094971
JUQ053_CGAGCCAAGAGCTGCA-1	0.7834	0.0799005	-0.00588332	-0.0062205
JUQ068_AGAGCTTCAGACGCTC-1	0.196332	0.00593281	0.0136397	-0.00185028
JUQ111_CCAATCCTCGAACTGT-1	0.0354307	0.00240374	0.00245284	0.00770989
JUQ061_TCGCGAGAGGAGTCTG-1	0.30976	0.0716221	0.0115118	0.00021807
JUQ048_CGAATGTCATCCTAGA-1	0.915257	0.0223947	0.00450421	-0.00373683
JUQ076_GCTGCGAGTCAGCTAT-1	0.0580582	0.023835	-0.00304318	0.0198656
JUQ070_CATCCACGTAAGCACG-1	0.529115	0.0475193	-0.00636916	-0.00641579
JUQ054_GTCCTCACAGTAAGAT-1	0.49005	0.0114806	-0.00261863	-0.00534541
JUQ111_ACACCAAGTCAATGTC-1	0.0369707	0.00816037	0.0012433	0.0066876
JUQ050_GTATTCTTCTGGCGTG-1	1.08007	0.0403379	-0.0038548	-0.00551039
JUQ068_GCTTCCAAGAGTGACC-1	0.35607	0.0156291	0.0136911	-0.000709101
JUQ104_TGCCAAATCAGGTTCA-1	0.969961	0.0277671	-0.0174782	-0.00638891
JUQ027_CTGCCTACATACAGCT-1	1.07805	0.12651	0.00325265	-0.00533749
JUQ047_AAACCTGTCACCGGGT-1	0.261554	0.0108417	-0.0102133	-0.00471357
JUQ033_TGAGCATCACGAAACG-1	1.18616	0.102551	0.00555935	-0.0021047
JUQ097_ACGTCAAAGTGACTCT-1	0.283594	0.0172293	-0.0197297	-0.00529949
JUQ036_CGCTATCTCTAGAGTC-1	1.60964	0.111245	-0.00113491	-0.00527156
JUQ106_CCTCTGAAGTGTACGG-1	0.320041	0.0239944	-0.00258894	-0.00355293
JUQ054_CTACATTCAGTCTTCC-1	0.254433	0.0133003	0.000255563	-0.00366745
JUQ109_AAGGCAGTCAGGTTCA-1	0.296989	0.0189279	-0.0104424	-0.00571107
JUQ067_ATCGAGTAGATTACCC-1	1.09369	0.112118	-0.00100909	-0.0052182
JUQ082_ACATGGTTCGAATGCT-1	0.21507	0.00770576	-0.011415	-0.00394659
JUQ070_TCCACACTCTCCTATA-1	0.0397098	0.000497114	-0.0111827	0.0319835
JUQ046_CCAATCCAGGCCATAG-1	0.503631	0.0530671	0.00954718	0.00151295
JUQ111_CATCCACTCGTAGATC-1	0.0495697	0.00643081	-0.00267578	-0.000885759
JUQ107_GGACGTCAGTCTCCTC-1	0.389504	0.0112515	-0.00103743	-0.00437295
JUQ082_TGGCTGGTCACGACTA-1	1.65441	0.0115158	-0.0115187	-0.00646021
JUQ049_CTCAGAATCACGCGGT-1	0.0869867	0.0300231	0.00892852	-0.00335958
JUQ033_TAAACCGAGGGTTTCT-1	0.565725	0.0432466	0.00922925	0.0019911
JUQ095_CGCGTTTTCCGGGTGT-1	0.0568177	0.00018455	-0.00861299	0.0292581
JUQ068_GGGATGACATGAACCT-1	0.390829	0.0388595	-0.00998226	-0.00506626
JUQ111_GTAGTCACAAGCCCAC-1	0.0462524	0.000660642	0.00207894	0.00786606
JUQ038_ACATCAGTCGGGAGTA-1	0.826679	0.0472051	-0.00423057	-0.00447884
JUQ049_TGAGCATCACTTCGAA-1	0.0734457	0.0354932	0.0130051	-0.00197919
JUQ111_GAGTCCGGTAAACACA-1	0.0801724	0.0121186	0.0120783	-0.000420204
JUQ036_CAGCATATCATTGCCC-1	0.674642	0.0919795	0.0108896	0.000312646
JUQ027_ACGGGCTCATGACGGA-1	0.324125	0.0308827	0.00984693	0.00378488
JUQ059_CGGACGTCAGTATGCT-1	0.0308491	0.0304998	0.0160719	-0.0020306
JUQ068_GTGAAGGTCTTCAACT-1	0.204112	0.0134981	0.0142747	-0.00125094
JUQ056_CGGACTGTCGCATGGC-1	0.0955051	0.0342189	-0.0150987	-0.00398863
JUQ027_AACTCAGTCGTGGTCG-1	0.501836	0.0500279	-0.00328637	-0.00607608
JUQ101_GGAATAACATGCCTAA-1	0.480758	0.0776921	-0.00135552	-0.00669565
JUQ122_TGATTTCTCTTGTATC-1	1.5349	0.048085	-0.00456422	-0.00578314
JUQ111_TCCCGATCAGGCAGTA-1	0.134789	0.0315969	-0.00164113	-0.00295681
JUQ033_GGCTCGACAAGCCTAT-1	0.686015	0.120723	-0.000294132	-0.00624599
JUQ033_GCTTCCAGTGTTCGAT-1	0.832862	0.0535777	0.00809822	0.00391047
JUQ070_AACCGCGGTATCACCA-1	0.253899	0.0459926	0.00790355	0.00746011
JUQ036_CGTAGGCAGTGAACGC-1	1.24707	0.0788701	-0.00531526	-0.00715394
JUQ041_ACGAGGACACAGGCCT-1	0.0879931	0.0100674	-0.00341816	0.0163608
JUQ049_CTCAGAATCAGTGTTG-1	0.208953	0.0633341	0.00182004	-0.00492698
JUQ039_ACCTTTATCTGCAAGT-1	0.0122481	0	-0.00911258	0.0297362
JUQ048_TCGCGTTGTCTCTCGT-1	1.7346	0.0341662	-0.0105894	-0.00517266
JUQ049_CCGGGATTCAGGATCT-1	0.161165	0.133317	0.011818	-0.00296643
JUQ049_CTCTACGGTCACCCAG-1	0.120456	0.0108021	0.0122446	-0.00217152
JUQ106_AACTCAGAGAGGGATA-1	0.0714463	0.0110842	0.00301391	0.00375552
JUQ053_AAAGCAAAGACTACAA-1	0.560784	0.0543632	0.0108381	0.00386241
JUQ087_CTCACACAGGACACCA-1	2.1552	0.0259962	-0.00886163	-0.00594369
JUQ047_CAAGGCCTCTATCGCC-1	2.67175	0.00930362	-0.0195921	-0.00741467
JUQ106_CTGATAGTCTCTAAGG-1	0.207546	0.00789122	0.0051441	0.0101282
JUQ050_GTCATTTTCTTGTCAT-1	1.09145	0.0299679	-0.0102391	-0.00527287
JUQ053_TTCTCCTCATGCCTTC-1	0.0340573	0	-0.0111009	0.0336851
JUQ061_CATGGCGAGTTACGGG-1	0.396026	0.109203	0.0124086	0.00410054
JUQ111_GGTATTGCATCCAACA-1	0.0896351	0.0043766	-0.00294581	-0.000869293
JUQ111_TTAGGACTCTGCGGCA-1	0.0334224	0.00325494	0.0009778	0.0121799
JUQ049_GTGCAGCGTCCAGTTA-1	0.159824	0.0645021	0.00180674	-0.00574558
JUQ106_AAGTCTGAGTCATCCA-1	0.209037	0.0164037	-0.00437062	0.0213139
JUQ054_GGGTCTGCAGACAAGC-1	0.0808563	0.00797205	0.0103102	-0.00121299
JUQ036_TCAACGAGTAAACACA-1	0.0272368	0.001077	-0.00788966	0.0305663
JUQ121_AACTCTTGTACTCAAC-1	1.71296	0.0136877	-0.0154131	-0.0056779
JUQ111_GACGCGTCATACGCTA-1	0.00690749	0.00455127	0.00249428	0.0103316
JUQ059_GTGGGTCTCCGCAGTG-1	0.0401399	0.015084	0.0128392	-0.00290386
JUQ111_CGTGTAAAGACATAAC-1	0.0228991	0.0139608	-0.00104858	0.0178897
JUQ053_GGGATGATCAACCAAC-1	0.390266	0.0964824	-3.33933e-05	-0.00448593
JUQ049_TATCAGGGTGGTCTCG-1	0.138287	0.0170124	0.0142165	-0.00210552
JUQ033_ACTTGTTGTACCGGCT-1	0.377656	0.061038	0.00168585	-0.00418656
JUQ111_GGACAAGAGTCCAGGA-1	0.0273673	0.00886892	0.00132137	0.0075466
JUQ047_TCAGGATTCACCTTAT-1	0.121114	0.00619622	-0.00316642	0.015412
JUQ063_CCTTACGCAAGTTAAG-1	0.22998	0.0495987	0.0135146	0.0046788
JUQ067_AAACCTGAGTAGCCGA-1	0.622843	0.0922846	0.00826498	-0.00228948
JUQ106_GTAACGTAGGTGATTA-1	0.27932	0.0192424	0.00231154	-0.00107131
JUQ049_TCCCGATAGGATGCGT-1	0.149498	0.0721947	0.00247616	-0.00598382
JUQ040_CATGACAGTCCGAAGA-1	0.694118	0.116167	0.00432155	-0.00372601
JUQ049_ATTACTCCACCAGGTC-1	0.0391053	0.0024103	0.0143624	0.00618595
JUQ092_GTTCTCGCATCCCATC-1	0.403056	0.028734	0.0110579	-0.00192722
JUQ026_GCGCGATCAAGTCTAC-1	0.398264	0.0501449	0.000488415	-0.00378963
JUQ111_AAGACCTAGGTAGCTG-1	0.00175185	0.000139238	0.000749727	0.0139111
JUQ027_CCCAGTTCAAGTCTAC-1	0.585266	0.100177	0.00542896	-0.00271405
JUQ064_GAAACTCTCTTAGAGC-1	1.87413	0.0192607	-0.0142886	-0.00624087
JUQ105_CAGGTGCCAGTCACTA-1	2.23845	0.0148456	-0.0179754	-0.00669359
JUQ059_GTTAAGCAGGGATCTG-1	0.322986	0.0582505	-0.00369238	-0.00108722
JUQ106_CTCTACGCATATACCG-1	1.54769	0.0214414	-0.00555665	-0.00605759
JUQ047_CTGCCTATCCTCCTAG-1	0.730634	0.0167004	-0.00264302	-0.00632747
JUQ091_GGAACTTCAGTGAGTG-1	0.648584	0.0464815	-0.00117327	-0.00595365
JUQ036_ACTTACTTCATGTCTT-1	1.02207	0.069558	0.00587001	0.00159431
JUQ036_CTACACCGTAGTACCT-1	1.03915	0.161603	0.00721096	-0.00142248
JUQ040_CGTGTCTTCCGCGTTT-1	0.443656	0.0981337	0.00659481	-0.00317169
JUQ040_CTCAGAATCTTGGGTA-1	0.567927	0.0670541	0.0066542	-0.00172902
JUQ040_ACTATCTTCGCATGAT-1	0.702499	0.156815	0.00945823	0.00219769
JUQ111_GAACCTAAGATATGGT-1	0.0746598	0.000751657	0.002474	0.00724963
JUQ040_GCCTCTAAGAGTACCG-1	0.0984078	0.0563971	0.0130865	0.00629381
JUQ031_ACATGGTCAGCAGTTT-1	0.0162102	0.00937886	0.0324018	-0.00436668
JUQ047_CTAACTTAGCCACCTG-1	0.12998	0.00629772	-0.00537798	0.0253449
JUQ053_ATAGACCAGCGCCTCA-1	0.588425	0.0827249	0.00924868	-0.00126841
JUQ107_GTGTGCGGTGTCCTCT-1	1.33962	0.0683126	-0.00618059	-0.00586797
JUQ092_GATGCTATCGCCAAAT-1	0.522989	0.0805012	0.0134708	0.00282886
JUQ045_GAATGAACACAGAGGT-1	0.00797223	0.000272858	-0.00829469	0.0280094
JUQ040_CATCGGGAGATATACG-1	0.28506	0.0484276	0.00670814	-0.0036138
JUQ040_CGGCTAGAGAAGGACA-1	0.439929	0.172644	0.000512205	-0.0056116
JUQ053_CAGCTAAGTACGCTGC-1	0.487859	0.0500258	0.00786257	0.000595399
JUQ036_TAAACCGGTCTGGAGA-1	0.675317	0.122276	-0.00189133	-0.00664009
JUQ104_AGAGTGGGTTACAGAA-1	0.595107	0.0107184	0.00134847	-0.00313513
JUQ036_CCTTACGGTCGGATCC-1	0.0899795	0.00278304	0.00174412	0.0184728
JUQ059_GATCGATCATTGGCGC-1	0.117473	0.0196527	0.0101041	-0.0037898
JUQ059_CTCCTAGCATCAGTAC-1	0.0395416	0.0102238	0.0160365	-0.00262843
JUQ104_GTGTTAGGTACCCAAT-1	0.361483	0.0266409	0.00557075	-0.00239822
JUQ033_GTTACAGTCTGCTGTC-1	1.63556	0.159919	0.0036262	-0.00218629
JUQ094_GTCAAGTGTAAGTTCC-1	0.0983908	0.00295772	-0.00443836	0.0252386
JUQ070_TGGACGCCATTATCTC-1	0.908048	0.0935651	0.0027117	-0.0020119
JUQ124_CGACTTCAGAGTGACC-1	0.121583	0.00756614	-0.00691531	0.0181266
JUQ031_GCGGGTTGTGCCTGGT-1	0.0227579	0.0132889	0.0314823	-0.00429883
JUQ071_AATCCAGTCGGATGGA-1	0.0285849	0.00201262	-0.00471738	0.0236907
JUQ031_AACACGTTCCTGCCAT-1	0.017336	0.0106963	0.0318795	-0.00423967
JUQ111_CATATTCTCGGACAAG-1	0.090653	0.00622511	0.00256532	0.00564212
JUQ111_GAGGTGATCAGGTAAA-1	0.0384168	0.002664	0.000767469	0.00676842
JUQ111_ACGGCCAGTTTAAGCC-1	0.0395684	0.0105926	-0.00102197	0.00146011
JUQ054_AGGCCGTTCTGTCAAG-1	1.62471	0.0243594	-0.00982982	-0.00645179
JUQ027_CGTCAGGAGTGACATA-1	0.962977	0.115139	-0.00178455	-0.00608528
JUQ057_ACCAGTAGTCTTGATG-1	0.00629909	6.71694e-05	-0.0148513	0.0383037
JUQ067_CTGCTGTTCGGTCTAA-1	0.396729	0.0701762	0.00833534	-0.00439859
JUQ112_AGGCCGTGTTAAGTAG-1	0.0435253	0.0084529	-0.0145103	-0.00300297
JUQ036_CCATTCGGTACTTGAC-1	0.552686	0.0413594	0.00840756	0.00224128
JUQ036_AATCGGTGTTAGATGA-1	1.04903	0.0731986	0.00816823	0.000983681
JUQ111_AGGTCATTCGATAGAA-1	0.0208882	0.0126412	0.00025655	0.00680835
JUQ095_ACGGGTCCAAGTCATC-1	0.0104927	0	-0.0111441	0.0322863
JUQ059_CTCAGAACAGCGTAAG-1	0.125288	0.0411722	0.0149163	-0.00108267
JUQ065_GGTGAAGAGTGAATTG-1	2.78239	0.00742873	-0.0158474	-0.00662599
JUQ111_GGCGACTGTTAGATGA-1	0.162151	0.0024246	0.000320441	-0.000259147
JUQ047_ACAGCCGCACGTAAGG-1	0.656914	0.0112089	-0.0106425	-0.00540747
JUQ033_CAAGAAACACTCAGGC-1	0.51866	0.0835767	0.000825528	-0.00453816
JUQ036_CTTAGGAGTCAGATAA-1	0.385719	0.079981	0.00499083	-0.00388635
JUQ118_CATGCCTAGAGCTGCA-1	1.55355	0.00917078	-0.00668918	-0.00599677
JUQ040_GCTCTGTGTATAATGG-1	0.651096	0.0637435	0.00758783	0.00295542
JUQ070_CAGCCGAAGCACAGGT-1	0.145862	0.0219641	0.0133796	0.00268545
JUQ033_TACAGTGGTATGAATG-1	0.525129	0.0579448	-0.0050018	-0.00635182
JUQ067_CCTAAAGGTCTAGTGT-1	0.797719	0.236946	0.00119029	-0.00618858
JUQ122_ATGTGTGGTCCGACGT-1	0.0317074	0.00913955	-0.0184234	-0.00400128
JUQ036_ATAACGCAGTTTGCGT-1	1.49712	0.121496	-0.00378473	-0.00662015
JUQ027_AACTCAGCATGCTAGT-1	0.840469	0.0951987	0.00689466	-0.00177861
JUQ040_CTCGAGGGTCGGATCC-1	0.267099	0.0697405	0.00964799	-0.00301938
JUQ056_TCAGCAAGTCTTGATG-1	0.11131	0.0171575	-0.00524003	-0.00301874
JUQ067_TCAATCTCACATTTCT-1	0.604666	0.0754441	0.0013198	-0.00523168
JUQ040_GTCACAAGTACGCTGC-1	0.50831	0.0682336	0.00888229	-0.000325981
JUQ083_ACTGCTCCAAGAGTCG-1	0.269339	0.0324857	0.00499523	-0.00310943
JUQ111_TGTATTCTCAGATAAG-1	0.00304903	0.000516426	0.00212618	0.0120827
JUQ118_TCCACACCAGTTCATG-1	2.21077	0.0185972	-0.0138464	-0.00668284
JUQ106_CATGACACATTACCTT-1	0.0705622	0.00281213	-0.00329235	0.0217147
JUQ036_CGCGGTATCCCGACTT-1	0.786074	0.0789072	0.00302253	-0.00289265
JUQ111_AGGCCGTCACTTGGAT-1	0.0223436	0.00461942	0.000889648	0.0115142
JUQ097_CCTACCATCACGAAGG-1	2.62499	0.0100522	-0.0182822	-0.00752185
JUQ111_AGGGTGACACTATCTT-1	0.0453633	0.00749617	-0.00357388	0.000352528
JUQ106_ACAGCCGGTCGCTTCT-1	0.0794171	0.00159559	0.00890658	0.00400278
JUQ036_AGAGTGGTCAACACAC-1	1.0024	0.115369	0.00529762	-0.00213035
JUQ061_GACCTGGCACCGCTAG-1	0.0407132	0.0168215	-0.0184629	-0.00413082
JUQ061_GCTGCTTAGTGCCATT-1	0.800866	0.0485242	0.00433941	-0.00270528
JUQ033_TCATTTGCATCACGAT-1	0.168988	0.0861158	0.0106418	-0.000988804
JUQ090_AGCTCCTAGGTCGGAT-1	1.21029	0.00608882	-0.00350121	-0.00592131
JUQ033_GGACAAGGTTATCCGA-1	0.575085	0.114454	0.000267291	-0.00541348
JUQ040_CGAGCCAAGTGAACGC-1	0.317815	0.103185	0.00375859	-0.00446761
JUQ104_TAAACCGGTAAGTGTA-1	0.639556	0.0142154	0.000559663	-0.00313863
JUQ118_GCACATATCAGTTTGG-1	1.56996	0.0118453	-0.00621851	-0.00591005
JUQ104_GGTGCGTTCACTTACT-1	0.509889	0.0135612	0.00922432	-0.0029538
JUQ049_CCATTCGCACAGACAG-1	0.090796	0.0510329	0.0109114	0.00161639
JUQ102_CAACCAAAGTGGTAAT-1	0.176377	0.0845943	0.013535	-0.0035105
JUQ059_CAGCATACAAGTTCTG-1	0.0759381	0.0620412	0.0154249	-0.00115294
JUQ027_GCCTCTATCAGCACAT-1	0.0587902	0.00174259	-0.00294128	0.0197676
JUQ045_ATCTACTGTATAGGTA-1	0.348384	0.0282745	-0.004607	-0.00310573
JUQ111_AGGGATGTCCTTTACA-1	0.0142173	0.0133999	-0.00181935	0.0081169
JUQ049_TGACTTTAGACCTTTG-1	0.138077	0.0127159	0.0110897	-0.000396084
JUQ038_ACACTGACATGGTCAT-1	0.681718	0.0968056	0.0012743	-0.00555821
JUQ059_ACGATACTCACGATGT-1	0.385011	0.0528005	0.00622935	-0.00482511
JUQ104_CCTACCATCTCAACTT-1	1.04346	0.0102543	-0.00585632	-0.00577866
JUQ090_ACCCACTAGCCCGAAA-1	2.50685	0.0275908	-0.0167151	-0.00771625
JUQ040_GCATGTATCCTAAGTG-1	0.516114	0.153558	0.00985654	0.000255415
JUQ059_TGAGCCGGTAGCGCAA-1	0.506333	0.0423449	-0.00153105	-0.00468761
JUQ107_ATGCGATCATTCTTAC-1	0.216573	0.0421016	-0.0196293	-0.00550388
JUQ097_GATCTAGAGGTAGCCA-1	1.25635	0.0117938	-0.0145598	-0.00554773
JUQ067_CAACCAACAGGCTGAA-1	0.809094	0.05198	-0.00567536	-0.00615975
JUQ040_CGAGAAGTCATGCATG-1	0.356556	0.0991001	0.0086582	0.00479156
JUQ049_CATCAGATCTCATTCA-1	0.278992	0.0217175	0.00959307	0.003828
JUQ112_TCGCGAGGTCTAGAGG-1	0.777884	0.0311183	-0.0147294	-0.0069088
JUQ111_GTCATTTTCTTGACGA-1	0.0225397	0.00494708	-0.0200836	-0.00381062
JUQ048_AGACGTTGTATGGTTC-1	1.32551	0.0152442	-0.000897392	-0.00440454
JUQ036_AACTTTCTCAGCGATT-1	0.757921	0.0797112	-0.000366689	-0.00536626
JUQ049_TCACGAAAGGTGCTAG-1	0.067518	0.0706548	0.0116606	-0.00187605
JUQ049_CTTAACTAGGCACATG-1	0.147572	0.144309	0.01375	-0.00195769
JUQ027_GGGTTGCCATTGGGCC-1	0.155934	0.0244511	0.011478	-0.00233338
JUQ036_CGTAGGCTCCACGAAT-1	0.968996	0.125205	0.00997164	0.00262202
JUQ111_TGTGGTACATCCCATC-1	0.053869	0.000983047	0.0022245	0.00827157
JUQ120_TTATGCTGTCCAACTA-1	0.314059	0.00820136	0.00214719	0.00867551
JUQ054_CAGGTGCAGCTAGTTC-1	1.61964	0.0431405	-0.0042287	-0.00542461
JUQ070_CCTTACGGTCAAACTC-1	0.431235	0.0259473	0.00462171	0.00922087
JUQ049_ATTACTCTCATATCGG-1	0.072032	0.0549628	0.010395	-0.00164474
JUQ036_ACTGAACTCATGTCCC-1	1.2616	0.125345	0.00105237	-0.00467364
JUQ112_AAAGATGAGCAATATG-1	0.126826	0.0155995	-0.00975211	-0.00401771
JUQ026_ACACTGAAGATCCCGC-1	0.564336	0.0869941	0.00440958	-0.00481825
JUQ041_GCTCTGTTCACCATAG-1	0.13543	0.010074	0.00566682	-3.98251e-05
JUQ067_CTCAGAACAGGCGATA-1	1.28293	0.0667388	-0.0037712	-0.00563885
JUQ111_TGAGGGACATATGCTG-1	0.0486121	0.00722219	0.00170425	0.00707701
JUQ049_CGCTGGAGTAAACCTC-1	0.137411	0.130632	0.0096437	-0.00317861
JUQ067_GACGCGTGTCGCGTGT-1	0.380545	0.0610128	0.00490583	-0.00415642
JUQ049_AACTCAGGTTGGTGGA-1	0.181139	0.158223	0.00865734	-0.00414781
JUQ036_TCACAAGGTTCGCTAA-1	1.09896	0.124685	0.00542963	-0.00248444
JUQ040_CGTCAGGGTCAAGCGA-1	0.461205	0.0561114	0.00759922	0.0059494
JUQ105_CTACCCAGTTCAGCGC-1	1.07701	0.0106408	-0.00431727	-0.00578951
JUQ046_CTGTTTACATCCTTGC-1	0.0513651	0.00603186	-0.00136863	0.0192405
JUQ040_GACTAACAGTTAACGA-1	0.601258	0.110619	0.0059166	-0.00276803
JUQ027_GGTATTGTCAGTTGAC-1	0.864201	0.0871015	0.00357046	-0.00450502
JUQ107_CGGACGTTCATTCACT-1	1.80263	0.0198399	-0.0160266	-0.00611421
JUQ027_CAAGGCCTCTCCAGGG-1	1.19433	0.0915733	-0.00422597	-0.00744187
JUQ111_GCATGATGTAAGTTCC-1	0.0671086	0.00949804	-0.000780168	0.00412546
JUQ033_AGCAGCCTCGTTACGA-1	0.44524	0.0869	0.00668657	-0.00357329
JUQ095_CGATTGAAGACACTAA-1	0.0248689	4.46238e-05	-0.0106235	0.0317616
JUQ064_CGTCCATGTGGTCTCG-1	2.28721	0.0124193	-0.0158199	-0.00682179
JUQ050_ACTTGTTAGCTTTGGT-1	1.64925	0.0204641	-0.00760658	-0.00596008
JUQ049_TAGAGCTCAGTCGATT-1	0.057025	0.024988	0.0118603	0.0028358
JUQ049_CACATAGCAGGCGATA-1	0.049779	0.0130651	0.0118184	0.00637006
JUQ120_AGCATACCAATCTGCA-1	1.75304	0.015171	-0.0170094	-0.00619947
JUQ111_TCGAGGCAGCGAGAAA-1	0.03658	0.0132899	-0.00727587	0.00268389
JUQ054_GACTGCGGTTCATGGT-1	0.39247	0.0338293	0.0057129	-0.00330745
JUQ036_CTGAAACAGGGCATGT-1	0.122833	0.0404394	0.0115184	0.00668702
JUQ033_ATTATCCAGACATAAC-1	0.27427	0.0580583	0.0119176	0.00536669
JUQ111_TGTATTCTCCAAAGTC-1	0.0349342	0.0192737	-0.0033475	0.0232666
JUQ111_TTTGTCAGTGATAAGT-1	0.0165255	0.0108788	0.000961389	0.00739004
JUQ036_GATCGATTCCTGCAGG-1	1.15947	0.0949365	-0.00422379	-0.00580928
JUQ057_CTAGAGTAGCTCTCGG-1	0.835666	0.112402	-0.00226167	-0.00697573
JUQ040_TCACAAGAGCGAAGGG-1	0.26968	0.141178	-0.0011089	-0.0072115
JUQ069_GAACGGAGTGCATCTA-1	0.397433	0.0455447	-0.00614527	-0.00809761
JUQ049_CGGACACCAGGATCGA-1	0.283122	0.0482126	0.00294036	-0.00538654
JUQ058_AGATTGCTCGCCAAAT-1	0.0103102	0.00389642	-0.00711726	0.0273491
JUQ111_ACTTGTTAGCTCCTTC-1	0.0561596	0.00735349	-0.0013345	0.00117384
JUQ036_TTCTTAGTCACTTACT-1	1.71356	0.179714	0.0024561	-0.00320003
JUQ061_TAGACCATCCCAAGTA-1	0.189644	0.135395	0.0134351	-0.00159069
JUQ036_AGAGCGAAGTTCGATC-1	0.979937	0.0724921	0.00594149	-0.0019936
JUQ024_CGGAGCTCAAGACACG-1	0.995613	0.136093	0.00695297	-0.000143394
JUQ058_TTATGCTGTTTCCACC-1	0.30389	0.0617223	0.00546342	-0.00387977
JUQ067_GACTAACCATGGAATA-1	0.928096	0.0882247	-0.00269512	-0.00578387
JUQ111_ACGGGTCTCAGTTGAC-1	0.0477957	0.0149143	-0.00286332	0.0214524
JUQ108_TGAGGGAGTGCAGTAG-1	0.156638	0.00744292	0.0139813	-0.00168569
JUQ070_AAAGCAACAACTGGCC-1	0.626322	0.0693483	0.00886959	0.00285699
JUQ111_CAAGGCCCACATCCAA-1	0.0406142	0.0033964	-0.000638766	0.00128856
JUQ068_GCAAACTAGACTGTAA-1	0.83878	0.0327163	-0.0120063	-0.00589882
JUQ047_AGCAGCCGTCTAGCGC-1	2.55942	0.0112573	-0.0152102	-0.00580821
JUQ040_GGCCGATTCAAACGGG-1	0.333408	0.0697766	0.0110496	-0.000702903
JUQ033_CATGACACAGGATCGA-1	0.171948	0.00928707	0.00955936	0.0145163
JUQ040_CGTCACTGTCCCGACA-1	0.487814	0.0850393	0.000318329	-0.0048667
JUQ049_ACGTCAAGTATATGGA-1	0.167093	0.0555355	0.0099422	-0.00335402
JUQ069_CTGCGGAGTTCGTTGA-1	0.46847	0.127381	-0.000872401	-0.00728187
JUQ112_GTATTCTCACTGTGTA-1	0.23143	0.00759688	-0.00249648	-0.000875642
JUQ099_TAAGTGCTCGTAGGAG-1	1.9546	0.0230394	-0.0131567	-0.00564676
JUQ048_GCTGGGTTCGTAGGTT-1	1.77057	0.0156261	-0.00577969	-0.00485141
JUQ053_CTCATTAAGACTCGGA-1	0.373616	0.14928	0.0134494	0.00205447
JUQ105_ATTACTCTCCGCGGTA-1	1.06498	0.0199137	-0.0156687	-0.00618492
JUQ024_TCCCGATGTAGCGATG-1	1.53697	0.0254258	-0.00876134	-0.00625535
JUQ053_ACACCGGTCCCACTTG-1	0.75935	0.138233	-0.0020981	-0.00566898
JUQ040_CATCAGATCTGAGGGA-1	0.427571	0.131858	0.0106426	0.00115277
JUQ095_CGTCCATTCGGAAATA-1	0.0313329	0.000409335	-0.0050639	0.0226667
JUQ111_ATCATGGGTACAGCAG-1	0.0614268	0.00346702	-0.000610856	0.000683561
JUQ056_TCTGGAACAAATTGCC-1	0.0914009	0.0208811	-0.00800481	-0.00171148
JUQ042_GAGTCCGTCGGCTTGG-1	1.58201	0.0336886	-0.0178688	-0.00470884
JUQ036_CAACTAGAGGGTATCG-1	0.256391	0.0166643	0.0105325	0.00810056
JUQ069_TAAGTGCCAAAGGCGT-1	0.496823	0.0478106	0.00721167	0.00272495
JUQ049_CAAGTTGGTTGGAGGT-1	0.0878237	0.0323342	0.00942913	0.00257432
JUQ024_GCAGCCAAGCTGCGAA-1	0.842321	0.0168664	-0.00771611	-0.00590734
JUQ095_GGAACTTCACGTAAGG-1	0.0144313	0.000150938	-0.0108872	0.0322475
JUQ033_TCGGGACCAACTTGAC-1	0.240006	0.0531144	0.00990688	-0.00216081
JUQ049_CTGCTGTTCTGTCTAT-1	0.204882	0.0720454	0.000457772	-0.00531684
JUQ120_GCGCGATGTGGTACAG-1	0.277721	0.0125523	-0.00379528	-0.00447376
JUQ033_CTGATAGCAGGCAGTA-1	0.641026	0.0625031	0.000924873	-0.00451938
JUQ070_GAAGCAGCAGTGACAG-1	0.521579	0.0530875	-0.0129088	-0.00604856
[truncated: 10,133 more rows]

## Sheet: c_C3
patient	0	condition	patient
JUQ039_JUQ041	0.8729	NE_pre	JUQ039_JUQ041
JUQ042_JUQ044	0.785804	NE_pre	JUQ042_JUQ044
JUQ043_JUQ047	0.950156	NE_pre	JUQ043_JUQ047
JUQ045_JUQ048	0.299155	NE_pre	JUQ045_JUQ048
JUQ050_JUQ054	1.4685	NE_pre	JUQ050_JUQ054
JUQ058_JUQ059	0.207745	NE_pre	JUQ058_JUQ059
JUQ061_JUQ063	0.387914	NE_pre	JUQ061_JUQ063
JUQ064_JUQ065	1.82253	NE_pre	JUQ064_JUQ065
JUQ072_JUQ073	0.497463	NE_pre	JUQ072_JUQ073
JUQ076_JUQ078	0.619714	NE_pre	JUQ076_JUQ078
JUQ080_JUQ082	1.404	NE_pre	JUQ080_JUQ082
JUQ083_JUQ085	0.757716	NE_pre	JUQ083_JUQ085
JUQ086_JUQ089	1.09064	NE_pre	JUQ086_JUQ089
JUQ087_JUQ090	0.588949	NE_pre	JUQ087_JUQ090
JUQ088_JUQ091	0.628901	NE_pre	JUQ088_JUQ091
JUQ092_JUQ093	0.597533	NE_pre	JUQ092_JUQ093
JUQ094_JUQ096	0.0753734	NE_pre	JUQ094_JUQ096
JUQ095_JUQ097	0.0540528	NE_pre	JUQ095_JUQ097
JUQ103_JUQ104	0.738298	NE_pre	JUQ103_JUQ104
JUQ105_JUQ107	1.40367	NE_pre	JUQ105_JUQ107
JUQ106_JUQ108	0.375002	NE_pre	JUQ106_JUQ108
JUQ109_JUQ111	0.133944	NE_pre	JUQ109_JUQ111
JUQ110_JUQ112	1.90949	NE_pre	JUQ110_JUQ112
JUQ117_JUQ118	1.66888	NE_pre	JUQ117_JUQ118
JUQ119_JUQ120	0.817286	NE_pre	JUQ119_JUQ120
JUQ121_JUQ122	1.7488	NE_pre	JUQ121_JUQ122
JUQ123_JUQ124	0.303681	NE_pre	JUQ123_JUQ124
JUQ032_JUQ035	0.562665	NE_on	JUQ032_JUQ035
JUQ039_JUQ041	0.532151	NE_on	JUQ039_JUQ041
JUQ042_JUQ044	0.969379	NE_on	JUQ042_JUQ044
JUQ043_JUQ047	1.0779	NE_on	JUQ043_JUQ047
JUQ045_JUQ048	1.03243	NE_on	JUQ045_JUQ048
JUQ050_JUQ054	0.76212	NE_on	JUQ050_JUQ054
JUQ058_JUQ059	0.194188	NE_on	JUQ058_JUQ059
JUQ061_JUQ063	0.334987	NE_on	JUQ061_JUQ063
JUQ064_JUQ065	2.00573	NE_on	JUQ064_JUQ065
JUQ072_JUQ073	0.820664	NE_on	JUQ072_JUQ073
JUQ076_JUQ078	0.475246	NE_on	JUQ076_JUQ078
JUQ080_JUQ082	0.873752	NE_on	JUQ080_JUQ082
JUQ083_JUQ085	0.964318	NE_on	JUQ083_JUQ085
JUQ086_JUQ089	0.634369	NE_on	JUQ086_JUQ089
JUQ087_JUQ090	1.03717	NE_on	JUQ087_JUQ090
JUQ088_JUQ091	0.636725	NE_on	JUQ088_JUQ091
JUQ092_JUQ093	0.39167	NE_on	JUQ092_JUQ093
JUQ094_JUQ096	0.158624	NE_on	JUQ094_JUQ096
JUQ095_JUQ097	0.923704	NE_on	JUQ095_JUQ097
JUQ103_JUQ104	1.05326	NE_on	JUQ103_JUQ104
JUQ105_JUQ107	0.938209	NE_on	JUQ105_JUQ107
JUQ106_JUQ108	0.783582	NE_on	JUQ106_JUQ108
JUQ109_JUQ111	0.0538185	NE_on	JUQ109_JUQ111
JUQ110_JUQ112	0.25195	NE_on	JUQ110_JUQ112
JUQ117_JUQ118	1.53006	NE_on	JUQ117_JUQ118
JUQ119_JUQ120	0.930728	NE_on	JUQ119_JUQ120
JUQ121_JUQ122	0.662237	NE_on	JUQ121_JUQ122
JUQ123_JUQ124	0.834986	NE_on	JUQ123_JUQ124
JUQ026_JUQ027	0.613018	E_pre	JUQ026_JUQ027
JUQ030_JUQ031	0.791887	E_pre	JUQ030_JUQ031
JUQ033_JUQ036	0.607674	E_pre	JUQ033_JUQ036
JUQ038_JUQ040	0.572994	E_pre	JUQ038_JUQ040
JUQ046_JUQ049	0.324658	E_pre	JUQ046_JUQ049
JUQ052_JUQ056	0.170224	E_pre	JUQ052_JUQ056
JUQ053_JUQ057	0.478887	E_pre	JUQ053_JUQ057
JUQ060_JUQ062	0.188861	E_pre	JUQ060_JUQ062
JUQ066_JUQ069	0.5579	E_pre	JUQ066_JUQ069
JUQ068_JUQ070	0.300388	E_pre	JUQ068_JUQ070
JUQ099_JUQ101	1.33445	E_pre	JUQ099_JUQ101
JUQ100_JUQ102	0.194345	E_pre	JUQ100_JUQ102
JUQ026_JUQ027	0.85313	E_on	JUQ026_JUQ027
JUQ030_JUQ031	0.28289	E_on	JUQ030_JUQ031
JUQ033_JUQ036	0.803505	E_on	JUQ033_JUQ036
JUQ038_JUQ040	0.508854	E_on	JUQ038_JUQ040
JUQ046_JUQ049	0.156322	E_on	JUQ046_JUQ049
JUQ052_JUQ056	0.230817	E_on	JUQ052_JUQ056
JUQ053_JUQ057	0.499358	E_on	JUQ053_JUQ057
JUQ060_JUQ062	0.380375	E_on	JUQ060_JUQ062
JUQ066_JUQ069	0.42108	E_on	JUQ066_JUQ069
JUQ068_JUQ070	0.432677	E_on	JUQ068_JUQ070
JUQ099_JUQ101	0.797292	E_on	JUQ099_JUQ101
JUQ100_JUQ102	0.350899	E_on	JUQ100_JUQ102

## Sheet: c_CFB
patient	0	condition	patient
JUQ039_JUQ041	0.0164515	NE_pre	JUQ039_JUQ041
JUQ042_JUQ044	0.0148515	NE_pre	JUQ042_JUQ044
JUQ043_JUQ047	0.0316678	NE_pre	JUQ043_JUQ047
JUQ045_JUQ048	0.0272458	NE_pre	JUQ045_JUQ048
JUQ050_JUQ054	0.0293183	NE_pre	JUQ050_JUQ054
JUQ058_JUQ059	0.0482583	NE_pre	JUQ058_JUQ059
JUQ061_JUQ063	0.0767946	NE_pre	JUQ061_JUQ063
JUQ064_JUQ065	0.0129518	NE_pre	JUQ064_JUQ065
JUQ072_JUQ073	0.0282136	NE_pre	JUQ072_JUQ073
JUQ076_JUQ078	0.0175958	NE_pre	JUQ076_JUQ078
JUQ080_JUQ082	0.0251191	NE_pre	JUQ080_JUQ082
JUQ083_JUQ085	0.0266647	NE_pre	JUQ083_JUQ085
JUQ086_JUQ089	0.0401301	NE_pre	JUQ086_JUQ089
JUQ087_JUQ090	0.00768372	NE_pre	JUQ087_JUQ090
JUQ088_JUQ091	0.0577728	NE_pre	JUQ088_JUQ091
JUQ092_JUQ093	0.0340526	NE_pre	JUQ092_JUQ093
JUQ094_JUQ096	0.00339117	NE_pre	JUQ094_JUQ096
JUQ095_JUQ097	0.00178326	NE_pre	JUQ095_JUQ097
JUQ103_JUQ104	0.0120382	NE_pre	JUQ103_JUQ104
JUQ105_JUQ107	0.0250764	NE_pre	JUQ105_JUQ107
JUQ106_JUQ108	0.0140046	NE_pre	JUQ106_JUQ108
JUQ109_JUQ111	0.00903017	NE_pre	JUQ109_JUQ111
JUQ110_JUQ112	0.04082	NE_pre	JUQ110_JUQ112
JUQ117_JUQ118	0.0268474	NE_pre	JUQ117_JUQ118
JUQ119_JUQ120	0.0189532	NE_pre	JUQ119_JUQ120
JUQ121_JUQ122	0.015937	NE_pre	JUQ121_JUQ122
JUQ123_JUQ124	0.00796699	NE_pre	JUQ123_JUQ124
JUQ032_JUQ035	0.0171579	NE_on	JUQ032_JUQ035
JUQ039_JUQ041	0.0150378	NE_on	JUQ039_JUQ041
JUQ042_JUQ044	0.0301715	NE_on	JUQ042_JUQ044
JUQ043_JUQ047	0.0186002	NE_on	JUQ043_JUQ047
JUQ045_JUQ048	0.023316	NE_on	JUQ045_JUQ048
JUQ050_JUQ054	0.0166253	NE_on	JUQ050_JUQ054
JUQ058_JUQ059	0.042683	NE_on	JUQ058_JUQ059
JUQ061_JUQ063	0.0500664	NE_on	JUQ061_JUQ063
JUQ064_JUQ065	0.0146564	NE_on	JUQ064_JUQ065
JUQ072_JUQ073	0.0577265	NE_on	JUQ072_JUQ073
JUQ076_JUQ078	0.0185432	NE_on	JUQ076_JUQ078
JUQ080_JUQ082	0.0194449	NE_on	JUQ080_JUQ082
JUQ083_JUQ085	0.0273803	NE_on	JUQ083_JUQ085
JUQ086_JUQ089	0.0220277	NE_on	JUQ086_JUQ089
JUQ087_JUQ090	0.0125766	NE_on	JUQ087_JUQ090
JUQ088_JUQ091	0.073641	NE_on	JUQ088_JUQ091
JUQ092_JUQ093	0.0284489	NE_on	JUQ092_JUQ093
JUQ094_JUQ096	0.0106007	NE_on	JUQ094_JUQ096
JUQ095_JUQ097	0.0157416	NE_on	JUQ095_JUQ097
JUQ103_JUQ104	0.0144056	NE_on	JUQ103_JUQ104
JUQ105_JUQ107	0.0152583	NE_on	JUQ105_JUQ107
JUQ106_JUQ108	0.0203369	NE_on	JUQ106_JUQ108
JUQ109_JUQ111	0.00785793	NE_on	JUQ109_JUQ111
JUQ110_JUQ112	0.0157876	NE_on	JUQ110_JUQ112
JUQ117_JUQ118	0.0176011	NE_on	JUQ117_JUQ118
JUQ119_JUQ120	0.018665	NE_on	JUQ119_JUQ120
JUQ121_JUQ122	0.01328	NE_on	JUQ121_JUQ122
JUQ123_JUQ124	0.0119936	NE_on	JUQ123_JUQ124
JUQ026_JUQ027	0.0578735	E_pre	JUQ026_JUQ027
JUQ030_JUQ031	0.0539388	E_pre	JUQ030_JUQ031
JUQ033_JUQ036	0.0725478	E_pre	JUQ033_JUQ036
JUQ038_JUQ040	0.0943675	E_pre	JUQ038_JUQ040
JUQ046_JUQ049	0.0367831	E_pre	JUQ046_JUQ049
JUQ052_JUQ056	0.011104	E_pre	JUQ052_JUQ056
JUQ053_JUQ057	0.0634833	E_pre	JUQ053_JUQ057
JUQ060_JUQ062	0.0177101	E_pre	JUQ060_JUQ062
JUQ066_JUQ069	0.0481189	E_pre	JUQ066_JUQ069
JUQ068_JUQ070	0.0210323	E_pre	JUQ068_JUQ070
JUQ099_JUQ101	0.0177161	E_pre	JUQ099_JUQ101
JUQ100_JUQ102	0.0342386	E_pre	JUQ100_JUQ102
JUQ026_JUQ027	0.0876708	E_on	JUQ026_JUQ027
JUQ030_JUQ031	0.0259668	E_on	JUQ030_JUQ031
JUQ033_JUQ036	0.0896604	E_on	JUQ033_JUQ036
JUQ038_JUQ040	0.110231	E_on	JUQ038_JUQ040
JUQ046_JUQ049	0.0522487	E_on	JUQ046_JUQ049
JUQ052_JUQ056	0.0326831	E_on	JUQ052_JUQ056
JUQ053_JUQ057	0.0789042	E_on	JUQ053_JUQ057
JUQ060_JUQ062	0.0820434	E_on	JUQ060_JUQ062
JUQ066_JUQ069	0.0711217	E_on	JUQ066_JUQ069
JUQ068_JUQ070	0.0558232	E_on	JUQ068_JUQ070
JUQ099_JUQ101	0.0302558	E_on	JUQ099_JUQ101
JUQ100_JUQ102	0.0926984	E_on	JUQ100_JUQ102

## Sheet: d
	JUQ038_CATATGGTCGCTTGTC-1	JUQ053_ACATCAGTCACTCTTA-1	JUQ038_CGTTCTGGTGTTAAGA-1	JUQ124_ACTTGTTGTCGCTTCT-1	JUQ067_ATTTCTGCACAGCCCA-1	JUQ122_CCACGGAAGAACAACT-1	JUQ038_TGCGGGTAGTCACGCC-1	JUQ047_AACTCTTGTCCAACTA-1	JUQ065_CCTTCGATCACTTATC-1	JUQ102_ATTTCTGTCAATACCG-1	JUQ027_CTCCTAGAGACTTTCG-1	JUQ069_GGATGTTCACTGTCGG-1	JUQ069_GAACGGAGTGCATCTA-1	JUQ090_GTACTTTAGTGCGTGA-1	JUQ027_CGCTTCAGTAACGACG-1	JUQ122_GCTTGAACAATACGCT-1	JUQ102_TTCGGTCAGGTCATCT-1	JUQ039_GCAGCCATCGGACAAG-1	JUQ100_CCTTCCCCAATCGGTT-1	JUQ102_TAGGCATTCAGCATGT-1	JUQ038_GAGGTGAAGATGTGTA-1	JUQ105_CGGACGTTCCCAAGAT-1	JUQ027_CCTTCGAGTTGGTGGA-1	JUQ067_TGTATTCTCTCTGCTG-1	JUQ066_TTAGTTCCAAAGCGGT-1	JUQ041_GACTAACTCAGCTCGG-1	JUQ107_GATCAGTTCCGTCAAA-1	JUQ057_GGAGCAAAGACACTAA-1	JUQ102_GGAGCAATCGTCGTTC-1	JUQ088_TTGAACGTCGCTTGTC-1	JUQ047_AGCTCCTAGACGACGT-1	JUQ047_GATGAGGTCGCTTGTC-1	JUQ026_ACCCACTGTGACTCAT-1	JUQ027_CCGTACTAGTACGTAA-1	JUQ042_ACTTACTCACCGGAAA-1	JUQ027_TGACTAGCAGGAATGC-1	JUQ069_AACACGTGTTCGTTGA-1	JUQ090_TCGGGACCAAGCCGTC-1	JUQ027_TTGCGTCTCTTTACGT-1	JUQ069_ATGTGTGAGATGCCTT-1	JUQ102_CTGAAGTGTGTTTGGT-1	JUQ090_ACCCACTAGCCCGAAA-1	JUQ038_GTATTCTTCTTGTACT-1	JUQ026_ACACTGACAGCATGAG-1	JUQ105_TCTCATAAGATATGGT-1	JUQ106_GAACCTATCATGTCCC-1	JUQ107_TTTACTGAGAGTGACC-1	JUQ119_ACTGAGTAGGCGACAT-1	JUQ027_TAGAGCTTCTCCAACC-1
DC2	-0.0100942	-0.00986821	-0.00951324	-0.00923135	-0.00903066	-0.00884661	-0.00854143	-0.00839128	-0.00839061	-0.00833369	-0.00812134	-0.00810276	-0.00809761	-0.00796682	-0.00796422	-0.00795421	-0.00791358	-0.00790068	-0.00787398	-0.00786973	-0.00786935	-0.00785146	-0.00785087	-0.00784741	-0.00784503	-0.00783969	-0.00782153	-0.00781625	-0.00781464	-0.00781255	-0.00781006	-0.00780864	-0.00780738	-0.0077922	-0.00776	-0.00775773	-0.00775406	-0.00775286	-0.00775114	-0.00774825	-0.00774423	-0.00771625	-0.00771341	-0.00770417	-0.00770041	-0.00769821	-0.00769796	-0.00769374	-0.00769278
S100A8	0	0	0	0	0	0	0	0	0	0.42588	0.267855	0	0	0	0	0	0	0.640158	0.66552	0	0	0	0.274959	0	0	0	0.563708	0	0	0	0	0	0.255194	0	0	0	0	0	0.286011	0	0	0	0	0	0	0	0	0	0
S100A12	0	0	0	0	0	0	0	0	0	0	0	0	0	0	0	0	0	0	0	0	0	0	0	0	0	0	0	0	0	0	0	0	0	0	0	0	0	0	0	0	0	0	0	0	0	0	0	0	0
VCAN	0	0	0	0	0	0	0	0	0	0	0	0	0	0	0	0	0	0	0	0	0	0	0.274959	0	0	0	0	0	0	0	0	0	0	0	0.828306	0	0	0	0	0	0	0	0	0	0	0	0	0	0
FCN1	0.430098	0	0.651167	0	0	0	0	0	0	0	0	0	0	0	0	0	0	0	0	0	0	0	0	0	0	0	0	0	0	0	0	0	0	0	0	0	0	0	0	0	0	0	0	0	0	0	0	0.613198	0
CD14	4.30419	0	1.0982	0	2.33036	0	2.23124	3.66145	0	1.44199	0.860817	2.25823	1.32128	3.7078	2.81502	2.33951	3.50936	2.45101	2.71553	2.35429	3.71359	1.2451	2.4354	3.90777	3.02095	0.386361	2.06595	1.23123	3.05177	2.21266	0	2.96992	1.11168	1.71969	3.31025	2.82456	2.94261	1.97234	3.47069	2.60903	1.1015	3.79841	2.6716	3.43459	0.458515	2.3847	0	1.8672	2.07664
FCGR3A	0	1.25114	1.94568	0	2.155	0	0	2.99856	0.397535	2.69917	3.51157	0	1.08689	2.46596	3.2264	3.51644	2.12726	2.71918	3.41567	2.41412	0.233444	0	3.41388	4.24406	2.13874	0	1.46095	3.48315	2.36934	2.34758	2.24639	3.33818	3.12761	2.7515	1.35117	2.98097	2.30279	0	2.4866	1.3752	2.48107	2.99906	1.88193	3.47373	2.5518	2.3847	0	1.04215	3.04283
CD68	4.19898	1.91096	2.47599	1.62399	1.44723	1.36151	4.25606	0.829356	2.26515	4.89109	4.00874	4.35936	3.74046	2.96114	3.39511	2.16386	3.76905	2.83663	4.40748	4.07075	3.57162	2.88654	3.8931	2.91968	2.64625	2.63705	5.2468	3.61242	3.71741	3.12516	2.72627	2.58792	3.51712	3.26322	2.03647	2.82456	3.63331	4.51918	3.35179	4.17442	3.57105	2.54659	4.49092	3.35298	3.47267	2.09898	2.99852	2.65454	3.6629
CD163	0.760987	0	0	0.604606	0	0	1.30926	2.2882	0	0.894122	1.39623	2.00979	2.24707	0.810776	1.62753	1.11128	1.8183	0	2.07853	1.55997	0.610618	0.542786	1.97799	1.20999	2.03363	0.386361	0.845408	2.19968	1.02981	0.540436	1.9293	1.49705	1.96438	1.10221	0.828306	0.856945	3.74335	1.5604	1.46159	1.3752	0.653415	1.52767	0	1.13051	0.458515	0	0.497005	0	0.681153
CSF1R	1.4524	1.25114	1.0982	2.21535	2.4867	1.36151	1.84268	2.03829	1.37088	0.599401	1.01441	0.540113	1.08689	1.86376	0.762655	1.73151	0.642911	1.69332	1.30179	1.0583	1.86178	1.90331	1.03548	1.85866	1.16204	2.02536	0.399126	1.32043	0.760864	1.7102	2.24639	2.69331	0.826993	1.10221	1.55532	0.491186	1.24911	1.29984	0.908473	0.399234	1.1015	2.47858	1.88193	1.62358	1.85555	2.2489	1.40334	0.613198	1.38356
APOE	3.67909	1.61845	4.08511	0	3.64528	0	0.453689	0	1.68741	8.73162	6.67514	6.20269	6.01574	0.46161	6.59496	0	8.07653	1.92315	8.12021	8.43683	1.1567	0	6.39838	5.84484	5.86407	5.25392	7.90421	3.73105	8.18638	6.96116	5.0776	5.89056	6.80572	7.02258	1.1133	6.18569	6.54615	8.43883	5.94805	6.20023	8.13221	0.853668	5.97202	4.69914	5.66559	0	2.56934	4.28818	6.68055
[truncated: 5,000 more columns]

## Sheet: e
name	overlap	eta	cell_type
0-X-all_multidrug-resistance	1	1	global
1-X-all_porphyrine-heme_metabolism	1	1	global
2-X-all_TNF-via-NFkB_signaling	0.96	1	global
3-X-all_glyoxylate-dicarboxylate_metabolism	1	1	global
4-X-all_IL6-JAK-STAT3_signaling	1	1	global
5-X-5	0.24	0.89442	global
6-X-all_triacylglycerol_synthesis	1	1	global
7-X-all_circadian-rhythm	1	1	global
8-X-all_heparan-sulfate_degradation	0.857143	1	global
9-X-all_autophagy-of-mitochondria_regulation_positive	0.619048	1	global
10-X-all_type-II-ifn-response	1	1	global
11-X-all_autophagy_regulation_positive	1	1	global
12-X-all_DNA-demethylation	1	1	global
13-X-all_TYR_metabolism	0.697674	1	global
14-X-all_autophagy-of-mitochondria	0.76	1	global
15-X-all_MHC-I-presentation	0.3	1	global
16-X-all_transmembrane-transport-golgi	1	1	global
17-X-all_osmotic-stress-response	1	1	global
18-X-all_o-glycan_synthesis	1	1	global
19-X-all_transmembrane-transport-mitochondrial	1	1	global
20-X-all_cytosolic-DNA-sensing_signaling	1	1	global
21-X-all_mitophagy_regulation_positive	1	1	global
22-X-all_posttranslation-modification	0.818182	1	global
23-X-leuko_transendothelial-migration	1	1	global
24-X-all_autophagic-cell-death	0.545455	1	global
25-X-all_MHC-I-presentation	0.7	1	global
26-X-all_histone-methylation	1	1	global
27-X-all_G2M-transition	0.88	1	global
28-X-all_PHE_metabolism	0.521739	1	global
29-X-all_Beta-Ala_metabolism	0.666667	1	global
30-X-all_pterin_synthesis	1	1	global
31-X-all_oxidative-phosphorylation	1	1	global
32-X-all_creatinine_metabolism	1	1	global
33-X-all_autophagy_regulation_positive	0.86	1	global
34-X-all_NAD_metabolism	1	1	global
35-X-all_wnt-beta-catenin-signaling	1	1	global
36-X-36	0.181818	4.46305e-05	global
37-X-all_lipophagy	0.857143	1	global
38-X-all_CYS_metabolism	0.526316	1	global
39-X-all_glycerin-SER-THR_metabolism	0.702703	1	global
40-X-all_citric-acid-cycle	0.96	1	global
41-X-all_ROS-detoxification	0.821429	1	global
42-X-all_NOD-like-receptor_signaling	1	0.999994	global
43-X-all_xenobiotics_metabolism	0.76	1	global
44-X-CD4-T_TH1_UP	0.285714	0.00410812	global
45-X-all_apoptosis	1	1	global
46-X-all_oxidative-phosphorylation	1	1	global
47-X-all_transmembrane-transport-lysosome	1	1	global
48-X-all_bile-acid_synthesis	0.9375	1	global
49-X-all_peroxisome-component	1	1	global
50-X-all_pyruvate_metabolism	0.75	1	global
51-X-all_ros_response	0.877551	1	global
52-X-all_n-glycan_synthesis	1	1	global
53-X-all_MHC-I-presentation	0.3	0.00299642	global
54-X-all_urea-cycle	0.916667	1	global
55-X-all_type-I-ifn-response	0.764706	1	global
56-X-all_glycogenesis	0.857143	1	global
57-X-all_polyamines_metabolism	0.8	1	global
58-X-all_fructose-mannose_metabolism	1	1	global
59-X-all_thiamin_metabolism	0.75	1	global
60-X-all_PI3K-AKT-mTOR_signaling	1	1	global
61-X-all_fatty-acid-metabolism	1	1	global
62-X-all_NOTCH_signaling	1	1	global
63-X-all_purine_metabolism	0.73913	0.999999	global
64-X-all_nucleotide_metabolism	0.961538	1	global
65-X-all_CoA_synthesis	0.916667	1	global
66-X-all_platelet-activation-factor_production	0.888889	1	global
67-X-all_ubiquinone_synthesis	0.833333	1	global
68-X-all_CYP_metabolism	1	1	global
69-X-all_oxidative-phosphorylation	0.38	1	global
70-X-all_chondroitine-and-heparan-sulfate_synthesis	1	1	global
71-X-all_coagulation-factor_production	0.928571	1	global
72-X-all_VAL-LEU-ILE_metabolism	0.75	1	global
73-X-all_glycogenolysis	1	1	global
74-X-all_HIS_metabolism	0.8	1	global
75-X-all_actin-cytoskeleton_regulation	1	1	global
76-X-all_lactate_production	0.8	1	global
77-X-all_SASP	1	1	global
78-X-all_eicosanoid_metabolism	0.96875	1	global
79-X-all_riboflavin_metabolism	1	1	global
80-X-leuko_ROS_production	1	1	global
81-X-all_GPI-anchor_synthesis	1	1	global
82-X-all_cholesterol_metabolism	1	1	global
83-X-all_inositol-phosphate_metabolism	1	1	global
84-X-all_unfolded-protein-response	1	1	global
85-X-all_protein-degradation-proteasome	1	1	global
86-X-all_retinol_metabolism	0.875	1	global
87-X-all_cholesterol-homeostasis	1	1	global
88-X-all_sphingolipid_metabolism	0.878788	1	global
89-X-all_transmembrane-transport-cellmembrane	1	1	global
90-X-all_DNA-methylation	0.75	1	global
91-X-all_pyrimidine_metabolism	1	1	global
92-X-all_TLR_signaling	1	1	global
93-X-all_ascorbate-uptake	0.666667	0.999999	global
94-X-all_glycolysis	0.916667	0.999387	global
95-X-all_TRP_metabolism	0.88	1	global
96-X-all_fatty-acid-beta-oxidation-mitochondrial	0.85	1	global
97-X-all_ARG-PRO_metabolism	0.655172	1	global
98-X-all_selenoamino-acid_metabolism	1	1	global
99-X-all_galactose_metabolism	0.833333	1	global
100-X-all_JAK-STAT_signaling	1	1	global
101-X-all_DNA_synthesis	1	1	global
102-X-all_G1S-transition	0.9	1	global
103-X-all_LYS_metabolism	0.75	0.998688	global
104-X-all_hyaluronan_metabolism	0.666667	1	global
105-X-all_GABA-shunt	0.75	1	global
106-X-all_propanoate_metabolism	1	1	global
107-X-all_GLU_metabolism	0.837838	1	global
108-X-all_exocytosis	1	1	global
109-X-all_pyrimidine_synthesis	1	1	global
110-X-all_fatty-acid_synthesis	1	1	global
111-X-all_carnitine-shuttle	1	1	global
112-X-all_DNA-repair	1	1	global
113-X-all_biotin_metabolism	0.75	0.999999	global
114-X-all_cyclic-nucleotide_metabolism	1	1	global
115-X-all_macroautophagy	1	1	global
116-X-all_p53-signaling	1	1	global
117-X-all_phosphoinositide_signaling	0.978261	1	global
118-X-118	0.22	0.0104974	global
119-X-all_autophagy-nucleus	0.928571	1	global
120-X-all_glutathione_metabolism	0.761905	1	global
121-X-all_thrombolysis-factor_production	1	1	global
122-X-all_ketone-body_metabolism	0.923077	1	global
123-X-all_nucleophagy-late	1	0.00461031	global
124-X-all_autophagy-peroxisome	0.4	0.0231261	global
125-X-all_n-glycan_degradation	0.769231	1	global
126-X-all_PI3K-AKT-mTOR_signaling	0.44	1	global
127-X-all_MHC-II-presentation	0.857143	1	global
128-X-all_transmembrane-transport-ER	1	1	global
129-X-all_hypoxia-response	1	1	global
130-X-all_TGFb_response	1	1	global
131-X-all_n-glycan_degradation	0.615385	0.998767	global
132-X-all_RIG-I-like-receptor_signaling	0.98	1	global
133-X-all_amino-sugar-nucleotide-sugar_metabolism	1	1	global
134-X-all_mitotic-spindle-component	1	1	global
135-X-all_steroid_metabolism	0.956522	1	global
136-X-all_MYC_targets	1	1	global
137-X-all_keratan-sulfate_synthesis	1	1	global
138-X-all_hedgehog_signaling	1	1	global
139-X-all_lipophagy	0.571429	0.992752	global
140-X-all_pentose-phosphate-pathway	1	1	global
141-X-all_mTORC1_signaling	1	1	global
142-X-all_ALA-ASP_metabolism	0.285714	0.999999	global
143-X-all_pyroptosis	0.65	1	global
144-X-all_purine_metabolism	0.956522	1	global
145-X-all_ethanol_metabolism	1	1	global
146-X-all_taurine-hypotaurine_metabolism	1	1	global
147-X-all_glycerophospholipid_metabolism	1	1	global
148-X-all_complement_production	1	1	global
149-X-all_folate_metabolism	1	1	global
150-X-all_MHC-I-presentation	0.3	2.64576e-10	global
151-X-151	0.0322581	1.26565e-16	global
152-X-B_IgM-ligation_response	0.36	0.572459	B_GC
153-X-all_type-II-ifn-response	0.333333	0.199473	B_memory
154-X-154	0.25	0.591764	B_memory
155-X-155	0.166667	0.0186195	B_memory
156-X-B_IgM-ligation_response	1	1	B_memory
157-X-157	0.125	3.31219e-16	B_memory
158-X-all_type-II-ifn-response	0.266667	0.749883	B_naive
159-X-159	0.181818	0.193987	CD4_T
160-X-TNK_IL2_response	0.277778	0.336241	CD4_T
161-X-CD4-T_TH22_UP	0.833333	0.987078	CD4_T
162-X-162	0.2	0.321264	CD4_T
163-X-TNK_IL2-STAT5-signaling	1	1	CD4_T
164-X-T_IL21_response	1	0.722626	CD4_T
165-X-CD4-T_TH9_UP	0.333333	0.286733	CD4_T
166-X-166	0.25	0.998097	CD4_T
167-X-CD4-T_IL4_response	1	0.984413	CD4_T
168-X-CD4-T_TH2_UP	1	0.966105	CD4_T
169-X-CD4-T_TH1_UP	0.857143	0.999858	CD4_T
170-X-170	0.111111	9.38284e-17	CD4_T
171-X-CD8-T_tumor-reactive-like_UP	0.875	1	CD8_T
172-X-CD8-T_terminal-exhaustion	0.615385	0.119591	CD8_T
173-X-173	0.2	0.99983	CD8_T
174-X-CD8-T_IL12_response	1	1	CD8_T
175-X-TNK_PD-1_signaling	0.28	0.998802	CD8_T
176-X-TNK_cytotoxicity-effectors	0.571429	0.930659	CD8_T
177-X-177	0.142857	7.83171e-17	CD8_T
178-X-178	0.2	1.79806e-05	DC
179-X-179	0.181818	0.0654597	DC
180-X-all_TNF-via-NFkB_signaling	0.26	5.29835e-16	DC
181-X-CD4-T_TH17_UP	0.266667	0.848891	ILC3
182-X-182	0.142857	0.238991	MDC
183-X-Mac_LPS_response	1	0.989898	MDC
184-X-184	0.222222	0.0785485	MDC
185-X-185	0.153846	0.613041	MDC
186-X-leuko_ROS_production	0.285714	0.72421	MDC
187-X-187	0.2	1.73069e-16	MDC
188-X-TNK_cytotoxicity-effectors	0.5	0.306647	NK
189-X-TNK_IL2-STAT5-signaling	0.28	0.00869541	Treg
190-X-190	0.142857	2.49036e-16	Treg
191-X-TNK_cytotoxicity-effectors	0.428571	0.519856	gdT
192-X-192	0.133333	0.148762	mast
193-X-193	0.142857	8.27538e-16	mast
194-X-194	0.166667	0.654214	pDC
195-X-195	0.142857	8.57541e-16	pDC
196-X-196	0.14	0.602323	plasma

## Sheet: f_Slalom
	invasion	fold_change
SLALOM_0	0.06	0.973089
SLALOM_1	0	1.82449
SLALOM_2	0	1.78008
SLALOM_3	0	1.64664
SLALOM_4	0.02	1.32353
SLALOM_5	0	0.0574863
SLALOM_6	0.32	1.21572
SLALOM_7	0	2.4355
SLALOM_8	0	0.97926
SLALOM_9	0	0.702834
SLALOM_10	0	2.87637
SLALOM_11	0.12	1.54417
SLALOM_12	0	1.59487
SLALOM_13	0	0.991077
SLALOM_14	0	1.00137
SLALOM_15	0	0.555612
SLALOM_16	0.02	1.08233
SLALOM_17	0	0.957702
SLALOM_18	0.06	0.619735
SLALOM_19	0	1.08999

## Sheet: f_scHPF
	invasion	fold_change
scHPF_0	0	1.00592
scHPF_1	0	1.00586
scHPF_2	0	0.994088
scHPF_3	0	1.00619
scHPF_4	0.02	0.753574
scHPF_5	0	0.816267
scHPF_6	0	1.00618
scHPF_7	0	1.04984
scHPF_8	0	1.63968
scHPF_9	0	1.00736
scHPF_10	0	1.00619
scHPF_11	0	1.00401
scHPF_12	0	1.09958
scHPF_13	0	0.825418
scHPF_14	0	1.81248
scHPF_15	0.26	1.0137
scHPF_16	0	1.87059
scHPF_17	0	0.552248
scHPF_18	0	1.01222
scHPF_19	0	1.14668
scHPF_20	0	1.00443
scHPF_21	0	1.23943
scHPF_22	0	1.00617
scHPF_23	0	1.00557
scHPF_24	0	1.01532
scHPF_25	0	1.00604
scHPF_26	0	1.00319
scHPF_27	0	0.0451462
scHPF_28	0	1.00512
scHPF_29	0.02	1.02415
scHPF_30	0	1.0062
scHPF_31	0	1.00619
scHPF_32	0	1.00494
scHPF_33	0	1.00619
scHPF_34	0.02	0.972736
scHPF_35	0	1.00653
scHPF_36	0	0.6767
scHPF_37	0	1.27831
scHPF_38	0	1.0049
scHPF_39	0	1.01579
scHPF_40	0	1.03135
scHPF_41	0	1.00882
scHPF_42	0	1.02167
scHPF_43	0	0.991985
scHPF_44	0.02	0.971686
scHPF_45	0	0.771317
scHPF_46	0	1.00449
scHPF_47	0	1.36439
scHPF_48	0	1.00338
scHPF_49	0	0.996091
scHPF_50	0	0.921055
scHPF_51	0	1.00513
scHPF_52	0	0.976968
scHPF_53	0	1.06484
scHPF_54	0	1.00681
scHPF_55	0	1.05944
scHPF_56	0	0.99992
scHPF_57	0	1.03482
scHPF_58	0	1.21899
scHPF_59	0	0.399465
scHPF_60	0.06	0.834107
scHPF_61	0	0.943721
scHPF_62	0	1.24968
scHPF_63	0	1.00627
scHPF_64	0	0.424799
scHPF_65	0	1.00848
scHPF_66	0	0.969375
scHPF_67	0	1.00585
scHPF_68	0	0.98736
scHPF_69	0	1.00144
scHPF_70	0	1.00402
scHPF_71	0	1.03733
scHPF_72	0.02	0.765531
scHPF_73	0	0.327334
scHPF_74	0	1.00605
scHPF_75	0	1.00734
scHPF_76	0	1.00619
scHPF_77	0	0.99727
scHPF_78	0	0.608672
scHPF_79	0	1.00596
scHPF_80	0	1.01948
scHPF_81	0	0.715165
scHPF_82	0	1.00645
scHPF_83	0	1.00283
scHPF_84	0	1.00522
scHPF_85	0	0.844305
scHPF_86	0	1.00222
scHPF_87	0	1.00571
scHPF_88	0	0.309237
scHPF_89	0	0.412901
scHPF_90	0	0.769131
scHPF_91	0	1.0057
scHPF_92	0	0.328671
scHPF_93	0.2	1.59594
scHPF_94	0	1.00801
scHPF_95	0	1.00608
scHPF_96	0	0.224807
scHPF_97	0	1.00619
scHPF_98	0	1.16823
scHPF_99	0	0.787187

## Sheet: g
	0	1	2	3	4	5	6	7	8	9	10	11	12	13	14	15	16	17	18	19	20	21	22	23	24	25	26	27	28	29	30	31	32	33	34	35	36	37	38	39	40	41	42	43	44	45	46	47	48
0	ABCC3	ABCC4	ABCC1	ABCB4	HSD17B4	LTC4S	NSDHL	DHCR24	HSD3B7	SLC27A2	VPS4B	CEL	NDUFS8	GTF2H1	CD44	RDH11	TRIP4	SAMSN1	NUMA1	CDKN2D	MTAP	JUNB	SLC23A2	PI4K2A	SMAD2	UQCRFS1	BCAP31	NEMF	CYB5B	USO1	DMTF1	GAPDH	TOPORS	UBE2G2	RAD23B	NDUFA1	TMEM129	HDAC10	DAPP1	COMMD1	RAE1	PRMT2	RNF187	SEC31A	CD74	M6PR	NDUFV1	NOP56	PDK1
1	ALAS2	PPOX	CYBRD1	FECH	BLVRB	ALAS1	HMBS	CPOX	HMOX2	ALAD	BLVRA	HCCS	UROD	UROS	FTH1	HMOX1	SLC46A1	ISCU	UBE2L6	HINT1	S100A11	PRMT2	PLA2G2A	ERP29	CNBP	PSME1	CCND3	DCXR	NDUFS2	GSTK1	SLC9A3R1	SLC25A5	DGKA	PPIA	SLC25A6	CDKN2A	COX6A1	TMEM59	DEF6	PCBP2	COX7A2	TCEA1	CTSD	TPRKB	MXD4	CTSC	CORO1A	RAP2B	UQCR11
2	FOSB	NR4A1	NR4A3	F2RL1	SIK1	PTX3	EGR1	FOSL1	FJX1	NR4A2	OLR1	EDN1	DENND5A	CEBPD	LAMB3	TNFAIP6	ZBTB10	FUT4	BCL6	TNFRSF9	INHBA	SLC16A6	SLC2A6	SNN	TNC	TNFAIP2	DNAJB4	EGR2	RCAN1	TRIP10	BCL2A1	CCRL2	PHLDA2	SERPINB8	GPR183	YRDC	KDM6B	TRAF1	NFKBIE	MSC	DUSP5	KLF9	SGK1	TNIP1	CCNL1	IER2	NFKB2	REL	EHD1
3	GLO1	HAGHL	GRHPR	HSPA8	HSP90AA1	TNIP1	PHB2	AP2S1	EEF1A1	CKS2	PARK7	APIP	LAMP1	POLR3H	SH3GLB1	MSC	CALR	MAN2B1	DHX9	AP2A1	NFKBIE	AP2M1	NFYC	POLR3D	YRDC	KYAT1	POLR3K	GSDMD	SPCS1	PLPBP	TNIP2	EBI3	SERPINB8	LY6E	TMLHE	ADAR	POLR1D	EHD1	NINJ1	CCRL2	POLR3F	SDC4	ATRIP	NFKB2	POLR3A	ARL14EP	FAH	LDHB	MYC
4	IL17RA	PTPN1	REG1A	IL18R1	PTPN2	IL1R2	IL17RB	TNFRSF21	ACVRL1	LTBR	IL1R1	CCR1	EBI3	LTB	A2M	BAK1	ACVR1B	CSF1	PDGFC	ITGB3	CD36	MYD88	CSF2RA	IL2RA	CSF2RB	CRLF2	TYK2	CSF3R	IL9R	IL3RA	LEPR	CD44	OSMR	IL13RA1	FAS	IL15RA	HAX1	IL10RB	STAT3	STAM2	TNFRSF1B	TLR2	PF4	MAP3K8	CSF2	CXCL13	IRF9	PLA2G2A	IFNGR1
5	ACOX3	EHHADH	GEM	DUSP4	NAMPT	PHLDA1	DUSP5	NFKB2	ZBED2	KDM6B	VDR	CAVIN3	TNIP2	EBI3	REL	EEF1A1	IFITM2	ADAR	PFKFB3	GNA15	RHOB	BTG3	SNX9	TNIP3	AC017002.3	FOSL2	LINC01943	GK	PIM3	IL21R	HAVCR2	IL1R1	SEMA7A	CCR1	TGIF1	EPAS1	DUSP2	TBC1D4	CTNNA1	CD200	CD70	ADPRH	NFKBIE	PELI1	FAM3C	ICAM1	SGK1	CREM	GPD2
6	AGPAT3	AGPAT4	GPAT4	MOGAT1	AGPAT1	MOGAT2	DGAT1	AGPAT2	LIPG	AGPAT5	GPAM	PLPP1	LIPC	PLPP2	DGAT2	PLPP3	GNPAT	MGLL	LPL	LITAF	S100A11	TMEM59	ERP29	PABPC1	SUMO2	TCEA1	WAS	HINT1	GSTK1	HCST	PSME1	NOP53	CNBP	PCBP2	ARPC5	PPP1CC	ARHGEF1	ARPC1B	HSPB1	COX5B	ETS1	TBCD	TPT1	COX6A1	BRK1	UBXN4	UBE2L6	HLA-DRB1	OGT
7	NR1D1	BHLHE41	PER3	PER2	CRY1	CRY2	NPAS2	PER1	ARNTL	CLOCK	CSNK1D	BHLHE40	CSNK1E	PCBP2	DUSP2	LITAF	SUMO2	HINT1	TMEM59	S100A11	NOP53	TPT1	HLA-DRB1	SLC25A26	TCEA1	IER2	ERP29	CNBP	PABPC1	RACK1	EIF4A2	HCST	ETS1	NR3C1	PLEK	ETS2	SLC9A3R1	WAS	GSTK1	HMGB1	FUS	IFI27	HSPB1	UXT	PDCD4	WSB1	MTDH	ARPC1B	RCSD1
8	SGSH	NAGLU	IDUA	AC244197.3	IDS	GNS	HINT1	FBXW7	TMEM59	ETS1	ISG20	WSB1	NR3C1	HCST	CITED2	HMGB1	STOM	ERP29	SUMO2	PCNP	WAS	GSTK1	PDCD4	IFI27	ARHGEF1	ARPC5	CD82	TRIM22	SPSB3	PABPC1	PPP2R5C	UBXN4	ANXA5	MTDH	ANXA2	HLA-DRB1	RCSD1	HSPB1	EIF4A2	HSPA5	IER2	PRMT2	TCEA1	PSMD8	DEF6	CTSD	PSMD7	CSNK1A1	UBE2J1
9	MUL1	CAMKK2	FBXO7	ATP5IF1	PARK7	HIF1A	GBA	HK2	BNIP3	TOMM7	CDC37	BCL2L11	ZC3H12A	KAT5	TMEM59	ROCK1	SVIP	PLK2	PLK3	BTG1	HERPUD1	PIK3C2A	CTNNB1	PIK3CB	HMGB1	HRAS	MTDH	ASNS	RACK1	PABPC1	HLA-E	SUMO2	SKP1	PPP1CA	PCBP2	ACTG1	HINT1	LAPTM5	NFYA	EIF3H	LTB	OPTN	DDX10	EEF2	PSMF1	CORO1A	TPT1	NPM1	COX4I1
10	HLA-DMB	HLA-DMA	HLA-DOB	HLA-DQB1	CD274	HLA-G	HLA-DPB1	HLA-E	HLA-DPA1	HLA-DRA	CD74	CXCL9	HLA-DQA1	MYC	CXCL10	IRF1	HLA-DRB1	RELA	RAB7A	LITAF	TMSB4X	TGFB1	WSB1	STAT3	HLA-C	HLA-B	ACTR3	CD44	RHOA	FTH1	TPT1	DNAJC3	AP2S1	ERN1	CSF2RB	IL10RB	CSF3R	STAT1	IL4R	EIF1	HLA-A	HAX1	STAT2	CXCL13	PABPC1	ARPC5	ERP29	MKNK2	TNFRSF1B
11	TPCN1	PRKD1	TRIM65	TRIM14	TRIM6	FOXO1	TRIM27	TRIM34	STK11	TRIM8	PLEKHF1	EIF2AK4	TRIM21	TRIM5	MID2	TRIM68	DHRSX	FLCN	RNF152	SH3BP4	DAPK1	TFEB	TRIM38	ULK2	MTDH	TRIM22	HMGB1	TMEM59	KAT5	SVIP	ZC3H12A	BCL2L11	FOXO3	TICAM1	MEFV	PLK2	LRRK2	PRKAA1	TP53INP2	NPRL2	BAD	EPM2A	RUFY4	ULK1	KDR	FYCO1	SESN3	IFNG	SMCR8
12	TET3	TET1	TDG	TET2	ADH5	BCL3	LITAF	BTG3	DUSP2	TANK	RHOG	SEMA7A	KLF10	CD79B	PIM3	PTTG1	RAP1B	EGR2	LDHA	RHOF	VDAC1	ZNRF1	PPP1CA	REL	ASB2	MYL12B	NFKB2	PTPN6	SIAH2	LSP1	CD84	KDM5B	UBE2N	TSC22D4	PAFAH1B1	TPST2	YWHAB	RAP1A	WAS	ARPC2	IDH2	CORO1A	RASSF5	PFN1	ADPRH	DOK2	HDAC1	MSN	FKBP1A
13	COMTD1	PNMT	COMT	SLC16A2	DBH	DUOX1	SLC6A2	SLC6A4	HGD	SLC6A3	MOXD1	HPD	PAH	SLC18A1	TAT	SLC18A2	SLC16A10	GSTZ1	FAH	FAHD1	SULT1A2	SLCO1C1	SULT1A3	TPO	SULT1A1	GOT1	SLCO1A2	SLCO4A1	ERP29	GOT2	HLA-DRB1	SLC7A5	AOC1	SLC6A14	SLC9A3R1	SLC22A3	SLC22A1	AOC3	CD99	PCP4	UBE2L6	WAS	IFI27	PDCD4	NANP	TCEA1	ARPC5	ALDH3B2	ALDH3B1
14	MARK2	SLC25A46	FUNDC2	SREBF1	PARL	CISD2	SPATA18	CTTN	PPARGC1A	DNM1L	FBXW7	CTSK	FIS1	HAX1	SREBF2	FZD5	TSPO	USP36	FUNDC1	ATG14	BECN1	USP30	RNF41	TIGAR	SQSTM1	BNIP3L	TP53	GSK3A	VDAC1	ATG3	GABARAPL2	GABARAP	FOXO3	HIF1A	PARK7	CSNK2A2	RHOA	TMEM59	HK2	TGFB1	BNIP3	MAP1LC3A	ATP5IF1	CCND3	PCBP2	HMGB1	HINT1	MAP1LC3B2	FBXO7
15	EEF1A2	CTSA	SNRNP70	STUB1	HSPA8	CLU	HSP90AA1	PLK3	SNCA	EEF1A1	HLA-B	HLA-C	HLA-A	IFITM2	FTL	LAPTM5	FTH1	CASP4	EIF1	TNFAIP8	POLR1D	SPCS1	LY6E	LTB	NFYC	HLA-E	EHD1	POLR3K	TMSB4X	TPT1	MAT2B	RELA	LITAF	LDHB	ACTB	CEBPB	PSME1	PABPC1	RACK1	BTG1	KLF2	NFE2L2	LEF1	NCF1	STAT5A	SOD1	CNBP	PFN1	ERP29
16	SLC35D2	SLC35C1	SLC9A7	SLC35B4	SLC9A8	SLC35A1	SLC35A3	SLC35A2	SLC35B2	SLC2A1	ADAR	CCNL1	XIST	EEF1A1	HLA-G	HLA-E	CFLAR	B3GALT6	COX15	VHL	STRBP	RAP1GDS1	D2HGDH	UPF3A	KNTC1	POU2F1	MTRR	AC004687.1	KLF13	SYNRG	TSPOAP1	ZNF292	ZFP14	TCIRG1	ANKMY1	ADD1	ZNF791	ST6GAL1	GOLGA8B	NDUFS1	SMG1	METTL17	RCSD1	TMSB4X	IER2	NKTR	FUS	NR3C1	ADIPOR2
17	SCN2A	ATF2	TSC22D2	PDPK1	MBIP	OXT	LRRC8D	SLC25A23	SERPINB6	MLC1	WNK3	LRRC8E	MICU1	LRRC8A	LETM1	AQP5	TRPV4	DYSF	MARVELD3	KCNMA1	MAP7	ANXA7	STK39	CAPN3	AQP1	PKN1	EFHD1	LRRC8C	YBX3	TSC22D4	XRCC6	RCSD1	XRCC5	TSC22D3	CLN3	HNMT	KMO	NFAT5	FP565260.3	ICOSLG	BAD	ARHGEF2	PKD2	MYLK	BDKRB2	ITGA2	FMO1	RELB	ZFP36L1
18	GALNT11	GALNT13	GALNT14	GALNT15	ST6GALNAC1	GALNT10	GALNT2	GALNT8	C1GALT1	GCNT4	GALNT12	GALNT3	GCNT1	GALNT5	GALNT4	GALNT7	GALNT1	GALNT6	UGDH	ST3GAL1	B4GAT1	B4GALT5	B3GNT3	CHST3	CHST2	B4GALT1	HINT1	HMGB1	TMEM59	NOP53	CNBP	HCST	WAS	ERP29	TRIM22	UBE2L6	FUS	ETS1	NDUFA1	CAPZB	PPP1CC	EIF4A2	SUMO2	ARHGEF1	PDCD4	TRDMT1	AKAP13	IFI27	EDF1
19	SLC25A27	SLC25A14	MMAA	AQP8	SLC25A3	AQP9	XRCC5	PPP1CC	KMO	MAPK13	LITAF	FMO1	TSC22D3	TPT1	CLN3	ITGA2	RELB	EGFR	PTGS2	FP565260.3	ICOSLG	BDKRB2	ABCB1	BAX	TP53	BRK1	TCEA1	EIF1	RCSD1	PCBP2	TSPO	EEF1A1	HSP90AB1	ERP29	HINT1	TMEM59	SLC25A5	NOP53	TSC22D4	IL7R	PABPC1	DDX3X	SUMO2	XRCC6	ZFP36L1	BAD	EFHD1	WAS	MAP2K7
20	CCL4L2	IL33	POLR3B	ATRIP	POLR3A	POLR3F	RIPK3	POLR3D	POLR3H	POLR3K	CCL4	POLR3G	POLR3C	POLR1C	POLR1D	POLR3GL	MAVS	ZBP1	IL18	PYCARD	CCL3	IRF3	IKBKE	ADAR	AIM2	CCL5	TREX1	RIPK1	IKBKB	CHUK	IL1B	NFKBIB	CASP1	IL6	IKBKG	NFKB1	DDX58	RELA	TBK1	CXCL10	IRF7	NFKBIA	SLA	TNFAIP3	RHBDF2	ISCU	MAPK1	CASP4	MAP2K3
21	VPS13C	PINK1	VPS13D	AMBRA1	CLEC16A	OPTN	HUWE1	PRKN	MFN2	HDAC6	TOMM7	CDC37	SMURF1	TSC2	PHB2	SQSTM1	TP53	GSK3A	BECN1	ATG14	ATP6V0E1	BAD	USP30	RNF41	TIGAR	GABARAPL2	FOXO3	GAPDH	RIT1	KAT5	CXCL8	MAP1LC3B	MTDH	VEGFA	TSPO	GABARAP	P4HA1	DCXR	PSMA5	ARHGDIA	IMMT	GTF2A2	ITGB2	PIK3C2A	HMGB1	ZC3H12A	ATP6V1F	ARPC3	MEFV
22	P4HB	PLOD1	PLOD3	PLOD2	P4HA1	P4HA2	GGPS1	MTMR3	SLC25A1	TMED2	HSPA5	ZFP36	EIF1	SSR4	HINT1	XBP1	PPIA	PCBP2	TPT1	S100A10	PDIA6	CNBP	SEC61B	S100A11	RPN1	MYDGF	IER2	TMEM59	ARF1	TSC22D3	SEC61G	ERP29	PSMD8	PABPC1	SERP1	TMUB1	CD99	EDF1	MTDH	HERPUD1	SEC11C	CTSD	SEC61A1	UBE2J1	EEF2	ANAPC11	OS9	LITAF	ELOB
23	CLDN14	CLDN9	RAPGEF4	SIPA1	CLDN23	CLDN11	CTNNA3	JAM2	CLDN16	CDH5	CLDN10	CYBB	PRKCG	CLDN8	CTNNA2	TXK	RAPGEF3	CLDN15	JAM3	NCF2	OCLN	NCF4	ESAM	AFDN	VCAM1	F11R	CTNND1	CTNNA1	CLDN7	GNAI2	CLDN4	CLDN3	VASP	CLDN5	RASSF5	ITK	PECAM1	RHOH	RAP1A	NCF1	RAP1B	CD99	CYBA	VAV1	ITGB1	ITGAL	MSN	ARHGAP35	ITGAM
24	CTSV	LAMP1	CDKN1B	TP53INP1	SH3GLB1	TREM2	LAPTM5	CDKN2D	BNIP3	PHB2	PTGER4	TSC22D3	CD69	POLR3GL	ETS1	PFKFB3	ZBP1	DUSP2	DUSP1	ZFP36	TXNIP	TIPARP	RGS1	TGIF1	FKBP5	PIK3IP1	KLF6	CFLAR	DDIT4	TNFSF8	TUBA4A	SRGN	TSPYL2	IPCEF1	CEMIP2	AC025164.1	LEPROTL1	HMGB2	CITED2	SAT1	SLA	CREM	SOCS1	TOB1	IQGAP2	ANKRD37	ISG20	SAMSN1	HERPUD1
25	ERAP1	TAPBP	PDIA3	THOP1	TAP2	TAP1	HLA-A	HLA-B	CALR	HLA-C	EEF1A1	LAPTM5	HLA-E	CYBA	TNFAIP8	FTH1	LY6E	EIF1	ACTB	SERINC1	ATP6AP1	PSME1	MYL12B	TMSB4X	TMEM59	XRCC6	ACTG1	MVP	ITGB7	LSP1	ATP5F1B	CFL1	SKP1	PFN1	PTPN6	YWHAB	CYB5R3	ARF1	BCAP31	RPN1	HSP90AB1	RPN2	DDOST	ITGB2	CORO1A	CD44	CTSS	CTSC	CD82
26	SETD7	KMT2D	KMT2C	SETDB2	SETDB1	DOT1L	SUV39H1	SUV39H2	MTAP	SLC6A8	TPT1	LPO	EEF1A1	EIF1	LITAF	S100A11	TSC22D3	HINT1	SLC6A7	PCBP2	MTRNR2L8	IFITM2	NEAT1	LAPTM5	HLA-E	OGT	ARHGEF1	HLA-C	PLPBP	PYCR2	SUMO2	FUS	HLA-A	RNF19A	NOP53	WSB1	PABPC1	SLC25A15	IER2	AHNAK	KANSL1	ACTR3	NR3C1	LYST	CORO1A	CCDC88C	PPP2R5C	PHTF2	S100A10
27	MCM6	SLBP	NASP	E2F5	NPAT	CDKN2C	CCNE1	CCNE2	CDC6	CDKN3	CDC45	MKI67	BRCA2	MCM2	CCNG2	CDC25A	BRCA1	PCNA	E2F1	MSH2	CDKN1A	DHFR	EIF4E	POLR2H	SMAD2	SFN	UBE2N	POLR2K	VPS4B	RALA	S100A10	STMN1	ADRM1	VPS28	GTF2A2	MPG	ITGB4	HINT1	EIF1B	POLR2A	ZNRD1	MPC2	SUPT4H1	LCK	PLA2G12A	CFL1	SDCBP	TAF12	NELFCD
28	SLC7A8	SLC43A2	SLC43A1	FAHD1	SLC7A2	ACADSB	TAT	SLC6A14	SLC16A10	PAH	ALDH6A1	HPD	BCKDHA	VDAC3	SLCO1C1	SPCS1	GLDC	PDCD4	PREB	DCTN1	SUOX	SULT1A3	HADHB	FBXL15	COX6C	GOT1	FKBP14	CXCL14	YIF1A	IMP3	HSP90AB1	GOT2	PAIP1	BAG5	TMSB4X	CASP7	PNMT	NDUFA3	KRT19	EDEM3	CEBPB	EIF4A2	EXOSC2	EEF1A1	ARFGAP1	MIB2	EIF4EBP1	PA2G4	ARHGAP4
29	HIBCH	SLC6A6	UPB1	HAL	HDC	AOC3	LDLRAD4	DMTF1	CCR5	NEAT1	RNF19A	NPIPB5	TUT4	KANSL1	KLF6	MYH9	PIAS1	MCL1	MBP	METTL17	FAM118A	TIMM17A	ANKRD36	CBLB	MGAT1	AC021188.1	MDM4	THUMPD3-AS1	OGT	MBNL2	BTN3A2	AC004687.1	NKTR	CFLAR	LCP2	RICTOR	ZNF276	MIS18BP1	LYST	EXOSC10	CD82	SAMD9L	MMP25-AS1	POU2F1	ARHGAP4	ATP8A1	ATP2A3	CCDC88C	RALGDS
30	SPR	QDPR	PTS	PCBD1	GCH1	ASMT	HAAO	KYAT1	SOD3	PXDNL	SLC6A8	LPO	PXDN	LITAF	MAP2K3	OSTC	MAN2C1	SLC38A3	NBN	FAM3C	VTI1B	SAT1	USO1	PAIP1	SEC11C	GLMP	ARAF	MYDGF	SLC25A15	MTDH	GLRX	ACSL4	MPC1	SNAP29	SELENOS	TMEM59	FKBP2	MEI1	TXN	CYBA	HDLBP	SSR3	COMMD3	TPT1	SNF8	CACYBP	CASP7	ERP29	STX12
31	NDUFA8	NDUFB8	NDUFA7	TIMM10	ATP5PO	NDUFS4	NDUFC2	MTX2	NQO2	MTRF1	AFG3L2	NDUFS3	NDUFB6	COX15	AIFM1	COX11	COX10	ISCA1	NDUFB3	RHOT1	NDUFA9	NDUFS7	BDH2	MTRR	TIMM13	PMPCA	NDUFA5	NDUFA2	NDUFB5	VDAC3	NDUFS6	TIMM50	NDUFS8	NDUFC1	NDUFB1	ABCB7	OXA1L	OPA1	TIMM8B	NDUFV1	NDUFAB1	TIMM9	NDUFB7	TIMM17A	CYC1	UQCRC1	ATP5PD	UQCRH	COX7A2L
32	CKB	GAMT	CKMT1B	CKMT2	CKM	GATM	CST3	CTSF	COL18A1	ITM2C	SELENOM	TMEM59	HSPB1	MPC2	FKBP2	NPC2	ZC3H6	SACS	CD63	PSAP	RALA	GSTP1	POLD4	RRAGA	OS9	GID8	PSMC4	DNAJB2	FAF1	TPT1	RNF4	SYPL1	CSTB	CMC1	NHLRC3	CDC16	ANKZF1	USP11	EEF2	PITPNA-AS1	PHTF2	RAD23A	NOP53	HIST1H1C	EEF1A1	EIF2S1	CYBA	PCBP2	EIF1
33	PIK3CB	IKBKG	TICAM1	TBK1	MAPK3	NOD1	MAP3K7	RALB	BNIP3L	TSC1	RAB3GAP1	GNAI3	PAFAH1B2	SIRT1	PIP4K2C	SCOC	UVRAG	SUPT5H	TRIM13	KDR	SMCR8	LARP1	PRKAA2	EPM2A	DCN	FYCO1	C9orf72	HMOX1	RUFY4	GPSM1	PIP4K2A	RAB12	WAC	SH3GLB1	PIP4K2B	IRGM	PIM2	LACRT	SESN3	SESN1	RAB3GAP2	ULK1	ROCK1	BHLHE40	EIF1B	EIF4A2	FBXL15	SUMO1	HIF1A
34	NNMT	NMNAT1	NADK	QPRT	NMNAT3	NADSYN1	NMNAT2	NNT	CD38	TPT1	EIF1	HINT1	S100A11	PCBP2	LITAF	EEF1A1	TMEM59	TSC22D3	IFITM2	SUMO2	LAPTM5	TCEA1	HLA-DRB1	HLA-C	NOP53	HLA-A	IER2	PPIA	PABPC1	CORO1A	DUSP2	CNBP	PLPBP	GSTK1	HMGB1	EIF4A2	HCST	ETS1	ELOB	ARHGEF1	HLA-E	PSME1	YWHAB	FUS	WSB1	PDCD4	WAS	SLC9A3R1	OGT
35	MAML1	HDAC5	FZD8	WNT5B	NUMB	HDAC2	WNT6	AXIN1	FRAT1	NCSTN	NKD1	WNT1	AXIN2	NOTCH4	HDAC11	DKK1	DVL2	ADAM17	TCF7	SKP2	RBPJ	JAG2	LEF1	NCOR2	GNAI1	PPARD	PTCH1	CUL1	DLL1	KAT2A	NOTCH1	FZD1	CCND2	PSEN2	JAG1	CTNNB1	HEY1	HEY2	MYC	CSNK1E	TP53	CNTFR	PRKCA	CCND1	HES1	FZD5	DPYSL2	MYH9	HNMT
36	MZB1	IGLL5	CD79A	DERL3	POU2AF1	EEF1A1	HLA-C	FTL	SPCS1	PIM2	FKBP11	IGKC	EIF1	RAB13	COL5A1	SSR4	AC078883.1	CYBA	XBP1	PRDX4	SEC11C	CA2	HERPUD1	ISG20	ITM2C	CD74	ERP29	HSP90B1	KDELR3	LBP	MIF	GSTP1	SSR3	GAPDH	SERP1	SEC61B	UBE2J1	FKBP2	EEF2	BTG2	RACK1	PIK3AP1	CD27	GABARAP	JUN	CALR	UXT	MTRNR2L1	PLPP5
37	HTT	SPTLC1	SPTLC2	BAG3	ADRB2	SESN2	RIPK2	NOD1	TBK1	HSPB8	MAPK3	LRSAM1	CALCOCO2	UFL1	ATG5	CDC37	TOMM7	PRKN	SMURF1	PIK3C2A	AUP1	ATP6V1F	KAT5	BECN1	HUWE1	BCL2L11	OPTN	CCL2	USP30	ATG14	CDK2	SVIP	TIGAR	RNF41	SLA	ZC3H12A	IRAK4	HRAS	ARHGDIA	ABCB4	PLK2	XIAP	CAV1	PHB2	EEF1A1	RNF19B	HSP90AA1	KMO	DDRGK1
38	TST	MPST	LDHAL6A	SLC7A9	SLC7A11	SUOX	SLC7A10	SLC1A4	SLC3A1	FDCSP	SLC1A5	MGP	CAPG	FAM118A	CDKN2A	DDIT4	CCDC50	SOX4	EXOSC4	SEC11A	CSTB	MVB12A	STMN1	COX5A	RGS1	MAPKAPK3	CKLF	GSTP1	ATG101	TACSTD2	SRGN	CAPN1	FCER1G	MPG	TCEA1	UBE2J1	TAF12	PABPC1	TMUB1	EIF3H	PCBP2	SPSB3	TMSB4X	UBE2G1	ZFAND2B	CTSH	ATP5F1C	HOOK3	CD74
39	SLC6A9	CHDH	DMGDH	SARDH	THNSL1	GCAT	SHMT2	PSPH	PHGDH	PSAT1	GCSH	SHMT1	GLDC	SLC6A12	SLC32A1	SLC7A9	GNMT	BHMT2	PIPOX	SLC7A10	SLC1A4	SLC38A5	DLD	SLC3A1	CBS	TSHZ2	GATM	SPCS1	HMGB1	HINT1	CD200	PLPP5	RNF187	TSC22D3	YBX1	ATP5MC2	S100A11	PCBP2	KANSL1-AS1	IL32	CD2	ZFP36L1	TMEM107	CBLB	POU2AF1	PHLDA1	TESPA1	MAPKAPK3	CKLF
40	SLC13A2	MDH1B	IREB2	SLC13A3	ACO1	CLYBL	PC	ME3	PCK2	SLC25A10	ME2	OGDH	CS	ACLY	SDHB	PDHX	IDH3A	SLC25A11	PCK1	DLAT	ADSL	SUCLG2	IDH2	ME1	FAH	FAHD1	SUCLA2	FH	DLD	ACSS2	IDH1	ACSS1	ALDH5A1	GOT1	ALDH1B1	SLC25A1	ALDH4A1	SUCLG1	GOT2	ACO2	SDHA	PDHB	SLC16A7	MDH1	MDH2	SDHC	IDH3G	AACS	LDHA
41	SLC2A10	LPO	PXDNL	SOD3	PXDN	PRDX6	PRDX5	TXNRD2	CAT	TXNRD1	MPO	TPO	PRDX3	SOD1	PRDX2	AKR1B1	AKR1A1	PRDX1	ALDH1A1	SOD2	ALDH2	LAMTOR5	SLC23A2	VPS4B	ALDH3B1	NDUFS2	ALDH3B2	CNBP	PHYH	MGST1	GSTK1	PABPC1	FIS1	ELOB	HINT1	NOP53	EDF1	MLYCD	TOP2A	CTSD	HMGB1	PSME1	ARF1	XRCC6	EIF1B	HCST	GNPAT	AOX1	POLR2E
42	ERBIN	CARD8	PSTPIP1	CASP5	SUGT1	CARD6	TAB3	NOD2	PYDC1	CARD9	TRIP6	NLRP3	BIRC2	MEFV	BIRC3	TAB1	CCL11	CCL13	PYCARD	TNFAIP3	CCL8	HSP90AB1	XIAP	CXCL2	CCL7	IL18	MAPK1	CCL2	CXCL1	NLRC4	NLRP1	RIPK2	NAIP	HSP90B1	NOD1	MAPK11	MAPK12	MAPK3	MAPK14	MAPK9	HSP90AA1	CCL5	NFKBIB	MAPK10	CASP1	MAPK13	IL1B	CXCL8	NFKBIA
43	AKR7A2	CES2	AADAC	ALDH1B1	SULT1A3	SULT1A2	SULT1A1	PAPSS1	PAPSS2	AKR1B1	CBR1	CYP51A1	CYP2E1	ALDH1A1	ALDH3B1	ALDH3B2	ALDH9A1	AOX1	AKR1A1	HINT1	CCND3	ALDH2	SOCS1	HMGB1	PCBP2	TMEM59	MTDH	SUMO2	ERP29	PABPC1	LTB	UBXN1	RACK1	FLNA	TPT1	PSME1	ELOB	NOP53	YWHAB	CD82	SLC9A3R1	IL32	EDF1	TRDMT1	S100A11	CNBP	GSTK1	ARF1	WAS
44	IL7R	ERN1	CCL5	TBX21	PTGER2	GZMK	ATP1B1	CDC37	CBLB	STAT4	ANXA1	CD2	LY6E	TXNIP	IL32	CD226	ID2	CXCR4	S100A10	IFNG	NFKBIA	TOMM7	SATB1	CST7	S100A4	HLA-E	LSR	RASGRP2	TIMP1	CCND3	OPTN	KLF6	IL10RA	TUBA4A	XBP1	CD99	NPC1	C1orf162	GIMAP7	S100A11	PIK3IP1	RNF144A	ZC3H12A	AHNAK	ATG16L2	TSC22D3	PHF1	JAK1	SUN2
45	CCNA1	PLPPR4	AIFM3	BCL2L10	TGFB2	PRF1	RARA	RNASEL	PPP2R5B	ERBB3	ANKH	MADD	ERBB2	BCL2L2	BIK	TGFBR3	CASP2	BMF	WEE1	PMAIP1	NEFH	CASP9	IGF2R	DFFA	ADD1	DAP	PDCD4	GNA15	BID	MGMT	PPP3R1	PEA15	SATB1	DAP3	DIABLO	TNFSF10	KRT18	LUM	PPT1	DNAJA1	CD2	HMGB2	HSPB1	LMNA	TIMP3	ANXA1	APP	CFLAR	BGN
46	DLST	PDHA1	SDHD	IDH3B	IDH3G	SDHC	MDH1	MDH2	PDHB	SDHA	ACO2	SUCLG1	FH	SUCLA2	IDH1	PDP1	CPT1A	CS	OGDH	SLC25A3	IDH2	PDHX	SDHB	DLAT	IDH3A	NNT	HSD17B10	ATP6V1C1	GPX4	POLR2F	ATP6V1H	ISCU	NDUFA5	VDAC2	SLC25A4	VDAC3	CASP7	NDUFS7	NDUFB7	NDUFB3	NDUFAB1	NDUFS6	TIMM9	NDUFB6	NDUFS8	MPC1	TOMM22	POR	SUPV3L1
47	SLC29A3	ATP6V0A4	SLC17A5	ATP6V1F	ATP6V0A1	ATP6V1C2	ATP6V1B1	ATP6V1C1	ATP6V0D2	ATP6V1G2	ATP6V1E2	ATP6V0A2	ATP6V1H	ATP6V1A	ATP6V1D	FDX1	TCIRG1	VAT1	ATP6V0C	RGCC	ATP6V1G1	ATP6V1E1	ATP6V0D1	SLC36A1	ATP6V1B2	ATP6V0B	CYB5A	INSIG1	LIPA	RRAGC	RARRES1	COL6A2	RHEB	CDK4	RALA	HECTD1	UBE2J1	TIMP3	FCMR	FEM1B	SLAMF7	TUBA1A	BBS7	ARID5B	ZFAND2A	LITAF	SDCBP	MYO9B	EIF1
48	CYP27A1	CYP39A1	ACOX2	AMACR	CH25H	CYP46A1	SLC10A1	HSD3B7	SLC27A2	AKR1D1	SCP2	SLCO2B1	SLCO1A2	SLCO4A1	HSD17B4	TMSB4X	FKBP5	SRGN	TSC22D3	LY6E	CREM	COP1	PABPC1	S100A11	CXCL14	ARID5B	RNF19A	PCBP2	SAMSN1	RANBP9	NR3C1	ARFGEF1	GIMAP7	KLF6	UBR1	CEP192	AC025164.1	LEPROTL1	UBXN11	HMGB2	SGK1	VMP1	COL6A2	YWHAB	RGS1	NDUFV2	PELI1	HINT1	NEAT1
49	PEX11A	PEX6	PEX5	CACNA1B	CLN8	FABP6	NR1I2	ABCD3	RXRG	ABCC8	ABCD1	UGT2B17	CDK7	PEX13	CTBP1	PEX14	ABCB9	LONP2	ESR2	PEX11B	DLG4	SLC25A17	NUDT19	SCGB1A1	ISOC1	DIO1	ALB	ABCD2	SEMA3C	SERPINA6	IDE	CLN6	CADM1	DHRS3	EPHX2	CRABP1	CRABP2	PEX2	ATXN1	ITGB1BP1	MVP	CNBP	GSTK1	PABPC1	SIAH1	ERCC3	VPS4B	ABCC5	SLC25A4
50	GPT2	SDS	GPT	GLUL	LGMN	LAPTM5	PLA2G7	SGK1	FTL	CD9	MAFB	IFIT1	CCL3L1	CXCL16	LITAF	PLAUR	CTSL	CREG1	IFI27	IFIT2	HAVCR2	GPR183	ME2	CRABP1	CALML5	HLA-G	FCGR3A	GM2A	SAT1	CTSD	SOD2	DHRS3	FDCSP	BRI3	IL4I1	MFSD1	GLMP	GALM	TGIF1	RGS1	TRIP6	LGALS3	ATP6AP1	BTG3	DAB2	OTOF	NCF1	HLA-C	NPC1
51	SCAF4	EGLN2	STK25	SBNO2	SRXN1	MSRA	HHEX	PTPA	FES	PRNP	PDLIM1	ATOX1	NQO1	IPCEF1	MBP	TXN	LSP1	PRDX4	SELENOS	LAMTOR5	ERCC2	NDUFS2	OXSR1	MGST1	NDUFB4	NDUFA6	MPO	TXNRD2	TXNRD1	SOD1	CAT	FTL	PFKP	PRDX6	JUNB	G6PD	CDKN2D	HMOX2	ABCC1	SOD2	FTH1	GLRX	PRDX1	GCLC	PSME1	ACTR3	PPIA	ZFP36	BRK1
52	ALG6	ALG2	ALG12	MOGS	DOLPP1	ALG1	MGAT2	ALG8	ALG3	DPM1	MAN2A2	ALG5	ALG10	DPAGT1	MGAT3	MGAT5	MGAT4B	MAN1C1	TUSC3	FUT8	MAN2A1	MGAT4A	ST6GAL1	MAN1A2	DPM3	MGAT1	DDOST	RPN2	MAN1B1	MAN1A1	RPN1	DAD1	UGDH	DPM2	B4GALT5	B4GALT3	B4GALT2	B4GALT1	ST3GAL2	NOP53	PCBP2	CHST2	SUMO2	RACK1	EEF2	ELOB	ST3GAL1	EIF3H	UBXN1
53	TRDMT1	ITK	ITGA1	HLA-B	HLA-A	TRAF1	SYTL2	HLA-C	ADAR	EEF1A1	CCNL1	ITGA6	INPP4B	XIST	RORA	CAMK4	TNFAIP8	KYAT1	RMRP	MIAT	PDLIM5	PTGER4	RNF125	DNAJB4	DPYD	HLA-E	DST	F11R	TCF7	CFLAR	ITGA5	LAMP1	ITGAV	ATP8A1	REL	ATXN1	ETS1	FTL	THEMIS	CD2	KLF12	MAN2A1	MMP9	RNF144A	LTB	KCNA3	NOD2	GIMAP5	CD226
54	SLC14A1	ARG2	ASS1	SLC14A2	NOS3	ARG1	ASL	ACY1	GATM	AQP9	AOC1	CAPN1	ATP5PB	KCTD13	NFAT5	SHARPIN	RNF187	NDUFS8	POLD4	ISCU	USP14	MTA1	SEL1L	PTPN4	ACTA2	SEC61A1	MPG	CUL4B	CUL5	TUBA1A	COP1	DESI1	DNAJC10	EEF2	CUL3	OS9	TSC22D3	CALD1	PABPC1	MGP	PCBP2	MVB12A	UBE2V2	FBXL5	RACK1	TPT1	GIPC1	UBE2J1	KRT19
55	OASL	IFI44L	MCOLN2	MX1	RTP4	TENT5C	IFI6	LY6E	ISG15	IFIH1	IFITM3	TREX1	IFITM2	NAMPT	ADAR	DDX58	IRF1	IFIT2	IFIT1	IRF7	CMPK2	ISG20	RSAD2	EPSTI1	UBE2L6	USP18	PLSCR1	TRIM22	IFI27	SAMD9L	XAF1	LAMP3	SAMD9	STAT1	HSH2D	MT2A	HLA-E	NAPA	PSME1	GBP4	TYMP	PPM1K	FBXO6	CFLAR	TANK	DHX58	TNFSF10	MYL12A	IDH2
56	UGP2	PGM2	GYS1	PGM1	GBE1	GSK3A	GSK3B	HSPA1A	HSPA1B	HSPH1	RHOB	HSP90AB1	ANKRD37	HSPE1	HSPB1	SLC5A1	KLF6	DNAJA4	SERPINH1	CACYBP	DNAJA1	DDIT4	HSPD1	NABP1	EIF4A2	VDAC1	CDC42EP3	TCAF2	MGAT1	NEAT1	MIF	CKLF	TSPYL2	ZFAND2A	CSTB	GRPEL1	VMP1	IVNS1ABP	VPS26A	TMX2	PIM1	DYNLL1	JUND	MBNL2	ENO1	UBE2B	PGK1	RALA	SIAH2
57	SAT2	SMOX	AZIN2	AGMAT	SMS	SRM	ODC1	AMD1	HDC	HAL	LITAF	ERP29	PLPBP	SPCS1	TPT1	FTH1	EIF1	DCXR	TCEA1	PABPC1	PCBP2	NOP53	ATP5ME	ATP10A	PISD	GK	DGKZ	PTDSS2	VDAC2	BRK1	UQCRB	CNBP	TMSB4X	MAOB	NDUFB5	EIF1B	TOMM22	TSC22D3	FAHD1	UXT	SLC25A6	NDUFB6	IER2	PSME1	HINT1	CORO1A	ISCA1	CD99	SUMO2
58	GMPPB	GMPPA	MGAM	GMDS	KHK	FPGT	SLC5A10	MPI	TSTA3	PMM2	PMM1	SLC2A5	SORD	SLC5A9	TPT1	HINT1	TSC22D3	PCBP2	EEF1A1	EIF1	CCND3	DCXR	WSB1	SIAH2	TMEM59	UFD1	CAV1	BCL2	PABPC1	VHL	LITAF	BAX	OS9	TPD52	HLA-C	CNBP	TPST2	TRIB3	SMYD3	SUMO2	HMGB1	HLA-E	ANXA2	MIF	UBXN1	PPIA	TIPARP	ARHGEF1	KLF6
59	TPK1	THTPA	SLC19A2	EEF1A1	HLA-B	HLA-A	ADAR	HLA-C	CCNL1	FTL	FTH1	XIST	REL	NFAT5	DPYD	IFITM2	ACSM3	TRPS1	EIF1	ZBTB16	ADAM17	SERINC1	HLA-E	KLF7	TIPARP	SCFD2	D2HGDH	RNF125	ADD3	EXOC6B	BCL2	OPA1	IFRD1	SGK1	MIA2	CLCF1	SUPV3L1	ST6GAL1	ATP2B1	LRIG2	AC245014.3	TSC22D3	CFLAR	PIAS1	CASP9	ARID4B	AC087623.3	CAPN3	CEP85L
60	MAPKAP1	GNA14	ECSIT	ITPR2	THEM4	DUSP3	ATF1	AKT1S1	PPP2R1B	PRKAR2A	CAB39L	MKNK1	CAMK4	GRK2	CLTC	UBE2N	ARF1	LCK	YWHAB	RPTOR	AL662899.2	DAPP1	SFN	NCK1	FGF17	FGF22	SLA	RAF1	ARHGDIA	ARPC3	PAK4	FASLG	CFL1	CSNK2B	ACTR3	ACTR2	RIT1	PFN1	MKNK2	CDK2	PRKAG1	PIKFYVE	EIF4E	TIAM1	CAB39	PDK1	PRKCB	SMAD2	PIN1
61	CA6	CD1D	AQP7	ACADL	REEP6	BPHL	CRYZ	HPGD	METAP1	NTHL1	CCDC58	ALDH3A2	HSDL2	CA4	BMPR1B	PPARA	PTPRG	HADH	NCAPH2	ACSM3	KMT5A	GPD2	IL4I1	CBR3	D2HGDH	CA2	NBN	RAP1GDS1	SERINC1	HSPH1	ERP29	ACOT8	XIST	OSTC	ACOX1	UBE2L6	PSME1	ACAA1	LGALS1	ACAA2	INMT	TDO2	EHHADH	G0S2	EPHX1	ADIPOR2	ACADVL	GCDH	ECI2
62	HEYL	PSENEN	DTX4	WNT2	LFNG	WNT5A	ST3GAL6	DTX2	MAML2	TCF7L2	DTX1	FZD7	NOTCH3	APH1A	FBXW11	ARRB1	NOTCH2	SKP1	SAP30	HES1	RBX1	FZD5	PRKCA	CCND1	FZD1	KAT2A	DLL1	PPARD	CUL1	PSEN2	NOTCH1	JAG1	HEY2	HEY1	PCBP2	NOP53	SUMO2	HINT1	GSTK1	POM121	ERP29	RACK1	MTDH	HCST	PSMD7	CD82	RNF19A	ETS1	NR3C1
63	ADA	AK1	SLC28A3	HPRT1	APRT	GUK1	HCST	CD82	HINT1	POLD4	DEF6	AK4	NT5C2	CMPK2	SUPT4H1	ARPC5	ITPA	GMPR	POLR2E	GMPR2	PDCD4	CDKN2A	AK3	AK5	NT5E	TCEA1	ERP29	AMPD1	AK7	SLC2A9	XDH	DUSP2	SLC9A3R1	AMPD2	HLA-DRB1	STOM	TMEM59	PERP	AK2	PRMT2	CD99	SLC29A2	PPP1CC	ADK	AKAP13	PCP4	BRK1	WAS	POLR2K
64	ENTPD2	ENTPD3	ENTPD6	ENTPD4	NME6	ENPP3	BPNT1	ENTPD1	NME7	ENPP2	NUDT2	NUDT5	ENTPD5	DCK	NME2	NME3	CANT1	NME4	NUDT9	DGUOK	NME1	SLC29A1	PAPSS2	PAPSS1	ENPP1	COX17	ERCC1	VPS37D	SURF1	PNP	ERCC3	VPS28	VPS37B	SAC3D1	POLR1C	POLR1D	PDE6G	ABCC4	PCNA	CDA	GTF2A2	ADRM1	TK2	RALA	MPC2	EIF1B	POLE4	POLR2K	MPG
65	SLC25A16	PANK2	VNN3	PPCS	PANK4	VNN2	COASY	PANK3	PANK1	PPCDC	VNN1	TPT1	PCBP2	HINT1	LITAF	TCEA1	SUMO2	TMEM59	NOP53	IER2	LAPTM5	ERP29	CNBP	GSTK1	UBE2L6	NR3C1	TSC22D3	SLC9A3R1	WSB1	BRK1	DUSP2	HMGB1	PSME1	WAS	EIF4A2	ARHGEF1	S100A11	CORO1A	FUS	PSMF1	UBE2B	ARPC1B	TMUB1	RCSD1	PPIA	PPP1CC	PSMD7	EDF1	PRMT2
66	LPCAT2	VWF	PDPN	LPCAT1	PANX1	TPH1	PLA2G4A	TBXAS1	HAAO	ASMT	KYAT1	A2M	FN1	COL4A1	CAVIN1	HSPG2	COL1A2	PLVAP	SERPINH1	TIMP3	PECAM1	CCDC80	DAB2	COL5A2	LGALS1	LUM	COL6A2	CAV1	PCOLCE	GSN	TCF4	COL18A1	PDLIM1	CALD1	SERPINF1	CD99	SERPING1	ACTA2	AHNAK	S100A10	PAM	FLNA	MGP	ANXA2	CXCL14	CYR61	CYB5R3	PSAP	ACSL3
67	COQ7	COQ2	COQ3	COQ6	ABCA1	FDPS	SLC25A26	S100A11	TPT1	EEF1A1	EIF1	HINT1	LITAF	HLA-C	HLA-B	TMSB4X	IFITM2	PCBP2	HLA-A	LAPTM5	TCEA1	SUMO2	PABPC1	IER2	PPIA	NOP53	AL118516.1	TMEM59	CNBP	AC245014.3	ACTR3	CORO1A	HLA-E	EEF2	AC007952.4	GSTK1	AADAC	CCDC66	RACK1	IVNS1ABP	ANKRD36	WSB1	ARHGEF1	SREBF2	OFD1	EIF4A2	HEXIM1	WAS	PCNP
68	CYP2F1	CYP2D6	CYP3A5	CYB5D1	CYP1B1	CYP2E1	MANBA	VCAN	PDK4	PHLDA1	THBS1	MGST1	ANGPTL4	AL133415.1	TGFBI	PXDN	TIMP1	AL138963.3	KLF9	CPM	PTGER2	S100A9	NLRP3	AC245014.3	LPO	CLDN5	EHD1	PHACTR1	ATP2B1	ME2	POR	TMEM107	FABP5	CREG1	GK	YBX3	MTRNR2L1	FTL	PLIN2	PPARG	SAMHD1	ACADVL	FLNB	CLCF1	RFLNB	LIPA	EIF1	XIST	OSTC
69	TF	SLC11A1	SCARA5	TFR2	CD163	LRP1	SLC39A14	FLVCR1	SLC48A1	SLC25A28	SLC11A2	SLC25A37	SLC40A1	CP	TFRC	FTL	FTH1	SLC46A1	EEF1A1	IFITM3	LGALS1	IFITM2	EIF1	PYCARD	S100A11	TMSB4X	S100A10	ACTB	LY6E	HLA-C	MIF	ATP5F1E	S100A4	PFN1	ATP6V1F	TPT1	GABARAP	TXN	LGALS3	SPCS1	POLR3GL	TSPO	GUK1	ACTG1	CFL1	LAPTM5	BRK1	VAMP8	RACK1
70	HS3ST3A1	EXTL1	CHST13	HS3ST2	CHPF2	CHST11	GLCE	CHPF	HS2ST1	CSGALNACT2	B3GAT3	CHSY1	XYLT2	B4GALT7	CHST7	HS6ST2	HS6ST1	CHSY3	HS3ST3B1	CSGALNACT1	EXTL3	EXT2	B3GAT2	UST	B3GAT1	EXTL2	XYLT1	CHST12	HS3ST1	NDST2	EXT1	NDST1	B3GALT6	CHST3	HCST	TMEM59	HINT1	HMGB1	HLA-DRB1	SEC61B	WAS	CD99	SLC9A3R1	UBXN1	TCEA1	PCP4	EIF3H	PPP1CC	PABPC1
71	FGA	F7	SERPINA5	FGB	KLKB1	F10	F12	F13A1	SERPINF2	F8	F5	F3	SERPINB2	SERPINE1	MAF	MTSS1	EMP1	KLF2	LMNA	ANXA1	KLF6	AHNAK	JUND	MTRNR2L8	TSC22D3	CD99	SH3BP5	MTRNR2L1	NEAT1	IQGAP2	ADGRE5	FKBP5	STMN1	ARL4C	TBC1D14	MCL1	DDX3X	PELI1	EMP3	RBPJ	IQGAP1	TPT1	AP1S2	ANXA2	RTN3	S100A4	CLTC	MYO5A	WWP1
72	PCCB	HIBADH	ACAD8	IVD	DBT	MCCC1	MCCC2	PCCA	BCAT2	SLC43A1	BCKDHA	AUH	BCKDHB	MCEE	BCAT1	SLC7A7	SLC7A6	SLC43A2	ACADSB	ALDH6A1	DLD	ACADM	SLC7A5	ACAT1	HMGCL	ALDH2	TMSB4X	SLC16A7	EEF1A1	PYCR2	TPT1	HLA-C	HLA-E	PCBP2	PYCR3	EIF1	EIF4A2	HLA-A	PABPC1	HMGB1	PPIA	LDHB	FUS	LAPTM5	IFITM2	PDCD4	TSC22D3	RACK1	NCL
73	PYGL	PHKB	PHKA1	AGL	PHKG2	PYGM	PHKG1	PGM3	MTRNR2L8	ZNF292	RCSD1	ZHX2	NPC1	XRRA1	SYNRG	IL10RA	RUBCN	RNF19A	SLC35E2B	JAK1	PIAS2	WSB1	AHNAK	NKTR	DMTF1	COPA	KLHL24	LYST	SLFN5	DUS1L	PHTF2	NCOA2	RALGAPA1	PRKAB2	NEAT1	TM7SF3	TSC22D3	MIA2	TUT4	TTC37	PREX1	TLK1	TPT1	AKAP13	TCEA1	DOCK2	STYX	SLF1	ATG10
74	MAOB	MAOA	ALDH3B2	ALDH3B1	ALDH3A1	AOC3	ALDH2	HNMT	SLC38A3	FTCD	AOC1	SLC3A1	SLC6A14	AOC2	APOD	FABP7	SLC22A3	SLC22A1	MGP	ODC1	NUPR1	SLCO4A1	ACADM	TPO	SLCO1A2	PIP5K1C	PIP5K1A	PIP5K1B	FADS1	SQSTM1	AADAT	PYCR1	PIPOX	LTC4S	MYLK	CASP3	AUH	SPCS1	TOMM70	GSTZ1	SLC38A4	ASNS	EIF4E	ATP6V1C1	BANF1	RAB1A	FADS2	MGST1	EGFR
75	PDGFRA	APC2	FGF20	FGFR4	ITGA2B	ITGA8	MYLK2	CHRM1	INSRR	FGF14	PAK6	FGF10	FGF12	PFN4	FGF18	MYLK3	ARPC4	FGF9	CRK	CRKL	RRAS	ARHGEF4	TIAM2	GIT1	FGFR3	ITGA3	ARHGEF6	ITGB6	FGF1	CHRM3	ITGAD	ITGAE	DOCK1	FGD1	FGFR2	PDGFD	RDX	PAK3	ITGA10	FGF11	GNA13	CFL2	ABI2	NRAS	DIAPH2	SCIN	ITGA9	SSH1	ITGA7
76	EMB	BSG	LDHD	SLC16A4	LDHC	LDHB	LDHA	SLC16A7	FTH1	S100A10	HINT1	S100A11	TPT1	TMEM59	LITAF	PCBP2	ERP29	ANXA2	ZFP36	TCEA1	SUMO2	NOP53	TSC22D3	ARHGEF1	CORO1A	GSTK1	EIF1	LAPTM5	SLC9A3R1	DNAJB14	RBCK1	UBE2L6	PRMT2	PCNP	PPIA	CNBP	NR3C1	KRT19	PSME1	HLA-E	ETS1	IER2	PABPC1	DCXR	DEF6	OS9	PPP2R5C	HLCS	ARRB2
77	TNFRSF10C	MMP10	CCL25	CXCL5	CCL26	CXCR2	MMP1	ANG	TNFSF11	MMP14	IGFBP7	MMP7	MMP12	MMP3	MMP13	TNFRSF11B	KITLG	IGFBP2	AREG	IGFBP4	IGFBP3	CXCL6	CCL20	FGF7	TIMP2	EGF	FGF2	IGFBP6	TNFRSF1A	EREG	HGF	TIMP1	IL13	MMP9	CXCL12	NGF	CXCL13	PF4	IL15	TNFRSF1B	CCL8	CCL13	CCL11	CXCL3	IFNG	IL1A	MIF	IL7	PLAUR
78	ALOX15	MGST2	SLCO2A1	HPGDS	CYP4F3	ALOX12B	ALOX12	CYP4F12	CYP4F8	PTGDS	PTGS1	ALOX5	PTGES	PTGES2	PTGIS	LTA4H	MGST3	ALOX15B	LTC4S	PTGS2	SLCO3A1	AKR1A1	CBR1	FADS1	SLCO2B1	AKR1B1	TBXAS1	SLCO4A1	SLCO1A2	SLC22A3	SLC22A1	CAB39	HINT1	HMGB1	PCBP2	ELOB	CTSD	S100A11	CAPZB	TMEM59	TPT1	IFI27	HCST	SCP2	WSB1	PSMB3	XRCC6	SUMO2	HLA-DRB1
79	FLAD1	RFK	ACP2	ACP1	ENPP1	SLC25A15	PLPBP	SLC6A8	PYCR2	KYAT1	LITAF	TNIP2	BCL3	RELB	NFKB2	PIM3	SLC6A7	RAP1B	PRDX5	RAP1A	PYCR3	ADSL	FKBP1A	RHOG	APH1A	IER2	RBX1	VHL	TSC22D4	UBE2L6	VASP	NECAP2	VTI1B	TRADD	BID	BRK1	HAX1	ABRACL	CRLS1	GPAA1	PIN1	TXN	CLTB	SNF8	OSTC	GABARAP	PFN1	SAT1	RASSF5
80	GPX7	GPX2	GPX4	GPX8	VCAN	GSTM1	SOD2	PRDX3	GLRX	GPX3	NDUFA6	JUNB	TCEA1	LAMTOR5	PLAUR	MPO	FAM162A	GSR	LITAF	NFIL3	EI24	HINT1	EBP	EIF1B	VAMP8	ITGB4	BAIAP2	PPIA	GTF2A2	POLR2E	SAC3D1	S100A11	S100A10	TXN	GTF2H1	POLE4	FBXW7	POLR2H	TMED2	MPC2	RALA	NELFE	SSRP1	PNRC1	ZNRD1	ACTR3	TAF9	POLR2I	GTF2F1
81	PIGM	PIGO	PIGG	PIGK	PIGS	PIGB	PIGN	PIGL	PIGF	PIGV	PIGA	PIGZ	PIGQ	PIGH	PGAP1	PIGX	PIGW	PIGT	PIGC	PIGP	GPAA1	DPM2	PABPC1	HINT1	HMGB1	TPT1	SUMO2	CNBP	RACK1	CAPZB	EIF1	NR3C1	TSC22D3	NOP53	CD99	S100A11	WAS	UBE2B	SEC61B	EDF1	IER2	GSTK1	TMEM59	ARHGEF1	UXT	SPSB3	ELOB	OS9	EIF3H
82	HMGCR	IDI1	DHCR7	CYP51A1	LCAT	FDPS	ABCA1	ACAT2	S100A11	ACTG1	ACSS2	SREBF2	PNRC1	TNFRSF12A	MTMR3	SC5D	PIP5K1A	ECH1	CLU	NCK1	GGPS1	ACLY	SMAD2	PI4K2A	BAX	FGF13	ITGB2	LDLR	CCL3	CTSC	ISCU	HINT1	PLSCR1	SFN	TCEA1	PPP1CC	LPL	ACHE	FLNA	SLC35B2	CHKA	PABPC1	ANXA5	CNBP	ARF1	TRIM22	HMGB1	PCBP2	EIF4A2
83	ISYNA1	SLC2A13	MIOX	IPMK	SLC5A3	IMPA2	IMPA1	PI4K2A	SLC5A11	XIST	REL	NPIPB5	CBLB	VWA8	CCNL1	PIAS1	DNASE1	ZNF292	MDM4	GFOD1	SMARCC2	NEAT1	RAP1GDS1	KMT2E	BTG3	HLA-E	TARSL2	ABCB7	ANKRD36	SMG1	CFLAR	FUS	RALGAPA1	MCL1	OPA1	MBP	NCOA2	TTC13	MRNIP	MARF1	WSB1	COMMD3	CNOT2	STRBP	NR3C1	ANKRD36B	RNF19A	UPF3A	NABP1
84	CHAC1	EDC4	SLC30A5	NOP14	XPOT	PARN	CEBPG	EXOSC2	TATDN2	ARFGAP1	EXOSC9	PDIA5	SRPRB	DKC1	KHSRP	HYOU1	FKBP14	DCP1A	ZBTB17	EXOSC10	ATF6	CNOT6	EXOC2	CXXC1	DCTN1	PREB	EXOSC5	SHC1	SEC31A	EIF4A1	TTC37	EIF2AK3	GOSR2	EIF2S1	EIF4G1	MTREX	CKS1B	SDAD1	CNOT4	EXOSC1	LSM1	CNOT2	EIF4A3	POP4	DNAJA4	DCP2	SRPRA	PAIP1	ATF4
85	FOXF2	TRIM9	SH3RF2	NCCRP1	AC104109.3	RNF180	RNF103-CHMP3	TRIM72	TRIM71	AC074143.1	CDC20B	FBXO39	FBXL2	NHLRC1	KBTBD6	RNF122	SIAH3	KCTD2	HFE	WNT10B	RNF175	FBXL17	UBE2W	TTC36	FBXO33	FBXL19	KLHL15	DVL1	CLGN	PPP2CB	RNF103	BTRC	CDC34	CDC23	NKD2	FBXL7	RMND5A	TRIM39	FBXO27	TBL1X	DET1	ZNF598	CBFA2T3	TNFAIP1	FBXO17	TMEM67	FBXO31	FBXO45	HACE1
86	LRAT	RDH10	PNPLA4	SDR16C5	ALDH1A2	RDH13	RDH5	ALDH1A3	RDH14	RDH12	RDH16	RDH11	PHYH	AOX1	PXDNL	AADAC	FADS1	ZADH2	ADH1B	IFRD1	TCEA1	SERPINH1	CACYBP	CYB5B	PSMC6	PSMD13	COPS5	DDX39A	PSMA3	ARPC5L	SERP1	EIF2S2	USO1	RPA1	TUBG1	PABPC1	ADD3	CNBP	STIP1	PSMA4	FKBP2	NUP205	PPA1	CCNG1	FGL2	IGFBP5	HSPA4	INSIG1	CCT6A
87	ANTXR2	ATXN2	GSTM2	ALCAM	STX5	ATF5	ABCA2	CPEB2	SEMA3B	ETHE1	MAL2	PPARG	CXCL16	ANXA5	S100A11	PDK3	FBXO6	STARD4	TMEM97	LGMN	LGALS3	AVPR1A	LDLR	FABP5	PNRC1	PCYT2	SREBF2	PLSCR1	NFIL3	CD9	CHKA	TNFRSF12A	PMVK	ERRFI1	GLDC	ACTG1	MVD	TRIB3	MVK	ECH1	LSS	PLAUR	HSD17B7	NSDHL	TM7SF2	HMGCS1	SC5D	SQLE	GNAI1
88	B3GALT5	ST6GALNAC6	CERK	B4GALNT1	B3GALT4	SGPP1	FUT1	ST3GAL5	SPHK2	SMPD3	GBGT1	SGPL1	ST6GALNAC2	ASAH1	ST6GALNAC5	B3GALNT1	A4GALT	ST8SIA1	ST6GALNAC3	GALC	UGCG	ARSA	GLA	ST3GAL2	B3GNT3	NAGA	GBA	SPTLC2	SPTLC1	ISCU	ST3GAL1	HCST	HINT1	GALNS	CHST2	HMGB1	HLA-DRB1	AKAP13	CHST3	ERP29	WAS	TMEM59	NOP53	GLB1	PABPC1	NDUFA1	NEU1	ELOB	SUMO2
89	SLC26A3	SLC26A4	SLC8A3	SLC24A3	SLC17A3	SLC26A8	ATP1A2	SLC26A7	ATP2B2	SLC12A3	SLC24A4	SLC20A2	SLC9A2	SLC9A5	SLC24A2	SLC4A1	SLC4A10	SLC15A2	ATP2B4	SLC9A3	SLC5A5	SLC26A1	ATP1A4	SLC4A4	ATP1A1	SLC12A7	SLC4A5	SLC24A1	ATP1B2	SLC4A3	SLC4A8	SLC34A2	SLC26A11	SLC4A2	ATP1A3	SLC8A1	SLC26A2	ATP1B3	SLC4A7	SLC12A4	SLC26A6	ATP2B1	SLC9A1	ATP1B1	SLC12A6	SLC12A5	SLC12A2	SLC20A1	SLC3A2
90	DNMT3B	DNMT3A	DNMT1	SLC25A26	MTAP	BHMT2	GNMT	SUOX	MTR	ACY1	SLC43A2	AMD1	MAT2B	SLC3A1	SLC7A11	SHMT1	PHGDH	SLC7A8	GCSH	SHMT2	PIPOX	SLC1A5	PRMT2	NOP53	PABPC1	SUMO2	NR3C1	PCBP2	FLNA	CAPZB	ACTR3	COMMD1	RNF19A	GSTK1	WSB1	HINT1	TPT1	ERP29	YWHAB	S100A11	ARHGEF1	PCNP	TSC22D3	ELOB	FKBP1A	EIF4A2	CNBP	LTB	HCST
91	AICDA	DPYS	SLC28A1	DCTD	CTPS2	DPYSL3	UCK1	TK1	UPP1	DUT	NT5C	TK2	CDA	DPYD	CTPS1	UCK2	DPYSL2	ALDH6A1	SLC29A1	UPB1	SLC28A3	POLR2H	VPS37B	POLR3C	COX17	SURF1	PML	VPS28	ERCC1	NF1	ETS2	RALA	ADRM1	ACHE	DGUOK	ZNRD1	EIF1B	SEC61A1	POLR2I	HINT1	MPC2	TAF12	SUPT4H1	PCNA	MPG	SNAPC5	S100A10	POLR2G	POLR2E
92	SPP1	TLR1	TLR4	CD40	TLR9	TLR8	TLR7	TIRAP	TLR5	TLR6	IRF5	LY96	CD86	MAP2K4	TICAM2	LBP	TOLLIP	IRAK4	TAB2	IRAK1	MAP2K6	CD80	MAP2K1	AKT2	TICAM1	AKT3	TAB1	TLR3	MAP2K7	MAP2K2	CTSK	TLR2	RNASE1	MAP3K8	MAP2K3	IFNAR1	CD14	MAPK1	IFNAR2	AKT1	RAC1	STAT1	CCL5	CXCL11	IL12A	MYD88	CCL3	IRF7	PIK3R2
93	SLC23A1	SLC23A2	SYVN1	RAB33B	CCL3L1	TRG-AS1	DNAJC18	UPF3B	LPAR6	LITAF	SLC2A10	PLEKHA1	GABPB1-AS1	CLEC2D	IFI27	EXOC1	ANPEP	CSNK2A1	AL118516.1	MAP1S	NOP14	CREM	TAF6	EEF1A1	UBE2J1	LAMTOR3	FYN	SAMSN1	EDC4	FAM8A1	CHST12	RANBP1	ANKRD36	PDCD4	PARD6A	SSH2	MPG	TGFBR2	OGT	NPC2	UXT	WSB1	RAD9A	MBP	CDC14A	CCNK	SH3GL1	BLOC1S6	DGKA
94	HK3	PFKM	PFKFB1	ENO4	PGM5	PKM	PFKFB2	HK1	GCK	ENO3	GPI	ALDOC	PFKP	TPI1	GAPDH	ENO1	ALDOA	PGK1	HK2	PFKL	PGM3	RGCC	ALOX5AP	CTSB	RALA	DUSP2	PSMD8	ENO2	PIM3	TCEA1	HINT1	S100A11	FLNA	COTL1	PCBP2	LSP1	BRK1	DCXR	NPM1	S100A4	UBE2N	CFL1	ARPC5	SUMO2	PSMC1	SYNGR2	ADRM1	PPP1CC	ARPC2
95	DDC	AOC2	SLC7A5	SLC22A1	SLC22A3	AOC1	GCDH	GOT2	KYNU	TDO2	INMT	KMO	SLC16A10	AADAT	ASMT	KYAT1	HAAO	TPH1	GSTZ1	HDC	HAL	SLC18A2	SLC18A1	SLC6A14	FAH	ALDH2	SMS	CBR1	ECHS1	SLCO4A1	AUH	BAX	MAPK10	RCSD1	PI4K2A	TSC22D4	DDX3X	CAB39	XRCC5	TSPO	AQP9	ARHGEF2	PLK3	ZFP36L1	ANXA7	CAPN3	MAP2K7	MAOB	ERRFI1
96	ECHDC2	ACAD10	ACAD11	ACSM1	ACAD9	ECI1	ACOT2	ETFDH	HADHB	ECHS1	HADHA	ETFA	ACADSB	ACADM	ETFB	ACADS	ALDH2	EXOC1	XIST	NEAT1	OGT	TUT4	SYNRG	ZRANB2	NKTR	WSB1	KANSL1	OFD1	TTC37	ARHGEF1	ANKRD36	VPS37A	SYNE1	HECTD1	EEF1A1	ANAPC4	FUS	EDEM3	NOL8	SLF1	CUL2	AC008105.3	MMP25-AS1	CLEC2D	HECTD3	AC004687.1	DNAJB14	THUMPD3-AS1	HDAC3
97	SLC38A2	SLC38A1	SLC38A4	SLC6A14	SLC1A5	GOT1	GOT2	SLC7A2	SLC36A1	SLC7A6	SLC1A4	ALDH4A1	SLC7A7	PYCR1	OAT	SLC5A1	ALDH18A1	NAGS	DLD	AOC3	GATM	SLC38A5	SLC7A1	SLC7A5	ALDH5A1	GLUL	SLC7A11	SHMT1	BCKDHB	PHGDH	GCSH	PSAT1	PSPH	MCEE	ACADSB	BCKDHA	BHMT2	SHMT2	ALDH6A1	DNAJC3	ACAT1	ATP6V1E1	ALDH9A1	ATP6V1F	SLC6A7	SLC6A8	PYCR2	PLPBP	FASN
98	SCLY	AHCYL2	MAT2A	SEPHS2	AHCYL1	SEPHS1	AHCY	MAT2B	CTH	CBS	PAPSS1	PAPSS2	SLC7A11	NUPR1	POLR3G	SLC38A5	RAB1A	SLC1A5	PSPH	AVPR1A	JAG1	HSD17B7	NSDHL	SCD	TP53INP1	PLAUR	ACTR3	LITAF	PCBP2	TCEA1	ARPC2	TPT1	GCSH	PSMC5	TSC22D3	HLA-E	S100A10	EEF2	PPP1CC	PPIA	GATM	ALDOC	SEC61B	ELOB	PABPC1	NOP53	LSP1	EIF1	EDF1
99	GALK2	LCT	GALT	SLC2A8	GALK1	LALBA	SLC5A1	SLC2A4	SLC2A3	GALE	B4GALT1	SLC5A9	B4GALT2	SLC5A11	SLC2A10	CHST2	CHST3	ST3GAL2	B4GAT1	CXCR4	PLAUR	RAF1	PAK4	TIAM1	FGF13	BAD	BAX	SUMO2	HINT1	NFAT5	PDGFA	TMEM59	ETS1	NR3C1	NOP53	PIM1	CNBP	CAPZB	TRIM22	UGP2	TCEA1	HCST	ERP29	ISG20	CHST12	WAS	WSB1	ARF1	DEF6
100	IL20	SPRY3	IL24	IL20RB	IL11	IL22RA1	LEP	CNTF	IL26	IL22RA2	IL19	CISH	IL23R	IL6R	IL5RA	SOCS2	STAT5B	STAT6	PIAS3	TSLP	IL2	SPRY4	PIAS4	OSM	SOCS7	GHR	JAK3	IFNL1	IL20RA	CTF1	EPOR	SPRED1	SPRY2	CBLC	LIFR	IL11RA	SPRED2	IL12RB2	SPRY1	IFNLR1	EP300	IL10	PRLR	IL21	IL21R	PIAS2	STAT4	JAK2	IL10RA
101	DTYMK	NT5M	RRM1	RRM2	TYMS	SLC25A19	TK1	CDC45	CDC6	CDC25A	BRCA1	ZWINT	POLR3K	AP2S1	RAD51	MCM4	CCNE2	DHFR	GEM	CCNE1	LY6E	DIAPH3	MCM2	EEF1A1	MYO1E	SLC25A10	CENPH	SLC29A1	STMN1	SLC7A1	BTG3	WDHD1	AP2A1	FEN1	SDC4	KNTC1	IFI6	PYCR2	ISG15	GGH	GPAA1	NAMPT	SVIP	APIP	UNG	IDH2	UCK2	FDPS	CTPS1
102	BUB1B	CDC25C	CCNB1	CENPA	KIF20A	CCNA2	CDC20	CENPF	BIRC5	CCNB2	RACGAP1	CDC25B	CCNF	BUB1	PLK1	AURKA	CKS2	CDK1	TOP2A	CDKN2D	MKI67	NUSAP1	TPX2	UBE2C	DLGAP5	CENPE	CDKN3	KIF23	KIF2C	ANLN	KIF15	KIF4A	KIF11	NEK2	TTK	PRC1	KIF14	AURKB	ESPL1	PBK	DIAPH3	HIST1H3C	NEIL3	NDC80	ZWINT	ECT2	PTTG1	PIF1	HMGB2
103	BBOX1	AASS	SPCS2	ALDH7A1	TMLHE	SLC7A1	SPCS3	SLC6A8	SLC25A15	PLPBP	AADAT	SPCS1	PIPOX	PYCR3	SLC6A7	PYCR2	SLC7A2	SLC3A1	XBP1	SEC11C	SDF2L1	HSP90B1	HSPA5	TPT1	MYDGF	PDIA6	TMEM59	SELENOS	OSTC	SSR3	SEC61B	SSR4	SEC61G	CANX	PLPP5	FKBP11	DNAJB9	HERPUD1	TMED2	NUCB2	TRAM1	SSR1	ERLEC1	SEC61A1	FKBP2	SERP1	IGKC	ITM2C	ALDH2
104	HAS3	HAS2	GUSB	HAS1	AVPR1A	HSD17B7	TP53INP1	EBP	FAM162A	S100A11	TGFB1	DCXR	PPP1R15A	ISCU	BAIAP2	MAPKAPK3	HINT1	ANXA2	PCBP2	B3GALT6	HS3ST1	HEXA	SREBF2	HSPA5	ALDOC	APOD	UPP1	STOM	PRDX5	HMGB1	NOTCH1	S100A4	PRMT2	DGKA	PLAC8	CTSD	PFKP	SUMO2	MTDH	CNBP	ARSB	IFI30	RHOF	OS9	NR3C1	UXT	BIN1	CD82	DEF6
105	ADHFE1	GAD1	ABAT	ALDH5A1	ALDH9A1	ALDH4A1	SLC36A1	PYCR3	PYCR2	LINC00861	PYHIN1	ITGB2-AS1	AC004687.1	SLFN12L	SYNE1	TC2N	DGKA	OGT	NEAT1	ARHGEF1	CD84	CLEC2D	IER2	PPP2R5C	FYN	TNIK	STK38	NKTR	ZAP70	SLC38A9	ODF2L	AC020659.1	TUT4	SPSB3	GBP5	GSTK1	SLFN5	KCTD13	RIPOR2	EPB41	ANKRD49	FBXO3	PTPN4	MTREX	ABCA7	SLAMF7	DNAJB14	ARHGAP4	OFD1
106	SLC16A1	SLC16A8	SLC16A7	HMGCL	SLC16A3	LDHA	ACAT2	ACSS1	AUH	BCAT1	BCKDHA	MCEE	DDIT4	BTG1	GAPDH	HIBCH	PGK1	LDHC	ALOX5AP	PDP1	AACS	GPI	ENO1	MIF	TOMM40	POLR2H	ACTG1	IFITM2	NDUFV1	CKLF	ELOVL5	CD63	VDAC1	CST7	SRGN	SEC11A	ERN1	ATP5F1D	RDH11	NFIL3	CD2	UBE2D3	ADGRE5	TGFB1	ALDH9A1	CD7	CTSW	ATP6V0E1	HSP90AB1
107	SLC1A7	SLC6A1	SLC1A3	SLC6A11	SLC25A18	SLC25A13	SLC1A6	SLC1A2	SLC1A1	OPLAH	GLUD2	GLS	SLC25A22	SLC25A12	NAGS	SLC38A3	GLUD1	SLC38A5	ALDH18A1	GLS2	GLUL	SLC3A2	SLC32A1	SLC6A12	ASNS	SLC7A7	SLC7A11	SLC7A6	ACY1	SLC7A10	SLC1A5	GLDC	GNMT	PHGDH	PIPOX	GOT1	EIF4A2	KIF5B	ALDH4A1	TSPYL2	KDELR3	BHMT2	NFYB	VDAC2	STC2	RHOT2	NFYA	CHAC1	SHMT1
108	SYT9	STX19	UNC13A	KCNB1	RAB3C	UNC13C	BTK	CPLX2	NPPA	ERC2	STX1B	SNAP25	STXBP3	RAB8B	VAMP7	BLOC1S6	RAB10	VAMP3	RAB3A	EXOC6	P2RX1	RAB3B	SNX4	SV2A	SNPH	PPFIA3	STXBP1	SCRIB	SYT1	CPLX1	UNC13B	STXBP2	PRRT2	VPS11	NAPB	STXBP5	VPS18	DMTN	RAB8A	RAB15	STX1A	LYN	SYK	CTBP2	STX2	EXOC6B	RAB3D	STX4	STX11
109	DHODH	CPS1	UMPS	CAD	HSP90AB1	WDR74	NOP2	SCFD2	IMPDH2	HSPH1	GRPEL1	CTPS1	MDN1	NME2	ATP5F1B	GADD45B	TIMM50	KLF10	CENPH	XRCC6	ENO1	RIOX2	NCL	OSTC	GEMIN4	PRMT3	TUBA1B	NDUFS1	IER2	LRPPRC	HSPA5	PSMD1	CCT6A	LDHA	PTPN6	HSPBP1	MIF	DNAJA1	ME2	MATR3	PRDX1	TIMM13	MTERF3	RAD51C	SUPV3L1	TXLNG	NUTF2	SRSF6	TOMM5
110	ELOVL7	HACD2	ELOVL2	ELOVL3	ELOVL1	HACD4	HACD3	ELOVL4	FADS3	SCD5	ACACB	HACD1	TECR	MCAT	ELOVL6	ACACA	HSD17B12	SCD	FADS2	ELOVL5	FASN	FADS1	AACS	SLC25A1	HMGCS1	HSD17B7	NSDHL	CTNNB1	NFIL3	JAG1	S100A11	CBS	ACSS2	LTC4S	GPX8	TP53INP1	SC5D	GTF2H1	PNRC1	PNP	SREBF2	CACYBP	ATP5MC1	CCND2	TCEA1	CYB5B	IFRD1	TES	SQSTM1
111	CPT1C	CPT1B	SLC22A4	CPT2	SLC22A5	SLC25A20	CPT1A	CRAT	LGALS1	ERP29	UBE2L6	PSME1	S100A11	LITAF	HLA-DRB1	COX17	AVPR1A	ABCB1	PLA2G12A	PABPC1	VPS4B	COX5A	RIT1	ACTR2	ACTR3	VDAC2	ISCA1	GSTK1	NDUFA1	UQCRC1	CNBP	PSMD13	NDUFA4	ATP5F1D	COX8A	PDGFA	COX5B	NDUFB2	UQCRB	UQCR11	COX6B1	UQCR10	STIP1	TOMM22	TPT1	ACHE	COX7C	FKBP2	COPS5
112	CLP1	POLL	RRM2B	ERCC4	ELOA	GTF2H3	TARBP2	CSTF3	ZNF707	AAAS	BOLA2	BOLA2B	CCNO	SMAD5	GTF3C5	POLD3	RAD52	TAF13	POLD1	RFC2	PRIM1	AGO4	POLA1	RFC5	LIG1	RFC4	POLB	BRF2	POLA2	POLR2D	TAF1C	ELL	NELFB	RFC3	DGCR8	DCTN4	NFX1	SNAPC4	RAE1	SNAPC5	CETN2	USP11	TAF6	BCAM	TAF10	UPF3B	GTF2F1	FEN1	NCBP2
113	BTD	HLCS	SLC5A6	AC245014.3	FTCD	VNN1	IER2	TMEM107	AC007952.4	FTL	WDR74	AC087239.1	POLR3GL	POLG	BCL2	BCKDHB	KAT5	RRP1B	TARSL2	TCIRG1	HLA-E	COX11	PTPN18	HIST1H4C	FTH1	TTC13	LINC00921	ATP6AP1	TRIM33	ACADM	TOMM70	PIAS1	COMMD3	PPP2R5C	TXLNG	TRAF4	STX4	SYNRG	AL118516.1	NQO2	ABCA7	WSB1	PHF1	MATR3	PDK3	DDX39A	PTPN6	SYNE1	GGT7
114	PDE11A	ADCY5	GUCY2C	PDE7B	PDE7A	PDE4D	PDE1C	ADCY7	PDE3B	ADCY10	PDE4C	PDE8A	PDE10A	GUCY1A2	ADCY1	PDE5A	PDE8B	PDE1B	PDE1A	PDE4A	PDE6D	ADCY4	PDE3A	NPR1	PDE2A	ADCY3	PDE6B	PDE9A	ADCY9	GUCY2D	NPR2	ADCY6	PDE6G	ADCY2	PDE4B	POLR2F	TSG101	GTF2H1	POLR2H	POLR3C	POLR3GL	ERCC1	TP53	TK2	PNP	VPS37B	CDA	PRKCB	VPS28
115	KLHL3	RETREG1	WDR81	WDFY3	PIK3R4	CHMP4A	LGALS8	TRAPPC8	NRBP2	RETREG3	RUBCNL	RAB19	VPS16	CHMP3	VPS41	VPS37A	VPS37C	VPS33A	TEX264	IFT88	LZTS1	TBC1D12	RAB23	MFN1	MCOLN1	EPG5	VPS25	UBA5	MLST8	PHF23	CHMP4C	TMEM39A	PRKAG2	SRC	TBC1D25	PRKACA	EXOC8	LIX1L	ZFYVE1	RRAGB	CDK5	VTA1	RAB43	NBR1	SNX14	PACS2	MTM1	MTOR	HGS
116	PHLDA3	SERTAD3	CLCA2	ELP1	RXRA	AEN	ZNF365	PVT1	PPM1D	CGRRF1	RAD9A	ANKRA2	TGFA	TP63	KIF13B	OSGIN1	HSPA4L	ABHD4	CSRNP2	CDH13	RAB40C	EPHA2	CCP110	TCHH	RRAD	INHBB	KLK8	PIDD1	ZMAT3	SERPINB5	STEAP3	PERP	CDKN2AIP	PROCR	NUDT15	ST14	PTPN14	PLXNB2	TRIAP1	TCN2	COQ8A	WRAP73	TPD52L1	RB1	RRP8	NOL8	KRT17	APAF1	ZBTB16
117	PLCB3	PLCH2	INPP5B	INPPL1	PLCE1	ITPKB	PLCD1	INPP5E	PIK3C2G	PLCD4	INPP4A	PLCXD2	PLCL1	INPP5A	INPP5D	OCRL	PLCH1	PLCD3	ITPKC	PLCB4	SYNJ2	INPP1	ITPKA	INPP4B	HCST	PIK3C2B	PIK3C2A	PTEN	PLCB1	PLCG2	PLCB2	SYNJ1	PLCG1	PIP5K1B	PIP5K1C	PIP5K1A	PIK3R2	PIK3CG	PIK3CD	PIK3CA	PIK3R3	PIK3R5	PIK3R1	MTMR3	PIK3C3	SMAD2	BAD	PLA2G12A	PIK3CB
118	ARSB	IFI6	PRDX4	FKBP2	TPST2	CYBA	ST6GALNAC4	OSTC	HDLBP	RRBP1	SDF2L1	MYDGF	PLPP5	PDIA6	TPT1	SEC11C	TMEM59	SSR4	SSR3	RPN2	MTDH	AC087623.3	LXN	XBP1	CD63	ILVBL	CD74	RPN1	DAP	NDUFV3	SEC61B	SELENOS	SEL1L	YIF1A	PPP1R14B	ERLEC1	HLA-B	DNAJB9	TCEAL8	ATP6V0C	UBE2J1	PDAP1	CYC1	BTG2	CETN2	PSAP	SERP1	HSPA5	NDUFS3
119	RB1CC1	ATG13	WIPI2	MAP1LC3C	MAP1LC3B2	WDR45	CSNK2A2	WDR45B	ATG2A	ATG2B	MAP1LC3A	ATG9A	ATG9B	MAP1LC3B	GABARAPL2	ATG3	WIPI1	ATG5	ATG12	USP36	GABARAP	GABARAPL1	FUNDC1	HTRA2	VDAC1	GAPDH	DCN	ATP6V1F	RAB12	PLK3	PIK3R3	MYD88	TIAM1	SLC36A1	PRKAG1	NFKBIB	CASP8	MAPK10	CXCL2	FASLG	RAC1	NCK1	CTSK	FZD5	TRAF2	MAP2K3	CDK4	IL6	HMGB1
120	GCLM	ESD	GSS	HAGH	GLRX2	GPX3	GCLC	GSR	GLRX	PRDX1	PRDX2	CTH	CBS	PRDX3	NDUFB4	LAMTOR5	NDUFA6	G6PD	NDUFS2	MGST1	TXNRD2	HMOX2	ADH5	LSP1	ACTR3	HINT1	EIF1	RACK1	PCBP2	GSTK1	LDHB	SUMO2	EEF2	HMGB1	PABPC1	CNBP	CORO1A	UPP1	GTF3C5	GPX4	SREBF2	TXN	PPP1CA	TAF6	HCST	MBP	PRMT2	GPX2	TPT1
121	PROS1	PROC	TFPI	THBD	SERPINA1	PLG	SERPINE2	PLAU	PLAT	FBP1	FN1	GSN	LYZ	C15orf48	LITAF	PLAC8	PLEK	FCGR3A	RAB31	PLXDC2	YWHAH	WARS	PAK1	C1orf162	FGR	VEGFA	ACHE	OPHN1	PPA1	CST3	AP1S2	LAPTM5	SELL	ID2	PPT1	NME2	VLDLR	FGL2	PEA15	COTL1	FCER1G	SAMHD1	CFLAR	VAMP5	ANXA2	CCDC88A	TYMP	PABPC1	RASA1
122	OXCT1	BDH1	HMGCLL1	OXCT2	SLC16A3	ACAT1	ACAT2	ACSS1	ACSS2	AACS	HMGCL	SLC16A8	S100A11	LDHC	HINT1	TMEM59	TCEA1	ERP29	TRIB3	PPIA	TUBA4A	SLC9A3R1	CORO1A	COPS5	PKM	CNBP	PABPC1	ETS1	NOP53	UBE2L6	GSTK1	MCM4	NDUFA1	HMGB1	TFRC	NDUFA4	PCBP2	EDF1	SUMO2	ELOB	HLA-DRB1	YWHAB	PSME1	WAS	CAPZB	HCLS1	TPT1	NCL	ATP5ME
123	PHLDA2	LAMP1	CASP8	ATP10A	SPATA18	ATG9B	ACVR1B	HSPA8	EEF1A1	POLR3D	HLA-C	HLA-B	ADAM19	IRF1	SNN	ITK	EPAS1	GPD1L	LDLR	ATG9A	FGD6	NFAT5	PYDC1	SMAD3	CP	HIST1H2AG	PPP3CA	FTL	SPRED1	PRRT2	GABARAPL1	PURA	ATG7	TM4SF1	GCLC	ITGA2	VPS18	PDIA5	ATG2A	PLA2G6	ATG2B	FGF7	GNG4	ZFAT	SERINC1	MXI1	MMP9	COX10	HLA-E
124	ACBD5	EEF1A1	HLA-C	FTH1	VPS26B	HLA-B	BTG3	DAPK1	DDX3X	ARID4B	MYO5A	PRKAB2	REL	LITAF	NDUFS1	AFG3L2	EIF1	LDLR	MXI1	PNRC1	TBC1D5	EFNA3	SCFD1	MTRR	FTL	EP300	AIFM1	KLF13	LINC00324	RCSD1	EXOC7	POLR2F	MIS18BP1	RHOG	RAB5A	TNFRSF1B	SYNRG	FIP1L1	CASK	BRD3	MAP2K7	DGUOK	TGFB1	ANKRD13A	JAK1	SMARCC2	TMSB4X	LINC00921	TRIM33
125	NEU1	HEXB	GLB1	HEXA	GALNS	MANBA	MAN2C1	FUCA1	FUCA2	ENGASE	MAN2B1	HLA-A	HLA-B	ADAR	HLA-C	EEF1A1	FTL	XIST	FTH1	CCNL1	HLA-E	CFLAR	AGA	EIF1	HNMT	HLA-G	TIPARP	DPYD	CD44	ATXN1	ATP2B1	MTRF1	NEAT1	D2HGDH	SERINC1	EXOC4	NPIPB5	MMP9	ABCB7	TMSB4X	POLR3GL	TCIRG1	SMG1	TXNIP	ATP6AP1	MIS18BP1	SLC12A6	PIAS1	VMP1
126	LAMP2	ATP13A2	SYNPO2	ATG7	SNCA	EEF1A1	ATP6V0E1	GSK3B	IFNG	PLK2	PLK3	SMARCC1	MKNK2	GPD1	TRIB3	PAK4	MAP2K6	FGF17	RAF1	MYLK	EIF4E	CAB39	CDKN1A	HSP90AA1	FGF22	ACTR2	MAPK1	NOTCH1	DAPP1	PLA2G12A	EGFR	BCL2L11	PRKCB	TNFRSF1A	E2F1	ATF3	PPP1CA	STAT2	HCCS	NDRG1	ERO1A	PLCB1	IKBKB	TNF	MAPK13	PDK1	CDK1	ACACA	AP2M1
127	HLA-DQB2	HLA-DQA2	CIITA	IRF8	SPI1	ARL14	RAB7B	HLA-DRB5	RFX5	RILP	AP2B1	CREB1	AP2A2	ARL14EP	AP2A1	AP2S1	HLA-DRB1	SP1	MYO1E	NFYC	NFYB	NFYA	CD83	AP2M1	HLA-DQA1	CD74	RELA	HLA-DRA	HLA-DPA1	HLA-DPB1	SYNGR2	CXCR4	BTG1	NCF1	POLD4	CTSH	HERPUD1	SEC11A	SLC25A6	FTH1	TCF4	ACTB	SLC25A5	WAS	COX4I1	COMMD1	CYBA	TMSB4X	CCDC50
128	SLC33A1	SLC35D1	SLC37A4	P4HA2	HLA-G	HLA-B	EEF1A1	FTL	AC245014.3	IER2	PLAUR	CXCL9	NLRX1	TMEM107	IFI30	DRAM1	AC087239.1	IGKC	AL118516.1	AC007952.4	CD79A	WDR74	CCNL1	TES	PTPN6	ST6GAL1	PAFAH2	NDUFA9	RIPK3	JADE2	KNTC1	BCKDHA	VHL	CITED2	TRIM52	HLA-E	ALDOA	SLC35E2B	MAN2A1	OSER1-DT	MID1IP1	TCIRG1	CTSD	TPT1	ANKRD13A	AL121944.1	HDLBP	ILVBL	IDH2
129	BCAN	HIF3A	B4GALNT2	PGAM2	PPFIA4	DPYSL4	PPP1R3C	KDM3A	JMJD6	TGFB3	SRPX	KIF5A	HOXB9	GPC3	EFNA3	TGM2	EDN2	TMEM45A	GPC4	LARGE1	CSRP2	ARNT2	GAA	DTNA	PKP1	PGF	SCARB1	SDC3	LOX	GCNT2	TPBG	ADORA2B	MT1E	AKAP12	GPC1	XPNPEP1	CA12	NOCT	KLF7	SELENBP1	ATP7A	RORA	ARNT	EPAS1	SDC2	PAM	KLHL24	PLIN2	LXN
130	BMPR2	NOG	TGFBR1	SMAD6	LEFTY2	BCAR3	SKI	ARID1B	PPM1A	CDK9	ID1	FURIN	TJP1	SMARCA4	BMPR1A	ID3	SMAD4	PARD6A	PARD6B	ACVR1	LTBP2	SKIL	SMAD1	PARD6G	CDH1	TRIM33	HIPK2	FNTA	TGFBR2	SMARCC2	ENG	HDAC1	ARID4B	RAB31	FKBP1A	SMURF2	THBS1	WWTR1	KLF10	TGIF1	ID2	SMAD3	PMEPA1	CDKN1C	CDKN2B	SPTBN1	SMAD2	SMAD7	APC
131	NEU4	AGA	MAN2B1	ENGASE	FUCA2	FUCA1	MAN2C1	NAGA	GNS	GALNS	LY6E	ANAPC10	HLA-B	CCND3	PITPNC1	RTN3	RNF14	SAT1	S100A10	HLA-C	GAPDH	SIAH2	TPT1	FBXL5	CDKN2A	TOB1	EEF2	MKNK2	NDRG1	CASP6	TPRKB	APAF1	LDHC	PFKFB3	TES	ACTG1	BHLHE40	PSAP	FOSL2	RACK1	CUL5	TM4SF1	CAVIN3	PCBP2	PNRC1	TAX1BP3	SEC22B	EIF1	IDS
132	SIKE1	TRAF3	TKFC	FADD	OTUD5	AZI2	CASP10	TBKBP1	NLRX1	RNF125	DHX58	TRADD	TRIM25	TANK	TRAF6	TRAF2	MAP3K1	CYLD	MAPK8	PIN1	CHUK	IRF7	IL12A	MAVS	DDX3X	MAPK14	IKBKE	MAPK12	MAPK11	MAPK9	IRF3	IKBKB	NFKB1	RIPK1	NFKBIA	CXCL8	MAPK10	MAPK13	NFKBIB	TNF	IKBKG	CASP8	RELA	MAP3K7	ISG15	TBK1	IFIH1	DDX58	CXCL10
133	RENBP	UAP1L1	GNE	UAP1	UXS1	TGDS	GFPT1	NANS	GNPDA1	GNPNAT1	MANSC1	AMDHD2	GNPDA2	CHIT1	CMAS	GFPT2	NAGK	GALE	PGM3	PYGM	PHKG1	STBD1	SLC5A1	CAV1	PKM	TUBB2A	LITAF	PGM5	SOCS3	BGN	NFAT5	PTPRE	CD44	PCBP2	SAT1	BCL3	PLAUR	CEBPB	PFKFB2	ENO4	PFKFB1	KDM6B	REL	GPI	ID2	IL7R	FP565260.3	IL15RA	ZC3H12A
134	BCR	CEP250	ABR	ARL8A	KIF3C	ARAP3	KIF1B	CLIP2	ALS2	DLG1	ARHGEF11	TUBGCP6	CEP192	SHROOM2	LLGL1	CDK5RAP2	MID1	TAOK2	RANBP9	FGD4	CDC42EP2	ALMS1	ABL1	RABGAP1	TUBGCP3	CEP72	DOCK4	LATS1	SASS6	EPB41L2	ITSN1	PLEKHG2	SYNPO	RAPGEF5	CKAP5	RASAL2	SHROOM1	RAPGEF6	MARK4	KLC1	KPTN	CLASP1	ARFIP2	PCNT	CNTROB	SORBS2	KIF20B	ARFGEF1	TUBGCP5
135	MSMO1	HSD17B2	CYP19A1	UGT2B7	CYP11A1	STARD3	HSD17B3	CYP21A2	HSD17B1	AKR1C1	UGT2B28	SOAT1	HSD11B1	HSD17B8	FDFT1	SRD5A1	HMGCS2	STS	HSD11B2	LSS	MVK	MVD	SQLE	SULT2B1	PMVK	SLCO1C1	TM7SF2	EBP	NSDHL	DHCR24	HSD17B7	SC5D	HMGCS1	SLCO3A1	HSD17B12	AKR1D1	SULT1A1	SCP2	GGPS1	SLCO1A2	SLCO4A1	SLC25A1	CYP1B1	FDPS	P4HA1	PLOD2	MTMR3	SLCO2B1	P4HA2
136	NOP16	GRWD1	PPAT	TSR1	TRAP1	NDUFAF4	GNL3	FKBP4	MRTO4	SLC39A6	EBNA1BP2	AIMP2	POLD2	PAICS	AKAP1	TARBP1	METTL1	RCC1	GPD1L	EXOSC7	NOC4L	PPIF	SLPI	PPP1R14B	C1QBP	FBL	PHB	SURF2	DDX18	RSL1D1	MATR3	RRP1B	PA2G4	CEBPZ	DDX21	RANBP1	NCL	PYCR1	PNO1	FXN	APEX1	HSPE1	ADM	HSPD1	CTSC	PSMG1	MXI1	POLR2H	EMP1
137	B3GNT8	CHST1	B3GNT7	CHST6	B3GNT4	ST3GAL3	B3GNT2	ST3GAL4	B3GNTL1	CHST2	B4GALT3	ST3GAL2	B3GNT3	B4GALT5	CHST3	B4GAT1	ST3GAL1	B4GALT2	B4GALT1	LITAF	HINT1	TCEA1	TMEM59	IER2	DUSP2	ERP29	SLC9A3R1	PABPC1	ETS1	NR3C1	HMGB1	ARHGEF1	ARPC1B	CNBP	WSB1	HCST	SUMO2	FUS	NOP53	PDCD4	UBE2N	WAS	EDF1	IFI27	RHOF	MTDH	PCBP2	CD99	ARF1
138	TLE1	CRMP1	LDB1	RTN1	NRP1	NRP2	CELSR1	NRCAM	TLE3	L1CAM	UNC5C	ADGRG1	SCG2	AMOT	SLIT1	GLI1	NKX6-1	CDK6	PML	ETS2	NF1	RASA1	OPHN1	CDK5R1	THY1	KLF4	VLDLR	MYH9	ACHE	CNTFR	PTCH1	VEGFA	DPYSL2	HEY1	HEY2	PLG	CXCL14	IFI27	MGP	MBNL2	MSI2	OS9	NR3C1	APOC1	FUS	OGT	GFOD1	WAS	HSPB1
139	RAB7A	ADRB2	SESN2	PGAM5	AUP1	NDUFS1	BCL2L1	DECR1	CHMP2A	SRC	ATG10	KATNB1	CNOT6	USO1	HMGB2	LIPA	PSMC3	EXOSC7	EIF4EBP1	MTERF3	TXNIP	NOC4L	VPS26A	NPC2	RAE1	MYH9	C11orf80	CNOT4	APC	GID4	SGTA	DNAJC18	SEC22B	VPS28	PREB	STX12	SEC31A	BRD3	TOMM7	PRMT3	TBC1D5	CEP131	ACADVL	EIF4A2	ANAPC10	KBTBD7	EIF1B	IMMT	NDUFA7
140	TKT	H6PD	TALDO1	RPIA	PGD	PGLS	RPE	TKTL1	G6PD	IFITM2	PLPBP	LAPTM5	LITAF	LY6E	CORO1A	LSP1	S1PR4	DOK2	ERP29	RNF125	PSME1	S100A4	PPP1CA	RHOG	WAS	PRDX5	TOLLIP	MYL12B	FKBP1A	ARPC3	LDHB	ADD3	BRK1	DGUOK	PTPN6	MDH2	GPAA1	TPST2	ATP5PB	HDAC1	BIN1	CCND3	ABRACL	ARPC2	RAP1B	YWHAB	ADSL	ARPC5	GSTK1
141	MLLT11	NMT1	NUFIP1	ABCF2	PSME3	CFP	EEF1E1	PITPNB	GMPS	HSPA4	GGA2	EGLN3	NUP205	STIP1	TUBG1	MTHFD2L	IFRD1	ATP2A2	ACSL3	UNG	SKAP2	PSMA4	RPA1	CYB5B	COPS5	USO1	FGL2	CCT6A	PSMA3	DDX39A	PSMD13	EIF2S2	ADD3	IGFBP5	MCM4	CACYBP	PDAP1	M6PR	TCEA1	PPA1	SERPINH1	SLC9A3R1	SDF2L1	PPIA	CORO1A	FKBP2	INSIG1	PSMD12	PSMC2
142	ACY3	ASPA	DDO	ASRGL1	SLC6A7	PYCR2	TACSTD2	SLC7A10	KRT19	KRT7	SLC38A3	MGP	GSTP1	HSPD1	CD2AP	TOPORS	FEM1B	UBE2J1	RPA2	CYCS	SLC1A4	YIF1A	TAF1	SDCBP	POLDIP2	RMND5B	SEL1L	PATJ	PABPC1	LYZ	ASNS	LSR	CHMP2B	LRIG2	SPTBN1	COPS5	CALD1	NDUFB5	S100A9	PSMB3	UBE2N	RARRES1	NCF1	NCL	SCFD1	EEF2	HMGB1	YBX1	IFI27
143	GSDMA	ELANE	GZMA	GSDMC	GZMB	NLRP6	GSDMB	GSDMD	DHX9	APIP	GSDME	CASP4	NAIP	NLRP1	NLRC4	AIM2	CASP8	CASP1	ZBP1	TREM2	NKG7	CTSW	CST7	CD7	IL2RB	DUSP2	TYROBP	XCL1	CLIC3	GZMK	LCK	ID2	IL32	CD69	KLRC1	MATK	HCST	SRGN	ANXA1	FCER1G	C12orf75	CD2	SLC9A3R1	APOBEC3G	ZFP36	DOK2	CD99	ALOX5AP	SLA2
144	XDH	AK5	AMPD1	AK7	SLC29A2	AMPD2	NT5E	SLC2A9	ADK	AK2	NT5C2	GMPR	AMPD3	ITPA	AK3	GMPR2	APRT	GUK1	HPRT1	AK4	SLC28A3	GAPDH	ERCC1	POLR2H	DGUOK	GTF2A2	HINT1	S100A10	GTF2H5	POLR2K	RACK1	PCBP2	AK1	EDF1	HMGB1	SUMO2	MPC2	TSC22D3	DCXR	ISG20	TPT1	PPIA	PRMT2	EIF1B	CNBP	PABPC1	NPM1	RPA3	HCLS1
145	ADH1B	ZADH2	ADH1C	AOX1	ALDH1A1	AKR1A1	CBR1	PHYH	ALDH3A1	HSD17B4	AKR1B1	ACADS	ETFB	SOD2	ETFA	HADHA	ACADSB	ALDH1B1	ETFDH	ECI1	ALDH3B1	ALDH3B2	CYP2E1	CDKN2D	CAT	PI4K2A	MYLK	SOD1	ACTR2	BCAT1	CASP3	IDH2	TSPO	NDUFB4	FDPS	AGPS	SORD	PRDX5	SULT1A1	ATP6V0C	LAMTOR5	DHFR	ALDH9A1	MGST3	SLCO1C1	PABPC1	RELB	BCKDHA	GLDC
146	CDO1	CSAD	GGT1	SLC6A6	MTRNR2L8	COX6C	KRT18	SLC9A3R1	STAT2	KRT19	NQO1	PLCB2	SAT1	TPD52	MT2A	CD84	GABPB2	CD82	ADIRF	IFI27	ATP5ME	STARD10	ABI1	SLC35E2B	CYB5A	CEBPZ	CD74	KLHL22	UBE2H	ATP5F1E	CCDC50	EPHX2	ALDOA	CLSTN3	MSI2	SOX4	NEAT1	IER2	ZER1	PKN1	ATXN3	ATP5MC2	NDUFB1	TOB1	OGT	DDIT4	UQCRQ	LAMTOR4	RUBCN
147	PLA2G5	PLA2G1B	PHOSPHO1	PLA2G10	ETNK1	CEPT1	PCYT1A	AGPS	PGS1	CDIPT	PLD2	DGKG	PLA2G2D	PTDSS1	CDS2	PTDSS2	PLA2G6	PEMT	PAFAH2	DGKQ	ALPL	PISD	CDS1	PAFAH1B3	DGKZ	DGKE	DGKD	PLD1	DGKI	CHPT1	ETNK2	DGKH	ATP10A	CHKB	ATP8A1	CRLS1	GK	PLA2G7	PAFAH1B1	GPD1	DGKA	PLA2G12A	PLA2G2A	CHKA	PCYT2	PIP5K1A	PIP5K1C	PIP5K1B	ACHE
148	C5	C3	CFB	CFD	C1QB	CFI	C1QA	C4A	C4B	C7	CFH	C1R	C1S	LAPTM5	FTL	APOC1	TYROBP	LILRB4	IFI27	SERPINF1	SERPING1	FCER1G	LITAF	PDGFB	CREG1	CTSC	LGALS3BP	CTSD	ERP29	CD81	GIMAP5	ENG	TMSB4X	S100A11	PTMS	NCF1	GM2A	CTSB	PSAP	IGFBP4	SLC25A5	TPST2	RTN3	RARRES1	TPD52	ANXA2	ATOX1	PABPC1	TBC1D4
149	FOLR3	MTHFS	ALDH1L1	MTHFR	FPGS	AMT	FOLR1	GGH	SLC19A1	MTHFD1	MTHFD2	FTCD	DHFR	MTR	SLC46A1	HINT1	TMEM59	HMGB1	PKM	NOP53	TCEA1	SLC25A26	ERP29	HCST	SUMO2	WAS	NR3C1	HSPB1	ARPC5	ETS1	HLA-DRB1	PRMT2	STOM	AKAP13	UBE2N	CNBP	ARF1	SLC9A3R1	DEF6	CAPZB	FUS	UBE2L6	EDF1	PDCD4	ARPC1B	IFI27	LTB	COX6A1	GSTK1
150	SNRNP70	IGFBP5	TFRC	CTSA	CLDN3	CLDN4	CRABP2	TENT5C	C1S	EPHX1	CLDN7	PALLD	SLPI	MMP2	TAP2	TM4SF1	MARCKS	SLC40A1	EFHD1	SDC2	SPSB1	MAL2	RCAN1	C1R	PYCR1	ENAH	IL21	CTNND1	THY1	SOD3	CDC42EP1	ARHGEF12	NCKAP1	COL5A1	SDC1	BCAM	LAMP1	SELENBP1	CDH1	SLC25A37	ARHGAP29	AP2A2	KRT17	PRLR	IL10	MSC	AQP1	STC2	CSF1
151	KCNC3	PAXIP1-AS1	INPP5F	PTPRK	WDR86	TMEM171	IGF1	CCDC191	AL121761.2	NSG1	RNASE2	AP002884.4	LINC02303	ESM1	TACC2	RNPC3	HPSE	BRSK1	POLE	BOK	SPC25	C2CD4B	MEIS2	TTN	KLF3	ANKRD36C	SNTG2	INKA2	STPG4	CHRM3-AS2	KLHL14	KRT81	AC233755.1	SPTB	SLAMF1	TYSND1	TLR10	NEIL1	SFI1	TLL1	SP4	AEBP1	AMMECR1	PGGHG	PNMA6F	LINC01060	TCL1B	SYTL1	AC012617.1
152	SLC35A1	PRDX3	AC103831.1	PBX1	LAG3	ITK	PRNP	CCDC178	E2F2	TRIM63	DSCR8	CD207	MMP12	CD1C	TAB2	SLC26A7	ANKRA2	LINC01152	NOP16	XBP1	CRLF2	FOSL2	ERI2	LRAT	PARP14	SLC5A9	ERC2	CSRP2	DNAJA1	KIF21A	TMLHE	TAT	ATF3	IDH2	TNFAIP1	SETDB2	EPAS1	HELZ2	KLF13	ARID1B	TMEM168	TMEM45A	IL32	PANK3	CLDN10	FPGT	AC144450.1	ATMIN	CDC14B
153	TGFB2	EBI3	TGFB1	IL12A	IL10	HOPX	CCR1	DHRS9	AC090152.1	TESC	FAS	CXCR3	FCRL4	GLRX	LINC02384	GPR25	ITGAX	AC103702.2	AICDA	GBP1	IL4I1	GPR137B	GCSAM	YWHAH	S100A8	LMO2	C12orf75	CDKN2A	EGR2	RASL11A	IFIT3	WARS	TOX	STAT1	PTTG1	AP1S2	NEK6	ECHS1	SERPINA9	CCL22	CD96	NUGGC	RGS13	APOBEC3H	CCND1	ITGB2-AS1	RAB13	PRDX1	OSTN-AS1
154	CSF2	IL2	IL13	IL6	IL10	ALPL	GNG11	CD1C	COL9A3	TNFSF9	NR4A1	TENT5C	IGHD	GALNTL6	CD72	CLMN	ITM2C	C1orf162	CHI3L2	CD6	LILRA4	SLC38A11	LINC02576	RGS16	CLIC3	A4GALT	ZCCHC18	GSTP1	MYL9	ACSM3	STAG3	CD79A	RGS2	MAST4	GSTO1	WNT16	MYC	TGIF1	FAM177B	CLEC20A	CD69	CELSR1	TNFSF4	RNF130	PMEPA1	VAV3-AS1	C12orf75	EIF4A3	PMAIP1
155	ITGAL	FCGR3A	IFNG	TIMD4	TNF	IL12A	FOS	FOSB	RBKS	DDIT4	PLK2	NT5E	SERTAD1	HEXIM1	TKT	DOK7	RHOB	FAM122A	FHL1	AP1S2	UBE2S	GDF7	AC007952.4	CCL19	FBLN5	SLC29A2	NEK6	EIF4A1	TFPI2	ST6GALNAC3	STAG3	AC245014.3	GDF11	TPM1	PMP22	FOLR2	HADHA	MS4A1	UBXN11	CD79A	SCARB1	RNF130	SERPINB6	SESN1	TSPAN13	PHLDB2	SMOC2	RASL11A	S100A16
156	CENPS	TTK	LIG1	CDC25C	CDCA8	CDKN3	KIF11	PRC1	DLGAP5	CKS1B	STMN1	ASPM	HMMR	CDC45	KIF23	CCNA2	CLIC4	RACGAP1	SGO2	TIFAB	ESCO2	AURKB	CHEK1	CENPE	BUB1	CCNB2	ECT2	FBXO5	CENPN	CCNE1	NEIL3	CENPF	CPT1A	BIRC5	RRM2	FKBP5	NR4A3	CDK1	GZMK	TOP2A	PRIM1	MKI67	KIF14	SPC24	CXCR6	CPOX	TPX2	INCENP	RAD51
157	SLC35A1	TMEM173	BRI3	DNAJC3	AC245297.3	FBXL3	LTBR	TSPAN1	SERPINF1	MAFB	RPA1	SOAT1	HSPD1	CLTC	CSDC2	PSEN2	IL9R	ACADL	LCN8	POLA2	CLDN5	NDUFA9	TDRP	SLC38A3	TIGAR	GALNT2	MAN2C1	MYLK	DNAJB4	GCLM	AK7	USP5	PRELP	KIF20A	PXDNL	COASY	SH3RF2	PFN2	PDCD2L	CAVIN3	S100B	WDR81	ROCK2	OSGIN1	AKR1C3	AP002360.3	HEY2	ZER1	RBPJ
158	SLC35A1	PRDX3	AC103831.1	PBX1	LAG3	ITK	PRNP	CCDC178	E2F2	TRIM63	DSCR8	CD207	MMP12	CD1C	TAB2	SLC26A7	ANKRA2	LINC01152	NOP16	XBP1	CRLF2	FOSL2	ERI2	LRAT	PARP14	SLC5A9	ERC2	CSRP2	DNAJA1	KIF21A	TMLHE	TAT	ATF3	IDH2	TNFAIP1	SETDB2	EPAS1	HELZ2	KLF13	ARID1B	TMEM168	TMEM45A	IL32	PANK3	CLDN10	FPGT	AC144450.1	ATMIN	CDC14B
159	LMO2	PLXNB2	PDE6D	MIA2	ZNF516	ACVR1B	SLC6A12	UPF3A	SLC38A2	RHOG	STK40	PRKDC	LCP1	FOS	ANXA1	KLF2	TIMP1	DUSP1	C1orf162	XBP1	NFKBIA	S100A11	CD40LG	MGST3	EMP3	CRIP2	PI16	LINC02273	FXYD7	FLT3LG	PTGER2	NEFL	TSC22D3	GPR183	S100A4	ETHE1	LDHA	MYL12A	PPP1R15A	PRDX1	IL32	LDHB	ABRACL	RIPK2	TRADD	IFITM2	ALOX5AP	SH3BP5	TTC39C-AS1
160	SLC4A8	SEMA4C	GSTA4	PRIM1	HES1	HAS1	FECH	NANP	SOCS3	PIK3AP1	SLC44A2	PLAC8	PLAGL2	VDR	GPR137B	TNFRSF8	TNFRSF1B	NFKBIZ	PRDX2	CCR7	SELL	LDHB	HIST1H4C	BEX3	FLT3LG	TCF7	DDIT4	MARCKSL1	LTA	LY96	CD3D	CMTM8	HSPB1	IL32	TECR	AQP3	NINJ1	LDHA	RNF5	JUNB	PHB2	FBLN5	CD7	LEF1	HCST	TOMM7	LTB	LDLRAP1	FHIT
161	GZMB	TNF	PDGFRB	CCR10	PDGFRA	IFNG	HAVCR2	IL13	VDR	RBPJ	GPR137B	CXCL13	TNFRSF1B	STAT3	ADGRG1	KRT86	AC243829.4	PTMS	STK40	LAG3	CCL5	LINC01943	FAM166B	ZBED2	CXCR6	DUSP4	ENTPD1	AC017002.3	RDH10	PSTPIP1	NFKBIZ	PDE4D	RGS1	LINC01480	SMOX	MTHFD2	SLC44A2	IL26	PDE7B	HOPX	LCP1	PDCD1	LAIR2	ANXA5	NFIL3	CST7	ITGAE	MT1E	IFITM2
162	IL13RA1	IL23R	RORC	IL17A	IL1R1	IL17B	CCR6	IL12RB1	CXCL8	IL26	IL6	IL21	IL12RB2	STAT3	LCP1	STAT4	NFKBIZ	HOPX	GZMA	KLRB1	FOS	TNFSF13B	IL4I1	FKBP11	PERP	DNAJB1	CAPG	CCL20	ANXA1	NFKBIA	ID2	DPP4	CCL5	CDKN1A	CTSH	PTGER2	GLUL	DHRS3	PNP	CXCR6	GPR25	SLC4A10	SERTAD1	LINC01871	PTPN13	BHLHE40	TMIGD2	AC007952.4	TTC39C-AS1
163	CD83	SCN9A	ENPP1	FURIN	MAP6	IL1R2	TGM2	PENK	FGL2	PLSCR1	SERPINB6	CA2	ALCAM	DENND5A	ABCB1	CDKN1C	SPRED2	PLIN2	UMPS	RHOB	ITIH5	COCH	MYO1C	SPP1	SPRY4	GADD45B	EMP1	SWAP70	S100A1	SELP	IRF8	TLR7	NDRG1	CAPN3	NT5E	CISH	GATA1	CYFIP1	NRP1	CD81	UCK2	PTH1R	IL3RA	SLC29A2	CDC6	AHCY	ST3GAL4	CCNE1	TNFRSF21
164	CCL13	CA13	TNFAIP2	NECAP2	CXCL2	TNIP1	PMEPA1	IFITM3	KLRB1	MAN2B1	MAL	PTP4A3	POU2F2	PFN1	PASK	CEP120	IL27RA	RAB37	CPQ	IL32	SPOCK2	INTS8	GAPDH	ACTB	S100A4	RACK1	PBXIP1	TXNIP	HIST1H1C	ELP2	BICDL1	LCP1	SRGN	CD3D	FTH1	ABCD2	ADPRM	EMP3	ACTG1	GABARAP	TRAC	ALOX5AP	TRBC2	CYB561A3	JUNB	CFL1	TNRC6C	TSPAN5	MIF
165	SPI1	NFATC1	NOTCH1	RELA	IL10	RBPJ	CXCL13	STAT3	PLAGL2	IL21R	IGFL2	PRKDC	GPR137B	NMB	TNFRSF8	GNG4	CD200	LHFPL6	CPM	MTHFD2	PDE7B	ICA1	STK40	POU2AF1	TSHZ2	PMAIP1	LINC01480	LINC01229	ZBED2	IGFBP4	AL359834.1	DUSP4	NFKBIA	HACD1	BHLHE40-AS1	F5	PTPN13	CTHRC1	PMCH	GK	MS4A6A	ISCU	IFNAR2	MT1E	TBXAS1	GNAI2	DRAIC	SORD	LRRC8D
166	S1PR1	CXCR5	BCL6	CD84	IL21R	IL21	IL6	STAT3	STAT1	STAT4	NFKBIZ	PLAC8	CD55	KLF2	SELL	CCR7	DNAJB1	MYC	LINC00402	ATP1A1	AK5	LEF1	AC020911.2	AL109741.1	RASGRP2	TSC22D3	SATB1	TSHZ2	KLF3	ITGA6	TXK	BTG2	AC119396.1	S100B	VIPR1	GCNT4	NOG	LCP1	ANKRD55	HSP90AB1	LDHB	JUNB	MDS2	SERTAD1	PELI1	FHIT	IL7R	GSTM2	CALR
167	STX3	NSMCE2	PI4K2B	ECSCR	SOAT2	NDUFV3	PRICKLE3	AHNAK2	CLU	ARID5A	TGFBI	CYB561D2	CXCL10	COL1A1	MUCL1	COL3A1	SPARC	TNFRSF10A	LINC00662	ZNF699	HKR1	BCL9L	PFN1	RACK1	TPM1	BTG1	SPOCK2	ACP6	JUNB	CFL1	CXCL13	DNAJB1	MIF	ACTG1	GABARAP	CD3D	ZNF445	TRBC2	FTH1	GAPDH	LCP1	TUBA1B	AKTIP	TXNIP	CD3G	IL32	S100A4	ZFP36L1	TRAC
168	IL33	PTGDR2	IL17RB	GATA3	STAT6	HAVCR1	IL13	RBPJ	RELA	STAT3	CYB561A3	ING5	ILF3-DT	ZNF862	ATXN7L1	ACTB	SHPRH	ZNF540	SP4	PFN1	KAT6B	CBX7	C16orf54	S100A4	SLAMF1	RACK1	SRGN	SPOCK2	PBXIP1	IL32	GAPDH	CFL1	AC124016.1	CD3D	IMMP2L	ACTG1	KLRB1	LCP1	BTG1	EMP3	JUNB	DNAJB1	FTH1	TRAC	YPEL3	MIF	ZFP36L1	TRBC2	GABARAP
169	CXCR3	TBX21	STAT1	IL12RB2	STAT4	HAVCR2	IFNG	PRKDC	TNFRSF1B	LCP1	GPR137B	STK40	IFIT3	TNFRSF8	ASPM	CLSPN	OAS1	RBPJ	ASF1B	NFKBIZ	HIST1H1B	CEP55	CDCA8	CENPM	FOXP3	SLC44A2	MIR4435-2HG	RGS1	SGO1	CDCA3	NCAPG	SPC25	HMGB3	CENPN	RAD51AP1	HMMR	NCAPH	ESCO2	NUF2	LAP3	CHEK1	H2AFX	MAD2L1	DUSP4	OAS3	E2F2	LINC01943	SPC24	CYTOR
170	SLC35A1	AL139384.2	MZB1	DUSP3	LTN1	EPOR	PRKAG1	TIMP2	CEL	CPLX2	FOXL1	BLVRB	AC011405.1	EFNA1	ECPAS	TGFB3	PERM1	INPP5A	KLRC3	GNPNAT1	HEXB	AL353608.3	VEGFC	TCEA1	ARSJ	HPD	OR7D2	ACAD11	GALK1	LBP	COX7B2	TMED6	PTPN14	CDH6	SLC12A5	RAB13	KRT6A	RP1	CSRNP3	FRAT1	AC009148.1	PKM	PRSS57	NPY1R	FBXL18	DDX10	ASRGL1	TKT	ALG10
171	MKI67	TNFRSF18	ENTPD1	ITGAE	CXCL13	TNFRSF9	IFNG	GZMB	CCL3	GNLY	FASLG	CCR1	PRF1	GZMH	HAVCR2	SLA	BATF	SH2D2A	LCP2	GBP1	ITM2A	GZMA	RHOH	ZBTB32	DOK2	BTN3A2	LAX1	IL10RB	CIC	TESPA1	SEMA7A	LTA	GFI1	CD8B	TNFRSF4	GADD45G	FBXW7	STAT5A	NFATC1	KRT86	CD38	NR4A3	GZMM	GALNT2	LCK	MTHFD2	RBPJ	LAG3	LAYN
172	NR4A2	TOX	EOMES	IRF4	CD244	CCL4	DUSP2	PDCD1	COTL1	NR4A1	CST7	PRDM1	SRGN	PFN1	LAG3	IL32	ID2	ACTB	NR4A3	HAVCR2	CCL3L1	NFATC2	DUSP4	DNAJB1	CXCR4	LCK	SH2D1A	BTG1	DTHD1	TIGIT	CD27	LYST	TNFSF9	TAGAP	CMC1	RGS1	TRAT1	FYN	CRTAM	HSP90AA1	ENC1	HERPUD1	HNRNPLL	CBLB	CD74	PRKCH	CD69	DKK3	CEMIP2
173	XCL1	RGS16	CRABP2	EGR1	CSF2	TNFSF8	MFSD2A	FURIN	JAG1	IL2	ATF3	IER3	ALPL	SYP	RELA	ALCAM	FOSL1	PTGER2	TNFRSF21	TGFB1	TNFSF11	FOSL2	SLC16A1	IL21	IL17A	BCAT1	CCR8	IL13	IL15RA	SULT2B1	IL24	CD160	CISH	PIM3	UTF1	IL10	SLC7A1	MAFF	NEK6	GADD45G	TNFRSF4	SEMA7A	ZBTB32	TNFSF14	GFI1	NFATC1	LTA	CD40LG	CCL3
174	SEC11A	USP2	SLMAP	SLC22A1	FRAT1	NCOA2	RBM4B	ACKR3	IFIT2	KLF2	INTS8	GSTT2B	LGALS9B	ATF2	RCVRN	NRTN	CMPK2	CD14	KLHL21	LMX1B	IREB2	IL6R	HDAC1	CFI	MPHOSPH10	RUNX1T1	PROS1	PSAP	CD1D	RECK	COL6A2	CANT1	GRPEL2	IFIH1	RAE1	INSM1	ATP9A	MAP1LC3A	SOX4	PI4K2A	B4GALNT1	NEDD4L	ERCC2	POLR2F	SEPHS2	FBXO38	MSL2	ANLN	KIF3C
175	ANXA2	HMGCS1	NT5E	COMMD3	CD28	PTPRO	GRB2	FBXW7	TESPA1	CIC	IL10RB	LAX1	DOK2	RHOH	BTN3A2	LCP2	SLA	IRF9	CCR1	GBP1	ANXA1	APOL6	SH2D2A	BATF	ITM2A	CD40LG	GZMM	LCK	CD8B	NFATC2	MTRNR2L8	SELL	TCF7	CCR7	PASK	KRT8	RIPOR2	IL7R	IL32	S1PR1	ICAM2	TOB1	FBLN7	JUNB	GZMK	CD3D	CTLA4	P2RY8	TNFRSF25
176	LAMP2	STXBP2	TNFSF10	FGFBP2	LAMP1	GZMK	GZMA	GZMH	PRF1	GZMM	FASLG	GNLY	NKG7	GZMB	APOL6	ANXA1	ITM2A	SH2D2A	CD8B	GBP1	BATF	TNFSF14	NFATC2	NFATC1	LCK	GFI1	LTA	PLEK	NEK6	PFN1	HLA-DRB1	CCL5	FCGR3A	IFNG	CX3CR1	LAG3	FGR	BTN3A2	ZEB2	CST7	PRSS23	CCR5	S1PR5	LGR6	TMEM171	MSC	CD8A	VNN2	IL32
177	SLC35A1	TEAD2	SRM	ATP6V1C1	CUL3	PI15	PLXDC2	ITGB4	ATP6V1C2	VPS37A	PER3	MAPK8	FAM189A2	SLC6A7	IFI27	MMP11	FBXO17	AFF3	ITGB2	PPAT	SNAP25	RFC1	CXCL11	CENPA	PRG2	COLGALT2	PSMA2	ETV4	HDAC6	ADAMTS16	GNA12	NXPE4	RNF152	LOX	GFRA1	AC087239.1	RNF144A	UPB1	HSPB8	CLEC17A	PXDNL	POLA2	ACSM3	LCN8	ACADL	FAM66A	BCAP31	BRI3	AC245297.3
178	TYROBP	CST3	GRN	VCP	LYZ	SPI1	GAPDH	TMEM173	CD14	FCGR1A	CSF1R	SERPINA1	SLC16A3	CD300A	ALOX5AP	FCGBP	A2M	CCL3L1	RNF130	IL1B	NPC2	HEXB	COMT	LILRA5	TIMP1	ASAH1	CALHM6	YWHAH	PYCARD	RAP1A	LILRB2	C1QC	TSPO	SLC7A7	MMP9	VASP	OLFML3	CKLF	IFITM3	CD68	ATP6AP1	ATP6V1F	CD1A	VAMP8	APEX1	HNMT	IGSF6	ATP6V1B2	ALDOA
179	KCTD7	CPQ	CLEC10A	CLMN	NCAPH	CD1C	CIITA	PRMT3	LYRM7	OPN3	MGAT5	TAF4B	ENO2	PLCD1	PTPN4	THYN1	HHEX	PARP3	KLK8	SLC18A2	ELP2	ENTPD1	SYNRG	FOXQ1	BRD3	ZNF398	CEMIP2	ASTE1	SLC26A2	INKA2	IMPA2	VCL	ATP9A	CYTH4	ARHGAP39	NSMF	ACADS	ZFP69	ZNF641	SLC46A2	PDK3	MRC1	FCER1A	FCN1	CPVL	SEC61A2	SEC61G	PDK4	JAML
180	SLC35A1	SLC16A6	ERCC4	JUND	ANKRD55	PLA2G4A	DCP1A	AL590999.1	TES	S100A1	RGL4	ASS1	ADSL	ALG1	EPHX2	PMCH	AGPAT3	ANKRD9	NCKAP1	HSD17B2	PTGDR	CD79A	RHEX	AC019197.1	MRAS	SNX22	ZNF80	SOCS1	AK4	TRIM27	HACE1	TLR3	PISD	CUL4B	LINC01730	PTPN13	VPS13A	GRK6	IFT57	EGFR	PIGP	HSPA4L	SPDEF	INPP1	WWP2	PIK3CG	DGKQ	SULT1A1	ARL4D
181	SLC35A1	PRDX3	AC103831.1	PBX1	LAG3	ITK	PRNP	CCDC178	E2F2	TRIM63	DSCR8	CD207	MMP12	CD1C	TAB2	SLC26A7	ANKRA2	LINC01152	NOP16	XBP1	CRLF2	FOSL2	ERI2	LRAT	PARP14	SLC5A9	ERC2	CSRP2	DNAJA1	KIF21A	TMLHE	TAT	ATF3	IDH2	TNFAIP1	SETDB2	EPAS1	HELZ2	KLF13	ARID1B	TMEM168	TMEM45A	IL32	PANK3	CLDN10	FPGT	AC144450.1	ATMIN	CDC14B
182	PDGFB	VEGFD	MMP7	VEGFB	PF4	RTN3	FGF2	PDGFD	TEK	JAG1	PDGFA	ANGPT1	ANGPT2	FGF1	STC2	PDGFC	STC1	VEGFC	JAG2	THBS1	POSTN	TGFB1	MMP9	ENG	ADM	VEGFA	MARCO	SEMA4D	CXCL8	PLAU	CXCL2	IFNGR2	UBE2D3	CMPK1	APOE	EFCAB14	IL27	YIPF5	IFNGR1	FABP4	RNASE6	APOC1	KATNBL1	MT1H	TYMP	PPARG	GPNMB	SLC2A1	TEX30
183	LEFTY2	ATMIN	SBSN	FGF9	PLEKHG3	ERI2	CDC14B	C8G	NEK9	LRRC45	HAGH	AIMP2	CERK	MEGF11	USP30	ORC2	SPC24	EFNB1	GALR2	ZNF322	INPP5B	CPXM2	TUSC1	ZDBF2	E2F2	TOR4A	RHEBL1	MBLAC2	ZFP90	MIXL1	WDR75	BVES	AP5S1	ACP6	TRIM65	HASPIN	ZNF623	OGFOD2	FANCF	ZNF124	PLCB2	SLC16A2	TMED6	PRMT7	ZRANB2	SLC1A6	TTC14	ZNF770	CPT1A
184	CCL8	CDH1	CCL17	PDCD1LG2	ARG1	SOCS2	CXCL11	CXCL9	IRF4	APOBEC3A	CCL22	NR2F6	IL4R	PPARD	CCL24	CCL2	RNASE2	CLEC7A	CD38	CLEC10A	MRC1	IL13RA1	PPARG	GBP5	IDO1	TYMP	CCL7	TNFSF10	DEFB1	IFIT2	GCH1	LAG3	ACTB	RSAD2	C15orf48	UBD	MT2A	IL4I1	GBP4	CXCL10	AIM2	IL1RN	ANKRD22	APOE	TYROBP	MT1E	GMPR	TGM2	LTF
185	MID1	EXOSC1	DUS1L	PHOSPHO2	C4orf33	SS18L2	ANKHD1	TLR7	TEX30	KATNBL1	RNASE6	YIPF5	EFCAB14	CMPK1	PLAU	IFNGR1	UBE2D3	APOE	IFNGR2	SELENOP	NFKBIZ	MRC1	SLC40A1	C1QC	TNFAIP3	C1QB	CST3	TYMP	GPR34	PLTP	CXCL2	CXCL12	IGF1	FOLR2	IL13RA1	RNASE1	CLEC7A	LGMN	PDK4	CLEC10A	A2M	FUCA1	LTC4S	LYVE1	CCL18	GPNMB	C1QA	PSAP	AKR1B1
186	IL12A	PELI1	CCL11	IL23A	IL6	IL1A	CXCL13	CSF2	IL1B	SOCS3	TNFAIP3	NFKBIZ	IL27	CXCL2	CXCL8	IFNGR1	MARCO	SEMA4D	IFNGR2	UBE2D3	VEGFA	EFCAB14	CMPK1	KATNBL1	RNASE6	TLR7	YIPF5	S100A12	TEX30	VCAN	ANKHD1	ADM	FCN1	EREG	TYMP	ACTB	CFP	CLEC10A	RNASE2	CD300E	CCL20	MCEMP1	CLEC7A	CFD	CST3	CCR2	RETN	S100A8	SERPINB2
187	SLC35A1	PPAT	UBE3D	RNF180	PPP4R2	UBXN4	ASPN	SNAP47	POM121	ADGRL1	STX1B	MOGS	XDH	ESRP1	CYP2F1	PAK6	IL18RAP	OR4D1	SEC61A1	DNMT1	ANKRD37	SLC16A8	UTF1	MARVELD3	FSTL1	HACD2	EFHD1	MLYCD	CTGF	GSTA4	PSMD10	MSH2	LINC00052	SMCR8	EHD1	TM7SF2	AC020900.1	TESPA1	KCNE4	ARL14	SOST	INTS8	CASK	FOXP2	CTLA4	METAP1D	DPYSL3	PIK3C2G	MFSD14A
188	SLC35A1	PRDX3	AC103831.1	PBX1	LAG3	ITK	PRNP	CCDC178	E2F2	TRIM63	DSCR8	CD207	MMP12	CD1C	TAB2	SLC26A7	ANKRA2	LINC01152	NOP16	XBP1	CRLF2	FOSL2	ERI2	LRAT	PARP14	SLC5A9	ERC2	CSRP2	DNAJA1	KIF21A	TMLHE	TAT	ATF3	IDH2	TNFAIP1	SETDB2	EPAS1	HELZ2	KLF13	ARID1B	TMEM168	TMEM45A	IL32	PANK3	CLDN10	FPGT	AC144450.1	ATMIN	CDC14B
189	SMAD3	ATF1	IL2RA	CREB1	NFATC2	STAT5A	TGFBR2	IL2RG	STAT5B	TGFBR1	IL32	IL2RB	NFATC1	ETS1	TNFRSF18	IL1R2	SH2D2A	LINC01943	TNFRSF9	LAG3	CST7	LINC02099	PHLDA1	TNFRSF4	CXCR6	LAYN	DUSP4	AC017002.3	TYMP	SOX4	SYNGR2	MAGEH1	BATF	LTA	GCNT1	ID3	ENTPD1	ZBTB32	ACP5	CTSC	LAIR2	MAP2K3	PTP4A3	DUSP2	MZB1	ZFP36	NFKBID	BEX3	CCND2
190	SLC35A1	USP30	CYP11A1	FBXO27	PTPN11	KIFC2	BCKDHA	GZMH	UMPS	SLC9A7	NUGGC	GOT2	ATP6V1G1	PODN	PVT1	PNMA6E	ATG7	MYLPF	CDH13	CHRDL1	FECH	CSAD	RHOB	DBT	PLEKHH2	CERK	KRT19	CXCL12	SLC12A2	PDZK1IP1	AC096586.1	ZNF506	AL158850.1	BCAM	SERPINE1	FBXO31	NEK9	MYL12A	ATRNL1	LMOD1	AIMP2	LDHD	PNMA3	ECI1	IL7R	INSM1	DCDC2	ATP11C	COLEC11
191	SLC35A1	PRDX3	AC103831.1	PBX1	LAG3	ITK	PRNP	CCDC178	E2F2	TRIM63	DSCR8	CD207	MMP12	CD1C	TAB2	SLC26A7	ANKRA2	LINC01152	NOP16	XBP1	CRLF2	FOSL2	ERI2	LRAT	PARP14	SLC5A9	ERC2	CSRP2	DNAJA1	KIF21A	TMLHE	TAT	ATF3	IDH2	TNFAIP1	SETDB2	EPAS1	HELZ2	KLF13	ARID1B	TMEM168	TMEM45A	IL32	PANK3	CLDN10	FPGT	AC144450.1	ATMIN	CDC14B
192	VAMP8	SNX4	BTK	VAMP7	SNAP23	LYN	HPGD	AC020916.1	GAPDH	ACTB	HSP90AB1	LGALS3	ALOX5AP	FTH1	ATP5MC2	CSF1	CST7	IFITM2	AL662860.1	FOS	FCER1G	Z93241.1	ANXA1	TPI1	TMEM176B	TFF3	S100A4	MYL12A	AC103591.3	AREG	TIMP1	SKP1	CCL2	GSTP1	HSPE1	CD63	AL357060.1	SOX4	HPGDS	CD9	PLAUR	CEBPZ	ARPC3	CST3	CLU	TUBD1	FCER1A	LDOC1	DNAJC27
193	SLC35A1	RETREG2	EGFR	PIGP	HSPA4L	SPDEF	WWP2	PIK3CG	VPS13A	AC019197.1	ADSL	ERCC4	JUND	ANKRD55	PLA2G4A	DCP1A	NABP1	AL590999.1	TES	S100A1	RGL4	SLC16A6	ASS1	IFT57	GRK6	PTPN13	ARL4D	CTBP1	GAMT	RHBDL1	ANKRD49	LIFR	GOLGA8B	TSPAN2	ST3GAL2	C5	GALNT3	SEC61B	ZNF80	AK4	TRIM27	HACE1	TLR3	PISD	CUL4B	LINC01730	SNX22	ALG1	EPHX2
194	RNF145	HMGB2	OTULINL	ZAP70	TCF7	ID2	SGK1	RNF5	GZMB	JCHAIN	IRF7	PMP22	ICAM2	CST3	IRF8	TYROBP	FCGRT	ITM2C	MYL12B	NPC2	PLAC8	ZFP36	LILRA4	MPHOSPH10	GSN	BIK	PTGDS	ALOX5AP	SEC61B	TCF4	ZNF506	SERPINF1	NDUFS8	SERTAD3	PLD4	PLA2G2A	CAT	EEF1A1	PLTP	OAS1	TSPAN13	TXN	HERPUD1	CCDC50	CLIC3	PHB	TMEM161B-AS1	GPR183	FBP1
195	TNFRSF9	ASS1	ANKRD55	PLA2G4A	DCP1A	NABP1	AL590999.1	TES	S100A1	RGL4	SLC16A6	ALG1	ERCC4	EPHX2	PMCH	AGPAT3	ANKRD9	NCKAP1	HSD17B2	PTGDR	DGKQ	MRAS	JUND	ADSL	ADCY9	PTPN13	ZNF80	AK4	TRIM27	HACE1	TLR3	PISD	CUL4B	LINC01730	SNX22	GRK6	AC019197.1	IFT57	EGFR	PIGP	HSPA4L	SPDEF	INPP1	WWP2	PIK3CG	VPS13A	SULT1A1	ATP6V1H	ARL4D
196	SLC35A1	PRDX3	AC103831.1	PBX1	LAG3	ITK	PRNP	CCDC178	E2F2	TRIM63	DSCR8	CD207	MMP12	CD1C	TAB2	SLC26A7	ANKRA2	LINC01152	NOP16	XBP1	CRLF2	FOSL2	ERI2	LRAT	PARP14	SLC5A9	ERC2	CSRP2	DNAJA1	KIF21A	TMLHE	TAT	ATF3	IDH2	TNFAIP1	SETDB2	EPAS1	HELZ2	KLF13	ARID1B	TMEM168	TMEM45A	IL32	PANK3	CLDN10	FPGT	AC144450.1	ATMIN	CDC14B
[truncated: 10 more columns]
